# Supplementary material for: DFT and CV data of 4-phenyl-substituted dichloro(bis{2-[1-(phenyl)-1H-1,2,3-triazol-4-yl-κN3]pyridine-κN})iron(II) coordination compounds
Source: Data Brief. 2018 Oct 27;21:1458–71. doi: 10.1016/j.dib.2018.10.085 (PMC6234228; doi:10.1016/j.dib.2018.10.085)
Supplement: Supplementary file 2 — Supplementary material. [file mmc2.zip › DIB_DFT_files_Fe/FeCl2L12_Me_trans1.log]

 Entering Gaussian System, Link 0=g09
 Input=FeCl2L12_Me_trans1.com
 Output=FeCl2L12_Me_trans1.log
 Initial command:
 /soft/sl6.3/x86_64/gaussian/g09_d01/g09/l1.exe "/scratch/conradj/558860.ui.FeCl2L12_Me_trans1/Gau-22806.inp" -scrdir="/scratch/conradj/558860.ui.FeCl2L12_Me_trans1/"
 Default linda workers:  node0403-ib,node0404-ib
 Default is to use  16 SMP processors on each worker.
 Entering Link 1 = /soft/sl6.3/x86_64/gaussian/g09_d01/g09/l1.exe PID=     22809.
  
 Copyright (c) 1988,1990,1992,1993,1995,1998,2003,2009,2013,
            Gaussian, Inc.  All Rights Reserved.
  
 This is part of the Gaussian(R) 09 program.  It is based on
 the Gaussian(R) 03 system (copyright 2003, Gaussian, Inc.),
 the Gaussian(R) 98 system (copyright 1998, Gaussian, Inc.),
 the Gaussian(R) 94 system (copyright 1995, Gaussian, Inc.),
 the Gaussian 92(TM) system (copyright 1992, Gaussian, Inc.),
 the Gaussian 90(TM) system (copyright 1990, Gaussian, Inc.),
 the Gaussian 88(TM) system (copyright 1988, Gaussian, Inc.),
 the Gaussian 86(TM) system (copyright 1986, Carnegie Mellon
 University), and the Gaussian 82(TM) system (copyright 1983,
 Carnegie Mellon University). Gaussian is a federally registered
 trademark of Gaussian, Inc.
  
 This software contains proprietary and confidential information,
 including trade secrets, belonging to Gaussian, Inc.
  
 This software is provided under written license and may be
 used, copied, transmitted, or stored only in accord with that
 written license.
  
 The following legend is applicable only to US Government
 contracts under FAR:
  
                    RESTRICTED RIGHTS LEGEND
  
 Use, reproduction and disclosure by the US Government is
 subject to restrictions as set forth in subparagraphs (a)
 and (c) of the Commercial Computer Software - Restricted
 Rights clause in FAR 52.227-19.
  
 Gaussian, Inc.
 340 Quinnipiac St., Bldg. 40, Wallingford CT 06492
  
  
 ---------------------------------------------------------------
 Warning -- This program may not be used in any manner that
 competes with the business of Gaussian, Inc. or will provide
 assistance to any competitor of Gaussian, Inc.  The licensee
 of this program is prohibited from giving any competitor of
 Gaussian, Inc. access to this program.  By using this program,
 the user acknowledges that Gaussian, Inc. is engaged in the
 business of creating and licensing software in the field of
 computational chemistry and represents and warrants to the
 licensee that it is not a competitor of Gaussian, Inc. and that
 it will not use this program in any manner prohibited above.
 ---------------------------------------------------------------
  

 Cite this work as:
 Gaussian 09, Revision D.01,
 M. J. Frisch, G. W. Trucks, H. B. Schlegel, G. E. Scuseria, 
 M. A. Robb, J. R. Cheeseman, G. Scalmani, V. Barone, B. Mennucci, 
 G. A. Petersson, H. Nakatsuji, M. Caricato, X. Li, H. P. Hratchian, 
 A. F. Izmaylov, J. Bloino, G. Zheng, J. L. Sonnenberg, M. Hada, 
 M. Ehara, K. Toyota, R. Fukuda, J. Hasegawa, M. Ishida, T. Nakajima, 
 Y. Honda, O. Kitao, H. Nakai, T. Vreven, J. A. Montgomery, Jr., 
 J. E. Peralta, F. Ogliaro, M. Bearpark, J. J. Heyd, E. Brothers, 
 K. N. Kudin, V. N. Staroverov, T. Keith, R. Kobayashi, J. Normand, 
 K. Raghavachari, A. Rendell, J. C. Burant, S. S. Iyengar, J. Tomasi, 
 M. Cossi, N. Rega, J. M. Millam, M. Klene, J. E. Knox, J. B. Cross, 
 V. Bakken, C. Adamo, J. Jaramillo, R. Gomperts, R. E. Stratmann, 
 O. Yazyev, A. J. Austin, R. Cammi, C. Pomelli, J. W. Ochterski, 
 R. L. Martin, K. Morokuma, V. G. Zakrzewski, G. A. Voth, 
 P. Salvador, J. J. Dannenberg, S. Dapprich, A. D. Daniels, 
 O. Farkas, J. B. Foresman, J. V. Ortiz, J. Cioslowski, 
 and D. J. Fox, Gaussian, Inc., Wallingford CT, 2013.
 
 ******************************************
 Gaussian 09:  AS64L-G09RevD.01 24-Apr-2013
                20-Oct-2018 
 ******************************************
 %chk=FeCl2L12_Me_trans1.chk
 SetLPE:  input flags="-opt 'Tsnet.Node.lindarsharg: ssh' "
 SetLPE:    new flags="-opt 'Tsnet.Node.lindarsharg: ssh'  -nodelist 'node0403-ib node0404-ib'"
 Will use up to    2 processors via Linda.
 ---------------------------------------
 #p b3lyp/6-311G(d,p) opt scf=(conver=8)
 ---------------------------------------
 1/14=-1,18=20,19=15,26=3,38=1/1,3;
 2/9=110,12=2,17=6,18=5,40=1/2;
 3/5=4,6=6,7=101,11=2,16=1,25=1,30=1,71=1,74=-5/1,2,3;
 4//1;
 5/5=2,6=8,38=5/2;
 6/7=2,8=2,9=2,10=2,28=1/1;
 7//1,2,3,16;
 1/14=-1,18=20,19=15,26=3/3(2);
 2/9=110/2;
 99//99;
 2/9=110/2;
 3/5=4,6=6,7=101,11=2,16=1,25=1,30=1,71=1,74=-5/1,2,3;
 4/5=5,16=3,69=1/1;
 5/5=2,6=8,38=5/2;
 7//1,2,3,16;
 1/14=-1,18=20,19=15,26=3/3(-5);
 2/9=110/2;
 6/7=2,8=2,9=2,10=2,19=2,28=1/1;
 99/9=1/99;
 Leave Link    1 at Sat Oct 20 10:07:22 2018, MaxMem=           0 cpu:         1.3
 (Enter /soft/sl6.3/x86_64/gaussian/g09_d01/g09/l101.exe)
 --------
 Comment:
 --------
 Symbolic Z-matrix:
 Charge =  0 Multiplicity = 5
 26                   0.        -0.00006   0.00126 
 17                   -0.03154  -0.14737   2.39696 
 7                    -0.11596   2.24715   0.12304 
 7                    -2.1863    0.49032   0.01069 
 7                    -3.28592  -0.18836  -0.01831 
 7                    -4.29945   0.7034    0.00656 
 6                     0.94809   3.04868   0.18717 
 1                     1.91278   2.55401   0.19368 
 6                     0.84026   4.43422   0.24365 
 1                     1.73108   5.04718   0.29651 
 6                    -0.42983   5.00245   0.23052 
 1                    -0.55405   6.07843   0.27182 
 6                    -1.54147   4.17227   0.16449 
 1                    -2.54187   4.58723   0.15308 
 6                    -1.34581   2.79098   0.11349 
 6                    -2.44895   1.82971   0.05362 
 6                    -3.8181    1.97425   0.05195 
 1                    -4.46477   2.83128   0.10995 
 17                    0.03156   0.1473   -2.39468 
 7                     0.11596  -2.24723  -0.12105 
 7                     2.18631  -0.49039  -0.00894 
 7                     3.28593   0.18832   0.01937 
 7                     4.29947  -0.70339  -0.00694 
 6                    -0.94811  -3.04878  -0.18476 
 1                    -1.91281  -2.55412  -0.19072 
 6                    -0.84027  -4.4343   -0.24155 
 1                    -1.73111  -5.04727  -0.29407 
 6                     0.42983  -5.0025   -0.22916 
 1                     0.55405  -6.07848  -0.27069 
 6                     1.54149  -4.17232  -0.16354 
 1                     2.5419   -4.58725  -0.15267 
 6                     1.34582  -2.79104  -0.11223 
 6                     2.44898  -1.82975  -0.0528 
 6                     3.81813  -1.97423  -0.05251 
 1                     4.46478  -2.83121  -0.11161 
 6                    -5.65636   0.26408   0.00038 
 6                    -6.61405   0.96887  -0.72345 
 6                    -6.0105   -0.87545   0.72127 
 6                    -7.93646   0.53548  -0.70937 
 6                    -7.33237  -1.30084   0.7109 
 6                    -8.32001  -0.60269   0.00491 
 1                    -6.32745   1.82935  -1.316 
 1                    -5.25265  -1.411     1.27749 
 1                    -8.67762   1.08518  -1.27918 
 1                    -7.60322  -2.1895    1.27105 
 6                     5.65637  -0.26402  -0.00196 
 6                     6.61483  -0.96906   0.72062 
 6                     6.00973   0.87581  -0.72274 
 6                     7.9372   -0.53562   0.70536 
 6                     7.3316    1.30125  -0.71355 
 6                     8.31997   0.60285  -0.00886 
 1                     6.32885  -1.82979   1.31311 
 1                     5.25129   1.41156  -1.27798 
 1                     8.67897  -1.08552   1.27418 
 1                     7.60184   2.19015  -1.27361 
 6                    -9.75736  -1.06059   0.0318 
 1                    -10.33482  -0.60938  -0.77725 
 1                    -9.83044  -2.14673  -0.06426 
 1                    -10.2383  -0.78418   0.97609 
 6                     9.7573    1.06078  -0.037 
 1                     10.33551   0.60944   0.77143 
 1                     10.23737   0.78454  -0.98179 
 1                     9.83047   2.14691   0.05917 
 
 Add virtual bond connecting atoms N3         and Fe1        Dist= 4.26D+00.
 Add virtual bond connecting atoms N4         and Fe1        Dist= 4.23D+00.
 Add virtual bond connecting atoms N20        and Fe1        Dist= 4.26D+00.
 Add virtual bond connecting atoms N21        and Fe1        Dist= 4.23D+00.
 NAtoms=     63 NQM=       63 NQMF=       0 NMMI=      0 NMMIF=      0
                NMic=       0 NMicF=      0.
                    Isotopes and Nuclear Properties:
 (Nuclear quadrupole moments (NQMom) in fm**2, nuclear magnetic moments (NMagM)
  in nuclear magnetons)

  Atom         1           2           3           4           5           6           7           8           9          10
 IAtWgt=          56          35          14          14          14          14          12           1          12           1
 AtmWgt=  55.9349393  34.9688527  14.0030740  14.0030740  14.0030740  14.0030740  12.0000000   1.0078250  12.0000000   1.0078250
 NucSpn=           0           3           2           2           2           2           0           1           0           1
 AtZEff=   0.0000000   0.0000000   0.0000000   0.0000000   0.0000000   0.0000000   0.0000000   0.0000000   0.0000000   0.0000000
 NQMom=    0.0000000  -8.1650000   2.0440000   2.0440000   2.0440000   2.0440000   0.0000000   0.0000000   0.0000000   0.0000000
 NMagM=    0.0000000   0.8218740   0.4037610   0.4037610   0.4037610   0.4037610   0.0000000   2.7928460   0.0000000   2.7928460
 AtZNuc=  26.0000000  17.0000000   7.0000000   7.0000000   7.0000000   7.0000000   6.0000000   1.0000000   6.0000000   1.0000000

  Atom        11          12          13          14          15          16          17          18          19          20
 IAtWgt=          12           1          12           1          12          12          12           1          35          14
 AtmWgt=  12.0000000   1.0078250  12.0000000   1.0078250  12.0000000  12.0000000  12.0000000   1.0078250  34.9688527  14.0030740
 NucSpn=           0           1           0           1           0           0           0           1           3           2
 AtZEff=   0.0000000   0.0000000   0.0000000   0.0000000   0.0000000   0.0000000   0.0000000   0.0000000   0.0000000   0.0000000
 NQMom=    0.0000000   0.0000000   0.0000000   0.0000000   0.0000000   0.0000000   0.0000000   0.0000000  -8.1650000   2.0440000
 NMagM=    0.0000000   2.7928460   0.0000000   2.7928460   0.0000000   0.0000000   0.0000000   2.7928460   0.8218740   0.4037610
 AtZNuc=   6.0000000   1.0000000   6.0000000   1.0000000   6.0000000   6.0000000   6.0000000   1.0000000  17.0000000   7.0000000

  Atom        21          22          23          24          25          26          27          28          29          30
 IAtWgt=          14          14          14          12           1          12           1          12           1          12
 AtmWgt=  14.0030740  14.0030740  14.0030740  12.0000000   1.0078250  12.0000000   1.0078250  12.0000000   1.0078250  12.0000000
 NucSpn=           2           2           2           0           1           0           1           0           1           0
 AtZEff=   0.0000000   0.0000000   0.0000000   0.0000000   0.0000000   0.0000000   0.0000000   0.0000000   0.0000000   0.0000000
 NQMom=    2.0440000   2.0440000   2.0440000   0.0000000   0.0000000   0.0000000   0.0000000   0.0000000   0.0000000   0.0000000
 NMagM=    0.4037610   0.4037610   0.4037610   0.0000000   2.7928460   0.0000000   2.7928460   0.0000000   2.7928460   0.0000000
 AtZNuc=   7.0000000   7.0000000   7.0000000   6.0000000   1.0000000   6.0000000   1.0000000   6.0000000   1.0000000   6.0000000

  Atom        31          32          33          34          35          36          37          38          39          40
 IAtWgt=           1          12          12          12           1          12          12          12          12          12
 AtmWgt=   1.0078250  12.0000000  12.0000000  12.0000000   1.0078250  12.0000000  12.0000000  12.0000000  12.0000000  12.0000000
 NucSpn=           1           0           0           0           1           0           0           0           0           0
 AtZEff=   0.0000000   0.0000000   0.0000000   0.0000000   0.0000000   0.0000000   0.0000000   0.0000000   0.0000000   0.0000000
 NQMom=    0.0000000   0.0000000   0.0000000   0.0000000   0.0000000   0.0000000   0.0000000   0.0000000   0.0000000   0.0000000
 NMagM=    2.7928460   0.0000000   0.0000000   0.0000000   2.7928460   0.0000000   0.0000000   0.0000000   0.0000000   0.0000000
 AtZNuc=   1.0000000   6.0000000   6.0000000   6.0000000   1.0000000   6.0000000   6.0000000   6.0000000   6.0000000   6.0000000

  Atom        41          42          43          44          45          46          47          48          49          50
 IAtWgt=          12           1           1           1           1          12          12          12          12          12
 AtmWgt=  12.0000000   1.0078250   1.0078250   1.0078250   1.0078250  12.0000000  12.0000000  12.0000000  12.0000000  12.0000000
 NucSpn=           0           1           1           1           1           0           0           0           0           0
 AtZEff=   0.0000000   0.0000000   0.0000000   0.0000000   0.0000000   0.0000000   0.0000000   0.0000000   0.0000000   0.0000000
 NQMom=    0.0000000   0.0000000   0.0000000   0.0000000   0.0000000   0.0000000   0.0000000   0.0000000   0.0000000   0.0000000
 NMagM=    0.0000000   2.7928460   2.7928460   2.7928460   2.7928460   0.0000000   0.0000000   0.0000000   0.0000000   0.0000000
 AtZNuc=   6.0000000   1.0000000   1.0000000   1.0000000   1.0000000   6.0000000   6.0000000   6.0000000   6.0000000   6.0000000

  Atom        51          52          53          54          55          56          57          58          59          60
 IAtWgt=          12           1           1           1           1          12           1           1           1          12
 AtmWgt=  12.0000000   1.0078250   1.0078250   1.0078250   1.0078250  12.0000000   1.0078250   1.0078250   1.0078250  12.0000000
 NucSpn=           0           1           1           1           1           0           1           1           1           0
 AtZEff=   0.0000000   0.0000000   0.0000000   0.0000000   0.0000000   0.0000000   0.0000000   0.0000000   0.0000000   0.0000000
 NQMom=    0.0000000   0.0000000   0.0000000   0.0000000   0.0000000   0.0000000   0.0000000   0.0000000   0.0000000   0.0000000
 NMagM=    0.0000000   2.7928460   2.7928460   2.7928460   2.7928460   0.0000000   2.7928460   2.7928460   2.7928460   0.0000000
 AtZNuc=   6.0000000   1.0000000   1.0000000   1.0000000   1.0000000   6.0000000   1.0000000   1.0000000   1.0000000   6.0000000

  Atom        61          62          63
 IAtWgt=           1           1           1
 AtmWgt=   1.0078250   1.0078250   1.0078250
 NucSpn=           1           1           1
 AtZEff=   0.0000000   0.0000000   0.0000000
 NQMom=    0.0000000   0.0000000   0.0000000
 NMagM=    2.7928460   2.7928460   2.7928460
 AtZNuc=   1.0000000   1.0000000   1.0000000
 Leave Link  101 at Sat Oct 20 10:07:22 2018, MaxMem=   838860800 cpu:         5.2
 (Enter /soft/sl6.3/x86_64/gaussian/g09_d01/g09/l103.exe)

 GradGradGradGradGradGradGradGradGradGradGradGradGradGradGradGradGradGrad
 Berny optimization.
 Initialization pass.
                           ----------------------------
                           !    Initial Parameters    !
                           ! (Angstroms and Degrees)  !
 --------------------------                            --------------------------
 ! Name  Definition              Value          Derivative Info.                !
 --------------------------------------------------------------------------------
 ! R1    R(1,2)                  2.4004         estimate D2E/DX2                !
 ! R2    R(1,3)                  2.2535         estimate D2E/DX2                !
 ! R3    R(1,4)                  2.2406         estimate D2E/DX2                !
 ! R4    R(1,19)                 2.4007         estimate D2E/DX2                !
 ! R5    R(1,20)                 2.2535         estimate D2E/DX2                !
 ! R6    R(1,21)                 2.2406         estimate D2E/DX2                !
 ! R7    R(3,7)                  1.3337         estimate D2E/DX2                !
 ! R8    R(3,15)                 1.3448         estimate D2E/DX2                !
 ! R9    R(4,5)                  1.2925         estimate D2E/DX2                !
 ! R10   R(4,16)                 1.3656         estimate D2E/DX2                !
 ! R11   R(5,6)                  1.3502         estimate D2E/DX2                !
 ! R12   R(6,17)                 1.3597         estimate D2E/DX2                !
 ! R13   R(6,36)                 1.4263         estimate D2E/DX2                !
 ! R14   R(7,8)                  1.0841         estimate D2E/DX2                !
 ! R15   R(7,9)                  1.3909         estimate D2E/DX2                !
 ! R16   R(9,10)                 1.0826         estimate D2E/DX2                !
 ! R17   R(9,11)                 1.3915         estimate D2E/DX2                !
 ! R18   R(11,12)                1.0839         estimate D2E/DX2                !
 ! R19   R(11,13)                1.389          estimate D2E/DX2                !
 ! R20   R(13,14)                1.0831         estimate D2E/DX2                !
 ! R21   R(13,15)                1.396          estimate D2E/DX2                !
 ! R22   R(15,16)                1.4644         estimate D2E/DX2                !
 ! R23   R(16,17)                1.3768         estimate D2E/DX2                !
 ! R24   R(17,18)                1.0752         estimate D2E/DX2                !
 ! R25   R(20,24)                1.3337         estimate D2E/DX2                !
 ! R26   R(20,32)                1.3448         estimate D2E/DX2                !
 ! R27   R(21,22)                1.2925         estimate D2E/DX2                !
 ! R28   R(21,33)                1.3656         estimate D2E/DX2                !
 ! R29   R(22,23)                1.3502         estimate D2E/DX2                !
 ! R30   R(23,34)                1.3597         estimate D2E/DX2                !
 ! R31   R(23,46)                1.4263         estimate D2E/DX2                !
 ! R32   R(24,25)                1.0841         estimate D2E/DX2                !
 ! R33   R(24,26)                1.3909         estimate D2E/DX2                !
 ! R34   R(26,27)                1.0826         estimate D2E/DX2                !
 ! R35   R(26,28)                1.3915         estimate D2E/DX2                !
 ! R36   R(28,29)                1.0839         estimate D2E/DX2                !
 ! R37   R(28,30)                1.389          estimate D2E/DX2                !
 ! R38   R(30,31)                1.0831         estimate D2E/DX2                !
 ! R39   R(30,32)                1.396          estimate D2E/DX2                !
 ! R40   R(32,33)                1.4644         estimate D2E/DX2                !
 ! R41   R(33,34)                1.3768         estimate D2E/DX2                !
 ! R42   R(34,35)                1.0752         estimate D2E/DX2                !
 ! R43   R(36,37)                1.3921         estimate D2E/DX2                !
 ! R44   R(36,38)                1.3941         estimate D2E/DX2                !
 ! R45   R(37,39)                1.3917         estimate D2E/DX2                !
 ! R46   R(37,42)                1.0834         estimate D2E/DX2                !
 ! R47   R(38,40)                1.3887         estimate D2E/DX2                !
 ! R48   R(38,43)                1.0819         estimate D2E/DX2                !
 ! R49   R(39,41)                1.3974         estimate D2E/DX2                !
 ! R50   R(39,44)                1.0845         estimate D2E/DX2                !
 ! R51   R(40,41)                1.4005         estimate D2E/DX2                !
 ! R52   R(40,45)                1.0848         estimate D2E/DX2                !
 ! R53   R(41,56)                1.5088         estimate D2E/DX2                !
 ! R54   R(46,47)                1.3921         estimate D2E/DX2                !
 ! R55   R(46,48)                1.3941         estimate D2E/DX2                !
 ! R56   R(47,49)                1.3917         estimate D2E/DX2                !
 ! R57   R(47,52)                1.0834         estimate D2E/DX2                !
 ! R58   R(48,50)                1.3887         estimate D2E/DX2                !
 ! R59   R(48,53)                1.0819         estimate D2E/DX2                !
 ! R60   R(49,51)                1.3974         estimate D2E/DX2                !
 ! R61   R(49,54)                1.0845         estimate D2E/DX2                !
 ! R62   R(50,51)                1.4004         estimate D2E/DX2                !
 ! R63   R(50,55)                1.0848         estimate D2E/DX2                !
 ! R64   R(51,60)                1.5088         estimate D2E/DX2                !
 ! R65   R(56,57)                1.0916         estimate D2E/DX2                !
 ! R66   R(56,58)                1.0928         estimate D2E/DX2                !
 ! R67   R(56,59)                1.0952         estimate D2E/DX2                !
 ! R68   R(60,61)                1.0916         estimate D2E/DX2                !
 ! R69   R(60,62)                1.0952         estimate D2E/DX2                !
 ! R70   R(60,63)                1.0928         estimate D2E/DX2                !
 ! A1    A(2,1,3)               90.3774         estimate D2E/DX2                !
 ! A2    A(2,1,4)               89.7943         estimate D2E/DX2                !
 ! A3    A(2,1,20)              89.6362         estimate D2E/DX2                !
 ! A4    A(2,1,21)              90.2256         estimate D2E/DX2                !
 ! A5    A(3,1,4)               74.4141         estimate D2E/DX2                !
 ! A6    A(3,1,19)              89.6217         estimate D2E/DX2                !
 ! A7    A(3,1,21)             105.5857         estimate D2E/DX2                !
 ! A8    A(4,1,19)              90.2059         estimate D2E/DX2                !
 ! A9    A(4,1,20)             105.5859         estimate D2E/DX2                !
 ! A10   A(19,1,20)             90.3647         estimate D2E/DX2                !
 ! A11   A(19,1,21)             89.7743         estimate D2E/DX2                !
 ! A12   A(20,1,21)             74.4144         estimate D2E/DX2                !
 ! A13   A(1,3,7)              124.1144         estimate D2E/DX2                !
 ! A14   A(1,3,15)             116.741          estimate D2E/DX2                !
 ! A15   A(7,3,15)             119.14           estimate D2E/DX2                !
 ! A16   A(1,4,5)              135.6525         estimate D2E/DX2                !
 ! A17   A(1,4,16)             113.7324         estimate D2E/DX2                !
 ! A18   A(5,4,16)             110.6148         estimate D2E/DX2                !
 ! A19   A(4,5,6)              106.9422         estimate D2E/DX2                !
 ! A20   A(5,6,17)             110.6204         estimate D2E/DX2                !
 ! A21   A(5,6,36)             120.7054         estimate D2E/DX2                !
 ! A22   A(17,6,36)            128.6694         estimate D2E/DX2                !
 ! A23   A(3,7,8)              115.8479         estimate D2E/DX2                !
 ! A24   A(3,7,9)              122.5999         estimate D2E/DX2                !
 ! A25   A(8,7,9)              121.5522         estimate D2E/DX2                !
 ! A26   A(7,9,10)             120.1452         estimate D2E/DX2                !
 ! A27   A(7,9,11)             118.5016         estimate D2E/DX2                !
 ! A28   A(10,9,11)            121.3532         estimate D2E/DX2                !
 ! A29   A(9,11,12)            120.6388         estimate D2E/DX2                !
 ! A30   A(9,11,13)            119.1363         estimate D2E/DX2                !
 ! A31   A(12,11,13)           120.2248         estimate D2E/DX2                !
 ! A32   A(11,13,14)           120.7128         estimate D2E/DX2                !
 ! A33   A(11,13,15)           118.7467         estimate D2E/DX2                !
 ! A34   A(14,13,15)           120.5405         estimate D2E/DX2                !
 ! A35   A(3,15,13)            121.8751         estimate D2E/DX2                !
 ! A36   A(3,15,16)            115.072          estimate D2E/DX2                !
 ! A37   A(13,15,16)           123.0521         estimate D2E/DX2                !
 ! A38   A(4,16,15)            120.0148         estimate D2E/DX2                !
 ! A39   A(4,16,17)            107.1101         estimate D2E/DX2                !
 ! A40   A(15,16,17)           132.8645         estimate D2E/DX2                !
 ! A41   A(6,17,16)            104.7124         estimate D2E/DX2                !
 ! A42   A(6,17,18)            122.2684         estimate D2E/DX2                !
 ! A43   A(16,17,18)           132.9794         estimate D2E/DX2                !
 ! A44   A(1,20,24)            124.1142         estimate D2E/DX2                !
 ! A45   A(1,20,32)            116.7413         estimate D2E/DX2                !
 ! A46   A(24,20,32)           119.1399         estimate D2E/DX2                !
 ! A47   A(1,21,22)            135.6529         estimate D2E/DX2                !
 ! A48   A(1,21,33)            113.7322         estimate D2E/DX2                !
 ! A49   A(22,21,33)           110.6148         estimate D2E/DX2                !
 ! A50   A(21,22,23)           106.9423         estimate D2E/DX2                !
 ! A51   A(22,23,34)           110.6204         estimate D2E/DX2                !
 ! A52   A(22,23,46)           120.7053         estimate D2E/DX2                !
 ! A53   A(34,23,46)           128.6694         estimate D2E/DX2                !
 ! A54   A(20,24,25)           115.8478         estimate D2E/DX2                !
 ! A55   A(20,24,26)           122.5999         estimate D2E/DX2                !
 ! A56   A(25,24,26)           121.5522         estimate D2E/DX2                !
 ! A57   A(24,26,27)           120.1452         estimate D2E/DX2                !
 ! A58   A(24,26,28)           118.5016         estimate D2E/DX2                !
 ! A59   A(27,26,28)           121.3532         estimate D2E/DX2                !
 ! A60   A(26,28,29)           120.6387         estimate D2E/DX2                !
 ! A61   A(26,28,30)           119.1364         estimate D2E/DX2                !
 ! A62   A(29,28,30)           120.2249         estimate D2E/DX2                !
 ! A63   A(28,30,31)           120.7128         estimate D2E/DX2                !
 ! A64   A(28,30,32)           118.7467         estimate D2E/DX2                !
 ! A65   A(31,30,32)           120.5405         estimate D2E/DX2                !
 ! A66   A(20,32,30)           121.8751         estimate D2E/DX2                !
 ! A67   A(20,32,33)           115.0721         estimate D2E/DX2                !
 ! A68   A(30,32,33)           123.052          estimate D2E/DX2                !
 ! A69   A(21,33,32)           120.0151         estimate D2E/DX2                !
 ! A70   A(21,33,34)           107.1101         estimate D2E/DX2                !
 ! A71   A(32,33,34)           132.8641         estimate D2E/DX2                !
 ! A72   A(23,34,33)           104.7124         estimate D2E/DX2                !
 ! A73   A(23,34,35)           122.2682         estimate D2E/DX2                !
 ! A74   A(33,34,35)           132.9795         estimate D2E/DX2                !
 ! A75   A(6,36,37)            120.0541         estimate D2E/DX2                !
 ! A76   A(6,36,38)            119.4193         estimate D2E/DX2                !
 ! A77   A(37,36,38)           120.5264         estimate D2E/DX2                !
 ! A78   A(36,37,39)           119.3929         estimate D2E/DX2                !
 ! A79   A(36,37,42)           120.3002         estimate D2E/DX2                !
 ! A80   A(39,37,42)           120.2819         estimate D2E/DX2                !
 ! A81   A(36,38,40)           119.2311         estimate D2E/DX2                !
 ! A82   A(36,38,43)           119.5049         estimate D2E/DX2                !
 ! A83   A(40,38,43)           121.264          estimate D2E/DX2                !
 ! A84   A(37,39,41)           121.3068         estimate D2E/DX2                !
 ! A85   A(37,39,44)           119.0926         estimate D2E/DX2                !
 ! A86   A(41,39,44)           119.5922         estimate D2E/DX2                !
 ! A87   A(38,40,41)           121.4902         estimate D2E/DX2                !
 ! A88   A(38,40,45)           118.9962         estimate D2E/DX2                !
 ! A89   A(41,40,45)           119.5112         estimate D2E/DX2                !
 ! A90   A(39,41,40)           118.0442         estimate D2E/DX2                !
 ! A91   A(39,41,56)           121.1835         estimate D2E/DX2                !
 ! A92   A(40,41,56)           120.7681         estimate D2E/DX2                !
 ! A93   A(23,46,47)           120.054          estimate D2E/DX2                !
 ! A94   A(23,46,48)           119.4193         estimate D2E/DX2                !
 ! A95   A(47,46,48)           120.5265         estimate D2E/DX2                !
 ! A96   A(46,47,49)           119.3929         estimate D2E/DX2                !
 ! A97   A(46,47,52)           120.2996         estimate D2E/DX2                !
 ! A98   A(49,47,52)           120.2825         estimate D2E/DX2                !
 ! A99   A(46,48,50)           119.231          estimate D2E/DX2                !
 ! A100  A(46,48,53)           119.5051         estimate D2E/DX2                !
 ! A101  A(50,48,53)           121.2639         estimate D2E/DX2                !
 ! A102  A(47,49,51)           121.3066         estimate D2E/DX2                !
 ! A103  A(47,49,54)           119.0932         estimate D2E/DX2                !
 ! A104  A(51,49,54)           119.5917         estimate D2E/DX2                !
 ! A105  A(48,50,51)           121.4902         estimate D2E/DX2                !
 ! A106  A(48,50,55)           118.9961         estimate D2E/DX2                !
 ! A107  A(51,50,55)           119.5114         estimate D2E/DX2                !
 ! A108  A(49,51,50)           118.0444         estimate D2E/DX2                !
 ! A109  A(49,51,60)           121.1815         estimate D2E/DX2                !
 ! A110  A(50,51,60)           120.77           estimate D2E/DX2                !
 ! A111  A(41,56,57)           111.4259         estimate D2E/DX2                !
 ! A112  A(41,56,58)           111.3324         estimate D2E/DX2                !
 ! A113  A(41,56,59)           110.9243         estimate D2E/DX2                !
 ! A114  A(57,56,58)           108.0767         estimate D2E/DX2                !
 ! A115  A(57,56,59)           107.603          estimate D2E/DX2                !
 ! A116  A(58,56,59)           107.2936         estimate D2E/DX2                !
 ! A117  A(51,60,61)           111.4258         estimate D2E/DX2                !
 ! A118  A(51,60,62)           110.9237         estimate D2E/DX2                !
 ! A119  A(51,60,63)           111.3334         estimate D2E/DX2                !
 ! A120  A(61,60,62)           107.6027         estimate D2E/DX2                !
 ! A121  A(61,60,63)           108.0769         estimate D2E/DX2                !
 ! A122  A(62,60,63)           107.2934         estimate D2E/DX2                !
 ! A123  L(2,1,19,3,-1)        179.9991         estimate D2E/DX2                !
 ! A124  L(3,1,20,2,-1)        180.0135         estimate D2E/DX2                !
 ! A125  L(4,1,21,2,-1)        180.0198         estimate D2E/DX2                !
 ! A126  L(2,1,19,3,-2)        179.9996         estimate D2E/DX2                !
 ! A127  L(3,1,20,2,-2)        179.9998         estimate D2E/DX2                !
 ! A128  L(4,1,21,2,-2)        180.0001         estimate D2E/DX2                !
 ! D1    D(2,1,3,7)             89.7014         estimate D2E/DX2                !
 ! D2    D(2,1,3,15)           -91.0861         estimate D2E/DX2                !
 ! D3    D(4,1,3,7)            179.3825         estimate D2E/DX2                !
 ! D4    D(4,1,3,15)            -1.4049         estimate D2E/DX2                !
 ! D5    D(19,1,3,7)           -90.2982         estimate D2E/DX2                !
 ! D6    D(19,1,3,15)           88.9143         estimate D2E/DX2                !
 ! D7    D(21,1,3,7)            -0.6381         estimate D2E/DX2                !
 ! D8    D(21,1,3,15)          178.5745         estimate D2E/DX2                !
 ! D9    D(7,3,20,24)          179.9787         estimate D2E/DX2                !
 ! D10   D(7,3,20,32)            0.7606         estimate D2E/DX2                !
 ! D11   D(15,3,20,24)          -0.8167         estimate D2E/DX2                !
 ! D12   D(15,3,20,32)         179.9651         estimate D2E/DX2                !
 ! D13   D(2,1,4,5)            -88.4882         estimate D2E/DX2                !
 ! D14   D(2,1,4,16)            91.7361         estimate D2E/DX2                !
 ! D15   D(3,1,4,5)           -178.9374         estimate D2E/DX2                !
 ! D16   D(3,1,4,16)             1.2869         estimate D2E/DX2                !
 ! D17   D(19,1,4,5)            91.5127         estimate D2E/DX2                !
 ! D18   D(19,1,4,16)          -88.2629         estimate D2E/DX2                !
 ! D19   D(20,1,4,5)             1.0766         estimate D2E/DX2                !
 ! D20   D(20,1,4,16)         -178.699          estimate D2E/DX2                !
 ! D21   D(5,4,21,22)          179.9562         estimate D2E/DX2                !
 ! D22   D(5,4,21,33)           -0.1964         estimate D2E/DX2                !
 ! D23   D(16,4,21,22)           0.1951         estimate D2E/DX2                !
 ! D24   D(16,4,21,33)        -179.9576         estimate D2E/DX2                !
 ! D25   D(2,1,20,24)           90.2682         estimate D2E/DX2                !
 ! D26   D(2,1,20,32)          -88.942          estimate D2E/DX2                !
 ! D27   D(4,1,20,24)            0.5832         estimate D2E/DX2                !
 ! D28   D(4,1,20,32)         -178.6269         estimate D2E/DX2                !
 ! D29   D(19,1,20,24)         -89.7323         estimate D2E/DX2                !
 ! D30   D(19,1,20,32)          91.0576         estimate D2E/DX2                !
 ! D31   D(21,1,20,24)        -179.3962         estimate D2E/DX2                !
 ! D32   D(21,1,20,32)           1.3937         estimate D2E/DX2                !
 ! D33   D(2,1,21,22)          -91.5353         estimate D2E/DX2                !
 ! D34   D(2,1,21,33)           88.2976         estimate D2E/DX2                !
 ! D35   D(3,1,21,22)           -1.0806         estimate D2E/DX2                !
 ! D36   D(3,1,21,33)          178.7523         estimate D2E/DX2                !
 ! D37   D(19,1,21,22)          88.4638         estimate D2E/DX2                !
 ! D38   D(19,1,21,33)         -91.7034         estimate D2E/DX2                !
 ! D39   D(20,1,21,22)         178.9054         estimate D2E/DX2                !
 ! D40   D(20,1,21,33)          -1.2618         estimate D2E/DX2                !
 ! D41   D(1,3,7,8)             -0.9231         estimate D2E/DX2                !
 ! D42   D(1,3,7,9)            179.1252         estimate D2E/DX2                !
 ! D43   D(15,3,7,8)           179.8821         estimate D2E/DX2                !
 ! D44   D(15,3,7,9)            -0.0696         estimate D2E/DX2                !
 ! D45   D(1,3,15,13)         -179.0443         estimate D2E/DX2                !
 ! D46   D(1,3,15,16)            1.2785         estimate D2E/DX2                !
 ! D47   D(7,3,15,13)            0.2093         estimate D2E/DX2                !
 ! D48   D(7,3,15,16)         -179.468          estimate D2E/DX2                !
 ! D49   D(1,4,5,6)           -179.8343         estimate D2E/DX2                !
 ! D50   D(16,4,5,6)            -0.0538         estimate D2E/DX2                !
 ! D51   D(1,4,16,15)           -1.1369         estimate D2E/DX2                !
 ! D52   D(1,4,16,17)          179.9012         estimate D2E/DX2                !
 ! D53   D(5,4,16,15)          179.0307         estimate D2E/DX2                !
 ! D54   D(5,4,16,17)            0.0687         estimate D2E/DX2                !
 ! D55   D(4,5,6,17)             0.0185         estimate D2E/DX2                !
 ! D56   D(4,5,6,36)          -179.2497         estimate D2E/DX2                !
 ! D57   D(5,6,17,16)            0.0228         estimate D2E/DX2                !
 ! D58   D(5,6,17,18)         -177.9585         estimate D2E/DX2                !
 ! D59   D(36,6,17,16)         179.217          estimate D2E/DX2                !
 ! D60   D(36,6,17,18)           1.2357         estimate D2E/DX2                !
 ! D61   D(5,6,36,37)         -141.8816         estimate D2E/DX2                !
 ! D62   D(5,6,36,38)           37.9645         estimate D2E/DX2                !
 ! D63   D(17,6,36,37)          38.9956         estimate D2E/DX2                !
 ! D64   D(17,6,36,38)        -141.1583         estimate D2E/DX2                !
 ! D65   D(3,7,9,10)           179.8983         estimate D2E/DX2                !
 ! D66   D(3,7,9,11)            -0.0969         estimate D2E/DX2                !
 ! D67   D(8,7,9,10)            -0.0507         estimate D2E/DX2                !
 ! D68   D(8,7,9,11)           179.9542         estimate D2E/DX2                !
 ! D69   D(7,9,11,12)         -179.916          estimate D2E/DX2                !
 ! D70   D(7,9,11,13)            0.1243         estimate D2E/DX2                !
 ! D71   D(10,9,11,12)           0.0889         estimate D2E/DX2                !
 ! D72   D(10,9,11,13)        -179.8708         estimate D2E/DX2                !
 ! D73   D(9,11,13,14)         179.9833         estimate D2E/DX2                !
 ! D74   D(9,11,13,15)           0.0062         estimate D2E/DX2                !
 ! D75   D(12,11,13,14)          0.0235         estimate D2E/DX2                !
 ! D76   D(12,11,13,15)       -179.9537         estimate D2E/DX2                !
 ! D77   D(11,13,15,3)          -0.1778         estimate D2E/DX2                !
 ! D78   D(11,13,15,16)        179.4734         estimate D2E/DX2                !
 ! D79   D(14,13,15,3)         179.845          estimate D2E/DX2                !
 ! D80   D(14,13,15,16)         -0.5038         estimate D2E/DX2                !
 ! D81   D(3,15,16,4)           -0.0806         estimate D2E/DX2                !
 ! D82   D(3,15,16,17)         178.5658         estimate D2E/DX2                !
 ! D83   D(13,15,16,4)        -179.7536         estimate D2E/DX2                !
 ! D84   D(13,15,16,17)         -1.1072         estimate D2E/DX2                !
 ! D85   D(4,16,17,6)           -0.0534         estimate D2E/DX2                !
 ! D86   D(4,16,17,18)         177.6133         estimate D2E/DX2                !
 ! D87   D(15,16,17,6)        -178.8271         estimate D2E/DX2                !
 ! D88   D(15,16,17,18)         -1.1604         estimate D2E/DX2                !
 ! D89   D(1,20,24,25)           0.9273         estimate D2E/DX2                !
 ! D90   D(1,20,24,26)        -179.1232         estimate D2E/DX2                !
 ! D91   D(32,20,24,25)       -179.8803         estimate D2E/DX2                !
 ! D92   D(32,20,24,26)          0.0692         estimate D2E/DX2                !
 ! D93   D(1,20,32,30)         179.0408         estimate D2E/DX2                !
 ! D94   D(1,20,32,33)          -1.2823         estimate D2E/DX2                !
 ! D95   D(24,20,32,30)         -0.2105         estimate D2E/DX2                !
 ! D96   D(24,20,32,33)        179.4664         estimate D2E/DX2                !
 ! D97   D(1,21,22,23)         179.892          estimate D2E/DX2                !
 ! D98   D(33,21,22,23)          0.0555         estimate D2E/DX2                !
 ! D99   D(1,21,33,32)           1.0992         estimate D2E/DX2                !
 ! D100  D(1,21,33,34)        -179.945          estimate D2E/DX2                !
 ! D101  D(22,21,33,32)       -179.0256         estimate D2E/DX2                !
 ! D102  D(22,21,33,34)         -0.0698         estimate D2E/DX2                !
 ! D103  D(21,22,23,34)         -0.0203         estimate D2E/DX2                !
 ! D104  D(21,22,23,46)        179.2434         estimate D2E/DX2                !
 ! D105  D(22,23,34,33)         -0.0218         estimate D2E/DX2                !
 ! D106  D(22,23,34,35)        177.956          estimate D2E/DX2                !
 ! D107  D(46,23,34,33)       -179.2109         estimate D2E/DX2                !
 ! D108  D(46,23,34,35)         -1.2331         estimate D2E/DX2                !
 ! D109  D(22,23,46,47)        141.879          estimate D2E/DX2                !
 ! D110  D(22,23,46,48)        -37.9674         estimate D2E/DX2                !
 ! D111  D(34,23,46,47)        -39.0037         estimate D2E/DX2                !
 ! D112  D(34,23,46,48)        141.15           estimate D2E/DX2                !
 ! D113  D(20,24,26,27)       -179.8976         estimate D2E/DX2                !
 ! D114  D(20,24,26,28)          0.0982         estimate D2E/DX2                !
 ! D115  D(25,24,26,27)          0.049          estimate D2E/DX2                !
 ! D116  D(25,24,26,28)       -179.9551         estimate D2E/DX2                !
 ! D117  D(24,26,28,29)        179.9144         estimate D2E/DX2                !
 ! D118  D(24,26,28,30)         -0.1249         estimate D2E/DX2                !
 ! D119  D(27,26,28,29)         -0.0898         estimate D2E/DX2                !
 ! D120  D(27,26,28,30)        179.8709         estimate D2E/DX2                !
 ! D121  D(26,28,30,31)       -179.9856         estimate D2E/DX2                !
 ! D122  D(26,28,30,32)         -0.0071         estimate D2E/DX2                !
 ! D123  D(29,28,30,31)         -0.0248         estimate D2E/DX2                !
 ! D124  D(29,28,30,32)        179.9537         estimate D2E/DX2                !
 ! D125  D(28,30,32,20)          0.1797         estimate D2E/DX2                !
 ! D126  D(28,30,32,33)       -179.4712         estimate D2E/DX2                !
 ! D127  D(31,30,32,20)       -179.8417         estimate D2E/DX2                !
 ! D128  D(31,30,32,33)          0.5074         estimate D2E/DX2                !
 ! D129  D(20,32,33,21)          0.109          estimate D2E/DX2                !
 ! D130  D(20,32,33,34)       -178.5293         estimate D2E/DX2                !
 ! D131  D(30,32,33,21)        179.7817         estimate D2E/DX2                !
 ! D132  D(30,32,33,34)          1.1433         estimate D2E/DX2                !
 ! D133  D(21,33,34,23)          0.0534         estimate D2E/DX2                !
 ! D134  D(21,33,34,35)       -177.6092         estimate D2E/DX2                !
 ! D135  D(32,33,34,23)        178.8198         estimate D2E/DX2                !
 ! D136  D(32,33,34,35)          1.1572         estimate D2E/DX2                !
 ! D137  D(6,36,37,39)        -179.3796         estimate D2E/DX2                !
 ! D138  D(6,36,37,42)           2.436          estimate D2E/DX2                !
 ! D139  D(38,36,37,39)          0.776          estimate D2E/DX2                !
 ! D140  D(38,36,37,42)       -177.4084         estimate D2E/DX2                !
 ! D141  D(6,36,38,40)        -179.9042         estimate D2E/DX2                !
 ! D142  D(6,36,38,43)           0.1099         estimate D2E/DX2                !
 ! D143  D(37,36,38,40)         -0.0588         estimate D2E/DX2                !
 ! D144  D(37,36,38,43)        179.9552         estimate D2E/DX2                !
 ! D145  D(36,37,39,41)         -0.7421         estimate D2E/DX2                !
 ! D146  D(36,37,39,44)       -179.6837         estimate D2E/DX2                !
 ! D147  D(42,37,39,41)        177.4427         estimate D2E/DX2                !
 ! D148  D(42,37,39,44)         -1.4989         estimate D2E/DX2                !
 ! D149  D(36,38,40,41)         -0.718          estimate D2E/DX2                !
 ! D150  D(36,38,40,45)        179.8406         estimate D2E/DX2                !
 ! D151  D(43,38,40,41)        179.2677         estimate D2E/DX2                !
 ! D152  D(43,38,40,45)         -0.1737         estimate D2E/DX2                !
 ! D153  D(37,39,41,40)         -0.0092         estimate D2E/DX2                !
 ! D154  D(37,39,41,56)        179.2552         estimate D2E/DX2                !
 ! D155  D(44,39,41,40)        178.9271         estimate D2E/DX2                !
 ! D156  D(44,39,41,56)         -1.8085         estimate D2E/DX2                !
 ! D157  D(38,40,41,39)          0.7482         estimate D2E/DX2                !
 ! D158  D(38,40,41,56)       -178.5195         estimate D2E/DX2                !
 ! D159  D(45,40,41,39)       -179.8132         estimate D2E/DX2                !
 ! D160  D(45,40,41,56)          0.9191         estimate D2E/DX2                !
 ! D161  D(39,41,56,57)         17.5177         estimate D2E/DX2                !
 ! D162  D(39,41,56,58)        138.2545         estimate D2E/DX2                !
 ! D163  D(39,41,56,59)       -102.3401         estimate D2E/DX2                !
 ! D164  D(40,41,56,57)       -163.2378         estimate D2E/DX2                !
 ! D165  D(40,41,56,58)        -42.501          estimate D2E/DX2                !
 ! D166  D(40,41,56,59)         76.9044         estimate D2E/DX2                !
 ! D167  D(23,46,47,49)        179.3785         estimate D2E/DX2                !
 ! D168  D(23,46,47,52)         -2.4364         estimate D2E/DX2                !
 ! D169  D(48,46,47,49)         -0.7768         estimate D2E/DX2                !
 ! D170  D(48,46,47,52)        177.4082         estimate D2E/DX2                !
 ! D171  D(23,46,48,50)        179.9047         estimate D2E/DX2                !
 ! D172  D(23,46,48,53)         -0.1098         estimate D2E/DX2                !
 ! D173  D(47,46,48,50)          0.0591         estimate D2E/DX2                !
 ! D174  D(47,46,48,53)       -179.9554         estimate D2E/DX2                !
 ! D175  D(46,47,49,51)          0.7428         estimate D2E/DX2                !
 ! D176  D(46,47,49,54)        179.6841         estimate D2E/DX2                !
 ! D177  D(52,47,49,51)       -177.4426         estimate D2E/DX2                !
 ! D178  D(52,47,49,54)          1.4987         estimate D2E/DX2                !
 ! D179  D(46,48,50,51)          0.7185         estimate D2E/DX2                !
 ! D180  D(46,48,50,55)       -179.8404         estimate D2E/DX2                !
 ! D181  D(53,48,50,51)       -179.2667         estimate D2E/DX2                !
 ! D182  D(53,48,50,55)          0.1744         estimate D2E/DX2                !
 ! D183  D(47,49,51,50)          0.0093         estimate D2E/DX2                !
 ! D184  D(47,49,51,60)       -179.2558         estimate D2E/DX2                !
 ! D185  D(54,49,51,50)       -178.9268         estimate D2E/DX2                !
 ! D186  D(54,49,51,60)          1.8081         estimate D2E/DX2                !
 ! D187  D(48,50,51,49)         -0.7488         estimate D2E/DX2                !
 ! D188  D(48,50,51,60)        178.5194         estimate D2E/DX2                !
 ! D189  D(55,50,51,49)        179.8129         estimate D2E/DX2                !
 ! D190  D(55,50,51,60)         -0.9188         estimate D2E/DX2                !
 ! D191  D(49,51,60,61)        -17.5312         estimate D2E/DX2                !
 ! D192  D(49,51,60,62)        102.3257         estimate D2E/DX2                !
 ! D193  D(49,51,60,63)       -138.2689         estimate D2E/DX2                !
 ! D194  D(50,51,60,61)        163.2236         estimate D2E/DX2                !
 ! D195  D(50,51,60,62)        -76.9194         estimate D2E/DX2                !
 ! D196  D(50,51,60,63)         42.486          estimate D2E/DX2                !
 --------------------------------------------------------------------------------
 Trust Radius=3.00D-01 FncErr=1.00D-07 GrdErr=1.00D-06
 Number of steps in this run=    378 maximum allowed number of steps=    378.
 GradGradGradGradGradGradGradGradGradGradGradGradGradGradGradGradGradGrad

 Leave Link  103 at Sat Oct 20 10:07:22 2018, MaxMem=   838860800 cpu:         0.4
 (Enter /soft/sl6.3/x86_64/gaussian/g09_d01/g09/l202.exe)
 Stoichiometry    C28H24Cl2FeN8(5)
 Framework group  C1[X(C28H24Cl2FeN8)]
 Deg. of freedom   183
 Full point group                 C1      NOp   1
 Largest Abelian subgroup         C1      NOp   1
 Largest concise Abelian subgroup C1      NOp   1
                         Standard orientation:                         
 ---------------------------------------------------------------------
 Center     Atomic      Atomic             Coordinates (Angstroms)
 Number     Number       Type             X           Y           Z
 ---------------------------------------------------------------------
      1         26           0        0.000002    0.000060    0.001262
      2         17           0        0.031543    0.147369    2.396962
      3          7           0        0.115963   -2.247153    0.123042
      4          7           0        2.186300   -0.490317    0.010692
      5          7           0        3.285918    0.188358   -0.018308
      6          7           0        4.299447   -0.703401    0.006556
      7          6           0       -0.948093   -3.048684    0.187166
      8          1           0       -1.912778   -2.554011    0.193680
      9          6           0       -0.840257   -4.434221    0.243651
     10          1           0       -1.731082   -5.047182    0.296506
     11          6           0        0.429827   -5.002447    0.230523
     12          1           0        0.554048   -6.078430    0.271821
     13          6           0        1.541474   -4.172275    0.164490
     14          1           0        2.541869   -4.587226    0.153081
     15          6           0        1.345807   -2.790982    0.113489
     16          6           0        2.448954   -1.829710    0.053621
     17          6           0        3.818101   -1.974248    0.051950
     18          1           0        4.464772   -2.831282    0.109945
     19         17           0       -0.031558   -0.147302   -2.394678
     20          7           0       -0.115959    2.247233   -0.121049
     21          7           0       -2.186312    0.490388   -0.008942
     22          7           0       -3.285930   -0.188315    0.019368
     23          7           0       -4.299470    0.703390   -0.006939
     24          6           0        0.948112    3.048778   -0.184763
     25          1           0        1.912810    2.554124   -0.190723
     26          6           0        0.840273    4.434302   -0.241554
     27          1           0        1.731111    5.047273   -0.294066
     28          6           0       -0.429831    5.002501   -0.229161
     29          1           0       -0.554054    6.078475   -0.270690
     30          6           0       -1.541491    4.172317   -0.163543
     31          1           0       -2.541901    4.587249   -0.152670
     32          6           0       -1.345820    2.791036   -0.112226
     33          6           0       -2.448978    1.829750   -0.052796
     34          6           0       -3.818132    1.974233   -0.052510
     35          1           0       -4.464783    2.831207   -0.111611
     36          6           0        5.656357   -0.264083    0.000377
     37          6           0        6.614048   -0.968869   -0.723452
     38          6           0        6.010504    0.875448    0.721265
     39          6           0        7.936462   -0.535478   -0.709373
     40          6           0        7.332365    1.300838    0.710903
     41          6           0        8.320005    0.602687    0.004905
     42          1           0        6.327448   -1.829347   -1.316004
     43          1           0        5.252645    1.411001    1.277488
     44          1           0        8.677618   -1.085180   -1.279176
     45          1           0        7.603220    2.189498    1.271047
     46          6           0       -5.656367    0.264015   -0.001958
     47          6           0       -6.614827    0.969060    0.720618
     48          6           0       -6.009732   -0.875814   -0.722741
     49          6           0       -7.937203    0.535623    0.705357
     50          6           0       -7.331595   -1.301253   -0.713554
     51          6           0       -8.319975   -0.602854   -0.008860
     52          1           0       -6.328853    1.829786    1.313113
     53          1           0       -5.251288   -1.411561   -1.277981
     54          1           0       -8.678970    1.085523    1.274176
     55          1           0       -7.601841   -2.190151   -1.273611
     56          6           0        9.757363    1.060589    0.031799
     57          1           0       10.334815    0.609384   -0.777249
     58          1           0        9.830444    2.146730   -0.064261
     59          1           0       10.238303    0.784181    0.976086
     60          6           0       -9.757301   -1.060784   -0.037004
     61          1           0      -10.335509   -0.609438    0.771428
     62          1           0      -10.237365   -0.784539   -0.981787
     63          1           0       -9.830472   -2.146906    0.059171
 ---------------------------------------------------------------------
 Rotational constants (GHZ):      0.1646939      0.0401386      0.0343463
 Leave Link  202 at Sat Oct 20 10:07:22 2018, MaxMem=   838860800 cpu:         0.1
 (Enter /soft/sl6.3/x86_64/gaussian/g09_d01/g09/l301.exe)
 Standard basis: 6-311G(d,p) (5D, 7F)
 Ernie: Thresh=  0.10000D-02 Tol=  0.10000D-05 Strict=F.
 There are   934 symmetry adapted cartesian basis functions of A   symmetry.
 There are   890 symmetry adapted basis functions of A   symmetry.
   890 basis functions,  1523 primitive gaussians,   934 cartesian basis functions
   156 alpha electrons      152 beta electrons
       nuclear repulsion energy      5146.4471675589 Hartrees.
 IExCor=  402 DFT=T Ex+Corr=B3LYP ExCW=0 ScaHFX=  0.200000
 ScaDFX=  0.800000  0.720000  1.000000  0.810000 ScalE2=  1.000000  1.000000
 IRadAn=      0 IRanWt=     -1 IRanGd=            0 ICorTp=0 IEmpDi=  4
 NAtoms=   63 NActive=   63 NUniq=   63 SFac= 1.00D+00 NAtFMM=   60 NAOKFM=T Big=T
 Integral buffers will be    131072 words long.
 Raffenetti 2 integral format.
 Two-electron integral symmetry is turned on.
 Leave Link  301 at Sat Oct 20 10:07:23 2018, MaxMem=   838860800 cpu:         0.9
 (Enter /soft/sl6.3/x86_64/gaussian/g09_d01/g09/l302.exe)
 NPDir=0 NMtPBC=     1 NCelOv=     1 NCel=       1 NClECP=     1 NCelD=      1
         NCelK=      1 NCelE2=     1 NClLst=     1 CellRange=     0.0.
 One-electron integrals computed using PRISM.
 NBasis=   890 RedAO= T EigKep=  1.65D-04  NBF=   890
 NBsUse=   890 1.00D-06 EigRej= -1.00D+00 NBFU=   890
 Precomputing XC quadrature grid using
 IXCGrd= 4 IRadAn=           0 IRanWt=          -1 IRanGd=           0 AccXCQ= 0.00D+00.
 Generated NRdTot=       0 NPtTot=           0 NUsed=           0 NTot=          32
 NSgBfM=   756   764   767   770   779 MxSgAt=    63 MxSgA2=    63.
 Leave Link  302 at Sat Oct 20 10:07:26 2018, MaxMem=   838860800 cpu:        53.5
 (Enter /soft/sl6.3/x86_64/gaussian/g09_d01/g09/l303.exe)
 DipDrv:  MaxL=1.
 Leave Link  303 at Sat Oct 20 10:07:26 2018, MaxMem=   838860800 cpu:         3.5
 (Enter /soft/sl6.3/x86_64/gaussian/g09_d01/g09/l401.exe)
 ExpMin= 4.19D-02 ExpMax= 2.58D+05 ExpMxC= 8.89D+03 IAcc=2 IRadAn=         4 AccDes= 0.00D+00
 Harris functional with IExCor=  402 and IRadAn=       4 diagonalized for initial guess.
 HarFok:  IExCor=  402 AccDes= 0.00D+00 IRadAn=         4 IDoV= 1 UseB2=F ITyADJ=14
 ICtDFT=  3500011 ScaDFX=  1.000000  1.000000  1.000000  1.000000
 FoFCou: FMM=F IPFlag=           0 FMFlag=      100000 FMFlg1=        2001
         NFxFlg=           0 DoJE=T BraDBF=F KetDBF=T FulRan=T
         wScrn=  0.000000 ICntrl=     500 IOpCl=  0 I1Cent=   200000004 NGrid=           0
         NMat0=    1 NMatS0=      1 NMatT0=    0 NMatD0=    1 NMtDS0=    0 NMtDT0=    0
 Petite list used in FoFCou.
 Harris En= -3703.77647834401    
 JPrj=0 DoOrth=F DoCkMO=F.
 Initial guess <Sx>= 0.0000 <Sy>= 0.0000 <Sz>= 2.0000 <S**2>= 6.0000 S= 2.0000
 Leave Link  401 at Sat Oct 20 10:07:33 2018, MaxMem=   838860800 cpu:       101.8
 (Enter /soft/sl6.3/x86_64/gaussian/g09_d01/g09/l502.exe)
 UHF open shell SCF:
 Using DIIS extrapolation, IDIIS=  1040.
 Integral symmetry usage will be decided dynamically.
 IVT=     2657500 IEndB=     2657500 NGot=   838860800 MDV=   837093231
 LenX=   837093231 LenY=   836219941
 Requested convergence on RMS density matrix=1.00D-08 within 128 cycles.
 Requested convergence on MAX density matrix=1.00D-06.
 Requested convergence on             energy=1.00D-06.
 No special actions if energy rises.
 Fock matrices will be formed incrementally for  20 cycles.

 Cycle   1  Pass 1  IDiag  1:
 FoFJK:  IHMeth= 1 ICntrl=       0 DoSepK=F KAlg= 0 I1Cent=   0 FoldK=F
 IRaf= 560000000 NMat=   1 IRICut=       1 DoRegI=T DoRafI=F ISym2E= 0.
 FoFCou: FMM=T IPFlag=           0 FMFlag=      100000 FMFlg1=        2001
         NFxFlg=           0 DoJE=F BraDBF=F KetDBF=F FulRan=T
         wScrn=  0.000000 ICntrl=       0 IOpCl=  1 I1Cent=           0 NGrid=           0
         NMat0=    1 NMatS0=      1 NMatT0=    0 NMatD0=    1 NMtDS0=    0 NMtDT0=    0
 Symmetry not used in FoFCou.
 FMM levels:  10  Number of levels for PrismC:   9
 E= -3702.96855944181    
 DIIS: error= 7.34D-02 at cycle   1 NSaved=   1.
 NSaved= 1 IEnMin= 1 EnMin= -3702.96855944181     IErMin= 1 ErrMin= 7.34D-02
 ErrMax= 7.34D-02  0.00D+00 EMaxC= 1.00D-01 BMatC= 5.60D+00 BMatP= 5.60D+00
 IDIUse=3 WtCom= 2.66D-01 WtEn= 7.34D-01
 Coeff-Com:  0.100D+01
 Coeff-En:   0.100D+01
 Coeff:      0.100D+01
 Gap=    -0.301 Goal=   None    Shift=    0.000
 Gap=     0.173 Goal=   None    Shift=    0.000
 GapD=   -0.301 DampG=0.250 DampE=0.250 DampFc=0.1250 IDamp=-1.
 Damping current iteration by 1.25D-01
 RMSDP=2.87D-03 MaxDP=2.60D-01              OVMax= 7.76D-01

 Cycle   2  Pass 1  IDiag  1:
 RMSU=  3.58D-04    CP:  9.96D-01
 E= -3703.17666389518     Delta-E=       -0.208104453370 Rises=F Damp=T
 DIIS: error= 3.23D-02 at cycle   2 NSaved=   2.
 NSaved= 2 IEnMin= 2 EnMin= -3703.17666389518     IErMin= 2 ErrMin= 3.23D-02
 ErrMax= 3.23D-02  0.00D+00 EMaxC= 1.00D-01 BMatC= 2.67D+00 BMatP= 5.60D+00
 IDIUse=3 WtCom= 6.77D-01 WtEn= 3.23D-01
 Coeff-Com: -0.522D+00 0.152D+01
 Coeff-En:   0.152D-01 0.985D+00
 Coeff:     -0.348D+00 0.135D+01
 Gap=     0.211 Goal=   None    Shift=    0.000
 Gap=     0.010 Goal=   None    Shift=    0.000
 RMSDP=2.52D-03 MaxDP=2.41D-01 DE=-2.08D-01 OVMax= 9.87D-01

 Cycle   3  Pass 1  IDiag  1:
 RMSU=  2.43D-03    CP:  9.50D-01  2.50D+00
 E= -3696.72169214987     Delta-E=        6.454971745308 Rises=F Damp=F
 DIIS: error= 3.57D-01 at cycle   3 NSaved=   3.
 NSaved= 3 IEnMin= 2 EnMin= -3703.17666389518     IErMin= 2 ErrMin= 3.23D-02
 ErrMax= 3.57D-01  0.00D+00 EMaxC= 1.00D-01 BMatC= 2.85D+01 BMatP= 2.67D+00
 IDIUse=2 WtCom= 0.00D+00 WtEn= 1.00D+00
 Coeff-En:   0.000D+00 0.943D+00 0.565D-01
 Coeff:      0.000D+00 0.943D+00 0.565D-01
 Gap=    -0.154 Goal=   None    Shift=    0.000
 Gap=     0.004 Goal=   None    Shift=    0.000
 RMSDP=2.36D-03 MaxDP=2.30D-01 DE= 6.45D+00 OVMax= 8.61D-01

 Cycle   4  Pass 1  IDiag  1:
 RMSU=  1.04D-03    CP:  9.73D-01  3.00D+00  1.41D-01
 E= -3703.28576124764     Delta-E=       -6.564069097773 Rises=F Damp=F
 DIIS: error= 8.09D-02 at cycle   4 NSaved=   4.
 NSaved= 4 IEnMin= 4 EnMin= -3703.28576124764     IErMin= 2 ErrMin= 3.23D-02
 ErrMax= 8.09D-02  0.00D+00 EMaxC= 1.00D-01 BMatC= 4.21D+00 BMatP= 2.67D+00
 IDIUse=2 WtCom= 0.00D+00 WtEn= 1.00D+00
 EnCoef did   100 forward-backward iterations
 Coeff-En:   0.365D+00 0.102D-01 0.383D-01 0.586D+00
 Coeff:      0.365D+00 0.102D-01 0.383D-01 0.586D+00
 Gap=     0.073 Goal=   None    Shift=    0.000
 Gap=     0.274 Goal=   None    Shift=    0.000
 RMSDP=1.38D-03 MaxDP=9.06D-02 DE=-6.56D+00 OVMax= 3.70D-01

 Cycle   5  Pass 1  IDiag  1:
 RMSU=  1.02D-03    CP:  9.89D-01  1.03D+00  1.07D-01  8.13D-01
 E= -3703.96071773975     Delta-E=       -0.674956492107 Rises=F Damp=F
 DIIS: error= 3.78D-02 at cycle   5 NSaved=   5.
 NSaved= 5 IEnMin= 5 EnMin= -3703.96071773975     IErMin= 2 ErrMin= 3.23D-02
 ErrMax= 3.78D-02  0.00D+00 EMaxC= 1.00D-01 BMatC= 7.40D-01 BMatP= 2.67D+00
 IDIUse=3 WtCom= 6.22D-01 WtEn= 3.78D-01
 Coeff-Com:  0.119D-01 0.114D+00 0.519D-02 0.275D+00 0.594D+00
 Coeff-En:   0.000D+00 0.000D+00 0.000D+00 0.135D+00 0.865D+00
 Coeff:      0.741D-02 0.713D-01 0.323D-02 0.222D+00 0.696D+00
 Gap=     0.151 Goal=   None    Shift=    0.000
 Gap=     0.123 Goal=   None    Shift=    0.000
 RMSDP=8.27D-04 MaxDP=4.90D-02 DE=-6.75D-01 OVMax= 1.31D-01

 Cycle   6  Pass 1  IDiag  1:
 RMSU=  4.81D-04    CP:  9.79D-01  1.91D+00  1.46D-01  8.22D-01  4.31D-01
 E= -3704.02246861708     Delta-E=       -0.061750877332 Rises=F Damp=F
 DIIS: error= 2.27D-02 at cycle   6 NSaved=   6.
 NSaved= 6 IEnMin= 6 EnMin= -3704.02246861708     IErMin= 6 ErrMin= 2.27D-02
 ErrMax= 2.27D-02  0.00D+00 EMaxC= 1.00D-01 BMatC= 3.28D-01 BMatP= 7.40D-01
 IDIUse=3 WtCom= 7.73D-01 WtEn= 2.27D-01
 Coeff-Com: -0.449D-01 0.617D-01-0.720D-03 0.526D-01 0.453D+00 0.478D+00
 Coeff-En:   0.000D+00 0.000D+00 0.000D+00 0.000D+00 0.351D+00 0.649D+00
 Coeff:     -0.347D-01 0.476D-01-0.557D-03 0.406D-01 0.430D+00 0.517D+00
 Gap=     0.122 Goal=   None    Shift=    0.000
 Gap=     0.155 Goal=   None    Shift=    0.000
 RMSDP=3.07D-04 MaxDP=1.69D-02 DE=-6.18D-02 OVMax= 8.02D-02

 Cycle   7  Pass 1  IDiag  1:
 RMSU=  2.01D-04    CP:  9.81D-01  1.77D+00  1.22D-01  8.02D-01  5.65D-01
                    CP:  6.46D-01
 E= -3704.07148417713     Delta-E=       -0.049015560049 Rises=F Damp=F
 DIIS: error= 4.17D-03 at cycle   7 NSaved=   7.
 NSaved= 7 IEnMin= 7 EnMin= -3704.07148417713     IErMin= 7 ErrMin= 4.17D-03
 ErrMax= 4.17D-03  0.00D+00 EMaxC= 1.00D-01 BMatC= 2.91D-02 BMatP= 3.28D-01
 IDIUse=3 WtCom= 9.58D-01 WtEn= 4.17D-02
 Coeff-Com: -0.133D-01 0.891D-02 0.207D-02-0.741D-02 0.160D+00 0.324D+00
 Coeff-Com:  0.526D+00
 Coeff-En:   0.000D+00 0.000D+00 0.000D+00 0.000D+00 0.000D+00 0.883D-01
 Coeff-En:   0.912D+00
 Coeff:     -0.127D-01 0.854D-02 0.198D-02-0.710D-02 0.154D+00 0.314D+00
 Coeff:      0.542D+00
 Gap=     0.124 Goal=   None    Shift=    0.000
 Gap=     0.106 Goal=   None    Shift=    0.000
 RMSDP=1.14D-04 MaxDP=7.02D-03 DE=-4.90D-02 OVMax= 1.93D-02

 Cycle   8  Pass 1  IDiag  1:
 RMSU=  8.19D-05    CP:  9.80D-01  1.81D+00  1.29D-01  7.99D-01  5.39D-01
                    CP:  7.33D-01  7.09D-01
 E= -3704.07710329029     Delta-E=       -0.005619113159 Rises=F Damp=F
 DIIS: error= 1.56D-03 at cycle   8 NSaved=   8.
 NSaved= 8 IEnMin= 8 EnMin= -3704.07710329029     IErMin= 8 ErrMin= 1.56D-03
 ErrMax= 1.56D-03  0.00D+00 EMaxC= 1.00D-01 BMatC= 5.29D-03 BMatP= 2.91D-02
 IDIUse=3 WtCom= 9.84D-01 WtEn= 1.56D-02
 Coeff-Com:  0.549D-02-0.958D-02 0.572D-03-0.137D-01 0.107D-01 0.888D-01
 Coeff-Com:  0.353D+00 0.565D+00
 Coeff-En:   0.000D+00 0.000D+00 0.000D+00 0.000D+00 0.000D+00 0.000D+00
 Coeff-En:   0.172D+00 0.828D+00
 Coeff:      0.541D-02-0.943D-02 0.563D-03-0.135D-01 0.105D-01 0.874D-01
 Coeff:      0.350D+00 0.569D+00
 Gap=     0.123 Goal=   None    Shift=    0.000
 Gap=     0.105 Goal=   None    Shift=    0.000
 RMSDP=4.82D-05 MaxDP=2.87D-03 DE=-5.62D-03 OVMax= 8.22D-03

 Cycle   9  Pass 1  IDiag  1:
 RMSU=  2.40D-05    CP:  9.80D-01  1.82D+00  1.26D-01  7.95D-01  5.36D-01
                    CP:  7.51D-01  8.18D-01  5.98D-01
 E= -3704.07819854584     Delta-E=       -0.001095255549 Rises=F Damp=F
 DIIS: error= 7.77D-04 at cycle   9 NSaved=   9.
 NSaved= 9 IEnMin= 9 EnMin= -3704.07819854584     IErMin= 9 ErrMin= 7.77D-04
 ErrMax= 7.77D-04  0.00D+00 EMaxC= 1.00D-01 BMatC= 6.56D-04 BMatP= 5.29D-03
 IDIUse=3 WtCom= 9.92D-01 WtEn= 7.77D-03
 Coeff-Com:  0.638D-02-0.901D-02 0.685D-04-0.722D-02-0.213D-02 0.206D-01
 Coeff-Com:  0.144D+00 0.321D+00 0.526D+00
 Coeff-En:   0.000D+00 0.000D+00 0.000D+00 0.000D+00 0.000D+00 0.000D+00
 Coeff-En:   0.000D+00 0.297D-01 0.970D+00
 Coeff:      0.633D-02-0.894D-02 0.679D-04-0.717D-02-0.211D-02 0.205D-01
 Coeff:      0.143D+00 0.319D+00 0.529D+00
 Gap=     0.121 Goal=   None    Shift=    0.000
 Gap=     0.102 Goal=   None    Shift=    0.000
 RMSDP=1.83D-05 MaxDP=8.52D-04 DE=-1.10D-03 OVMax= 3.41D-03

 Cycle  10  Pass 1  IDiag  1:
 RMSU=  1.08D-05    CP:  9.80D-01  1.80D+00  1.28D-01  7.96D-01  5.45D-01
                    CP:  7.51D-01  8.20D-01  6.63D-01  6.96D-01
 E= -3704.07835895136     Delta-E=       -0.000160405525 Rises=F Damp=F
 DIIS: error= 2.37D-04 at cycle  10 NSaved=  10.
 NSaved=10 IEnMin=10 EnMin= -3704.07835895136     IErMin=10 ErrMin= 2.37D-04
 ErrMax= 2.37D-04  0.00D+00 EMaxC= 1.00D-01 BMatC= 1.08D-04 BMatP= 6.56D-04
 IDIUse=3 WtCom= 9.98D-01 WtEn= 2.37D-03
 Coeff-Com:  0.177D-02-0.266D-02 0.193D-04-0.242D-02-0.883D-03-0.306D-02
 Coeff-Com:  0.233D-01 0.933D-01 0.338D+00 0.553D+00
 Coeff-En:   0.000D+00 0.000D+00 0.000D+00 0.000D+00 0.000D+00 0.000D+00
 Coeff-En:   0.000D+00 0.000D+00 0.647D-01 0.935D+00
 Coeff:      0.176D-02-0.265D-02 0.193D-04-0.241D-02-0.881D-03-0.305D-02
 Coeff:      0.232D-01 0.930D-01 0.337D+00 0.554D+00
 Gap=     0.121 Goal=   None    Shift=    0.000
 Gap=     0.102 Goal=   None    Shift=    0.000
 RMSDP=6.30D-06 MaxDP=4.72D-04 DE=-1.60D-04 OVMax= 1.84D-03

 Cycle  11  Pass 1  IDiag  1:
 RMSU=  4.83D-06    CP:  9.80D-01  1.80D+00  1.27D-01  7.96D-01  5.47D-01
                    CP:  7.51D-01  8.21D-01  6.68D-01  7.82D-01  7.56D-01
 E= -3704.07838257250     Delta-E=       -0.000023621138 Rises=F Damp=F
 DIIS: error= 6.30D-05 at cycle  11 NSaved=  11.
 NSaved=11 IEnMin=11 EnMin= -3704.07838257250     IErMin=11 ErrMin= 6.30D-05
 ErrMax= 6.30D-05  0.00D+00 EMaxC= 1.00D-01 BMatC= 8.92D-06 BMatP= 1.08D-04
 IDIUse=1 WtCom= 1.00D+00 WtEn= 0.00D+00
 Coeff-Com: -0.146D-03 0.160D-03-0.154D-04-0.407D-03-0.863D-03-0.388D-02
 Coeff-Com: -0.384D-02 0.773D-02 0.977D-01 0.269D+00 0.635D+00
 Coeff:     -0.146D-03 0.160D-03-0.154D-04-0.407D-03-0.863D-03-0.388D-02
 Coeff:     -0.384D-02 0.773D-02 0.977D-01 0.269D+00 0.635D+00
 Gap=     0.121 Goal=   None    Shift=    0.000
 Gap=     0.102 Goal=   None    Shift=    0.000
 RMSDP=2.03D-06 MaxDP=2.10D-04 DE=-2.36D-05 OVMax= 4.09D-04

 Cycle  12  Pass 1  IDiag  1:
 RMSU=  1.47D-06    CP:  9.80D-01  1.80D+00  1.27D-01  7.96D-01  5.47D-01
                    CP:  7.51D-01  8.24D-01  6.72D-01  8.10D-01  8.20D-01
                    CP:  8.47D-01
 E= -3704.07838420639     Delta-E=       -0.000001633893 Rises=F Damp=F
 DIIS: error= 4.26D-05 at cycle  12 NSaved=  12.
 NSaved=12 IEnMin=12 EnMin= -3704.07838420639     IErMin=12 ErrMin= 4.26D-05
 ErrMax= 4.26D-05  0.00D+00 EMaxC= 1.00D-01 BMatC= 3.24D-06 BMatP= 8.92D-06
 IDIUse=1 WtCom= 1.00D+00 WtEn= 0.00D+00
 Coeff-Com: -0.406D-03 0.588D-03-0.260D-04 0.118D-03-0.880D-03-0.210D-02
 Coeff-Com: -0.517D-02-0.749D-02 0.134D-01 0.900D-01 0.382D+00 0.530D+00
 Coeff:     -0.406D-03 0.588D-03-0.260D-04 0.118D-03-0.880D-03-0.210D-02
 Coeff:     -0.517D-02-0.749D-02 0.134D-01 0.900D-01 0.382D+00 0.530D+00
 Gap=     0.121 Goal=   None    Shift=    0.000
 Gap=     0.102 Goal=   None    Shift=    0.000
 RMSDP=1.21D-06 MaxDP=1.32D-04 DE=-1.63D-06 OVMax= 3.09D-04

 Cycle  13  Pass 1  IDiag  1:
 RMSU=  8.71D-07    CP:  9.80D-01  1.80D+00  1.27D-01  7.96D-01  5.46D-01
                    CP:  7.52D-01  8.26D-01  6.72D-01  8.17D-01  8.28D-01
                    CP:  8.98D-01  7.63D-01
 E= -3704.07838499816     Delta-E=       -0.000000791768 Rises=F Damp=F
 DIIS: error= 2.22D-05 at cycle  13 NSaved=  13.
 NSaved=13 IEnMin=13 EnMin= -3704.07838499816     IErMin=13 ErrMin= 2.22D-05
 ErrMax= 2.22D-05  0.00D+00 EMaxC= 1.00D-01 BMatC= 6.06D-07 BMatP= 3.24D-06
 IDIUse=1 WtCom= 1.00D+00 WtEn= 0.00D+00
 Coeff-Com: -0.443D-04 0.116D-03-0.128D-04 0.205D-03-0.647D-03-0.424D-03
 Coeff-Com: -0.164D-02-0.399D-02-0.917D-02-0.240D-02 0.391D-01 0.261D+00
 Coeff-Com:  0.718D+00
 Coeff:     -0.443D-04 0.116D-03-0.128D-04 0.205D-03-0.647D-03-0.424D-03
 Coeff:     -0.164D-02-0.399D-02-0.917D-02-0.240D-02 0.391D-01 0.261D+00
 Coeff:      0.718D+00
 Gap=     0.121 Goal=   None    Shift=    0.000
 Gap=     0.102 Goal=   None    Shift=    0.000
 RMSDP=7.62D-07 MaxDP=5.67D-05 DE=-7.92D-07 OVMax= 3.59D-04

 Cycle  14  Pass 1  IDiag  1:
 RMSU=  5.12D-07    CP:  9.80D-01  1.80D+00  1.27D-01  7.96D-01  5.46D-01
                    CP:  7.52D-01  8.26D-01  6.73D-01  8.23D-01  8.39D-01
                    CP:  8.93D-01  1.00D+00  1.10D+00
 E= -3704.07838520859     Delta-E=       -0.000000210426 Rises=F Damp=F
 DIIS: error= 9.70D-06 at cycle  14 NSaved=  14.
 NSaved=14 IEnMin=14 EnMin= -3704.07838520859     IErMin=14 ErrMin= 9.70D-06
 ErrMax= 9.70D-06  0.00D+00 EMaxC= 1.00D-01 BMatC= 1.62D-07 BMatP= 6.06D-07
 IDIUse=1 WtCom= 1.00D+00 WtEn= 0.00D+00
 Coeff-Com:  0.408D-04-0.373D-04 0.670D-05 0.106D-03-0.210D-03 0.161D-03
 Coeff-Com: -0.138D-03-0.949D-03-0.799D-02-0.205D-01-0.720D-01 0.185D-01
 Coeff-Com:  0.456D+00 0.627D+00
 Coeff:      0.408D-04-0.373D-04 0.670D-05 0.106D-03-0.210D-03 0.161D-03
 Coeff:     -0.138D-03-0.949D-03-0.799D-02-0.205D-01-0.720D-01 0.185D-01
 Coeff:      0.456D+00 0.627D+00
 Gap=     0.121 Goal=   None    Shift=    0.000
 Gap=     0.102 Goal=   None    Shift=    0.000
 RMSDP=4.61D-07 MaxDP=4.11D-05 DE=-2.10D-07 OVMax= 3.13D-04

 Cycle  15  Pass 1  IDiag  1:
 RMSU=  2.77D-07    CP:  9.80D-01  1.80D+00  1.27D-01  7.96D-01  5.46D-01
                    CP:  7.52D-01  8.26D-01  6.74D-01  8.23D-01  8.41D-01
                    CP:  9.10D-01  1.10D+00  1.43D+00  1.03D+00
 E= -3704.07838530400     Delta-E=       -0.000000095413 Rises=F Damp=F
 DIIS: error= 5.84D-06 at cycle  15 NSaved=  15.
 NSaved=15 IEnMin=15 EnMin= -3704.07838530400     IErMin=15 ErrMin= 5.84D-06
 ErrMax= 5.84D-06  0.00D+00 EMaxC= 1.00D-01 BMatC= 5.12D-08 BMatP= 1.62D-07
 IDIUse=1 WtCom= 1.00D+00 WtEn= 0.00D+00
 Coeff-Com:  0.746D-05-0.179D-04 0.731D-05 0.446D-05 0.102D-03 0.217D-03
 Coeff-Com:  0.181D-03-0.113D-03-0.372D-02-0.127D-01-0.428D-01-0.397D-01
 Coeff-Com:  0.903D-01 0.318D+00 0.690D+00
 Coeff:      0.746D-05-0.179D-04 0.731D-05 0.446D-05 0.102D-03 0.217D-03
 Coeff:      0.181D-03-0.113D-03-0.372D-02-0.127D-01-0.428D-01-0.397D-01
 Coeff:      0.903D-01 0.318D+00 0.690D+00
 Gap=     0.121 Goal=   None    Shift=    0.000
 Gap=     0.102 Goal=   None    Shift=    0.000
 RMSDP=3.26D-07 MaxDP=3.52D-05 DE=-9.54D-08 OVMax= 2.77D-04

 Cycle  16  Pass 1  IDiag  1:
 RMSU=  1.63D-07    CP:  9.80D-01  1.80D+00  1.27D-01  7.96D-01  5.46D-01
                    CP:  7.52D-01  8.26D-01  6.74D-01  8.25D-01  8.45D-01
                    CP:  9.18D-01  1.18D+00  1.60D+00  1.37D+00  1.33D+00
 E= -3704.07838535006     Delta-E=       -0.000000046064 Rises=F Damp=F
 DIIS: error= 5.46D-06 at cycle  16 NSaved=  16.
 NSaved=16 IEnMin=16 EnMin= -3704.07838535006     IErMin=16 ErrMin= 5.46D-06
 ErrMax= 5.46D-06  0.00D+00 EMaxC= 1.00D-01 BMatC= 2.69D-08 BMatP= 5.12D-08
 IDIUse=1 WtCom= 1.00D+00 WtEn= 0.00D+00
 Coeff-Com:  0.158D-06-0.110D-04-0.350D-06-0.404D-04 0.210D-03 0.129D-03
 Coeff-Com:  0.208D-03 0.101D-03-0.197D-03-0.249D-02 0.147D-02-0.292D-01
 Coeff-Com: -0.123D+00-0.633D-01 0.440D+00 0.776D+00
 Coeff:      0.158D-06-0.110D-04-0.350D-06-0.404D-04 0.210D-03 0.129D-03
 Coeff:      0.208D-03 0.101D-03-0.197D-03-0.249D-02 0.147D-02-0.292D-01
 Coeff:     -0.123D+00-0.633D-01 0.440D+00 0.776D+00
 Gap=     0.121 Goal=   None    Shift=    0.000
 Gap=     0.102 Goal=   None    Shift=    0.000
 RMSDP=3.56D-07 MaxDP=3.92D-05 DE=-4.61D-08 OVMax= 3.23D-04

 Cycle  17  Pass 1  IDiag  1:
 RMSU=  9.72D-08    CP:  9.80D-01  1.80D+00  1.27D-01  7.96D-01  5.46D-01
                    CP:  7.52D-01  8.26D-01  6.74D-01  8.25D-01  8.47D-01
                    CP:  9.32D-01  1.26D+00  1.79D+00  1.66D+00  2.05D+00
                    CP:  1.50D+00
 E= -3704.07838538966     Delta-E=       -0.000000039594 Rises=F Damp=F
 DIIS: error= 4.97D-06 at cycle  17 NSaved=  17.
 NSaved=17 IEnMin=17 EnMin= -3704.07838538966     IErMin=17 ErrMin= 4.97D-06
 ErrMax= 4.97D-06  0.00D+00 EMaxC= 1.00D-01 BMatC= 8.50D-09 BMatP= 2.69D-08
 IDIUse=1 WtCom= 1.00D+00 WtEn= 0.00D+00
 Coeff-Com:  0.806D-05-0.956D-05-0.324D-05-0.179D-04 0.392D-04-0.280D-04
 Coeff-Com:  0.120D-03 0.307D-03 0.160D-02 0.391D-02 0.169D-01 0.343D-02
 Coeff-Com: -0.902D-01-0.165D+00-0.119D+00 0.335D+00 0.101D+01
 Coeff:      0.806D-05-0.956D-05-0.324D-05-0.179D-04 0.392D-04-0.280D-04
 Coeff:      0.120D-03 0.307D-03 0.160D-02 0.391D-02 0.169D-01 0.343D-02
 Coeff:     -0.902D-01-0.165D+00-0.119D+00 0.335D+00 0.101D+01
 Gap=     0.121 Goal=   None    Shift=    0.000
 Gap=     0.102 Goal=   None    Shift=    0.000
 RMSDP=3.83D-07 MaxDP=4.18D-05 DE=-3.96D-08 OVMax= 3.71D-04

 Cycle  18  Pass 1  IDiag  1:
 RMSU=  7.79D-08    CP:  9.80D-01  1.80D+00  1.27D-01  7.96D-01  5.46D-01
                    CP:  7.52D-01  8.26D-01  6.74D-01  8.26D-01  8.48D-01
                    CP:  9.40D-01  1.33D+00  1.98D+00  2.00D+00  2.77D+00
                    CP:  2.39D+00  1.74D+00
 E= -3704.07838541983     Delta-E=       -0.000000030175 Rises=F Damp=F
 DIIS: error= 4.38D-06 at cycle  18 NSaved=  18.
 NSaved=18 IEnMin=18 EnMin= -3704.07838541983     IErMin=18 ErrMin= 4.38D-06
 ErrMax= 4.38D-06  0.00D+00 EMaxC= 1.00D-01 BMatC= 5.85D-09 BMatP= 8.50D-09
 IDIUse=1 WtCom= 1.00D+00 WtEn= 0.00D+00
 Coeff-Com: -0.409D-05 0.948D-05-0.428D-06 0.391D-05-0.963D-04-0.894D-04
 Coeff-Com: -0.241D-05 0.300D-03 0.150D-02 0.451D-02 0.848D-02 0.133D-01
 Coeff-Com: -0.157D-02-0.640D-01-0.280D+00-0.188D+00 0.620D+00 0.885D+00
 Coeff:     -0.409D-05 0.948D-05-0.428D-06 0.391D-05-0.963D-04-0.894D-04
 Coeff:     -0.241D-05 0.300D-03 0.150D-02 0.451D-02 0.848D-02 0.133D-01
 Coeff:     -0.157D-02-0.640D-01-0.280D+00-0.188D+00 0.620D+00 0.885D+00
 Gap=     0.121 Goal=   None    Shift=    0.000
 Gap=     0.102 Goal=   None    Shift=    0.000
 RMSDP=3.44D-07 MaxDP=4.03D-05 DE=-3.02D-08 OVMax= 3.45D-04

 Cycle  19  Pass 1  IDiag  1:
 RMSU=  1.34D-07    CP:  9.80D-01  1.80D+00  1.27D-01  7.96D-01  5.46D-01
                    CP:  7.52D-01  8.26D-01  6.74D-01  8.26D-01  8.49D-01
                    CP:  9.47D-01  1.40D+00  2.15D+00  2.29D+00  3.00D+00
                    CP:  3.00D+00  2.74D+00  1.73D+00
 E= -3704.07838544031     Delta-E=       -0.000000020478 Rises=F Damp=F
 DIIS: error= 3.79D-06 at cycle  19 NSaved=  19.
 NSaved=19 IEnMin=19 EnMin= -3704.07838544031     IErMin=19 ErrMin= 3.79D-06
 ErrMax= 3.79D-06  0.00D+00 EMaxC= 1.00D-01 BMatC= 2.35D-09 BMatP= 5.85D-09
 IDIUse=1 WtCom= 1.00D+00 WtEn= 0.00D+00
 Coeff-Com: -0.264D-05 0.285D-05 0.101D-05 0.951D-05-0.364D-04-0.130D-04
 Coeff-Com: -0.868D-04-0.127D-03-0.213D-03-0.207D-03-0.443D-02-0.985D-04
 Coeff-Com:  0.349D-01 0.589D-01 0.149D-01-0.175D+00-0.365D+00 0.920D-01
 Coeff-Com:  0.134D+01
 Coeff:     -0.264D-05 0.285D-05 0.101D-05 0.951D-05-0.364D-04-0.130D-04
 Coeff:     -0.868D-04-0.127D-03-0.213D-03-0.207D-03-0.443D-02-0.985D-04
 Coeff:      0.349D-01 0.589D-01 0.149D-01-0.175D+00-0.365D+00 0.920D-01
 Coeff:      0.134D+01
 Gap=     0.121 Goal=   None    Shift=    0.000
 Gap=     0.102 Goal=   None    Shift=    0.000
 RMSDP=3.43D-07 MaxDP=4.41D-05 DE=-2.05D-08 OVMax= 3.56D-04

 Cycle  20  Pass 1  IDiag  1:
 RMSU=  1.32D-07    CP:  9.80D-01  1.80D+00  1.27D-01  7.96D-01  5.46D-01
                    CP:  7.52D-01  8.26D-01  6.74D-01  8.27D-01  8.51D-01
                    CP:  9.53D-01  1.45D+00  2.29D+00  2.55D+00  3.00D+00
                    CP:  3.00D+00  3.00D+00  3.00D+00  2.56D+00
 E= -3704.07838545547     Delta-E=       -0.000000015158 Rises=F Damp=F
 DIIS: error= 3.16D-06 at cycle  20 NSaved=  20.
 NSaved=20 IEnMin=20 EnMin= -3704.07838545547     IErMin=20 ErrMin= 3.16D-06
 ErrMax= 3.16D-06  0.00D+00 EMaxC= 1.00D-01 BMatC= 1.76D-09 BMatP= 2.35D-09
 IDIUse=1 WtCom= 1.00D+00 WtEn= 0.00D+00
 Coeff-Com:  0.195D-05-0.427D-05 0.465D-06 0.467D-05 0.187D-04 0.317D-04
 Coeff-Com: -0.518D-04-0.219D-03-0.789D-03-0.214D-02-0.633D-02-0.531D-02
 Coeff-Com:  0.247D-01 0.645D-01 0.122D+00-0.323D-01-0.494D+00-0.307D+00
 Coeff-Com:  0.854D+00 0.784D+00
 Coeff:      0.195D-05-0.427D-05 0.465D-06 0.467D-05 0.187D-04 0.317D-04
 Coeff:     -0.518D-04-0.219D-03-0.789D-03-0.214D-02-0.633D-02-0.531D-02
 Coeff:      0.247D-01 0.645D-01 0.122D+00-0.323D-01-0.494D+00-0.307D+00
 Coeff:      0.854D+00 0.784D+00
 Gap=     0.121 Goal=   None    Shift=    0.000
 Gap=     0.102 Goal=   None    Shift=    0.000
 RMSDP=2.25D-07 MaxDP=3.03D-05 DE=-1.52D-08 OVMax= 2.37D-04

 Cycle  21  Pass 1  IDiag  1:
 Restarting incremental Fock formation.
 E= -3704.07838546292     Delta-E=       -0.000000007452 Rises=F Damp=F
 DIIS: error= 2.71D-06 at cycle  21 NSaved=  20.
 NSaved=20 IEnMin=20 EnMin= -3704.07838546292     IErMin=20 ErrMin= 2.71D-06
 ErrMax= 2.71D-06  0.00D+00 EMaxC= 1.00D-01 BMatC= 1.22D-09 BMatP= 1.76D-09
 IDIUse=1 WtCom= 1.00D+00 WtEn= 0.00D+00
 Coeff-Com:  0.103D-06-0.103D-05-0.417D-05 0.411D-04 0.370D-04 0.288D-04
 Coeff-Com: -0.757D-04-0.517D-03-0.169D-02-0.227D-02-0.384D-02-0.283D-02
 Coeff-Com:  0.116D-01 0.799D-01 0.886D-01-0.134D+00-0.280D+00-0.262D+00
 Coeff-Com:  0.590D+00 0.917D+00
 Coeff:      0.103D-06-0.103D-05-0.417D-05 0.411D-04 0.370D-04 0.288D-04
 Coeff:     -0.757D-04-0.517D-03-0.169D-02-0.227D-02-0.384D-02-0.283D-02
 Coeff:      0.116D-01 0.799D-01 0.886D-01-0.134D+00-0.280D+00-0.262D+00
 Coeff:      0.590D+00 0.917D+00
 Gap=     0.121 Goal=   None    Shift=    0.000
 Gap=     0.102 Goal=   None    Shift=    0.000
 RMSDP=2.27D-07 MaxDP=3.17D-05 DE=-7.45D-09 OVMax= 2.43D-04

 Cycle  22  Pass 1  IDiag  1:
 RMSU=  2.27D-07    CP:  1.00D+00
 E= -3704.07838546962     Delta-E=       -0.000000006694 Rises=F Damp=F
 DIIS: error= 2.23D-06 at cycle  22 NSaved=  20.
 NSaved=20 IEnMin=20 EnMin= -3704.07838546962     IErMin=20 ErrMin= 2.23D-06
 ErrMax= 2.23D-06  0.00D+00 EMaxC= 1.00D-01 BMatC= 8.81D-10 BMatP= 1.22D-09
 IDIUse=1 WtCom= 1.00D+00 WtEn= 0.00D+00
 Coeff-Com:  0.993D-06-0.692D-05 0.199D-04 0.638D-05 0.749D-04 0.135D-03
 Coeff-Com:  0.187D-03 0.204D-03 0.301D-02 0.140D-02-0.211D-01-0.432D-01
 Coeff-Com: -0.312D-01 0.100D+00 0.285D+00 0.743D-02-0.915D+00-0.108D+00
 Coeff-Com:  0.803D+00 0.918D+00
 Coeff:      0.993D-06-0.692D-05 0.199D-04 0.638D-05 0.749D-04 0.135D-03
 Coeff:      0.187D-03 0.204D-03 0.301D-02 0.140D-02-0.211D-01-0.432D-01
 Coeff:     -0.312D-01 0.100D+00 0.285D+00 0.743D-02-0.915D+00-0.108D+00
 Coeff:      0.803D+00 0.918D+00
 Gap=     0.121 Goal=   None    Shift=    0.000
 Gap=     0.102 Goal=   None    Shift=    0.000
 RMSDP=2.40D-07 MaxDP=3.39D-05 DE=-6.69D-09 OVMax= 2.59D-04

 Cycle  23  Pass 1  IDiag  1:
 RMSU=  4.01D-08    CP:  1.00D+00  2.04D+00
 E= -3704.07838547504     Delta-E=       -0.000000005421 Rises=F Damp=F
 DIIS: error= 1.71D-06 at cycle  23 NSaved=  20.
 NSaved=20 IEnMin=20 EnMin= -3704.07838547504     IErMin=20 ErrMin= 1.71D-06
 ErrMax= 1.71D-06  0.00D+00 EMaxC= 1.00D-01 BMatC= 5.24D-10 BMatP= 8.81D-10
 IDIUse=1 WtCom= 1.00D+00 WtEn= 0.00D+00
 Coeff-Com: -0.230D-05-0.152D-04-0.270D-04 0.157D-04 0.135D-03 0.544D-03
 Coeff-Com:  0.172D-02 0.544D-02 0.549D-02-0.164D-01-0.500D-01-0.904D-01
 Coeff-Com:  0.131D-01 0.340D+00 0.220D+00-0.497D+00-0.541D+00-0.105D+00
 Coeff-Com:  0.689D+00 0.103D+01
 Coeff:     -0.230D-05-0.152D-04-0.270D-04 0.157D-04 0.135D-03 0.544D-03
 Coeff:      0.172D-02 0.544D-02 0.549D-02-0.164D-01-0.500D-01-0.904D-01
 Coeff:      0.131D-01 0.340D+00 0.220D+00-0.497D+00-0.541D+00-0.105D+00
 Coeff:      0.689D+00 0.103D+01
 Gap=     0.121 Goal=   None    Shift=    0.000
 Gap=     0.102 Goal=   None    Shift=    0.000
 RMSDP=2.39D-07 MaxDP=3.36D-05 DE=-5.42D-09 OVMax= 2.58D-04

 Cycle  24  Pass 1  IDiag  1:
 RMSU=  3.76D-08    CP:  1.00D+00  3.00D+00  2.21D+00
 E= -3704.07838547899     Delta-E=       -0.000000003958 Rises=F Damp=F
 DIIS: error= 1.17D-06 at cycle  24 NSaved=  20.
 NSaved=20 IEnMin=20 EnMin= -3704.07838547899     IErMin=20 ErrMin= 1.17D-06
 ErrMax= 1.17D-06  0.00D+00 EMaxC= 1.00D-01 BMatC= 2.98D-10 BMatP= 5.24D-10
 IDIUse=1 WtCom= 1.00D+00 WtEn= 0.00D+00
 Coeff-Com: -0.195D-04-0.221D-04-0.128D-04 0.586D-04 0.361D-03 0.126D-02
 Coeff-Com:  0.291D-02 0.314D-02-0.491D-02-0.195D-01-0.502D-01-0.282D-01
 Coeff-Com:  0.128D+00 0.148D+00 0.269D-01-0.337D+00-0.412D+00 0.811D-01
 Coeff-Com:  0.699D+00 0.761D+00
 Coeff:     -0.195D-04-0.221D-04-0.128D-04 0.586D-04 0.361D-03 0.126D-02
 Coeff:      0.291D-02 0.314D-02-0.491D-02-0.195D-01-0.502D-01-0.282D-01
 Coeff:      0.128D+00 0.148D+00 0.269D-01-0.337D+00-0.412D+00 0.811D-01
 Coeff:      0.699D+00 0.761D+00
 Gap=     0.121 Goal=   None    Shift=    0.000
 Gap=     0.102 Goal=   None    Shift=    0.000
 RMSDP=1.41D-07 MaxDP=1.95D-05 DE=-3.96D-09 OVMax= 1.52D-04

 Cycle  25  Pass 1  IDiag  1:
 RMSU=  1.15D-07    CP:  1.00D+00  3.00D+00  3.00D+00  2.86D+00
 E= -3704.07838548075     Delta-E=       -0.000000001757 Rises=F Damp=F
 DIIS: error= 8.58D-07 at cycle  25 NSaved=  20.
 NSaved=20 IEnMin=20 EnMin= -3704.07838548075     IErMin=20 ErrMin= 8.58D-07
 ErrMax= 8.58D-07  0.00D+00 EMaxC= 1.00D-01 BMatC= 1.58D-10 BMatP= 2.98D-10
 IDIUse=1 WtCom= 1.00D+00 WtEn= 0.00D+00
 Coeff-Com:  0.124D-04 0.148D-05-0.396D-04-0.173D-03-0.772D-03-0.342D-02
 Coeff-Com: -0.368D-02 0.107D-01 0.316D-01 0.471D-01-0.236D-01-0.201D+00
 Coeff-Com: -0.104D+00 0.388D+00 0.267D+00-0.985D-01-0.495D+00-0.492D+00
 Coeff-Com:  0.341D+00 0.134D+01
 Coeff:      0.124D-04 0.148D-05-0.396D-04-0.173D-03-0.772D-03-0.342D-02
 Coeff:     -0.368D-02 0.107D-01 0.316D-01 0.471D-01-0.236D-01-0.201D+00
 Coeff:     -0.104D+00 0.388D+00 0.267D+00-0.985D-01-0.495D+00-0.492D+00
 Coeff:      0.341D+00 0.134D+01
 Gap=     0.121 Goal=   None    Shift=    0.000
 Gap=     0.102 Goal=   None    Shift=    0.000
 RMSDP=1.52D-07 MaxDP=2.02D-05 DE=-1.76D-09 OVMax= 1.63D-04

 Cycle  26  Pass 1  IDiag  1:
 RMSU=  9.77D-08    CP:  1.00D+00  3.00D+00  3.00D+00  3.00D+00  1.99D+00
 E= -3704.07838548216     Delta-E=       -0.000000001404 Rises=F Damp=F
 DIIS: error= 5.21D-07 at cycle  26 NSaved=  20.
 NSaved=20 IEnMin=20 EnMin= -3704.07838548216     IErMin=20 ErrMin= 5.21D-07
 ErrMax= 5.21D-07  0.00D+00 EMaxC= 1.00D-01 BMatC= 8.26D-11 BMatP= 1.58D-10
 IDIUse=1 WtCom= 1.00D+00 WtEn= 0.00D+00
 Coeff-Com: -0.114D-04-0.386D-04-0.839D-04-0.554D-03-0.215D-02-0.247D-02
 Coeff-Com:  0.726D-02 0.211D-01 0.338D-01-0.526D-02-0.138D+00-0.907D-01
 Coeff-Com:  0.176D+00 0.265D+00 0.119D+00-0.281D+00-0.563D+00-0.225D+00
 Coeff-Com:  0.684D+00 0.100D+01
 Coeff:     -0.114D-04-0.386D-04-0.839D-04-0.554D-03-0.215D-02-0.247D-02
 Coeff:      0.726D-02 0.211D-01 0.338D-01-0.526D-02-0.138D+00-0.907D-01
 Coeff:      0.176D+00 0.265D+00 0.119D+00-0.281D+00-0.563D+00-0.225D+00
 Coeff:      0.684D+00 0.100D+01
 Gap=     0.121 Goal=   None    Shift=    0.000
 Gap=     0.102 Goal=   None    Shift=    0.000
 RMSDP=1.04D-07 MaxDP=1.35D-05 DE=-1.40D-09 OVMax= 1.11D-04

 Cycle  27  Pass 1  IDiag  1:
 RMSU=  1.03D-08    CP:  1.00D+00  3.00D+00  3.00D+00  3.00D+00  2.61D+00
                    CP:  1.77D+00
 E= -3704.07838548273     Delta-E=       -0.000000000571 Rises=F Damp=F
 DIIS: error= 2.99D-07 at cycle  27 NSaved=  20.
 NSaved=20 IEnMin=20 EnMin= -3704.07838548273     IErMin=20 ErrMin= 2.99D-07
 ErrMax= 2.99D-07  0.00D+00 EMaxC= 1.00D-01 BMatC= 3.30D-11 BMatP= 8.26D-11
 IDIUse=1 WtCom= 1.00D+00 WtEn= 0.00D+00
 Coeff-Com: -0.510D-05-0.662D-04-0.125D-03 0.122D-03 0.649D-03 0.934D-03
 Coeff-Com: -0.974D-03-0.124D-02 0.364D-02 0.645D-02-0.174D-02-0.773D-01
 Coeff-Com:  0.303D-01 0.126D+00 0.833D-01-0.851D-01-0.326D+00-0.376D+00
 Coeff-Com:  0.533D+00 0.108D+01
 Coeff:     -0.510D-05-0.662D-04-0.125D-03 0.122D-03 0.649D-03 0.934D-03
 Coeff:     -0.974D-03-0.124D-02 0.364D-02 0.645D-02-0.174D-02-0.773D-01
 Coeff:      0.303D-01 0.126D+00 0.833D-01-0.851D-01-0.326D+00-0.376D+00
 Coeff:      0.533D+00 0.108D+01
 Gap=     0.121 Goal=   None    Shift=    0.000
 Gap=     0.102 Goal=   None    Shift=    0.000
 RMSDP=8.67D-08 MaxDP=1.11D-05 DE=-5.71D-10 OVMax= 9.10D-05

 Cycle  28  Pass 1  IDiag  1:
 RMSU=  1.33D-08    CP:  1.00D+00  3.00D+00  3.00D+00  3.00D+00  3.00D+00
                    CP:  2.44D+00  1.86D+00
 E= -3704.07838548293     Delta-E=       -0.000000000202 Rises=F Damp=F
 DIIS: error= 1.15D-07 at cycle  28 NSaved=  20.
 NSaved=20 IEnMin=20 EnMin= -3704.07838548293     IErMin=20 ErrMin= 1.15D-07
 ErrMax= 1.15D-07  0.00D+00 EMaxC= 1.00D-01 BMatC= 8.59D-12 BMatP= 3.30D-11
 IDIUse=1 WtCom= 1.00D+00 WtEn= 0.00D+00
 Coeff-Com: -0.130D-04 0.132D-03 0.913D-03 0.135D-02-0.212D-02-0.800D-02
 Coeff-Com: -0.125D-01 0.477D-02 0.499D-01 0.263D-01-0.986D-01-0.623D-01
 Coeff-Com:  0.337D-01 0.122D+00 0.109D+00-0.958D-01-0.346D+00 0.858D-02
 Coeff-Com:  0.447D+00 0.821D+00
 Coeff:     -0.130D-04 0.132D-03 0.913D-03 0.135D-02-0.212D-02-0.800D-02
 Coeff:     -0.125D-01 0.477D-02 0.499D-01 0.263D-01-0.986D-01-0.623D-01
 Coeff:      0.337D-01 0.122D+00 0.109D+00-0.958D-01-0.346D+00 0.858D-02
 Coeff:      0.447D+00 0.821D+00
 Gap=     0.121 Goal=   None    Shift=    0.000
 Gap=     0.102 Goal=   None    Shift=    0.000
 RMSDP=2.36D-08 MaxDP=3.06D-06 DE=-2.02D-10 OVMax= 2.43D-05

 Cycle  29  Pass 1  IDiag  1:
 RMSU=  6.36D-09    CP:  1.00D+00  3.00D+00  3.00D+00  3.00D+00  3.00D+00
                    CP:  2.63D+00  2.25D+00  1.96D+00
 E= -3704.07838548293     Delta-E=       -0.000000000002 Rises=F Damp=F
 DIIS: error= 6.43D-08 at cycle  29 NSaved=  20.
 NSaved=20 IEnMin=20 EnMin= -3704.07838548293     IErMin=20 ErrMin= 6.43D-08
 ErrMax= 6.43D-08  0.00D+00 EMaxC= 1.00D-01 BMatC= 4.00D-12 BMatP= 8.59D-12
 IDIUse=1 WtCom= 1.00D+00 WtEn= 0.00D+00
 Coeff-Com:  0.931D-04 0.477D-03 0.666D-03-0.143D-02-0.454D-02-0.729D-02
 Coeff-Com:  0.213D-02 0.294D-01 0.161D-01-0.437D-01-0.465D-01-0.886D-02
 Coeff-Com:  0.582D-01 0.918D-01 0.187D-01-0.132D+00-0.125D+00 0.123D-01
 Coeff-Com:  0.521D+00 0.618D+00
 Coeff:      0.931D-04 0.477D-03 0.666D-03-0.143D-02-0.454D-02-0.729D-02
 Coeff:      0.213D-02 0.294D-01 0.161D-01-0.437D-01-0.465D-01-0.886D-02
 Coeff:      0.582D-01 0.918D-01 0.187D-01-0.132D+00-0.125D+00 0.123D-01
 Coeff:      0.521D+00 0.618D+00
 Gap=     0.121 Goal=   None    Shift=    0.000
 Gap=     0.102 Goal=   None    Shift=    0.000
 RMSDP=7.62D-09 MaxDP=1.04D-06 DE=-1.82D-12 OVMax= 7.65D-06

 Cycle  30  Pass 1  IDiag  1:
 RMSU=  1.98D-09    CP:  1.00D+00  3.00D+00  3.00D+00  3.00D+00  3.00D+00
                    CP:  2.69D+00  2.40D+00  2.27D+00  1.18D+00
 E= -3704.07838548296     Delta-E=       -0.000000000029 Rises=F Damp=F
 DIIS: error= 4.74D-08 at cycle  30 NSaved=  20.
 NSaved=20 IEnMin=20 EnMin= -3704.07838548296     IErMin=20 ErrMin= 4.74D-08
 ErrMax= 4.74D-08  0.00D+00 EMaxC= 1.00D-01 BMatC= 1.21D-12 BMatP= 4.00D-12
 IDIUse=1 WtCom= 1.00D+00 WtEn= 0.00D+00
 Coeff-Com: -0.752D-04-0.138D-03 0.357D-04 0.552D-03 0.860D-03-0.597D-03
 Coeff-Com: -0.291D-02-0.148D-02 0.122D-01-0.165D-02-0.157D-01-0.117D-01
 Coeff-Com:  0.102D-01 0.405D-01 0.446D-01-0.693D-01-0.139D+00 0.367D-01
 Coeff-Com:  0.347D+00 0.750D+00
 Coeff:     -0.752D-04-0.138D-03 0.357D-04 0.552D-03 0.860D-03-0.597D-03
 Coeff:     -0.291D-02-0.148D-02 0.122D-01-0.165D-02-0.157D-01-0.117D-01
 Coeff:      0.102D-01 0.405D-01 0.446D-01-0.693D-01-0.139D+00 0.367D-01
 Coeff:      0.347D+00 0.750D+00
 Gap=     0.121 Goal=   None    Shift=    0.000
 Gap=     0.102 Goal=   None    Shift=    0.000
 RMSDP=3.22D-09 MaxDP=4.76D-07 DE=-2.91D-11 OVMax= 3.16D-06

 SCF Done:  E(UB3LYP) =  -3704.07838548     A.U. after   30 cycles
            NFock= 30  Conv=0.32D-08     -V/T= 2.0025
 <Sx>= 0.0000 <Sy>= 0.0000 <Sz>= 2.0000 <S**2>= 6.0078 S= 2.0016
 <L.S>= 0.000000000000E+00
 KE= 3.694784855224D+03 PE=-1.902729597548D+04 EE= 6.481985567211D+03
 Annihilation of the first spin contaminant:
 S**2 before annihilation     6.0078,   after     6.0000
 Leave Link  502 at Sat Oct 20 10:33:14 2018, MaxMem=   838860800 cpu:     24296.8
 (Enter /soft/sl6.3/x86_64/gaussian/g09_d01/g09/l601.exe)
 Copying SCF densities to generalized density rwf, IOpCl= 1 IROHF=0.

 **********************************************************************

            Population analysis using the SCF density.

 **********************************************************************

 Orbital symmetries:
 Alpha Orbitals:
       Occupied  (A) (A) (A) (A) (A) (A) (A) (A) (A) (A) (A) (A)
                 (A) (A) (A) (A) (A) (A) (A) (A) (A) (A) (A) (A)
                 (A) (A) (A) (A) (A) (A) (A) (A) (A) (A) (A) (A)
                 (A) (A) (A) (A) (A) (A) (A) (A) (A) (A) (A) (A)
                 (A) (A) (A) (A) (A) (A) (A) (A) (A) (A) (A) (A)
                 (A) (A) (A) (A) (A) (A) (A) (A) (A) (A) (A) (A)
                 (A) (A) (A) (A) (A) (A) (A) (A) (A) (A) (A) (A)
                 (A) (A) (A) (A) (A) (A) (A) (A) (A) (A) (A) (A)
                 (A) (A) (A) (A) (A) (A) (A) (A) (A) (A) (A) (A)
                 (A) (A) (A) (A) (A) (A) (A) (A) (A) (A) (A) (A)
                 (A) (A) (A) (A) (A) (A) (A) (A) (A) (A) (A) (A)
                 (A) (A) (A) (A) (A) (A) (A) (A) (A) (A) (A) (A)
                 (A) (A) (A) (A) (A) (A) (A) (A) (A) (A) (A) (A)
       Virtual   (A) (A) (A) (A) (A) (A) (A) (A) (A) (A) (A) (A)
                 (A) (A) (A) (A) (A) (A) (A) (A) (A) (A) (A) (A)
                 (A) (A) (A) (A) (A) (A) (A) (A) (A) (A) (A) (A)
                 (A) (A) (A) (A) (A) (A) (A) (A) (A) (A) (A) (A)
                 (A) (A) (A) (A) (A) (A) (A) (A) (A) (A) (A) (A)
                 (A) (A) (A) (A) (A) (A) (A) (A) (A) (A) (A) (A)
                 (A) (A) (A) (A) (A) (A) (A) (A) (A) (A) (A) (A)
                 (A) (A) (A) (A) (A) (A) (A) (A) (A) (A) (A) (A)
                 (A) (A) (A) (A) (A) (A) (A) (A) (A) (A) (A) (A)
                 (A) (A) (A) (A) (A) (A) (A) (A) (A) (A) (A) (A)
                 (A) (A) (A) (A) (A) (A) (A) (A) (A) (A) (A) (A)
                 (A) (A) (A) (A) (A) (A) (A) (A) (A) (A) (A) (A)
                 (A) (A) (A) (A) (A) (A) (A) (A) (A) (A) (A) (A)
                 (A) (A) (A) (A) (A) (A) (A) (A) (A) (A) (A) (A)
                 (A) (A) (A) (A) (A) (A) (A) (A) (A) (A) (A) (A)
                 (A) (A) (A) (A) (A) (A) (A) (A) (A) (A) (A) (A)
                 (A) (A) (A) (A) (A) (A) (A) (A) (A) (A) (A) (A)
                 (A) (A) (A) (A) (A) (A) (A) (A) (A) (A) (A) (A)
                 (A) (A) (A) (A) (A) (A) (A) (A) (A) (A) (A) (A)
                 (A) (A) (A) (A) (A) (A) (A) (A) (A) (A) (A) (A)
                 (A) (A) (A) (A) (A) (A) (A) (A) (A) (A) (A) (A)
                 (A) (A) (A) (A) (A) (A) (A) (A) (A) (A) (A) (A)
                 (A) (A) (A) (A) (A) (A) (A) (A) (A) (A) (A) (A)
                 (A) (A) (A) (A) (A) (A) (A) (A) (A) (A) (A) (A)
                 (A) (A) (A) (A) (A) (A) (A) (A) (A) (A) (A) (A)
                 (A) (A) (A) (A) (A) (A) (A) (A) (A) (A) (A) (A)
                 (A) (A) (A) (A) (A) (A) (A) (A) (A) (A) (A) (A)
                 (A) (A) (A) (A) (A) (A) (A) (A) (A) (A) (A) (A)
                 (A) (A) (A) (A) (A) (A) (A) (A) (A) (A) (A) (A)
                 (A) (A) (A) (A) (A) (A) (A) (A) (A) (A) (A) (A)
                 (A) (A) (A) (A) (A) (A) (A) (A) (A) (A) (A) (A)
                 (A) (A) (A) (A) (A) (A) (A) (A) (A) (A) (A) (A)
                 (A) (A) (A) (A) (A) (A) (A) (A) (A) (A) (A) (A)
                 (A) (A) (A) (A) (A) (A) (A) (A) (A) (A) (A) (A)
                 (A) (A) (A) (A) (A) (A) (A) (A) (A) (A) (A) (A)
                 (A) (A) (A) (A) (A) (A) (A) (A) (A) (A) (A) (A)
                 (A) (A) (A) (A) (A) (A) (A) (A) (A) (A) (A) (A)
                 (A) (A) (A) (A) (A) (A) (A) (A) (A) (A) (A) (A)
                 (A) (A) (A) (A) (A) (A) (A) (A) (A) (A) (A) (A)
                 (A) (A) (A) (A) (A) (A) (A) (A) (A) (A) (A) (A)
                 (A) (A) (A) (A) (A) (A) (A) (A) (A) (A) (A) (A)
                 (A) (A) (A) (A) (A) (A) (A) (A) (A) (A) (A) (A)
                 (A) (A) (A) (A) (A) (A) (A) (A) (A) (A) (A) (A)
                 (A) (A) (A) (A) (A) (A) (A) (A) (A) (A) (A) (A)
                 (A) (A) (A) (A) (A) (A) (A) (A) (A) (A) (A) (A)
                 (A) (A) (A) (A) (A) (A) (A) (A) (A) (A) (A) (A)
                 (A) (A) (A) (A) (A) (A) (A) (A) (A) (A) (A) (A)
                 (A) (A) (A) (A) (A) (A) (A) (A) (A) (A) (A) (A)
                 (A) (A) (A) (A) (A) (A) (A) (A) (A) (A) (A) (A)
                 (A) (A) (A) (A) (A) (A) (A) (A) (A) (A) (A) (A)
                 (A) (A) (A) (A) (A) (A) (A) (A) (A) (A) (A) (A)
                 (A) (A) (A) (A) (A) (A) (A) (A) (A) (A) (A) (A)
                 (A) (A) (A) (A) (A) (A) (A) (A) (A) (A) (A) (A)
                 (A) (A) (A) (A) (A) (A) (A) (A) (A) (A) (A) (A)
                 (A) (A) (A) (A) (A) (A) (A) (A) (A) (A) (A) (A)
                 (A) (A) (A) (A) (A) (A) (A) (A) (A) (A) (A) (A)
                 (A) (A) (A) (A) (A) (A) (A) (A) (A) (A) (A) (A)
                 (A) (A) (A) (A) (A) (A) (A) (A) (A) (A) (A) (A)
                 (A) (A) (A) (A) (A) (A) (A) (A) (A) (A) (A) (A)
                 (A) (A) (A) (A) (A) (A) (A) (A) (A) (A) (A) (A)
                 (A) (A) (A) (A) (A) (A) (A) (A) (A) (A) (A) (A)
                 (A) (A)
 Beta  Orbitals:
       Occupied  (A) (A) (A) (A) (A) (A) (A) (A) (A) (A) (A) (A)
                 (A) (A) (A) (A) (A) (A) (A) (A) (A) (A) (A) (A)
                 (A) (A) (A) (A) (A) (A) (A) (A) (A) (A) (A) (A)
                 (A) (A) (A) (A) (A) (A) (A) (A) (A) (A) (A) (A)
                 (A) (A) (A) (A) (A) (A) (A) (A) (A) (A) (A) (A)
                 (A) (A) (A) (A) (A) (A) (A) (A) (A) (A) (A) (A)
                 (A) (A) (A) (A) (A) (A) (A) (A) (A) (A) (A) (A)
                 (A) (A) (A) (A) (A) (A) (A) (A) (A) (A) (A) (A)
                 (A) (A) (A) (A) (A) (A) (A) (A) (A) (A) (A) (A)
                 (A) (A) (A) (A) (A) (A) (A) (A) (A) (A) (A) (A)
                 (A) (A) (A) (A) (A) (A) (A) (A) (A) (A) (A) (A)
                 (A) (A) (A) (A) (A) (A) (A) (A) (A) (A) (A) (A)
                 (A) (A) (A) (A) (A) (A) (A) (A)
       Virtual   (A) (A) (A) (A) (A) (A) (A) (A) (A) (A) (A) (A)
                 (A) (A) (A) (A) (A) (A) (A) (A) (A) (A) (A) (A)
                 (A) (A) (A) (A) (A) (A) (A) (A) (A) (A) (A) (A)
                 (A) (A) (A) (A) (A) (A) (A) (A) (A) (A) (A) (A)
                 (A) (A) (A) (A) (A) (A) (A) (A) (A) (A) (A) (A)
                 (A) (A) (A) (A) (A) (A) (A) (A) (A) (A) (A) (A)
                 (A) (A) (A) (A) (A) (A) (A) (A) (A) (A) (A) (A)
                 (A) (A) (A) (A) (A) (A) (A) (A) (A) (A) (A) (A)
                 (A) (A) (A) (A) (A) (A) (A) (A) (A) (A) (A) (A)
                 (A) (A) (A) (A) (A) (A) (A) (A) (A) (A) (A) (A)
                 (A) (A) (A) (A) (A) (A) (A) (A) (A) (A) (A) (A)
                 (A) (A) (A) (A) (A) (A) (A) (A) (A) (A) (A) (A)
                 (A) (A) (A) (A) (A) (A) (A) (A) (A) (A) (A) (A)
                 (A) (A) (A) (A) (A) (A) (A) (A) (A) (A) (A) (A)
                 (A) (A) (A) (A) (A) (A) (A) (A) (A) (A) (A) (A)
                 (A) (A) (A) (A) (A) (A) (A) (A) (A) (A) (A) (A)
                 (A) (A) (A) (A) (A) (A) (A) (A) (A) (A) (A) (A)
                 (A) (A) (A) (A) (A) (A) (A) (A) (A) (A) (A) (A)
                 (A) (A) (A) (A) (A) (A) (A) (A) (A) (A) (A) (A)
                 (A) (A) (A) (A) (A) (A) (A) (A) (A) (A) (A) (A)
                 (A) (A) (A) (A) (A) (A) (A) (A) (A) (A) (A) (A)
                 (A) (A) (A) (A) (A) (A) (A) (A) (A) (A) (A) (A)
                 (A) (A) (A) (A) (A) (A) (A) (A) (A) (A) (A) (A)
                 (A) (A) (A) (A) (A) (A) (A) (A) (A) (A) (A) (A)
                 (A) (A) (A) (A) (A) (A) (A) (A) (A) (A) (A) (A)
                 (A) (A) (A) (A) (A) (A) (A) (A) (A) (A) (A) (A)
                 (A) (A) (A) (A) (A) (A) (A) (A) (A) (A) (A) (A)
                 (A) (A) (A) (A) (A) (A) (A) (A) (A) (A) (A) (A)
                 (A) (A) (A) (A) (A) (A) (A) (A) (A) (A) (A) (A)
                 (A) (A) (A) (A) (A) (A) (A) (A) (A) (A) (A) (A)
                 (A) (A) (A) (A) (A) (A) (A) (A) (A) (A) (A) (A)
                 (A) (A) (A) (A) (A) (A) (A) (A) (A) (A) (A) (A)
                 (A) (A) (A) (A) (A) (A) (A) (A) (A) (A) (A) (A)
                 (A) (A) (A) (A) (A) (A) (A) (A) (A) (A) (A) (A)
                 (A) (A) (A) (A) (A) (A) (A) (A) (A) (A) (A) (A)
                 (A) (A) (A) (A) (A) (A) (A) (A) (A) (A) (A) (A)
                 (A) (A) (A) (A) (A) (A) (A) (A) (A) (A) (A) (A)
                 (A) (A) (A) (A) (A) (A) (A) (A) (A) (A) (A) (A)
                 (A) (A) (A) (A) (A) (A) (A) (A) (A) (A) (A) (A)
                 (A) (A) (A) (A) (A) (A) (A) (A) (A) (A) (A) (A)
                 (A) (A) (A) (A) (A) (A) (A) (A) (A) (A) (A) (A)
                 (A) (A) (A) (A) (A) (A) (A) (A) (A) (A) (A) (A)
                 (A) (A) (A) (A) (A) (A) (A) (A) (A) (A) (A) (A)
                 (A) (A) (A) (A) (A) (A) (A) (A) (A) (A) (A) (A)
                 (A) (A) (A) (A) (A) (A) (A) (A) (A) (A) (A) (A)
                 (A) (A) (A) (A) (A) (A) (A) (A) (A) (A) (A) (A)
                 (A) (A) (A) (A) (A) (A) (A) (A) (A) (A) (A) (A)
                 (A) (A) (A) (A) (A) (A) (A) (A) (A) (A) (A) (A)
                 (A) (A) (A) (A) (A) (A) (A) (A) (A) (A) (A) (A)
                 (A) (A) (A) (A) (A) (A) (A) (A) (A) (A) (A) (A)
                 (A) (A) (A) (A) (A) (A) (A) (A) (A) (A) (A) (A)
                 (A) (A) (A) (A) (A) (A) (A) (A) (A) (A) (A) (A)
                 (A) (A) (A) (A) (A) (A) (A) (A) (A) (A) (A) (A)
                 (A) (A) (A) (A) (A) (A) (A) (A) (A) (A) (A) (A)
                 (A) (A) (A) (A) (A) (A) (A) (A) (A) (A) (A) (A)
                 (A) (A) (A) (A) (A) (A) (A) (A) (A) (A) (A) (A)
                 (A) (A) (A) (A) (A) (A) (A) (A) (A) (A) (A) (A)
                 (A) (A) (A) (A) (A) (A) (A) (A) (A) (A) (A) (A)
                 (A) (A) (A) (A) (A) (A) (A) (A) (A) (A) (A) (A)
                 (A) (A) (A) (A) (A) (A) (A) (A) (A) (A) (A) (A)
                 (A) (A) (A) (A) (A) (A) (A) (A) (A) (A) (A) (A)
                 (A) (A) (A) (A) (A) (A)
 The electronic state is 5-A.
 Alpha  occ. eigenvalues -- -255.99899-101.41176-101.41174 -29.97033 -25.85654
 Alpha  occ. eigenvalues --  -25.83289 -25.82647 -14.42978 -14.42978 -14.38786
 Alpha  occ. eigenvalues --  -14.38786 -14.36139 -14.36139 -14.33159 -14.33159
 Alpha  occ. eigenvalues --  -10.24277 -10.24277 -10.23731 -10.23731 -10.23623
 Alpha  occ. eigenvalues --  -10.23623 -10.22359 -10.22359 -10.21500 -10.21499
 Alpha  occ. eigenvalues --  -10.20423 -10.20423 -10.20216 -10.20216 -10.20183
 Alpha  occ. eigenvalues --  -10.20183 -10.19711 -10.19711 -10.19598 -10.19598
 Alpha  occ. eigenvalues --  -10.19469 -10.19469 -10.19300 -10.19299 -10.18904
 Alpha  occ. eigenvalues --  -10.18904 -10.18331 -10.18331  -9.32615  -9.32608
 Alpha  occ. eigenvalues --   -7.08621  -7.08619  -7.08368  -7.08367  -7.08352
 Alpha  occ. eigenvalues --   -7.08350  -3.48153  -2.29692  -2.24921  -2.23432
 Alpha  occ. eigenvalues --   -1.12703  -1.12696  -0.96978  -0.96911  -0.95089
 Alpha  occ. eigenvalues --   -0.95066  -0.87940  -0.87937  -0.84383  -0.84336
 Alpha  occ. eigenvalues --   -0.82006  -0.81977  -0.79980  -0.79973  -0.77877
 Alpha  occ. eigenvalues --   -0.77876  -0.77090  -0.77076  -0.72367  -0.72334
 Alpha  occ. eigenvalues --   -0.68321  -0.68008  -0.67983  -0.67885  -0.66269
 Alpha  occ. eigenvalues --   -0.66234  -0.64238  -0.64181  -0.63891  -0.63861
 Alpha  occ. eigenvalues --   -0.62118  -0.61928  -0.59650  -0.59634  -0.57732
 Alpha  occ. eigenvalues --   -0.57546  -0.53800  -0.53672  -0.51179  -0.51128
 Alpha  occ. eigenvalues --   -0.50710  -0.50671  -0.49784  -0.49713  -0.48897
 Alpha  occ. eigenvalues --   -0.48771  -0.48288  -0.48234  -0.47785  -0.47696
 Alpha  occ. eigenvalues --   -0.45559  -0.45333  -0.44829  -0.44824  -0.44586
 Alpha  occ. eigenvalues --   -0.44509  -0.43963  -0.43961  -0.43086  -0.42298
 Alpha  occ. eigenvalues --   -0.42298  -0.42131  -0.40668  -0.40631  -0.39703
 Alpha  occ. eigenvalues --   -0.39306  -0.38992  -0.38937  -0.38348  -0.38062
 Alpha  occ. eigenvalues --   -0.37981  -0.36919  -0.36902  -0.36746  -0.34709
 Alpha  occ. eigenvalues --   -0.34175  -0.33616  -0.32746  -0.32519  -0.31871
 Alpha  occ. eigenvalues --   -0.31645  -0.31205  -0.31181  -0.30422  -0.30268
 Alpha  occ. eigenvalues --   -0.29765  -0.28720  -0.27947  -0.27937  -0.26620
 Alpha  occ. eigenvalues --   -0.26583  -0.24665  -0.24613  -0.24230  -0.23561
 Alpha  occ. eigenvalues --   -0.21042  -0.20967  -0.20666  -0.20412  -0.20292
 Alpha  occ. eigenvalues --   -0.17955
 Alpha virt. eigenvalues --   -0.05825  -0.05755  -0.05089  -0.04850  -0.03358
 Alpha virt. eigenvalues --   -0.03354  -0.03252  -0.03243  -0.00375  -0.00355
 Alpha virt. eigenvalues --    0.02785   0.02967   0.03703   0.03724   0.04750
 Alpha virt. eigenvalues --    0.04901   0.05402   0.05460   0.06115   0.06340
 Alpha virt. eigenvalues --    0.06738   0.06811   0.08516   0.08576   0.09344
 Alpha virt. eigenvalues --    0.09361   0.09648   0.09942   0.10533   0.10754
 Alpha virt. eigenvalues --    0.12032   0.12256   0.12366   0.12889   0.13293
 Alpha virt. eigenvalues --    0.14255   0.14563   0.14634   0.14898   0.15381
 Alpha virt. eigenvalues --    0.15416   0.16549   0.16603   0.17291   0.17546
 Alpha virt. eigenvalues --    0.18083   0.18367   0.18651   0.20389   0.21269
 Alpha virt. eigenvalues --    0.21865   0.22546   0.22922   0.24736   0.24840
 Alpha virt. eigenvalues --    0.25336   0.25352   0.26169   0.26495   0.26690
 Alpha virt. eigenvalues --    0.26694   0.26742   0.27356   0.27898   0.28252
 Alpha virt. eigenvalues --    0.28308   0.28664   0.28826   0.28945   0.29379
 Alpha virt. eigenvalues --    0.30097   0.30821   0.31134   0.31455   0.32177
 Alpha virt. eigenvalues --    0.32526   0.32868   0.32908   0.33048   0.33664
 Alpha virt. eigenvalues --    0.34251   0.34771   0.35588   0.35991   0.36112
 Alpha virt. eigenvalues --    0.36683   0.36967   0.37059   0.37238   0.37563
 Alpha virt. eigenvalues --    0.37876   0.37974   0.38412   0.38749   0.38976
 Alpha virt. eigenvalues --    0.39076   0.39366   0.39719   0.39850   0.40048
 Alpha virt. eigenvalues --    0.40347   0.40504   0.41075   0.41537   0.41659
 Alpha virt. eigenvalues --    0.41682   0.42444   0.42855   0.43062   0.43124
 Alpha virt. eigenvalues --    0.43382   0.43422   0.44081   0.44213   0.44717
 Alpha virt. eigenvalues --    0.44904   0.44936   0.45197   0.46261   0.46741
 Alpha virt. eigenvalues --    0.46876   0.47585   0.47608   0.48643   0.48816
 Alpha virt. eigenvalues --    0.49152   0.49237   0.49945   0.50174   0.51083
 Alpha virt. eigenvalues --    0.51561   0.51568   0.51877   0.52572   0.53145
 Alpha virt. eigenvalues --    0.53588   0.53632   0.53991   0.54001   0.54733
 Alpha virt. eigenvalues --    0.55069   0.55963   0.56199   0.56567   0.56615
 Alpha virt. eigenvalues --    0.57133   0.57166   0.57243   0.57743   0.57814
 Alpha virt. eigenvalues --    0.58417   0.58846   0.59224   0.59402   0.59502
 Alpha virt. eigenvalues --    0.59950   0.59953   0.60079   0.60357   0.60425
 Alpha virt. eigenvalues --    0.60566   0.61056   0.61058   0.61274   0.61617
 Alpha virt. eigenvalues --    0.61951   0.62238   0.62458   0.62816   0.63572
 Alpha virt. eigenvalues --    0.64306   0.64975   0.65782   0.65893   0.66214
 Alpha virt. eigenvalues --    0.66398   0.67116   0.67385   0.67611   0.67733
 Alpha virt. eigenvalues --    0.68652   0.69444   0.70048   0.70516   0.72056
 Alpha virt. eigenvalues --    0.72187   0.72544   0.73308   0.73657   0.73915
 Alpha virt. eigenvalues --    0.74230   0.75590   0.75673   0.75894   0.76157
 Alpha virt. eigenvalues --    0.76274   0.77025   0.77046   0.77978   0.77980
 Alpha virt. eigenvalues --    0.78657   0.78949   0.79773   0.80482   0.81007
 Alpha virt. eigenvalues --    0.81201   0.81322   0.81919   0.82289   0.83084
 Alpha virt. eigenvalues --    0.83328   0.84020   0.84230   0.85145   0.85868
 Alpha virt. eigenvalues --    0.85999   0.86385   0.87424   0.89067   0.89853
 Alpha virt. eigenvalues --    0.89963   0.90220   0.90249   0.90605   0.91075
 Alpha virt. eigenvalues --    0.91136   0.92517   0.93940   0.93948   0.94071
 Alpha virt. eigenvalues --    0.94617   0.95341   0.95529   0.96671   0.96736
 Alpha virt. eigenvalues --    0.97165   0.97385   0.97759   0.98174   0.98369
 Alpha virt. eigenvalues --    0.99002   0.99080   0.99246   0.99464   0.99929
 Alpha virt. eigenvalues --    1.00160   1.00372   1.00444   1.00696   1.01009
 Alpha virt. eigenvalues --    1.01952   1.02402   1.02644   1.03220   1.03355
 Alpha virt. eigenvalues --    1.04247   1.04879   1.05117   1.05667   1.05774
 Alpha virt. eigenvalues --    1.05939   1.06615   1.06779   1.08467   1.08609
 Alpha virt. eigenvalues --    1.08755   1.08973   1.10172   1.11021   1.12666
 Alpha virt. eigenvalues --    1.13432   1.13632   1.15418   1.15953   1.16603
 Alpha virt. eigenvalues --    1.17103   1.17424   1.17587   1.18751   1.19192
 Alpha virt. eigenvalues --    1.20854   1.21933   1.22193   1.23180   1.26795
 Alpha virt. eigenvalues --    1.27311   1.27975   1.28931   1.29498   1.29648
 Alpha virt. eigenvalues --    1.31049   1.32310   1.32314   1.32844   1.32846
 Alpha virt. eigenvalues --    1.32919   1.33514   1.34479   1.34500   1.35057
 Alpha virt. eigenvalues --    1.36419   1.37328   1.38597   1.38889   1.41023
 Alpha virt. eigenvalues --    1.41373   1.42117   1.42462   1.42578   1.43261
 Alpha virt. eigenvalues --    1.43551   1.44423   1.44650   1.44669   1.44804
 Alpha virt. eigenvalues --    1.44939   1.45954   1.47076   1.47847   1.48260
 Alpha virt. eigenvalues --    1.48300   1.49820   1.49989   1.50593   1.51427
 Alpha virt. eigenvalues --    1.51598   1.51747   1.52316   1.52434   1.52715
 Alpha virt. eigenvalues --    1.52945   1.53145   1.54100   1.54936   1.55102
 Alpha virt. eigenvalues --    1.55233   1.56212   1.56218   1.56374   1.56413
 Alpha virt. eigenvalues --    1.57192   1.57459   1.57632   1.57687   1.59587
 Alpha virt. eigenvalues --    1.59722   1.60498   1.61042   1.61259   1.62084
 Alpha virt. eigenvalues --    1.62234   1.62974   1.63371   1.63946   1.64399
 Alpha virt. eigenvalues --    1.65330   1.65415   1.65935   1.67281   1.67916
 Alpha virt. eigenvalues --    1.68544   1.69452   1.69894   1.70363   1.71246
 Alpha virt. eigenvalues --    1.71527   1.71793   1.72540   1.74217   1.74252
 Alpha virt. eigenvalues --    1.74347   1.74857   1.75072   1.75420   1.75631
 Alpha virt. eigenvalues --    1.75932   1.77035   1.77148   1.77255   1.77522
 Alpha virt. eigenvalues --    1.77857   1.79593   1.79806   1.79818   1.80901
 Alpha virt. eigenvalues --    1.81736   1.82768   1.83054   1.84202   1.84919
 Alpha virt. eigenvalues --    1.86980   1.87174   1.87533   1.88145   1.88514
 Alpha virt. eigenvalues --    1.88895   1.89185   1.89216   1.89704   1.90291
 Alpha virt. eigenvalues --    1.90731   1.91070   1.91506   1.91947   1.92081
 Alpha virt. eigenvalues --    1.92247   1.92314   1.93745   1.94345   1.94924
 Alpha virt. eigenvalues --    1.95740   1.95765   1.96003   1.96581   1.96939
 Alpha virt. eigenvalues --    1.97104   1.99305   1.99324   2.00433   2.01583
 Alpha virt. eigenvalues --    2.02516   2.03644   2.04293   2.04800   2.04815
 Alpha virt. eigenvalues --    2.05339   2.05752   2.06482   2.06894   2.09146
 Alpha virt. eigenvalues --    2.09472   2.09573   2.11273   2.11853   2.11921
 Alpha virt. eigenvalues --    2.13810   2.14189   2.14424   2.16705   2.17064
 Alpha virt. eigenvalues --    2.17908   2.17968   2.18745   2.19010   2.21782
 Alpha virt. eigenvalues --    2.21929   2.22834   2.23091   2.24926   2.25876
 Alpha virt. eigenvalues --    2.26221   2.26574   2.26577   2.27348   2.27479
 Alpha virt. eigenvalues --    2.28239   2.28330   2.28790   2.29072   2.29497
 Alpha virt. eigenvalues --    2.30321   2.30392   2.30635   2.31437   2.31912
 Alpha virt. eigenvalues --    2.33316   2.33390   2.34096   2.34174   2.35613
 Alpha virt. eigenvalues --    2.35666   2.36614   2.37857   2.39575   2.39727
 Alpha virt. eigenvalues --    2.41149   2.41904   2.42250   2.42906   2.43207
 Alpha virt. eigenvalues --    2.43856   2.44776   2.44926   2.45725   2.48602
 Alpha virt. eigenvalues --    2.48635   2.49103   2.50089   2.50918   2.50959
 Alpha virt. eigenvalues --    2.51340   2.51427   2.53836   2.53849   2.55322
 Alpha virt. eigenvalues --    2.55439   2.56752   2.57109   2.57187   2.57620
 Alpha virt. eigenvalues --    2.57889   2.58222   2.59231   2.59649   2.60121
 Alpha virt. eigenvalues --    2.60137   2.60509   2.60629   2.61216   2.61272
 Alpha virt. eigenvalues --    2.61532   2.62350   2.62554   2.62594   2.63153
 Alpha virt. eigenvalues --    2.63451   2.64142   2.64222   2.64630   2.65130
 Alpha virt. eigenvalues --    2.65151   2.66148   2.66436   2.66480   2.67436
 Alpha virt. eigenvalues --    2.68183   2.68892   2.69004   2.70004   2.70248
 Alpha virt. eigenvalues --    2.71320   2.71513   2.71918   2.72267   2.72778
 Alpha virt. eigenvalues --    2.73449   2.73841   2.74051   2.75382   2.75750
 Alpha virt. eigenvalues --    2.76299   2.77498   2.77642   2.77946   2.79104
 Alpha virt. eigenvalues --    2.79818   2.80250   2.80928   2.83129   2.83794
 Alpha virt. eigenvalues --    2.84132   2.84337   2.84940   2.85232   2.85443
 Alpha virt. eigenvalues --    2.85514   2.86222   2.86411   2.86895   2.87762
 Alpha virt. eigenvalues --    2.88248   2.89777   2.89891   2.90772   2.90811
 Alpha virt. eigenvalues --    2.91468   2.91506   2.92471   2.94535   2.95000
 Alpha virt. eigenvalues --    2.95627   2.96246   2.96959   2.97374   2.98846
 Alpha virt. eigenvalues --    2.99933   3.03302   3.03671   3.04705   3.04878
 Alpha virt. eigenvalues --    3.05458   3.07853   3.08493   3.12772   3.13360
 Alpha virt. eigenvalues --    3.15104   3.15201   3.16059   3.16684   3.17274
 Alpha virt. eigenvalues --    3.18044   3.22660   3.23386   3.26414   3.26744
 Alpha virt. eigenvalues --    3.32237   3.32249   3.34263   3.34606   3.35199
 Alpha virt. eigenvalues --    3.35644   3.37981   3.39195   3.41281   3.41702
 Alpha virt. eigenvalues --    3.44686   3.45003   3.45934   3.46542   3.46582
 Alpha virt. eigenvalues --    3.46776   3.49729   3.56673   3.57311   3.57359
 Alpha virt. eigenvalues --    3.58402   3.58869   3.59347   3.59918   3.60540
 Alpha virt. eigenvalues --    3.62388   3.63611   3.72501   3.73235   3.75132
 Alpha virt. eigenvalues --    3.77353   3.77359   3.78403   3.79900   3.79907
 Alpha virt. eigenvalues --    3.84075   3.84436   3.86092   3.86216   3.87233
 Alpha virt. eigenvalues --    3.87393   3.89126   3.89869   3.95617   3.95729
 Alpha virt. eigenvalues --    3.97213   3.97391   3.99976   4.00155   4.02904
 Alpha virt. eigenvalues --    4.04030   4.05187   4.06804   4.09635   4.09794
 Alpha virt. eigenvalues --    4.10326   4.10796   4.15452   4.19228   4.26924
 Alpha virt. eigenvalues --    4.27878   4.30267   4.30319   4.40542   4.49349
 Alpha virt. eigenvalues --    4.49844   4.52386   4.61784   4.62759   4.80197
 Alpha virt. eigenvalues --    4.81338   4.81975   4.82221   5.07969   5.08081
 Alpha virt. eigenvalues --    5.23426   5.24175   5.61549   5.61748   5.62164
 Alpha virt. eigenvalues --    5.62802   5.82171   5.96695   6.08178   7.66273
 Alpha virt. eigenvalues --    8.05073   8.10906   9.54080   9.76434  23.48136
 Alpha virt. eigenvalues --   23.48221  23.60760  23.61754  23.76468  23.77164
 Alpha virt. eigenvalues --   23.87028  23.87042  23.87414  23.87682  23.91919
 Alpha virt. eigenvalues --   23.91920  23.92249  23.92277  23.98059  23.98222
 Alpha virt. eigenvalues --   24.03871  24.03877  24.06928  24.07021  24.08971
 Alpha virt. eigenvalues --   24.08973  24.11316  24.11394  24.14491  24.14578
 Alpha virt. eigenvalues --   24.16557  24.16574  25.60450  25.62842  25.65352
 Alpha virt. eigenvalues --   25.65498  25.74180  25.84529  26.50633  33.66792
 Alpha virt. eigenvalues --   33.93307  33.98499  35.36409  35.37047  35.48605
 Alpha virt. eigenvalues --   35.48632  35.60118  35.60300  35.64482  35.65860
 Alpha virt. eigenvalues --  147.25330 215.45448 215.73860 777.08749
  Beta  occ. eigenvalues -- -255.99923-101.41091-101.41089 -29.89361 -25.78414
  Beta  occ. eigenvalues --  -25.77302 -25.77064 -14.42965 -14.42965 -14.38783
  Beta  occ. eigenvalues --  -14.38783 -14.36022 -14.36022 -14.33036 -14.33036
  Beta  occ. eigenvalues --  -10.24276 -10.24275 -10.23731 -10.23731 -10.23626
  Beta  occ. eigenvalues --  -10.23626 -10.22358 -10.22358 -10.21503 -10.21503
  Beta  occ. eigenvalues --  -10.20423 -10.20423 -10.20217 -10.20217 -10.20183
  Beta  occ. eigenvalues --  -10.20183 -10.19711 -10.19711 -10.19594 -10.19594
  Beta  occ. eigenvalues --  -10.19469 -10.19469 -10.19300 -10.19300 -10.18901
  Beta  occ. eigenvalues --  -10.18901 -10.18331 -10.18331  -9.32533  -9.32526
  Beta  occ. eigenvalues --   -7.08465  -7.08463  -7.08263  -7.08261  -7.08256
  Beta  occ. eigenvalues --   -7.08254  -3.29838  -2.07235  -2.06591  -2.06263
  Beta  occ. eigenvalues --   -1.12654  -1.12647  -0.96879  -0.96813  -0.95021
  Beta  occ. eigenvalues --   -0.94995  -0.87928  -0.87926  -0.84365  -0.84319
  Beta  occ. eigenvalues --   -0.81967  -0.81941  -0.79967  -0.79959  -0.77866
  Beta  occ. eigenvalues --   -0.77865  -0.77082  -0.77068  -0.72340  -0.72314
  Beta  occ. eigenvalues --   -0.68018  -0.67957  -0.67741  -0.67372  -0.66205
  Beta  occ. eigenvalues --   -0.66202  -0.64204  -0.64156  -0.63872  -0.63841
  Beta  occ. eigenvalues --   -0.62085  -0.61891  -0.59623  -0.59617  -0.57696
  Beta  occ. eigenvalues --   -0.57522  -0.53734  -0.53633  -0.51139  -0.51107
  Beta  occ. eigenvalues --   -0.50676  -0.50649  -0.49741  -0.49694  -0.48871
  Beta  occ. eigenvalues --   -0.48752  -0.48242  -0.48208  -0.47754  -0.47679
  Beta  occ. eigenvalues --   -0.45550  -0.45324  -0.44823  -0.44822  -0.44573
  Beta  occ. eigenvalues --   -0.44495  -0.43960  -0.43959  -0.42739  -0.42192
  Beta  occ. eigenvalues --   -0.42169  -0.42086  -0.40643  -0.40625  -0.39227
  Beta  occ. eigenvalues --   -0.39154  -0.38974  -0.38706  -0.38081  -0.38058
  Beta  occ. eigenvalues --   -0.37521  -0.36899  -0.36894  -0.36549  -0.33739
  Beta  occ. eigenvalues --   -0.33565  -0.33254  -0.31412  -0.31189  -0.31156
  Beta  occ. eigenvalues --   -0.30266  -0.30202  -0.30115  -0.30020  -0.27935
  Beta  occ. eigenvalues --   -0.27934  -0.26664  -0.26608  -0.25235  -0.24714
  Beta  occ. eigenvalues --   -0.24639  -0.22830  -0.21125  -0.21055  -0.20602
  Beta  occ. eigenvalues --   -0.20544  -0.16078
  Beta virt. eigenvalues --   -0.05869  -0.05806  -0.05419  -0.05026  -0.03380
  Beta virt. eigenvalues --   -0.03357  -0.03356  -0.03231  -0.00869  -0.00351
  Beta virt. eigenvalues --    0.01285   0.01622   0.02299   0.02828   0.02969
  Beta virt. eigenvalues --    0.03706   0.03764   0.04757   0.04901   0.05427
  Beta virt. eigenvalues --    0.05690   0.06141   0.06342   0.06577   0.06742
  Beta virt. eigenvalues --    0.06914   0.08543   0.08580   0.09346   0.09368
  Beta virt. eigenvalues --    0.09700   0.09950   0.10655   0.10760   0.12082
  Beta virt. eigenvalues --    0.12370   0.12443   0.12899   0.13334   0.14272
  Beta virt. eigenvalues --    0.14595   0.14724   0.15032   0.15436   0.15493
  Beta virt. eigenvalues --    0.16566   0.16840   0.17327   0.17556   0.18194
  Beta virt. eigenvalues --    0.18694   0.19893   0.20491   0.21370   0.21902
  Beta virt. eigenvalues --    0.22574   0.22965   0.24752   0.24855   0.25380
  Beta virt. eigenvalues --    0.25564   0.26479   0.26527   0.26713   0.26775
  Beta virt. eigenvalues --    0.26912   0.27470   0.27927   0.28284   0.28405
  Beta virt. eigenvalues --    0.28720   0.28861   0.28983   0.29427   0.30220
  Beta virt. eigenvalues --    0.30862   0.31179   0.31485   0.32274   0.32716
  Beta virt. eigenvalues --    0.32903   0.33028   0.33115   0.33762   0.34415
  Beta virt. eigenvalues --    0.34893   0.35656   0.36159   0.36163   0.36722
  Beta virt. eigenvalues --    0.36992   0.37133   0.37288   0.37620   0.37924
  Beta virt. eigenvalues --    0.38028   0.38439   0.38885   0.39007   0.39158
  Beta virt. eigenvalues --    0.39595   0.39803   0.39905   0.40097   0.40358
  Beta virt. eigenvalues --    0.40524   0.41119   0.41579   0.41689   0.41732
  Beta virt. eigenvalues --    0.42486   0.42892   0.43084   0.43152   0.43426
  Beta virt. eigenvalues --    0.43455   0.44119   0.44232   0.44778   0.44918
  Beta virt. eigenvalues --    0.44981   0.45253   0.46361   0.46763   0.46906
  Beta virt. eigenvalues --    0.47614   0.47753   0.48670   0.48922   0.49284
  Beta virt. eigenvalues --    0.49299   0.50031   0.50212   0.51230   0.51584
  Beta virt. eigenvalues --    0.51641   0.51902   0.52612   0.53156   0.53610
  Beta virt. eigenvalues --    0.53669   0.54055   0.54230   0.54929   0.55372
  Beta virt. eigenvalues --    0.55992   0.56211   0.56581   0.56747   0.57159
  Beta virt. eigenvalues --    0.57190   0.57262   0.57771   0.57848   0.58793
  Beta virt. eigenvalues --    0.58859   0.59261   0.59517   0.59821   0.59970
  Beta virt. eigenvalues --    0.60016   0.60097   0.60364   0.60447   0.61041
  Beta virt. eigenvalues --    0.61068   0.61172   0.61287   0.61744   0.61962
  Beta virt. eigenvalues --    0.62469   0.62521   0.62931   0.63638   0.64436
  Beta virt. eigenvalues --    0.65007   0.65853   0.65929   0.66330   0.66472
  Beta virt. eigenvalues --    0.67309   0.67416   0.67628   0.67765   0.68728
  Beta virt. eigenvalues --    0.69530   0.70577   0.70691   0.72109   0.72275
  Beta virt. eigenvalues --    0.72736   0.73435   0.73714   0.74056   0.74294
  Beta virt. eigenvalues --    0.75641   0.75892   0.76224   0.76333   0.76944
  Beta virt. eigenvalues --    0.77074   0.77387   0.77997   0.78113   0.78684
  Beta virt. eigenvalues --    0.78987   0.79889   0.81038   0.81040   0.81229
  Beta virt. eigenvalues --    0.81498   0.82034   0.82458   0.83139   0.83478
  Beta virt. eigenvalues --    0.84078   0.84362   0.85356   0.85957   0.86137
  Beta virt. eigenvalues --    0.86435   0.87520   0.89184   0.89912   0.90005
  Beta virt. eigenvalues --    0.90331   0.90707   0.90714   0.92308   0.92697
  Beta virt. eigenvalues --    0.93045   0.94020   0.94242   0.94274   0.94673
  Beta virt. eigenvalues --    0.95612   0.96726   0.96781   0.96912   0.97416
  Beta virt. eigenvalues --    0.97471   0.97897   0.98202   0.98864   0.99142
  Beta virt. eigenvalues --    0.99435   0.99607   0.99806   1.00077   1.00189
  Beta virt. eigenvalues --    1.00653   1.00667   1.00850   1.01085   1.02474
  Beta virt. eigenvalues --    1.02695   1.03078   1.03332   1.03467   1.04397
  Beta virt. eigenvalues --    1.05013   1.05274   1.05751   1.05973   1.06007
  Beta virt. eigenvalues --    1.06634   1.06902   1.08489   1.08677   1.08765
  Beta virt. eigenvalues --    1.09096   1.10182   1.11100   1.12712   1.13487
  Beta virt. eigenvalues --    1.13852   1.15465   1.16556   1.16763   1.17128
  Beta virt. eigenvalues --    1.17682   1.18157   1.18965   1.20964   1.21788
  Beta virt. eigenvalues --    1.22066   1.22217   1.23763   1.27341   1.27343
  Beta virt. eigenvalues --    1.28052   1.28961   1.29584   1.30203   1.31516
  Beta virt. eigenvalues --    1.32331   1.32804   1.32850   1.32937   1.33011
  Beta virt. eigenvalues --    1.34401   1.34537   1.35109   1.37360   1.37668
  Beta virt. eigenvalues --    1.38609   1.38968   1.41197   1.42167   1.42480
  Beta virt. eigenvalues --    1.42592   1.43281   1.43557   1.44500   1.44653
  Beta virt. eigenvalues --    1.44669   1.44834   1.44950   1.45095   1.46073
  Beta virt. eigenvalues --    1.46164   1.47092   1.47870   1.48277   1.48349
  Beta virt. eigenvalues --    1.49886   1.50004   1.50827   1.51507   1.51705
  Beta virt. eigenvalues --    1.51798   1.52399   1.52478   1.52764   1.53162
  Beta virt. eigenvalues --    1.53231   1.54542   1.54951   1.55223   1.55661
  Beta virt. eigenvalues --    1.56257   1.56307   1.56384   1.56419   1.57283
  Beta virt. eigenvalues --    1.57521   1.57662   1.57753   1.59691   1.59769
  Beta virt. eigenvalues --    1.60526   1.61288   1.61398   1.62114   1.62276
  Beta virt. eigenvalues --    1.63020   1.63529   1.63994   1.64594   1.65342
  Beta virt. eigenvalues --    1.65570   1.66387   1.67542   1.67997   1.68960
  Beta virt. eigenvalues --    1.69637   1.69943   1.70408   1.71303   1.71615
  Beta virt. eigenvalues --    1.71884   1.72615   1.74280   1.74365   1.74407
  Beta virt. eigenvalues --    1.75069   1.75285   1.75576   1.75641   1.76226
  Beta virt. eigenvalues --    1.77115   1.77187   1.77297   1.77602   1.78306
  Beta virt. eigenvalues --    1.79736   1.79830   1.80425   1.81392   1.82984
  Beta virt. eigenvalues --    1.83000   1.83151   1.84776   1.85921   1.87038
  Beta virt. eigenvalues --    1.87333   1.87927   1.88503   1.88937   1.89037
  Beta virt. eigenvalues --    1.89417   1.89597   1.89803   1.90417   1.90939
  Beta virt. eigenvalues --    1.91089   1.91690   1.91966   1.92130   1.92253
  Beta virt. eigenvalues --    1.92412   1.94332   1.94491   1.95362   1.95844
  Beta virt. eigenvalues --    1.95997   1.96687   1.96757   1.97540   1.98386
  Beta virt. eigenvalues --    1.99332   1.99343   2.00546   2.01689   2.02714
  Beta virt. eigenvalues --    2.04391   2.04657   2.04851   2.04907   2.05380
  Beta virt. eigenvalues --    2.05836   2.06959   2.07336   2.09494   2.09560
  Beta virt. eigenvalues --    2.10753   2.11428   2.11873   2.11944   2.13906
  Beta virt. eigenvalues --    2.14218   2.14621   2.16761   2.17122   2.17999
  Beta virt. eigenvalues --    2.18010   2.18854   2.19066   2.21830   2.21985
  Beta virt. eigenvalues --    2.23199   2.23458   2.25172   2.26108   2.26563
  Beta virt. eigenvalues --    2.26644   2.26816   2.27446   2.27574   2.28287
  Beta virt. eigenvalues --    2.28346   2.28963   2.29223   2.29626   2.30435
  Beta virt. eigenvalues --    2.30649   2.30861   2.31453   2.31947   2.33396
  Beta virt. eigenvalues --    2.33422   2.34152   2.34195   2.35651   2.35699
  Beta virt. eigenvalues --    2.36707   2.37936   2.39636   2.39825   2.41406
  Beta virt. eigenvalues --    2.41965   2.42972   2.43060   2.43290   2.43925
  Beta virt. eigenvalues --    2.44812   2.44932   2.46038   2.48644   2.48675
  Beta virt. eigenvalues --    2.49254   2.50132   2.50926   2.50971   2.51367
  Beta virt. eigenvalues --    2.51467   2.53845   2.53858   2.55349   2.55458
  Beta virt. eigenvalues --    2.56843   2.57154   2.57305   2.57659   2.57955
  Beta virt. eigenvalues --    2.58241   2.59247   2.59668   2.60134   2.60151
  Beta virt. eigenvalues --    2.60538   2.60663   2.61290   2.61294   2.61678
  Beta virt. eigenvalues --    2.62363   2.62568   2.62619   2.63173   2.63459
  Beta virt. eigenvalues --    2.64264   2.64351   2.64703   2.65160   2.65161
  Beta virt. eigenvalues --    2.66286   2.66504   2.66508   2.67621   2.68353
  Beta virt. eigenvalues --    2.68941   2.69074   2.70065   2.70286   2.71387
  Beta virt. eigenvalues --    2.71594   2.72023   2.72294   2.72934   2.73474
  Beta virt. eigenvalues --    2.74090   2.74094   2.75416   2.76060   2.76320
  Beta virt. eigenvalues --    2.77527   2.77697   2.77959   2.79362   2.79870
  Beta virt. eigenvalues --    2.80491   2.80947   2.84116   2.84138   2.85254
  Beta virt. eigenvalues --    2.85450   2.86209   2.86232   2.86910   2.87026
  Beta virt. eigenvalues --    2.87626   2.89656   2.89799   2.90843   2.91465
  Beta virt. eigenvalues --    2.91469   2.92624   2.93042   2.94450   2.94606
  Beta virt. eigenvalues --    2.95528   2.95998   2.96290   2.96919   2.97211
  Beta virt. eigenvalues --    2.97388   2.97965   2.98940   3.02257   3.02786
  Beta virt. eigenvalues --    3.03739   3.04808   3.04885   3.04911   3.07931
  Beta virt. eigenvalues --    3.08616   3.09922   3.12808   3.13875   3.15114
  Beta virt. eigenvalues --    3.15438   3.16129   3.17008   3.17291   3.18836
  Beta virt. eigenvalues --    3.23017   3.23571   3.26568   3.26836   3.32248
  Beta virt. eigenvalues --    3.32264   3.34363   3.34623   3.35214   3.35682
  Beta virt. eigenvalues --    3.38184   3.39388   3.41688   3.41744   3.44698
  Beta virt. eigenvalues --    3.45039   3.45969   3.46548   3.46589   3.46807
  Beta virt. eigenvalues --    3.54471   3.56781   3.57328   3.57368   3.58903
  Beta virt. eigenvalues --    3.59008   3.59615   3.59940   3.61120   3.62445
  Beta virt. eigenvalues --    3.64259   3.72976   3.73354   3.75316   3.77354
  Beta virt. eigenvalues --    3.77359   3.78480   3.79901   3.79907   3.84128
  Beta virt. eigenvalues --    3.84502   3.86136   3.86290   3.87375   3.87517
  Beta virt. eigenvalues --    3.89170   3.89901   3.95621   3.95731   3.97301
  Beta virt. eigenvalues --    3.97483   3.99992   4.00161   4.02979   4.04049
  Beta virt. eigenvalues --    4.05298   4.06852   4.09644   4.09796   4.10348
  Beta virt. eigenvalues --    4.10806   4.15540   4.19312   4.26950   4.27908
  Beta virt. eigenvalues --    4.30268   4.30321   4.40793   4.49410   4.49915
  Beta virt. eigenvalues --    4.52763   4.61959   4.62925   4.80253   4.81377
  Beta virt. eigenvalues --    4.81980   4.82253   5.07980   5.08094   5.23507
  Beta virt. eigenvalues --    5.24246   5.61594   5.62290   5.75900   5.76595
  Beta virt. eigenvalues --    5.90016   6.07859   6.21963   7.80202   8.15595
  Beta virt. eigenvalues --    8.22164   9.54296   9.76584  23.48137  23.48222
  Beta virt. eigenvalues --   23.60762  23.61755  23.76469  23.77165  23.87028
  Beta virt. eigenvalues --   23.87042  23.87413  23.87682  23.91920  23.91921
  Beta virt. eigenvalues --   23.92249  23.92278  23.98058  23.98222  24.03872
  Beta virt. eigenvalues --   24.03878  24.06930  24.07022  24.08971  24.08973
  Beta virt. eigenvalues --   24.11317  24.11396  24.14493  24.14580  24.16557
  Beta virt. eigenvalues --   24.16574  25.60573  25.62966  25.65485  25.65626
  Beta virt. eigenvalues --   25.74370  25.88400  26.57723  33.76956  34.01231
  Beta virt. eigenvalues --   34.06892  35.36444  35.37079  35.48620  35.48647
  Beta virt. eigenvalues --   35.60223  35.60405  35.64612  35.65990 147.29289
  Beta virt. eigenvalues --  215.45527 215.73939 777.09515
          Condensed to atoms (all electrons):
          Atomic-Atomic Spin Densities.
 Mulliken charges and spin densities:
               1          2
     1  Fe   1.386205   3.735399
     2  Cl  -0.768257   0.088189
     3  N   -0.530914   0.018679
     4  N   -0.381878   0.013567
     5  N   -0.000298   0.000930
     6  N   -0.337181   0.003160
     7  C    0.164573  -0.002690
     8  H    0.134679   0.000992
     9  C   -0.188945   0.001139
    10  H    0.105195   0.000821
    11  C    0.004869  -0.000754
    12  H    0.105967  -0.000032
    13  C   -0.098440   0.001261
    14  H    0.094090   0.000603
    15  C    0.247472   0.003383
    16  C    0.118398   0.001198
    17  C    0.139528   0.000598
    18  H    0.130316   0.000018
    19  Cl  -0.768321   0.088141
    20  N   -0.530919   0.018679
    21  N   -0.381877   0.013567
    22  N   -0.000298   0.000930
    23  N   -0.337174   0.003160
    24  C    0.164577  -0.002689
    25  H    0.134678   0.000992
    26  C   -0.188946   0.001138
    27  H    0.105194   0.000821
    28  C    0.004871  -0.000753
    29  H    0.105967  -0.000032
    30  C   -0.098443   0.001261
    31  H    0.094089   0.000603
    32  C    0.247468   0.003384
    33  C    0.118407   0.001198
    34  C    0.139519   0.000598
    35  H    0.130318   0.000018
    36  C    0.183441   0.000829
    37  C   -0.079924   0.000138
    38  C   -0.037414   0.000210
    39  C   -0.073288  -0.000025
    40  C   -0.080161  -0.000092
    41  C   -0.095687   0.000183
    42  H    0.113917   0.000004
    43  H    0.131805  -0.000008
    44  H    0.094476   0.000018
    45  H    0.097337   0.000003
    46  C    0.183420   0.000828
    47  C   -0.079920   0.000139
    48  C   -0.037407   0.000211
    49  C   -0.073293  -0.000025
    50  C   -0.080158  -0.000093
    51  C   -0.095683   0.000185
    52  H    0.113908   0.000004
    53  H    0.131816  -0.000008
    54  H    0.094476   0.000018
    55  H    0.097338   0.000003
    56  C   -0.256127  -0.000014
    57  H    0.113120   0.000001
    58  H    0.123744   0.000002
    59  H    0.132517   0.000013
    60  C   -0.256128  -0.000014
    61  H    0.113123   0.000001
    62  H    0.132519   0.000013
    63  H    0.123739   0.000002
 Sum of Mulliken charges =   0.00000   4.00000
 Mulliken charges and spin densities with hydrogens summed into heavy atoms:
               1          2
     1  Fe   1.386205   3.735399
     2  Cl  -0.768257   0.088189
     3  N   -0.530914   0.018679
     4  N   -0.381878   0.013567
     5  N   -0.000298   0.000930
     6  N   -0.337181   0.003160
     7  C    0.299252  -0.001698
     9  C   -0.083750   0.001959
    11  C    0.110836  -0.000786
    13  C   -0.004350   0.001864
    15  C    0.247472   0.003383
    16  C    0.118398   0.001198
    17  C    0.269844   0.000616
    19  Cl  -0.768321   0.088141
    20  N   -0.530919   0.018679
    21  N   -0.381877   0.013567
    22  N   -0.000298   0.000930
    23  N   -0.337174   0.003160
    24  C    0.299255  -0.001697
    26  C   -0.083752   0.001959
    28  C    0.110839  -0.000785
    30  C   -0.004354   0.001864
    32  C    0.247468   0.003384
    33  C    0.118407   0.001198
    34  C    0.269837   0.000616
    36  C    0.183441   0.000829
    37  C    0.033993   0.000142
    38  C    0.094391   0.000202
    39  C    0.021188  -0.000006
    40  C    0.017176  -0.000089
    41  C   -0.095687   0.000183
    46  C    0.183420   0.000828
    47  C    0.033987   0.000142
    48  C    0.094410   0.000203
    49  C    0.021183  -0.000007
    50  C    0.017180  -0.000090
    51  C   -0.095683   0.000185
    56  C    0.113254   0.000002
    60  C    0.113254   0.000002
 Electronic spatial extent (au):  <R**2>=          29900.7811
 Charge=              0.0000 electrons
 Dipole moment (field-independent basis, Debye):
    X=              0.0002    Y=             -0.0003    Z=             -0.0066  Tot=              0.0066
 Quadrupole moment (field-independent basis, Debye-Ang):
   XX=           -120.4151   YY=           -188.4792   ZZ=           -290.9858
   XY=            -10.5957   XZ=             -0.8421   YZ=              2.7269
 Traceless Quadrupole moment (field-independent basis, Debye-Ang):
   XX=             79.5449   YY=             11.4808   ZZ=            -91.0257
   XY=            -10.5957   XZ=             -0.8421   YZ=              2.7269
 Octapole moment (field-independent basis, Debye-Ang**2):
  XXX=             -0.0294  YYY=              0.0014  ZZZ=             -0.0984  XYY=             -0.0184
  XXY=              0.0520  XXZ=             -0.2397  XZZ=              0.0368  YZZ=             -0.0296
  YYZ=              0.0223  XYZ=              0.0162
 Hexadecapole moment (field-independent basis, Debye-Ang**3):
 XXXX=         -24591.7451 YYYY=          -5826.8317 ZZZZ=          -1767.4861 XXXY=            332.0408
 XXXZ=           -250.1091 YYYX=           -116.6192 YYYZ=            -52.6447 ZZZX=             -1.5591
 ZZZY=             10.6923 XXYY=          -6099.6834 XXZZ=          -5775.9607 YYZZ=          -1547.1846
 XXYZ=            369.7929 YYXZ=             17.3558 ZZXY=              3.3206
 N-N= 5.146447167559D+03 E-N=-1.902729597549D+04  KE= 3.694784855224D+03
                          Isotropic Fermi Contact Couplings
        Atom                 a.u.       MegaHertz       Gauss      10(-4) cm-1
     1  Fe(57)            -0.57785     -20.95277      -7.47647      -6.98909
     2  Cl(35)             0.05774       6.32946       2.25851       2.11128
     3  N(14)              0.07597       6.13643       2.18963       2.04689
     4  N(14)              0.08648       6.98578       2.49270       2.33021
     5  N(14)              0.01123       0.90744       0.32380       0.30269
     6  N(14)              0.00976       0.78858       0.28139       0.26304
     7  C(13)             -0.00231      -0.65060      -0.23215      -0.21702
     8  H(1)               0.00049       0.54590       0.19479       0.18209
     9  C(13)              0.00186       0.52292       0.18659       0.17443
    10  H(1)               0.00015       0.16357       0.05837       0.05456
    11  C(13)              0.00011       0.02960       0.01056       0.00987
    12  H(1)              -0.00001      -0.01283      -0.00458      -0.00428
    13  C(13)              0.00174       0.48886       0.17444       0.16307
    14  H(1)               0.00016       0.17470       0.06234       0.05827
    15  C(13)             -0.00219      -0.61447      -0.21926      -0.20497
    16  C(13)             -0.00087      -0.24412      -0.08711      -0.08143
    17  C(13)              0.00039       0.10988       0.03921       0.03665
    18  H(1)               0.00002       0.02082       0.00743       0.00695
    19  Cl(35)             0.05774       6.32895       2.25833       2.11111
    20  N(14)              0.07597       6.13646       2.18964       2.04690
    21  N(14)              0.08648       6.98574       2.49269       2.33019
    22  N(14)              0.01123       0.90751       0.32382       0.30271
    23  N(14)              0.00976       0.78861       0.28139       0.26305
    24  C(13)             -0.00231      -0.65061      -0.23215      -0.21702
    25  H(1)               0.00049       0.54590       0.19479       0.18209
    26  C(13)              0.00186       0.52291       0.18659       0.17442
    27  H(1)               0.00015       0.16357       0.05837       0.05456
    28  C(13)              0.00011       0.02961       0.01057       0.00988
    29  H(1)              -0.00001      -0.01284      -0.00458      -0.00428
    30  C(13)              0.00174       0.48886       0.17444       0.16307
    31  H(1)               0.00016       0.17470       0.06234       0.05827
    32  C(13)             -0.00219      -0.61449      -0.21926      -0.20497
    33  C(13)             -0.00087      -0.24416      -0.08712      -0.08144
    34  C(13)              0.00039       0.10988       0.03921       0.03665
    35  H(1)               0.00002       0.02082       0.00743       0.00694
    36  C(13)              0.00055       0.15482       0.05524       0.05164
    37  C(13)              0.00023       0.06499       0.02319       0.02168
    38  C(13)             -0.00002      -0.00443      -0.00158      -0.00148
    39  C(13)              0.00008       0.02131       0.00761       0.00711
    40  C(13)             -0.00001      -0.00198      -0.00071      -0.00066
    41  C(13)              0.00001       0.00259       0.00093       0.00087
    42  H(1)               0.00001       0.01013       0.00361       0.00338
    43  H(1)               0.00000       0.00534       0.00191       0.00178
    44  H(1)               0.00001       0.00761       0.00271       0.00254
    45  H(1)               0.00000       0.00137       0.00049       0.00046
    46  C(13)              0.00055       0.15483       0.05525       0.05164
    47  C(13)              0.00023       0.06488       0.02315       0.02164
    48  C(13)             -0.00002      -0.00440      -0.00157      -0.00147
    49  C(13)              0.00008       0.02126       0.00759       0.00709
    50  C(13)             -0.00001      -0.00199      -0.00071      -0.00066
    51  C(13)              0.00001       0.00262       0.00093       0.00087
    52  H(1)               0.00001       0.01011       0.00361       0.00337
    53  H(1)               0.00000       0.00531       0.00189       0.00177
    54  H(1)               0.00001       0.00761       0.00271       0.00254
    55  H(1)               0.00000       0.00138       0.00049       0.00046
    56  C(13)              0.00000      -0.00079      -0.00028      -0.00026
    57  H(1)               0.00000       0.00080       0.00029       0.00027
    58  H(1)               0.00000       0.00218       0.00078       0.00073
    59  H(1)               0.00001       0.00644       0.00230       0.00215
    60  C(13)              0.00000      -0.00080      -0.00028      -0.00027
    61  H(1)               0.00000       0.00081       0.00029       0.00027
    62  H(1)               0.00001       0.00648       0.00231       0.00216
    63  H(1)               0.00000       0.00219       0.00078       0.00073
 --------------------------------------------------------
       Center         ----  Spin Dipole Couplings  ----
                      3XX-RR        3YY-RR        3ZZ-RR
 --------------------------------------------------------
     1   Atom       -1.199673     -1.084108      2.283781
     2   Atom       -0.132922     -0.134459      0.267382
     3   Atom       -0.086683      0.163275     -0.076592
     4   Atom        0.122553     -0.050821     -0.071732
     5   Atom        0.032752     -0.013597     -0.019156
     6   Atom        0.015343     -0.007591     -0.007752
     7   Atom       -0.009338      0.028434     -0.019096
     8   Atom        0.001708      0.014976     -0.016684
     9   Atom       -0.006439      0.013004     -0.006565
    10   Atom       -0.002533      0.006369     -0.003836
    11   Atom       -0.004348      0.009576     -0.005228
    12   Atom       -0.002485      0.005070     -0.002584
    13   Atom       -0.005171      0.011781     -0.006610
    14   Atom       -0.001114      0.005206     -0.004092
    15   Atom       -0.003593      0.025212     -0.021619
    16   Atom        0.016806      0.004272     -0.021078
    17   Atom        0.010057     -0.002338     -0.007720
    18   Atom        0.004468     -0.000449     -0.004019
    19   Atom       -0.133028     -0.134529      0.267556
    20   Atom       -0.086683      0.163273     -0.076590
    21   Atom        0.122551     -0.050828     -0.071723
    22   Atom        0.032753     -0.013597     -0.019156
    23   Atom        0.015344     -0.007591     -0.007754
    24   Atom       -0.009339      0.028434     -0.019095
    25   Atom        0.001709      0.014976     -0.016685
    26   Atom       -0.006439      0.013004     -0.006565
    27   Atom       -0.002533      0.006369     -0.003836
    28   Atom       -0.004348      0.009575     -0.005227
    29   Atom       -0.002486      0.005070     -0.002584
    30   Atom       -0.005171      0.011781     -0.006609
    31   Atom       -0.001114      0.005206     -0.004092
    32   Atom       -0.003593      0.025210     -0.021617
    33   Atom        0.016807      0.004270     -0.021076
    34   Atom        0.010058     -0.002338     -0.007719
    35   Atom        0.004468     -0.000449     -0.004019
    36   Atom        0.007341     -0.003566     -0.003774
    37   Atom        0.003687     -0.001936     -0.001750
    38   Atom        0.004700     -0.002365     -0.002335
    39   Atom        0.002422     -0.001216     -0.001206
    40   Atom        0.002677     -0.001269     -0.001408
    41   Atom        0.001925     -0.001008     -0.000916
    42   Atom        0.003213     -0.001526     -0.001687
    43   Atom        0.005463     -0.002655     -0.002808
    44   Atom        0.001627     -0.000825     -0.000802
    45   Atom        0.001936     -0.000883     -0.001053
    46   Atom        0.007341     -0.003566     -0.003775
    47   Atom        0.003687     -0.001936     -0.001751
    48   Atom        0.004699     -0.002365     -0.002334
    49   Atom        0.002422     -0.001215     -0.001206
    50   Atom        0.002677     -0.001269     -0.001408
    51   Atom        0.001924     -0.001008     -0.000915
    52   Atom        0.003214     -0.001526     -0.001688
    53   Atom        0.005461     -0.002655     -0.002806
    54   Atom        0.001627     -0.000825     -0.000802
    55   Atom        0.001935     -0.000883     -0.001053
    56   Atom        0.001224     -0.000604     -0.000621
    57   Atom        0.001042     -0.000524     -0.000518
    58   Atom        0.001076     -0.000497     -0.000579
    59   Atom        0.001054     -0.000531     -0.000523
    60   Atom        0.001224     -0.000604     -0.000621
    61   Atom        0.001043     -0.000524     -0.000519
    62   Atom        0.001053     -0.000531     -0.000522
    63   Atom        0.001076     -0.000497     -0.000579
 --------------------------------------------------------
                        XY            XZ            YZ
 --------------------------------------------------------
     1   Atom       -0.464461      0.080768      0.209867
     2   Atom       -0.023636      0.006206      0.024942
     3   Atom       -0.019888      0.001033     -0.010059
     4   Atom       -0.070812      0.002737     -0.001087
     5   Atom        0.006310     -0.000709     -0.000538
     6   Atom       -0.006872     -0.000299      0.000298
     7   Atom        0.017158     -0.001009     -0.002795
     8   Atom        0.024437     -0.001827     -0.002414
     9   Atom        0.002979     -0.000141     -0.001172
    10   Atom        0.003630     -0.000215     -0.000605
    11   Atom       -0.001185      0.000040     -0.000680
    12   Atom       -0.000680      0.000029     -0.000338
    13   Atom       -0.006219      0.000280     -0.000774
    14   Atom       -0.005213      0.000171     -0.000309
    15   Atom       -0.022214      0.000504     -0.001857
    16   Atom       -0.025632      0.000775     -0.000849
    17   Atom       -0.008932      0.000193     -0.000132
    18   Atom       -0.005330      0.000208     -0.000136
    19   Atom       -0.023597      0.006214      0.024962
    20   Atom       -0.019888      0.001028     -0.010098
    21   Atom       -0.070803      0.002917     -0.001174
    22   Atom        0.006312     -0.000666     -0.000540
    23   Atom       -0.006871     -0.000266      0.000281
    24   Atom        0.017158     -0.001007     -0.002798
    25   Atom        0.024438     -0.001823     -0.002409
    26   Atom        0.002979     -0.000141     -0.001176
    27   Atom        0.003630     -0.000215     -0.000605
    28   Atom       -0.001184      0.000041     -0.000683
    29   Atom       -0.000680      0.000029     -0.000340
    30   Atom       -0.006219      0.000282     -0.000779
    31   Atom       -0.005213      0.000173     -0.000313
    32   Atom       -0.022214      0.000513     -0.001875
    33   Atom       -0.025630      0.000798     -0.000877
    34   Atom       -0.008931      0.000205     -0.000140
    35   Atom       -0.005329      0.000215     -0.000141
    36   Atom        0.000233     -0.000284      0.000030
    37   Atom       -0.000828     -0.000816      0.000030
    38   Atom        0.001132      0.000908      0.000005
    39   Atom       -0.000213     -0.000240      0.000091
    40   Atom        0.000758      0.000357      0.000126
    41   Atom        0.000201      0.000050     -0.000141
    42   Atom       -0.001504     -0.001083      0.000352
    43   Atom        0.002410      0.002106      0.000616
    44   Atom       -0.000306     -0.000366      0.000050
    45   Atom        0.000895      0.000505      0.000152
    46   Atom        0.000234     -0.000276      0.000031
    47   Atom       -0.000828     -0.000811      0.000029
    48   Atom        0.001132      0.000913      0.000005
    49   Atom       -0.000213     -0.000237      0.000091
    50   Atom        0.000758      0.000360      0.000127
    51   Atom        0.000201      0.000052     -0.000142
    52   Atom       -0.001504     -0.001079      0.000351
    53   Atom        0.002411      0.002111      0.000618
    54   Atom       -0.000307     -0.000364      0.000050
    55   Atom        0.000896      0.000507      0.000153
    56   Atom        0.000206      0.000007     -0.000002
    57   Atom        0.000095     -0.000119     -0.000007
    58   Atom        0.000367     -0.000011     -0.000002
    59   Atom        0.000125      0.000152      0.000012
    60   Atom        0.000206      0.000008     -0.000002
    61   Atom        0.000095     -0.000118     -0.000007
    62   Atom        0.000125      0.000153      0.000012
    63   Atom        0.000367     -0.000010     -0.000002
 --------------------------------------------------------


 ---------------------------------------------------------------------------------
              Anisotropic Spin Dipole Couplings in Principal Axis System
 ---------------------------------------------------------------------------------

       Atom             a.u.   MegaHertz   Gauss  10(-4) cm-1        Axes

              Baa    -1.6202   -28.049   -10.009    -9.356  0.7448  0.6654 -0.0512
     1 Fe(57) Bbb    -0.6774   -11.728    -4.185    -3.912 -0.6671  0.7441 -0.0345
              Bcc     2.2976    39.778    14.194    13.268  0.0151  0.0599  0.9981
 
              Baa    -0.1585    -8.296    -2.960    -2.767  0.6845  0.7272 -0.0526
     2 Cl(35) Bbb    -0.1105    -5.782    -2.063    -1.929  0.7290 -0.6837  0.0332
              Bcc     0.2690    14.078     5.023     4.696  0.0118  0.0610  0.9981
 
              Baa    -0.0883    -3.404    -1.215    -1.135  0.9967  0.0780 -0.0210
     3 N(14)  Bbb    -0.0770    -2.970    -1.060    -0.991  0.0177  0.0433  0.9989
              Bcc     0.1653     6.374     2.274     2.126 -0.0788  0.9960 -0.0418
 
              Baa    -0.0761    -2.934    -1.047    -0.979  0.3354  0.9418  0.0245
     4 N(14)  Bbb    -0.0718    -2.768    -0.988    -0.923 -0.0208 -0.0185  0.9996
              Bcc     0.1478     5.702     2.035     1.902  0.9418 -0.3358  0.0134
 
              Baa    -0.0192    -0.741    -0.264    -0.247  0.0023  0.0929  0.9957
     5 N(14)  Bbb    -0.0144    -0.555    -0.198    -0.185 -0.1334  0.9868 -0.0918
              Bcc     0.0336     1.296     0.463     0.432  0.9911  0.1326 -0.0147
 
              Baa    -0.0095    -0.367    -0.131    -0.122  0.2633  0.9576 -0.1169
     6 N(14)  Bbb    -0.0077    -0.298    -0.106    -0.099  0.0453  0.1088  0.9930
              Bcc     0.0173     0.665     0.237     0.222  0.9637 -0.2668 -0.0147
 
              Baa    -0.0193    -2.584    -0.922    -0.862  0.0010  0.0582  0.9983
     7 C(13)  Bbb    -0.0160    -2.143    -0.765    -0.715  0.9330 -0.3593  0.0200
              Bcc     0.0352     4.727     1.687     1.577  0.3598  0.9314 -0.0546
 
              Baa    -0.0170    -9.060    -3.233    -3.022  0.7829 -0.6085 -0.1294
     8 H(1)   Bbb    -0.0169    -8.998    -3.211    -3.001  0.1390 -0.0316  0.9898
              Bcc     0.0338    18.058     6.444     6.024  0.6064  0.7929 -0.0598
 
              Baa    -0.0069    -0.925    -0.330    -0.308  0.9793 -0.1543 -0.1309
     9 C(13)  Bbb    -0.0066    -0.890    -0.317    -0.297  0.1383  0.0381  0.9897
              Bcc     0.0135     1.814     0.647     0.605  0.1478  0.9873 -0.0586
 
              Baa    -0.0039    -2.066    -0.737    -0.689  0.0146  0.0538  0.9984
    10 H(1)   Bbb    -0.0038    -2.041    -0.728    -0.681  0.9421 -0.3352  0.0043
              Bcc     0.0077     4.107     1.465     1.370  0.3349  0.9406 -0.0556
 
              Baa    -0.0053    -0.706    -0.252    -0.235  0.0172  0.0472  0.9987
    11 C(13)  Bbb    -0.0044    -0.597    -0.213    -0.199  0.9963  0.0831 -0.0211
              Bcc     0.0097     1.303     0.465     0.434 -0.0840  0.9954 -0.0456
 
              Baa    -0.0026    -1.387    -0.495    -0.463  0.0207  0.0458  0.9987
    12 H(1)   Bbb    -0.0025    -1.359    -0.485    -0.453  0.9958  0.0878 -0.0247
              Bcc     0.0051     2.745     0.980     0.916 -0.0889  0.9951 -0.0438
 
              Baa    -0.0072    -0.967    -0.345    -0.323  0.9499  0.3093 -0.0443
    13 C(13)  Bbb    -0.0066    -0.891    -0.318    -0.297  0.0297  0.0519  0.9982
              Bcc     0.0139     1.859     0.663     0.620 -0.3110  0.9495 -0.0402
 
              Baa    -0.0041    -2.189    -0.781    -0.730  0.0325  0.0513  0.9982
    14 H(1)   Bbb    -0.0040    -2.161    -0.771    -0.721  0.8708  0.4887 -0.0534
              Bcc     0.0082     4.350     1.552     1.451 -0.4905  0.8710 -0.0288
 
              Baa    -0.0217    -2.913    -1.040    -0.972  0.0492  0.0627  0.9968
    15 C(13)  Bbb    -0.0156    -2.098    -0.748    -0.700  0.8775  0.4739 -0.0732
              Bcc     0.0373     5.011     1.788     1.672 -0.4770  0.8783 -0.0317
 
              Baa    -0.0211    -2.832    -1.011    -0.945  0.0069  0.0404  0.9992
    16 C(13)  Bbb    -0.0158    -2.126    -0.758    -0.709  0.6177  0.7856 -0.0360
              Bcc     0.0369     4.958     1.769     1.654  0.7864 -0.6174  0.0195
 
              Baa    -0.0077    -1.036    -0.370    -0.346  0.0084  0.0384  0.9992
    17 C(13)  Bbb    -0.0070    -0.941    -0.336    -0.314  0.4637  0.8852 -0.0379
              Bcc     0.0147     1.977     0.705     0.659  0.8860 -0.4636  0.0104
 
              Baa    -0.0040    -2.147    -0.766    -0.716 -0.0091  0.0245  0.9997
    18 H(1)   Bbb    -0.0039    -2.059    -0.735    -0.687  0.5392  0.8420 -0.0157
              Bcc     0.0079     4.207     1.501     1.403  0.8421 -0.5389  0.0208
 
              Baa    -0.1586    -8.299    -2.961    -2.768  0.6847  0.7269 -0.0526
    19 Cl(35) Bbb    -0.1106    -5.788    -2.065    -1.931  0.7288 -0.6840  0.0332
              Bcc     0.2692    14.087     5.027     4.699  0.0118  0.0610  0.9981
 
              Baa    -0.0883    -3.404    -1.215    -1.135  0.9967  0.0780 -0.0203
    20 N(14)  Bbb    -0.0770    -2.970    -1.060    -0.991  0.0169  0.0434  0.9989
              Bcc     0.1653     6.374     2.274     2.126 -0.0788  0.9960 -0.0419
 
              Baa    -0.0761    -2.934    -1.047    -0.979  0.3352  0.9417  0.0294
    21 N(14)  Bbb    -0.0718    -2.768    -0.988    -0.923 -0.0233 -0.0229  0.9995
              Bcc     0.1478     5.702     2.035     1.902  0.9418 -0.3358  0.0143
 
              Baa    -0.0192    -0.741    -0.264    -0.247  0.0013  0.0944  0.9955
    22 N(14)  Bbb    -0.0144    -0.555    -0.198    -0.185 -0.1334  0.9867 -0.0934
              Bcc     0.0336     1.296     0.463     0.432  0.9911  0.1327 -0.0139
 
              Baa    -0.0095    -0.367    -0.131    -0.122  0.2636  0.9580 -0.1133
    23 N(14)  Bbb    -0.0077    -0.298    -0.106    -0.100  0.0429  0.1057  0.9935
              Bcc     0.0172     0.665     0.237     0.222  0.9637 -0.2667 -0.0132
 
              Baa    -0.0193    -2.584    -0.922    -0.862  0.0002  0.0585  0.9983
    24 C(13)  Bbb    -0.0160    -2.143    -0.765    -0.715  0.9330 -0.3592  0.0209
              Bcc     0.0352     4.727     1.687     1.577  0.3598  0.9314 -0.0546
 
              Baa    -0.0170    -9.061    -3.233    -3.022  0.7830 -0.6085 -0.1288
    25 H(1)   Bbb    -0.0169    -8.998    -3.211    -3.001  0.1384 -0.0314  0.9899
              Bcc     0.0338    18.058     6.444     6.024  0.6064  0.7929 -0.0597
 
              Baa    -0.0069    -0.925    -0.330    -0.308  0.9791 -0.1544 -0.1324
    26 C(13)  Bbb    -0.0066    -0.890    -0.317    -0.297  0.1398  0.0380  0.9894
              Bcc     0.0135     1.814     0.647     0.605  0.1478  0.9873 -0.0588
 
              Baa    -0.0039    -2.066    -0.737    -0.689  0.0124  0.0546  0.9984
    27 H(1)   Bbb    -0.0038    -2.041    -0.728    -0.681  0.9422 -0.3351  0.0067
              Bcc     0.0077     4.107     1.465     1.370  0.3349  0.9406 -0.0556
 
              Baa    -0.0053    -0.706    -0.252    -0.235  0.0163  0.0473  0.9987
    28 C(13)  Bbb    -0.0044    -0.597    -0.213    -0.199  0.9963  0.0832 -0.0202
              Bcc     0.0097     1.303     0.465     0.434 -0.0840  0.9954 -0.0458
 
              Baa    -0.0026    -1.387    -0.495    -0.463  0.0201  0.0460  0.9987
    29 H(1)   Bbb    -0.0025    -1.359    -0.485    -0.453  0.9958  0.0879 -0.0241
              Bcc     0.0051     2.745     0.980     0.916 -0.0889  0.9951 -0.0441
 
              Baa    -0.0072    -0.967    -0.345    -0.323  0.9499  0.3093 -0.0447
    30 C(13)  Bbb    -0.0066    -0.891    -0.318    -0.297  0.0299  0.0523  0.9982
              Bcc     0.0139     1.859     0.663     0.620 -0.3110  0.9495 -0.0404
 
              Baa    -0.0041    -2.189    -0.781    -0.730  0.0307  0.0507  0.9982
    31 H(1)   Bbb    -0.0040    -2.161    -0.771    -0.721  0.8709  0.4887 -0.0516
              Bcc     0.0082     4.350     1.552     1.451 -0.4905  0.8710 -0.0292
 
              Baa    -0.0217    -2.913    -1.040    -0.972  0.0492  0.0631  0.9968
    32 C(13)  Bbb    -0.0156    -2.098    -0.749    -0.700  0.8775  0.4739 -0.0733
              Bcc     0.0373     5.011     1.788     1.672 -0.4770  0.8783 -0.0321
 
              Baa    -0.0211    -2.832    -1.011    -0.945  0.0073  0.0419  0.9991
    33 C(13)  Bbb    -0.0158    -2.126    -0.758    -0.709  0.6176  0.7856 -0.0375
              Bcc     0.0369     4.958     1.769     1.654  0.7864 -0.6174  0.0201
 
              Baa    -0.0077    -1.036    -0.370    -0.346  0.0092  0.0413  0.9991
    34 C(13)  Bbb    -0.0070    -0.941    -0.336    -0.314  0.4636  0.8851 -0.0408
              Bcc     0.0147     1.977     0.705     0.659  0.8860 -0.4636  0.0110
 
              Baa    -0.0040    -2.147    -0.766    -0.716 -0.0095  0.0253  0.9996
    35 H(1)   Bbb    -0.0039    -2.059    -0.735    -0.687  0.5392  0.8420 -0.0162
              Bcc     0.0079     4.207     1.501     1.403  0.8421 -0.5389  0.0216
 
              Baa    -0.0038    -0.508    -0.181    -0.170  0.0286 -0.1633  0.9862
    36 C(13)  Bbb    -0.0036    -0.478    -0.171    -0.160 -0.0168  0.9864  0.1638
              Bcc     0.0074     0.987     0.352     0.329  0.9995  0.0212 -0.0254
 
              Baa    -0.0021    -0.280    -0.100    -0.094  0.1817  0.9165  0.3564
    37 C(13)  Bbb    -0.0018    -0.246    -0.088    -0.082  0.0802 -0.3751  0.9235
              Bcc     0.0039     0.526     0.188     0.176  0.9801 -0.1393 -0.1416
 
              Baa    -0.0026    -0.354    -0.126    -0.118 -0.1937  0.7979  0.5709
    38 C(13)  Bbb    -0.0024    -0.315    -0.113    -0.105 -0.0109 -0.5836  0.8120
              Bcc     0.0050     0.669     0.239     0.223  0.9810  0.1511  0.1217
 
              Baa    -0.0013    -0.175    -0.062    -0.058 -0.0034  0.7216 -0.6923
    39 C(13)  Bbb    -0.0011    -0.154    -0.055    -0.051  0.0894  0.6897  0.7185
              Bcc     0.0025     0.329     0.117     0.110  0.9960 -0.0595 -0.0668
 
              Baa    -0.0015    -0.199    -0.071    -0.067  0.0440 -0.6130  0.7889
    40 C(13)  Bbb    -0.0014    -0.183    -0.065    -0.061 -0.1979  0.7686  0.6083
              Bcc     0.0029     0.382     0.136     0.128  0.9792  0.1829  0.0875
 
              Baa    -0.0011    -0.151    -0.054    -0.050 -0.0633  0.8169  0.5733
    41 C(13)  Bbb    -0.0008    -0.109    -0.039    -0.037  0.0272 -0.5728  0.8193
              Bcc     0.0019     0.260     0.093     0.087  0.9976  0.0675  0.0140
 
              Baa    -0.0020    -1.058    -0.377    -0.353  0.1504  0.8649 -0.4789
    42 H(1)   Bbb    -0.0019    -1.013    -0.362    -0.338  0.3047  0.4203  0.8547
              Bcc     0.0039     2.071     0.739     0.691  0.9405 -0.2745 -0.2003
 
              Baa    -0.0034    -1.789    -0.638    -0.597 -0.0322  0.7219 -0.6913
    43 H(1)   Bbb    -0.0033    -1.751    -0.625    -0.584 -0.3422  0.6419  0.6862
              Bcc     0.0066     3.540     1.263     1.181  0.9391  0.2586  0.2263
 
              Baa    -0.0009    -0.462    -0.165    -0.154  0.0426  0.8897 -0.4546
    44 H(1)   Bbb    -0.0009    -0.455    -0.162    -0.152  0.1842  0.4402  0.8788
              Bcc     0.0017     0.917     0.327     0.306  0.9820 -0.1212 -0.1452
 
              Baa    -0.0011    -0.612    -0.218    -0.204 -0.1706  0.8592 -0.4823
    45 H(1)   Bbb    -0.0011    -0.605    -0.216    -0.202 -0.2674  0.4307  0.8620
              Bcc     0.0023     1.216     0.434     0.406  0.9484  0.2760  0.1563
 
              Baa    -0.0038    -0.508    -0.181    -0.170  0.0279 -0.1649  0.9859
    46 C(13)  Bbb    -0.0036    -0.478    -0.171    -0.160 -0.0169  0.9861  0.1654
              Bcc     0.0074     0.987     0.352     0.329  0.9995  0.0213 -0.0247
 
              Baa    -0.0021    -0.280    -0.100    -0.094  0.1815  0.9162  0.3573
    47 C(13)  Bbb    -0.0018    -0.246    -0.088    -0.082  0.0793 -0.3758  0.9233
              Bcc     0.0039     0.526     0.188     0.176  0.9802 -0.1392 -0.1409
 
              Baa    -0.0026    -0.354    -0.126    -0.118 -0.1941  0.7977  0.5710
    48 C(13)  Bbb    -0.0023    -0.315    -0.113    -0.105 -0.0113 -0.5838  0.8118
              Bcc     0.0050     0.669     0.239     0.223  0.9809  0.1511  0.1224
 
              Baa    -0.0013    -0.175    -0.062    -0.058 -0.0029  0.7208 -0.6931
    49 C(13)  Bbb    -0.0011    -0.154    -0.055    -0.051  0.0888  0.6906  0.7178
              Bcc     0.0025     0.329     0.117     0.110  0.9960 -0.0595 -0.0660
 
              Baa    -0.0015    -0.199    -0.071    -0.067  0.0434 -0.6124  0.7893
    50 C(13)  Bbb    -0.0014    -0.183    -0.065    -0.061 -0.1984  0.7691  0.6076
              Bcc     0.0029     0.383     0.136     0.128  0.9792  0.1830  0.0881
 
              Baa    -0.0011    -0.151    -0.054    -0.050 -0.0638  0.8171  0.5729
    51 C(13)  Bbb    -0.0008    -0.109    -0.039    -0.036  0.0265 -0.5725  0.8195
              Bcc     0.0019     0.260     0.093     0.087  0.9976  0.0675  0.0149
 
              Baa    -0.0020    -1.058    -0.377    -0.353  0.1508  0.8647 -0.4791
    52 H(1)   Bbb    -0.0019    -1.013    -0.362    -0.338  0.3040  0.4206  0.8548
              Bcc     0.0039     2.071     0.739     0.691  0.9407 -0.2746 -0.1995
 
              Baa    -0.0034    -1.789    -0.638    -0.597 -0.0320  0.7219 -0.6912
    53 H(1)   Bbb    -0.0033    -1.751    -0.625    -0.584 -0.3427  0.6417  0.6861
              Bcc     0.0066     3.540     1.263     1.181  0.9389  0.2588  0.2269
 
              Baa    -0.0009    -0.462    -0.165    -0.154  0.0427  0.8890 -0.4558
    54 H(1)   Bbb    -0.0009    -0.455    -0.162    -0.152  0.1835  0.4415  0.8783
              Bcc     0.0017     0.917     0.327     0.306  0.9821 -0.1212 -0.1443
 
              Baa    -0.0011    -0.612    -0.218    -0.204 -0.1703  0.8591 -0.4826
    55 H(1)   Bbb    -0.0011    -0.605    -0.216    -0.202 -0.2681  0.4309  0.8617
              Bcc     0.0023     1.216     0.434     0.406  0.9482  0.2761  0.1569
 
              Baa    -0.0006    -0.084    -0.030    -0.028 -0.1045  0.9271  0.3600
    56 C(13)  Bbb    -0.0006    -0.083    -0.030    -0.028  0.0366 -0.3581  0.9329
              Bcc     0.0012     0.167     0.060     0.056  0.9939  0.1107  0.0035
 
              Baa    -0.0005    -0.283    -0.101    -0.094 -0.0749  0.9753 -0.2077
    57 H(1)   Bbb    -0.0005    -0.281    -0.100    -0.094  0.0613  0.2124  0.9753
              Bcc     0.0011     0.564     0.201     0.188  0.9953  0.0603 -0.0757
 
              Baa    -0.0006    -0.309    -0.110    -0.103 -0.1743  0.7669 -0.6177
    58 H(1)   Bbb    -0.0006    -0.308    -0.110    -0.103 -0.1287  0.6042  0.7864
              Bcc     0.0012     0.618     0.220     0.206  0.9762  0.2166 -0.0066
 
              Baa    -0.0005    -0.289    -0.103    -0.096 -0.0704  0.9942 -0.0812
    59 H(1)   Bbb    -0.0005    -0.287    -0.102    -0.096 -0.1006  0.0739  0.9922
              Bcc     0.0011     0.575     0.205     0.192  0.9924  0.0781  0.0948
 
              Baa    -0.0006    -0.084    -0.030    -0.028 -0.1048  0.9268  0.3606
    60 C(13)  Bbb    -0.0006    -0.083    -0.030    -0.028  0.0360 -0.3588  0.9327
              Bcc     0.0012     0.167     0.060     0.056  0.9938  0.1107  0.0043
 
              Baa    -0.0005    -0.283    -0.101    -0.094 -0.0747  0.9753 -0.2077
    61 H(1)   Bbb    -0.0005    -0.281    -0.100    -0.094  0.0605  0.2123  0.9753
              Bcc     0.0011     0.564     0.201     0.188  0.9954  0.0603 -0.0749
 
              Baa    -0.0005    -0.289    -0.103    -0.096 -0.0705  0.9942 -0.0808
    62 H(1)   Bbb    -0.0005    -0.287    -0.102    -0.096 -0.1014  0.0735  0.9921
              Bcc     0.0011     0.575     0.205     0.192  0.9924  0.0781  0.0956
 
              Baa    -0.0006    -0.309    -0.110    -0.103 -0.1735  0.7652 -0.6200
    63 H(1)   Bbb    -0.0006    -0.308    -0.110    -0.103 -0.1298  0.6063  0.7846
              Bcc     0.0012     0.618     0.220     0.206  0.9762  0.2166 -0.0059
 

 ---------------------------------------------------------------------------------

 No NMR shielding tensors so no spin-rotation constants.
 Leave Link  601 at Sat Oct 20 10:33:18 2018, MaxMem=   838860800 cpu:        44.2
 (Enter /soft/sl6.3/x86_64/gaussian/g09_d01/g09/l701.exe)
 Compute integral first derivatives.
 ... and contract with generalized density number  0.
 Leave Link  701 at Sat Oct 20 10:33:19 2018, MaxMem=   838860800 cpu:        16.8
 (Enter /soft/sl6.3/x86_64/gaussian/g09_d01/g09/l702.exe)
 L702 exits ... SP integral derivatives will be done elsewhere.
 Leave Link  702 at Sat Oct 20 10:33:19 2018, MaxMem=   838860800 cpu:         0.4
 (Enter /soft/sl6.3/x86_64/gaussian/g09_d01/g09/l703.exe)
 Compute integral first derivatives, UseDBF=F ICtDFT=           0.
 Integral derivatives from FoFJK, PRISM(SPDF).
 Calling FoFJK, ICntrl=      2127 FMM=T ISym2X=0 I1Cent= 0 IOpClX= 1 NMat=1 NMatS=1 NMatT=0.
 FoFJK:  IHMeth= 1 ICntrl=    2127 DoSepK=F KAlg= 0 I1Cent=   0 FoldK=F
 IRaf=         0 NMat=   1 IRICut=       1 DoRegI=T DoRafI=F ISym2E= 0.
 FoFCou: FMM=T IPFlag=           0 FMFlag=      100000 FMFlg1=        2001
         NFxFlg=           0 DoJE=F BraDBF=F KetDBF=F FulRan=T
         wScrn=  0.000000 ICntrl=    2127 IOpCl=  1 I1Cent=           0 NGrid=           0
         NMat0=    1 NMatS0=      1 NMatT0=    0 NMatD0=    1 NMtDS0=    0 NMtDT0=    0
 Symmetry not used in FoFCou.
 FMM levels:  10  Number of levels for PrismC:   9
 Leave Link  703 at Sat Oct 20 10:35:03 2018, MaxMem=   838860800 cpu:      1670.1
 (Enter /soft/sl6.3/x86_64/gaussian/g09_d01/g09/l716.exe)
 Dipole        = 9.09731760D-05-9.99422936D-05-2.59377740D-03
 ***** Axes restored to original set *****
 -------------------------------------------------------------------
 Center     Atomic                   Forces (Hartrees/Bohr)
 Number     Number              X              Y              Z
 -------------------------------------------------------------------
      1       26           0.000000564    0.000001449   -0.000010279
      2       17           0.000000012   -0.000000119    0.000002444
      3        7           0.000001961   -0.000001341    0.000001918
      4        7          -0.000001825    0.000005248   -0.000000811
      5        7           0.000003955   -0.000001595    0.000000628
      6        7          -0.000003359    0.000003351    0.000000951
      7        6           0.000000995   -0.000000207   -0.000000096
      8        1           0.000000608   -0.000000295   -0.000000492
      9        6           0.000001333    0.000000345    0.000000091
     10        1           0.000001103   -0.000000808   -0.000000069
     11        6           0.000000301   -0.000000255    0.000000065
     12        1           0.000001445    0.000000040   -0.000000162
     13        6           0.000002095    0.000000428    0.000000124
     14        1           0.000000501    0.000000684   -0.000000269
     15        6          -0.000000345    0.000001398    0.000000182
     16        6           0.000000814   -0.000001280    0.000000517
     17        6           0.000000944   -0.000000528   -0.000000019
     18        1           0.000000370    0.000001246    0.000000253
     19       17          -0.000000298   -0.000000474    0.000001899
     20        7          -0.000002173    0.000000813    0.000002752
     21        7           0.000000823   -0.000006485    0.000000498
     22        7          -0.000004135    0.000002207   -0.000002369
     23        7           0.000003394   -0.000002657    0.000001020
     24        6          -0.000000815    0.000000262   -0.000000647
     25        1          -0.000000518    0.000000212    0.000000609
     26        6          -0.000001031    0.000000052   -0.000000032
     27        1          -0.000001150    0.000000571   -0.000000011
     28        6          -0.000001742   -0.000000868    0.000000268
     29        1          -0.000001379    0.000000026   -0.000000021
     30        6          -0.000000519    0.000000169   -0.000000751
     31        1          -0.000001168   -0.000000427    0.000000109
     32        6           0.000000792   -0.000001025    0.000000191
     33        6          -0.000000466    0.000001797    0.000000200
     34        6          -0.000000229   -0.000000212    0.000000955
     35        1          -0.000000834   -0.000001228   -0.000000856
     36        6           0.000001604    0.000000544    0.000001987
     37        6          -0.000002284    0.000000709   -0.000000288
     38        6           0.000000776    0.000002754   -0.000000777
     39        6           0.000002014    0.000003703    0.000001200
     40        6          -0.000002158    0.000002854   -0.000000405
     41        6           0.000000164    0.000000394    0.000001783
     42        1           0.000000734    0.000001528    0.000000047
     43        1           0.000000020    0.000000733    0.000000534
     44        1          -0.000000021    0.000001396   -0.000000369
     45        1          -0.000000058    0.000001493   -0.000000269
     46        6           0.000000429   -0.000005981    0.000003781
     47        6          -0.000004244   -0.000000685   -0.000002632
     48        6           0.000003496    0.000001779   -0.000001514
     49        6           0.000001862    0.000000997   -0.000003274
     50        6          -0.000003306   -0.000001838   -0.000002213
     51        6           0.000002752   -0.000007293    0.000007807
     52        1          -0.000000328   -0.000001596    0.000000069
     53        1           0.000000306   -0.000001060   -0.000000140
     54        1          -0.000001053   -0.000001293   -0.000000230
     55        1           0.000000153   -0.000000863   -0.000000522
     56        6          -0.000001090   -0.000000080   -0.000001718
     57        1          -0.000000168    0.000002976    0.000000676
     58        1          -0.000001179    0.000003823    0.000001224
     59        1           0.000000353    0.000002656    0.000000966
     60        6           0.000002024   -0.000000619   -0.000002127
     61        1          -0.000000658   -0.000002357   -0.000001576
     62        1          -0.000000461   -0.000002556    0.000000040
     63        1           0.000000295   -0.000002616   -0.000000849
 -------------------------------------------------------------------
 Cartesian Forces:  Max     0.000010279 RMS     0.000001979
 Leave Link  716 at Sat Oct 20 10:35:03 2018, MaxMem=   838860800 cpu:         0.5
 (Enter /soft/sl6.3/x86_64/gaussian/g09_d01/g09/l103.exe)

 GradGradGradGradGradGradGradGradGradGradGradGradGradGradGradGradGradGrad
 Berny optimization.
 FormGI is forming the generalized inverse of G from B-inverse, IUseBI=4.
 Internal  Forces:  Max     0.000004235 RMS     0.000000784
 Search for a local minimum.
 Step number   1 out of a maximum of  378
 All quantities printed in internal units (Hartrees-Bohrs-Radians)
 RMS Force = .78376D-06 SwitMx=.10000D-02 MixMth= 2
 Mixed Optimization -- En-DIIS/RFO-DIIS
 Second derivative matrix not updated -- first step.
 ITU=  0
     Eigenvalues ---    0.00564   0.00650   0.00650   0.00659   0.00800
     Eigenvalues ---    0.00817   0.01066   0.01134   0.01344   0.01344
     Eigenvalues ---    0.01509   0.01509   0.01520   0.01742   0.01794
     Eigenvalues ---    0.01798   0.01883   0.01883   0.01929   0.01929
     Eigenvalues ---    0.02086   0.02092   0.02117   0.02117   0.02155
     Eigenvalues ---    0.02155   0.02164   0.02164   0.02183   0.02183
     Eigenvalues ---    0.02185   0.02185   0.02189   0.02189   0.02198
     Eigenvalues ---    0.02198   0.02205   0.02205   0.02206   0.02207
     Eigenvalues ---    0.02209   0.02209   0.02220   0.02220   0.02231
     Eigenvalues ---    0.02232   0.02328   0.02329   0.02329   0.02331
     Eigenvalues ---    0.02402   0.02403   0.02973   0.04473   0.04673
     Eigenvalues ---    0.06633   0.07076   0.07076   0.07172   0.07172
     Eigenvalues ---    0.08593   0.08652   0.08685   0.08690   0.09064
     Eigenvalues ---    0.10024   0.10026   0.12613   0.14482   0.15979
     Eigenvalues ---    0.15979   0.15992   0.15992   0.15998   0.15998
     Eigenvalues ---    0.15999   0.15999   0.16000   0.16000   0.16000
     Eigenvalues ---    0.16000   0.16000   0.16000   0.16000   0.16000
     Eigenvalues ---    0.16000   0.16000   0.16000   0.16000   0.16000
     Eigenvalues ---    0.16000   0.16000   0.16000   0.22000   0.22000
     Eigenvalues ---    0.22000   0.22000   0.22014   0.22631   0.22650
     Eigenvalues ---    0.22971   0.22971   0.23829   0.23853   0.23999
     Eigenvalues ---    0.23999   0.24524   0.24573   0.24990   0.24991
     Eigenvalues ---    0.24998   0.24998   0.24998   0.24998   0.24998
     Eigenvalues ---    0.24999   0.24999   0.25000   0.25000   0.31474
     Eigenvalues ---    0.31474   0.34222   0.34223   0.34488   0.34488
     Eigenvalues ---    0.34628   0.34628   0.35022   0.35418   0.35418
     Eigenvalues ---    0.35455   0.35455   0.35471   0.35499   0.35499
     Eigenvalues ---    0.35525   0.35525   0.35591   0.35591   0.35622
     Eigenvalues ---    0.35622   0.35679   0.35679   0.35763   0.35763
     Eigenvalues ---    0.36581   0.36581   0.41530   0.41530   0.42295
     Eigenvalues ---    0.42295   0.42346   0.42346   0.42426   0.42426
     Eigenvalues ---    0.42943   0.42954   0.44277   0.44277   0.46060
     Eigenvalues ---    0.46060   0.46343   0.46343   0.46599   0.46602
     Eigenvalues ---    0.46688   0.46688   0.46889   0.46889   0.47257
     Eigenvalues ---    0.47257   0.47348   0.47349   0.51167   0.51167
     Eigenvalues ---    0.52379   0.52457   0.53620   0.53636   0.57086
     Eigenvalues ---    0.57094   0.66108   0.66113
 RFO step:  Lambda= 0.00000000D+00 EMin= 5.63610105D-03
 Linear search not attempted -- first point.
 Iteration  1 RMS(Cart)=  0.00010673 RMS(Int)=  0.00000000
 Iteration  2 RMS(Cart)=  0.00000001 RMS(Int)=  0.00000000
 ITry= 1 IFail=0 DXMaxC= 5.39D-04 DCOld= 1.00D+10 DXMaxT= 3.00D-01 DXLimC= 3.00D+00 Rises=F
 Variable       Old X    -DE/DX   Delta X   Delta X   Delta X     New X
                                 (Linear)    (Quad)   (Total)
    R1        4.53616   0.00000   0.00000   0.00003   0.00003   4.53619
    R2        4.25849   0.00000   0.00000   0.00000   0.00000   4.25849
    R3        4.23419   0.00000   0.00000   0.00000   0.00000   4.23420
    R4        4.53662   0.00000   0.00000  -0.00002  -0.00002   4.53660
    R5        4.25847   0.00000   0.00000   0.00000   0.00000   4.25847
    R6        4.23421   0.00000   0.00000   0.00000   0.00000   4.23421
    R7        2.52034   0.00000   0.00000   0.00000   0.00000   2.52034
    R8        2.54121   0.00000   0.00000   0.00000   0.00000   2.54122
    R9        2.44250   0.00000   0.00000   0.00000   0.00000   2.44250
   R10        2.58057   0.00000   0.00000  -0.00001  -0.00001   2.58056
   R11        2.55155   0.00000   0.00000   0.00001   0.00001   2.55155
   R12        2.56948   0.00000   0.00000   0.00000   0.00000   2.56948
   R13        2.69526   0.00000   0.00000   0.00000   0.00000   2.69526
   R14        2.04873   0.00000   0.00000   0.00000   0.00000   2.04873
   R15        2.62837   0.00000   0.00000   0.00000   0.00000   2.62837
   R16        2.04587   0.00000   0.00000   0.00000   0.00000   2.04587
   R17        2.62948   0.00000   0.00000   0.00000   0.00000   2.62948
   R18        2.04831   0.00000   0.00000   0.00000   0.00000   2.04831
   R19        2.62482   0.00000   0.00000   0.00000   0.00000   2.62482
   R20        2.04676   0.00000   0.00000   0.00000   0.00000   2.04676
   R21        2.63809   0.00000   0.00000   0.00000   0.00000   2.63808
   R22        2.76738   0.00000   0.00000   0.00000   0.00000   2.76738
   R23        2.60169   0.00000   0.00000   0.00000   0.00000   2.60169
   R24        2.03183   0.00000   0.00000   0.00000   0.00000   2.03183
   R25        2.52035   0.00000   0.00000   0.00000   0.00000   2.52035
   R26        2.54121   0.00000   0.00000   0.00000   0.00000   2.54122
   R27        2.44250   0.00000   0.00000   0.00000   0.00000   2.44250
   R28        2.58057   0.00000   0.00000  -0.00001  -0.00001   2.58056
   R29        2.55155   0.00000   0.00000   0.00001   0.00001   2.55155
   R30        2.56948   0.00000   0.00000   0.00000   0.00000   2.56948
   R31        2.69526   0.00000   0.00000   0.00000   0.00000   2.69526
   R32        2.04873   0.00000   0.00000   0.00000   0.00000   2.04873
   R33        2.62837   0.00000   0.00000   0.00000   0.00000   2.62837
   R34        2.04587   0.00000   0.00000   0.00000   0.00000   2.04587
   R35        2.62948   0.00000   0.00000   0.00000   0.00000   2.62948
   R36        2.04831   0.00000   0.00000   0.00000   0.00000   2.04831
   R37        2.62481   0.00000   0.00000   0.00000   0.00000   2.62482
   R38        2.04676   0.00000   0.00000   0.00000   0.00000   2.04676
   R39        2.63809   0.00000   0.00000   0.00000   0.00000   2.63809
   R40        2.76737   0.00000   0.00000   0.00000   0.00000   2.76738
   R41        2.60169   0.00000   0.00000   0.00000   0.00000   2.60169
   R42        2.03183   0.00000   0.00000   0.00000   0.00000   2.03183
   R43        2.63061   0.00000   0.00000   0.00000   0.00000   2.63061
   R44        2.63455   0.00000   0.00000   0.00000   0.00000   2.63454
   R45        2.62992   0.00000   0.00000   0.00000   0.00000   2.62991
   R46        2.04726   0.00000   0.00000   0.00000   0.00000   2.04726
   R47        2.62419   0.00000   0.00000   0.00000   0.00000   2.62419
   R48        2.04453   0.00000   0.00000   0.00000   0.00000   2.04453
   R49        2.64070   0.00000   0.00000   0.00000   0.00000   2.64070
   R50        2.04943   0.00000   0.00000   0.00000   0.00000   2.04943
   R51        2.64648   0.00000   0.00000   0.00000   0.00000   2.64648
   R52        2.05002   0.00000   0.00000   0.00000   0.00000   2.05002
   R53        2.85117   0.00000   0.00000   0.00000   0.00000   2.85117
   R54        2.63063   0.00000   0.00000  -0.00001  -0.00001   2.63062
   R55        2.63453   0.00000   0.00000   0.00001   0.00001   2.63453
   R56        2.62990   0.00000   0.00000   0.00001   0.00001   2.62990
   R57        2.04726   0.00000   0.00000   0.00000   0.00000   2.04726
   R58        2.62421   0.00000   0.00000  -0.00001  -0.00001   2.62420
   R59        2.04453   0.00000   0.00000   0.00000   0.00000   2.04453
   R60        2.64072   0.00000   0.00000  -0.00001  -0.00001   2.64071
   R61        2.04943   0.00000   0.00000   0.00000   0.00000   2.04943
   R62        2.64646   0.00000   0.00000   0.00001   0.00001   2.64647
   R63        2.05001   0.00000   0.00000   0.00000   0.00000   2.05002
   R64        2.85117   0.00000   0.00000   0.00000   0.00000   2.85117
   R65        2.06283   0.00000   0.00000   0.00000   0.00000   2.06283
   R66        2.06514   0.00000   0.00000   0.00000   0.00000   2.06514
   R67        2.06956   0.00000   0.00000   0.00000   0.00000   2.06956
   R68        2.06283   0.00000   0.00000   0.00000   0.00000   2.06283
   R69        2.06956   0.00000   0.00000   0.00000   0.00000   2.06956
   R70        2.06514   0.00000   0.00000   0.00000   0.00000   2.06514
    A1        1.57738   0.00000   0.00000  -0.00001  -0.00001   1.57737
    A2        1.56721   0.00000   0.00000  -0.00002  -0.00002   1.56719
    A3        1.56445   0.00000   0.00000  -0.00001  -0.00001   1.56443
    A4        1.57473   0.00000   0.00000  -0.00002  -0.00002   1.57472
    A5        1.29877   0.00000   0.00000   0.00000   0.00000   1.29877
    A6        1.56419   0.00000   0.00000   0.00002   0.00002   1.56421
    A7        1.84282   0.00000   0.00000   0.00000   0.00000   1.84282
    A8        1.57439   0.00000   0.00000   0.00001   0.00001   1.57440
    A9        1.84282   0.00000   0.00000   0.00001   0.00001   1.84283
   A10        1.57716   0.00000   0.00000   0.00001   0.00001   1.57717
   A11        1.56686   0.00000   0.00000   0.00002   0.00002   1.56688
   A12        1.29878   0.00000   0.00000   0.00000   0.00000   1.29877
   A13        2.16621   0.00000   0.00000   0.00000   0.00000   2.16621
   A14        2.03751   0.00000   0.00000   0.00000   0.00000   2.03752
   A15        2.07939   0.00000   0.00000   0.00000   0.00000   2.07938
   A16        2.36758   0.00000   0.00000  -0.00001  -0.00001   2.36757
   A17        1.98501   0.00000   0.00000   0.00000   0.00000   1.98501
   A18        1.93059   0.00000   0.00000   0.00000   0.00000   1.93060
   A19        1.86649   0.00000   0.00000   0.00000   0.00000   1.86649
   A20        1.93069   0.00000   0.00000   0.00000   0.00000   1.93069
   A21        2.10671   0.00000   0.00000   0.00000   0.00000   2.10671
   A22        2.24570   0.00000   0.00000   0.00000   0.00000   2.24570
   A23        2.02193   0.00000   0.00000   0.00000   0.00000   2.02193
   A24        2.13977   0.00000   0.00000   0.00000   0.00000   2.13977
   A25        2.12149   0.00000   0.00000   0.00000   0.00000   2.12148
   A26        2.09693   0.00000   0.00000   0.00000   0.00000   2.09693
   A27        2.06824   0.00000   0.00000   0.00000   0.00000   2.06824
   A28        2.11801   0.00000   0.00000   0.00000   0.00000   2.11801
   A29        2.10554   0.00000   0.00000   0.00000   0.00000   2.10554
   A30        2.07932   0.00000   0.00000   0.00000   0.00000   2.07932
   A31        2.09832   0.00000   0.00000   0.00000   0.00000   2.09832
   A32        2.10684   0.00000   0.00000   0.00000   0.00000   2.10684
   A33        2.07252   0.00000   0.00000   0.00000   0.00000   2.07252
   A34        2.10383   0.00000   0.00000   0.00000   0.00000   2.10383
   A35        2.12712   0.00000   0.00000   0.00000   0.00000   2.12712
   A36        2.00839   0.00000   0.00000   0.00000   0.00000   2.00839
   A37        2.14766   0.00000   0.00000   0.00000   0.00000   2.14766
   A38        2.09465   0.00000   0.00000   0.00000   0.00000   2.09465
   A39        1.86942   0.00000   0.00000   0.00000   0.00000   1.86942
   A40        2.31892   0.00000   0.00000   0.00000   0.00000   2.31893
   A41        1.82758   0.00000   0.00000   0.00000   0.00000   1.82758
   A42        2.13399   0.00000   0.00000   0.00000   0.00000   2.13398
   A43        2.32093   0.00000   0.00000   0.00000   0.00000   2.32093
   A44        2.16620   0.00000   0.00000   0.00000   0.00000   2.16620
   A45        2.03752   0.00000   0.00000   0.00000   0.00000   2.03752
   A46        2.07938   0.00000   0.00000   0.00000   0.00000   2.07938
   A47        2.36759   0.00000   0.00000  -0.00001  -0.00001   2.36758
   A48        1.98500   0.00000   0.00000   0.00001   0.00001   1.98501
   A49        1.93059   0.00000   0.00000   0.00000   0.00000   1.93060
   A50        1.86649   0.00000   0.00000   0.00000   0.00000   1.86649
   A51        1.93069   0.00000   0.00000   0.00000   0.00000   1.93069
   A52        2.10671   0.00000   0.00000   0.00000   0.00000   2.10671
   A53        2.24570   0.00000   0.00000   0.00000   0.00000   2.24571
   A54        2.02193   0.00000   0.00000   0.00000   0.00000   2.02193
   A55        2.13977   0.00000   0.00000   0.00000   0.00000   2.13977
   A56        2.12149   0.00000   0.00000   0.00000   0.00000   2.12149
   A57        2.09693   0.00000   0.00000   0.00000   0.00000   2.09693
   A58        2.06824   0.00000   0.00000   0.00000   0.00000   2.06824
   A59        2.11801   0.00000   0.00000   0.00000   0.00000   2.11801
   A60        2.10554   0.00000   0.00000   0.00000   0.00000   2.10554
   A61        2.07932   0.00000   0.00000   0.00000   0.00000   2.07932
   A62        2.09832   0.00000   0.00000   0.00000   0.00000   2.09832
   A63        2.10684   0.00000   0.00000   0.00000   0.00000   2.10684
   A64        2.07252   0.00000   0.00000   0.00000   0.00000   2.07252
   A65        2.10383   0.00000   0.00000   0.00000   0.00000   2.10383
   A66        2.12712   0.00000   0.00000   0.00000   0.00000   2.12712
   A67        2.00839   0.00000   0.00000   0.00000   0.00000   2.00839
   A68        2.14766   0.00000   0.00000   0.00000   0.00000   2.14766
   A69        2.09466   0.00000   0.00000   0.00000   0.00000   2.09465
   A70        1.86942   0.00000   0.00000   0.00000   0.00000   1.86942
   A71        2.31892   0.00000   0.00000   0.00000   0.00000   2.31892
   A72        1.82758   0.00000   0.00000   0.00000   0.00000   1.82758
   A73        2.13398   0.00000   0.00000   0.00000   0.00000   2.13398
   A74        2.32093   0.00000   0.00000   0.00000   0.00000   2.32093
   A75        2.09534   0.00000   0.00000   0.00000   0.00000   2.09534
   A76        2.08426   0.00000   0.00000   0.00001   0.00001   2.08427
   A77        2.10358   0.00000   0.00000   0.00000   0.00000   2.10358
   A78        2.08380   0.00000   0.00000   0.00000   0.00000   2.08380
   A79        2.09963   0.00000   0.00000   0.00000   0.00000   2.09963
   A80        2.09932   0.00000   0.00000   0.00000   0.00000   2.09932
   A81        2.08097   0.00000   0.00000   0.00000   0.00000   2.08097
   A82        2.08575   0.00000   0.00000   0.00000   0.00000   2.08576
   A83        2.11646   0.00000   0.00000   0.00000   0.00000   2.11645
   A84        2.11720   0.00000   0.00000   0.00000   0.00000   2.11720
   A85        2.07856   0.00000   0.00000   0.00000   0.00000   2.07856
   A86        2.08728   0.00000   0.00000   0.00000   0.00000   2.08727
   A87        2.12040   0.00000   0.00000   0.00000   0.00000   2.12041
   A88        2.07688   0.00000   0.00000   0.00000   0.00000   2.07687
   A89        2.08586   0.00000   0.00000   0.00000   0.00000   2.08586
   A90        2.06026   0.00000   0.00000   0.00000   0.00000   2.06026
   A91        2.11505   0.00000   0.00000   0.00000   0.00000   2.11505
   A92        2.10780   0.00000   0.00000   0.00001   0.00001   2.10781
   A93        2.09534   0.00000   0.00000   0.00000   0.00000   2.09534
   A94        2.08426   0.00000   0.00000   0.00000   0.00000   2.08426
   A95        2.10358   0.00000   0.00000   0.00000   0.00000   2.10358
   A96        2.08380   0.00000   0.00000   0.00000   0.00000   2.08380
   A97        2.09962   0.00000   0.00000   0.00000   0.00000   2.09963
   A98        2.09932   0.00000   0.00000   0.00000   0.00000   2.09932
   A99        2.08097   0.00000   0.00000   0.00000   0.00000   2.08098
   A100       2.08576   0.00000   0.00000   0.00000   0.00000   2.08576
   A101       2.11645   0.00000   0.00000   0.00000   0.00000   2.11645
   A102       2.11720   0.00000   0.00000   0.00000   0.00000   2.11720
   A103       2.07857   0.00000   0.00000   0.00000   0.00000   2.07857
   A104       2.08727   0.00000   0.00000   0.00000   0.00000   2.08727
   A105       2.12040   0.00000   0.00000   0.00000   0.00000   2.12041
   A106       2.07687   0.00000   0.00000   0.00000   0.00000   2.07687
   A107       2.08587   0.00000   0.00000   0.00000   0.00000   2.08587
   A108       2.06026   0.00000   0.00000   0.00000   0.00000   2.06026
   A109       2.11502   0.00000   0.00000   0.00002   0.00002   2.11503
   A110       2.10783   0.00000   0.00000  -0.00001  -0.00001   2.10782
   A111       1.94475   0.00000   0.00000   0.00000   0.00000   1.94475
   A112       1.94312   0.00000   0.00000   0.00001   0.00001   1.94313
   A113       1.93599   0.00000   0.00000  -0.00001  -0.00001   1.93598
   A114       1.88629   0.00000   0.00000   0.00001   0.00001   1.88630
   A115       1.87803   0.00000   0.00000   0.00000   0.00000   1.87802
   A116       1.87263   0.00000   0.00000   0.00000   0.00000   1.87262
   A117       1.94475   0.00000   0.00000   0.00000   0.00000   1.94475
   A118       1.93598   0.00000   0.00000  -0.00001  -0.00001   1.93598
   A119       1.94313   0.00000   0.00000   0.00000   0.00000   1.94313
   A120       1.87802   0.00000   0.00000   0.00000   0.00000   1.87802
   A121       1.88630   0.00000   0.00000   0.00001   0.00001   1.88630
   A122       1.87262   0.00000   0.00000   0.00000   0.00000   1.87262
   A123       3.14158   0.00000   0.00000   0.00000   0.00000   3.14158
   A124       3.14183   0.00000   0.00000  -0.00003  -0.00003   3.14180
   A125       3.14194   0.00000   0.00000  -0.00003  -0.00003   3.14191
   A126       3.14159   0.00000   0.00000   0.00000   0.00000   3.14159
   A127       3.14159   0.00000   0.00000   0.00000   0.00000   3.14159
   A128       3.14159   0.00000   0.00000   0.00000   0.00000   3.14160
    D1        1.56558   0.00000   0.00000   0.00003   0.00003   1.56561
    D2       -1.58975   0.00000   0.00000   0.00003   0.00003  -1.58972
    D3        3.13082   0.00000   0.00000   0.00001   0.00001   3.13083
    D4       -0.02452   0.00000   0.00000   0.00002   0.00002  -0.02450
    D5       -1.57600   0.00000   0.00000   0.00002   0.00002  -1.57598
    D6        1.55185   0.00000   0.00000   0.00003   0.00003   1.55188
    D7       -0.01114   0.00000   0.00000   0.00005   0.00005  -0.01109
    D8        3.11671   0.00000   0.00000   0.00005   0.00005   3.11676
    D9        3.14122   0.00000   0.00000   0.00004   0.00004   3.14126
   D10        0.01327   0.00000   0.00000   0.00004   0.00004   0.01331
   D11       -0.01425   0.00000   0.00000   0.00006   0.00006  -0.01420
   D12        3.14098   0.00000   0.00000   0.00006   0.00006   3.14104
   D13       -1.54441   0.00000   0.00000   0.00002   0.00002  -1.54439
   D14        1.60110   0.00000   0.00000  -0.00004  -0.00004   1.60106
   D15       -3.12305   0.00000   0.00000   0.00003   0.00003  -3.12301
   D16        0.02246   0.00000   0.00000  -0.00003  -0.00003   0.02243
   D17        1.59720   0.00000   0.00000   0.00002   0.00002   1.59722
   D18       -1.54048   0.00000   0.00000  -0.00004  -0.00004  -1.54052
   D19        0.01879   0.00000   0.00000   0.00000   0.00000   0.01880
   D20       -3.11889   0.00000   0.00000  -0.00006  -0.00006  -3.11894
   D21        3.14083   0.00000   0.00000   0.00007   0.00007   3.14089
   D22       -0.00343   0.00000   0.00000   0.00001   0.00001  -0.00342
   D23        0.00340   0.00000   0.00000  -0.00002  -0.00002   0.00338
   D24       -3.14085   0.00000   0.00000  -0.00008  -0.00008  -3.14093
   D25        1.57548   0.00000   0.00000   0.00003   0.00003   1.57550
   D26       -1.55233   0.00000   0.00000   0.00001   0.00001  -1.55232
   D27        0.01018   0.00000   0.00000   0.00005   0.00005   0.01023
   D28       -3.11763   0.00000   0.00000   0.00004   0.00004  -3.11759
   D29       -1.56612   0.00000   0.00000   0.00003   0.00003  -1.56609
   D30        1.58926   0.00000   0.00000   0.00002   0.00002   1.58927
   D31       -3.13105   0.00000   0.00000   0.00002   0.00002  -3.13104
   D32        0.02432   0.00000   0.00000   0.00000   0.00000   0.02433
   D33       -1.59759   0.00000   0.00000   0.00001   0.00001  -1.59758
   D34        1.54108   0.00000   0.00000  -0.00003  -0.00003   1.54106
   D35       -0.01886   0.00000   0.00000  -0.00001  -0.00001  -0.01887
   D36        3.11982   0.00000   0.00000  -0.00005  -0.00005   3.11977
   D37        1.54398   0.00000   0.00000   0.00001   0.00001   1.54400
   D38       -1.60053   0.00000   0.00000  -0.00002  -0.00002  -1.60055
   D39        3.12249   0.00000   0.00000   0.00002   0.00002   3.12251
   D40       -0.02202   0.00000   0.00000  -0.00002  -0.00002  -0.02204
   D41       -0.01611   0.00000   0.00000   0.00001   0.00001  -0.01610
   D42        3.12633   0.00000   0.00000   0.00001   0.00001   3.12633
   D43        3.13953   0.00000   0.00000   0.00001   0.00001   3.13954
   D44       -0.00122   0.00000   0.00000   0.00000   0.00000  -0.00121
   D45       -3.12491   0.00000   0.00000   0.00000   0.00000  -3.12492
   D46        0.02231   0.00000   0.00000   0.00000   0.00000   0.02231
   D47        0.00365   0.00000   0.00000   0.00000   0.00000   0.00365
   D48       -3.13231   0.00000   0.00000   0.00000   0.00000  -3.13231
   D49       -3.13870   0.00000   0.00000  -0.00006  -0.00006  -3.13876
   D50       -0.00094   0.00000   0.00000   0.00001   0.00001  -0.00093
   D51       -0.01984   0.00000   0.00000   0.00004   0.00004  -0.01981
   D52        3.13987   0.00000   0.00000   0.00004   0.00004   3.13991
   D53        3.12467   0.00000   0.00000  -0.00001  -0.00001   3.12466
   D54        0.00120   0.00000   0.00000  -0.00001  -0.00001   0.00119
   D55        0.00032   0.00000   0.00000   0.00000   0.00000   0.00032
   D56       -3.12850   0.00000   0.00000   0.00000   0.00000  -3.12850
   D57        0.00040   0.00000   0.00000   0.00000   0.00000   0.00039
   D58       -3.10596   0.00000   0.00000   0.00000   0.00000  -3.10596
   D59        3.12793   0.00000   0.00000   0.00000   0.00000   3.12793
   D60        0.02157   0.00000   0.00000   0.00001   0.00001   0.02157
   D61       -2.47630   0.00000   0.00000  -0.00001  -0.00001  -2.47631
   D62        0.66261   0.00000   0.00000  -0.00002  -0.00002   0.66258
   D63        0.68060   0.00000   0.00000  -0.00002  -0.00002   0.68058
   D64       -2.46368   0.00000   0.00000  -0.00003  -0.00003  -2.46370
   D65        3.13982   0.00000   0.00000   0.00000   0.00000   3.13982
   D66       -0.00169   0.00000   0.00000   0.00000   0.00000  -0.00170
   D67       -0.00089   0.00000   0.00000   0.00000   0.00000  -0.00089
   D68        3.14079   0.00000   0.00000  -0.00001  -0.00001   3.14079
   D69       -3.14013   0.00000   0.00000   0.00001   0.00001  -3.14012
   D70        0.00217   0.00000   0.00000   0.00000   0.00000   0.00217
   D71        0.00155   0.00000   0.00000   0.00000   0.00000   0.00155
   D72       -3.13934   0.00000   0.00000   0.00000   0.00000  -3.13934
   D73        3.14130   0.00000   0.00000   0.00001   0.00001   3.14131
   D74        0.00011   0.00000   0.00000   0.00000   0.00000   0.00011
   D75        0.00041   0.00000   0.00000   0.00000   0.00000   0.00041
   D76       -3.14078   0.00000   0.00000   0.00000   0.00000  -3.14079
   D77       -0.00310   0.00000   0.00000   0.00000   0.00000  -0.00311
   D78        3.13240   0.00000   0.00000   0.00000   0.00000   3.13240
   D79        3.13889   0.00000   0.00000  -0.00001  -0.00001   3.13888
   D80       -0.00879   0.00000   0.00000  -0.00001  -0.00001  -0.00880
   D81       -0.00141   0.00000   0.00000  -0.00002  -0.00002  -0.00143
   D82        3.11656   0.00000   0.00000  -0.00002  -0.00002   3.11654
   D83       -3.13729   0.00000   0.00000  -0.00002  -0.00002  -3.13731
   D84       -0.01932   0.00000   0.00000  -0.00002  -0.00002  -0.01935
   D85       -0.00093   0.00000   0.00000   0.00001   0.00001  -0.00093
   D86        3.09994   0.00000   0.00000   0.00000   0.00000   3.09994
   D87       -3.12112   0.00000   0.00000   0.00001   0.00001  -3.12111
   D88       -0.02025   0.00000   0.00000   0.00000   0.00000  -0.02025
   D89        0.01619   0.00000   0.00000  -0.00002  -0.00002   0.01617
   D90       -3.12629   0.00000   0.00000  -0.00002  -0.00002  -3.12631
   D91       -3.13950   0.00000   0.00000   0.00000   0.00000  -3.13951
   D92        0.00121   0.00000   0.00000   0.00000   0.00000   0.00121
   D93        3.12485   0.00000   0.00000   0.00001   0.00001   3.12487
   D94       -0.02238   0.00000   0.00000   0.00002   0.00002  -0.02236
   D95       -0.00367   0.00000   0.00000   0.00000   0.00000  -0.00367
   D96        3.13228   0.00000   0.00000   0.00000   0.00000   3.13228
   D97        3.13971   0.00000   0.00000  -0.00006  -0.00006   3.13965
   D98        0.00097   0.00000   0.00000  -0.00003  -0.00003   0.00094
   D99        0.01919   0.00000   0.00000   0.00003   0.00003   0.01922
   D100      -3.14063   0.00000   0.00000   0.00003   0.00003  -3.14060
   D101      -3.12459   0.00000   0.00000   0.00001   0.00001  -3.12458
   D102      -0.00122   0.00000   0.00000   0.00001   0.00001  -0.00121
   D103      -0.00035   0.00000   0.00000   0.00004   0.00004  -0.00032
   D104       3.12839   0.00000   0.00000   0.00003   0.00003   3.12841
   D105      -0.00038   0.00000   0.00000  -0.00003  -0.00003  -0.00041
   D106       3.10592   0.00000   0.00000  -0.00002  -0.00002   3.10589
   D107      -3.12782   0.00000   0.00000  -0.00002  -0.00002  -3.12784
   D108      -0.02152   0.00000   0.00000  -0.00001  -0.00001  -0.02153
   D109       2.47626   0.00000   0.00000   0.00004   0.00004   2.47629
   D110      -0.66266   0.00000   0.00000   0.00003   0.00003  -0.66262
   D111      -0.68074   0.00000   0.00000   0.00002   0.00002  -0.68072
   D112       2.46353   0.00000   0.00000   0.00002   0.00002   2.46355
   D113      -3.13981   0.00000   0.00000   0.00000   0.00000  -3.13980
   D114       0.00171   0.00000   0.00000   0.00000   0.00000   0.00172
   D115       0.00086   0.00000   0.00000   0.00001   0.00001   0.00086
   D116      -3.14081   0.00000   0.00000   0.00001   0.00001  -3.14080
   D117       3.14010   0.00000   0.00000   0.00000   0.00000   3.14010
   D118      -0.00218   0.00000   0.00000   0.00000   0.00000  -0.00218
   D119      -0.00157   0.00000   0.00000   0.00000   0.00000  -0.00157
   D120       3.13934   0.00000   0.00000   0.00000   0.00000   3.13934
   D121      -3.14134   0.00000   0.00000   0.00000   0.00000  -3.14134
   D122      -0.00012   0.00000   0.00000   0.00000   0.00000  -0.00012
   D123      -0.00043   0.00000   0.00000   0.00000   0.00000  -0.00044
   D124       3.14079   0.00000   0.00000   0.00000   0.00000   3.14078
   D125       0.00314   0.00000   0.00000   0.00000   0.00000   0.00314
   D126      -3.13236   0.00000   0.00000   0.00000   0.00000  -3.13236
   D127      -3.13883   0.00000   0.00000   0.00000   0.00000  -3.13883
   D128       0.00886   0.00000   0.00000   0.00000   0.00000   0.00886
   D129       0.00190   0.00000   0.00000  -0.00003  -0.00003   0.00187
   D130      -3.11592   0.00000   0.00000  -0.00003  -0.00003  -3.11596
   D131       3.13778   0.00000   0.00000  -0.00003  -0.00003   3.13775
   D132       0.01996   0.00000   0.00000  -0.00003  -0.00003   0.01992
   D133       0.00093   0.00000   0.00000   0.00001   0.00001   0.00095
   D134      -3.09987   0.00000   0.00000   0.00001   0.00001  -3.09986
   D135       3.12099   0.00000   0.00000   0.00002   0.00002   3.12101
   D136       0.02020   0.00000   0.00000   0.00001   0.00001   0.02020
   D137      -3.13076   0.00000   0.00000   0.00001   0.00001  -3.13075
   D138       0.04252   0.00000   0.00000   0.00001   0.00001   0.04252
   D139       0.01354   0.00000   0.00000   0.00002   0.00002   0.01356
   D140      -3.09636   0.00000   0.00000   0.00001   0.00001  -3.09635
   D141      -3.13992   0.00000   0.00000   0.00000   0.00000  -3.13992
   D142       0.00192   0.00000   0.00000  -0.00001  -0.00001   0.00191
   D143      -0.00103   0.00000   0.00000  -0.00001  -0.00001  -0.00104
   D144       3.14081   0.00000   0.00000  -0.00001  -0.00001   3.14080
   D145      -0.01295   0.00000   0.00000  -0.00001  -0.00001  -0.01297
   D146      -3.13607   0.00000   0.00000   0.00001   0.00001  -3.13607
   D147       3.09696   0.00000   0.00000  -0.00001  -0.00001   3.09695
   D148      -0.02616   0.00000   0.00000   0.00001   0.00001  -0.02615
   D149      -0.01253   0.00000   0.00000  -0.00001  -0.00001  -0.01254
   D150       3.13881   0.00000   0.00000  -0.00001  -0.00001   3.13880
   D151       3.12881   0.00000   0.00000   0.00000   0.00000   3.12881
   D152      -0.00303   0.00000   0.00000  -0.00001  -0.00001  -0.00304
   D153      -0.00016   0.00000   0.00000   0.00000   0.00000  -0.00017
   D154       3.12859   0.00000   0.00000  -0.00001  -0.00001   3.12858
   D155       3.12287   0.00000   0.00000  -0.00002  -0.00002   3.12284
   D156      -0.03156   0.00000   0.00000  -0.00003  -0.00003  -0.03160
   D157       0.01306   0.00000   0.00000   0.00001   0.00001   0.01307
   D158      -3.11575   0.00000   0.00000   0.00002   0.00002  -3.11573
   D159      -3.13833   0.00000   0.00000   0.00002   0.00002  -3.13832
   D160       0.01604   0.00000   0.00000   0.00003   0.00003   0.01607
   D161       0.30574   0.00000   0.00000  -0.00001  -0.00001   0.30573
   D162       2.41300   0.00000   0.00000   0.00001   0.00001   2.41300
   D163      -1.78617   0.00000   0.00000   0.00000   0.00000  -1.78617
   D164      -2.84904   0.00000   0.00000  -0.00002  -0.00002  -2.84906
   D165      -0.74178   0.00000   0.00000   0.00000   0.00000  -0.74179
   D166       1.34224   0.00000   0.00000  -0.00001  -0.00001   1.34223
   D167       3.13075   0.00000   0.00000  -0.00001  -0.00001   3.13073
   D168      -0.04252   0.00000   0.00000  -0.00001  -0.00001  -0.04253
   D169      -0.01356   0.00000   0.00000  -0.00001  -0.00001  -0.01357
   D170       3.09636   0.00000   0.00000   0.00000   0.00000   3.09635
   D171       3.13993   0.00000   0.00000   0.00001   0.00001   3.13994
   D172      -0.00192   0.00000   0.00000   0.00001   0.00001  -0.00191
   D173       0.00103   0.00000   0.00000   0.00001   0.00001   0.00104
   D174      -3.14081   0.00000   0.00000   0.00000   0.00000  -3.14081
   D175       0.01296   0.00000   0.00000   0.00000   0.00000   0.01297
   D176       3.13608   0.00000   0.00000   0.00000   0.00000   3.13608
   D177      -3.09696   0.00000   0.00000   0.00000   0.00000  -3.09696
   D178       0.02616   0.00000   0.00000   0.00000   0.00000   0.02616
   D179       0.01254   0.00000   0.00000  -0.00001  -0.00001   0.01253
   D180      -3.13881   0.00000   0.00000  -0.00001  -0.00001  -3.13881
   D181      -3.12879   0.00000   0.00000   0.00000   0.00000  -3.12880
   D182       0.00304   0.00000   0.00000   0.00000   0.00000   0.00304
   D183       0.00016   0.00000   0.00000   0.00000   0.00000   0.00016
   D184      -3.12860   0.00000   0.00000   0.00005   0.00005  -3.12855
   D185      -3.12286   0.00000   0.00000   0.00000   0.00000  -3.12286
   D186       0.03156   0.00000   0.00000   0.00005   0.00005   0.03161
   D187      -0.01307   0.00000   0.00000   0.00000   0.00000  -0.01307
   D188       3.11575   0.00000   0.00000  -0.00005  -0.00005   3.11570
   D189       3.13833   0.00000   0.00000   0.00000   0.00000   3.13833
   D190      -0.01604   0.00000   0.00000  -0.00005  -0.00005  -0.01609
   D191      -0.30598   0.00000   0.00000  -0.00003  -0.00003  -0.30600
   D192       1.78592   0.00000   0.00000  -0.00003  -0.00003   1.78589
   D193      -2.41325   0.00000   0.00000  -0.00003  -0.00003  -2.41328
   D194       2.84879   0.00000   0.00000   0.00003   0.00003   2.84882
   D195      -1.34250   0.00000   0.00000   0.00002   0.00002  -1.34248
   D196       0.74152   0.00000   0.00000   0.00002   0.00002   0.74154
         Item               Value     Threshold  Converged?
 Maximum Force            0.000004     0.000450     YES
 RMS     Force            0.000001     0.000300     YES
 Maximum Displacement     0.000539     0.001800     YES
 RMS     Displacement     0.000107     0.001200     YES
 Predicted change in Energy=-1.163843D-09
 Optimization completed.
    -- Stationary point found.
                           ----------------------------
                           !   Optimized Parameters   !
                           ! (Angstroms and Degrees)  !
 --------------------------                            --------------------------
 ! Name  Definition              Value          Derivative Info.                !
 --------------------------------------------------------------------------------
 ! R1    R(1,2)                  2.4004         -DE/DX =    0.0                 !
 ! R2    R(1,3)                  2.2535         -DE/DX =    0.0                 !
 ! R3    R(1,4)                  2.2406         -DE/DX =    0.0                 !
 ! R4    R(1,19)                 2.4007         -DE/DX =    0.0                 !
 ! R5    R(1,20)                 2.2535         -DE/DX =    0.0                 !
 ! R6    R(1,21)                 2.2406         -DE/DX =    0.0                 !
 ! R7    R(3,7)                  1.3337         -DE/DX =    0.0                 !
 ! R8    R(3,15)                 1.3448         -DE/DX =    0.0                 !
 ! R9    R(4,5)                  1.2925         -DE/DX =    0.0                 !
 ! R10   R(4,16)                 1.3656         -DE/DX =    0.0                 !
 ! R11   R(5,6)                  1.3502         -DE/DX =    0.0                 !
 ! R12   R(6,17)                 1.3597         -DE/DX =    0.0                 !
 ! R13   R(6,36)                 1.4263         -DE/DX =    0.0                 !
 ! R14   R(7,8)                  1.0841         -DE/DX =    0.0                 !
 ! R15   R(7,9)                  1.3909         -DE/DX =    0.0                 !
 ! R16   R(9,10)                 1.0826         -DE/DX =    0.0                 !
 ! R17   R(9,11)                 1.3915         -DE/DX =    0.0                 !
 ! R18   R(11,12)                1.0839         -DE/DX =    0.0                 !
 ! R19   R(11,13)                1.389          -DE/DX =    0.0                 !
 ! R20   R(13,14)                1.0831         -DE/DX =    0.0                 !
 ! R21   R(13,15)                1.396          -DE/DX =    0.0                 !
 ! R22   R(15,16)                1.4644         -DE/DX =    0.0                 !
 ! R23   R(16,17)                1.3768         -DE/DX =    0.0                 !
 ! R24   R(17,18)                1.0752         -DE/DX =    0.0                 !
 ! R25   R(20,24)                1.3337         -DE/DX =    0.0                 !
 ! R26   R(20,32)                1.3448         -DE/DX =    0.0                 !
 ! R27   R(21,22)                1.2925         -DE/DX =    0.0                 !
 ! R28   R(21,33)                1.3656         -DE/DX =    0.0                 !
 ! R29   R(22,23)                1.3502         -DE/DX =    0.0                 !
 ! R30   R(23,34)                1.3597         -DE/DX =    0.0                 !
 ! R31   R(23,46)                1.4263         -DE/DX =    0.0                 !
 ! R32   R(24,25)                1.0841         -DE/DX =    0.0                 !
 ! R33   R(24,26)                1.3909         -DE/DX =    0.0                 !
 ! R34   R(26,27)                1.0826         -DE/DX =    0.0                 !
 ! R35   R(26,28)                1.3915         -DE/DX =    0.0                 !
 ! R36   R(28,29)                1.0839         -DE/DX =    0.0                 !
 ! R37   R(28,30)                1.389          -DE/DX =    0.0                 !
 ! R38   R(30,31)                1.0831         -DE/DX =    0.0                 !
 ! R39   R(30,32)                1.396          -DE/DX =    0.0                 !
 ! R40   R(32,33)                1.4644         -DE/DX =    0.0                 !
 ! R41   R(33,34)                1.3768         -DE/DX =    0.0                 !
 ! R42   R(34,35)                1.0752         -DE/DX =    0.0                 !
 ! R43   R(36,37)                1.3921         -DE/DX =    0.0                 !
 ! R44   R(36,38)                1.3941         -DE/DX =    0.0                 !
 ! R45   R(37,39)                1.3917         -DE/DX =    0.0                 !
 ! R46   R(37,42)                1.0834         -DE/DX =    0.0                 !
 ! R47   R(38,40)                1.3887         -DE/DX =    0.0                 !
 ! R48   R(38,43)                1.0819         -DE/DX =    0.0                 !
 ! R49   R(39,41)                1.3974         -DE/DX =    0.0                 !
 ! R50   R(39,44)                1.0845         -DE/DX =    0.0                 !
 ! R51   R(40,41)                1.4005         -DE/DX =    0.0                 !
 ! R52   R(40,45)                1.0848         -DE/DX =    0.0                 !
 ! R53   R(41,56)                1.5088         -DE/DX =    0.0                 !
 ! R54   R(46,47)                1.3921         -DE/DX =    0.0                 !
 ! R55   R(46,48)                1.3941         -DE/DX =    0.0                 !
 ! R56   R(47,49)                1.3917         -DE/DX =    0.0                 !
 ! R57   R(47,52)                1.0834         -DE/DX =    0.0                 !
 ! R58   R(48,50)                1.3887         -DE/DX =    0.0                 !
 ! R59   R(48,53)                1.0819         -DE/DX =    0.0                 !
 ! R60   R(49,51)                1.3974         -DE/DX =    0.0                 !
 ! R61   R(49,54)                1.0845         -DE/DX =    0.0                 !
 ! R62   R(50,51)                1.4004         -DE/DX =    0.0                 !
 ! R63   R(50,55)                1.0848         -DE/DX =    0.0                 !
 ! R64   R(51,60)                1.5088         -DE/DX =    0.0                 !
 ! R65   R(56,57)                1.0916         -DE/DX =    0.0                 !
 ! R66   R(56,58)                1.0928         -DE/DX =    0.0                 !
 ! R67   R(56,59)                1.0952         -DE/DX =    0.0                 !
 ! R68   R(60,61)                1.0916         -DE/DX =    0.0                 !
 ! R69   R(60,62)                1.0952         -DE/DX =    0.0                 !
 ! R70   R(60,63)                1.0928         -DE/DX =    0.0                 !
 ! A1    A(2,1,3)               90.3774         -DE/DX =    0.0                 !
 ! A2    A(2,1,4)               89.7943         -DE/DX =    0.0                 !
 ! A3    A(2,1,20)              89.6362         -DE/DX =    0.0                 !
 ! A4    A(2,1,21)              90.2256         -DE/DX =    0.0                 !
 ! A5    A(3,1,4)               74.4141         -DE/DX =    0.0                 !
 ! A6    A(3,1,19)              89.6217         -DE/DX =    0.0                 !
 ! A7    A(3,1,21)             105.5857         -DE/DX =    0.0                 !
 ! A8    A(4,1,19)              90.2059         -DE/DX =    0.0                 !
 ! A9    A(4,1,20)             105.5859         -DE/DX =    0.0                 !
 ! A10   A(19,1,20)             90.3647         -DE/DX =    0.0                 !
 ! A11   A(19,1,21)             89.7743         -DE/DX =    0.0                 !
 ! A12   A(20,1,21)             74.4144         -DE/DX =    0.0                 !
 ! A13   A(1,3,7)              124.1144         -DE/DX =    0.0                 !
 ! A14   A(1,3,15)             116.741          -DE/DX =    0.0                 !
 ! A15   A(7,3,15)             119.14           -DE/DX =    0.0                 !
 ! A16   A(1,4,5)              135.6525         -DE/DX =    0.0                 !
 ! A17   A(1,4,16)             113.7324         -DE/DX =    0.0                 !
 ! A18   A(5,4,16)             110.6148         -DE/DX =    0.0                 !
 ! A19   A(4,5,6)              106.9422         -DE/DX =    0.0                 !
 ! A20   A(5,6,17)             110.6204         -DE/DX =    0.0                 !
 ! A21   A(5,6,36)             120.7054         -DE/DX =    0.0                 !
 ! A22   A(17,6,36)            128.6694         -DE/DX =    0.0                 !
 ! A23   A(3,7,8)              115.8479         -DE/DX =    0.0                 !
 ! A24   A(3,7,9)              122.5999         -DE/DX =    0.0                 !
 ! A25   A(8,7,9)              121.5522         -DE/DX =    0.0                 !
 ! A26   A(7,9,10)             120.1452         -DE/DX =    0.0                 !
 ! A27   A(7,9,11)             118.5016         -DE/DX =    0.0                 !
 ! A28   A(10,9,11)            121.3532         -DE/DX =    0.0                 !
 ! A29   A(9,11,12)            120.6388         -DE/DX =    0.0                 !
 ! A30   A(9,11,13)            119.1363         -DE/DX =    0.0                 !
 ! A31   A(12,11,13)           120.2248         -DE/DX =    0.0                 !
 ! A32   A(11,13,14)           120.7128         -DE/DX =    0.0                 !
 ! A33   A(11,13,15)           118.7467         -DE/DX =    0.0                 !
 ! A34   A(14,13,15)           120.5405         -DE/DX =    0.0                 !
 ! A35   A(3,15,13)            121.8751         -DE/DX =    0.0                 !
 ! A36   A(3,15,16)            115.072          -DE/DX =    0.0                 !
 ! A37   A(13,15,16)           123.0521         -DE/DX =    0.0                 !
 ! A38   A(4,16,15)            120.0148         -DE/DX =    0.0                 !
 ! A39   A(4,16,17)            107.1101         -DE/DX =    0.0                 !
 ! A40   A(15,16,17)           132.8645         -DE/DX =    0.0                 !
 ! A41   A(6,17,16)            104.7124         -DE/DX =    0.0                 !
 ! A42   A(6,17,18)            122.2684         -DE/DX =    0.0                 !
 ! A43   A(16,17,18)           132.9794         -DE/DX =    0.0                 !
 ! A44   A(1,20,24)            124.1142         -DE/DX =    0.0                 !
 ! A45   A(1,20,32)            116.7413         -DE/DX =    0.0                 !
 ! A46   A(24,20,32)           119.1399         -DE/DX =    0.0                 !
 ! A47   A(1,21,22)            135.6529         -DE/DX =    0.0                 !
 ! A48   A(1,21,33)            113.7322         -DE/DX =    0.0                 !
 ! A49   A(22,21,33)           110.6148         -DE/DX =    0.0                 !
 ! A50   A(21,22,23)           106.9423         -DE/DX =    0.0                 !
 ! A51   A(22,23,34)           110.6204         -DE/DX =    0.0                 !
 ! A52   A(22,23,46)           120.7053         -DE/DX =    0.0                 !
 ! A53   A(34,23,46)           128.6694         -DE/DX =    0.0                 !
 ! A54   A(20,24,25)           115.8478         -DE/DX =    0.0                 !
 ! A55   A(20,24,26)           122.5999         -DE/DX =    0.0                 !
 ! A56   A(25,24,26)           121.5522         -DE/DX =    0.0                 !
 ! A57   A(24,26,27)           120.1452         -DE/DX =    0.0                 !
 ! A58   A(24,26,28)           118.5016         -DE/DX =    0.0                 !
 ! A59   A(27,26,28)           121.3532         -DE/DX =    0.0                 !
 ! A60   A(26,28,29)           120.6387         -DE/DX =    0.0                 !
 ! A61   A(26,28,30)           119.1364         -DE/DX =    0.0                 !
 ! A62   A(29,28,30)           120.2249         -DE/DX =    0.0                 !
 ! A63   A(28,30,31)           120.7128         -DE/DX =    0.0                 !
 ! A64   A(28,30,32)           118.7467         -DE/DX =    0.0                 !
 ! A65   A(31,30,32)           120.5405         -DE/DX =    0.0                 !
 ! A66   A(20,32,30)           121.8751         -DE/DX =    0.0                 !
 ! A67   A(20,32,33)           115.0721         -DE/DX =    0.0                 !
 ! A68   A(30,32,33)           123.052          -DE/DX =    0.0                 !
 ! A69   A(21,33,32)           120.0151         -DE/DX =    0.0                 !
 ! A70   A(21,33,34)           107.1101         -DE/DX =    0.0                 !
 ! A71   A(32,33,34)           132.8641         -DE/DX =    0.0                 !
 ! A72   A(23,34,33)           104.7124         -DE/DX =    0.0                 !
 ! A73   A(23,34,35)           122.2682         -DE/DX =    0.0                 !
 ! A74   A(33,34,35)           132.9795         -DE/DX =    0.0                 !
 ! A75   A(6,36,37)            120.0541         -DE/DX =    0.0                 !
 ! A76   A(6,36,38)            119.4193         -DE/DX =    0.0                 !
 ! A77   A(37,36,38)           120.5264         -DE/DX =    0.0                 !
 ! A78   A(36,37,39)           119.3929         -DE/DX =    0.0                 !
 ! A79   A(36,37,42)           120.3002         -DE/DX =    0.0                 !
 ! A80   A(39,37,42)           120.2819         -DE/DX =    0.0                 !
 ! A81   A(36,38,40)           119.2311         -DE/DX =    0.0                 !
 ! A82   A(36,38,43)           119.5049         -DE/DX =    0.0                 !
 ! A83   A(40,38,43)           121.264          -DE/DX =    0.0                 !
 ! A84   A(37,39,41)           121.3068         -DE/DX =    0.0                 !
 ! A85   A(37,39,44)           119.0926         -DE/DX =    0.0                 !
 ! A86   A(41,39,44)           119.5922         -DE/DX =    0.0                 !
 ! A87   A(38,40,41)           121.4902         -DE/DX =    0.0                 !
 ! A88   A(38,40,45)           118.9962         -DE/DX =    0.0                 !
 ! A89   A(41,40,45)           119.5112         -DE/DX =    0.0                 !
 ! A90   A(39,41,40)           118.0442         -DE/DX =    0.0                 !
 ! A91   A(39,41,56)           121.1835         -DE/DX =    0.0                 !
 ! A92   A(40,41,56)           120.7681         -DE/DX =    0.0                 !
 ! A93   A(23,46,47)           120.054          -DE/DX =    0.0                 !
 ! A94   A(23,46,48)           119.4193         -DE/DX =    0.0                 !
 ! A95   A(47,46,48)           120.5265         -DE/DX =    0.0                 !
 ! A96   A(46,47,49)           119.3929         -DE/DX =    0.0                 !
 ! A97   A(46,47,52)           120.2996         -DE/DX =    0.0                 !
 ! A98   A(49,47,52)           120.2825         -DE/DX =    0.0                 !
 ! A99   A(46,48,50)           119.231          -DE/DX =    0.0                 !
 ! A100  A(46,48,53)           119.5051         -DE/DX =    0.0                 !
 ! A101  A(50,48,53)           121.2639         -DE/DX =    0.0                 !
 ! A102  A(47,49,51)           121.3066         -DE/DX =    0.0                 !
 ! A103  A(47,49,54)           119.0932         -DE/DX =    0.0                 !
 ! A104  A(51,49,54)           119.5917         -DE/DX =    0.0                 !
 ! A105  A(48,50,51)           121.4902         -DE/DX =    0.0                 !
 ! A106  A(48,50,55)           118.9961         -DE/DX =    0.0                 !
 ! A107  A(51,50,55)           119.5114         -DE/DX =    0.0                 !
 ! A108  A(49,51,50)           118.0444         -DE/DX =    0.0                 !
 ! A109  A(49,51,60)           121.1815         -DE/DX =    0.0                 !
 ! A110  A(50,51,60)           120.77           -DE/DX =    0.0                 !
 ! A111  A(41,56,57)           111.4259         -DE/DX =    0.0                 !
 ! A112  A(41,56,58)           111.3324         -DE/DX =    0.0                 !
 ! A113  A(41,56,59)           110.9243         -DE/DX =    0.0                 !
 ! A114  A(57,56,58)           108.0767         -DE/DX =    0.0                 !
 ! A115  A(57,56,59)           107.603          -DE/DX =    0.0                 !
 ! A116  A(58,56,59)           107.2936         -DE/DX =    0.0                 !
 ! A117  A(51,60,61)           111.4258         -DE/DX =    0.0                 !
 ! A118  A(51,60,62)           110.9237         -DE/DX =    0.0                 !
 ! A119  A(51,60,63)           111.3334         -DE/DX =    0.0                 !
 ! A120  A(61,60,62)           107.6027         -DE/DX =    0.0                 !
 ! A121  A(61,60,63)           108.0769         -DE/DX =    0.0                 !
 ! A122  A(62,60,63)           107.2934         -DE/DX =    0.0                 !
 ! A123  L(2,1,19,3,-1)        179.9991         -DE/DX =    0.0                 !
 ! A124  L(3,1,20,2,-1)        180.0135         -DE/DX =    0.0                 !
 ! A125  L(4,1,21,2,-1)        180.0198         -DE/DX =    0.0                 !
 ! A126  L(2,1,19,3,-2)        179.9996         -DE/DX =    0.0                 !
 ! A127  L(3,1,20,2,-2)        179.9998         -DE/DX =    0.0                 !
 ! A128  L(4,1,21,2,-2)        180.0001         -DE/DX =    0.0                 !
 ! D1    D(2,1,3,7)             89.7014         -DE/DX =    0.0                 !
 ! D2    D(2,1,3,15)           -91.0861         -DE/DX =    0.0                 !
 ! D3    D(4,1,3,7)            179.3825         -DE/DX =    0.0                 !
 ! D4    D(4,1,3,15)            -1.4049         -DE/DX =    0.0                 !
 ! D5    D(19,1,3,7)           -90.2982         -DE/DX =    0.0                 !
 ! D6    D(19,1,3,15)           88.9143         -DE/DX =    0.0                 !
 ! D7    D(21,1,3,7)            -0.6381         -DE/DX =    0.0                 !
 ! D8    D(21,1,3,15)          178.5745         -DE/DX =    0.0                 !
 ! D9    D(7,3,20,24)          179.9787         -DE/DX =    0.0                 !
 ! D10   D(7,3,20,32)            0.7606         -DE/DX =    0.0                 !
 ! D11   D(15,3,20,24)          -0.8167         -DE/DX =    0.0                 !
 ! D12   D(15,3,20,32)         179.9651         -DE/DX =    0.0                 !
 ! D13   D(2,1,4,5)            -88.4882         -DE/DX =    0.0                 !
 ! D14   D(2,1,4,16)            91.7361         -DE/DX =    0.0                 !
 ! D15   D(3,1,4,5)           -178.9374         -DE/DX =    0.0                 !
 ! D16   D(3,1,4,16)             1.2869         -DE/DX =    0.0                 !
 ! D17   D(19,1,4,5)            91.5127         -DE/DX =    0.0                 !
 ! D18   D(19,1,4,16)          -88.2629         -DE/DX =    0.0                 !
 ! D19   D(20,1,4,5)             1.0766         -DE/DX =    0.0                 !
 ! D20   D(20,1,4,16)         -178.699          -DE/DX =    0.0                 !
 ! D21   D(5,4,21,22)          179.9562         -DE/DX =    0.0                 !
 ! D22   D(5,4,21,33)           -0.1964         -DE/DX =    0.0                 !
 ! D23   D(16,4,21,22)           0.1951         -DE/DX =    0.0                 !
 ! D24   D(16,4,21,33)        -179.9576         -DE/DX =    0.0                 !
 ! D25   D(2,1,20,24)           90.2682         -DE/DX =    0.0                 !
 ! D26   D(2,1,20,32)          -88.942          -DE/DX =    0.0                 !
 ! D27   D(4,1,20,24)            0.5832         -DE/DX =    0.0                 !
 ! D28   D(4,1,20,32)         -178.6269         -DE/DX =    0.0                 !
 ! D29   D(19,1,20,24)         -89.7323         -DE/DX =    0.0                 !
 ! D30   D(19,1,20,32)          91.0576         -DE/DX =    0.0                 !
 ! D31   D(21,1,20,24)        -179.3962         -DE/DX =    0.0                 !
 ! D32   D(21,1,20,32)           1.3937         -DE/DX =    0.0                 !
 ! D33   D(2,1,21,22)          -91.5353         -DE/DX =    0.0                 !
 ! D34   D(2,1,21,33)           88.2976         -DE/DX =    0.0                 !
 ! D35   D(3,1,21,22)           -1.0806         -DE/DX =    0.0                 !
 ! D36   D(3,1,21,33)          178.7523         -DE/DX =    0.0                 !
 ! D37   D(19,1,21,22)          88.4638         -DE/DX =    0.0                 !
 ! D38   D(19,1,21,33)         -91.7034         -DE/DX =    0.0                 !
 ! D39   D(20,1,21,22)         178.9054         -DE/DX =    0.0                 !
 ! D40   D(20,1,21,33)          -1.2618         -DE/DX =    0.0                 !
 ! D41   D(1,3,7,8)             -0.9231         -DE/DX =    0.0                 !
 ! D42   D(1,3,7,9)            179.1252         -DE/DX =    0.0                 !
 ! D43   D(15,3,7,8)           179.8821         -DE/DX =    0.0                 !
 ! D44   D(15,3,7,9)            -0.0696         -DE/DX =    0.0                 !
 ! D45   D(1,3,15,13)         -179.0443         -DE/DX =    0.0                 !
 ! D46   D(1,3,15,16)            1.2785         -DE/DX =    0.0                 !
 ! D47   D(7,3,15,13)            0.2093         -DE/DX =    0.0                 !
 ! D48   D(7,3,15,16)         -179.468          -DE/DX =    0.0                 !
 ! D49   D(1,4,5,6)           -179.8343         -DE/DX =    0.0                 !
 ! D50   D(16,4,5,6)            -0.0538         -DE/DX =    0.0                 !
 ! D51   D(1,4,16,15)           -1.1369         -DE/DX =    0.0                 !
 ! D52   D(1,4,16,17)          179.9012         -DE/DX =    0.0                 !
 ! D53   D(5,4,16,15)          179.0307         -DE/DX =    0.0                 !
 ! D54   D(5,4,16,17)            0.0687         -DE/DX =    0.0                 !
 ! D55   D(4,5,6,17)             0.0185         -DE/DX =    0.0                 !
 ! D56   D(4,5,6,36)          -179.2497         -DE/DX =    0.0                 !
 ! D57   D(5,6,17,16)            0.0228         -DE/DX =    0.0                 !
 ! D58   D(5,6,17,18)         -177.9585         -DE/DX =    0.0                 !
 ! D59   D(36,6,17,16)         179.217          -DE/DX =    0.0                 !
 ! D60   D(36,6,17,18)           1.2357         -DE/DX =    0.0                 !
 ! D61   D(5,6,36,37)         -141.8816         -DE/DX =    0.0                 !
 ! D62   D(5,6,36,38)           37.9645         -DE/DX =    0.0                 !
 ! D63   D(17,6,36,37)          38.9956         -DE/DX =    0.0                 !
 ! D64   D(17,6,36,38)        -141.1583         -DE/DX =    0.0                 !
 ! D65   D(3,7,9,10)           179.8983         -DE/DX =    0.0                 !
 ! D66   D(3,7,9,11)            -0.0969         -DE/DX =    0.0                 !
 ! D67   D(8,7,9,10)            -0.0507         -DE/DX =    0.0                 !
 ! D68   D(8,7,9,11)           179.9542         -DE/DX =    0.0                 !
 ! D69   D(7,9,11,12)         -179.916          -DE/DX =    0.0                 !
 ! D70   D(7,9,11,13)            0.1243         -DE/DX =    0.0                 !
 ! D71   D(10,9,11,12)           0.0889         -DE/DX =    0.0                 !
 ! D72   D(10,9,11,13)        -179.8708         -DE/DX =    0.0                 !
 ! D73   D(9,11,13,14)         179.9833         -DE/DX =    0.0                 !
 ! D74   D(9,11,13,15)           0.0062         -DE/DX =    0.0                 !
 ! D75   D(12,11,13,14)          0.0235         -DE/DX =    0.0                 !
 ! D76   D(12,11,13,15)       -179.9537         -DE/DX =    0.0                 !
 ! D77   D(11,13,15,3)          -0.1778         -DE/DX =    0.0                 !
 ! D78   D(11,13,15,16)        179.4734         -DE/DX =    0.0                 !
 ! D79   D(14,13,15,3)         179.845          -DE/DX =    0.0                 !
 ! D80   D(14,13,15,16)         -0.5038         -DE/DX =    0.0                 !
 ! D81   D(3,15,16,4)           -0.0806         -DE/DX =    0.0                 !
 ! D82   D(3,15,16,17)         178.5658         -DE/DX =    0.0                 !
 ! D83   D(13,15,16,4)        -179.7536         -DE/DX =    0.0                 !
 ! D84   D(13,15,16,17)         -1.1072         -DE/DX =    0.0                 !
 ! D85   D(4,16,17,6)           -0.0534         -DE/DX =    0.0                 !
 ! D86   D(4,16,17,18)         177.6133         -DE/DX =    0.0                 !
 ! D87   D(15,16,17,6)        -178.8271         -DE/DX =    0.0                 !
 ! D88   D(15,16,17,18)         -1.1604         -DE/DX =    0.0                 !
 ! D89   D(1,20,24,25)           0.9273         -DE/DX =    0.0                 !
 ! D90   D(1,20,24,26)        -179.1232         -DE/DX =    0.0                 !
 ! D91   D(32,20,24,25)       -179.8803         -DE/DX =    0.0                 !
 ! D92   D(32,20,24,26)          0.0692         -DE/DX =    0.0                 !
 ! D93   D(1,20,32,30)         179.0408         -DE/DX =    0.0                 !
 ! D94   D(1,20,32,33)          -1.2823         -DE/DX =    0.0                 !
 ! D95   D(24,20,32,30)         -0.2105         -DE/DX =    0.0                 !
 ! D96   D(24,20,32,33)        179.4664         -DE/DX =    0.0                 !
 ! D97   D(1,21,22,23)         179.892          -DE/DX =    0.0                 !
 ! D98   D(33,21,22,23)          0.0555         -DE/DX =    0.0                 !
 ! D99   D(1,21,33,32)           1.0992         -DE/DX =    0.0                 !
 ! D100  D(1,21,33,34)        -179.945          -DE/DX =    0.0                 !
 ! D101  D(22,21,33,32)       -179.0256         -DE/DX =    0.0                 !
 ! D102  D(22,21,33,34)         -0.0698         -DE/DX =    0.0                 !
 ! D103  D(21,22,23,34)         -0.0203         -DE/DX =    0.0                 !
 ! D104  D(21,22,23,46)        179.2434         -DE/DX =    0.0                 !
 ! D105  D(22,23,34,33)         -0.0218         -DE/DX =    0.0                 !
 ! D106  D(22,23,34,35)        177.956          -DE/DX =    0.0                 !
 ! D107  D(46,23,34,33)       -179.2109         -DE/DX =    0.0                 !
 ! D108  D(46,23,34,35)         -1.2331         -DE/DX =    0.0                 !
 ! D109  D(22,23,46,47)        141.879          -DE/DX =    0.0                 !
 ! D110  D(22,23,46,48)        -37.9674         -DE/DX =    0.0                 !
 ! D111  D(34,23,46,47)        -39.0037         -DE/DX =    0.0                 !
 ! D112  D(34,23,46,48)        141.15           -DE/DX =    0.0                 !
 ! D113  D(20,24,26,27)       -179.8976         -DE/DX =    0.0                 !
 ! D114  D(20,24,26,28)          0.0982         -DE/DX =    0.0                 !
 ! D115  D(25,24,26,27)          0.049          -DE/DX =    0.0                 !
 ! D116  D(25,24,26,28)       -179.9551         -DE/DX =    0.0                 !
 ! D117  D(24,26,28,29)        179.9144         -DE/DX =    0.0                 !
 ! D118  D(24,26,28,30)         -0.1249         -DE/DX =    0.0                 !
 ! D119  D(27,26,28,29)         -0.0898         -DE/DX =    0.0                 !
 ! D120  D(27,26,28,30)        179.8709         -DE/DX =    0.0                 !
 ! D121  D(26,28,30,31)       -179.9856         -DE/DX =    0.0                 !
 ! D122  D(26,28,30,32)         -0.0071         -DE/DX =    0.0                 !
 ! D123  D(29,28,30,31)         -0.0248         -DE/DX =    0.0                 !
 ! D124  D(29,28,30,32)        179.9537         -DE/DX =    0.0                 !
 ! D125  D(28,30,32,20)          0.1797         -DE/DX =    0.0                 !
 ! D126  D(28,30,32,33)       -179.4712         -DE/DX =    0.0                 !
 ! D127  D(31,30,32,20)       -179.8417         -DE/DX =    0.0                 !
 ! D128  D(31,30,32,33)          0.5074         -DE/DX =    0.0                 !
 ! D129  D(20,32,33,21)          0.109          -DE/DX =    0.0                 !
 ! D130  D(20,32,33,34)       -178.5293         -DE/DX =    0.0                 !
 ! D131  D(30,32,33,21)        179.7817         -DE/DX =    0.0                 !
 ! D132  D(30,32,33,34)          1.1433         -DE/DX =    0.0                 !
 ! D133  D(21,33,34,23)          0.0534         -DE/DX =    0.0                 !
 ! D134  D(21,33,34,35)       -177.6092         -DE/DX =    0.0                 !
 ! D135  D(32,33,34,23)        178.8198         -DE/DX =    0.0                 !
 ! D136  D(32,33,34,35)          1.1572         -DE/DX =    0.0                 !
 ! D137  D(6,36,37,39)        -179.3796         -DE/DX =    0.0                 !
 ! D138  D(6,36,37,42)           2.436          -DE/DX =    0.0                 !
 ! D139  D(38,36,37,39)          0.776          -DE/DX =    0.0                 !
 ! D140  D(38,36,37,42)       -177.4084         -DE/DX =    0.0                 !
 ! D141  D(6,36,38,40)        -179.9042         -DE/DX =    0.0                 !
 ! D142  D(6,36,38,43)           0.1099         -DE/DX =    0.0                 !
 ! D143  D(37,36,38,40)         -0.0588         -DE/DX =    0.0                 !
 ! D144  D(37,36,38,43)        179.9552         -DE/DX =    0.0                 !
 ! D145  D(36,37,39,41)         -0.7421         -DE/DX =    0.0                 !
 ! D146  D(36,37,39,44)       -179.6837         -DE/DX =    0.0                 !
 ! D147  D(42,37,39,41)        177.4427         -DE/DX =    0.0                 !
 ! D148  D(42,37,39,44)         -1.4989         -DE/DX =    0.0                 !
 ! D149  D(36,38,40,41)         -0.718          -DE/DX =    0.0                 !
 ! D150  D(36,38,40,45)        179.8406         -DE/DX =    0.0                 !
 ! D151  D(43,38,40,41)        179.2677         -DE/DX =    0.0                 !
 ! D152  D(43,38,40,45)         -0.1737         -DE/DX =    0.0                 !
 ! D153  D(37,39,41,40)         -0.0092         -DE/DX =    0.0                 !
 ! D154  D(37,39,41,56)        179.2552         -DE/DX =    0.0                 !
 ! D155  D(44,39,41,40)        178.9271         -DE/DX =    0.0                 !
 ! D156  D(44,39,41,56)         -1.8085         -DE/DX =    0.0                 !
 ! D157  D(38,40,41,39)          0.7482         -DE/DX =    0.0                 !
 ! D158  D(38,40,41,56)       -178.5195         -DE/DX =    0.0                 !
 ! D159  D(45,40,41,39)       -179.8132         -DE/DX =    0.0                 !
 ! D160  D(45,40,41,56)          0.9191         -DE/DX =    0.0                 !
 ! D161  D(39,41,56,57)         17.5177         -DE/DX =    0.0                 !
 ! D162  D(39,41,56,58)        138.2545         -DE/DX =    0.0                 !
 ! D163  D(39,41,56,59)       -102.3401         -DE/DX =    0.0                 !
 ! D164  D(40,41,56,57)       -163.2378         -DE/DX =    0.0                 !
 ! D165  D(40,41,56,58)        -42.501          -DE/DX =    0.0                 !
 ! D166  D(40,41,56,59)         76.9044         -DE/DX =    0.0                 !
 ! D167  D(23,46,47,49)        179.3785         -DE/DX =    0.0                 !
 ! D168  D(23,46,47,52)         -2.4364         -DE/DX =    0.0                 !
 ! D169  D(48,46,47,49)         -0.7768         -DE/DX =    0.0                 !
 ! D170  D(48,46,47,52)        177.4082         -DE/DX =    0.0                 !
 ! D171  D(23,46,48,50)        179.9047         -DE/DX =    0.0                 !
 ! D172  D(23,46,48,53)         -0.1098         -DE/DX =    0.0                 !
 ! D173  D(47,46,48,50)          0.0591         -DE/DX =    0.0                 !
 ! D174  D(47,46,48,53)       -179.9554         -DE/DX =    0.0                 !
 ! D175  D(46,47,49,51)          0.7428         -DE/DX =    0.0                 !
 ! D176  D(46,47,49,54)        179.6841         -DE/DX =    0.0                 !
 ! D177  D(52,47,49,51)       -177.4426         -DE/DX =    0.0                 !
 ! D178  D(52,47,49,54)          1.4987         -DE/DX =    0.0                 !
 ! D179  D(46,48,50,51)          0.7185         -DE/DX =    0.0                 !
 ! D180  D(46,48,50,55)       -179.8404         -DE/DX =    0.0                 !
 ! D181  D(53,48,50,51)       -179.2667         -DE/DX =    0.0                 !
 ! D182  D(53,48,50,55)          0.1744         -DE/DX =    0.0                 !
 ! D183  D(47,49,51,50)          0.0093         -DE/DX =    0.0                 !
 ! D184  D(47,49,51,60)       -179.2558         -DE/DX =    0.0                 !
 ! D185  D(54,49,51,50)       -178.9268         -DE/DX =    0.0                 !
 ! D186  D(54,49,51,60)          1.8081         -DE/DX =    0.0                 !
 ! D187  D(48,50,51,49)         -0.7488         -DE/DX =    0.0                 !
 ! D188  D(48,50,51,60)        178.5194         -DE/DX =    0.0                 !
 ! D189  D(55,50,51,49)        179.8129         -DE/DX =    0.0                 !
 ! D190  D(55,50,51,60)         -0.9188         -DE/DX =    0.0                 !
 ! D191  D(49,51,60,61)        -17.5312         -DE/DX =    0.0                 !
 ! D192  D(49,51,60,62)        102.3257         -DE/DX =    0.0                 !
 ! D193  D(49,51,60,63)       -138.2689         -DE/DX =    0.0                 !
 ! D194  D(50,51,60,61)        163.2236         -DE/DX =    0.0                 !
 ! D195  D(50,51,60,62)        -76.9194         -DE/DX =    0.0                 !
 ! D196  D(50,51,60,63)         42.486          -DE/DX =    0.0                 !
 --------------------------------------------------------------------------------
 Lowest energy point so far.  Saving SCF results.
 GradGradGradGradGradGradGradGradGradGradGradGradGradGradGradGradGradGrad

 Largest change from initial coordinates is atom   59       0.000 Angstoms.
 Leave Link  103 at Sat Oct 20 10:35:04 2018, MaxMem=   838860800 cpu:         6.6
 (Enter /soft/sl6.3/x86_64/gaussian/g09_d01/g09/l202.exe)
 Stoichiometry    C28H24Cl2FeN8(5)
 Framework group  C1[X(C28H24Cl2FeN8)]
 Deg. of freedom   183
 Full point group                 C1      NOp   1
 RotChk:  IX=0 Diff= 2.63D-16
 Largest Abelian subgroup         C1      NOp   1
 Largest concise Abelian subgroup C1      NOp   1
                         Standard orientation:                         
 ---------------------------------------------------------------------
 Center     Atomic      Atomic             Coordinates (Angstroms)
 Number     Number       Type             X           Y           Z
 ---------------------------------------------------------------------
      1         26           0        0.000002    0.000060    0.001262
      2         17           0        0.031543    0.147369    2.396962
      3          7           0        0.115963   -2.247153    0.123042
      4          7           0        2.186300   -0.490317    0.010692
      5          7           0        3.285918    0.188358   -0.018308
      6          7           0        4.299447   -0.703401    0.006556
      7          6           0       -0.948093   -3.048684    0.187166
      8          1           0       -1.912778   -2.554011    0.193680
      9          6           0       -0.840257   -4.434221    0.243651
     10          1           0       -1.731082   -5.047182    0.296506
     11          6           0        0.429827   -5.002447    0.230523
     12          1           0        0.554048   -6.078430    0.271821
     13          6           0        1.541474   -4.172275    0.164490
     14          1           0        2.541869   -4.587226    0.153081
     15          6           0        1.345807   -2.790982    0.113489
     16          6           0        2.448954   -1.829710    0.053621
     17          6           0        3.818101   -1.974248    0.051950
     18          1           0        4.464772   -2.831282    0.109945
     19         17           0       -0.031558   -0.147302   -2.394678
     20          7           0       -0.115959    2.247233   -0.121049
     21          7           0       -2.186312    0.490388   -0.008942
     22          7           0       -3.285930   -0.188315    0.019368
     23          7           0       -4.299470    0.703390   -0.006939
     24          6           0        0.948112    3.048778   -0.184763
     25          1           0        1.912810    2.554124   -0.190723
     26          6           0        0.840273    4.434302   -0.241554
     27          1           0        1.731111    5.047273   -0.294066
     28          6           0       -0.429831    5.002501   -0.229161
     29          1           0       -0.554054    6.078475   -0.270690
     30          6           0       -1.541491    4.172317   -0.163543
     31          1           0       -2.541901    4.587249   -0.152670
     32          6           0       -1.345820    2.791036   -0.112226
     33          6           0       -2.448978    1.829750   -0.052796
     34          6           0       -3.818132    1.974233   -0.052510
     35          1           0       -4.464783    2.831207   -0.111611
     36          6           0        5.656357   -0.264083    0.000377
     37          6           0        6.614048   -0.968869   -0.723452
     38          6           0        6.010504    0.875448    0.721265
     39          6           0        7.936462   -0.535478   -0.709373
     40          6           0        7.332365    1.300838    0.710903
     41          6           0        8.320005    0.602687    0.004905
     42          1           0        6.327448   -1.829347   -1.316004
     43          1           0        5.252645    1.411001    1.277488
     44          1           0        8.677618   -1.085180   -1.279176
     45          1           0        7.603220    2.189498    1.271047
     46          6           0       -5.656367    0.264015   -0.001958
     47          6           0       -6.614827    0.969060    0.720618
     48          6           0       -6.009732   -0.875814   -0.722741
     49          6           0       -7.937203    0.535623    0.705357
     50          6           0       -7.331595   -1.301253   -0.713554
     51          6           0       -8.319975   -0.602854   -0.008860
     52          1           0       -6.328853    1.829786    1.313113
     53          1           0       -5.251288   -1.411561   -1.277981
     54          1           0       -8.678970    1.085523    1.274176
     55          1           0       -7.601841   -2.190151   -1.273611
     56          6           0        9.757363    1.060589    0.031799
     57          1           0       10.334815    0.609384   -0.777249
     58          1           0        9.830444    2.146730   -0.064261
     59          1           0       10.238303    0.784181    0.976086
     60          6           0       -9.757301   -1.060784   -0.037004
     61          1           0      -10.335509   -0.609438    0.771428
     62          1           0      -10.237365   -0.784539   -0.981787
     63          1           0       -9.830472   -2.146906    0.059171
 ---------------------------------------------------------------------
 Rotational constants (GHZ):      0.1646939      0.0401386      0.0343463
 Leave Link  202 at Sat Oct 20 10:35:04 2018, MaxMem=   838860800 cpu:         0.1
 (Enter /soft/sl6.3/x86_64/gaussian/g09_d01/g09/l9999.exe)
 1\1\GINC-NODE0404\FOpt\UB3LYP\6-311G(d,p)\C28H24Cl2Fe1N8(5)\CONRADJ\20
 -Oct-2018\0\\#p b3lyp/6-311G(d,p) opt scf=(conver=8)\\Comment:\\0,5\Fe
 ,-0.000002,-0.00006,0.001262\Cl,-0.031543,-0.147369,2.396962\N,-0.1159
 63,2.247153,0.123042\N,-2.1863,0.490317,0.010692\N,-3.285918,-0.188358
 ,-0.018308\N,-4.299447,0.703401,0.006556\C,0.948093,3.048684,0.187166\
 H,1.912778,2.554011,0.19368\C,0.840257,4.434221,0.243651\H,1.731082,5.
 047182,0.296506\C,-0.429827,5.002447,0.230523\H,-0.554048,6.07843,0.27
 1821\C,-1.541474,4.172275,0.16449\H,-2.541869,4.587226,0.153081\C,-1.3
 45807,2.790982,0.113489\C,-2.448954,1.82971,0.053621\C,-3.818101,1.974
 248,0.05195\H,-4.464772,2.831282,0.109945\Cl,0.031558,0.147302,-2.3946
 78\N,0.115959,-2.247233,-0.121049\N,2.186312,-0.490388,-0.008942\N,3.2
 8593,0.188315,0.019368\N,4.29947,-0.70339,-0.006939\C,-0.948112,-3.048
 778,-0.184763\H,-1.91281,-2.554124,-0.190723\C,-0.840273,-4.434302,-0.
 241554\H,-1.731111,-5.047273,-0.294066\C,0.429831,-5.002501,-0.229161\
 H,0.554054,-6.078475,-0.27069\C,1.541491,-4.172317,-0.163543\H,2.54190
 1,-4.587249,-0.15267\C,1.34582,-2.791036,-0.112226\C,2.448978,-1.82975
 ,-0.052796\C,3.818132,-1.974233,-0.05251\H,4.464783,-2.831207,-0.11161
 1\C,-5.656357,0.264083,0.000377\C,-6.614048,0.968869,-0.723452\C,-6.01
 0504,-0.875448,0.721265\C,-7.936462,0.535478,-0.709373\C,-7.332365,-1.
 300838,0.710903\C,-8.320005,-0.602687,0.004905\H,-6.327448,1.829347,-1
 .316004\H,-5.252645,-1.411001,1.277488\H,-8.677618,1.08518,-1.279176\H
 ,-7.60322,-2.189498,1.271047\C,5.656367,-0.264015,-0.001958\C,6.614827
 ,-0.96906,0.720618\C,6.009732,0.875814,-0.722741\C,7.937203,-0.535623,
 0.705357\C,7.331595,1.301253,-0.713554\C,8.319975,0.602854,-0.00886\H,
 6.328853,-1.829786,1.313113\H,5.251288,1.411561,-1.277981\H,8.67897,-1
 .085523,1.274176\H,7.601841,2.190151,-1.273611\C,-9.757363,-1.060589,0
 .031799\H,-10.334815,-0.609384,-0.777249\H,-9.830444,-2.14673,-0.06426
 1\H,-10.238303,-0.784181,0.976086\C,9.757301,1.060784,-0.037004\H,10.3
 35509,0.609438,0.771428\H,10.237365,0.784539,-0.981787\H,9.830472,2.14
 6906,0.059171\\Version=AS64L-G09RevD.01\State=5-A\HF=-3704.0783855\S2=
 6.007824\S2-1=0.\S2A=6.000018\RMSD=3.223e-09\RMSF=1.979e-06\Dipole=-0.
 000091,0.0000999,-0.0025938\Quadrupole=59.1396871,8.5357161,-67.675403
 2,-7.8776226,0.6260731,-2.0273864\PG=C01 [X(C28H24Cl2Fe1N8)]\\@


 TIME IS NATURE'S WAY OF MAKING SURE EVERYTHING
 DOESN'T HAPPEN AT ONCE.
                     - WOODY ALLEN
 Job cpu time:       0 days  7 hours 16 minutes 44.2 seconds.
 File lengths (MBytes):  RWF=    733 Int=      0 D2E=      0 Chk=     65 Scr=      1
 Normal termination of Gaussian 09 at Sat Oct 20 10:35:04 2018.
