# Supplementary material for: DFT and CV data of 4-phenyl-substituted dichloro(bis{2-[1-(phenyl)-1H-1,2,3-triazol-4-yl-κN3]pyridine-κN})iron(II) coordination compounds
Source: Data Brief. 2018 Oct 27;21:1458–71. doi: 10.1016/j.dib.2018.10.085 (PMC6234228; doi:10.1016/j.dib.2018.10.085)
Supplement: Supplementary file 2 — Supplementary material. [file mmc2.zip › DIB_DFT_files_Fe/FeCl2L12_Me_trans2.log]

 Entering Gaussian System, Link 0=g09
 Input=FeCl2L12_Me_trans2.com
 Output=FeCl2L12_Me_trans2.log
 Initial command:
 /soft/sl6.3/x86_64/gaussian/g09_d01/g09/l1.exe "/scratch/conradj/558861.ui.FeCl2L12_Me_trans2/Gau-22810.inp" -scrdir="/scratch/conradj/558861.ui.FeCl2L12_Me_trans2/"
 Default linda workers:  node0403-ib,node0404-ib
 Default is to use  16 SMP processors on each worker.
 Entering Link 1 = /soft/sl6.3/x86_64/gaussian/g09_d01/g09/l1.exe PID=     22826.
  
 Copyright (c) 1988,1990,1992,1993,1995,1998,2003,2009,2013,
            Gaussian, Inc.  All Rights Reserved.
  
 This is part of the Gaussian(R) 09 program.  It is based on
 the Gaussian(R) 03 system (copyright 2003, Gaussian, Inc.),
 the Gaussian(R) 98 system (copyright 1998, Gaussian, Inc.),
 the Gaussian(R) 94 system (copyright 1995, Gaussian, Inc.),
 the Gaussian 92(TM) system (copyright 1992, Gaussian, Inc.),
 the Gaussian 90(TM) system (copyright 1990, Gaussian, Inc.),
 the Gaussian 88(TM) system (copyright 1988, Gaussian, Inc.),
 the Gaussian 86(TM) system (copyright 1986, Carnegie Mellon
 University), and the Gaussian 82(TM) system (copyright 1983,
 Carnegie Mellon University). Gaussian is a federally registered
 trademark of Gaussian, Inc.
  
 This software contains proprietary and confidential information,
 including trade secrets, belonging to Gaussian, Inc.
  
 This software is provided under written license and may be
 used, copied, transmitted, or stored only in accord with that
 written license.
  
 The following legend is applicable only to US Government
 contracts under FAR:
  
                    RESTRICTED RIGHTS LEGEND
  
 Use, reproduction and disclosure by the US Government is
 subject to restrictions as set forth in subparagraphs (a)
 and (c) of the Commercial Computer Software - Restricted
 Rights clause in FAR 52.227-19.
  
 Gaussian, Inc.
 340 Quinnipiac St., Bldg. 40, Wallingford CT 06492
  
  
 ---------------------------------------------------------------
 Warning -- This program may not be used in any manner that
 competes with the business of Gaussian, Inc. or will provide
 assistance to any competitor of Gaussian, Inc.  The licensee
 of this program is prohibited from giving any competitor of
 Gaussian, Inc. access to this program.  By using this program,
 the user acknowledges that Gaussian, Inc. is engaged in the
 business of creating and licensing software in the field of
 computational chemistry and represents and warrants to the
 licensee that it is not a competitor of Gaussian, Inc. and that
 it will not use this program in any manner prohibited above.
 ---------------------------------------------------------------
  

 Cite this work as:
 Gaussian 09, Revision D.01,
 M. J. Frisch, G. W. Trucks, H. B. Schlegel, G. E. Scuseria, 
 M. A. Robb, J. R. Cheeseman, G. Scalmani, V. Barone, B. Mennucci, 
 G. A. Petersson, H. Nakatsuji, M. Caricato, X. Li, H. P. Hratchian, 
 A. F. Izmaylov, J. Bloino, G. Zheng, J. L. Sonnenberg, M. Hada, 
 M. Ehara, K. Toyota, R. Fukuda, J. Hasegawa, M. Ishida, T. Nakajima, 
 Y. Honda, O. Kitao, H. Nakai, T. Vreven, J. A. Montgomery, Jr., 
 J. E. Peralta, F. Ogliaro, M. Bearpark, J. J. Heyd, E. Brothers, 
 K. N. Kudin, V. N. Staroverov, T. Keith, R. Kobayashi, J. Normand, 
 K. Raghavachari, A. Rendell, J. C. Burant, S. S. Iyengar, J. Tomasi, 
 M. Cossi, N. Rega, J. M. Millam, M. Klene, J. E. Knox, J. B. Cross, 
 V. Bakken, C. Adamo, J. Jaramillo, R. Gomperts, R. E. Stratmann, 
 O. Yazyev, A. J. Austin, R. Cammi, C. Pomelli, J. W. Ochterski, 
 R. L. Martin, K. Morokuma, V. G. Zakrzewski, G. A. Voth, 
 P. Salvador, J. J. Dannenberg, S. Dapprich, A. D. Daniels, 
 O. Farkas, J. B. Foresman, J. V. Ortiz, J. Cioslowski, 
 and D. J. Fox, Gaussian, Inc., Wallingford CT, 2013.
 
 ******************************************
 Gaussian 09:  AS64L-G09RevD.01 24-Apr-2013
                20-Oct-2018 
 ******************************************
 %chk=FeCl2L12_Me_trans2.chk
 SetLPE:  input flags="-opt 'Tsnet.Node.lindarsharg: ssh' "
 SetLPE:    new flags="-opt 'Tsnet.Node.lindarsharg: ssh'  -nodelist 'node0403-ib node0404-ib'"
 Will use up to    2 processors via Linda.
 ---------------------------------------
 #p b3lyp/6-311G(d,p) opt scf=(conver=8)
 ---------------------------------------
 1/14=-1,18=20,19=15,26=3,38=1/1,3;
 2/9=110,12=2,17=6,18=5,40=1/2;
 3/5=4,6=6,7=101,11=2,16=1,25=1,30=1,71=1,74=-5/1,2,3;
 4//1;
 5/5=2,6=8,38=5/2;
 6/7=2,8=2,9=2,10=2,28=1/1;
 7//1,2,3,16;
 1/14=-1,18=20,19=15,26=3/3(2);
 2/9=110/2;
 99//99;
 2/9=110/2;
 3/5=4,6=6,7=101,11=2,16=1,25=1,30=1,71=1,74=-5/1,2,3;
 4/5=5,16=3,69=1/1;
 5/5=2,6=8,38=5/2;
 7//1,2,3,16;
 1/14=-1,18=20,19=15,26=3/3(-5);
 2/9=110/2;
 6/7=2,8=2,9=2,10=2,19=2,28=1/1;
 99/9=1/99;
 Leave Link    1 at Sat Oct 20 10:07:22 2018, MaxMem=           0 cpu:         1.2
 (Enter /soft/sl6.3/x86_64/gaussian/g09_d01/g09/l101.exe)
 --------
 Comment:
 --------
 Symbolic Z-matrix:
 Charge =  0 Multiplicity = 5
 26                   -1.7835   -0.02979   0.02145 
 17                   -2.05166   0.41738  -2.31004 
 7                    -3.09354  -1.93089  -0.3746 
 7                    -0.38264  -1.7415   -0.17536 
 7                     0.89842  -1.85374  -0.04062 
 7                     1.17878  -3.17323  -0.04907 
 6                    -4.41305  -1.95773  -0.56046 
 1                    -4.91505  -0.99782  -0.546 
 6                    -5.12775  -3.12934  -0.78271 
 1                    -6.2006   -3.09472  -0.92374 
 6                    -4.42843  -4.33147  -0.82544 
 1                    -4.94668  -5.26768  -0.99756 
 6                    -3.05071  -4.31305  -0.65821 
 1                    -2.47603  -5.22978  -0.70741 
 6                    -2.41373  -3.08953  -0.43548 
 6                    -0.96423  -2.97288  -0.27859 
 6                     0.04296  -3.90688  -0.19587 
 1                     0.04607  -4.98192  -0.18812 
 17                   -1.91102  -0.47735   2.36407 
 7                    -3.13367   1.82751   0.45668 
 7                    -0.43018   1.72967   0.15146 
 7                     0.84421   1.88223  -0.00304 
 7                     1.07927   3.21038  -0.03365 
 6                    -4.44293   1.81097   0.70497 
 1                    -4.90293   0.83175   0.76282 
 6                    -5.1951    2.96322   0.90373 
 1                    -6.2577    2.89361   1.099 
 6                    -4.54584   4.19275   0.85054 
 1                    -5.09484   5.11548   0.9984 
 6                    -3.1775    4.22051   0.61912 
 1                    -2.64105   5.16102   0.59219 
 6                    -2.50006   3.01322   0.43008 
 6                    -1.05336   2.943     0.22565 
 6                    -0.07976   3.90804   0.10896 
 1                    -0.10721   4.98221   0.13797 
 6                     2.52073  -3.62774   0.11077 
 6                     2.95579  -4.77194  -0.5522 
 6                     3.38694  -2.91868   0.94195 
 6                     4.26253  -5.21389  -0.36745 
 6                     4.69115  -3.36758   1.10204 
 6                     5.15326  -4.52136   0.45682 
 1                     2.29112  -5.30262  -1.22325 
 1                     3.02821  -2.03406   1.45081 
 1                     4.59535  -6.10703  -0.88504 
 1                     5.36064  -2.81594   1.75352 
 6                     2.40695   3.70656  -0.18886 
 6                     2.63094   4.91006  -0.85145 
 6                     3.47556   2.97693   0.33125 
 6                     3.93113   5.3911   -0.9756 
 6                     4.76628   3.4666    0.18479 
 6                     5.02025   4.68143  -0.46428 
 1                     1.80534   5.45749  -1.28964 
 1                     3.2825    2.04057   0.83692 
 1                     4.098     6.32941  -1.49318 
 1                     5.59392   2.89569   0.59239 
 6                     6.43165   5.18986  -0.62541 
 1                     6.96693   4.62215  -1.39371 
 1                     6.44605   6.24069  -0.92037 
 1                     6.99754   5.09102   0.3046 
 6                     6.57911  -4.98372   0.62902 
 1                     6.91281  -4.86562   1.66285 
 1                     6.6947   -6.03369   0.35328 
 1                     7.25828  -4.39983  -0.00138 
 
 Add virtual bond connecting atoms N3         and Fe1        Dist= 4.43D+00.
 Add virtual bond connecting atoms N4         and Fe1        Dist= 4.20D+00.
 Add virtual bond connecting atoms N20        and Fe1        Dist= 4.42D+00.
 Add virtual bond connecting atoms N21        and Fe1        Dist= 4.20D+00.
 Add virtual bond connecting atoms H25        and H8         Dist= 4.25D+00.
 NAtoms=     63 NQM=       63 NQMF=       0 NMMI=      0 NMMIF=      0
                NMic=       0 NMicF=      0.
                    Isotopes and Nuclear Properties:
 (Nuclear quadrupole moments (NQMom) in fm**2, nuclear magnetic moments (NMagM)
  in nuclear magnetons)

  Atom         1           2           3           4           5           6           7           8           9          10
 IAtWgt=          56          35          14          14          14          14          12           1          12           1
 AtmWgt=  55.9349393  34.9688527  14.0030740  14.0030740  14.0030740  14.0030740  12.0000000   1.0078250  12.0000000   1.0078250
 NucSpn=           0           3           2           2           2           2           0           1           0           1
 AtZEff=   0.0000000   0.0000000   0.0000000   0.0000000   0.0000000   0.0000000   0.0000000   0.0000000   0.0000000   0.0000000
 NQMom=    0.0000000  -8.1650000   2.0440000   2.0440000   2.0440000   2.0440000   0.0000000   0.0000000   0.0000000   0.0000000
 NMagM=    0.0000000   0.8218740   0.4037610   0.4037610   0.4037610   0.4037610   0.0000000   2.7928460   0.0000000   2.7928460
 AtZNuc=  26.0000000  17.0000000   7.0000000   7.0000000   7.0000000   7.0000000   6.0000000   1.0000000   6.0000000   1.0000000

  Atom        11          12          13          14          15          16          17          18          19          20
 IAtWgt=          12           1          12           1          12          12          12           1          35          14
 AtmWgt=  12.0000000   1.0078250  12.0000000   1.0078250  12.0000000  12.0000000  12.0000000   1.0078250  34.9688527  14.0030740
 NucSpn=           0           1           0           1           0           0           0           1           3           2
 AtZEff=   0.0000000   0.0000000   0.0000000   0.0000000   0.0000000   0.0000000   0.0000000   0.0000000   0.0000000   0.0000000
 NQMom=    0.0000000   0.0000000   0.0000000   0.0000000   0.0000000   0.0000000   0.0000000   0.0000000  -8.1650000   2.0440000
 NMagM=    0.0000000   2.7928460   0.0000000   2.7928460   0.0000000   0.0000000   0.0000000   2.7928460   0.8218740   0.4037610
 AtZNuc=   6.0000000   1.0000000   6.0000000   1.0000000   6.0000000   6.0000000   6.0000000   1.0000000  17.0000000   7.0000000

  Atom        21          22          23          24          25          26          27          28          29          30
 IAtWgt=          14          14          14          12           1          12           1          12           1          12
 AtmWgt=  14.0030740  14.0030740  14.0030740  12.0000000   1.0078250  12.0000000   1.0078250  12.0000000   1.0078250  12.0000000
 NucSpn=           2           2           2           0           1           0           1           0           1           0
 AtZEff=   0.0000000   0.0000000   0.0000000   0.0000000   0.0000000   0.0000000   0.0000000   0.0000000   0.0000000   0.0000000
 NQMom=    2.0440000   2.0440000   2.0440000   0.0000000   0.0000000   0.0000000   0.0000000   0.0000000   0.0000000   0.0000000
 NMagM=    0.4037610   0.4037610   0.4037610   0.0000000   2.7928460   0.0000000   2.7928460   0.0000000   2.7928460   0.0000000
 AtZNuc=   7.0000000   7.0000000   7.0000000   6.0000000   1.0000000   6.0000000   1.0000000   6.0000000   1.0000000   6.0000000

  Atom        31          32          33          34          35          36          37          38          39          40
 IAtWgt=           1          12          12          12           1          12          12          12          12          12
 AtmWgt=   1.0078250  12.0000000  12.0000000  12.0000000   1.0078250  12.0000000  12.0000000  12.0000000  12.0000000  12.0000000
 NucSpn=           1           0           0           0           1           0           0           0           0           0
 AtZEff=   0.0000000   0.0000000   0.0000000   0.0000000   0.0000000   0.0000000   0.0000000   0.0000000   0.0000000   0.0000000
 NQMom=    0.0000000   0.0000000   0.0000000   0.0000000   0.0000000   0.0000000   0.0000000   0.0000000   0.0000000   0.0000000
 NMagM=    2.7928460   0.0000000   0.0000000   0.0000000   2.7928460   0.0000000   0.0000000   0.0000000   0.0000000   0.0000000
 AtZNuc=   1.0000000   6.0000000   6.0000000   6.0000000   1.0000000   6.0000000   6.0000000   6.0000000   6.0000000   6.0000000

  Atom        41          42          43          44          45          46          47          48          49          50
 IAtWgt=          12           1           1           1           1          12          12          12          12          12
 AtmWgt=  12.0000000   1.0078250   1.0078250   1.0078250   1.0078250  12.0000000  12.0000000  12.0000000  12.0000000  12.0000000
 NucSpn=           0           1           1           1           1           0           0           0           0           0
 AtZEff=   0.0000000   0.0000000   0.0000000   0.0000000   0.0000000   0.0000000   0.0000000   0.0000000   0.0000000   0.0000000
 NQMom=    0.0000000   0.0000000   0.0000000   0.0000000   0.0000000   0.0000000   0.0000000   0.0000000   0.0000000   0.0000000
 NMagM=    0.0000000   2.7928460   2.7928460   2.7928460   2.7928460   0.0000000   0.0000000   0.0000000   0.0000000   0.0000000
 AtZNuc=   6.0000000   1.0000000   1.0000000   1.0000000   1.0000000   6.0000000   6.0000000   6.0000000   6.0000000   6.0000000

  Atom        51          52          53          54          55          56          57          58          59          60
 IAtWgt=          12           1           1           1           1          12           1           1           1          12
 AtmWgt=  12.0000000   1.0078250   1.0078250   1.0078250   1.0078250  12.0000000   1.0078250   1.0078250   1.0078250  12.0000000
 NucSpn=           0           1           1           1           1           0           1           1           1           0
 AtZEff=   0.0000000   0.0000000   0.0000000   0.0000000   0.0000000   0.0000000   0.0000000   0.0000000   0.0000000   0.0000000
 NQMom=    0.0000000   0.0000000   0.0000000   0.0000000   0.0000000   0.0000000   0.0000000   0.0000000   0.0000000   0.0000000
 NMagM=    0.0000000   2.7928460   2.7928460   2.7928460   2.7928460   0.0000000   2.7928460   2.7928460   2.7928460   0.0000000
 AtZNuc=   6.0000000   1.0000000   1.0000000   1.0000000   1.0000000   6.0000000   1.0000000   1.0000000   1.0000000   6.0000000

  Atom        61          62          63
 IAtWgt=           1           1           1
 AtmWgt=   1.0078250   1.0078250   1.0078250
 NucSpn=           1           1           1
 AtZEff=   0.0000000   0.0000000   0.0000000
 NQMom=    0.0000000   0.0000000   0.0000000
 NMagM=    2.7928460   2.7928460   2.7928460
 AtZNuc=   1.0000000   1.0000000   1.0000000
 Leave Link  101 at Sat Oct 20 10:07:22 2018, MaxMem=   838860800 cpu:         5.4
 (Enter /soft/sl6.3/x86_64/gaussian/g09_d01/g09/l103.exe)

 GradGradGradGradGradGradGradGradGradGradGradGradGradGradGradGradGradGrad
 Berny optimization.
 Initialization pass.
                           ----------------------------
                           !    Initial Parameters    !
                           ! (Angstroms and Degrees)  !
 --------------------------                            --------------------------
 ! Name  Definition              Value          Derivative Info.                !
 --------------------------------------------------------------------------------
 ! R1    R(1,2)                  2.3891         estimate D2E/DX2                !
 ! R2    R(1,3)                  2.3425         estimate D2E/DX2                !
 ! R3    R(1,4)                  2.2206         estimate D2E/DX2                !
 ! R4    R(1,19)                 2.3884         estimate D2E/DX2                !
 ! R5    R(1,20)                 2.3371         estimate D2E/DX2                !
 ! R6    R(1,21)                 2.2235         estimate D2E/DX2                !
 ! R7    R(3,7)                  1.3328         estimate D2E/DX2                !
 ! R8    R(3,15)                 1.3447         estimate D2E/DX2                !
 ! R9    R(4,5)                  1.293          estimate D2E/DX2                !
 ! R10   R(4,16)                 1.3657         estimate D2E/DX2                !
 ! R11   R(5,6)                  1.349          estimate D2E/DX2                !
 ! R12   R(6,17)                 1.3601         estimate D2E/DX2                !
 ! R13   R(6,36)                 1.4258         estimate D2E/DX2                !
 ! R14   R(7,8)                  1.0833         estimate D2E/DX2                !
 ! R15   R(7,9)                  1.3903         estimate D2E/DX2                !
 ! R16   R(8,25)                 2.2496         estimate D2E/DX2                !
 ! R17   R(9,10)                 1.0826         estimate D2E/DX2                !
 ! R18   R(9,11)                 1.3914         estimate D2E/DX2                !
 ! R19   R(11,12)                1.0838         estimate D2E/DX2                !
 ! R20   R(11,13)                1.3879         estimate D2E/DX2                !
 ! R21   R(13,14)                1.0831         estimate D2E/DX2                !
 ! R22   R(13,15)                1.3973         estimate D2E/DX2                !
 ! R23   R(15,16)                1.4626         estimate D2E/DX2                !
 ! R24   R(16,17)                1.3761         estimate D2E/DX2                !
 ! R25   R(17,18)                1.0751         estimate D2E/DX2                !
 ! R26   R(20,24)                1.3327         estimate D2E/DX2                !
 ! R27   R(20,32)                1.3446         estimate D2E/DX2                !
 ! R28   R(21,22)                1.2928         estimate D2E/DX2                !
 ! R29   R(21,33)                1.366          estimate D2E/DX2                !
 ! R30   R(22,23)                1.3491         estimate D2E/DX2                !
 ! R31   R(23,34)                1.3603         estimate D2E/DX2                !
 ! R32   R(23,46)                1.4258         estimate D2E/DX2                !
 ! R33   R(24,25)                1.0834         estimate D2E/DX2                !
 ! R34   R(24,26)                1.3903         estimate D2E/DX2                !
 ! R35   R(26,27)                1.0826         estimate D2E/DX2                !
 ! R36   R(26,28)                1.3914         estimate D2E/DX2                !
 ! R37   R(28,29)                1.0838         estimate D2E/DX2                !
 ! R38   R(28,30)                1.3881         estimate D2E/DX2                !
 ! R39   R(30,31)                1.0831         estimate D2E/DX2                !
 ! R40   R(30,32)                1.3972         estimate D2E/DX2                !
 ! R41   R(32,33)                1.4628         estimate D2E/DX2                !
 ! R42   R(33,34)                1.3758         estimate D2E/DX2                !
 ! R43   R(34,35)                1.0749         estimate D2E/DX2                !
 ! R44   R(36,37)                1.3921         estimate D2E/DX2                !
 ! R45   R(36,38)                1.3943         estimate D2E/DX2                !
 ! R46   R(37,39)                1.3918         estimate D2E/DX2                !
 ! R47   R(37,42)                1.0834         estimate D2E/DX2                !
 ! R48   R(38,40)                1.3886         estimate D2E/DX2                !
 ! R49   R(38,43)                1.0818         estimate D2E/DX2                !
 ! R50   R(39,41)                1.3973         estimate D2E/DX2                !
 ! R51   R(39,44)                1.0846         estimate D2E/DX2                !
 ! R52   R(40,41)                1.4004         estimate D2E/DX2                !
 ! R53   R(40,45)                1.0849         estimate D2E/DX2                !
 ! R54   R(41,60)                1.5088         estimate D2E/DX2                !
 ! R55   R(46,47)                1.392          estimate D2E/DX2                !
 ! R56   R(46,48)                1.3946         estimate D2E/DX2                !
 ! R57   R(47,49)                1.3919         estimate D2E/DX2                !
 ! R58   R(47,52)                1.0832         estimate D2E/DX2                !
 ! R59   R(48,50)                1.3882         estimate D2E/DX2                !
 ! R60   R(48,53)                1.0815         estimate D2E/DX2                !
 ! R61   R(49,51)                1.3969         estimate D2E/DX2                !
 ! R62   R(49,54)                1.0845         estimate D2E/DX2                !
 ! R63   R(50,51)                1.4006         estimate D2E/DX2                !
 ! R64   R(50,55)                1.0849         estimate D2E/DX2                !
 ! R65   R(51,56)                1.5088         estimate D2E/DX2                !
 ! R66   R(56,57)                1.095          estimate D2E/DX2                !
 ! R67   R(56,58)                1.0915         estimate D2E/DX2                !
 ! R68   R(56,59)                1.0931         estimate D2E/DX2                !
 ! R69   R(60,61)                1.0927         estimate D2E/DX2                !
 ! R70   R(60,62)                1.0917         estimate D2E/DX2                !
 ! R71   R(60,63)                1.0953         estimate D2E/DX2                !
 ! A1    A(2,1,3)               85.6492         estimate D2E/DX2                !
 ! A2    A(2,1,4)               97.3884         estimate D2E/DX2                !
 ! A3    A(2,1,20)              88.1747         estimate D2E/DX2                !
 ! A4    A(2,1,21)              88.6976         estimate D2E/DX2                !
 ! A5    A(3,1,4)               73.2757         estimate D2E/DX2                !
 ! A6    A(3,1,19)              89.077          estimate D2E/DX2                !
 ! A7    A(3,1,20)             110.693          estimate D2E/DX2                !
 ! A8    A(4,1,19)              88.6344         estimate D2E/DX2                !
 ! A9    A(4,1,21)             103.3665         estimate D2E/DX2                !
 ! A10   A(19,1,20)             86.2968         estimate D2E/DX2                !
 ! A11   A(19,1,21)             97.0897         estimate D2E/DX2                !
 ! A12   A(20,1,21)             73.2546         estimate D2E/DX2                !
 ! A13   A(1,3,7)              126.4127         estimate D2E/DX2                !
 ! A14   A(1,3,15)             115.0996         estimate D2E/DX2                !
 ! A15   A(7,3,15)             118.4785         estimate D2E/DX2                !
 ! A16   A(1,4,5)              133.0544         estimate D2E/DX2                !
 ! A17   A(1,4,16)             115.6617         estimate D2E/DX2                !
 ! A18   A(5,4,16)             110.5807         estimate D2E/DX2                !
 ! A19   A(4,5,6)              106.868          estimate D2E/DX2                !
 ! A20   A(5,6,17)             110.7772         estimate D2E/DX2                !
 ! A21   A(5,6,36)             120.4453         estimate D2E/DX2                !
 ! A22   A(17,6,36)            128.7647         estimate D2E/DX2                !
 ! A23   A(3,7,8)              116.0432         estimate D2E/DX2                !
 ! A24   A(3,7,9)              123.2442         estimate D2E/DX2                !
 ! A25   A(8,7,9)              120.7053         estimate D2E/DX2                !
 ! A26   A(7,8,25)             136.5444         estimate D2E/DX2                !
 ! A27   A(7,9,10)             120.219          estimate D2E/DX2                !
 ! A28   A(7,9,11)             118.3346         estimate D2E/DX2                !
 ! A29   A(10,9,11)            121.4453         estimate D2E/DX2                !
 ! A30   A(9,11,12)            120.72           estimate D2E/DX2                !
 ! A31   A(9,11,13)            118.9291         estimate D2E/DX2                !
 ! A32   A(12,11,13)           120.3473         estimate D2E/DX2                !
 ! A33   A(11,13,14)           120.6621         estimate D2E/DX2                !
 ! A34   A(11,13,15)           118.9044         estimate D2E/DX2                !
 ! A35   A(14,13,15)           120.4316         estimate D2E/DX2                !
 ! A36   A(3,15,13)            122.0882         estimate D2E/DX2                !
 ! A37   A(3,15,16)            115.3045         estimate D2E/DX2                !
 ! A38   A(13,15,16)           122.5969         estimate D2E/DX2                !
 ! A39   A(4,16,15)            120.1353         estimate D2E/DX2                !
 ! A40   A(4,16,17)            107.2017         estimate D2E/DX2                !
 ! A41   A(15,16,17)           132.6618         estimate D2E/DX2                !
 ! A42   A(6,17,16)            104.572          estimate D2E/DX2                !
 ! A43   A(6,17,18)            122.4256         estimate D2E/DX2                !
 ! A44   A(16,17,18)           132.9422         estimate D2E/DX2                !
 ! A45   A(1,20,24)            126.3265         estimate D2E/DX2                !
 ! A46   A(1,20,32)            115.142          estimate D2E/DX2                !
 ! A47   A(24,20,32)           118.5259         estimate D2E/DX2                !
 ! A48   A(1,21,22)            133.3445         estimate D2E/DX2                !
 ! A49   A(1,21,33)            115.3635         estimate D2E/DX2                !
 ! A50   A(22,21,33)           110.572          estimate D2E/DX2                !
 ! A51   A(21,22,23)           106.8966         estimate D2E/DX2                !
 ! A52   A(22,23,34)           110.736          estimate D2E/DX2                !
 ! A53   A(22,23,46)           120.4828         estimate D2E/DX2                !
 ! A54   A(34,23,46)           128.7794         estimate D2E/DX2                !
 ! A55   A(20,24,25)           115.9942         estimate D2E/DX2                !
 ! A56   A(20,24,26)           123.2188         estimate D2E/DX2                !
 ! A57   A(25,24,26)           120.779          estimate D2E/DX2                !
 ! A58   A(8,25,24)            134.934          estimate D2E/DX2                !
 ! A59   A(24,26,27)           120.2315         estimate D2E/DX2                !
 ! A60   A(24,26,28)           118.323          estimate D2E/DX2                !
 ! A61   A(27,26,28)           121.4449         estimate D2E/DX2                !
 ! A62   A(26,28,29)           120.7126         estimate D2E/DX2                !
 ! A63   A(26,28,30)           118.9485         estimate D2E/DX2                !
 ! A64   A(29,28,30)           120.3352         estimate D2E/DX2                !
 ! A65   A(28,30,31)           120.6491         estimate D2E/DX2                !
 ! A66   A(28,30,32)           118.8974         estimate D2E/DX2                !
 ! A67   A(31,30,32)           120.4521         estimate D2E/DX2                !
 ! A68   A(20,32,30)           122.0589         estimate D2E/DX2                !
 ! A69   A(20,32,33)           115.2439         estimate D2E/DX2                !
 ! A70   A(30,32,33)           122.6779         estimate D2E/DX2                !
 ! A71   A(21,33,32)           120.0938         estimate D2E/DX2                !
 ! A72   A(21,33,34)           107.193          estimate D2E/DX2                !
 ! A73   A(32,33,34)           132.6936         estimate D2E/DX2                !
 ! A74   A(23,34,33)           104.6021         estimate D2E/DX2                !
 ! A75   A(23,34,35)           122.4868         estimate D2E/DX2                !
 ! A76   A(33,34,35)           132.89           estimate D2E/DX2                !
 ! A77   A(6,36,37)            120.1822         estimate D2E/DX2                !
 ! A78   A(6,36,38)            119.3039         estimate D2E/DX2                !
 ! A79   A(37,36,38)           120.513          estimate D2E/DX2                !
 ! A80   A(36,37,39)           119.4194         estimate D2E/DX2                !
 ! A81   A(36,37,42)           120.3878         estimate D2E/DX2                !
 ! A82   A(39,37,42)           120.1794         estimate D2E/DX2                !
 ! A83   A(36,38,40)           119.1996         estimate D2E/DX2                !
 ! A84   A(36,38,43)           119.3592         estimate D2E/DX2                !
 ! A85   A(40,38,43)           121.4407         estimate D2E/DX2                !
 ! A86   A(37,39,41)           121.2951         estimate D2E/DX2                !
 ! A87   A(37,39,44)           119.0944         estimate D2E/DX2                !
 ! A88   A(41,39,44)           119.6061         estimate D2E/DX2                !
 ! A89   A(38,40,41)           121.5456         estimate D2E/DX2                !
 ! A90   A(38,40,45)           118.9779         estimate D2E/DX2                !
 ! A91   A(41,40,45)           119.4714         estimate D2E/DX2                !
 ! A92   A(39,41,40)           118.0207         estimate D2E/DX2                !
 ! A93   A(39,41,60)           121.1894         estimate D2E/DX2                !
 ! A94   A(40,41,60)           120.7796         estimate D2E/DX2                !
 ! A95   A(23,46,47)           120.167          estimate D2E/DX2                !
 ! A96   A(23,46,48)           119.3968         estimate D2E/DX2                !
 ! A97   A(47,46,48)           120.4361         estimate D2E/DX2                !
 ! A98   A(46,47,49)           119.4447         estimate D2E/DX2                !
 ! A99   A(46,47,52)           120.4555         estimate D2E/DX2                !
 ! A100  A(49,47,52)           120.082          estimate D2E/DX2                !
 ! A101  A(46,48,50)           119.2453         estimate D2E/DX2                !
 ! A102  A(46,48,53)           119.3765         estimate D2E/DX2                !
 ! A103  A(50,48,53)           121.3779         estimate D2E/DX2                !
 ! A104  A(47,49,51)           121.3384         estimate D2E/DX2                !
 ! A105  A(47,49,54)           119.0333         estimate D2E/DX2                !
 ! A106  A(51,49,54)           119.6224         estimate D2E/DX2                !
 ! A107  A(48,50,51)           121.5635         estimate D2E/DX2                !
 ! A108  A(48,50,55)           118.9478         estimate D2E/DX2                !
 ! A109  A(51,50,55)           119.4863         estimate D2E/DX2                !
 ! A110  A(49,51,50)           117.9644         estimate D2E/DX2                !
 ! A111  A(49,51,56)           121.269          estimate D2E/DX2                !
 ! A112  A(50,51,56)           120.7571         estimate D2E/DX2                !
 ! A113  A(51,56,57)           110.9469         estimate D2E/DX2                !
 ! A114  A(51,56,58)           111.4449         estimate D2E/DX2                !
 ! A115  A(51,56,59)           111.2803         estimate D2E/DX2                !
 ! A116  A(57,56,58)           107.6413         estimate D2E/DX2                !
 ! A117  A(57,56,59)           107.2771         estimate D2E/DX2                !
 ! A118  A(58,56,59)           108.0663         estimate D2E/DX2                !
 ! A119  A(41,60,61)           111.3121         estimate D2E/DX2                !
 ! A120  A(41,60,62)           111.466          estimate D2E/DX2                !
 ! A121  A(41,60,63)           110.9132         estimate D2E/DX2                !
 ! A122  A(61,60,62)           108.0936         estimate D2E/DX2                !
 ! A123  A(61,60,63)           107.3107         estimate D2E/DX2                !
 ! A124  A(62,60,63)           107.5592         estimate D2E/DX2                !
 ! A125  L(2,1,19,3,-1)        174.7262         estimate D2E/DX2                !
 ! A126  L(3,1,21,2,-1)        174.3468         estimate D2E/DX2                !
 ! A127  L(4,1,20,2,-1)        185.5631         estimate D2E/DX2                !
 ! A128  L(2,1,19,3,-2)        187.9145         estimate D2E/DX2                !
 ! A129  L(3,1,21,2,-2)        184.2            estimate D2E/DX2                !
 ! A130  L(4,1,20,2,-2)        183.4048         estimate D2E/DX2                !
 ! D1    D(2,1,3,7)            -75.6842         estimate D2E/DX2                !
 ! D2    D(2,1,3,15)           103.1884         estimate D2E/DX2                !
 ! D3    D(4,1,3,7)           -174.7475         estimate D2E/DX2                !
 ! D4    D(4,1,3,15)             4.1251         estimate D2E/DX2                !
 ! D5    D(19,1,3,7)            96.4012         estimate D2E/DX2                !
 ! D6    D(19,1,3,15)          -84.7262         estimate D2E/DX2                !
 ! D7    D(20,1,3,7)            10.7103         estimate D2E/DX2                !
 ! D8    D(20,1,3,15)         -170.4171         estimate D2E/DX2                !
 ! D9    D(7,3,21,22)         -159.8462         estimate D2E/DX2                !
 ! D10   D(7,3,21,33)            5.1591         estimate D2E/DX2                !
 ! D11   D(15,3,21,22)          15.1945         estimate D2E/DX2                !
 ! D12   D(15,3,21,33)        -179.8002         estimate D2E/DX2                !
 ! D13   D(2,1,4,5)            101.2492         estimate D2E/DX2                !
 ! D14   D(2,1,4,16)           -89.4561         estimate D2E/DX2                !
 ! D15   D(3,1,4,5)           -175.576          estimate D2E/DX2                !
 ! D16   D(3,1,4,16)            -6.2812         estimate D2E/DX2                !
 ! D17   D(19,1,4,5)           -86.1296         estimate D2E/DX2                !
 ! D18   D(19,1,4,16)           83.1652         estimate D2E/DX2                !
 ! D19   D(21,1,4,5)            10.8335         estimate D2E/DX2                !
 ! D20   D(21,1,4,16)         -179.8717         estimate D2E/DX2                !
 ! D21   D(5,4,20,24)         -157.5119         estimate D2E/DX2                !
 ! D22   D(5,4,20,32)           19.8574         estimate D2E/DX2                !
 ! D23   D(16,4,20,24)           8.1963         estimate D2E/DX2                !
 ! D24   D(16,4,20,32)        -174.4343         estimate D2E/DX2                !
 ! D25   D(2,1,20,24)           96.6128         estimate D2E/DX2                !
 ! D26   D(2,1,20,32)          -82.5107         estimate D2E/DX2                !
 ! D27   D(3,1,20,24)           11.959          estimate D2E/DX2                !
 ! D28   D(3,1,20,32)         -167.1645         estimate D2E/DX2                !
 ! D29   D(19,1,20,24)         -75.6509         estimate D2E/DX2                !
 ! D30   D(19,1,20,32)         105.2256         estimate D2E/DX2                !
 ! D31   D(21,1,20,24)        -174.1985         estimate D2E/DX2                !
 ! D32   D(21,1,20,32)           6.678          estimate D2E/DX2                !
 ! D33   D(2,1,21,22)          -89.0169         estimate D2E/DX2                !
 ! D34   D(2,1,21,33)           80.1382         estimate D2E/DX2                !
 ! D35   D(4,1,21,22)            8.2683         estimate D2E/DX2                !
 ! D36   D(4,1,21,33)          177.4234         estimate D2E/DX2                !
 ! D37   D(19,1,21,22)          98.5473         estimate D2E/DX2                !
 ! D38   D(19,1,21,33)         -92.2977         estimate D2E/DX2                !
 ! D39   D(20,1,21,22)        -177.5023         estimate D2E/DX2                !
 ! D40   D(20,1,21,33)          -8.3472         estimate D2E/DX2                !
 ! D41   D(1,3,7,8)              1.4078         estimate D2E/DX2                !
 ! D42   D(1,3,7,9)           -179.5639         estimate D2E/DX2                !
 ! D43   D(15,3,7,8)          -177.4308         estimate D2E/DX2                !
 ! D44   D(15,3,7,9)             1.5976         estimate D2E/DX2                !
 ! D45   D(1,3,15,13)          179.6669         estimate D2E/DX2                !
 ! D46   D(1,3,15,16)           -1.4762         estimate D2E/DX2                !
 ! D47   D(7,3,15,13)           -1.3652         estimate D2E/DX2                !
 ! D48   D(7,3,15,16)          177.4917         estimate D2E/DX2                !
 ! D49   D(1,4,5,6)            169.4976         estimate D2E/DX2                !
 ! D50   D(16,4,5,6)            -0.1996         estimate D2E/DX2                !
 ! D51   D(1,4,16,15)            8.1765         estimate D2E/DX2                !
 ! D52   D(1,4,16,17)         -171.4682         estimate D2E/DX2                !
 ! D53   D(5,4,16,15)          179.84           estimate D2E/DX2                !
 ! D54   D(5,4,16,17)            0.1952         estimate D2E/DX2                !
 ! D55   D(4,5,6,17)             0.1313         estimate D2E/DX2                !
 ! D56   D(4,5,6,36)          -178.6768         estimate D2E/DX2                !
 ! D57   D(5,6,17,16)           -0.0121         estimate D2E/DX2                !
 ! D58   D(5,6,17,18)         -177.5261         estimate D2E/DX2                !
 ! D59   D(36,6,17,16)         178.6699         estimate D2E/DX2                !
 ! D60   D(36,6,17,18)           1.1559         estimate D2E/DX2                !
 ! D61   D(5,6,36,37)         -145.9037         estimate D2E/DX2                !
 ! D62   D(5,6,36,38)           34.4341         estimate D2E/DX2                !
 ! D63   D(17,6,36,37)          35.5257         estimate D2E/DX2                !
 ! D64   D(17,6,36,38)        -144.1366         estimate D2E/DX2                !
 ! D65   D(3,7,8,25)           -46.9857         estimate D2E/DX2                !
 ! D66   D(9,7,8,25)           133.9594         estimate D2E/DX2                !
 ! D67   D(3,7,9,10)           179.7492         estimate D2E/DX2                !
 ! D68   D(3,7,9,11)            -0.6193         estimate D2E/DX2                !
 ! D69   D(8,7,9,10)            -1.2662         estimate D2E/DX2                !
 ! D70   D(8,7,9,11)           178.3654         estimate D2E/DX2                !
 ! D71   D(7,8,25,24)          100.7333         estimate D2E/DX2                !
 ! D72   D(7,9,11,12)         -179.9174         estimate D2E/DX2                !
 ! D73   D(7,9,11,13)           -0.6051         estimate D2E/DX2                !
 ! D74   D(10,9,11,12)          -0.2906         estimate D2E/DX2                !
 ! D75   D(10,9,11,13)         179.0217         estimate D2E/DX2                !
 ! D76   D(9,11,13,14)        -178.6896         estimate D2E/DX2                !
 ! D77   D(9,11,13,15)           0.8063         estimate D2E/DX2                !
 ! D78   D(12,11,13,14)          0.6253         estimate D2E/DX2                !
 ! D79   D(12,11,13,15)       -179.8788         estimate D2E/DX2                !
 ! D80   D(11,13,15,3)           0.1804         estimate D2E/DX2                !
 ! D81   D(11,13,15,16)       -178.5929         estimate D2E/DX2                !
 ! D82   D(14,13,15,3)         179.6775         estimate D2E/DX2                !
 ! D83   D(14,13,15,16)          0.9042         estimate D2E/DX2                !
 ! D84   D(3,15,16,4)           -4.3707         estimate D2E/DX2                !
 ! D85   D(3,15,16,17)         175.1678         estimate D2E/DX2                !
 ! D86   D(13,15,16,4)         174.4797         estimate D2E/DX2                !
 ! D87   D(13,15,16,17)         -5.9817         estimate D2E/DX2                !
 ! D88   D(4,16,17,6)           -0.1054         estimate D2E/DX2                !
 ! D89   D(4,16,17,18)         177.0278         estimate D2E/DX2                !
 ! D90   D(15,16,17,6)        -179.6876         estimate D2E/DX2                !
 ! D91   D(15,16,17,18)         -2.5544         estimate D2E/DX2                !
 ! D92   D(1,20,24,25)           3.667          estimate D2E/DX2                !
 ! D93   D(1,20,24,26)        -177.3524         estimate D2E/DX2                !
 ! D94   D(32,20,24,25)       -177.236          estimate D2E/DX2                !
 ! D95   D(32,20,24,26)          1.7445         estimate D2E/DX2                !
 ! D96   D(1,20,32,30)         177.4895         estimate D2E/DX2                !
 ! D97   D(1,20,32,33)          -4.0686         estimate D2E/DX2                !
 ! D98   D(24,20,32,30)         -1.7068         estimate D2E/DX2                !
 ! D99   D(24,20,32,33)        176.7351         estimate D2E/DX2                !
 ! D100  D(1,21,22,23)         169.5052         estimate D2E/DX2                !
 ! D101  D(33,21,22,23)         -0.0321         estimate D2E/DX2                !
 ! D102  D(1,21,33,32)           9.7207         estimate D2E/DX2                !
 ! D103  D(1,21,33,34)        -171.6934         estimate D2E/DX2                !
 ! D104  D(22,21,33,32)       -178.6833         estimate D2E/DX2                !
 ! D105  D(22,21,33,34)         -0.0973         estimate D2E/DX2                !
 ! D106  D(21,22,23,34)          0.154          estimate D2E/DX2                !
 ! D107  D(21,22,23,46)        179.7082         estimate D2E/DX2                !
 ! D108  D(22,23,34,33)         -0.2084         estimate D2E/DX2                !
 ! D109  D(22,23,34,35)        178.316          estimate D2E/DX2                !
 ! D110  D(46,23,34,33)       -179.7156         estimate D2E/DX2                !
 ! D111  D(46,23,34,35)         -1.1912         estimate D2E/DX2                !
 ! D112  D(22,23,46,47)        148.4691         estimate D2E/DX2                !
 ! D113  D(22,23,46,48)        -31.6702         estimate D2E/DX2                !
 ! D114  D(34,23,46,47)        -32.0657         estimate D2E/DX2                !
 ! D115  D(34,23,46,48)        147.795          estimate D2E/DX2                !
 ! D116  D(20,24,25,8)         -50.7542         estimate D2E/DX2                !
 ! D117  D(26,24,25,8)         130.2385         estimate D2E/DX2                !
 ! D118  D(20,24,26,27)        179.7878         estimate D2E/DX2                !
 ! D119  D(20,24,26,28)         -0.501          estimate D2E/DX2                !
 ! D120  D(25,24,26,27)         -1.2787         estimate D2E/DX2                !
 ! D121  D(25,24,26,28)        178.4324         estimate D2E/DX2                !
 ! D122  D(24,26,28,29)        179.9054         estimate D2E/DX2                !
 ! D123  D(24,26,28,30)         -0.7942         estimate D2E/DX2                !
 ! D124  D(27,26,28,29)         -0.3871         estimate D2E/DX2                !
 ! D125  D(27,26,28,30)        178.9133         estimate D2E/DX2                !
 ! D126  D(26,28,30,31)       -178.7562         estimate D2E/DX2                !
 ! D127  D(26,28,30,32)          0.8137         estimate D2E/DX2                !
 ! D128  D(29,28,30,31)          0.5469         estimate D2E/DX2                !
 ! D129  D(29,28,30,32)       -179.8832         estimate D2E/DX2                !
 ! D130  D(28,30,32,20)          0.4468         estimate D2E/DX2                !
 ! D131  D(28,30,32,33)       -177.8789         estimate D2E/DX2                !
 ! D132  D(31,30,32,20)       -179.9824         estimate D2E/DX2                !
 ! D133  D(31,30,32,33)          1.6919         estimate D2E/DX2                !
 ! D134  D(20,32,33,21)         -3.603          estimate D2E/DX2                !
 ! D135  D(20,32,33,34)        178.235          estimate D2E/DX2                !
 ! D136  D(30,32,33,21)        174.8282         estimate D2E/DX2                !
 ! D137  D(30,32,33,34)         -3.3338         estimate D2E/DX2                !
 ! D138  D(21,33,34,23)          0.1816         estimate D2E/DX2                !
 ! D139  D(21,33,34,35)       -178.1194         estimate D2E/DX2                !
 ! D140  D(32,33,34,23)        178.517          estimate D2E/DX2                !
 ! D141  D(32,33,34,35)          0.2159         estimate D2E/DX2                !
 ! D142  D(6,36,37,39)        -178.9445         estimate D2E/DX2                !
 ! D143  D(6,36,37,42)           2.3871         estimate D2E/DX2                !
 ! D144  D(38,36,37,39)          0.7137         estimate D2E/DX2                !
 ! D145  D(38,36,37,42)       -177.9548         estimate D2E/DX2                !
 ! D146  D(6,36,38,40)         179.6349         estimate D2E/DX2                !
 ! D147  D(6,36,38,43)          -0.1232         estimate D2E/DX2                !
 ! D148  D(37,36,38,40)         -0.0262         estimate D2E/DX2                !
 ! D149  D(37,36,38,43)       -179.7843         estimate D2E/DX2                !
 ! D150  D(36,37,39,41)         -0.8802         estimate D2E/DX2                !
 ! D151  D(36,37,39,44)        179.8813         estimate D2E/DX2                !
 ! D152  D(42,37,39,41)        177.7911         estimate D2E/DX2                !
 ! D153  D(42,37,39,44)         -1.4475         estimate D2E/DX2                !
 ! D154  D(36,38,40,41)         -0.5198         estimate D2E/DX2                !
 ! D155  D(36,38,40,45)       -179.6966         estimate D2E/DX2                !
 ! D156  D(43,38,40,41)        179.2331         estimate D2E/DX2                !
 ! D157  D(43,38,40,45)          0.0563         estimate D2E/DX2                !
 ! D158  D(37,39,41,40)          0.3476         estimate D2E/DX2                !
 ! D159  D(37,39,41,60)       -178.4958         estimate D2E/DX2                !
 ! D160  D(44,39,41,40)        179.5823         estimate D2E/DX2                !
 ! D161  D(44,39,41,60)          0.7389         estimate D2E/DX2                !
 ! D162  D(38,40,41,39)          0.3602         estimate D2E/DX2                !
 ! D163  D(38,40,41,60)        179.2086         estimate D2E/DX2                !
 ! D164  D(45,40,41,39)        179.5331         estimate D2E/DX2                !
 ! D165  D(45,40,41,60)         -1.6186         estimate D2E/DX2                !
 ! D166  D(39,41,60,61)       -140.8588         estimate D2E/DX2                !
 ! D167  D(39,41,60,62)        -20.0867         estimate D2E/DX2                !
 ! D168  D(39,41,60,63)         99.7349         estimate D2E/DX2                !
 ! D169  D(40,41,60,61)         40.3297         estimate D2E/DX2                !
 ! D170  D(40,41,60,62)        161.1017         estimate D2E/DX2                !
 ! D171  D(40,41,60,63)        -79.0766         estimate D2E/DX2                !
 ! D172  D(23,46,47,49)        178.9725         estimate D2E/DX2                !
 ! D173  D(23,46,47,52)         -2.5654         estimate D2E/DX2                !
 ! D174  D(48,46,47,49)         -0.8867         estimate D2E/DX2                !
 ! D175  D(48,46,47,52)        177.5754         estimate D2E/DX2                !
 ! D176  D(23,46,48,50)       -179.6476         estimate D2E/DX2                !
 ! D177  D(23,46,48,53)          0.5604         estimate D2E/DX2                !
 ! D178  D(47,46,48,50)          0.2127         estimate D2E/DX2                !
 ! D179  D(47,46,48,53)       -179.5793         estimate D2E/DX2                !
 ! D180  D(46,47,49,51)          0.8833         estimate D2E/DX2                !
 ! D181  D(46,47,49,54)        179.9954         estimate D2E/DX2                !
 ! D182  D(52,47,49,51)       -177.5846         estimate D2E/DX2                !
 ! D183  D(52,47,49,54)          1.5275         estimate D2E/DX2                !
 ! D184  D(46,48,50,51)          0.4896         estimate D2E/DX2                !
 ! D185  D(46,48,50,55)        179.9224         estimate D2E/DX2                !
 ! D186  D(53,48,50,51)       -179.7227         estimate D2E/DX2                !
 ! D187  D(53,48,50,55)         -0.2899         estimate D2E/DX2                !
 ! D188  D(47,49,51,50)         -0.1992         estimate D2E/DX2                !
 ! D189  D(47,49,51,56)        178.685          estimate D2E/DX2                !
 ! D190  D(54,49,51,50)       -179.3062         estimate D2E/DX2                !
 ! D191  D(54,49,51,56)         -0.422          estimate D2E/DX2                !
 ! D192  D(48,50,51,49)         -0.4947         estimate D2E/DX2                !
 ! D193  D(48,50,51,56)       -179.385          estimate D2E/DX2                !
 ! D194  D(55,50,51,49)       -179.9245         estimate D2E/DX2                !
 ! D195  D(55,50,51,56)          1.1852         estimate D2E/DX2                !
 ! D196  D(49,51,56,57)       -104.6677         estimate D2E/DX2                !
 ! D197  D(49,51,56,58)         15.2662         estimate D2E/DX2                !
 ! D198  D(49,51,56,59)        135.967          estimate D2E/DX2                !
 ! D199  D(50,51,56,57)         74.1855         estimate D2E/DX2                !
 ! D200  D(50,51,56,58)       -165.8805         estimate D2E/DX2                !
 ! D201  D(50,51,56,59)        -45.1798         estimate D2E/DX2                !
 --------------------------------------------------------------------------------
 Trust Radius=3.00D-01 FncErr=1.00D-07 GrdErr=1.00D-06
 Number of steps in this run=    378 maximum allowed number of steps=    378.
 GradGradGradGradGradGradGradGradGradGradGradGradGradGradGradGradGradGrad

 Leave Link  103 at Sat Oct 20 10:07:22 2018, MaxMem=   838860800 cpu:         0.4
 (Enter /soft/sl6.3/x86_64/gaussian/g09_d01/g09/l202.exe)
 Stoichiometry    C28H24Cl2FeN8(5)
 Framework group  C1[X(C28H24Cl2FeN8)]
 Deg. of freedom   183
 Full point group                 C1      NOp   1
 Largest Abelian subgroup         C1      NOp   1
 Largest concise Abelian subgroup C1      NOp   1
                         Standard orientation:                         
 ---------------------------------------------------------------------
 Center     Atomic      Atomic             Coordinates (Angstroms)
 Number     Number       Type             X           Y           Z
 ---------------------------------------------------------------------
      1         26           0       -1.783499   -0.029791    0.021447
      2         17           0       -2.051660    0.417381   -2.310039
      3          7           0       -3.093541   -1.930886   -0.374597
      4          7           0       -0.382636   -1.741504   -0.175363
      5          7           0        0.898420   -1.853742   -0.040621
      6          7           0        1.178782   -3.173226   -0.049068
      7          6           0       -4.413051   -1.957728   -0.560464
      8          1           0       -4.915050   -0.997819   -0.546000
      9          6           0       -5.127752   -3.129336   -0.782709
     10          1           0       -6.200602   -3.094719   -0.923744
     11          6           0       -4.428427   -4.331474   -0.825440
     12          1           0       -4.946678   -5.267681   -0.997558
     13          6           0       -3.050713   -4.313049   -0.658212
     14          1           0       -2.476033   -5.229782   -0.707408
     15          6           0       -2.413725   -3.089531   -0.435478
     16          6           0       -0.964230   -2.972883   -0.278585
     17          6           0        0.042960   -3.906883   -0.195874
     18          1           0        0.046065   -4.981915   -0.188122
     19         17           0       -1.911020   -0.477349    2.364072
     20          7           0       -3.133669    1.827510    0.456683
     21          7           0       -0.430183    1.729670    0.151464
     22          7           0        0.844206    1.882234   -0.003043
     23          7           0        1.079266    3.210381   -0.033652
     24          6           0       -4.442934    1.810966    0.704966
     25          1           0       -4.902933    0.831747    0.762824
     26          6           0       -5.195095    2.963217    0.903734
     27          1           0       -6.257704    2.893608    1.098998
     28          6           0       -4.545845    4.192753    0.850538
     29          1           0       -5.094838    5.115479    0.998399
     30          6           0       -3.177501    4.220513    0.619118
     31          1           0       -2.641053    5.161019    0.592192
     32          6           0       -2.500057    3.013218    0.430081
     33          6           0       -1.053360    2.943000    0.225648
     34          6           0       -0.079760    3.908035    0.108955
     35          1           0       -0.107211    4.982212    0.137968
     36          6           0        2.520729   -3.627742    0.110770
     37          6           0        2.955789   -4.771940   -0.552203
     38          6           0        3.386944   -2.918681    0.941947
     39          6           0        4.262534   -5.213890   -0.367452
     40          6           0        4.691152   -3.367583    1.102037
     41          6           0        5.153256   -4.521363    0.456821
     42          1           0        2.291124   -5.302618   -1.223247
     43          1           0        3.028212   -2.034057    1.450805
     44          1           0        4.595352   -6.107034   -0.885041
     45          1           0        5.360642   -2.815939    1.753515
     46          6           0        2.406948    3.706556   -0.188864
     47          6           0        2.630937    4.910058   -0.851452
     48          6           0        3.475562    2.976927    0.331247
     49          6           0        3.931132    5.391100   -0.975602
     50          6           0        4.766278    3.466604    0.184787
     51          6           0        5.020246    4.681431   -0.464280
     52          1           0        1.805338    5.457489   -1.289639
     53          1           0        3.282496    2.040572    0.836918
     54          1           0        4.098003    6.329409   -1.493178
     55          1           0        5.593921    2.895685    0.592385
     56          6           0        6.431648    5.189857   -0.625413
     57          1           0        6.966934    4.622152   -1.393711
     58          1           0        6.446051    6.240689   -0.920374
     59          1           0        6.997537    5.091019    0.304600
     60          6           0        6.579112   -4.983721    0.629024
     61          1           0        6.912813   -4.865623    1.662850
     62          1           0        6.694695   -6.033693    0.353280
     63          1           0        7.258285   -4.399833   -0.001376
 ---------------------------------------------------------------------
 Rotational constants (GHZ):      0.0744654      0.0710191      0.0394100
 Leave Link  202 at Sat Oct 20 10:07:22 2018, MaxMem=   838860800 cpu:         0.1
 (Enter /soft/sl6.3/x86_64/gaussian/g09_d01/g09/l301.exe)
 Standard basis: 6-311G(d,p) (5D, 7F)
 Ernie: Thresh=  0.10000D-02 Tol=  0.10000D-05 Strict=F.
 There are   934 symmetry adapted cartesian basis functions of A   symmetry.
 There are   890 symmetry adapted basis functions of A   symmetry.
   890 basis functions,  1523 primitive gaussians,   934 cartesian basis functions
   156 alpha electrons      152 beta electrons
       nuclear repulsion energy      5185.2587926093 Hartrees.
 IExCor=  402 DFT=T Ex+Corr=B3LYP ExCW=0 ScaHFX=  0.200000
 ScaDFX=  0.800000  0.720000  1.000000  0.810000 ScalE2=  1.000000  1.000000
 IRadAn=      0 IRanWt=     -1 IRanGd=            0 ICorTp=0 IEmpDi=  4
 NAtoms=   63 NActive=   63 NUniq=   63 SFac= 1.00D+00 NAtFMM=   60 NAOKFM=T Big=T
 Integral buffers will be    131072 words long.
 Raffenetti 2 integral format.
 Two-electron integral symmetry is turned on.
 Leave Link  301 at Sat Oct 20 10:07:23 2018, MaxMem=   838860800 cpu:         1.0
 (Enter /soft/sl6.3/x86_64/gaussian/g09_d01/g09/l302.exe)
 NPDir=0 NMtPBC=     1 NCelOv=     1 NCel=       1 NClECP=     1 NCelD=      1
         NCelK=      1 NCelE2=     1 NClLst=     1 CellRange=     0.0.
 One-electron integrals computed using PRISM.
 NBasis=   890 RedAO= T EigKep=  1.63D-04  NBF=   890
 NBsUse=   890 1.00D-06 EigRej= -1.00D+00 NBFU=   890
 Precomputing XC quadrature grid using
 IXCGrd= 4 IRadAn=           0 IRanWt=          -1 IRanGd=           0 AccXCQ= 0.00D+00.
 Generated NRdTot=       0 NPtTot=           0 NUsed=           0 NTot=          32
 NSgBfM=   846   846   846   846   846 MxSgAt=    63 MxSgA2=    63.
 Leave Link  302 at Sat Oct 20 10:07:26 2018, MaxMem=   838860800 cpu:        54.2
 (Enter /soft/sl6.3/x86_64/gaussian/g09_d01/g09/l303.exe)
 DipDrv:  MaxL=1.
 Leave Link  303 at Sat Oct 20 10:07:26 2018, MaxMem=   838860800 cpu:         3.6
 (Enter /soft/sl6.3/x86_64/gaussian/g09_d01/g09/l401.exe)
 ExpMin= 4.19D-02 ExpMax= 2.58D+05 ExpMxC= 8.89D+03 IAcc=2 IRadAn=         4 AccDes= 0.00D+00
 Harris functional with IExCor=  402 and IRadAn=       4 diagonalized for initial guess.
 HarFok:  IExCor=  402 AccDes= 0.00D+00 IRadAn=         4 IDoV= 1 UseB2=F ITyADJ=14
 ICtDFT=  3500011 ScaDFX=  1.000000  1.000000  1.000000  1.000000
 FoFCou: FMM=F IPFlag=           0 FMFlag=      100000 FMFlg1=        2001
         NFxFlg=           0 DoJE=T BraDBF=F KetDBF=T FulRan=T
         wScrn=  0.000000 ICntrl=     500 IOpCl=  0 I1Cent=   200000004 NGrid=           0
         NMat0=    1 NMatS0=      1 NMatT0=    0 NMatD0=    1 NMtDS0=    0 NMtDT0=    0
 Petite list used in FoFCou.
 Harris En= -3703.77038627595    
 JPrj=0 DoOrth=F DoCkMO=F.
 Initial guess <Sx>= 0.0000 <Sy>= 0.0000 <Sz>= 2.0000 <S**2>= 6.0000 S= 2.0000
 Leave Link  401 at Sat Oct 20 10:07:33 2018, MaxMem=   838860800 cpu:       102.8
 (Enter /soft/sl6.3/x86_64/gaussian/g09_d01/g09/l502.exe)
 UHF open shell SCF:
 Using DIIS extrapolation, IDIIS=  1040.
 Integral symmetry usage will be decided dynamically.
 IVT=     2657500 IEndB=     2657500 NGot=   838860800 MDV=   837093231
 LenX=   837093231 LenY=   836219941
 Requested convergence on RMS density matrix=1.00D-08 within 128 cycles.
 Requested convergence on MAX density matrix=1.00D-06.
 Requested convergence on             energy=1.00D-06.
 No special actions if energy rises.
 Fock matrices will be formed incrementally for  20 cycles.

 Cycle   1  Pass 1  IDiag  1:
 FoFJK:  IHMeth= 1 ICntrl=       0 DoSepK=F KAlg= 0 I1Cent=   0 FoldK=F
 IRaf= 570000000 NMat=   1 IRICut=       1 DoRegI=T DoRafI=F ISym2E= 0.
 FoFCou: FMM=T IPFlag=           0 FMFlag=      100000 FMFlg1=        2001
         NFxFlg=           0 DoJE=F BraDBF=F KetDBF=F FulRan=T
         wScrn=  0.000000 ICntrl=       0 IOpCl=  1 I1Cent=           0 NGrid=           0
         NMat0=    1 NMatS0=      1 NMatT0=    0 NMatD0=    1 NMtDS0=    0 NMtDT0=    0
 Symmetry not used in FoFCou.
 FMM levels:  10  Number of levels for PrismC:   9
 E= -3703.16443751332    
 DIIS: error= 4.82D-02 at cycle   1 NSaved=   1.
 NSaved= 1 IEnMin= 1 EnMin= -3703.16443751332     IErMin= 1 ErrMin= 4.82D-02
 ErrMax= 4.82D-02  0.00D+00 EMaxC= 1.00D-01 BMatC= 4.66D+00 BMatP= 4.66D+00
 IDIUse=3 WtCom= 5.18D-01 WtEn= 4.82D-01
 Coeff-Com:  0.100D+01
 Coeff-En:   0.100D+01
 Coeff:      0.100D+01
 Gap=     0.086 Goal=   None    Shift=    0.000
 Gap=     0.136 Goal=   None    Shift=    0.000
 GapD=    0.086 DampG=0.500 DampE=0.250 DampFc=0.1250 IDamp=-1.
 Damping current iteration by 1.25D-01
 RMSDP=2.05D-03 MaxDP=1.23D-01              OVMax= 3.21D-01

 Cycle   2  Pass 1  IDiag  1:
 RMSU=  2.55D-04    CP:  9.97D-01
 E= -3703.35291588784     Delta-E=       -0.188478374515 Rises=F Damp=T
 DIIS: error= 3.49D-02 at cycle   2 NSaved=   2.
 NSaved= 2 IEnMin= 2 EnMin= -3703.35291588784     IErMin= 2 ErrMin= 3.49D-02
 ErrMax= 3.49D-02  0.00D+00 EMaxC= 1.00D-01 BMatC= 2.75D+00 BMatP= 4.66D+00
 IDIUse=3 WtCom= 6.51D-01 WtEn= 3.49D-01
 Coeff-Com: -0.242D+01 0.342D+01
 Coeff-En:   0.000D+00 0.100D+01
 Coeff:     -0.158D+01 0.258D+01
 Gap=     0.231 Goal=   None    Shift=    0.000
 Gap=     0.274 Goal=   None    Shift=    0.000
 RMSDP=1.24D-03 MaxDP=9.21D-02 DE=-1.88D-01 OVMax= 3.11D-01

 Cycle   3  Pass 1  IDiag  1:
 RMSU=  1.10D-03    CP:  9.89D-01  3.00D+00
 E= -3703.94093126708     Delta-E=       -0.588015379244 Rises=F Damp=F
 DIIS: error= 2.90D-02 at cycle   3 NSaved=   3.
 NSaved= 3 IEnMin= 3 EnMin= -3703.94093126708     IErMin= 3 ErrMin= 2.90D-02
 ErrMax= 2.90D-02  0.00D+00 EMaxC= 1.00D-01 BMatC= 6.66D-01 BMatP= 2.75D+00
 IDIUse=3 WtCom= 7.10D-01 WtEn= 2.90D-01
 Coeff-Com: -0.111D+01 0.157D+01 0.538D+00
 Coeff-En:   0.000D+00 0.000D+00 0.100D+01
 Coeff:     -0.788D+00 0.112D+01 0.672D+00
 Gap=     0.195 Goal=   None    Shift=    0.000
 Gap=     0.185 Goal=   None    Shift=    0.000
 RMSDP=1.09D-03 MaxDP=9.63D-02 DE=-5.88D-01 OVMax= 2.17D-01

 Cycle   4  Pass 1  IDiag  1:
 RMSU=  6.78D-04    CP:  9.84D-01  3.00D+00  2.29D-01
 E= -3703.91994595165     Delta-E=        0.020985315434 Rises=F Damp=F
 DIIS: error= 4.67D-02 at cycle   4 NSaved=   4.
 NSaved= 4 IEnMin= 3 EnMin= -3703.94093126708     IErMin= 3 ErrMin= 2.90D-02
 ErrMax= 4.67D-02  0.00D+00 EMaxC= 1.00D-01 BMatC= 1.06D+00 BMatP= 6.66D-01
 IDIUse=2 WtCom= 0.00D+00 WtEn= 1.00D+00
 Coeff-En:   0.000D+00 0.000D+00 0.531D+00 0.469D+00
 Coeff:      0.000D+00 0.000D+00 0.531D+00 0.469D+00
 Gap=     0.127 Goal=   None    Shift=    0.000
 Gap=     0.209 Goal=   None    Shift=    0.000
 RMSDP=6.08D-04 MaxDP=6.32D-02 DE= 2.10D-02 OVMax= 1.89D-01

 Cycle   5  Pass 1  IDiag  1:
 RMSU=  2.77D-04    CP:  9.87D-01  3.00D+00  6.04D-01  4.86D-01
 E= -3704.05197975771     Delta-E=       -0.132033806058 Rises=F Damp=F
 DIIS: error= 1.20D-02 at cycle   5 NSaved=   5.
 NSaved= 5 IEnMin= 5 EnMin= -3704.05197975771     IErMin= 5 ErrMin= 1.20D-02
 ErrMax= 1.20D-02  0.00D+00 EMaxC= 1.00D-01 BMatC= 1.05D-01 BMatP= 6.66D-01
 IDIUse=3 WtCom= 8.80D-01 WtEn= 1.20D-01
 Coeff-Com:  0.869D-02 0.110D-03 0.270D+00 0.285D+00 0.437D+00
 Coeff-En:   0.000D+00 0.000D+00 0.000D+00 0.796D-01 0.920D+00
 Coeff:      0.765D-02 0.967D-04 0.238D+00 0.260D+00 0.495D+00
 Gap=     0.134 Goal=   None    Shift=    0.000
 Gap=     0.116 Goal=   None    Shift=    0.000
 RMSDP=2.64D-04 MaxDP=1.82D-02 DE=-1.32D-01 OVMax= 3.55D-02

 Cycle   6  Pass 1  IDiag  1:
 RMSU=  1.32D-04    CP:  9.84D-01  3.00D+00  5.28D-01  6.92D-01  4.30D-01
 E= -3704.06650961844     Delta-E=       -0.014529860733 Rises=F Damp=F
 DIIS: error= 3.47D-03 at cycle   6 NSaved=   6.
 NSaved= 6 IEnMin= 6 EnMin= -3704.06650961844     IErMin= 6 ErrMin= 3.47D-03
 ErrMax= 3.47D-03  0.00D+00 EMaxC= 1.00D-01 BMatC= 2.05D-02 BMatP= 1.05D-01
 IDIUse=3 WtCom= 9.65D-01 WtEn= 3.47D-02
 Coeff-Com: -0.108D-01 0.321D-02 0.318D-01 0.614D-01 0.342D+00 0.573D+00
 Coeff-En:   0.000D+00 0.000D+00 0.000D+00 0.000D+00 0.227D+00 0.773D+00
 Coeff:     -0.105D-01 0.310D-02 0.307D-01 0.593D-01 0.338D+00 0.580D+00
 Gap=     0.124 Goal=   None    Shift=    0.000
 Gap=     0.102 Goal=   None    Shift=    0.000
 RMSDP=9.38D-05 MaxDP=3.72D-03 DE=-1.45D-02 OVMax= 1.41D-02

 Cycle   7  Pass 1  IDiag  1:
 RMSU=  5.59D-05    CP:  9.84D-01  3.00D+00  5.53D-01  6.71D-01  6.14D-01
                    CP:  6.57D-01
 E= -3704.07041605219     Delta-E=       -0.003906433752 Rises=F Damp=F
 DIIS: error= 1.14D-03 at cycle   7 NSaved=   7.
 NSaved= 7 IEnMin= 7 EnMin= -3704.07041605219     IErMin= 7 ErrMin= 1.14D-03
 ErrMax= 1.14D-03  0.00D+00 EMaxC= 1.00D-01 BMatC= 3.00D-03 BMatP= 2.05D-02
 IDIUse=3 WtCom= 9.89D-01 WtEn= 1.14D-02
 Coeff-Com: -0.161D-01 0.132D-01-0.169D-01-0.280D-02 0.156D+00 0.398D+00
 Coeff-Com:  0.468D+00
 Coeff-En:   0.000D+00 0.000D+00 0.000D+00 0.000D+00 0.000D+00 0.118D+00
 Coeff-En:   0.882D+00
 Coeff:     -0.159D-01 0.131D-01-0.167D-01-0.276D-02 0.155D+00 0.394D+00
 Coeff:      0.473D+00
 Gap=     0.126 Goal=   None    Shift=    0.000
 Gap=     0.103 Goal=   None    Shift=    0.000
 RMSDP=3.80D-05 MaxDP=1.96D-03 DE=-3.91D-03 OVMax= 6.27D-03

 Cycle   8  Pass 1  IDiag  1:
 RMSU=  2.01D-05    CP:  9.84D-01  3.00D+00  5.41D-01  6.79D-01  6.26D-01
                    CP:  7.40D-01  5.25D-01
 E= -3704.07112440862     Delta-E=       -0.000708356432 Rises=F Damp=F
 DIIS: error= 2.88D-04 at cycle   8 NSaved=   8.
 NSaved= 8 IEnMin= 8 EnMin= -3704.07112440862     IErMin= 8 ErrMin= 2.88D-04
 ErrMax= 2.88D-04  0.00D+00 EMaxC= 1.00D-01 BMatC= 2.51D-04 BMatP= 3.00D-03
 IDIUse=3 WtCom= 9.97D-01 WtEn= 2.88D-03
 Coeff-Com: -0.835D-02 0.758D-02-0.128D-01-0.752D-02 0.568D-01 0.179D+00
 Coeff-Com:  0.283D+00 0.502D+00
 Coeff-En:   0.000D+00 0.000D+00 0.000D+00 0.000D+00 0.000D+00 0.000D+00
 Coeff-En:   0.000D+00 0.100D+01
 Coeff:     -0.833D-02 0.756D-02-0.128D-01-0.750D-02 0.566D-01 0.179D+00
 Coeff:      0.282D+00 0.504D+00
 Gap=     0.126 Goal=   None    Shift=    0.000
 Gap=     0.103 Goal=   None    Shift=    0.000
 RMSDP=9.78D-06 MaxDP=5.70D-04 DE=-7.08D-04 OVMax= 2.25D-03

 Cycle   9  Pass 1  IDiag  1:
 RMSU=  7.56D-06    CP:  9.84D-01  3.00D+00  5.41D-01  6.80D-01  6.26D-01
                    CP:  7.59D-01  5.94D-01  8.00D-01
 E= -3704.07117584005     Delta-E=       -0.000051431429 Rises=F Damp=F
 DIIS: error= 1.15D-04 at cycle   9 NSaved=   9.
 NSaved= 9 IEnMin= 9 EnMin= -3704.07117584005     IErMin= 9 ErrMin= 1.15D-04
 ErrMax= 1.15D-04  0.00D+00 EMaxC= 1.00D-01 BMatC= 4.45D-05 BMatP= 2.51D-04
 IDIUse=3 WtCom= 9.99D-01 WtEn= 1.15D-03
 Coeff-Com: -0.224D-02 0.249D-02-0.491D-02-0.395D-02 0.164D-02 0.298D-01
 Coeff-Com:  0.796D-01 0.315D+00 0.583D+00
 Coeff-En:   0.000D+00 0.000D+00 0.000D+00 0.000D+00 0.000D+00 0.000D+00
 Coeff-En:   0.000D+00 0.124D+00 0.876D+00
 Coeff:     -0.224D-02 0.249D-02-0.491D-02-0.395D-02 0.163D-02 0.298D-01
 Coeff:      0.795D-01 0.315D+00 0.583D+00
 Gap=     0.126 Goal=   None    Shift=    0.000
 Gap=     0.104 Goal=   None    Shift=    0.000
 RMSDP=4.82D-06 MaxDP=3.95D-04 DE=-5.14D-05 OVMax= 1.39D-03

 Cycle  10  Pass 1  IDiag  1:
 RMSU=  2.94D-06    CP:  9.84D-01  3.00D+00  5.39D-01  6.82D-01  6.27D-01
                    CP:  7.68D-01  6.00D-01  8.70D-01  7.26D-01
 E= -3704.07118663481     Delta-E=       -0.000010794762 Rises=F Damp=F
 DIIS: error= 2.97D-05 at cycle  10 NSaved=  10.
 NSaved=10 IEnMin=10 EnMin= -3704.07118663481     IErMin=10 ErrMin= 2.97D-05
 ErrMax= 2.97D-05  0.00D+00 EMaxC= 1.00D-01 BMatC= 4.09D-06 BMatP= 4.45D-05
 IDIUse=1 WtCom= 1.00D+00 WtEn= 0.00D+00
 Coeff-Com:  0.534D-04 0.773D-04-0.110D-02-0.109D-02-0.566D-02-0.511D-02
 Coeff-Com:  0.797D-02 0.954D-01 0.291D+00 0.619D+00
 Coeff:      0.534D-04 0.773D-04-0.110D-02-0.109D-02-0.566D-02-0.511D-02
 Coeff:      0.797D-02 0.954D-01 0.291D+00 0.619D+00
 Gap=     0.126 Goal=   None    Shift=    0.000
 Gap=     0.104 Goal=   None    Shift=    0.000
 RMSDP=1.86D-06 MaxDP=1.66D-04 DE=-1.08D-05 OVMax= 1.08D-03

 Cycle  11  Pass 1  IDiag  1:
 RMSU=  1.52D-06    CP:  9.84D-01  3.00D+00  5.39D-01  6.82D-01  6.27D-01
                    CP:  7.69D-01  6.08D-01  8.95D-01  8.09D-01  9.55D-01
 E= -3704.07118801983     Delta-E=       -0.000001385015 Rises=F Damp=F
 DIIS: error= 2.72D-05 at cycle  11 NSaved=  11.
 NSaved=11 IEnMin=11 EnMin= -3704.07118801983     IErMin=11 ErrMin= 2.72D-05
 ErrMax= 2.72D-05  0.00D+00 EMaxC= 1.00D-01 BMatC= 1.17D-06 BMatP= 4.09D-06
 IDIUse=1 WtCom= 1.00D+00 WtEn= 0.00D+00
 Coeff-Com:  0.590D-03-0.601D-03 0.302D-03 0.191D-03-0.377D-02-0.925D-02
 Coeff-Com: -0.107D-01-0.315D-02 0.586D-01 0.362D+00 0.606D+00
 Coeff:      0.590D-03-0.601D-03 0.302D-03 0.191D-03-0.377D-02-0.925D-02
 Coeff:     -0.107D-01-0.315D-02 0.586D-01 0.362D+00 0.606D+00
 Gap=     0.126 Goal=   None    Shift=    0.000
 Gap=     0.104 Goal=   None    Shift=    0.000
 RMSDP=1.22D-06 MaxDP=1.69D-04 DE=-1.39D-06 OVMax= 1.05D-03

 Cycle  12  Pass 1  IDiag  1:
 RMSU=  8.47D-07    CP:  9.84D-01  3.00D+00  5.39D-01  6.82D-01  6.28D-01
                    CP:  7.70D-01  6.10D-01  9.03D-01  8.45D-01  1.20D+00
                    CP:  1.22D+00
 E= -3704.07118872936     Delta-E=       -0.000000709535 Rises=F Damp=F
 DIIS: error= 2.72D-05 at cycle  12 NSaved=  12.
 NSaved=12 IEnMin=12 EnMin= -3704.07118872936     IErMin=12 ErrMin= 2.72D-05
 ErrMax= 2.72D-05  0.00D+00 EMaxC= 1.00D-01 BMatC= 4.00D-07 BMatP= 1.17D-06
 IDIUse=1 WtCom= 1.00D+00 WtEn= 0.00D+00
 Coeff-Com:  0.326D-03-0.356D-03 0.387D-03 0.329D-03-0.119D-02-0.465D-02
 Coeff-Com: -0.780D-02-0.193D-01-0.203D-01 0.940D-01 0.372D+00 0.587D+00
 Coeff:      0.326D-03-0.356D-03 0.387D-03 0.329D-03-0.119D-02-0.465D-02
 Coeff:     -0.780D-02-0.193D-01-0.203D-01 0.940D-01 0.372D+00 0.587D+00
 Gap=     0.126 Goal=   None    Shift=    0.000
 Gap=     0.104 Goal=   None    Shift=    0.000
 RMSDP=9.85D-07 MaxDP=1.59D-04 DE=-7.10D-07 OVMax= 9.72D-04

 Cycle  13  Pass 1  IDiag  1:
 RMSU=  5.10D-07    CP:  9.84D-01  3.00D+00  5.39D-01  6.82D-01  6.28D-01
                    CP:  7.70D-01  6.10D-01  9.14D-01  8.73D-01  1.34D+00
                    CP:  1.63D+00  1.27D+00
 E= -3704.07118920442     Delta-E=       -0.000000475051 Rises=F Damp=F
 DIIS: error= 2.53D-05 at cycle  13 NSaved=  13.
 NSaved=13 IEnMin=13 EnMin= -3704.07118920442     IErMin=13 ErrMin= 2.53D-05
 ErrMax= 2.53D-05  0.00D+00 EMaxC= 1.00D-01 BMatC= 1.89D-07 BMatP= 4.00D-07
 IDIUse=1 WtCom= 1.00D+00 WtEn= 0.00D+00
 Coeff-Com: -0.159D-03 0.165D-03 0.513D-04 0.732D-04 0.107D-02 0.175D-02
 Coeff-Com:  0.816D-03-0.898D-02-0.373D-01-0.112D+00-0.675D-01 0.326D+00
 Coeff-Com:  0.897D+00
 Coeff:     -0.159D-03 0.165D-03 0.513D-04 0.732D-04 0.107D-02 0.175D-02
 Coeff:      0.816D-03-0.898D-02-0.373D-01-0.112D+00-0.675D-01 0.326D+00
 Coeff:      0.897D+00
 Gap=     0.126 Goal=   None    Shift=    0.000
 Gap=     0.104 Goal=   None    Shift=    0.000
 RMSDP=1.45D-06 MaxDP=2.54D-04 DE=-4.75D-07 OVMax= 1.54D-03

 Cycle  14  Pass 1  IDiag  1:
 RMSU=  3.31D-07    CP:  9.84D-01  3.00D+00  5.39D-01  6.82D-01  6.28D-01
                    CP:  7.70D-01  6.12D-01  9.22D-01  9.03D-01  1.56D+00
                    CP:  2.21D+00  2.13D+00  1.76D+00
 E= -3704.07118981445     Delta-E=       -0.000000610034 Rises=F Damp=F
 DIIS: error= 2.32D-05 at cycle  14 NSaved=  14.
 NSaved=14 IEnMin=14 EnMin= -3704.07118981445     IErMin=14 ErrMin= 2.32D-05
 ErrMax= 2.32D-05  0.00D+00 EMaxC= 1.00D-01 BMatC= 1.33D-07 BMatP= 1.89D-07
 IDIUse=1 WtCom= 1.00D+00 WtEn= 0.00D+00
 Coeff-Com: -0.203D-03 0.218D-03-0.121D-03-0.109D-03 0.108D-02 0.293D-02
 Coeff-Com:  0.373D-02 0.339D-02-0.900D-02-0.886D-01-0.179D+00-0.697D-01
 Coeff-Com:  0.440D+00 0.895D+00
 Coeff:     -0.203D-03 0.218D-03-0.121D-03-0.109D-03 0.108D-02 0.293D-02
 Coeff:      0.373D-02 0.339D-02-0.900D-02-0.886D-01-0.179D+00-0.697D-01
 Coeff:      0.440D+00 0.895D+00
 Gap=     0.126 Goal=   None    Shift=    0.000
 Gap=     0.104 Goal=   None    Shift=    0.000
 RMSDP=1.47D-06 MaxDP=2.63D-04 DE=-6.10D-07 OVMax= 1.59D-03

 Cycle  15  Pass 1  IDiag  1:
 RMSU=  1.86D-07    CP:  9.84D-01  3.00D+00  5.39D-01  6.82D-01  6.28D-01
                    CP:  7.71D-01  6.12D-01  9.30D-01  9.33D-01  1.77D+00
                    CP:  2.79D+00  2.97D+00  2.88D+00  1.72D+00
 E= -3704.07119036762     Delta-E=       -0.000000553167 Rises=F Damp=F
 DIIS: error= 2.09D-05 at cycle  15 NSaved=  15.
 NSaved=15 IEnMin=15 EnMin= -3704.07119036762     IErMin=15 ErrMin= 2.09D-05
 ErrMax= 2.09D-05  0.00D+00 EMaxC= 1.00D-01 BMatC= 1.09D-07 BMatP= 1.33D-07
 IDIUse=1 WtCom= 1.00D+00 WtEn= 0.00D+00
 Coeff-Com:  0.111D-03-0.122D-03-0.164D-03-0.187D-03-0.543D-03 0.142D-03
 Coeff-Com:  0.219D-02 0.162D-01 0.467D-01 0.877D-01-0.593D-01-0.523D+00
 Coeff-Com: -0.887D+00 0.813D+00 0.150D+01
 Coeff:      0.111D-03-0.122D-03-0.164D-03-0.187D-03-0.543D-03 0.142D-03
 Coeff:      0.219D-02 0.162D-01 0.467D-01 0.877D-01-0.593D-01-0.523D+00
 Coeff:     -0.887D+00 0.813D+00 0.150D+01
 Gap=     0.126 Goal=   None    Shift=    0.000
 Gap=     0.104 Goal=   None    Shift=    0.000
 RMSDP=3.42D-06 MaxDP=6.14D-04 DE=-5.53D-07 OVMax= 3.70D-03

 Cycle  16  Pass 1  IDiag  1:
 RMSU=  2.72D-06    CP:  9.84D-01  3.00D+00  5.39D-01  6.82D-01  6.28D-01
                    CP:  7.71D-01  6.14D-01  9.46D-01  1.00D+00  2.24D+00
                    CP:  3.00D+00  3.00D+00  3.00D+00  3.00D+00  1.99D+00
 E= -3704.07119142211     Delta-E=       -0.000001054497 Rises=F Damp=F
 DIIS: error= 1.54D-05 at cycle  16 NSaved=  16.
 NSaved=16 IEnMin=16 EnMin= -3704.07119142211     IErMin=16 ErrMin= 1.54D-05
 ErrMax= 1.54D-05  0.00D+00 EMaxC= 1.00D-01 BMatC= 7.62D-08 BMatP= 1.09D-07
 IDIUse=1 WtCom= 1.00D+00 WtEn= 0.00D+00
 Coeff-Com:  0.260D-03-0.280D-03-0.616D-04-0.644D-04-0.158D-02-0.273D-02
 Coeff-Com: -0.151D-02 0.115D-01 0.478D-01 0.161D+00 0.132D+00-0.373D+00
 Coeff-Com: -0.125D+01-0.218D+00 0.139D+01 0.111D+01
 Coeff:      0.260D-03-0.280D-03-0.616D-04-0.644D-04-0.158D-02-0.273D-02
 Coeff:     -0.151D-02 0.115D-01 0.478D-01 0.161D+00 0.132D+00-0.373D+00
 Coeff:     -0.125D+01-0.218D+00 0.139D+01 0.111D+01
 Gap=     0.126 Goal=   None    Shift=    0.000
 Gap=     0.104 Goal=   None    Shift=    0.000
 RMSDP=4.22D-06 MaxDP=7.62D-04 DE=-1.05D-06 OVMax= 4.58D-03

 Cycle  17  Pass 1  IDiag  1:
 RMSU=  6.18D-07    CP:  9.84D-01  3.00D+00  5.39D-01  6.82D-01  6.27D-01
                    CP:  7.71D-01  6.16D-01  9.67D-01  1.09D+00  2.83D+00
                    CP:  3.00D+00  3.00D+00  3.00D+00  3.00D+00  3.00D+00
                    CP:  2.36D+00
 E= -3704.07119228711     Delta-E=       -0.000000864993 Rises=F Damp=F
 DIIS: error= 8.69D-06 at cycle  17 NSaved=  17.
 NSaved=17 IEnMin=17 EnMin= -3704.07119228711     IErMin=17 ErrMin= 8.69D-06
 ErrMax= 8.69D-06  0.00D+00 EMaxC= 1.00D-01 BMatC= 3.40D-08 BMatP= 7.62D-08
 IDIUse=1 WtCom= 1.00D+00 WtEn= 0.00D+00
 Coeff-Com:  0.116D-03-0.129D-03 0.442D-04 0.883D-04-0.798D-03-0.218D-02
 Coeff-Com: -0.263D-02-0.326D-02-0.711D-04 0.531D-01 0.157D+00 0.120D+00
 Coeff-Com: -0.321D+00-0.793D+00-0.147D-02 0.799D+00 0.996D+00
 Coeff:      0.116D-03-0.129D-03 0.442D-04 0.883D-04-0.798D-03-0.218D-02
 Coeff:     -0.263D-02-0.326D-02-0.711D-04 0.531D-01 0.157D+00 0.120D+00
 Coeff:     -0.321D+00-0.793D+00-0.147D-02 0.799D+00 0.996D+00
 Gap=     0.126 Goal=   None    Shift=    0.000
 Gap=     0.104 Goal=   None    Shift=    0.000
 RMSDP=3.51D-06 MaxDP=6.34D-04 DE=-8.65D-07 OVMax= 3.80D-03

 Cycle  18  Pass 1  IDiag  1:
 RMSU=  1.64D-06    CP:  9.84D-01  3.00D+00  5.38D-01  6.83D-01  6.27D-01
                    CP:  7.72D-01  6.17D-01  9.85D-01  1.16D+00  3.00D+00
                    CP:  3.00D+00  3.00D+00  3.00D+00  3.00D+00  3.00D+00
                    CP:  3.00D+00  1.91D+00
 E= -3704.07119263681     Delta-E=       -0.000000349706 Rises=F Damp=F
 DIIS: error= 3.07D-06 at cycle  18 NSaved=  18.
 NSaved=18 IEnMin=18 EnMin= -3704.07119263681     IErMin=18 ErrMin= 3.07D-06
 ErrMax= 3.07D-06  0.00D+00 EMaxC= 1.00D-01 BMatC= 8.46D-09 BMatP= 3.40D-08
 IDIUse=1 WtCom= 1.00D+00 WtEn= 0.00D+00
 Coeff-Com: -0.212D-04 0.216D-04 0.268D-04 0.445D-04 0.107D-03-0.926D-04
 Coeff-Com: -0.473D-03-0.363D-02-0.106D-01-0.171D-01 0.300D-01 0.138D+00
 Coeff-Com:  0.169D+00-0.272D+00-0.357D+00 0.618D-01 0.447D+00 0.815D+00
 Coeff:     -0.212D-04 0.216D-04 0.268D-04 0.445D-04 0.107D-03-0.926D-04
 Coeff:     -0.473D-03-0.363D-02-0.106D-01-0.171D-01 0.300D-01 0.138D+00
 Coeff:      0.169D+00-0.272D+00-0.357D+00 0.618D-01 0.447D+00 0.815D+00
 Gap=     0.126 Goal=   None    Shift=    0.000
 Gap=     0.104 Goal=   None    Shift=    0.000
 RMSDP=1.07D-06 MaxDP=1.94D-04 DE=-3.50D-07 OVMax= 1.16D-03

 Cycle  19  Pass 1  IDiag  1:
 RMSU=  2.20D-07    CP:  9.84D-01  3.00D+00  5.38D-01  6.83D-01  6.27D-01
                    CP:  7.72D-01  6.18D-01  9.90D-01  1.18D+00  3.00D+00
                    CP:  3.00D+00  3.00D+00  3.00D+00  3.00D+00  3.00D+00
                    CP:  3.00D+00  2.21D+00  1.62D+00
 E= -3704.07119267864     Delta-E=       -0.000000041829 Rises=F Damp=F
 DIIS: error= 1.43D-06 at cycle  19 NSaved=  19.
 NSaved=19 IEnMin=19 EnMin= -3704.07119267864     IErMin=19 ErrMin= 1.43D-06
 ErrMax= 1.43D-06  0.00D+00 EMaxC= 1.00D-01 BMatC= 4.44D-09 BMatP= 8.46D-09
 IDIUse=1 WtCom= 1.00D+00 WtEn= 0.00D+00
 Coeff-Com: -0.620D-04 0.682D-04-0.598D-06-0.594D-05 0.359D-03 0.766D-03
 Coeff-Com:  0.683D-03-0.104D-02-0.623D-02-0.299D-01-0.416D-01 0.403D-01
 Coeff-Com:  0.234D+00 0.124D+00-0.239D+00-0.259D+00-0.771D-01 0.537D+00
 Coeff-Com:  0.718D+00
 Coeff:     -0.620D-04 0.682D-04-0.598D-06-0.594D-05 0.359D-03 0.766D-03
 Coeff:      0.683D-03-0.104D-02-0.623D-02-0.299D-01-0.416D-01 0.403D-01
 Coeff:      0.234D+00 0.124D+00-0.239D+00-0.259D+00-0.771D-01 0.537D+00
 Coeff:      0.718D+00
 Gap=     0.126 Goal=   None    Shift=    0.000
 Gap=     0.104 Goal=   None    Shift=    0.000
 RMSDP=4.77D-07 MaxDP=8.60D-05 DE=-4.18D-08 OVMax= 5.12D-04

 Cycle  20  Pass 1  IDiag  1:
 RMSU=  6.42D-08    CP:  9.84D-01  3.00D+00  5.38D-01  6.83D-01  6.27D-01
                    CP:  7.72D-01  6.18D-01  9.93D-01  1.19D+00  3.00D+00
                    CP:  3.00D+00  3.00D+00  3.00D+00  3.00D+00  3.00D+00
                    CP:  3.00D+00  2.33D+00  1.89D+00  1.36D+00
 E= -3704.07119268829     Delta-E=       -0.000000009650 Rises=F Damp=F
 DIIS: error= 9.81D-07 at cycle  20 NSaved=  20.
 NSaved=20 IEnMin=20 EnMin= -3704.07119268829     IErMin=20 ErrMin= 9.81D-07
 ErrMax= 9.81D-07  0.00D+00 EMaxC= 1.00D-01 BMatC= 1.63D-09 BMatP= 4.44D-09
 IDIUse=1 WtCom= 1.00D+00 WtEn= 0.00D+00
 Coeff-Com: -0.338D-04 0.384D-04-0.594D-05-0.136D-04 0.180D-03 0.476D-03
 Coeff-Com:  0.499D-03 0.210D-03-0.943D-03-0.137D-01-0.352D-01-0.165D-01
 Coeff-Com:  0.102D+00 0.160D+00-0.463D-01-0.183D+00-0.191D+00 0.756D-01
 Coeff-Com:  0.460D+00 0.688D+00
 Coeff:     -0.338D-04 0.384D-04-0.594D-05-0.136D-04 0.180D-03 0.476D-03
 Coeff:      0.499D-03 0.210D-03-0.943D-03-0.137D-01-0.352D-01-0.165D-01
 Coeff:      0.102D+00 0.160D+00-0.463D-01-0.183D+00-0.191D+00 0.756D-01
 Coeff:      0.460D+00 0.688D+00
 Gap=     0.126 Goal=   None    Shift=    0.000
 Gap=     0.104 Goal=   None    Shift=    0.000
 RMSDP=1.95D-07 MaxDP=3.48D-05 DE=-9.65D-09 OVMax= 2.06D-04

 Cycle  21  Pass 1  IDiag  1:
 Restarting incremental Fock formation.
 E= -3704.07119269217     Delta-E=       -0.000000003873 Rises=F Damp=F
 DIIS: error= 6.03D-07 at cycle  21 NSaved=  20.
 NSaved=20 IEnMin=20 EnMin= -3704.07119269217     IErMin=20 ErrMin= 6.03D-07
 ErrMax= 6.03D-07  0.00D+00 EMaxC= 1.00D-01 BMatC= 5.91D-10 BMatP= 1.63D-09
 IDIUse=1 WtCom= 1.00D+00 WtEn= 0.00D+00
 Coeff-Com:  0.627D-06-0.239D-05-0.587D-05 0.351D-06 0.517D-04 0.868D-04
 Coeff-Com:  0.399D-03 0.118D-02 0.632D-03-0.809D-02-0.215D-01-0.100D-01
 Coeff-Com:  0.573D-01 0.460D-01-0.276D-01-0.957D-01-0.130D+00 0.465D-01
 Coeff-Com:  0.438D+00 0.702D+00
 Coeff:      0.627D-06-0.239D-05-0.587D-05 0.351D-06 0.517D-04 0.868D-04
 Coeff:      0.399D-03 0.118D-02 0.632D-03-0.809D-02-0.215D-01-0.100D-01
 Coeff:      0.573D-01 0.460D-01-0.276D-01-0.957D-01-0.130D+00 0.465D-01
 Coeff:      0.438D+00 0.702D+00
 Gap=     0.126 Goal=   None    Shift=    0.000
 Gap=     0.104 Goal=   None    Shift=    0.000
 RMSDP=8.01D-08 MaxDP=1.38D-05 DE=-3.87D-09 OVMax= 8.11D-05

 Cycle  22  Pass 1  IDiag  1:
 RMSU=  8.01D-08    CP:  1.00D+00
 E= -3704.07119269283     Delta-E=       -0.000000000664 Rises=F Damp=F
 DIIS: error= 3.17D-07 at cycle  22 NSaved=  20.
 NSaved=20 IEnMin=20 EnMin= -3704.07119269283     IErMin=20 ErrMin= 3.17D-07
 ErrMax= 3.17D-07  0.00D+00 EMaxC= 1.00D-01 BMatC= 2.31D-10 BMatP= 5.91D-10
 IDIUse=1 WtCom= 1.00D+00 WtEn= 0.00D+00
 Coeff-Com: -0.437D-05-0.439D-05-0.115D-04-0.290D-05 0.509D-04 0.350D-03
 Coeff-Com:  0.664D-03 0.198D-02 0.245D-02-0.602D-02-0.272D-01-0.928D-02
 Coeff-Com:  0.351D-01 0.335D-01-0.933D-03-0.975D-01-0.129D+00 0.647D-02
 Coeff-Com:  0.452D+00 0.738D+00
 Coeff:     -0.437D-05-0.439D-05-0.115D-04-0.290D-05 0.509D-04 0.350D-03
 Coeff:      0.664D-03 0.198D-02 0.245D-02-0.602D-02-0.272D-01-0.928D-02
 Coeff:      0.351D-01 0.335D-01-0.933D-03-0.975D-01-0.129D+00 0.647D-02
 Coeff:      0.452D+00 0.738D+00
 Gap=     0.126 Goal=   None    Shift=    0.000
 Gap=     0.104 Goal=   None    Shift=    0.000
 RMSDP=3.94D-08 MaxDP=6.08D-06 DE=-6.64D-10 OVMax= 3.64D-05

 Cycle  23  Pass 1  IDiag  1:
 RMSU=  1.91D-08    CP:  1.00D+00  1.43D+00
 E= -3704.07119269301     Delta-E=       -0.000000000178 Rises=F Damp=F
 DIIS: error= 2.34D-07 at cycle  23 NSaved=  20.
 NSaved=20 IEnMin=20 EnMin= -3704.07119269301     IErMin=20 ErrMin= 2.34D-07
 ErrMax= 2.34D-07  0.00D+00 EMaxC= 1.00D-01 BMatC= 7.86D-11 BMatP= 2.31D-10
 IDIUse=1 WtCom= 1.00D+00 WtEn= 0.00D+00
 Coeff-Com: -0.796D-06-0.223D-04-0.580D-04-0.466D-04 0.734D-04 0.219D-03
 Coeff-Com:  0.214D-02 0.545D-02 0.190D-02-0.200D-01-0.254D-01 0.133D-01
 Coeff-Com:  0.332D-01 0.292D-01-0.263D-01-0.100D+00-0.135D+00 0.664D-01
 Coeff-Com:  0.473D+00 0.682D+00
 Coeff:     -0.796D-06-0.223D-04-0.580D-04-0.466D-04 0.734D-04 0.219D-03
 Coeff:      0.214D-02 0.545D-02 0.190D-02-0.200D-01-0.254D-01 0.133D-01
 Coeff:      0.332D-01 0.292D-01-0.263D-01-0.100D+00-0.135D+00 0.664D-01
 Coeff:      0.473D+00 0.682D+00
 Gap=     0.126 Goal=   None    Shift=    0.000
 Gap=     0.104 Goal=   None    Shift=    0.000
 RMSDP=1.69D-08 MaxDP=1.96D-06 DE=-1.78D-10 OVMax= 1.42D-05

 Cycle  24  Pass 1  IDiag  1:
 RMSU=  1.00D-08    CP:  1.00D+00  1.59D+00  1.24D+00
 E= -3704.07119269312     Delta-E=       -0.000000000111 Rises=F Damp=F
 DIIS: error= 1.41D-07 at cycle  24 NSaved=  20.
 NSaved=20 IEnMin=20 EnMin= -3704.07119269312     IErMin=20 ErrMin= 1.41D-07
 ErrMax= 1.41D-07  0.00D+00 EMaxC= 1.00D-01 BMatC= 1.83D-11 BMatP= 7.86D-11
 IDIUse=1 WtCom= 1.00D+00 WtEn= 0.00D+00
 Coeff-Com: -0.170D-04-0.420D-04-0.479D-04-0.181D-04 0.113D-03 0.111D-02
 Coeff-Com:  0.225D-02 0.616D-03-0.717D-02-0.817D-02 0.308D-02 0.953D-02
 Coeff-Com:  0.117D-01 0.263D-02-0.263D-01-0.660D-01-0.481D-01 0.101D+00
 Coeff-Com:  0.352D+00 0.671D+00
 Coeff:     -0.170D-04-0.420D-04-0.479D-04-0.181D-04 0.113D-03 0.111D-02
 Coeff:      0.225D-02 0.616D-03-0.717D-02-0.817D-02 0.308D-02 0.953D-02
 Coeff:      0.117D-01 0.263D-02-0.263D-01-0.660D-01-0.481D-01 0.101D+00
 Coeff:      0.352D+00 0.671D+00
 Gap=     0.126 Goal=   None    Shift=    0.000
 Gap=     0.104 Goal=   None    Shift=    0.000
 RMSDP=8.17D-09 MaxDP=9.39D-07 DE=-1.11D-10 OVMax= 6.58D-06

 SCF Done:  E(UB3LYP) =  -3704.07119269     A.U. after   24 cycles
            NFock= 24  Conv=0.82D-08     -V/T= 2.0025
 <Sx>= 0.0000 <Sy>= 0.0000 <Sz>= 2.0000 <S**2>= 6.0079 S= 2.0016
 <L.S>= 0.000000000000E+00
 KE= 3.694792403230D+03 PE=-1.910488019696D+04 EE= 6.520757808432D+03
 Annihilation of the first spin contaminant:
 S**2 before annihilation     6.0079,   after     6.0000
 Leave Link  502 at Sat Oct 20 10:29:38 2018, MaxMem=   838860800 cpu:     21119.3
 (Enter /soft/sl6.3/x86_64/gaussian/g09_d01/g09/l601.exe)
 Copying SCF densities to generalized density rwf, IOpCl= 1 IROHF=0.

 **********************************************************************

            Population analysis using the SCF density.

 **********************************************************************

 Orbital symmetries:
 Alpha Orbitals:
       Occupied  (A) (A) (A) (A) (A) (A) (A) (A) (A) (A) (A) (A)
                 (A) (A) (A) (A) (A) (A) (A) (A) (A) (A) (A) (A)
                 (A) (A) (A) (A) (A) (A) (A) (A) (A) (A) (A) (A)
                 (A) (A) (A) (A) (A) (A) (A) (A) (A) (A) (A) (A)
                 (A) (A) (A) (A) (A) (A) (A) (A) (A) (A) (A) (A)
                 (A) (A) (A) (A) (A) (A) (A) (A) (A) (A) (A) (A)
                 (A) (A) (A) (A) (A) (A) (A) (A) (A) (A) (A) (A)
                 (A) (A) (A) (A) (A) (A) (A) (A) (A) (A) (A) (A)
                 (A) (A) (A) (A) (A) (A) (A) (A) (A) (A) (A) (A)
                 (A) (A) (A) (A) (A) (A) (A) (A) (A) (A) (A) (A)
                 (A) (A) (A) (A) (A) (A) (A) (A) (A) (A) (A) (A)
                 (A) (A) (A) (A) (A) (A) (A) (A) (A) (A) (A) (A)
                 (A) (A) (A) (A) (A) (A) (A) (A) (A) (A) (A) (A)
       Virtual   (A) (A) (A) (A) (A) (A) (A) (A) (A) (A) (A) (A)
                 (A) (A) (A) (A) (A) (A) (A) (A) (A) (A) (A) (A)
                 (A) (A) (A) (A) (A) (A) (A) (A) (A) (A) (A) (A)
                 (A) (A) (A) (A) (A) (A) (A) (A) (A) (A) (A) (A)
                 (A) (A) (A) (A) (A) (A) (A) (A) (A) (A) (A) (A)
                 (A) (A) (A) (A) (A) (A) (A) (A) (A) (A) (A) (A)
                 (A) (A) (A) (A) (A) (A) (A) (A) (A) (A) (A) (A)
                 (A) (A) (A) (A) (A) (A) (A) (A) (A) (A) (A) (A)
                 (A) (A) (A) (A) (A) (A) (A) (A) (A) (A) (A) (A)
                 (A) (A) (A) (A) (A) (A) (A) (A) (A) (A) (A) (A)
                 (A) (A) (A) (A) (A) (A) (A) (A) (A) (A) (A) (A)
                 (A) (A) (A) (A) (A) (A) (A) (A) (A) (A) (A) (A)
                 (A) (A) (A) (A) (A) (A) (A) (A) (A) (A) (A) (A)
                 (A) (A) (A) (A) (A) (A) (A) (A) (A) (A) (A) (A)
                 (A) (A) (A) (A) (A) (A) (A) (A) (A) (A) (A) (A)
                 (A) (A) (A) (A) (A) (A) (A) (A) (A) (A) (A) (A)
                 (A) (A) (A) (A) (A) (A) (A) (A) (A) (A) (A) (A)
                 (A) (A) (A) (A) (A) (A) (A) (A) (A) (A) (A) (A)
                 (A) (A) (A) (A) (A) (A) (A) (A) (A) (A) (A) (A)
                 (A) (A) (A) (A) (A) (A) (A) (A) (A) (A) (A) (A)
                 (A) (A) (A) (A) (A) (A) (A) (A) (A) (A) (A) (A)
                 (A) (A) (A) (A) (A) (A) (A) (A) (A) (A) (A) (A)
                 (A) (A) (A) (A) (A) (A) (A) (A) (A) (A) (A) (A)
                 (A) (A) (A) (A) (A) (A) (A) (A) (A) (A) (A) (A)
                 (A) (A) (A) (A) (A) (A) (A) (A) (A) (A) (A) (A)
                 (A) (A) (A) (A) (A) (A) (A) (A) (A) (A) (A) (A)
                 (A) (A) (A) (A) (A) (A) (A) (A) (A) (A) (A) (A)
                 (A) (A) (A) (A) (A) (A) (A) (A) (A) (A) (A) (A)
                 (A) (A) (A) (A) (A) (A) (A) (A) (A) (A) (A) (A)
                 (A) (A) (A) (A) (A) (A) (A) (A) (A) (A) (A) (A)
                 (A) (A) (A) (A) (A) (A) (A) (A) (A) (A) (A) (A)
                 (A) (A) (A) (A) (A) (A) (A) (A) (A) (A) (A) (A)
                 (A) (A) (A) (A) (A) (A) (A) (A) (A) (A) (A) (A)
                 (A) (A) (A) (A) (A) (A) (A) (A) (A) (A) (A) (A)
                 (A) (A) (A) (A) (A) (A) (A) (A) (A) (A) (A) (A)
                 (A) (A) (A) (A) (A) (A) (A) (A) (A) (A) (A) (A)
                 (A) (A) (A) (A) (A) (A) (A) (A) (A) (A) (A) (A)
                 (A) (A) (A) (A) (A) (A) (A) (A) (A) (A) (A) (A)
                 (A) (A) (A) (A) (A) (A) (A) (A) (A) (A) (A) (A)
                 (A) (A) (A) (A) (A) (A) (A) (A) (A) (A) (A) (A)
                 (A) (A) (A) (A) (A) (A) (A) (A) (A) (A) (A) (A)
                 (A) (A) (A) (A) (A) (A) (A) (A) (A) (A) (A) (A)
                 (A) (A) (A) (A) (A) (A) (A) (A) (A) (A) (A) (A)
                 (A) (A) (A) (A) (A) (A) (A) (A) (A) (A) (A) (A)
                 (A) (A) (A) (A) (A) (A) (A) (A) (A) (A) (A) (A)
                 (A) (A) (A) (A) (A) (A) (A) (A) (A) (A) (A) (A)
                 (A) (A) (A) (A) (A) (A) (A) (A) (A) (A) (A) (A)
                 (A) (A) (A) (A) (A) (A) (A) (A) (A) (A) (A) (A)
                 (A) (A) (A) (A) (A) (A) (A) (A) (A) (A) (A) (A)
                 (A) (A) (A) (A) (A) (A) (A) (A) (A) (A) (A) (A)
                 (A) (A) (A) (A) (A) (A) (A) (A) (A) (A) (A) (A)
                 (A) (A) (A) (A) (A) (A) (A) (A) (A) (A) (A) (A)
                 (A) (A) (A) (A) (A) (A) (A) (A) (A) (A) (A) (A)
                 (A) (A) (A) (A) (A) (A) (A) (A) (A) (A) (A) (A)
                 (A) (A) (A) (A) (A) (A) (A) (A) (A) (A) (A) (A)
                 (A) (A) (A) (A) (A) (A) (A) (A) (A) (A) (A) (A)
                 (A) (A) (A) (A) (A) (A) (A) (A) (A) (A) (A) (A)
                 (A) (A) (A) (A) (A) (A) (A) (A) (A) (A) (A) (A)
                 (A) (A) (A) (A) (A) (A) (A) (A) (A) (A) (A) (A)
                 (A) (A) (A) (A) (A) (A) (A) (A) (A) (A) (A) (A)
                 (A) (A) (A) (A) (A) (A) (A) (A) (A) (A) (A) (A)
                 (A) (A)
 Beta  Orbitals:
       Occupied  (A) (A) (A) (A) (A) (A) (A) (A) (A) (A) (A) (A)
                 (A) (A) (A) (A) (A) (A) (A) (A) (A) (A) (A) (A)
                 (A) (A) (A) (A) (A) (A) (A) (A) (A) (A) (A) (A)
                 (A) (A) (A) (A) (A) (A) (A) (A) (A) (A) (A) (A)
                 (A) (A) (A) (A) (A) (A) (A) (A) (A) (A) (A) (A)
                 (A) (A) (A) (A) (A) (A) (A) (A) (A) (A) (A) (A)
                 (A) (A) (A) (A) (A) (A) (A) (A) (A) (A) (A) (A)
                 (A) (A) (A) (A) (A) (A) (A) (A) (A) (A) (A) (A)
                 (A) (A) (A) (A) (A) (A) (A) (A) (A) (A) (A) (A)
                 (A) (A) (A) (A) (A) (A) (A) (A) (A) (A) (A) (A)
                 (A) (A) (A) (A) (A) (A) (A) (A) (A) (A) (A) (A)
                 (A) (A) (A) (A) (A) (A) (A) (A) (A) (A) (A) (A)
                 (A) (A) (A) (A) (A) (A) (A) (A)
       Virtual   (A) (A) (A) (A) (A) (A) (A) (A) (A) (A) (A) (A)
                 (A) (A) (A) (A) (A) (A) (A) (A) (A) (A) (A) (A)
                 (A) (A) (A) (A) (A) (A) (A) (A) (A) (A) (A) (A)
                 (A) (A) (A) (A) (A) (A) (A) (A) (A) (A) (A) (A)
                 (A) (A) (A) (A) (A) (A) (A) (A) (A) (A) (A) (A)
                 (A) (A) (A) (A) (A) (A) (A) (A) (A) (A) (A) (A)
                 (A) (A) (A) (A) (A) (A) (A) (A) (A) (A) (A) (A)
                 (A) (A) (A) (A) (A) (A) (A) (A) (A) (A) (A) (A)
                 (A) (A) (A) (A) (A) (A) (A) (A) (A) (A) (A) (A)
                 (A) (A) (A) (A) (A) (A) (A) (A) (A) (A) (A) (A)
                 (A) (A) (A) (A) (A) (A) (A) (A) (A) (A) (A) (A)
                 (A) (A) (A) (A) (A) (A) (A) (A) (A) (A) (A) (A)
                 (A) (A) (A) (A) (A) (A) (A) (A) (A) (A) (A) (A)
                 (A) (A) (A) (A) (A) (A) (A) (A) (A) (A) (A) (A)
                 (A) (A) (A) (A) (A) (A) (A) (A) (A) (A) (A) (A)
                 (A) (A) (A) (A) (A) (A) (A) (A) (A) (A) (A) (A)
                 (A) (A) (A) (A) (A) (A) (A) (A) (A) (A) (A) (A)
                 (A) (A) (A) (A) (A) (A) (A) (A) (A) (A) (A) (A)
                 (A) (A) (A) (A) (A) (A) (A) (A) (A) (A) (A) (A)
                 (A) (A) (A) (A) (A) (A) (A) (A) (A) (A) (A) (A)
                 (A) (A) (A) (A) (A) (A) (A) (A) (A) (A) (A) (A)
                 (A) (A) (A) (A) (A) (A) (A) (A) (A) (A) (A) (A)
                 (A) (A) (A) (A) (A) (A) (A) (A) (A) (A) (A) (A)
                 (A) (A) (A) (A) (A) (A) (A) (A) (A) (A) (A) (A)
                 (A) (A) (A) (A) (A) (A) (A) (A) (A) (A) (A) (A)
                 (A) (A) (A) (A) (A) (A) (A) (A) (A) (A) (A) (A)
                 (A) (A) (A) (A) (A) (A) (A) (A) (A) (A) (A) (A)
                 (A) (A) (A) (A) (A) (A) (A) (A) (A) (A) (A) (A)
                 (A) (A) (A) (A) (A) (A) (A) (A) (A) (A) (A) (A)
                 (A) (A) (A) (A) (A) (A) (A) (A) (A) (A) (A) (A)
                 (A) (A) (A) (A) (A) (A) (A) (A) (A) (A) (A) (A)
                 (A) (A) (A) (A) (A) (A) (A) (A) (A) (A) (A) (A)
                 (A) (A) (A) (A) (A) (A) (A) (A) (A) (A) (A) (A)
                 (A) (A) (A) (A) (A) (A) (A) (A) (A) (A) (A) (A)
                 (A) (A) (A) (A) (A) (A) (A) (A) (A) (A) (A) (A)
                 (A) (A) (A) (A) (A) (A) (A) (A) (A) (A) (A) (A)
                 (A) (A) (A) (A) (A) (A) (A) (A) (A) (A) (A) (A)
                 (A) (A) (A) (A) (A) (A) (A) (A) (A) (A) (A) (A)
                 (A) (A) (A) (A) (A) (A) (A) (A) (A) (A) (A) (A)
                 (A) (A) (A) (A) (A) (A) (A) (A) (A) (A) (A) (A)
                 (A) (A) (A) (A) (A) (A) (A) (A) (A) (A) (A) (A)
                 (A) (A) (A) (A) (A) (A) (A) (A) (A) (A) (A) (A)
                 (A) (A) (A) (A) (A) (A) (A) (A) (A) (A) (A) (A)
                 (A) (A) (A) (A) (A) (A) (A) (A) (A) (A) (A) (A)
                 (A) (A) (A) (A) (A) (A) (A) (A) (A) (A) (A) (A)
                 (A) (A) (A) (A) (A) (A) (A) (A) (A) (A) (A) (A)
                 (A) (A) (A) (A) (A) (A) (A) (A) (A) (A) (A) (A)
                 (A) (A) (A) (A) (A) (A) (A) (A) (A) (A) (A) (A)
                 (A) (A) (A) (A) (A) (A) (A) (A) (A) (A) (A) (A)
                 (A) (A) (A) (A) (A) (A) (A) (A) (A) (A) (A) (A)
                 (A) (A) (A) (A) (A) (A) (A) (A) (A) (A) (A) (A)
                 (A) (A) (A) (A) (A) (A) (A) (A) (A) (A) (A) (A)
                 (A) (A) (A) (A) (A) (A) (A) (A) (A) (A) (A) (A)
                 (A) (A) (A) (A) (A) (A) (A) (A) (A) (A) (A) (A)
                 (A) (A) (A) (A) (A) (A) (A) (A) (A) (A) (A) (A)
                 (A) (A) (A) (A) (A) (A) (A) (A) (A) (A) (A) (A)
                 (A) (A) (A) (A) (A) (A) (A) (A) (A) (A) (A) (A)
                 (A) (A) (A) (A) (A) (A) (A) (A) (A) (A) (A) (A)
                 (A) (A) (A) (A) (A) (A) (A) (A) (A) (A) (A) (A)
                 (A) (A) (A) (A) (A) (A) (A) (A) (A) (A) (A) (A)
                 (A) (A) (A) (A) (A) (A) (A) (A) (A) (A) (A) (A)
                 (A) (A) (A) (A) (A) (A)
 The electronic state is 5-A.
 Alpha  occ. eigenvalues -- -256.00268-101.41544-101.41473 -29.97365 -25.85980
 Alpha  occ. eigenvalues --  -25.83658 -25.82961 -14.42801 -14.42775 -14.38438
 Alpha  occ. eigenvalues --  -14.38424 -14.35966 -14.35959 -14.33224 -14.33224
 Alpha  occ. eigenvalues --  -10.24117 -10.24111 -10.23676 -10.23668 -10.23539
 Alpha  occ. eigenvalues --  -10.23538 -10.22211 -10.22206 -10.21914 -10.21911
 Alpha  occ. eigenvalues --  -10.20353 -10.20348 -10.20264 -10.20198 -10.20053
 Alpha  occ. eigenvalues --  -10.19980 -10.19710 -10.19705 -10.19455 -10.19432
 Alpha  occ. eigenvalues --  -10.19340 -10.19281 -10.19140 -10.19133 -10.19132
 Alpha  occ. eigenvalues --  -10.19101 -10.18267 -10.18218  -9.32982  -9.32913
 Alpha  occ. eigenvalues --   -7.08990  -7.08922  -7.08736  -7.08722  -7.08666
 Alpha  occ. eigenvalues --   -7.08651  -3.48476  -2.30015  -2.25289  -2.23703
 Alpha  occ. eigenvalues --   -1.12516  -1.12496  -0.97048  -0.96990  -0.94935
 Alpha  occ. eigenvalues --   -0.94905  -0.87771  -0.87733  -0.84287  -0.84255
 Alpha  occ. eigenvalues --   -0.82182  -0.82155  -0.79853  -0.79818  -0.77910
 Alpha  occ. eigenvalues --   -0.77872  -0.76973  -0.76930  -0.72241  -0.72203
 Alpha  occ. eigenvalues --   -0.68668  -0.68241  -0.68028  -0.67986  -0.66319
 Alpha  occ. eigenvalues --   -0.66228  -0.64250  -0.64191  -0.63867  -0.63784
 Alpha  occ. eigenvalues --   -0.61877  -0.61726  -0.59502  -0.59481  -0.57631
 Alpha  occ. eigenvalues --   -0.57486  -0.53980  -0.53699  -0.51142  -0.51068
 Alpha  occ. eigenvalues --   -0.50496  -0.50480  -0.49681  -0.49639  -0.49090
 Alpha  occ. eigenvalues --   -0.48879  -0.48250  -0.48207  -0.47759  -0.47666
 Alpha  occ. eigenvalues --   -0.45599  -0.45239  -0.44715  -0.44639  -0.44617
 Alpha  occ. eigenvalues --   -0.44461  -0.43859  -0.43819  -0.42974  -0.42498
 Alpha  occ. eigenvalues --   -0.42339  -0.42257  -0.40567  -0.40529  -0.39560
 Alpha  occ. eigenvalues --   -0.39238  -0.39113  -0.38903  -0.38230  -0.37933
 Alpha  occ. eigenvalues --   -0.37825  -0.37386  -0.36746  -0.36693  -0.34060
 Alpha  occ. eigenvalues --   -0.33906  -0.33759  -0.32705  -0.32494  -0.31718
 Alpha  occ. eigenvalues --   -0.31470  -0.31313  -0.31079  -0.30706  -0.30311
 Alpha  occ. eigenvalues --   -0.29472  -0.29355  -0.27772  -0.27729  -0.26510
 Alpha  occ. eigenvalues --   -0.26407  -0.24657  -0.24552  -0.24391  -0.23791
 Alpha  occ. eigenvalues --   -0.21297  -0.21275  -0.21242  -0.20668  -0.20589
 Alpha  occ. eigenvalues --   -0.18468
 Alpha virt. eigenvalues --   -0.05857  -0.05823  -0.05051  -0.04866  -0.03456
 Alpha virt. eigenvalues --   -0.03374  -0.03177  -0.03113   0.00019   0.00188
 Alpha virt. eigenvalues --    0.02654   0.02956   0.03468   0.03858   0.04404
 Alpha virt. eigenvalues --    0.04930   0.05138   0.05488   0.05559   0.06291
 Alpha virt. eigenvalues --    0.06790   0.07483   0.07629   0.08795   0.09201
 Alpha virt. eigenvalues --    0.09553   0.09661   0.10396   0.10484   0.10546
 Alpha virt. eigenvalues --    0.11707   0.11980   0.12468   0.13157   0.13706
 Alpha virt. eigenvalues --    0.14263   0.14621   0.14701   0.15400   0.15627
 Alpha virt. eigenvalues --    0.16488   0.16656   0.17180   0.17226   0.17691
 Alpha virt. eigenvalues --    0.17880   0.18167   0.19175   0.21160   0.21379
 Alpha virt. eigenvalues --    0.21785   0.22438   0.22920   0.23686   0.24853
 Alpha virt. eigenvalues --    0.24936   0.25141   0.26042   0.26381   0.26732
 Alpha virt. eigenvalues --    0.26801   0.27078   0.27344   0.27774   0.28208
 Alpha virt. eigenvalues --    0.28600   0.28655   0.28752   0.29191   0.29287
 Alpha virt. eigenvalues --    0.29850   0.30514   0.31320   0.31559   0.32220
 Alpha virt. eigenvalues --    0.32426   0.32657   0.33113   0.33445   0.34032
 Alpha virt. eigenvalues --    0.34215   0.35361   0.35585   0.35847   0.36108
 Alpha virt. eigenvalues --    0.36602   0.37066   0.37182   0.37350   0.37548
 Alpha virt. eigenvalues --    0.37788   0.38275   0.38408   0.38758   0.38870
 Alpha virt. eigenvalues --    0.39323   0.39483   0.39678   0.39886   0.40123
 Alpha virt. eigenvalues --    0.40343   0.40831   0.41074   0.41299   0.41537
 Alpha virt. eigenvalues --    0.41705   0.42174   0.42635   0.43026   0.43268
 Alpha virt. eigenvalues --    0.43677   0.44020   0.44128   0.44373   0.44547
 Alpha virt. eigenvalues --    0.44670   0.45361   0.45574   0.46418   0.47150
 Alpha virt. eigenvalues --    0.47405   0.47675   0.47847   0.48058   0.48689
 Alpha virt. eigenvalues --    0.49062   0.49415   0.49732   0.49884   0.50058
 Alpha virt. eigenvalues --    0.51472   0.51630   0.51872   0.52497   0.52842
 Alpha virt. eigenvalues --    0.52994   0.53652   0.53940   0.54294   0.54839
 Alpha virt. eigenvalues --    0.55124   0.55291   0.55577   0.56227   0.56433
 Alpha virt. eigenvalues --    0.56635   0.56708   0.57047   0.57522   0.57880
 Alpha virt. eigenvalues --    0.58476   0.59219   0.59288   0.59344   0.59508
 Alpha virt. eigenvalues --    0.59727   0.60093   0.60242   0.60395   0.60413
 Alpha virt. eigenvalues --    0.60608   0.60882   0.61127   0.61685   0.61859
 Alpha virt. eigenvalues --    0.62059   0.62109   0.62701   0.62914   0.63113
 Alpha virt. eigenvalues --    0.64030   0.64852   0.65294   0.66305   0.66526
 Alpha virt. eigenvalues --    0.67114   0.67295   0.67953   0.68155   0.68467
 Alpha virt. eigenvalues --    0.69228   0.69475   0.70065   0.70586   0.72036
 Alpha virt. eigenvalues --    0.72405   0.72657   0.72901   0.73377   0.73525
 Alpha virt. eigenvalues --    0.74176   0.74813   0.75324   0.75490   0.75737
 Alpha virt. eigenvalues --    0.76380   0.76788   0.76963   0.77813   0.78338
 Alpha virt. eigenvalues --    0.78734   0.78784   0.79072   0.79727   0.79996
 Alpha virt. eigenvalues --    0.80684   0.80974   0.81667   0.82152   0.82423
 Alpha virt. eigenvalues --    0.83042   0.84199   0.84595   0.84912   0.85711
 Alpha virt. eigenvalues --    0.86157   0.86525   0.87024   0.87247   0.88808
 Alpha virt. eigenvalues --    0.89095   0.89523   0.89780   0.90121   0.90685
 Alpha virt. eigenvalues --    0.91230   0.91766   0.92529   0.92986   0.93917
 Alpha virt. eigenvalues --    0.94677   0.95259   0.95625   0.96063   0.96238
 Alpha virt. eigenvalues --    0.96535   0.96907   0.97602   0.97977   0.98431
 Alpha virt. eigenvalues --    0.98930   0.99078   0.99504   0.99729   0.99977
 Alpha virt. eigenvalues --    1.00113   1.00538   1.00632   1.00875   1.00953
 Alpha virt. eigenvalues --    1.01441   1.02108   1.02374   1.02873   1.03147
 Alpha virt. eigenvalues --    1.03777   1.04495   1.05098   1.05504   1.05752
 Alpha virt. eigenvalues --    1.06109   1.06574   1.06898   1.08142   1.08708
 Alpha virt. eigenvalues --    1.08999   1.09487   1.10513   1.10739   1.12269
 Alpha virt. eigenvalues --    1.13043   1.13727   1.15005   1.15360   1.16342
 Alpha virt. eigenvalues --    1.17346   1.17472   1.17704   1.18905   1.19124
 Alpha virt. eigenvalues --    1.21686   1.22283   1.22907   1.24942   1.25877
 Alpha virt. eigenvalues --    1.26995   1.27380   1.27705   1.28933   1.29844
 Alpha virt. eigenvalues --    1.31000   1.31879   1.32163   1.32798   1.33072
 Alpha virt. eigenvalues --    1.33199   1.33728   1.34678   1.35049   1.35336
 Alpha virt. eigenvalues --    1.36013   1.36389   1.36810   1.39218   1.39455
 Alpha virt. eigenvalues --    1.41158   1.42274   1.42418   1.42785   1.43010
 Alpha virt. eigenvalues --    1.43537   1.44157   1.44576   1.44742   1.45176
 Alpha virt. eigenvalues --    1.45312   1.45379   1.46531   1.47373   1.48193
 Alpha virt. eigenvalues --    1.48350   1.50003   1.50070   1.50326   1.51358
 Alpha virt. eigenvalues --    1.51869   1.52064   1.52184   1.52315   1.52530
 Alpha virt. eigenvalues --    1.53019   1.53546   1.53591   1.54236   1.55196
 Alpha virt. eigenvalues --    1.55307   1.56061   1.56285   1.56465   1.56585
 Alpha virt. eigenvalues --    1.56852   1.57454   1.57540   1.57777   1.59170
 Alpha virt. eigenvalues --    1.59830   1.60480   1.61093   1.61312   1.61879
 Alpha virt. eigenvalues --    1.62075   1.62235   1.62739   1.63217   1.63447
 Alpha virt. eigenvalues --    1.64500   1.64952   1.65403   1.67455   1.68027
 Alpha virt. eigenvalues --    1.68167   1.68550   1.69984   1.70318   1.71166
 Alpha virt. eigenvalues --    1.71482   1.72019   1.72353   1.72831   1.73782
 Alpha virt. eigenvalues --    1.74042   1.74486   1.74908   1.75310   1.75615
 Alpha virt. eigenvalues --    1.75770   1.75937   1.76121   1.76204   1.77029
 Alpha virt. eigenvalues --    1.77606   1.79336   1.79803   1.80706   1.80857
 Alpha virt. eigenvalues --    1.81965   1.83181   1.83561   1.84100   1.84743
 Alpha virt. eigenvalues --    1.85661   1.87488   1.87855   1.88090   1.88293
 Alpha virt. eigenvalues --    1.88596   1.88839   1.88863   1.89576   1.89926
 Alpha virt. eigenvalues --    1.91249   1.91699   1.92146   1.92402   1.92491
 Alpha virt. eigenvalues --    1.92889   1.93229   1.94026   1.94455   1.94561
 Alpha virt. eigenvalues --    1.95558   1.95764   1.95794   1.96073   1.97005
 Alpha virt. eigenvalues --    1.97445   1.98854   1.99147   1.99789   2.01853
 Alpha virt. eigenvalues --    2.02648   2.03941   2.04400   2.04598   2.04766
 Alpha virt. eigenvalues --    2.05068   2.05815   2.05904   2.07450   2.08059
 Alpha virt. eigenvalues --    2.09851   2.10171   2.11347   2.11800   2.12332
 Alpha virt. eigenvalues --    2.12869   2.14372   2.14668   2.16720   2.16786
 Alpha virt. eigenvalues --    2.17828   2.18277   2.18660   2.19179   2.21509
 Alpha virt. eigenvalues --    2.22047   2.23011   2.23532   2.24934   2.25845
 Alpha virt. eigenvalues --    2.26252   2.26428   2.27176   2.27670   2.27878
 Alpha virt. eigenvalues --    2.28026   2.28273   2.29061   2.29221   2.29502
 Alpha virt. eigenvalues --    2.29616   2.30326   2.31065   2.31921   2.32490
 Alpha virt. eigenvalues --    2.32723   2.33818   2.33928   2.34140   2.35078
 Alpha virt. eigenvalues --    2.35572   2.37393   2.37900   2.38604   2.39482
 Alpha virt. eigenvalues --    2.39948   2.41903   2.42110   2.43503   2.43647
 Alpha virt. eigenvalues --    2.44533   2.44597   2.45121   2.45763   2.48008
 Alpha virt. eigenvalues --    2.48054   2.49190   2.50142   2.51022   2.51575
 Alpha virt. eigenvalues --    2.52028   2.52264   2.54258   2.54362   2.54560
 Alpha virt. eigenvalues --    2.54642   2.56560   2.56812   2.56968   2.57688
 Alpha virt. eigenvalues --    2.57906   2.58082   2.58990   2.59374   2.59900
 Alpha virt. eigenvalues --    2.60110   2.60411   2.60800   2.61079   2.61202
 Alpha virt. eigenvalues --    2.61665   2.61825   2.62448   2.62590   2.63311
 Alpha virt. eigenvalues --    2.63368   2.63537   2.63912   2.64557   2.64784
 Alpha virt. eigenvalues --    2.65218   2.65498   2.65732   2.66787   2.67121
 Alpha virt. eigenvalues --    2.67577   2.68390   2.69142   2.69192   2.69545
 Alpha virt. eigenvalues --    2.70239   2.71058   2.72090   2.72295   2.72546
 Alpha virt. eigenvalues --    2.73313   2.73628   2.73944   2.74930   2.75555
 Alpha virt. eigenvalues --    2.76714   2.76951   2.77245   2.77644   2.78075
 Alpha virt. eigenvalues --    2.78943   2.80642   2.80995   2.83261   2.83711
 Alpha virt. eigenvalues --    2.83812   2.84287   2.84547   2.84958   2.85329
 Alpha virt. eigenvalues --    2.85988   2.86275   2.86476   2.87064   2.87075
 Alpha virt. eigenvalues --    2.87861   2.88311   2.89898   2.90213   2.90827
 Alpha virt. eigenvalues --    2.91589   2.92021   2.92407   2.93127   2.94170
 Alpha virt. eigenvalues --    2.96112   2.96900   2.97062   2.97291   2.98210
 Alpha virt. eigenvalues --    3.01333   3.01599   3.04169   3.04726   3.05244
 Alpha virt. eigenvalues --    3.05877   3.06651   3.08625   3.12239   3.13876
 Alpha virt. eigenvalues --    3.15031   3.15243   3.15565   3.17253   3.17450
 Alpha virt. eigenvalues --    3.17910   3.23122   3.23576   3.25032   3.28180
 Alpha virt. eigenvalues --    3.32217   3.32589   3.34191   3.34978   3.35207
 Alpha virt. eigenvalues --    3.35605   3.37659   3.38934   3.40006   3.41619
 Alpha virt. eigenvalues --    3.44438   3.44721   3.45104   3.45838   3.46486
 Alpha virt. eigenvalues --    3.46781   3.47074   3.55993   3.57307   3.57693
 Alpha virt. eigenvalues --    3.58746   3.59179   3.59462   3.60306   3.60594
 Alpha virt. eigenvalues --    3.62538   3.64154   3.70527   3.72848   3.75704
 Alpha virt. eigenvalues --    3.77404   3.77458   3.77753   3.79892   3.80103
 Alpha virt. eigenvalues --    3.83755   3.84537   3.85607   3.86156   3.86806
 Alpha virt. eigenvalues --    3.88108   3.89300   3.89861   3.95804   3.96128
 Alpha virt. eigenvalues --    3.96686   3.97575   3.99790   3.99872   4.02206
 Alpha virt. eigenvalues --    4.03656   4.04798   4.05969   4.09895   4.10434
 Alpha virt. eigenvalues --    4.10773   4.10928   4.16553   4.17215   4.26937
 Alpha virt. eigenvalues --    4.27063   4.30407   4.30538   4.41298   4.49287
 Alpha virt. eigenvalues --    4.49787   4.51556   4.61797   4.62116   4.80588
 Alpha virt. eigenvalues --    4.80700   4.82139   4.82290   5.08502   5.08871
 Alpha virt. eigenvalues --    5.22998   5.23484   5.60904   5.61540   5.62593
 Alpha virt. eigenvalues --    5.63504   5.80276   5.94759   6.04878   7.66803
 Alpha virt. eigenvalues --    8.01960   8.08240   9.54997   9.73747  23.48213
 Alpha virt. eigenvalues --   23.48636  23.61127  23.61173  23.76630  23.77280
 Alpha virt. eigenvalues --   23.87112  23.87182  23.87524  23.87597  23.92078
 Alpha virt. eigenvalues --   23.92184  23.92341  23.92394  23.97821  23.97922
 Alpha virt. eigenvalues --   24.04022  24.04064  24.06775  24.06992  24.09174
 Alpha virt. eigenvalues --   24.09280  24.11718  24.11871  24.14378  24.14580
 Alpha virt. eigenvalues --   24.16753  24.16850  25.60769  25.63179  25.66161
 Alpha virt. eigenvalues --   25.67053  25.75031  25.84797  26.41821  33.67102
 Alpha virt. eigenvalues --   33.90794  33.96201  35.36990  35.37041  35.48446
 Alpha virt. eigenvalues --   35.48956  35.60283  35.60360  35.64522  35.65403
 Alpha virt. eigenvalues --  147.21349 215.46413 215.70621 777.04674
  Beta  occ. eigenvalues -- -256.00292-101.41462-101.41391 -29.89700 -25.78752
  Beta  occ. eigenvalues --  -25.77656 -25.77399 -14.42787 -14.42762 -14.38431
  Beta  occ. eigenvalues --  -14.38417 -14.35849 -14.35843 -14.33107 -14.33107
  Beta  occ. eigenvalues --  -10.24115 -10.24110 -10.23680 -10.23673 -10.23540
  Beta  occ. eigenvalues --  -10.23539 -10.22209 -10.22204 -10.21919 -10.21916
  Beta  occ. eigenvalues --  -10.20356 -10.20351 -10.20263 -10.20198 -10.20052
  Beta  occ. eigenvalues --  -10.19979 -10.19706 -10.19700 -10.19454 -10.19432
  Beta  occ. eigenvalues --  -10.19340 -10.19281 -10.19135 -10.19132 -10.19128
  Beta  occ. eigenvalues --  -10.19101 -10.18267 -10.18218  -9.32903  -9.32834
  Beta  occ. eigenvalues --   -7.08844  -7.08775  -7.08633  -7.08627  -7.08562
  Beta  occ. eigenvalues --   -7.08557  -3.30163  -2.07551  -2.06908  -2.06592
  Beta  occ. eigenvalues --   -1.12463  -1.12444  -0.96955  -0.96898  -0.94868
  Beta  occ. eigenvalues --   -0.94836  -0.87760  -0.87722  -0.84268  -0.84236
  Beta  occ. eigenvalues --   -0.82148  -0.82121  -0.79839  -0.79805  -0.77898
  Beta  occ. eigenvalues --   -0.77859  -0.76968  -0.76925  -0.72217  -0.72180
  Beta  occ. eigenvalues --   -0.68165  -0.67978  -0.67960  -0.67733  -0.66268
  Beta  occ. eigenvalues --   -0.66197  -0.64223  -0.64157  -0.63848  -0.63765
  Beta  occ. eigenvalues --   -0.61843  -0.61690  -0.59483  -0.59459  -0.57597
  Beta  occ. eigenvalues --   -0.57462  -0.53931  -0.53659  -0.51108  -0.51035
  Beta  occ. eigenvalues --   -0.50469  -0.50452  -0.49655  -0.49603  -0.49058
  Beta  occ. eigenvalues --   -0.48855  -0.48218  -0.48174  -0.47737  -0.47639
  Beta  occ. eigenvalues --   -0.45587  -0.45232  -0.44700  -0.44635  -0.44612
  Beta  occ. eigenvalues --   -0.44451  -0.43856  -0.43816  -0.42753  -0.42304
  Beta  occ. eigenvalues --   -0.42246  -0.42199  -0.40553  -0.40518  -0.39360
  Beta  occ. eigenvalues --   -0.39062  -0.38890  -0.38815  -0.38012  -0.37915
  Beta  occ. eigenvalues --   -0.37527  -0.36749  -0.36703  -0.36289  -0.33651
  Beta  occ. eigenvalues --   -0.33618  -0.32728  -0.31195  -0.31178  -0.31042
  Beta  occ. eigenvalues --   -0.30414  -0.30326  -0.29926  -0.29794  -0.27763
  Beta  occ. eigenvalues --   -0.27722  -0.26531  -0.26448  -0.25591  -0.24593
  Beta  occ. eigenvalues --   -0.24494  -0.23230  -0.21437  -0.21415  -0.20961
  Beta  occ. eigenvalues --   -0.20806  -0.16256
  Beta virt. eigenvalues --   -0.05894  -0.05833  -0.05397  -0.05028  -0.03604
  Beta virt. eigenvalues --   -0.03356  -0.03177  -0.03113  -0.00415  -0.00266
  Beta virt. eigenvalues --    0.01177   0.01469   0.01822   0.02734   0.02933
  Beta virt. eigenvalues --    0.03577   0.03851   0.04472   0.04844   0.05287
  Beta virt. eigenvalues --    0.05563   0.05638   0.06083   0.06333   0.06838
  Beta virt. eigenvalues --    0.07488   0.07665   0.08803   0.09213   0.09593
  Beta virt. eigenvalues --    0.09667   0.10439   0.10534   0.10639   0.11809
  Beta virt. eigenvalues --    0.12020   0.12521   0.13185   0.13800   0.14378
  Beta virt. eigenvalues --    0.14683   0.14729   0.15425   0.15659   0.16676
  Beta virt. eigenvalues --    0.16785   0.17211   0.17318   0.17915   0.18223
  Beta virt. eigenvalues --    0.18711   0.19260   0.21239   0.21454   0.22202
  Beta virt. eigenvalues --    0.22505   0.23519   0.23742   0.24866   0.24941
  Beta virt. eigenvalues --    0.25182   0.26086   0.26535   0.26747   0.26862
  Beta virt. eigenvalues --    0.27089   0.27370   0.27871   0.28247   0.28613
  Beta virt. eigenvalues --    0.28685   0.28777   0.29278   0.29333   0.29947
  Beta virt. eigenvalues --    0.30580   0.31379   0.31606   0.32308   0.32563
  Beta virt. eigenvalues --    0.32759   0.33172   0.33545   0.34228   0.34280
  Beta virt. eigenvalues --    0.35455   0.35727   0.35919   0.36162   0.36641
  Beta virt. eigenvalues --    0.37104   0.37205   0.37383   0.37635   0.37861
  Beta virt. eigenvalues --    0.38324   0.38455   0.38803   0.39149   0.39376
  Beta virt. eigenvalues --    0.39550   0.39727   0.39930   0.40135   0.40375
  Beta virt. eigenvalues --    0.40942   0.41120   0.41332   0.41572   0.41775
  Beta virt. eigenvalues --    0.42231   0.42645   0.43058   0.43305   0.43713
  Beta virt. eigenvalues --    0.44081   0.44144   0.44428   0.44606   0.44690
  Beta virt. eigenvalues --    0.45438   0.45616   0.46472   0.47187   0.47458
  Beta virt. eigenvalues --    0.47787   0.47875   0.48209   0.48766   0.49161
  Beta virt. eigenvalues --    0.49459   0.49750   0.49956   0.50078   0.51563
  Beta virt. eigenvalues --    0.51807   0.51957   0.52557   0.52855   0.53017
  Beta virt. eigenvalues --    0.53707   0.53954   0.54456   0.54864   0.55180
  Beta virt. eigenvalues --    0.55427   0.55763   0.56412   0.56485   0.56766
  Beta virt. eigenvalues --    0.57047   0.57365   0.57563   0.57921   0.58518
  Beta virt. eigenvalues --    0.59248   0.59339   0.59360   0.59668   0.59770
  Beta virt. eigenvalues --    0.60123   0.60306   0.60446   0.60661   0.60784
  Beta virt. eigenvalues --    0.60946   0.61150   0.61784   0.61915   0.62114
  Beta virt. eigenvalues --    0.62163   0.62740   0.62979   0.63281   0.64092
  Beta virt. eigenvalues --    0.64897   0.65353   0.66346   0.66617   0.67196
  Beta virt. eigenvalues --    0.67481   0.68023   0.68234   0.68695   0.69263
  Beta virt. eigenvalues --    0.69538   0.70125   0.71054   0.72222   0.72496
  Beta virt. eigenvalues --    0.72686   0.72994   0.73437   0.73704   0.74276
  Beta virt. eigenvalues --    0.75106   0.75487   0.75750   0.76052   0.76534
  Beta virt. eigenvalues --    0.76904   0.77115   0.78060   0.78552   0.78815
  Beta virt. eigenvalues --    0.78855   0.79143   0.79846   0.80363   0.80825
  Beta virt. eigenvalues --    0.81044   0.81737   0.82282   0.82568   0.83109
  Beta virt. eigenvalues --    0.84289   0.84671   0.85118   0.85837   0.86376
  Beta virt. eigenvalues --    0.86673   0.87063   0.87283   0.89168   0.89318
  Beta virt. eigenvalues --    0.89726   0.90547   0.90838   0.91321   0.91791
  Beta virt. eigenvalues --    0.92360   0.92989   0.93380   0.94450   0.95036
  Beta virt. eigenvalues --    0.95379   0.95798   0.96274   0.96435   0.96757
  Beta virt. eigenvalues --    0.96977   0.97916   0.98574   0.98699   0.99168
  Beta virt. eigenvalues --    0.99307   0.99796   1.00077   1.00329   1.00364
  Beta virt. eigenvalues --    1.00677   1.00778   1.01011   1.01097   1.01493
  Beta virt. eigenvalues --    1.02221   1.02441   1.03084   1.03431   1.04298
  Beta virt. eigenvalues --    1.04611   1.05260   1.05593   1.05902   1.06169
  Beta virt. eigenvalues --    1.06609   1.06949   1.08167   1.08754   1.09038
  Beta virt. eigenvalues --    1.09518   1.10626   1.10777   1.12494   1.13163
  Beta virt. eigenvalues --    1.13795   1.15379   1.15462   1.16694   1.17540
  Beta virt. eigenvalues --    1.18096   1.18373   1.19107   1.19673   1.21921
  Beta virt. eigenvalues --    1.22426   1.23578   1.25611   1.26365   1.27525
  Beta virt. eigenvalues --    1.27747   1.27831   1.29817   1.30071   1.31069
  Beta virt. eigenvalues --    1.32172   1.32363   1.32878   1.33090   1.33232
  Beta virt. eigenvalues --    1.33972   1.34766   1.35172   1.35943   1.36810
  Beta virt. eigenvalues --    1.37870   1.39669   1.41227   1.41937   1.42392
  Beta virt. eigenvalues --    1.42647   1.42898   1.43079   1.43596   1.44227
  Beta virt. eigenvalues --    1.44580   1.44760   1.45197   1.45496   1.45595
  Beta virt. eigenvalues --    1.46034   1.46588   1.47422   1.48216   1.48362
  Beta virt. eigenvalues --    1.50062   1.50116   1.50649   1.51606   1.51997
  Beta virt. eigenvalues --    1.52175   1.52332   1.52575   1.52727   1.53392
  Beta virt. eigenvalues --    1.53728   1.53896   1.54496   1.55264   1.55389
  Beta virt. eigenvalues --    1.56116   1.56305   1.56491   1.56589   1.56964
  Beta virt. eigenvalues --    1.57502   1.57606   1.57795   1.59280   1.59912
  Beta virt. eigenvalues --    1.60537   1.61294   1.61479   1.61927   1.62110
  Beta virt. eigenvalues --    1.62372   1.63059   1.63433   1.64401   1.64894
  Beta virt. eigenvalues --    1.65011   1.65506   1.67573   1.68172   1.68297
  Beta virt. eigenvalues --    1.68765   1.70075   1.70408   1.71272   1.71582
  Beta virt. eigenvalues --    1.72360   1.72573   1.73525   1.74106   1.74169
  Beta virt. eigenvalues --    1.74834   1.75053   1.75364   1.75658   1.75779
  Beta virt. eigenvalues --    1.76028   1.76177   1.76332   1.77192   1.77645
  Beta virt. eigenvalues --    1.80062   1.80142   1.80876   1.80925   1.82101
  Beta virt. eigenvalues --    1.83559   1.84034   1.84176   1.85908   1.86859
  Beta virt. eigenvalues --    1.87578   1.88046   1.88296   1.88352   1.88612
  Beta virt. eigenvalues --    1.88873   1.89157   1.89751   1.90007   1.91383
  Beta virt. eigenvalues --    1.91765   1.92166   1.92527   1.92718   1.93004
  Beta virt. eigenvalues --    1.93541   1.94490   1.94654   1.95439   1.95845
  Beta virt. eigenvalues --    1.96003   1.96052   1.96772   1.97087   1.97964
  Beta virt. eigenvalues --    1.98983   1.99252   2.00093   2.01905   2.02821
  Beta virt. eigenvalues --    2.04348   2.04695   2.04850   2.05176   2.05298
  Beta virt. eigenvalues --    2.05896   2.06362   2.08133   2.08697   2.09856
  Beta virt. eigenvalues --    2.10201   2.11410   2.11854   2.12365   2.12916
  Beta virt. eigenvalues --    2.14401   2.14710   2.16769   2.16826   2.17889
  Beta virt. eigenvalues --    2.18352   2.18753   2.19311   2.21557   2.22096
  Beta virt. eigenvalues --    2.23275   2.23985   2.25509   2.26031   2.26454
  Beta virt. eigenvalues --    2.26605   2.27214   2.27734   2.28035   2.28185
  Beta virt. eigenvalues --    2.28319   2.29089   2.29333   2.29602   2.29749
  Beta virt. eigenvalues --    2.30460   2.31189   2.31989   2.32551   2.32778
  Beta virt. eigenvalues --    2.33829   2.33937   2.34203   2.35132   2.35604
  Beta virt. eigenvalues --    2.37575   2.37931   2.39046   2.39552   2.40363
  Beta virt. eigenvalues --    2.41991   2.42349   2.43634   2.43717   2.44574
  Beta virt. eigenvalues --    2.44845   2.45230   2.45842   2.48062   2.48105
  Beta virt. eigenvalues --    2.49302   2.50169   2.51033   2.51581   2.52043
  Beta virt. eigenvalues --    2.52281   2.54275   2.54380   2.54579   2.54663
  Beta virt. eigenvalues --    2.56663   2.56883   2.57046   2.57730   2.57971
  Beta virt. eigenvalues --    2.58116   2.58998   2.59379   2.59929   2.60137
  Beta virt. eigenvalues --    2.60425   2.60823   2.61160   2.61273   2.61742
  Beta virt. eigenvalues --    2.61908   2.62465   2.62615   2.63325   2.63499
  Beta virt. eigenvalues --    2.63551   2.63942   2.64651   2.64850   2.65284
  Beta virt. eigenvalues --    2.65545   2.65754   2.66875   2.67199   2.67765
  Beta virt. eigenvalues --    2.68444   2.69240   2.69282   2.69591   2.70290
  Beta virt. eigenvalues --    2.71183   2.72129   2.72315   2.72605   2.73418
  Beta virt. eigenvalues --    2.73786   2.74089   2.75204   2.75617   2.76838
  Beta virt. eigenvalues --    2.77033   2.77348   2.77691   2.78163   2.78980
  Beta virt. eigenvalues --    2.80720   2.81084   2.83604   2.84096   2.85103
  Beta virt. eigenvalues --    2.85788   2.86164   2.86396   2.86896   2.86990
  Beta virt. eigenvalues --    2.87618   2.89135   2.89977   2.90144   2.91571
  Beta virt. eigenvalues --    2.92019   2.92433   2.93482   2.93691   2.94150
  Beta virt. eigenvalues --    2.94511   2.95094   2.96319   2.96857   2.97138
  Beta virt. eigenvalues --    2.97286   2.97648   2.99278   3.01268   3.03253
  Beta virt. eigenvalues --    3.03370   3.04907   3.05003   3.06663   3.07057
  Beta virt. eigenvalues --    3.08892   3.09159   3.12400   3.13916   3.15285
  Beta virt. eigenvalues --    3.15432   3.15670   3.17394   3.17688   3.18253
  Beta virt. eigenvalues --    3.23377   3.23695   3.25237   3.28243   3.32227
  Beta virt. eigenvalues --    3.32602   3.34250   3.35016   3.35322   3.35662
  Beta virt. eigenvalues --    3.38305   3.39100   3.41085   3.41655   3.44611
  Beta virt. eigenvalues --    3.45124   3.45752   3.46506   3.46779   3.47070
  Beta virt. eigenvalues --    3.49786   3.56065   3.57320   3.57696   3.58834
  Beta virt. eigenvalues --    3.59487   3.59554   3.60544   3.60628   3.62885
  Beta virt. eigenvalues --    3.64198   3.70725   3.72954   3.75953   3.77406
  Beta virt. eigenvalues --    3.77462   3.77824   3.79892   3.80103   3.83811
  Beta virt. eigenvalues --    3.84585   3.85701   3.86245   3.86937   3.88235
  Beta virt. eigenvalues --    3.89329   3.89908   3.95807   3.96130   3.96782
  Beta virt. eigenvalues --    3.97668   3.99808   3.99886   4.02317   4.03696
  Beta virt. eigenvalues --    4.04828   4.06053   4.09897   4.10439   4.10790
  Beta virt. eigenvalues --    4.10945   4.16625   4.17297   4.26961   4.27089
  Beta virt. eigenvalues --    4.30409   4.30539   4.41542   4.49361   4.49840
  Beta virt. eigenvalues --    4.51978   4.61938   4.62307   4.80646   4.80756
  Beta virt. eigenvalues --    4.82143   4.82296   5.08515   5.08884   5.23065
  Beta virt. eigenvalues --    5.23554   5.61780   5.62378   5.75963   5.76518
  Beta virt. eigenvalues --    5.88071   6.05993   6.18795   7.80712   8.12454
  Beta virt. eigenvalues --    8.19558   9.55211   9.73891  23.48214  23.48637
  Beta virt. eigenvalues --   23.61128  23.61174  23.76631  23.77281  23.87112
  Beta virt. eigenvalues --   23.87181  23.87523  23.87596  23.92079  23.92184
  Beta virt. eigenvalues --   23.92341  23.92395  23.97820  23.97919  24.04022
  Beta virt. eigenvalues --   24.04064  24.06777  24.06993  24.09174  24.09281
  Beta virt. eigenvalues --   24.11720  24.11873  24.14379  24.14582  24.16753
  Beta virt. eigenvalues --   24.16850  25.60896  25.63338  25.66284  25.67178
  Beta virt. eigenvalues --   25.75212  25.88451  26.49078  33.77264  33.98683
  Beta virt. eigenvalues --   34.04624  35.37026  35.37077  35.48462  35.48972
  Beta virt. eigenvalues --   35.60387  35.60465  35.64646  35.65527 147.25305
  Beta virt. eigenvalues --  215.46490 215.70697 777.05441
          Condensed to atoms (all electrons):
          Atomic-Atomic Spin Densities.
 Mulliken charges and spin densities:
               1          2
     1  Fe   1.374011   3.739422
     2  Cl  -0.761214   0.085880
     3  N   -0.498319   0.017644
     4  N   -0.397242   0.013902
     5  N    0.022957   0.002547
     6  N   -0.345094   0.003400
     7  C    0.161324  -0.003132
     8  H    0.112969   0.001543
     9  C   -0.181887   0.002096
    10  H    0.105731   0.000620
    11  C    0.002344  -0.002149
    12  H    0.106494   0.000055
    13  C   -0.095039   0.002114
    14  H    0.094827   0.000399
    15  C    0.233054   0.001722
    16  C    0.118283   0.002650
    17  C    0.137759  -0.000368
    18  H    0.130361   0.000067
    19  Cl  -0.762938   0.085573
    20  N   -0.499402   0.017759
    21  N   -0.395939   0.014051
    22  N    0.023813   0.002566
    23  N   -0.349310   0.003532
    24  C    0.160105  -0.003150
    25  H    0.114348   0.001554
    26  C   -0.181868   0.002034
    27  H    0.105812   0.000632
    28  C    0.002019  -0.002147
    29  H    0.106518   0.000056
    30  C   -0.094272   0.002076
    31  H    0.095112   0.000408
    32  C    0.234851   0.001810
    33  C    0.114883   0.002542
    34  C    0.141073  -0.000445
    35  H    0.129333   0.000093
    36  C    0.193699   0.000605
    37  C   -0.084265   0.000358
    38  C   -0.038739   0.000487
    39  C   -0.075023  -0.000176
    40  C   -0.080745  -0.000229
    41  C   -0.095061   0.000444
    42  H    0.110196  -0.000004
    43  H    0.137200  -0.000032
    44  H    0.093262   0.000023
    45  H    0.095102   0.000011
    46  C    0.204578   0.000785
    47  C   -0.087469   0.000189
    48  C   -0.041809   0.000090
    49  C   -0.073847   0.000025
    50  C   -0.080000  -0.000044
    51  C   -0.096509   0.000090
    52  H    0.112075  -0.000001
    53  H    0.132979  -0.000006
    54  H    0.093366   0.000019
    55  H    0.094033   0.000001
    56  C   -0.256311  -0.000007
    57  H    0.132931   0.000005
    58  H    0.111371   0.000001
    59  H    0.122729   0.000004
    60  C   -0.256872  -0.000036
    61  H    0.122105   0.000013
    62  H    0.112939   0.000006
    63  H    0.132631   0.000023
 Sum of Mulliken charges =   0.00000   4.00000
 Mulliken charges and spin densities with hydrogens summed into heavy atoms:
               1          2
     1  Fe   1.374011   3.739422
     2  Cl  -0.761214   0.085880
     3  N   -0.498319   0.017644
     4  N   -0.397242   0.013902
     5  N    0.022957   0.002547
     6  N   -0.345094   0.003400
     7  C    0.274293  -0.001589
     9  C   -0.076156   0.002717
    11  C    0.108837  -0.002094
    13  C   -0.000212   0.002513
    15  C    0.233054   0.001722
    16  C    0.118283   0.002650
    17  C    0.268119  -0.000301
    19  Cl  -0.762938   0.085573
    20  N   -0.499402   0.017759
    21  N   -0.395939   0.014051
    22  N    0.023813   0.002566
    23  N   -0.349310   0.003532
    24  C    0.274453  -0.001597
    26  C   -0.076056   0.002666
    28  C    0.108536  -0.002091
    30  C    0.000840   0.002485
    32  C    0.234851   0.001810
    33  C    0.114883   0.002542
    34  C    0.270406  -0.000351
    36  C    0.193699   0.000605
    37  C    0.025931   0.000353
    38  C    0.098461   0.000455
    39  C    0.018239  -0.000153
    40  C    0.014357  -0.000217
    41  C   -0.095061   0.000444
    46  C    0.204578   0.000785
    47  C    0.024606   0.000188
    48  C    0.091170   0.000084
    49  C    0.019519   0.000044
    50  C    0.014034  -0.000043
    51  C   -0.096509   0.000090
    56  C    0.110720   0.000003
    60  C    0.110802   0.000005
 Electronic spatial extent (au):  <R**2>=          26268.4748
 Charge=              0.0000 electrons
 Dipole moment (field-independent basis, Debye):
    X=              4.8160    Y=              0.0602    Z=             -0.0145  Tot=              4.8164
 Quadrupole moment (field-independent basis, Debye-Ang):
   XX=           -177.9520   YY=           -155.5616   ZZ=           -287.5247
   XY=             -1.2275   XZ=              1.1476   YZ=             11.2625
 Traceless Quadrupole moment (field-independent basis, Debye-Ang):
   XX=             29.0607   YY=             51.4511   ZZ=            -80.5119
   XY=             -1.2275   XZ=              1.1476   YZ=             11.2625
 Octapole moment (field-independent basis, Debye-Ang**2):
  XXX=            -48.6966  YYY=              7.0858  ZZZ=             -0.2570  XYY=              4.2212
  XXY=             -7.5389  XXZ=             27.0845  XZZ=             67.5455  YZZ=              0.6303
  YYZ=            -63.7361  XYZ=            -62.5777
 Hexadecapole moment (field-independent basis, Debye-Ang**3):
 XXXX=         -14913.0930 YYYY=         -14473.2557 ZZZZ=          -1937.0516 XXXY=            -27.1683
 XXXZ=             62.4236 YYYX=             -9.8391 YYYZ=            111.6270 ZZZX=             13.9843
 ZZZY=             18.5622 XXYY=          -4387.3717 XXZZ=          -3432.5647 YYZZ=          -3186.2559
 XXYZ=            105.7331 YYXZ=           -175.2989 ZZXY=             -8.9420
 N-N= 5.185258792609D+03 E-N=-1.910488023785D+04  KE= 3.694792403230D+03
                          Isotropic Fermi Contact Couplings
        Atom                 a.u.       MegaHertz       Gauss      10(-4) cm-1
     1  Fe(57)            -0.56602     -20.52401      -7.32348      -6.84607
     2  Cl(35)             0.05430       5.95254       2.12402       1.98555
     3  N(14)              0.07122       5.75327       2.05291       1.91908
     4  N(14)              0.08718       7.04187       2.51271       2.34891
     5  N(14)              0.01134       0.91580       0.32678       0.30548
     6  N(14)              0.00957       0.77266       0.27570       0.25773
     7  C(13)             -0.00200      -0.56149      -0.20035      -0.18729
     8  H(1)               0.00042       0.46837       0.16713       0.15623
     9  C(13)              0.00165       0.46314       0.16526       0.15449
    10  H(1)               0.00012       0.13654       0.04872       0.04555
    11  C(13)             -0.00002      -0.00512      -0.00183      -0.00171
    12  H(1)               0.00001       0.01064       0.00380       0.00355
    13  C(13)              0.00167       0.46977       0.16763       0.15670
    14  H(1)               0.00013       0.14806       0.05283       0.04939
    15  C(13)             -0.00184      -0.51796      -0.18482      -0.17277
    16  C(13)             -0.00059      -0.16653      -0.05942      -0.05555
    17  C(13)              0.00035       0.09883       0.03527       0.03297
    18  H(1)               0.00003       0.03759       0.01341       0.01254
    19  Cl(35)             0.05454       5.97827       2.13319       1.99413
    20  N(14)              0.07157       5.78110       2.06284       1.92837
    21  N(14)              0.08734       7.05491       2.51737       2.35326
    22  N(14)              0.01129       0.91226       0.32552       0.30430
    23  N(14)              0.00942       0.76067       0.27143       0.25373
    24  C(13)             -0.00205      -0.57649      -0.20571      -0.19230
    25  H(1)               0.00043       0.47725       0.17029       0.15919
    26  C(13)              0.00166       0.46549       0.16610       0.15527
    27  H(1)               0.00012       0.13873       0.04950       0.04627
    28  C(13)             -0.00001      -0.00317      -0.00113      -0.00106
    29  H(1)               0.00001       0.01064       0.00380       0.00355
    30  C(13)              0.00168       0.47308       0.16881       0.15780
    31  H(1)               0.00014       0.15156       0.05408       0.05056
    32  C(13)             -0.00185      -0.52031      -0.18566      -0.17356
    33  C(13)             -0.00060      -0.16727      -0.05968      -0.05579
    34  C(13)              0.00034       0.09475       0.03381       0.03161
    35  H(1)               0.00003       0.03681       0.01314       0.01228
    36  C(13)              0.00051       0.14291       0.05099       0.04767
    37  C(13)              0.00021       0.05787       0.02065       0.01930
    38  C(13)              0.00001       0.00242       0.00086       0.00081
    39  C(13)              0.00004       0.01241       0.00443       0.00414
    40  C(13)             -0.00002      -0.00649      -0.00232      -0.00217
    41  C(13)              0.00003       0.00841       0.00300       0.00280
    42  H(1)               0.00001       0.00585       0.00209       0.00195
    43  H(1)               0.00000      -0.00047      -0.00017      -0.00016
    44  H(1)               0.00001       0.00802       0.00286       0.00268
    45  H(1)               0.00000       0.00357       0.00127       0.00119
    46  C(13)              0.00050       0.14022       0.05003       0.04677
    47  C(13)              0.00034       0.09507       0.03392       0.03171
    48  C(13)             -0.00003      -0.00841      -0.00300      -0.00280
    49  C(13)              0.00011       0.02969       0.01060       0.00990
    50  C(13)             -0.00001      -0.00174      -0.00062      -0.00058
    51  C(13)              0.00000       0.00035       0.00013       0.00012
    52  H(1)               0.00001       0.01242       0.00443       0.00414
    53  H(1)               0.00001       0.00871       0.00311       0.00291
    54  H(1)               0.00001       0.00796       0.00284       0.00265
    55  H(1)               0.00000       0.00054       0.00019       0.00018
    56  C(13)              0.00000       0.00020       0.00007       0.00007
    57  H(1)               0.00000       0.00339       0.00121       0.00113
    58  H(1)               0.00000       0.00018       0.00006       0.00006
    59  H(1)               0.00000       0.00187       0.00067       0.00062
    60  C(13)             -0.00001      -0.00346      -0.00124      -0.00116
    61  H(1)               0.00001       0.00697       0.00249       0.00233
    62  H(1)               0.00000       0.00178       0.00063       0.00059
    63  H(1)               0.00001       0.01401       0.00500       0.00467
 --------------------------------------------------------
       Center         ----  Spin Dipole Couplings  ----
                      3XX-RR        3YY-RR        3ZZ-RR
 --------------------------------------------------------
     1   Atom       -1.658018     -0.598651      2.256669
     2   Atom       -0.133545     -0.089072      0.222618
     3   Atom       -0.018199      0.080433     -0.062233
     4   Atom       -0.010278      0.085714     -0.075435
     5   Atom        0.019511     -0.004781     -0.014730
     6   Atom       -0.000445      0.007001     -0.006556
     7   Atom        0.018880     -0.000840     -0.018041
     8   Atom        0.025508     -0.011672     -0.013836
     9   Atom        0.002368      0.002235     -0.004604
    10   Atom        0.003657     -0.000349     -0.003308
    11   Atom        0.000109      0.005988     -0.006097
    12   Atom       -0.000467      0.002763     -0.002296
    13   Atom       -0.005503      0.010450     -0.004948
    14   Atom       -0.003792      0.007548     -0.003756
    15   Atom       -0.012933      0.034077     -0.021144
    16   Atom       -0.013408      0.032559     -0.019152
    17   Atom       -0.002459      0.011407     -0.008948
    18   Atom       -0.002427      0.006457     -0.004031
    19   Atom       -0.140054     -0.084392      0.224447
    20   Atom       -0.011872      0.075314     -0.063442
    21   Atom       -0.016481      0.091783     -0.075301
    22   Atom        0.017801     -0.003481     -0.014320
    23   Atom       -0.001562      0.007621     -0.006058
    24   Atom        0.019719     -0.002103     -0.017616
    25   Atom        0.025504     -0.012508     -0.012996
    26   Atom        0.002858      0.001689     -0.004546
    27   Atom        0.003863     -0.000649     -0.003214
    28   Atom        0.000396      0.005715     -0.006110
    29   Atom       -0.000285      0.002603     -0.002318
    30   Atom       -0.005124      0.010235     -0.005111
    31   Atom       -0.003702      0.007553     -0.003851
    32   Atom       -0.012736      0.034135     -0.021399
    33   Atom       -0.014043      0.033549     -0.019505
    34   Atom       -0.002957      0.011934     -0.008976
    35   Atom       -0.002648      0.006690     -0.004043
    36   Atom        0.003805      0.000185     -0.003990
    37   Atom        0.000880      0.000802     -0.001682
    38   Atom        0.003258     -0.000891     -0.002368
    39   Atom        0.000950      0.000301     -0.001251
    40   Atom        0.002047     -0.000580     -0.001467
    41   Atom        0.000979     -0.000162     -0.000817
    42   Atom        0.000129      0.001533     -0.001662
    43   Atom        0.005071     -0.002181     -0.002890
    44   Atom        0.000484      0.000341     -0.000826
    45   Atom        0.001794     -0.000760     -0.001034
    46   Atom        0.003138      0.000678     -0.003816
    47   Atom        0.000527      0.001347     -0.001874
    48   Atom        0.003314     -0.000728     -0.002585
    49   Atom        0.000771      0.000447     -0.001217
    50   Atom        0.001957     -0.000501     -0.001456
    51   Atom        0.001023     -0.000071     -0.000952
    52   Atom       -0.000289      0.002028     -0.001739
    53   Atom        0.005252     -0.002030     -0.003222
    54   Atom        0.000302      0.000492     -0.000794
    55   Atom        0.001846     -0.000700     -0.001146
    56   Atom        0.000723     -0.000097     -0.000625
    57   Atom        0.000764     -0.000212     -0.000552
    58   Atom        0.000469      0.000045     -0.000514
    59   Atom        0.000698     -0.000139     -0.000559
    60   Atom        0.000781     -0.000152     -0.000628
    61   Atom        0.000715     -0.000185     -0.000530
    62   Atom        0.000528     -0.000002     -0.000526
    63   Atom        0.000842     -0.000257     -0.000584
 --------------------------------------------------------
                        XY            XZ            YZ
 --------------------------------------------------------
     1   Atom       -0.027188      0.111757     -0.358781
     2   Atom       -0.029749      0.053716     -0.062937
     3   Atom        0.101258      0.017740      0.029562
     4   Atom       -0.104015     -0.003343     -0.002357
     5   Atom       -0.021633      0.000687     -0.002104
     6   Atom       -0.012882      0.000161     -0.002426
     7   Atom        0.020300      0.007109      0.004593
     8   Atom        0.012161      0.007094      0.002101
     9   Atom        0.009252      0.002024      0.002016
    10   Atom        0.004893      0.001529      0.001008
    11   Atom        0.005744      0.001568      0.002187
    12   Atom        0.003090      0.000622      0.001003
    13   Atom        0.005869      0.000873      0.002838
    14   Atom        0.001393      0.000213      0.001611
    15   Atom        0.007370      0.001931      0.008154
    16   Atom       -0.012105     -0.002380      0.004155
    17   Atom       -0.008419     -0.000711      0.001184
    18   Atom       -0.003776     -0.000156      0.000463
    19   Atom        0.025046     -0.032523     -0.065443
    20   Atom       -0.104911     -0.016775      0.027265
    21   Atom        0.101009      0.000869     -0.005411
    22   Atom        0.022269     -0.002420     -0.002586
    23   Atom        0.012595     -0.000849     -0.003880
    24   Atom       -0.019580     -0.008405      0.004934
    25   Atom       -0.010831     -0.009380      0.002510
    26   Atom       -0.009174     -0.002318      0.002425
    27   Atom       -0.004743     -0.001787      0.001115
    28   Atom       -0.005949     -0.001742      0.001951
    29   Atom       -0.003197     -0.000632      0.000937
    30   Atom       -0.006363     -0.000790      0.002698
    31   Atom       -0.001769     -0.000213      0.001260
    32   Atom       -0.008817     -0.002744      0.006505
    33   Atom        0.010827      0.001767      0.002858
    34   Atom        0.007960      0.000335      0.000577
    35   Atom        0.003492      0.000077      0.000267
    36   Atom       -0.005333      0.000157      0.000189
    37   Atom       -0.002856     -0.000673      0.000247
    38   Atom       -0.003159      0.000893     -0.000887
    39   Atom       -0.001841      0.000027      0.000200
    40   Atom       -0.001804      0.000627     -0.000153
    41   Atom       -0.001303     -0.000029     -0.000419
    42   Atom       -0.002649     -0.000611      0.000854
    43   Atom       -0.003584      0.002576     -0.001018
    44   Atom       -0.001266     -0.000183      0.000183
    45   Atom       -0.001166      0.000717     -0.000272
    46   Atom        0.005442     -0.000535     -0.000428
    47   Atom        0.003049     -0.000584     -0.000641
    48   Atom        0.003294      0.000353      0.000240
    49   Atom        0.001836     -0.000260     -0.000303
    50   Atom        0.001773      0.000080      0.000008
    51   Atom        0.001439     -0.000163     -0.000044
    52   Atom        0.002590     -0.000602     -0.000989
    53   Atom        0.003451      0.001397      0.000524
    54   Atom        0.001269     -0.000298     -0.000330
    55   Atom        0.001181      0.000232      0.000087
    56   Atom        0.000855     -0.000106     -0.000066
    57   Atom        0.000713     -0.000218     -0.000114
    58   Atom        0.000756     -0.000113     -0.000086
    59   Atom        0.000730      0.000042      0.000023
    60   Atom       -0.000835      0.000098     -0.000065
    61   Atom       -0.000713      0.000245     -0.000134
    62   Atom       -0.000747      0.000040     -0.000028
    63   Atom       -0.000681     -0.000006      0.000001
 --------------------------------------------------------


 ---------------------------------------------------------------------------------
              Anisotropic Spin Dipole Couplings in Principal Axis System
 ---------------------------------------------------------------------------------

       Atom             a.u.   MegaHertz   Gauss  10(-4) cm-1        Axes

              Baa    -1.6615   -28.765   -10.264    -9.595  0.9995  0.0165 -0.0270
     1 Fe(57) Bbb    -0.6429   -11.130    -3.971    -3.713 -0.0130  0.9923  0.1233
              Bcc     2.3044    39.895    14.236    13.308  0.0288 -0.1229  0.9920
 
              Baa    -0.1498    -7.841    -2.798    -2.616  0.9222  0.3804 -0.0687
     2 Cl(35) Bbb    -0.0941    -4.924    -1.757    -1.643 -0.3549  0.9036  0.2398
              Bcc     0.2439    12.766     4.555     4.258  0.1533 -0.1967  0.9684
 
              Baa    -0.0815    -3.145    -1.122    -1.049  0.8434 -0.5354  0.0449
     3 N(14)  Bbb    -0.0678    -2.616    -0.933    -0.872 -0.1237 -0.1121  0.9860
              Bcc     0.1494     5.761     2.055     1.922  0.5229  0.8371  0.1608
 
              Baa    -0.0803    -3.096    -1.105    -1.033  0.6437  0.4125  0.6446
     4 N(14)  Bbb    -0.0720    -2.777    -0.991    -0.926 -0.5433 -0.3469  0.7645
              Bcc     0.1523     5.873     2.096     1.959 -0.5390  0.8423 -0.0008
 
              Baa    -0.0181    -0.698    -0.249    -0.233  0.4502  0.7956  0.4054
     5 N(14)  Bbb    -0.0141    -0.545    -0.195    -0.182 -0.2331 -0.3336  0.9134
              Bcc     0.0322     1.243     0.444     0.415  0.8619 -0.5058  0.0353
 
              Baa    -0.0106    -0.408    -0.146    -0.136  0.7413  0.5877  0.3241
     6 N(14)  Bbb    -0.0063    -0.242    -0.086    -0.081 -0.3099 -0.1285  0.9420
              Bcc     0.0169     0.650     0.232     0.217 -0.5953  0.7988 -0.0868
 
              Baa    -0.0194    -2.610    -0.931    -0.870 -0.1279 -0.1039  0.9863
     7 C(13)  Bbb    -0.0135    -1.818    -0.649    -0.606 -0.5337  0.8455  0.0198
              Bcc     0.0330     4.427     1.580     1.477  0.8360  0.5238  0.1636
 
              Baa    -0.0153    -8.162    -2.912    -2.723 -0.2939  0.9543  0.0544
     8 H(1)   Bbb    -0.0151    -8.042    -2.870    -2.683 -0.1422 -0.1000  0.9848
              Bcc     0.0304    16.204     5.782     5.405  0.9452  0.2817  0.1651
 
              Baa    -0.0070    -0.933    -0.333    -0.311 -0.7043  0.7099 -0.0022
     9 C(13)  Bbb    -0.0051    -0.684    -0.244    -0.228 -0.1216 -0.1175  0.9856
              Bcc     0.0120     1.616     0.577     0.539  0.6994  0.6944  0.1691
 
              Baa    -0.0036    -1.945    -0.694    -0.649 -0.5299  0.6050  0.5943
    10 H(1)   Bbb    -0.0036    -1.928    -0.688    -0.643  0.2229 -0.5768  0.7859
              Bcc     0.0073     3.873     1.382     1.292  0.8183  0.5489  0.1708
 
              Baa    -0.0066    -0.880    -0.314    -0.294 -0.1382 -0.1083  0.9845
    11 C(13)  Bbb    -0.0034    -0.455    -0.162    -0.152  0.8450 -0.5314  0.0602
              Bcc     0.0099     1.335     0.476     0.445  0.5167  0.8401  0.1650
 
              Baa    -0.0025    -1.330    -0.475    -0.444 -0.1517 -0.0985  0.9835
    12 H(1)   Bbb    -0.0023    -1.247    -0.445    -0.416  0.8458 -0.5278  0.0776
              Bcc     0.0048     2.577     0.920     0.860  0.5114  0.8437  0.1634
 
              Baa    -0.0074    -0.997    -0.356    -0.333  0.9485 -0.3157  0.0275
    13 C(13)  Bbb    -0.0054    -0.730    -0.261    -0.244 -0.0776 -0.1474  0.9860
              Bcc     0.0129     1.727     0.616     0.576  0.3072  0.9373  0.1644
 
              Baa    -0.0040    -2.130    -0.760    -0.710 -0.5069 -0.0589  0.8600
    14 H(1)   Bbb    -0.0040    -2.108    -0.752    -0.703  0.8537 -0.1723  0.4914
              Bcc     0.0079     4.238     1.512     1.413  0.1192  0.9833  0.1376
 
              Baa    -0.0224    -3.007    -1.073    -1.003 -0.1005 -0.1293  0.9865
    15 C(13)  Bbb    -0.0140    -1.880    -0.671    -0.627  0.9833 -0.1641  0.0787
              Bcc     0.0364     4.887     1.744     1.630  0.1517  0.9779  0.1436
 
              Baa    -0.0200    -2.685    -0.958    -0.896  0.3495  0.0064  0.9369
    16 C(13)  Bbb    -0.0159    -2.137    -0.763    -0.713  0.9054  0.2551 -0.3394
              Bcc     0.0359     4.822     1.721     1.609 -0.2412  0.9669  0.0833
 
              Baa    -0.0090    -1.212    -0.433    -0.404  0.0719 -0.0281  0.9970
    17 C(13)  Bbb    -0.0064    -0.862    -0.308    -0.288  0.9017  0.4292 -0.0529
              Bcc     0.0155     2.074     0.740     0.692 -0.4264  0.9028  0.0562
 
              Baa    -0.0041    -2.162    -0.771    -0.721 -0.0401 -0.0584  0.9975
    18 H(1)   Bbb    -0.0038    -2.035    -0.726    -0.679  0.9378  0.3422  0.0578
              Bcc     0.0079     4.197     1.498     1.400 -0.3447  0.9378  0.0410
 
              Baa    -0.1498    -7.841    -2.798    -2.616  0.9411 -0.3375  0.0228
    19 Cl(35) Bbb    -0.0915    -4.788    -1.709    -1.597  0.3242  0.9191  0.2238
              Bcc     0.2413    12.630     4.507     4.213 -0.0964 -0.2032  0.9744
 
              Baa    -0.0820    -3.162    -1.128    -1.055  0.8222  0.5629 -0.0839
    20 N(14)  Bbb    -0.0681    -2.628    -0.938    -0.877  0.1524 -0.0758  0.9854
              Bcc     0.1501     5.790     2.066     1.931 -0.5484  0.8230  0.1481
 
              Baa    -0.0798    -3.077    -1.098    -1.026  0.6636 -0.4104 -0.6254
    21 N(14)  Bbb    -0.0726    -2.798    -0.998    -0.933  0.5442 -0.3088  0.7801
              Bcc     0.1523     5.875     2.096     1.960  0.5133  0.8580 -0.0184
 
              Baa    -0.0178    -0.685    -0.245    -0.229 -0.4979  0.8245  0.2687
    22 N(14)  Bbb    -0.0143    -0.552    -0.197    -0.184  0.2040 -0.1899  0.9604
              Bcc     0.0321     1.238     0.442     0.413  0.8429  0.5330 -0.0737
 
              Baa    -0.0109    -0.421    -0.150    -0.140  0.7470 -0.5769 -0.3304
    23 N(14)  Bbb    -0.0061    -0.236    -0.084    -0.079  0.3598 -0.0671  0.9306
              Bcc     0.0170     0.656     0.234     0.219  0.5590  0.8141 -0.1574
 
              Baa    -0.0195    -2.615    -0.933    -0.872  0.1631 -0.0950  0.9820
    24 C(13)  Bbb    -0.0136    -1.826    -0.652    -0.609  0.5064  0.8623 -0.0007
              Bcc     0.0331     4.441     1.585     1.481  0.8467 -0.4974 -0.1887
 
              Baa    -0.0154    -8.206    -2.928    -2.737  0.2320  0.9670 -0.1056
    25 H(1)   Bbb    -0.0152    -8.088    -2.886    -2.698  0.2369  0.0491  0.9703
              Bcc     0.0305    16.294     5.814     5.435  0.9434 -0.2501 -0.2177
 
              Baa    -0.0069    -0.931    -0.332    -0.311  0.6671  0.7380 -0.1018
    26 C(13)  Bbb    -0.0052    -0.698    -0.249    -0.233  0.2137 -0.0587  0.9751
              Bcc     0.0121     1.629     0.581     0.543  0.7137 -0.6722 -0.1969
 
              Baa    -0.0037    -1.949    -0.696    -0.650  0.5313  0.6274  0.5693
    27 H(1)   Bbb    -0.0036    -1.936    -0.691    -0.646 -0.1746 -0.5765  0.7982
              Bcc     0.0073     3.885     1.386     1.296  0.8290 -0.5235 -0.1967
 
              Baa    -0.0066    -0.882    -0.315    -0.294  0.1910 -0.0630  0.9796
    28 C(13)  Bbb    -0.0034    -0.458    -0.163    -0.153  0.8190  0.5603 -0.1237
              Bcc     0.0100     1.340     0.478     0.447 -0.5411  0.8259  0.1587
 
              Baa    -0.0025    -1.334    -0.476    -0.445  0.2057 -0.0506  0.9773
    29 H(1)   Bbb    -0.0023    -1.251    -0.447    -0.417  0.8187  0.5561 -0.1435
              Bcc     0.0048     2.585     0.922     0.862 -0.5362  0.8296  0.1559
 
              Baa    -0.0074    -0.997    -0.356    -0.333  0.9327  0.3495 -0.0889
    30 C(13)  Bbb    -0.0055    -0.742    -0.265    -0.248  0.1363 -0.1134  0.9842
              Bcc     0.0130     1.740     0.621     0.580 -0.3339  0.9300  0.1534
 
              Baa    -0.0040    -2.135    -0.762    -0.712  0.5652 -0.0034  0.8250
    31 H(1)   Bbb    -0.0040    -2.113    -0.754    -0.705  0.8110  0.1853 -0.5549
              Bcc     0.0080     4.248     1.516     1.417 -0.1510  0.9827  0.1075
 
              Baa    -0.0225    -3.020    -1.077    -1.007  0.2013 -0.0808  0.9762
    32 C(13)  Bbb    -0.0141    -1.886    -0.673    -0.629  0.9626  0.2007 -0.1819
              Bcc     0.0366     4.906     1.751     1.636 -0.1812  0.9763  0.1182
 
              Baa    -0.0200    -2.688    -0.959    -0.897 -0.2989  0.0095  0.9543
    33 C(13)  Bbb    -0.0160    -2.153    -0.768    -0.718  0.9303 -0.2200  0.2935
              Bcc     0.0361     4.841     1.727     1.615  0.2127  0.9755  0.0569
 
              Baa    -0.0090    -1.207    -0.431    -0.403 -0.0385 -0.0129  0.9992
    34 C(13)  Bbb    -0.0064    -0.860    -0.307    -0.287  0.9166 -0.3987  0.0302
              Bcc     0.0154     2.067     0.738     0.690  0.3980  0.9170  0.0272
 
              Baa    -0.0040    -2.161    -0.771    -0.721  0.0364 -0.0367  0.9987
    35 H(1)   Bbb    -0.0038    -2.032    -0.725    -0.678  0.9482 -0.3142 -0.0461
              Bcc     0.0079     4.193     1.496     1.399  0.3155  0.9486  0.0233
 
              Baa    -0.0041    -0.552    -0.197    -0.184 -0.2662 -0.3691  0.8905
    36 C(13)  Bbb    -0.0035    -0.471    -0.168    -0.157  0.5181  0.7242  0.4550
              Bcc     0.0076     1.023     0.365     0.341  0.8128 -0.5825  0.0015
 
              Baa    -0.0022    -0.296    -0.106    -0.099  0.6298  0.5525  0.5460
    37 C(13)  Bbb    -0.0016    -0.210    -0.075    -0.070 -0.3126 -0.4632  0.8293
              Bcc     0.0038     0.507     0.181     0.169  0.7111 -0.6930 -0.1190
 
              Baa    -0.0029    -0.393    -0.140    -0.131  0.2525  0.6871  0.6813
    38 C(13)  Bbb    -0.0022    -0.299    -0.107    -0.100 -0.4329 -0.5495  0.7146
              Bcc     0.0052     0.692     0.247     0.231  0.8654 -0.4753  0.1587
 
              Baa    -0.0014    -0.190    -0.068    -0.064 -0.4326 -0.5462  0.7173
    39 C(13)  Bbb    -0.0011    -0.145    -0.052    -0.048  0.4773  0.5361  0.6962
              Bcc     0.0025     0.335     0.120     0.112  0.7648 -0.6436 -0.0288
 
              Baa    -0.0017    -0.225    -0.080    -0.075 -0.3811 -0.5210  0.7637
    40 C(13)  Bbb    -0.0014    -0.185    -0.066    -0.062  0.2682  0.7282  0.6307
              Bcc     0.0031     0.410     0.146     0.137  0.8848 -0.4452  0.1378
 
              Baa    -0.0013    -0.174    -0.062    -0.058  0.3974  0.6814  0.6146
    41 C(13)  Bbb    -0.0005    -0.073    -0.026    -0.024 -0.3937 -0.4783  0.7850
              Bcc     0.0018     0.248     0.088     0.083  0.8289 -0.5540  0.0782
 
              Baa    -0.0019    -1.029    -0.367    -0.343  0.6357  0.6047 -0.4798
    42 H(1)   Bbb    -0.0018    -0.984    -0.351    -0.328  0.4884  0.1663  0.8566
              Bcc     0.0038     2.013     0.718     0.672 -0.5978  0.7789  0.1896
 
              Baa    -0.0037    -1.966    -0.701    -0.656  0.4455  0.6344 -0.6317
    43 H(1)   Bbb    -0.0036    -1.927    -0.688    -0.643  0.0647  0.6810  0.7294
              Bcc     0.0073     3.893     1.389     1.298  0.8929 -0.3658  0.2624
 
              Baa    -0.0009    -0.459    -0.164    -0.153 -0.4842 -0.6059  0.6312
    44 H(1)   Bbb    -0.0008    -0.452    -0.161    -0.151  0.4930  0.4070  0.7690
              Bcc     0.0017     0.911     0.325     0.304  0.7228 -0.6835 -0.1016
 
              Baa    -0.0012    -0.648    -0.231    -0.216  0.4139  0.7871 -0.4573
    45 H(1)   Bbb    -0.0012    -0.641    -0.229    -0.214 -0.0095  0.5061  0.8624
              Bcc     0.0024     1.290     0.460     0.430  0.9103 -0.3527  0.2169
 
              Baa    -0.0039    -0.518    -0.185    -0.173  0.0469  0.0379  0.9982
    46 C(13)  Bbb    -0.0037    -0.493    -0.176    -0.164 -0.6243  0.7812 -0.0003
              Bcc     0.0075     1.010     0.360     0.337  0.7798  0.6232 -0.0603
 
              Baa    -0.0021    -0.287    -0.103    -0.096  0.7583 -0.6414  0.1166
    47 C(13)  Bbb    -0.0020    -0.268    -0.096    -0.089  0.0047  0.1842  0.9829
              Bcc     0.0041     0.555     0.198     0.185  0.6519  0.7448 -0.1427
 
              Baa    -0.0026    -0.353    -0.126    -0.118  0.2148 -0.4791  0.8511
    48 C(13)  Bbb    -0.0025    -0.342    -0.122    -0.114 -0.4414  0.7297  0.5222
              Bcc     0.0052     0.695     0.248     0.232  0.8712  0.4879  0.0547
 
              Baa    -0.0013    -0.174    -0.062    -0.058 -0.3517  0.5072  0.7868
    49 C(13)  Bbb    -0.0012    -0.161    -0.057    -0.054  0.5830 -0.5389  0.6080
              Bcc     0.0025     0.335     0.119     0.112  0.7324  0.6725 -0.1062
 
              Baa    -0.0015    -0.198    -0.071    -0.066 -0.2623  0.4699  0.8428
    50 C(13)  Bbb    -0.0014    -0.189    -0.068    -0.063 -0.3828  0.7511 -0.5379
              Bcc     0.0029     0.387     0.138     0.129  0.8858  0.4637  0.0172
 
              Baa    -0.0011    -0.146    -0.052    -0.049 -0.5363  0.7415 -0.4031
    51 C(13)  Bbb    -0.0009    -0.126    -0.045    -0.042 -0.1887  0.3602  0.9136
              Bcc     0.0020     0.272     0.097     0.091  0.8226  0.5661 -0.0533
 
              Baa    -0.0020    -1.069    -0.382    -0.357 -0.4840  0.4890  0.7257
    52 H(1)   Bbb    -0.0019    -1.035    -0.369    -0.345  0.6948 -0.2895  0.6584
              Bcc     0.0039     2.104     0.751     0.702  0.5320  0.8229 -0.1996
 
              Baa    -0.0035    -1.846    -0.659    -0.616 -0.2978  0.4014  0.8661
    53 H(1)   Bbb    -0.0034    -1.808    -0.645    -0.603 -0.2581  0.8396 -0.4779
              Bcc     0.0068     3.654     1.304     1.219  0.9191  0.3659  0.1465
 
              Baa    -0.0009    -0.470    -0.168    -0.157 -0.5295  0.6271  0.5713
    54 H(1)   Bbb    -0.0009    -0.463    -0.165    -0.154  0.5208 -0.2913  0.8025
              Bcc     0.0017     0.933     0.333     0.311  0.6697  0.7224 -0.1724
 
              Baa    -0.0012    -0.623    -0.222    -0.208 -0.2988  0.6197  0.7257
    55 H(1)   Bbb    -0.0012    -0.619    -0.221    -0.206 -0.2202  0.6951 -0.6843
              Bcc     0.0023     1.242     0.443     0.414  0.9285  0.3643  0.0712
 
              Baa    -0.0006    -0.085    -0.030    -0.028 -0.5138  0.7692 -0.3800
    56 C(13)  Bbb    -0.0006    -0.085    -0.030    -0.028 -0.1514  0.3547  0.9226
              Bcc     0.0013     0.170     0.061     0.057  0.8445  0.5316 -0.0658
 
              Baa    -0.0006    -0.314    -0.112    -0.105 -0.4693  0.7451 -0.4739
    57 H(1)   Bbb    -0.0006    -0.313    -0.112    -0.104 -0.1140  0.4810  0.8693
              Bcc     0.0012     0.627     0.224     0.209  0.8756  0.4620 -0.1408
 
              Baa    -0.0005    -0.282    -0.101    -0.094 -0.5257  0.7524  0.3969
    58 H(1)   Bbb    -0.0005    -0.281    -0.100    -0.094  0.3067 -0.2676  0.9134
              Bcc     0.0011     0.563     0.201     0.188  0.7935  0.6019 -0.0901
 
              Baa    -0.0006    -0.300    -0.107    -0.100 -0.4455  0.7401  0.5037
    59 H(1)   Bbb    -0.0006    -0.299    -0.107    -0.100  0.2312 -0.4484  0.8634
              Bcc     0.0011     0.599     0.214     0.200  0.8649  0.5011  0.0287
 
              Baa    -0.0006    -0.087    -0.031    -0.029  0.4037  0.7513  0.5221
    60 C(13)  Bbb    -0.0006    -0.085    -0.030    -0.028 -0.3101 -0.4245  0.8507
              Bcc     0.0013     0.171     0.061     0.057  0.8607 -0.5053  0.0616
 
              Baa    -0.0006    -0.309    -0.110    -0.103  0.5012  0.7830 -0.3684
    61 H(1)   Bbb    -0.0006    -0.307    -0.110    -0.102  0.0474  0.4002  0.9152
              Bcc     0.0012     0.616     0.220     0.205  0.8640 -0.4762  0.1635
 
              Baa    -0.0005    -0.283    -0.101    -0.094  0.5769  0.8168  0.0042
    62 H(1)   Bbb    -0.0005    -0.281    -0.100    -0.094 -0.0274  0.0142  0.9995
              Bcc     0.0011     0.564     0.201     0.188  0.8164 -0.5767  0.0306
 
              Baa    -0.0006    -0.313    -0.112    -0.104  0.2585  0.5344  0.8047
    63 H(1)   Bbb    -0.0006    -0.310    -0.111    -0.103  0.3452  0.7270 -0.5936
              Bcc     0.0012     0.623     0.222     0.208  0.9022 -0.4312 -0.0035
 

 ---------------------------------------------------------------------------------

 No NMR shielding tensors so no spin-rotation constants.
 Leave Link  601 at Sat Oct 20 10:29:41 2018, MaxMem=   838860800 cpu:        41.5
 (Enter /soft/sl6.3/x86_64/gaussian/g09_d01/g09/l701.exe)
 Compute integral first derivatives.
 ... and contract with generalized density number  0.
 Leave Link  701 at Sat Oct 20 10:29:42 2018, MaxMem=   838860800 cpu:        16.5
 (Enter /soft/sl6.3/x86_64/gaussian/g09_d01/g09/l702.exe)
 L702 exits ... SP integral derivatives will be done elsewhere.
 Leave Link  702 at Sat Oct 20 10:29:42 2018, MaxMem=   838860800 cpu:         0.4
 (Enter /soft/sl6.3/x86_64/gaussian/g09_d01/g09/l703.exe)
 Compute integral first derivatives, UseDBF=F ICtDFT=           0.
 Integral derivatives from FoFJK, PRISM(SPDF).
 Calling FoFJK, ICntrl=      2127 FMM=T ISym2X=0 I1Cent= 0 IOpClX= 1 NMat=1 NMatS=1 NMatT=0.
 FoFJK:  IHMeth= 1 ICntrl=    2127 DoSepK=F KAlg= 0 I1Cent=   0 FoldK=F
 IRaf=         0 NMat=   1 IRICut=       1 DoRegI=T DoRafI=F ISym2E= 0.
 FoFCou: FMM=T IPFlag=           0 FMFlag=      100000 FMFlg1=        2001
         NFxFlg=           0 DoJE=F BraDBF=F KetDBF=F FulRan=T
         wScrn=  0.000000 ICntrl=    2127 IOpCl=  1 I1Cent=           0 NGrid=           0
         NMat0=    1 NMatS0=      1 NMatT0=    0 NMatD0=    1 NMtDS0=    0 NMtDT0=    0
 Symmetry not used in FoFCou.
 FMM levels:  10  Number of levels for PrismC:   9
 Leave Link  703 at Sat Oct 20 10:31:19 2018, MaxMem=   838860800 cpu:      1547.0
 (Enter /soft/sl6.3/x86_64/gaussian/g09_d01/g09/l716.exe)
 Dipole        = 1.89477649D+00 2.36809875D-02-5.69686789D-03
 ***** Axes restored to original set *****
 -------------------------------------------------------------------
 Center     Atomic                   Forces (Hartrees/Bohr)
 Number     Number              X              Y              Z
 -------------------------------------------------------------------
      1       26           0.000022076    0.000001019   -0.000004543
      2       17          -0.000003592    0.000001134    0.000002447
      3        7          -0.000007868   -0.000001630    0.000002261
      4        7          -0.000009652   -0.000004125   -0.000000455
      5        7          -0.000001169    0.000001739    0.000001216
      6        7           0.000000587   -0.000001792   -0.000001435
      7        6           0.000001194   -0.000001307   -0.000001860
      8        1           0.000000651   -0.000002483    0.000000626
      9        6          -0.000000514    0.000000153   -0.000000060
     10        1          -0.000000693    0.000001140    0.000001863
     11        6          -0.000001101    0.000000563    0.000001551
     12        1          -0.000000711    0.000000886    0.000001320
     13        6          -0.000000737    0.000000434   -0.000000545
     14        1          -0.000000490    0.000000219    0.000000500
     15        6           0.000000464    0.000001797    0.000001507
     16        6           0.000001878    0.000001000   -0.000000947
     17        6           0.000000621    0.000000597    0.000005769
     18        1          -0.000000406   -0.000000014   -0.000000337
     19       17           0.000002379    0.000000691    0.000000100
     20        7          -0.000004823    0.000002997    0.000004425
     21        7          -0.000015950    0.000002548   -0.000003595
     22        7           0.000000875    0.000001986   -0.000002475
     23        7           0.000005274   -0.000002436    0.000006598
     24        6           0.000001432    0.000000848   -0.000003605
     25        1          -0.000001993    0.000005133    0.000009203
     26        6           0.000001253    0.000001204    0.000000286
     27        1           0.000000393    0.000001030    0.000001679
     28        6           0.000000858   -0.000000057    0.000001259
     29        1           0.000000992    0.000000942    0.000001206
     30        6           0.000000125    0.000001202   -0.000000804
     31        1           0.000000633    0.000000592   -0.000000089
     32        6           0.000002427   -0.000000796    0.000002421
     33        6           0.000002731   -0.000000687    0.000008312
     34        6           0.000002295   -0.000000537   -0.000009205
     35        1           0.000000948    0.000000149    0.000000906
     36        6          -0.000001420   -0.000000292   -0.000000443
     37        6           0.000002343   -0.000000549   -0.000000795
     38        6           0.000000222   -0.000001765   -0.000000668
     39        6          -0.000005435    0.000001157    0.000000545
     40        6          -0.000002722    0.000001277   -0.000000467
     41        6           0.000008004   -0.000003411   -0.000003795
     42        1          -0.000001216   -0.000000401   -0.000000202
     43        1           0.000000827   -0.000000076    0.000000254
     44        1          -0.000000539   -0.000001488   -0.000000509
     45        1           0.000000128   -0.000000753   -0.000000282
     46        6          -0.000006249    0.000008237   -0.000005007
     47        6          -0.000004637   -0.000008066    0.000002441
     48        6           0.000011731   -0.000002443    0.000000954
     49        6           0.000009320   -0.000006570   -0.000000783
     50        6          -0.000009072   -0.000010526    0.000003653
     51        6           0.000001419    0.000013619   -0.000003775
     52        1           0.000001864    0.000001478   -0.000000464
     53        1          -0.000000252    0.000000014   -0.000001102
     54        1           0.000000155    0.000001645   -0.000001282
     55        1           0.000000930    0.000001466   -0.000000508
     56        6          -0.000004390   -0.000004738    0.000002026
     57        1           0.000002884   -0.000001272   -0.000003106
     58        1           0.000001765    0.000001124   -0.000002530
     59        1           0.000001058   -0.000000094   -0.000004907
     60        6          -0.000009193    0.000000786   -0.000002067
     61        1           0.000001643   -0.000000979    0.000000021
     62        1           0.000000278   -0.000001184   -0.000001835
     63        1           0.000000167   -0.000000337   -0.000000868
 -------------------------------------------------------------------
 Cartesian Forces:  Max     0.000022076 RMS     0.000003858
 Leave Link  716 at Sat Oct 20 10:31:19 2018, MaxMem=   838860800 cpu:         0.5
 (Enter /soft/sl6.3/x86_64/gaussian/g09_d01/g09/l103.exe)

 GradGradGradGradGradGradGradGradGradGradGradGradGradGradGradGradGradGrad
 Berny optimization.
 FormGI is forming the generalized inverse of G from B-inverse, IUseBI=4.
 Internal  Forces:  Max     0.000008677 RMS     0.000001590
 Search for a local minimum.
 Step number   1 out of a maximum of  378
 All quantities printed in internal units (Hartrees-Bohrs-Radians)
 RMS Force = .15902D-05 SwitMx=.10000D-02 MixMth= 2
 Mixed Optimization -- En-DIIS/RFO-DIIS
 Second derivative matrix not updated -- first step.
 ITU=  0
     Eigenvalues ---    0.00607   0.00649   0.00649   0.00752   0.00860
     Eigenvalues ---    0.00995   0.01064   0.01293   0.01350   0.01350
     Eigenvalues ---    0.01403   0.01510   0.01510   0.01539   0.01644
     Eigenvalues ---    0.01792   0.01805   0.01822   0.01887   0.01889
     Eigenvalues ---    0.01929   0.01930   0.02068   0.02078   0.02117
     Eigenvalues ---    0.02118   0.02133   0.02145   0.02155   0.02157
     Eigenvalues ---    0.02164   0.02165   0.02181   0.02181   0.02184
     Eigenvalues ---    0.02184   0.02189   0.02190   0.02196   0.02196
     Eigenvalues ---    0.02209   0.02209   0.02210   0.02210   0.02212
     Eigenvalues ---    0.02213   0.02227   0.02228   0.02235   0.02235
     Eigenvalues ---    0.02332   0.02333   0.02587   0.02949   0.04289
     Eigenvalues ---    0.04476   0.06356   0.07073   0.07078   0.07171
     Eigenvalues ---    0.07174   0.07716   0.08794   0.08899   0.08900
     Eigenvalues ---    0.08912   0.09104   0.10140   0.10633   0.13714
     Eigenvalues ---    0.14730   0.15968   0.15989   0.15994   0.15996
     Eigenvalues ---    0.15998   0.15998   0.15999   0.15999   0.15999
     Eigenvalues ---    0.15999   0.15999   0.16000   0.16000   0.16000
     Eigenvalues ---    0.16000   0.16000   0.16000   0.16000   0.16000
     Eigenvalues ---    0.16000   0.16000   0.16000   0.20567   0.20599
     Eigenvalues ---    0.21863   0.21982   0.22000   0.22000   0.22617
     Eigenvalues ---    0.22833   0.22970   0.22971   0.23350   0.23809
     Eigenvalues ---    0.23837   0.23998   0.23998   0.24255   0.24285
     Eigenvalues ---    0.24605   0.24727   0.24789   0.24994   0.24994
     Eigenvalues ---    0.24995   0.24999   0.25000   0.25000   0.31470
     Eigenvalues ---    0.31471   0.33589   0.34211   0.34237   0.34454
     Eigenvalues ---    0.34497   0.34616   0.34635   0.35051   0.35252
     Eigenvalues ---    0.35405   0.35412   0.35443   0.35455   0.35500
     Eigenvalues ---    0.35535   0.35536   0.35590   0.35612   0.35624
     Eigenvalues ---    0.35625   0.35677   0.35678   0.35784   0.35808
     Eigenvalues ---    0.36597   0.36615   0.40784   0.41282   0.41593
     Eigenvalues ---    0.41596   0.42293   0.42297   0.42381   0.42429
     Eigenvalues ---    0.42439   0.42467   0.43655   0.43910   0.46067
     Eigenvalues ---    0.46067   0.46341   0.46344   0.46621   0.46627
     Eigenvalues ---    0.46669   0.46703   0.46876   0.46876   0.47344
     Eigenvalues ---    0.47357   0.47357   0.47393   0.50357   0.50742
     Eigenvalues ---    0.51986   0.52397   0.53799   0.53828   0.54713
     Eigenvalues ---    0.56944   0.65957   0.66018
 RFO step:  Lambda=-1.52622344D-08 EMin= 6.07423559D-03
 Linear search not attempted -- first point.
 Iteration  1 RMS(Cart)=  0.00019075 RMS(Int)=  0.00000002
 Iteration  2 RMS(Cart)=  0.00000002 RMS(Int)=  0.00000000
 ITry= 1 IFail=0 DXMaxC= 1.43D-03 DCOld= 1.00D+10 DXMaxT= 3.00D-01 DXLimC= 3.00D+00 Rises=F
 Variable       Old X    -DE/DX   Delta X   Delta X   Delta X     New X
                                 (Linear)    (Quad)   (Total)
    R1        4.51471   0.00000   0.00000  -0.00001  -0.00001   4.51469
    R2        4.42665   0.00001   0.00000   0.00009   0.00009   4.42674
    R3        4.19635   0.00000   0.00000  -0.00002  -0.00002   4.19633
    R4        4.51342   0.00000   0.00000  -0.00001  -0.00001   4.51342
    R5        4.41645   0.00001   0.00000   0.00008   0.00008   4.41653
    R6        4.20186   0.00000   0.00000  -0.00004  -0.00004   4.20181
    R7        2.51864   0.00000   0.00000   0.00000   0.00000   2.51864
    R8        2.54118   0.00000   0.00000   0.00000   0.00000   2.54118
    R9        2.44342   0.00000   0.00000   0.00000   0.00000   2.44342
   R10        2.58084   0.00000   0.00000   0.00000   0.00000   2.58084
   R11        2.54918   0.00000   0.00000   0.00000   0.00000   2.54918
   R12        2.57023   0.00000   0.00000   0.00000   0.00000   2.57023
   R13        2.69440   0.00000   0.00000   0.00000   0.00000   2.69440
   R14        2.04723   0.00000   0.00000   0.00000   0.00000   2.04723
   R15        2.62723   0.00000   0.00000   0.00000   0.00000   2.62723
   R16        4.25103   0.00001   0.00000   0.00025   0.00025   4.25129
   R17        2.04588   0.00000   0.00000   0.00000   0.00000   2.04588
   R18        2.62938   0.00000   0.00000   0.00000   0.00000   2.62938
   R19        2.04815   0.00000   0.00000   0.00000   0.00000   2.04815
   R20        2.62284   0.00000   0.00000   0.00000   0.00000   2.62284
   R21        2.04674   0.00000   0.00000   0.00000   0.00000   2.04674
   R22        2.64046   0.00000   0.00000   0.00000   0.00000   2.64046
   R23        2.76395   0.00000   0.00000   0.00000   0.00000   2.76395
   R24        2.60044   0.00000   0.00000   0.00000   0.00000   2.60044
   R25        2.03158   0.00000   0.00000   0.00000   0.00000   2.03158
   R26        2.51844   0.00000   0.00000   0.00000   0.00000   2.51844
   R27        2.54101   0.00000   0.00000   0.00000   0.00000   2.54102
   R28        2.44295   0.00000   0.00000   0.00000   0.00000   2.44296
   R29        2.58141   0.00000   0.00000  -0.00001  -0.00001   2.58140
   R30        2.54950   0.00000   0.00000   0.00000   0.00000   2.54949
   R31        2.57058   0.00000   0.00000   0.00000   0.00000   2.57058
   R32        2.69445   0.00000   0.00000   0.00000   0.00000   2.69445
   R33        2.04738   0.00000   0.00000   0.00000   0.00000   2.04738
   R34        2.62729   0.00000   0.00000   0.00000   0.00000   2.62729
   R35        2.04589   0.00000   0.00000   0.00000   0.00000   2.04590
   R36        2.62945   0.00000   0.00000   0.00000   0.00000   2.62945
   R37        2.04813   0.00000   0.00000   0.00000   0.00000   2.04814
   R38        2.62304   0.00000   0.00000   0.00000   0.00000   2.62304
   R39        2.04672   0.00000   0.00000   0.00000   0.00000   2.04672
   R40        2.64037   0.00000   0.00000   0.00000   0.00000   2.64037
   R41        2.76421   0.00000   0.00000   0.00000   0.00000   2.76421
   R42        2.59987   0.00000   0.00000   0.00001   0.00001   2.59988
   R43        2.03130   0.00000   0.00000   0.00000   0.00000   2.03130
   R44        2.63073   0.00000   0.00000   0.00000   0.00000   2.63073
   R45        2.63476   0.00000   0.00000   0.00000   0.00000   2.63476
   R46        2.63007   0.00000   0.00000  -0.00001  -0.00001   2.63007
   R47        2.04728   0.00000   0.00000   0.00000   0.00000   2.04728
   R48        2.62400   0.00000   0.00000   0.00000   0.00000   2.62400
   R49        2.04421   0.00000   0.00000   0.00000   0.00000   2.04421
   R50        2.64049   0.00000   0.00000   0.00000   0.00000   2.64049
   R51        2.04961   0.00000   0.00000   0.00000   0.00000   2.04961
   R52        2.64633   0.00000   0.00000   0.00000   0.00000   2.64633
   R53        2.05011   0.00000   0.00000   0.00000   0.00000   2.05012
   R54        2.85123  -0.00001   0.00000  -0.00002  -0.00002   2.85121
   R55        2.63046   0.00000   0.00000  -0.00001  -0.00001   2.63045
   R56        2.63534   0.00001   0.00000   0.00001   0.00001   2.63536
   R57        2.63027   0.00000   0.00000   0.00001   0.00001   2.63028
   R58        2.04693   0.00000   0.00000   0.00000   0.00000   2.04693
   R59        2.62337   0.00000   0.00000  -0.00001  -0.00001   2.62336
   R60        2.04382   0.00000   0.00000   0.00000   0.00000   2.04382
   R61        2.63970  -0.00001   0.00000  -0.00001  -0.00001   2.63969
   R62        2.04942   0.00000   0.00000   0.00001   0.00001   2.04943
   R63        2.64669   0.00001   0.00000   0.00002   0.00002   2.64671
   R64        2.05022   0.00000   0.00000   0.00000   0.00000   2.05022
   R65        2.85124   0.00000   0.00000   0.00000   0.00000   2.85124
   R66        2.06932   0.00000   0.00000   0.00001   0.00001   2.06932
   R67        2.06271   0.00000   0.00000   0.00001   0.00001   2.06272
   R68        2.06571   0.00000   0.00000  -0.00001  -0.00001   2.06570
   R69        2.06500   0.00000   0.00000   0.00001   0.00001   2.06500
   R70        2.06304   0.00000   0.00000   0.00000   0.00000   2.06304
   R71        2.06975   0.00000   0.00000   0.00000   0.00000   2.06975
    A1        1.49486   0.00000   0.00000  -0.00002  -0.00002   1.49484
    A2        1.69975   0.00000   0.00000   0.00003   0.00003   1.69978
    A3        1.53894   0.00000   0.00000  -0.00003  -0.00003   1.53891
    A4        1.54807   0.00000   0.00000   0.00001   0.00001   1.54808
    A5        1.27890   0.00000   0.00000  -0.00001  -0.00001   1.27889
    A6        1.55469   0.00000   0.00000   0.00002   0.00002   1.55471
    A7        1.93196   0.00000   0.00000  -0.00001  -0.00001   1.93195
    A8        1.54696   0.00000   0.00000  -0.00002  -0.00002   1.54695
    A9        1.80409   0.00001   0.00000   0.00004   0.00004   1.80412
   A10        1.50616   0.00000   0.00000   0.00001   0.00001   1.50617
   A11        1.69453   0.00000   0.00000  -0.00001  -0.00001   1.69452
   A12        1.27853   0.00000   0.00000  -0.00002  -0.00002   1.27852
   A13        2.20632   0.00000   0.00000   0.00002   0.00002   2.20633
   A14        2.00887   0.00000   0.00000  -0.00001  -0.00001   2.00885
   A15        2.06784   0.00000   0.00000   0.00000   0.00000   2.06784
   A16        2.32224   0.00000   0.00000  -0.00002  -0.00002   2.32222
   A17        2.01868   0.00000   0.00000   0.00002   0.00002   2.01870
   A18        1.93000   0.00000   0.00000   0.00000   0.00000   1.92999
   A19        1.86520   0.00000   0.00000   0.00001   0.00001   1.86520
   A20        1.93343   0.00000   0.00000  -0.00001  -0.00001   1.93342
   A21        2.10217   0.00000   0.00000   0.00001   0.00001   2.10217
   A22        2.24737   0.00000   0.00000   0.00000   0.00000   2.24737
   A23        2.02534   0.00000   0.00000   0.00000   0.00000   2.02534
   A24        2.15102   0.00000   0.00000   0.00000   0.00000   2.15102
   A25        2.10671   0.00000   0.00000   0.00000   0.00000   2.10670
   A26        2.38315   0.00000   0.00000   0.00002   0.00002   2.38317
   A27        2.09822   0.00000   0.00000   0.00000   0.00000   2.09821
   A28        2.06533   0.00000   0.00000   0.00000   0.00000   2.06533
   A29        2.11962   0.00000   0.00000   0.00000   0.00000   2.11962
   A30        2.10696   0.00000   0.00000   0.00000   0.00000   2.10696
   A31        2.07570   0.00000   0.00000   0.00000   0.00000   2.07570
   A32        2.10046   0.00000   0.00000   0.00000   0.00000   2.10046
   A33        2.10595   0.00000   0.00000   0.00000   0.00000   2.10595
   A34        2.07527   0.00000   0.00000   0.00000   0.00000   2.07527
   A35        2.10193   0.00000   0.00000   0.00000   0.00000   2.10193
   A36        2.13084   0.00000   0.00000   0.00000   0.00000   2.13084
   A37        2.01244   0.00000   0.00000   0.00000   0.00000   2.01245
   A38        2.13972   0.00000   0.00000  -0.00001  -0.00001   2.13971
   A39        2.09676   0.00000   0.00000   0.00000   0.00000   2.09676
   A40        1.87102   0.00000   0.00000   0.00000   0.00000   1.87102
   A41        2.31538   0.00000   0.00000   0.00000   0.00000   2.31538
   A42        1.82513   0.00000   0.00000   0.00000   0.00000   1.82513
   A43        2.13673   0.00000   0.00000   0.00000   0.00000   2.13673
   A44        2.32028   0.00000   0.00000   0.00000   0.00000   2.32028
   A45        2.20481   0.00000   0.00000   0.00001   0.00001   2.20483
   A46        2.00961   0.00000   0.00000  -0.00001  -0.00001   2.00959
   A47        2.06867   0.00000   0.00000   0.00000   0.00000   2.06867
   A48        2.32730   0.00000   0.00000  -0.00002  -0.00002   2.32728
   A49        2.01347   0.00001   0.00000   0.00003   0.00003   2.01351
   A50        1.92985   0.00000   0.00000   0.00000   0.00000   1.92984
   A51        1.86570   0.00000   0.00000   0.00001   0.00001   1.86571
   A52        1.93271   0.00000   0.00000  -0.00001  -0.00001   1.93270
   A53        2.10282   0.00000   0.00000   0.00001   0.00001   2.10283
   A54        2.24763   0.00000   0.00000   0.00000   0.00000   2.24762
   A55        2.02448   0.00000   0.00000   0.00000   0.00000   2.02448
   A56        2.15057   0.00000   0.00000   0.00000   0.00000   2.15057
   A57        2.10799   0.00000   0.00000   0.00000   0.00000   2.10799
   A58        2.35504   0.00000   0.00000  -0.00005  -0.00005   2.35499
   A59        2.09843   0.00000   0.00000   0.00000   0.00000   2.09843
   A60        2.06513   0.00000   0.00000   0.00000   0.00000   2.06513
   A61        2.11961   0.00000   0.00000   0.00000   0.00000   2.11961
   A62        2.10683   0.00000   0.00000   0.00000   0.00000   2.10683
   A63        2.07604   0.00000   0.00000   0.00000   0.00000   2.07604
   A64        2.10025   0.00000   0.00000   0.00000   0.00000   2.10024
   A65        2.10572   0.00000   0.00000   0.00000   0.00000   2.10572
   A66        2.07515   0.00000   0.00000   0.00000   0.00000   2.07515
   A67        2.10229   0.00000   0.00000   0.00000   0.00000   2.10229
   A68        2.13033   0.00000   0.00000   0.00000   0.00000   2.13033
   A69        2.01139   0.00000   0.00000   0.00000   0.00000   2.01138
   A70        2.14113   0.00000   0.00000   0.00000   0.00000   2.14114
   A71        2.09603   0.00000   0.00000  -0.00001  -0.00001   2.09602
   A72        1.87087   0.00000   0.00000   0.00000   0.00000   1.87087
   A73        2.31594   0.00000   0.00000   0.00001   0.00001   2.31595
   A74        1.82565   0.00000   0.00000   0.00001   0.00001   1.82566
   A75        2.13780   0.00000   0.00000  -0.00001  -0.00001   2.13779
   A76        2.31937   0.00000   0.00000   0.00000   0.00000   2.31936
   A77        2.09757   0.00000   0.00000   0.00000   0.00000   2.09757
   A78        2.08225   0.00000   0.00000   0.00001   0.00001   2.08225
   A79        2.10335   0.00000   0.00000   0.00000   0.00000   2.10335
   A80        2.08426   0.00000   0.00000   0.00000   0.00000   2.08426
   A81        2.10116   0.00000   0.00000   0.00000   0.00000   2.10116
   A82        2.09753   0.00000   0.00000   0.00000   0.00000   2.09753
   A83        2.08043   0.00000   0.00000   0.00000   0.00000   2.08043
   A84        2.08321   0.00000   0.00000   0.00001   0.00001   2.08322
   A85        2.11954   0.00000   0.00000  -0.00001  -0.00001   2.11953
   A86        2.11700   0.00000   0.00000   0.00000   0.00000   2.11700
   A87        2.07859   0.00000   0.00000   0.00000   0.00000   2.07859
   A88        2.08752   0.00000   0.00000   0.00000   0.00000   2.08752
   A89        2.12137   0.00000   0.00000   0.00000   0.00000   2.12137
   A90        2.07656   0.00000   0.00000   0.00000   0.00000   2.07656
   A91        2.08517   0.00000   0.00000   0.00000   0.00000   2.08517
   A92        2.05985   0.00000   0.00000  -0.00001  -0.00001   2.05984
   A93        2.11515   0.00000   0.00000   0.00001   0.00001   2.11516
   A94        2.10800   0.00000   0.00000   0.00000   0.00000   2.10800
   A95        2.09731   0.00000   0.00000   0.00001   0.00001   2.09732
   A96        2.08387   0.00000   0.00000   0.00000   0.00000   2.08387
   A97        2.10201   0.00000   0.00000  -0.00001  -0.00001   2.10200
   A98        2.08470   0.00000   0.00000   0.00000   0.00000   2.08471
   A99        2.10234   0.00000   0.00000   0.00001   0.00001   2.10236
   A100       2.09583   0.00000   0.00000  -0.00002  -0.00002   2.09581
   A101       2.08122   0.00000   0.00000   0.00000   0.00000   2.08122
   A102       2.08351   0.00000   0.00000  -0.00001  -0.00001   2.08351
   A103       2.11844   0.00000   0.00000   0.00000   0.00000   2.11845
   A104       2.11775   0.00000   0.00000   0.00001   0.00001   2.11776
   A105       2.07752   0.00000   0.00000  -0.00001  -0.00001   2.07752
   A106       2.08780   0.00000   0.00000   0.00000   0.00000   2.08781
   A107       2.12168   0.00000   0.00000   0.00001   0.00001   2.12169
   A108       2.07603   0.00000   0.00000   0.00001   0.00001   2.07604
   A109       2.08543   0.00000   0.00000  -0.00001  -0.00001   2.08542
   A110       2.05887   0.00000   0.00000  -0.00001  -0.00001   2.05886
   A111       2.11654   0.00000   0.00000   0.00000   0.00000   2.11654
   A112       2.10761   0.00000   0.00000   0.00001   0.00001   2.10762
   A113       1.93639   0.00000   0.00000   0.00001   0.00001   1.93640
   A114       1.94508   0.00000   0.00000   0.00000   0.00000   1.94508
   A115       1.94221   0.00000   0.00000   0.00002   0.00002   1.94222
   A116       1.87869   0.00000   0.00000  -0.00001  -0.00001   1.87868
   A117       1.87234   0.00000   0.00000  -0.00001  -0.00001   1.87233
   A118       1.88611   0.00000   0.00000  -0.00001  -0.00001   1.88611
   A119       1.94276   0.00000   0.00000   0.00001   0.00001   1.94278
   A120       1.94545   0.00000   0.00000   0.00001   0.00001   1.94546
   A121       1.93580   0.00000   0.00000   0.00000   0.00000   1.93580
   A122       1.88659   0.00000   0.00000   0.00000   0.00000   1.88659
   A123       1.87293   0.00000   0.00000  -0.00001  -0.00001   1.87291
   A124       1.87726   0.00000   0.00000  -0.00001  -0.00001   1.87726
   A125       3.04955   0.00000   0.00000   0.00000   0.00000   3.04954
   A126       3.04293   0.00000   0.00000  -0.00001  -0.00001   3.04291
   A127       3.23869   0.00000   0.00000   0.00001   0.00001   3.23869
   A128       3.27973   0.00000   0.00000   0.00002   0.00002   3.27975
   A129       3.21490   0.00000   0.00000  -0.00002  -0.00002   3.21488
   A130       3.20102   0.00000   0.00000  -0.00002  -0.00002   3.20100
    D1       -1.32094   0.00000   0.00000   0.00008   0.00008  -1.32086
    D2        1.80098   0.00000   0.00000   0.00000   0.00000   1.80097
    D3       -3.04992   0.00000   0.00000   0.00003   0.00003  -3.04989
    D4        0.07200   0.00000   0.00000  -0.00005  -0.00005   0.07195
    D5        1.68252   0.00000   0.00000   0.00006   0.00006   1.68257
    D6       -1.47875   0.00000   0.00000  -0.00002  -0.00002  -1.47878
    D7        0.18693   0.00000   0.00000   0.00004   0.00004   0.18697
    D8       -2.97434   0.00000   0.00000  -0.00004  -0.00004  -2.97438
    D9       -2.78984   0.00000   0.00000  -0.00008  -0.00008  -2.78992
   D10        0.09004   0.00000   0.00000   0.00000   0.00000   0.09005
   D11        0.26519   0.00000   0.00000  -0.00016  -0.00016   0.26503
   D12       -3.13811   0.00000   0.00000  -0.00008  -0.00008  -3.13819
   D13        1.76713   0.00000   0.00000   0.00007   0.00007   1.76720
   D14       -1.56130   0.00000   0.00000   0.00005   0.00005  -1.56126
   D15       -3.06438   0.00000   0.00000   0.00003   0.00003  -3.06435
   D16       -0.10963   0.00000   0.00000   0.00001   0.00001  -0.10962
   D17       -1.50324   0.00000   0.00000   0.00006   0.00006  -1.50319
   D18        1.45151   0.00000   0.00000   0.00004   0.00004   1.45154
   D19        0.18908   0.00000   0.00000   0.00004   0.00004   0.18913
   D20       -3.13935   0.00000   0.00000   0.00002   0.00002  -3.13933
   D21       -2.74910   0.00000   0.00000   0.00003   0.00003  -2.74907
   D22        0.34658   0.00000   0.00000   0.00011   0.00011   0.34669
   D23        0.14305   0.00000   0.00000   0.00000   0.00000   0.14306
   D24       -3.04445   0.00000   0.00000   0.00009   0.00009  -3.04437
   D25        1.68621   0.00000   0.00000  -0.00004  -0.00004   1.68617
   D26       -1.44008   0.00000   0.00000   0.00004   0.00004  -1.44004
   D27        0.20872   0.00000   0.00000  -0.00001  -0.00001   0.20872
   D28       -2.91757   0.00000   0.00000   0.00008   0.00008  -2.91749
   D29       -1.32036   0.00000   0.00000  -0.00003  -0.00003  -1.32039
   D30        1.83653   0.00000   0.00000   0.00005   0.00005   1.83659
   D31       -3.04034   0.00000   0.00000  -0.00002  -0.00002  -3.04036
   D32        0.11655   0.00000   0.00000   0.00006   0.00006   0.11662
   D33       -1.55364   0.00000   0.00000  -0.00017  -0.00017  -1.55380
   D34        1.39868   0.00000   0.00000  -0.00007  -0.00007   1.39860
   D35        0.14431   0.00000   0.00000  -0.00013  -0.00013   0.14418
   D36        3.09662   0.00000   0.00000  -0.00003  -0.00003   3.09659
   D37        1.71997   0.00000   0.00000  -0.00014  -0.00014   1.71983
   D38       -1.61090   0.00000   0.00000  -0.00005  -0.00005  -1.61095
   D39       -3.09800   0.00000   0.00000  -0.00013  -0.00013  -3.09813
   D40       -0.14569   0.00000   0.00000  -0.00004  -0.00004  -0.14573
   D41        0.02457   0.00000   0.00000  -0.00009  -0.00009   0.02448
   D42       -3.13398   0.00000   0.00000  -0.00009  -0.00009  -3.13407
   D43       -3.09675   0.00000   0.00000  -0.00001  -0.00001  -3.09676
   D44        0.02788   0.00000   0.00000  -0.00001  -0.00001   0.02788
   D45        3.13578   0.00000   0.00000   0.00009   0.00009   3.13587
   D46       -0.02576   0.00000   0.00000   0.00007   0.00007  -0.02569
   D47       -0.02383   0.00000   0.00000   0.00001   0.00001  -0.02381
   D48        3.09781   0.00000   0.00000   0.00000   0.00000   3.09781
   D49        2.95829   0.00000   0.00000   0.00000   0.00000   2.95829
   D50       -0.00348   0.00000   0.00000   0.00002   0.00002  -0.00347
   D51        0.14271   0.00000   0.00000   0.00003   0.00003   0.14273
   D52       -2.99268   0.00000   0.00000   0.00003   0.00003  -2.99266
   D53        3.13880   0.00000   0.00000   0.00001   0.00001   3.13881
   D54        0.00341   0.00000   0.00000   0.00001   0.00001   0.00342
   D55        0.00229   0.00000   0.00000  -0.00004  -0.00004   0.00225
   D56       -3.11850   0.00000   0.00000  -0.00005  -0.00005  -3.11855
   D57       -0.00021   0.00000   0.00000   0.00005   0.00005  -0.00017
   D58       -3.09842   0.00000   0.00000   0.00000   0.00000  -3.09842
   D59        3.11838   0.00000   0.00000   0.00006   0.00006   3.11843
   D60        0.02017   0.00000   0.00000   0.00001   0.00001   0.02018
   D61       -2.54650   0.00000   0.00000   0.00008   0.00008  -2.54641
   D62        0.60099   0.00000   0.00000   0.00008   0.00008   0.60107
   D63        0.62004   0.00000   0.00000   0.00007   0.00007   0.62011
   D64       -2.51566   0.00000   0.00000   0.00007   0.00007  -2.51558
   D65       -0.82006   0.00000   0.00000   0.00012   0.00012  -0.81994
   D66        2.33803   0.00000   0.00000   0.00012   0.00012   2.33815
   D67        3.13721   0.00000   0.00000   0.00000   0.00000   3.13721
   D68       -0.01081   0.00000   0.00000   0.00000   0.00000  -0.01081
   D69       -0.02210   0.00000   0.00000   0.00000   0.00000  -0.02210
   D70        3.11306   0.00000   0.00000   0.00000   0.00000   3.11306
   D71        1.75813   0.00000   0.00000  -0.00002  -0.00002   1.75811
   D72       -3.14015   0.00000   0.00000   0.00001   0.00001  -3.14014
   D73       -0.01056   0.00000   0.00000   0.00000   0.00000  -0.01056
   D74       -0.00507   0.00000   0.00000   0.00001   0.00001  -0.00506
   D75        3.12452   0.00000   0.00000   0.00000   0.00000   3.12452
   D76       -3.11872   0.00000   0.00000   0.00001   0.00001  -3.11871
   D77        0.01407   0.00000   0.00000   0.00000   0.00000   0.01407
   D78        0.01091   0.00000   0.00000   0.00000   0.00000   0.01092
   D79       -3.13948   0.00000   0.00000   0.00000   0.00000  -3.13948
   D80        0.00315   0.00000   0.00000  -0.00001  -0.00001   0.00314
   D81       -3.11703   0.00000   0.00000   0.00000   0.00000  -3.11703
   D82        3.13596   0.00000   0.00000  -0.00002  -0.00002   3.13595
   D83        0.01578   0.00000   0.00000   0.00000   0.00000   0.01578
   D84       -0.07628   0.00000   0.00000  -0.00007  -0.00007  -0.07635
   D85        3.05726   0.00000   0.00000  -0.00007  -0.00007   3.05718
   D86        3.04525   0.00000   0.00000  -0.00008  -0.00008   3.04517
   D87       -0.10440   0.00000   0.00000  -0.00008  -0.00008  -0.10448
   D88       -0.00184   0.00000   0.00000  -0.00003  -0.00003  -0.00187
   D89        3.08972   0.00000   0.00000   0.00002   0.00002   3.08974
   D90       -3.13614   0.00000   0.00000  -0.00003  -0.00003  -3.13617
   D91       -0.04458   0.00000   0.00000   0.00003   0.00003  -0.04456
   D92        0.06400   0.00000   0.00000   0.00008   0.00008   0.06408
   D93       -3.09538   0.00000   0.00000   0.00008   0.00008  -3.09530
   D94       -3.09335   0.00000   0.00000   0.00000   0.00000  -3.09336
   D95        0.03045   0.00000   0.00000   0.00000   0.00000   0.03044
   D96        3.09778   0.00000   0.00000  -0.00010  -0.00010   3.09768
   D97       -0.07101   0.00000   0.00000  -0.00008  -0.00008  -0.07109
   D98       -0.02979   0.00000   0.00000  -0.00002  -0.00002  -0.02981
   D99        3.08461   0.00000   0.00000   0.00000   0.00000   3.08461
   D100       2.95842   0.00000   0.00000   0.00006   0.00006   2.95848
   D101      -0.00056   0.00000   0.00000  -0.00004  -0.00004  -0.00059
   D102       0.16966   0.00000   0.00000   0.00001   0.00001   0.16967
   D103      -2.99661   0.00000   0.00000   0.00007   0.00007  -2.99655
   D104      -3.11861   0.00000   0.00000   0.00008   0.00008  -3.11853
   D105      -0.00170   0.00000   0.00000   0.00014   0.00014  -0.00156
   D106       0.00269   0.00000   0.00000  -0.00008  -0.00008   0.00260
   D107       3.13650   0.00000   0.00000  -0.00002  -0.00002   3.13648
   D108      -0.00364   0.00000   0.00000   0.00016   0.00016  -0.00347
   D109       3.11220   0.00000   0.00000   0.00002   0.00002   3.11222
   D110      -3.13663   0.00000   0.00000   0.00010   0.00010  -3.13653
   D111      -0.02079   0.00000   0.00000  -0.00005  -0.00005  -0.02084
   D112       2.59127   0.00000   0.00000  -0.00020  -0.00020   2.59108
   D113      -0.55275   0.00000   0.00000  -0.00020  -0.00020  -0.55295
   D114      -0.55965   0.00000   0.00000  -0.00012  -0.00012  -0.55978
   D115       2.57951   0.00000   0.00000  -0.00013  -0.00013   2.57938
   D116      -0.88583   0.00000   0.00000  -0.00009  -0.00009  -0.88591
   D117       2.27309   0.00000   0.00000  -0.00009  -0.00009   2.27300
   D118       3.13789   0.00000   0.00000   0.00000   0.00000   3.13789
   D119      -0.00874   0.00000   0.00000   0.00002   0.00002  -0.00873
   D120      -0.02232   0.00000   0.00000   0.00001   0.00001  -0.02231
   D121       3.11423   0.00000   0.00000   0.00002   0.00002   3.11425
   D122       3.13994   0.00000   0.00000  -0.00001  -0.00001   3.13993
   D123      -0.01386   0.00000   0.00000  -0.00001  -0.00001  -0.01387
   D124      -0.00676   0.00000   0.00000   0.00000   0.00000  -0.00676
   D125       3.12263   0.00000   0.00000   0.00000   0.00000   3.12263
   D126      -3.11989   0.00000   0.00000  -0.00001  -0.00001  -3.11990
   D127       0.01420   0.00000   0.00000  -0.00001  -0.00001   0.01419
   D128       0.00955   0.00000   0.00000  -0.00001  -0.00001   0.00954
   D129      -3.13955   0.00000   0.00000  -0.00001  -0.00001  -3.13956
   D130       0.00780   0.00000   0.00000   0.00003   0.00003   0.00783
   D131      -3.10457   0.00000   0.00000   0.00001   0.00001  -3.10456
   D132      -3.14129   0.00000   0.00000   0.00003   0.00003  -3.14126
   D133       0.02953   0.00000   0.00000   0.00001   0.00001   0.02954
   D134      -0.06288   0.00000   0.00000   0.00005   0.00005  -0.06284
   D135       3.11079   0.00000   0.00000  -0.00002  -0.00002   3.11077
   D136       3.05133   0.00000   0.00000   0.00007   0.00007   3.05140
   D137      -0.05819   0.00000   0.00000   0.00000   0.00000  -0.05819
   D138       0.00317   0.00000   0.00000  -0.00018  -0.00018   0.00299
   D139      -3.10877   0.00000   0.00000  -0.00001  -0.00001  -3.10878
   D140       3.11571   0.00000   0.00000  -0.00012  -0.00012   3.11559
   D141       0.00377   0.00000   0.00000   0.00005   0.00005   0.00382
   D142      -3.12317   0.00000   0.00000  -0.00001  -0.00001  -3.12318
   D143       0.04166   0.00000   0.00000  -0.00002  -0.00002   0.04165
   D144       0.01246   0.00000   0.00000  -0.00001  -0.00001   0.01244
   D145      -3.10590   0.00000   0.00000  -0.00001  -0.00001  -3.10591
   D146       3.13522   0.00000   0.00000   0.00001   0.00001   3.13524
   D147      -0.00215   0.00000   0.00000   0.00002   0.00002  -0.00213
   D148      -0.00046   0.00000   0.00000   0.00001   0.00001  -0.00044
   D149      -3.13783   0.00000   0.00000   0.00002   0.00002  -3.13781
   D150      -0.01536   0.00000   0.00000  -0.00001  -0.00001  -0.01537
   D151       3.13952   0.00000   0.00000  -0.00001  -0.00001   3.13951
   D152       3.10304   0.00000   0.00000  -0.00001  -0.00001   3.10303
   D153      -0.02526   0.00000   0.00000  -0.00001  -0.00001  -0.02527
   D154      -0.00907   0.00000   0.00000   0.00001   0.00001  -0.00906
   D155      -3.13630   0.00000   0.00000   0.00001   0.00001  -3.13629
   D156       3.12821   0.00000   0.00000   0.00001   0.00001   3.12822
   D157       0.00098   0.00000   0.00000   0.00001   0.00001   0.00099
   D158       0.00607   0.00000   0.00000   0.00003   0.00003   0.00610
   D159      -3.11534   0.00000   0.00000   0.00000   0.00000  -3.11534
   D160       3.13430   0.00000   0.00000   0.00003   0.00003   3.13433
   D161       0.01290   0.00000   0.00000   0.00000   0.00000   0.01290
   D162       0.00629   0.00000   0.00000  -0.00003  -0.00003   0.00625
   D163       3.12778   0.00000   0.00000   0.00000   0.00000   3.12778
   D164       3.13344   0.00000   0.00000  -0.00003  -0.00003   3.13341
   D165      -0.02825   0.00000   0.00000   0.00000   0.00000  -0.02825
   D166      -2.45845   0.00000   0.00000   0.00008   0.00008  -2.45837
   D167      -0.35058   0.00000   0.00000   0.00009   0.00009  -0.35049
   D168       1.74070   0.00000   0.00000   0.00008   0.00008   1.74079
   D169       0.70389   0.00000   0.00000   0.00005   0.00005   0.70393
   D170       2.81176   0.00000   0.00000   0.00006   0.00006   2.81181
   D171      -1.38015   0.00000   0.00000   0.00005   0.00005  -1.38009
   D172       3.12366   0.00000   0.00000   0.00003   0.00003   3.12369
   D173      -0.04477   0.00000   0.00000   0.00001   0.00001  -0.04477
   D174      -0.01548   0.00000   0.00000   0.00003   0.00003  -0.01544
   D175       3.09927   0.00000   0.00000   0.00001   0.00001   3.09929
   D176      -3.13544   0.00000   0.00000   0.00002   0.00002  -3.13542
   D177       0.00978   0.00000   0.00000  -0.00001  -0.00001   0.00978
   D178       0.00371   0.00000   0.00000   0.00002   0.00002   0.00373
   D179      -3.13425   0.00000   0.00000  -0.00001  -0.00001  -3.13426
   D180       0.01542   0.00000   0.00000  -0.00006  -0.00006   0.01536
   D181       3.14151   0.00000   0.00000  -0.00002  -0.00002   3.14149
   D182      -3.09944   0.00000   0.00000  -0.00004  -0.00004  -3.09947
   D183       0.02666   0.00000   0.00000   0.00000   0.00000   0.02666
   D184       0.00855   0.00000   0.00000  -0.00005  -0.00005   0.00850
   D185       3.14024   0.00000   0.00000  -0.00004  -0.00004   3.14020
   D186      -3.13675   0.00000   0.00000  -0.00002  -0.00002  -3.13677
   D187      -0.00506   0.00000   0.00000  -0.00001  -0.00001  -0.00507
   D188      -0.00348   0.00000   0.00000   0.00003   0.00003  -0.00345
   D189       3.11864   0.00000   0.00000  -0.00004  -0.00004   3.11860
   D190      -3.12948   0.00000   0.00000  -0.00001  -0.00001  -3.12950
   D191      -0.00736   0.00000   0.00000  -0.00008  -0.00008  -0.00744
   D192      -0.00863   0.00000   0.00000   0.00003   0.00003  -0.00861
   D193      -3.13086   0.00000   0.00000   0.00009   0.00009  -3.13076
   D194      -3.14028   0.00000   0.00000   0.00001   0.00001  -3.14026
   D195       0.02069   0.00000   0.00000   0.00008   0.00008   0.02077
   D196      -1.82680   0.00000   0.00000   0.00003   0.00003  -1.82677
   D197       0.26645   0.00000   0.00000   0.00003   0.00003   0.26647
   D198       2.37307   0.00000   0.00000   0.00003   0.00003   2.37310
   D199       1.29478   0.00000   0.00000  -0.00004  -0.00004   1.29474
   D200      -2.89516   0.00000   0.00000  -0.00004  -0.00004  -2.89521
   D201      -0.78854   0.00000   0.00000  -0.00004  -0.00004  -0.78857
         Item               Value     Threshold  Converged?
 Maximum Force            0.000009     0.000450     YES
 RMS     Force            0.000002     0.000300     YES
 Maximum Displacement     0.001426     0.001800     YES
 RMS     Displacement     0.000191     0.001200     YES
 Predicted change in Energy=-7.631123D-09
 Optimization completed.
    -- Stationary point found.
                           ----------------------------
                           !   Optimized Parameters   !
                           ! (Angstroms and Degrees)  !
 --------------------------                            --------------------------
 ! Name  Definition              Value          Derivative Info.                !
 --------------------------------------------------------------------------------
 ! R1    R(1,2)                  2.3891         -DE/DX =    0.0                 !
 ! R2    R(1,3)                  2.3425         -DE/DX =    0.0                 !
 ! R3    R(1,4)                  2.2206         -DE/DX =    0.0                 !
 ! R4    R(1,19)                 2.3884         -DE/DX =    0.0                 !
 ! R5    R(1,20)                 2.3371         -DE/DX =    0.0                 !
 ! R6    R(1,21)                 2.2235         -DE/DX =    0.0                 !
 ! R7    R(3,7)                  1.3328         -DE/DX =    0.0                 !
 ! R8    R(3,15)                 1.3447         -DE/DX =    0.0                 !
 ! R9    R(4,5)                  1.293          -DE/DX =    0.0                 !
 ! R10   R(4,16)                 1.3657         -DE/DX =    0.0                 !
 ! R11   R(5,6)                  1.349          -DE/DX =    0.0                 !
 ! R12   R(6,17)                 1.3601         -DE/DX =    0.0                 !
 ! R13   R(6,36)                 1.4258         -DE/DX =    0.0                 !
 ! R14   R(7,8)                  1.0833         -DE/DX =    0.0                 !
 ! R15   R(7,9)                  1.3903         -DE/DX =    0.0                 !
 ! R16   R(8,25)                 2.2496         -DE/DX =    0.0                 !
 ! R17   R(9,10)                 1.0826         -DE/DX =    0.0                 !
 ! R18   R(9,11)                 1.3914         -DE/DX =    0.0                 !
 ! R19   R(11,12)                1.0838         -DE/DX =    0.0                 !
 ! R20   R(11,13)                1.3879         -DE/DX =    0.0                 !
 ! R21   R(13,14)                1.0831         -DE/DX =    0.0                 !
 ! R22   R(13,15)                1.3973         -DE/DX =    0.0                 !
 ! R23   R(15,16)                1.4626         -DE/DX =    0.0                 !
 ! R24   R(16,17)                1.3761         -DE/DX =    0.0                 !
 ! R25   R(17,18)                1.0751         -DE/DX =    0.0                 !
 ! R26   R(20,24)                1.3327         -DE/DX =    0.0                 !
 ! R27   R(20,32)                1.3446         -DE/DX =    0.0                 !
 ! R28   R(21,22)                1.2928         -DE/DX =    0.0                 !
 ! R29   R(21,33)                1.366          -DE/DX =    0.0                 !
 ! R30   R(22,23)                1.3491         -DE/DX =    0.0                 !
 ! R31   R(23,34)                1.3603         -DE/DX =    0.0                 !
 ! R32   R(23,46)                1.4258         -DE/DX =    0.0                 !
 ! R33   R(24,25)                1.0834         -DE/DX =    0.0                 !
 ! R34   R(24,26)                1.3903         -DE/DX =    0.0                 !
 ! R35   R(26,27)                1.0826         -DE/DX =    0.0                 !
 ! R36   R(26,28)                1.3914         -DE/DX =    0.0                 !
 ! R37   R(28,29)                1.0838         -DE/DX =    0.0                 !
 ! R38   R(28,30)                1.3881         -DE/DX =    0.0                 !
 ! R39   R(30,31)                1.0831         -DE/DX =    0.0                 !
 ! R40   R(30,32)                1.3972         -DE/DX =    0.0                 !
 ! R41   R(32,33)                1.4628         -DE/DX =    0.0                 !
 ! R42   R(33,34)                1.3758         -DE/DX =    0.0                 !
 ! R43   R(34,35)                1.0749         -DE/DX =    0.0                 !
 ! R44   R(36,37)                1.3921         -DE/DX =    0.0                 !
 ! R45   R(36,38)                1.3943         -DE/DX =    0.0                 !
 ! R46   R(37,39)                1.3918         -DE/DX =    0.0                 !
 ! R47   R(37,42)                1.0834         -DE/DX =    0.0                 !
 ! R48   R(38,40)                1.3886         -DE/DX =    0.0                 !
 ! R49   R(38,43)                1.0818         -DE/DX =    0.0                 !
 ! R50   R(39,41)                1.3973         -DE/DX =    0.0                 !
 ! R51   R(39,44)                1.0846         -DE/DX =    0.0                 !
 ! R52   R(40,41)                1.4004         -DE/DX =    0.0                 !
 ! R53   R(40,45)                1.0849         -DE/DX =    0.0                 !
 ! R54   R(41,60)                1.5088         -DE/DX =    0.0                 !
 ! R55   R(46,47)                1.392          -DE/DX =    0.0                 !
 ! R56   R(46,48)                1.3946         -DE/DX =    0.0                 !
 ! R57   R(47,49)                1.3919         -DE/DX =    0.0                 !
 ! R58   R(47,52)                1.0832         -DE/DX =    0.0                 !
 ! R59   R(48,50)                1.3882         -DE/DX =    0.0                 !
 ! R60   R(48,53)                1.0815         -DE/DX =    0.0                 !
 ! R61   R(49,51)                1.3969         -DE/DX =    0.0                 !
 ! R62   R(49,54)                1.0845         -DE/DX =    0.0                 !
 ! R63   R(50,51)                1.4006         -DE/DX =    0.0                 !
 ! R64   R(50,55)                1.0849         -DE/DX =    0.0                 !
 ! R65   R(51,56)                1.5088         -DE/DX =    0.0                 !
 ! R66   R(56,57)                1.095          -DE/DX =    0.0                 !
 ! R67   R(56,58)                1.0915         -DE/DX =    0.0                 !
 ! R68   R(56,59)                1.0931         -DE/DX =    0.0                 !
 ! R69   R(60,61)                1.0927         -DE/DX =    0.0                 !
 ! R70   R(60,62)                1.0917         -DE/DX =    0.0                 !
 ! R71   R(60,63)                1.0953         -DE/DX =    0.0                 !
 ! A1    A(2,1,3)               85.6492         -DE/DX =    0.0                 !
 ! A2    A(2,1,4)               97.3884         -DE/DX =    0.0                 !
 ! A3    A(2,1,20)              88.1747         -DE/DX =    0.0                 !
 ! A4    A(2,1,21)              88.6976         -DE/DX =    0.0                 !
 ! A5    A(3,1,4)               73.2757         -DE/DX =    0.0                 !
 ! A6    A(3,1,19)              89.077          -DE/DX =    0.0                 !
 ! A7    A(3,1,20)             110.693          -DE/DX =    0.0                 !
 ! A8    A(4,1,19)              88.6344         -DE/DX =    0.0                 !
 ! A9    A(4,1,21)             103.3665         -DE/DX =    0.0                 !
 ! A10   A(19,1,20)             86.2968         -DE/DX =    0.0                 !
 ! A11   A(19,1,21)             97.0897         -DE/DX =    0.0                 !
 ! A12   A(20,1,21)             73.2546         -DE/DX =    0.0                 !
 ! A13   A(1,3,7)              126.4127         -DE/DX =    0.0                 !
 ! A14   A(1,3,15)             115.0996         -DE/DX =    0.0                 !
 ! A15   A(7,3,15)             118.4785         -DE/DX =    0.0                 !
 ! A16   A(1,4,5)              133.0544         -DE/DX =    0.0                 !
 ! A17   A(1,4,16)             115.6617         -DE/DX =    0.0                 !
 ! A18   A(5,4,16)             110.5807         -DE/DX =    0.0                 !
 ! A19   A(4,5,6)              106.868          -DE/DX =    0.0                 !
 ! A20   A(5,6,17)             110.7772         -DE/DX =    0.0                 !
 ! A21   A(5,6,36)             120.4453         -DE/DX =    0.0                 !
 ! A22   A(17,6,36)            128.7647         -DE/DX =    0.0                 !
 ! A23   A(3,7,8)              116.0432         -DE/DX =    0.0                 !
 ! A24   A(3,7,9)              123.2442         -DE/DX =    0.0                 !
 ! A25   A(8,7,9)              120.7053         -DE/DX =    0.0                 !
 ! A26   A(7,8,25)             136.5444         -DE/DX =    0.0                 !
 ! A27   A(7,9,10)             120.219          -DE/DX =    0.0                 !
 ! A28   A(7,9,11)             118.3346         -DE/DX =    0.0                 !
 ! A29   A(10,9,11)            121.4453         -DE/DX =    0.0                 !
 ! A30   A(9,11,12)            120.72           -DE/DX =    0.0                 !
 ! A31   A(9,11,13)            118.9291         -DE/DX =    0.0                 !
 ! A32   A(12,11,13)           120.3473         -DE/DX =    0.0                 !
 ! A33   A(11,13,14)           120.6621         -DE/DX =    0.0                 !
 ! A34   A(11,13,15)           118.9044         -DE/DX =    0.0                 !
 ! A35   A(14,13,15)           120.4316         -DE/DX =    0.0                 !
 ! A36   A(3,15,13)            122.0882         -DE/DX =    0.0                 !
 ! A37   A(3,15,16)            115.3045         -DE/DX =    0.0                 !
 ! A38   A(13,15,16)           122.5969         -DE/DX =    0.0                 !
 ! A39   A(4,16,15)            120.1353         -DE/DX =    0.0                 !
 ! A40   A(4,16,17)            107.2017         -DE/DX =    0.0                 !
 ! A41   A(15,16,17)           132.6618         -DE/DX =    0.0                 !
 ! A42   A(6,17,16)            104.572          -DE/DX =    0.0                 !
 ! A43   A(6,17,18)            122.4256         -DE/DX =    0.0                 !
 ! A44   A(16,17,18)           132.9422         -DE/DX =    0.0                 !
 ! A45   A(1,20,24)            126.3265         -DE/DX =    0.0                 !
 ! A46   A(1,20,32)            115.142          -DE/DX =    0.0                 !
 ! A47   A(24,20,32)           118.5259         -DE/DX =    0.0                 !
 ! A48   A(1,21,22)            133.3445         -DE/DX =    0.0                 !
 ! A49   A(1,21,33)            115.3635         -DE/DX =    0.0                 !
 ! A50   A(22,21,33)           110.572          -DE/DX =    0.0                 !
 ! A51   A(21,22,23)           106.8966         -DE/DX =    0.0                 !
 ! A52   A(22,23,34)           110.736          -DE/DX =    0.0                 !
 ! A53   A(22,23,46)           120.4828         -DE/DX =    0.0                 !
 ! A54   A(34,23,46)           128.7794         -DE/DX =    0.0                 !
 ! A55   A(20,24,25)           115.9942         -DE/DX =    0.0                 !
 ! A56   A(20,24,26)           123.2188         -DE/DX =    0.0                 !
 ! A57   A(25,24,26)           120.779          -DE/DX =    0.0                 !
 ! A58   A(8,25,24)            134.934          -DE/DX =    0.0                 !
 ! A59   A(24,26,27)           120.2315         -DE/DX =    0.0                 !
 ! A60   A(24,26,28)           118.323          -DE/DX =    0.0                 !
 ! A61   A(27,26,28)           121.4449         -DE/DX =    0.0                 !
 ! A62   A(26,28,29)           120.7126         -DE/DX =    0.0                 !
 ! A63   A(26,28,30)           118.9485         -DE/DX =    0.0                 !
 ! A64   A(29,28,30)           120.3352         -DE/DX =    0.0                 !
 ! A65   A(28,30,31)           120.6491         -DE/DX =    0.0                 !
 ! A66   A(28,30,32)           118.8974         -DE/DX =    0.0                 !
 ! A67   A(31,30,32)           120.4521         -DE/DX =    0.0                 !
 ! A68   A(20,32,30)           122.0589         -DE/DX =    0.0                 !
 ! A69   A(20,32,33)           115.2439         -DE/DX =    0.0                 !
 ! A70   A(30,32,33)           122.6779         -DE/DX =    0.0                 !
 ! A71   A(21,33,32)           120.0938         -DE/DX =    0.0                 !
 ! A72   A(21,33,34)           107.193          -DE/DX =    0.0                 !
 ! A73   A(32,33,34)           132.6936         -DE/DX =    0.0                 !
 ! A74   A(23,34,33)           104.6021         -DE/DX =    0.0                 !
 ! A75   A(23,34,35)           122.4868         -DE/DX =    0.0                 !
 ! A76   A(33,34,35)           132.89           -DE/DX =    0.0                 !
 ! A77   A(6,36,37)            120.1822         -DE/DX =    0.0                 !
 ! A78   A(6,36,38)            119.3039         -DE/DX =    0.0                 !
 ! A79   A(37,36,38)           120.513          -DE/DX =    0.0                 !
 ! A80   A(36,37,39)           119.4194         -DE/DX =    0.0                 !
 ! A81   A(36,37,42)           120.3878         -DE/DX =    0.0                 !
 ! A82   A(39,37,42)           120.1794         -DE/DX =    0.0                 !
 ! A83   A(36,38,40)           119.1996         -DE/DX =    0.0                 !
 ! A84   A(36,38,43)           119.3592         -DE/DX =    0.0                 !
 ! A85   A(40,38,43)           121.4407         -DE/DX =    0.0                 !
 ! A86   A(37,39,41)           121.2951         -DE/DX =    0.0                 !
 ! A87   A(37,39,44)           119.0944         -DE/DX =    0.0                 !
 ! A88   A(41,39,44)           119.6061         -DE/DX =    0.0                 !
 ! A89   A(38,40,41)           121.5456         -DE/DX =    0.0                 !
 ! A90   A(38,40,45)           118.9779         -DE/DX =    0.0                 !
 ! A91   A(41,40,45)           119.4714         -DE/DX =    0.0                 !
 ! A92   A(39,41,40)           118.0207         -DE/DX =    0.0                 !
 ! A93   A(39,41,60)           121.1894         -DE/DX =    0.0                 !
 ! A94   A(40,41,60)           120.7796         -DE/DX =    0.0                 !
 ! A95   A(23,46,47)           120.167          -DE/DX =    0.0                 !
 ! A96   A(23,46,48)           119.3968         -DE/DX =    0.0                 !
 ! A97   A(47,46,48)           120.4361         -DE/DX =    0.0                 !
 ! A98   A(46,47,49)           119.4447         -DE/DX =    0.0                 !
 ! A99   A(46,47,52)           120.4555         -DE/DX =    0.0                 !
 ! A100  A(49,47,52)           120.082          -DE/DX =    0.0                 !
 ! A101  A(46,48,50)           119.2453         -DE/DX =    0.0                 !
 ! A102  A(46,48,53)           119.3765         -DE/DX =    0.0                 !
 ! A103  A(50,48,53)           121.3779         -DE/DX =    0.0                 !
 ! A104  A(47,49,51)           121.3384         -DE/DX =    0.0                 !
 ! A105  A(47,49,54)           119.0333         -DE/DX =    0.0                 !
 ! A106  A(51,49,54)           119.6224         -DE/DX =    0.0                 !
 ! A107  A(48,50,51)           121.5635         -DE/DX =    0.0                 !
 ! A108  A(48,50,55)           118.9478         -DE/DX =    0.0                 !
 ! A109  A(51,50,55)           119.4863         -DE/DX =    0.0                 !
 ! A110  A(49,51,50)           117.9644         -DE/DX =    0.0                 !
 ! A111  A(49,51,56)           121.269          -DE/DX =    0.0                 !
 ! A112  A(50,51,56)           120.7571         -DE/DX =    0.0                 !
 ! A113  A(51,56,57)           110.9469         -DE/DX =    0.0                 !
 ! A114  A(51,56,58)           111.4449         -DE/DX =    0.0                 !
 ! A115  A(51,56,59)           111.2803         -DE/DX =    0.0                 !
 ! A116  A(57,56,58)           107.6413         -DE/DX =    0.0                 !
 ! A117  A(57,56,59)           107.2771         -DE/DX =    0.0                 !
 ! A118  A(58,56,59)           108.0663         -DE/DX =    0.0                 !
 ! A119  A(41,60,61)           111.3121         -DE/DX =    0.0                 !
 ! A120  A(41,60,62)           111.466          -DE/DX =    0.0                 !
 ! A121  A(41,60,63)           110.9132         -DE/DX =    0.0                 !
 ! A122  A(61,60,62)           108.0936         -DE/DX =    0.0                 !
 ! A123  A(61,60,63)           107.3107         -DE/DX =    0.0                 !
 ! A124  A(62,60,63)           107.5592         -DE/DX =    0.0                 !
 ! A125  L(2,1,19,3,-1)        174.7262         -DE/DX =    0.0                 !
 ! A126  L(3,1,21,2,-1)        174.3468         -DE/DX =    0.0                 !
 ! A127  L(4,1,20,2,-1)        185.5631         -DE/DX =    0.0                 !
 ! A128  L(2,1,19,3,-2)        187.9145         -DE/DX =    0.0                 !
 ! A129  L(3,1,21,2,-2)        184.2            -DE/DX =    0.0                 !
 ! A130  L(4,1,20,2,-2)        183.4048         -DE/DX =    0.0                 !
 ! D1    D(2,1,3,7)            -75.6842         -DE/DX =    0.0                 !
 ! D2    D(2,1,3,15)           103.1884         -DE/DX =    0.0                 !
 ! D3    D(4,1,3,7)           -174.7475         -DE/DX =    0.0                 !
 ! D4    D(4,1,3,15)             4.1251         -DE/DX =    0.0                 !
 ! D5    D(19,1,3,7)            96.4012         -DE/DX =    0.0                 !
 ! D6    D(19,1,3,15)          -84.7262         -DE/DX =    0.0                 !
 ! D7    D(20,1,3,7)            10.7103         -DE/DX =    0.0                 !
 ! D8    D(20,1,3,15)         -170.4171         -DE/DX =    0.0                 !
 ! D9    D(7,3,21,22)         -159.8462         -DE/DX =    0.0                 !
 ! D10   D(7,3,21,33)            5.1591         -DE/DX =    0.0                 !
 ! D11   D(15,3,21,22)          15.1945         -DE/DX =    0.0                 !
 ! D12   D(15,3,21,33)        -179.8002         -DE/DX =    0.0                 !
 ! D13   D(2,1,4,5)            101.2492         -DE/DX =    0.0                 !
 ! D14   D(2,1,4,16)           -89.4561         -DE/DX =    0.0                 !
 ! D15   D(3,1,4,5)           -175.576          -DE/DX =    0.0                 !
 ! D16   D(3,1,4,16)            -6.2812         -DE/DX =    0.0                 !
 ! D17   D(19,1,4,5)           -86.1296         -DE/DX =    0.0                 !
 ! D18   D(19,1,4,16)           83.1652         -DE/DX =    0.0                 !
 ! D19   D(21,1,4,5)            10.8335         -DE/DX =    0.0                 !
 ! D20   D(21,1,4,16)         -179.8717         -DE/DX =    0.0                 !
 ! D21   D(5,4,20,24)         -157.5119         -DE/DX =    0.0                 !
 ! D22   D(5,4,20,32)           19.8574         -DE/DX =    0.0                 !
 ! D23   D(16,4,20,24)           8.1963         -DE/DX =    0.0                 !
 ! D24   D(16,4,20,32)        -174.4343         -DE/DX =    0.0                 !
 ! D25   D(2,1,20,24)           96.6128         -DE/DX =    0.0                 !
 ! D26   D(2,1,20,32)          -82.5107         -DE/DX =    0.0                 !
 ! D27   D(3,1,20,24)           11.959          -DE/DX =    0.0                 !
 ! D28   D(3,1,20,32)         -167.1645         -DE/DX =    0.0                 !
 ! D29   D(19,1,20,24)         -75.6509         -DE/DX =    0.0                 !
 ! D30   D(19,1,20,32)         105.2256         -DE/DX =    0.0                 !
 ! D31   D(21,1,20,24)        -174.1985         -DE/DX =    0.0                 !
 ! D32   D(21,1,20,32)           6.678          -DE/DX =    0.0                 !
 ! D33   D(2,1,21,22)          -89.0169         -DE/DX =    0.0                 !
 ! D34   D(2,1,21,33)           80.1382         -DE/DX =    0.0                 !
 ! D35   D(4,1,21,22)            8.2683         -DE/DX =    0.0                 !
 ! D36   D(4,1,21,33)          177.4234         -DE/DX =    0.0                 !
 ! D37   D(19,1,21,22)          98.5473         -DE/DX =    0.0                 !
 ! D38   D(19,1,21,33)         -92.2977         -DE/DX =    0.0                 !
 ! D39   D(20,1,21,22)        -177.5023         -DE/DX =    0.0                 !
 ! D40   D(20,1,21,33)          -8.3472         -DE/DX =    0.0                 !
 ! D41   D(1,3,7,8)              1.4078         -DE/DX =    0.0                 !
 ! D42   D(1,3,7,9)           -179.5639         -DE/DX =    0.0                 !
 ! D43   D(15,3,7,8)          -177.4308         -DE/DX =    0.0                 !
 ! D44   D(15,3,7,9)             1.5976         -DE/DX =    0.0                 !
 ! D45   D(1,3,15,13)          179.6669         -DE/DX =    0.0                 !
 ! D46   D(1,3,15,16)           -1.4762         -DE/DX =    0.0                 !
 ! D47   D(7,3,15,13)           -1.3652         -DE/DX =    0.0                 !
 ! D48   D(7,3,15,16)          177.4917         -DE/DX =    0.0                 !
 ! D49   D(1,4,5,6)            169.4976         -DE/DX =    0.0                 !
 ! D50   D(16,4,5,6)            -0.1996         -DE/DX =    0.0                 !
 ! D51   D(1,4,16,15)            8.1765         -DE/DX =    0.0                 !
 ! D52   D(1,4,16,17)         -171.4682         -DE/DX =    0.0                 !
 ! D53   D(5,4,16,15)          179.84           -DE/DX =    0.0                 !
 ! D54   D(5,4,16,17)            0.1952         -DE/DX =    0.0                 !
 ! D55   D(4,5,6,17)             0.1313         -DE/DX =    0.0                 !
 ! D56   D(4,5,6,36)          -178.6768         -DE/DX =    0.0                 !
 ! D57   D(5,6,17,16)           -0.0121         -DE/DX =    0.0                 !
 ! D58   D(5,6,17,18)         -177.5261         -DE/DX =    0.0                 !
 ! D59   D(36,6,17,16)         178.6699         -DE/DX =    0.0                 !
 ! D60   D(36,6,17,18)           1.1559         -DE/DX =    0.0                 !
 ! D61   D(5,6,36,37)         -145.9037         -DE/DX =    0.0                 !
 ! D62   D(5,6,36,38)           34.4341         -DE/DX =    0.0                 !
 ! D63   D(17,6,36,37)          35.5257         -DE/DX =    0.0                 !
 ! D64   D(17,6,36,38)        -144.1366         -DE/DX =    0.0                 !
 ! D65   D(3,7,8,25)           -46.9857         -DE/DX =    0.0                 !
 ! D66   D(9,7,8,25)           133.9594         -DE/DX =    0.0                 !
 ! D67   D(3,7,9,10)           179.7492         -DE/DX =    0.0                 !
 ! D68   D(3,7,9,11)            -0.6193         -DE/DX =    0.0                 !
 ! D69   D(8,7,9,10)            -1.2662         -DE/DX =    0.0                 !
 ! D70   D(8,7,9,11)           178.3654         -DE/DX =    0.0                 !
 ! D71   D(7,8,25,24)          100.7333         -DE/DX =    0.0                 !
 ! D72   D(7,9,11,12)         -179.9174         -DE/DX =    0.0                 !
 ! D73   D(7,9,11,13)           -0.6051         -DE/DX =    0.0                 !
 ! D74   D(10,9,11,12)          -0.2906         -DE/DX =    0.0                 !
 ! D75   D(10,9,11,13)         179.0217         -DE/DX =    0.0                 !
 ! D76   D(9,11,13,14)        -178.6896         -DE/DX =    0.0                 !
 ! D77   D(9,11,13,15)           0.8063         -DE/DX =    0.0                 !
 ! D78   D(12,11,13,14)          0.6253         -DE/DX =    0.0                 !
 ! D79   D(12,11,13,15)       -179.8788         -DE/DX =    0.0                 !
 ! D80   D(11,13,15,3)           0.1804         -DE/DX =    0.0                 !
 ! D81   D(11,13,15,16)       -178.5929         -DE/DX =    0.0                 !
 ! D82   D(14,13,15,3)         179.6775         -DE/DX =    0.0                 !
 ! D83   D(14,13,15,16)          0.9042         -DE/DX =    0.0                 !
 ! D84   D(3,15,16,4)           -4.3707         -DE/DX =    0.0                 !
 ! D85   D(3,15,16,17)         175.1678         -DE/DX =    0.0                 !
 ! D86   D(13,15,16,4)         174.4797         -DE/DX =    0.0                 !
 ! D87   D(13,15,16,17)         -5.9817         -DE/DX =    0.0                 !
 ! D88   D(4,16,17,6)           -0.1054         -DE/DX =    0.0                 !
 ! D89   D(4,16,17,18)         177.0278         -DE/DX =    0.0                 !
 ! D90   D(15,16,17,6)        -179.6876         -DE/DX =    0.0                 !
 ! D91   D(15,16,17,18)         -2.5544         -DE/DX =    0.0                 !
 ! D92   D(1,20,24,25)           3.667          -DE/DX =    0.0                 !
 ! D93   D(1,20,24,26)        -177.3524         -DE/DX =    0.0                 !
 ! D94   D(32,20,24,25)       -177.236          -DE/DX =    0.0                 !
 ! D95   D(32,20,24,26)          1.7445         -DE/DX =    0.0                 !
 ! D96   D(1,20,32,30)         177.4895         -DE/DX =    0.0                 !
 ! D97   D(1,20,32,33)          -4.0686         -DE/DX =    0.0                 !
 ! D98   D(24,20,32,30)         -1.7068         -DE/DX =    0.0                 !
 ! D99   D(24,20,32,33)        176.7351         -DE/DX =    0.0                 !
 ! D100  D(1,21,22,23)         169.5052         -DE/DX =    0.0                 !
 ! D101  D(33,21,22,23)         -0.0321         -DE/DX =    0.0                 !
 ! D102  D(1,21,33,32)           9.7207         -DE/DX =    0.0                 !
 ! D103  D(1,21,33,34)        -171.6934         -DE/DX =    0.0                 !
 ! D104  D(22,21,33,32)       -178.6833         -DE/DX =    0.0                 !
 ! D105  D(22,21,33,34)         -0.0973         -DE/DX =    0.0                 !
 ! D106  D(21,22,23,34)          0.154          -DE/DX =    0.0                 !
 ! D107  D(21,22,23,46)        179.7082         -DE/DX =    0.0                 !
 ! D108  D(22,23,34,33)         -0.2084         -DE/DX =    0.0                 !
 ! D109  D(22,23,34,35)        178.316          -DE/DX =    0.0                 !
 ! D110  D(46,23,34,33)       -179.7156         -DE/DX =    0.0                 !
 ! D111  D(46,23,34,35)         -1.1912         -DE/DX =    0.0                 !
 ! D112  D(22,23,46,47)        148.4691         -DE/DX =    0.0                 !
 ! D113  D(22,23,46,48)        -31.6702         -DE/DX =    0.0                 !
 ! D114  D(34,23,46,47)        -32.0657         -DE/DX =    0.0                 !
 ! D115  D(34,23,46,48)        147.795          -DE/DX =    0.0                 !
 ! D116  D(20,24,25,8)         -50.7542         -DE/DX =    0.0                 !
 ! D117  D(26,24,25,8)         130.2385         -DE/DX =    0.0                 !
 ! D118  D(20,24,26,27)        179.7878         -DE/DX =    0.0                 !
 ! D119  D(20,24,26,28)         -0.501          -DE/DX =    0.0                 !
 ! D120  D(25,24,26,27)         -1.2787         -DE/DX =    0.0                 !
 ! D121  D(25,24,26,28)        178.4324         -DE/DX =    0.0                 !
 ! D122  D(24,26,28,29)        179.9054         -DE/DX =    0.0                 !
 ! D123  D(24,26,28,30)         -0.7942         -DE/DX =    0.0                 !
 ! D124  D(27,26,28,29)         -0.3871         -DE/DX =    0.0                 !
 ! D125  D(27,26,28,30)        178.9133         -DE/DX =    0.0                 !
 ! D126  D(26,28,30,31)       -178.7562         -DE/DX =    0.0                 !
 ! D127  D(26,28,30,32)          0.8137         -DE/DX =    0.0                 !
 ! D128  D(29,28,30,31)          0.5469         -DE/DX =    0.0                 !
 ! D129  D(29,28,30,32)       -179.8832         -DE/DX =    0.0                 !
 ! D130  D(28,30,32,20)          0.4468         -DE/DX =    0.0                 !
 ! D131  D(28,30,32,33)       -177.8789         -DE/DX =    0.0                 !
 ! D132  D(31,30,32,20)       -179.9824         -DE/DX =    0.0                 !
 ! D133  D(31,30,32,33)          1.6919         -DE/DX =    0.0                 !
 ! D134  D(20,32,33,21)         -3.603          -DE/DX =    0.0                 !
 ! D135  D(20,32,33,34)        178.235          -DE/DX =    0.0                 !
 ! D136  D(30,32,33,21)        174.8282         -DE/DX =    0.0                 !
 ! D137  D(30,32,33,34)         -3.3338         -DE/DX =    0.0                 !
 ! D138  D(21,33,34,23)          0.1816         -DE/DX =    0.0                 !
 ! D139  D(21,33,34,35)       -178.1194         -DE/DX =    0.0                 !
 ! D140  D(32,33,34,23)        178.517          -DE/DX =    0.0                 !
 ! D141  D(32,33,34,35)          0.2159         -DE/DX =    0.0                 !
 ! D142  D(6,36,37,39)        -178.9445         -DE/DX =    0.0                 !
 ! D143  D(6,36,37,42)           2.3871         -DE/DX =    0.0                 !
 ! D144  D(38,36,37,39)          0.7137         -DE/DX =    0.0                 !
 ! D145  D(38,36,37,42)       -177.9548         -DE/DX =    0.0                 !
 ! D146  D(6,36,38,40)         179.6349         -DE/DX =    0.0                 !
 ! D147  D(6,36,38,43)          -0.1232         -DE/DX =    0.0                 !
 ! D148  D(37,36,38,40)         -0.0262         -DE/DX =    0.0                 !
 ! D149  D(37,36,38,43)       -179.7843         -DE/DX =    0.0                 !
 ! D150  D(36,37,39,41)         -0.8802         -DE/DX =    0.0                 !
 ! D151  D(36,37,39,44)        179.8813         -DE/DX =    0.0                 !
 ! D152  D(42,37,39,41)        177.7911         -DE/DX =    0.0                 !
 ! D153  D(42,37,39,44)         -1.4475         -DE/DX =    0.0                 !
 ! D154  D(36,38,40,41)         -0.5198         -DE/DX =    0.0                 !
 ! D155  D(36,38,40,45)       -179.6966         -DE/DX =    0.0                 !
 ! D156  D(43,38,40,41)        179.2331         -DE/DX =    0.0                 !
 ! D157  D(43,38,40,45)          0.0563         -DE/DX =    0.0                 !
 ! D158  D(37,39,41,40)          0.3476         -DE/DX =    0.0                 !
 ! D159  D(37,39,41,60)       -178.4958         -DE/DX =    0.0                 !
 ! D160  D(44,39,41,40)        179.5823         -DE/DX =    0.0                 !
 ! D161  D(44,39,41,60)          0.7389         -DE/DX =    0.0                 !
 ! D162  D(38,40,41,39)          0.3602         -DE/DX =    0.0                 !
 ! D163  D(38,40,41,60)        179.2086         -DE/DX =    0.0                 !
 ! D164  D(45,40,41,39)        179.5331         -DE/DX =    0.0                 !
 ! D165  D(45,40,41,60)         -1.6186         -DE/DX =    0.0                 !
 ! D166  D(39,41,60,61)       -140.8588         -DE/DX =    0.0                 !
 ! D167  D(39,41,60,62)        -20.0867         -DE/DX =    0.0                 !
 ! D168  D(39,41,60,63)         99.7349         -DE/DX =    0.0                 !
 ! D169  D(40,41,60,61)         40.3297         -DE/DX =    0.0                 !
 ! D170  D(40,41,60,62)        161.1017         -DE/DX =    0.0                 !
 ! D171  D(40,41,60,63)        -79.0766         -DE/DX =    0.0                 !
 ! D172  D(23,46,47,49)        178.9725         -DE/DX =    0.0                 !
 ! D173  D(23,46,47,52)         -2.5654         -DE/DX =    0.0                 !
 ! D174  D(48,46,47,49)         -0.8867         -DE/DX =    0.0                 !
 ! D175  D(48,46,47,52)        177.5754         -DE/DX =    0.0                 !
 ! D176  D(23,46,48,50)       -179.6476         -DE/DX =    0.0                 !
 ! D177  D(23,46,48,53)          0.5604         -DE/DX =    0.0                 !
 ! D178  D(47,46,48,50)          0.2127         -DE/DX =    0.0                 !
 ! D179  D(47,46,48,53)       -179.5793         -DE/DX =    0.0                 !
 ! D180  D(46,47,49,51)          0.8833         -DE/DX =    0.0                 !
 ! D181  D(46,47,49,54)        179.9954         -DE/DX =    0.0                 !
 ! D182  D(52,47,49,51)       -177.5846         -DE/DX =    0.0                 !
 ! D183  D(52,47,49,54)          1.5275         -DE/DX =    0.0                 !
 ! D184  D(46,48,50,51)          0.4896         -DE/DX =    0.0                 !
 ! D185  D(46,48,50,55)        179.9224         -DE/DX =    0.0                 !
 ! D186  D(53,48,50,51)       -179.7227         -DE/DX =    0.0                 !
 ! D187  D(53,48,50,55)         -0.2899         -DE/DX =    0.0                 !
 ! D188  D(47,49,51,50)         -0.1992         -DE/DX =    0.0                 !
 ! D189  D(47,49,51,56)        178.685          -DE/DX =    0.0                 !
 ! D190  D(54,49,51,50)       -179.3062         -DE/DX =    0.0                 !
 ! D191  D(54,49,51,56)         -0.422          -DE/DX =    0.0                 !
 ! D192  D(48,50,51,49)         -0.4947         -DE/DX =    0.0                 !
 ! D193  D(48,50,51,56)       -179.385          -DE/DX =    0.0                 !
 ! D194  D(55,50,51,49)       -179.9245         -DE/DX =    0.0                 !
 ! D195  D(55,50,51,56)          1.1852         -DE/DX =    0.0                 !
 ! D196  D(49,51,56,57)       -104.6677         -DE/DX =    0.0                 !
 ! D197  D(49,51,56,58)         15.2662         -DE/DX =    0.0                 !
 ! D198  D(49,51,56,59)        135.967          -DE/DX =    0.0                 !
 ! D199  D(50,51,56,57)         74.1855         -DE/DX =    0.0                 !
 ! D200  D(50,51,56,58)       -165.8805         -DE/DX =    0.0                 !
 ! D201  D(50,51,56,59)        -45.1798         -DE/DX =    0.0                 !
 --------------------------------------------------------------------------------
 Lowest energy point so far.  Saving SCF results.
 GradGradGradGradGradGradGradGradGradGradGradGradGradGradGradGradGradGrad

 Largest change from initial coordinates is atom   51       0.000 Angstoms.
 Leave Link  103 at Sat Oct 20 10:31:19 2018, MaxMem=   838860800 cpu:         6.5
 (Enter /soft/sl6.3/x86_64/gaussian/g09_d01/g09/l202.exe)
 Stoichiometry    C28H24Cl2FeN8(5)
 Framework group  C1[X(C28H24Cl2FeN8)]
 Deg. of freedom   183
 Full point group                 C1      NOp   1
 RotChk:  IX=0 Diff= 1.00D-14
 Largest Abelian subgroup         C1      NOp   1
 Largest concise Abelian subgroup C1      NOp   1
                         Standard orientation:                         
 ---------------------------------------------------------------------
 Center     Atomic      Atomic             Coordinates (Angstroms)
 Number     Number       Type             X           Y           Z
 ---------------------------------------------------------------------
      1         26           0       -1.783499   -0.029791    0.021447
      2         17           0       -2.051660    0.417381   -2.310039
      3          7           0       -3.093541   -1.930886   -0.374597
      4          7           0       -0.382636   -1.741504   -0.175363
      5          7           0        0.898420   -1.853742   -0.040621
      6          7           0        1.178782   -3.173226   -0.049068
      7          6           0       -4.413051   -1.957728   -0.560464
      8          1           0       -4.915050   -0.997819   -0.546000
      9          6           0       -5.127752   -3.129336   -0.782709
     10          1           0       -6.200602   -3.094719   -0.923744
     11          6           0       -4.428427   -4.331474   -0.825440
     12          1           0       -4.946678   -5.267681   -0.997558
     13          6           0       -3.050713   -4.313049   -0.658212
     14          1           0       -2.476033   -5.229782   -0.707408
     15          6           0       -2.413725   -3.089531   -0.435478
     16          6           0       -0.964230   -2.972883   -0.278585
     17          6           0        0.042960   -3.906883   -0.195874
     18          1           0        0.046065   -4.981915   -0.188122
     19         17           0       -1.911020   -0.477349    2.364072
     20          7           0       -3.133669    1.827510    0.456683
     21          7           0       -0.430183    1.729670    0.151464
     22          7           0        0.844206    1.882234   -0.003043
     23          7           0        1.079266    3.210381   -0.033652
     24          6           0       -4.442934    1.810966    0.704966
     25          1           0       -4.902933    0.831747    0.762824
     26          6           0       -5.195095    2.963217    0.903734
     27          1           0       -6.257704    2.893608    1.098998
     28          6           0       -4.545845    4.192753    0.850538
     29          1           0       -5.094838    5.115479    0.998399
     30          6           0       -3.177501    4.220513    0.619118
     31          1           0       -2.641053    5.161019    0.592192
     32          6           0       -2.500057    3.013218    0.430081
     33          6           0       -1.053360    2.943000    0.225648
     34          6           0       -0.079760    3.908035    0.108955
     35          1           0       -0.107211    4.982212    0.137968
     36          6           0        2.520729   -3.627742    0.110770
     37          6           0        2.955789   -4.771940   -0.552203
     38          6           0        3.386944   -2.918681    0.941947
     39          6           0        4.262534   -5.213890   -0.367452
     40          6           0        4.691152   -3.367583    1.102037
     41          6           0        5.153256   -4.521363    0.456821
     42          1           0        2.291124   -5.302618   -1.223247
     43          1           0        3.028212   -2.034057    1.450805
     44          1           0        4.595352   -6.107034   -0.885041
     45          1           0        5.360642   -2.815939    1.753515
     46          6           0        2.406948    3.706556   -0.188864
     47          6           0        2.630937    4.910058   -0.851452
     48          6           0        3.475562    2.976927    0.331247
     49          6           0        3.931132    5.391100   -0.975602
     50          6           0        4.766278    3.466604    0.184787
     51          6           0        5.020246    4.681431   -0.464280
     52          1           0        1.805338    5.457489   -1.289639
     53          1           0        3.282496    2.040572    0.836918
     54          1           0        4.098003    6.329409   -1.493178
     55          1           0        5.593921    2.895685    0.592385
     56          6           0        6.431648    5.189857   -0.625413
     57          1           0        6.966934    4.622152   -1.393711
     58          1           0        6.446051    6.240689   -0.920374
     59          1           0        6.997537    5.091019    0.304600
     60          6           0        6.579112   -4.983721    0.629024
     61          1           0        6.912813   -4.865623    1.662850
     62          1           0        6.694695   -6.033693    0.353280
     63          1           0        7.258285   -4.399833   -0.001376
 ---------------------------------------------------------------------
 Rotational constants (GHZ):      0.0744654      0.0710191      0.0394100
 Leave Link  202 at Sat Oct 20 10:31:20 2018, MaxMem=   838860800 cpu:         0.1
 (Enter /soft/sl6.3/x86_64/gaussian/g09_d01/g09/l9999.exe)
 1\1\GINC-NODE0404\FOpt\UB3LYP\6-311G(d,p)\C28H24Cl2Fe1N8(5)\CONRADJ\20
 -Oct-2018\0\\#p b3lyp/6-311G(d,p) opt scf=(conver=8)\\Comment:\\0,5\Fe
 ,-1.783499,-0.029791,0.021447\Cl,-2.05166,0.417381,-2.310039\N,-3.0935
 41,-1.930886,-0.374597\N,-0.382636,-1.741504,-0.175363\N,0.89842,-1.85
 3742,-0.040621\N,1.178782,-3.173226,-0.049068\C,-4.413051,-1.957728,-0
 .560464\H,-4.91505,-0.997819,-0.546\C,-5.127752,-3.129336,-0.782709\H,
 -6.200602,-3.094719,-0.923744\C,-4.428427,-4.331474,-0.82544\H,-4.9466
 78,-5.267681,-0.997558\C,-3.050713,-4.313049,-0.658212\H,-2.476033,-5.
 229782,-0.707408\C,-2.413725,-3.089531,-0.435478\C,-0.96423,-2.972883,
 -0.278585\C,0.04296,-3.906883,-0.195874\H,0.046065,-4.981915,-0.188122
 \Cl,-1.91102,-0.477349,2.364072\N,-3.133669,1.82751,0.456683\N,-0.4301
 83,1.72967,0.151464\N,0.844206,1.882234,-0.003043\N,1.079266,3.210381,
 -0.033652\C,-4.442934,1.810966,0.704966\H,-4.902933,0.831747,0.762824\
 C,-5.195095,2.963217,0.903734\H,-6.257704,2.893608,1.098998\C,-4.54584
 5,4.192753,0.850538\H,-5.094838,5.115479,0.998399\C,-3.177501,4.220513
 ,0.619118\H,-2.641053,5.161019,0.592192\C,-2.500057,3.013218,0.430081\
 C,-1.05336,2.943,0.225648\C,-0.07976,3.908035,0.108955\H,-0.107211,4.9
 82212,0.137968\C,2.520729,-3.627742,0.11077\C,2.955789,-4.77194,-0.552
 203\C,3.386944,-2.918681,0.941947\C,4.262534,-5.21389,-0.367452\C,4.69
 1152,-3.367583,1.102037\C,5.153256,-4.521363,0.456821\H,2.291124,-5.30
 2618,-1.223247\H,3.028212,-2.034057,1.450805\H,4.595352,-6.107034,-0.8
 85041\H,5.360642,-2.815939,1.753515\C,2.406948,3.706556,-0.188864\C,2.
 630937,4.910058,-0.851452\C,3.475562,2.976927,0.331247\C,3.931132,5.39
 11,-0.975602\C,4.766278,3.466604,0.184787\C,5.020246,4.681431,-0.46428
 \H,1.805338,5.457489,-1.289639\H,3.282496,2.040572,0.836918\H,4.098003
 ,6.329409,-1.493178\H,5.593921,2.895685,0.592385\C,6.431648,5.189857,-
 0.625413\H,6.966934,4.622152,-1.393711\H,6.446051,6.240689,-0.920374\H
 ,6.997537,5.091019,0.3046\C,6.579112,-4.983721,0.629024\H,6.912813,-4.
 865623,1.66285\H,6.694695,-6.033693,0.35328\H,7.258285,-4.399833,-0.00
 1376\\Version=AS64L-G09RevD.01\State=5-A\HF=-3704.0711927\S2=6.007895\
 S2-1=0.\S2A=6.000018\RMSD=8.167e-09\RMSF=3.858e-06\Dipole=1.8947765,0.
 0236811,-0.0056969\Quadrupole=21.6059562,38.2526597,-59.8586158,-0.912
 5979,0.8531813,8.3733567\PG=C01 [X(C28H24Cl2Fe1N8)]\\@


 I (ERNEST RUTHERFORD) CAME INTO THE ROOM, WHICH WAS HALF DARK, AND PRESENTLY
 SPOTTED LORD KELVIN IN THE AUDIENCE AND REALIZED I WAS IN TROUBLE AT
 THE LAST PART OF MY SPEECH DEALING THE AGE OF THE EARTH, WHERE MY VIEWS
 CONFLICTED WITH HIS.  TO MY RELIEF KELVIN FELL FAST ASLEEP, BUT AS I CAME
 TO THE IMPORTANT POINT, I SAW THE OLD BIRD SIT UP AND COCK A BALEFUL GLANCE
 AT ME! THEN A SUDDEN INSPIRATION CAME AND I SAID LORD KELVIN HAD LIMITED
 THE AGE OF THE EARTH PROVIDED NO NEW SOURCE WAS DISCOVERED. THAT
 PROPHETIC UTTERANCE REFERS TO WHAT WE ARE NOW CONSIDERING TONIGHT, RADIUM!
 BEHOLD!  THE OLD BOY BEAMED UPON ME.
 Job cpu time:       0 days  6 hours 21 minutes 42.2 seconds.
 File lengths (MBytes):  RWF=    733 Int=      0 D2E=      0 Chk=     66 Scr=      1
 Normal termination of Gaussian 09 at Sat Oct 20 10:31:20 2018.
