# Supplementary material for: DFT and CV data of 4-phenyl-substituted dichloro(bis{2-[1-(phenyl)-1H-1,2,3-triazol-4-yl-κN3]pyridine-κN})iron(II) coordination compounds
Source: Data Brief. 2018 Oct 27;21:1458–71. doi: 10.1016/j.dib.2018.10.085 (PMC6234228; doi:10.1016/j.dib.2018.10.085)
Supplement: Supplementary file 2 — Supplementary material. [file mmc2.zip › DIB_DFT_files_Fe/FeCl2L12_OMe_cis1.log]

 Entering Gaussian System, Link 0=g09
 Input=FeCl2L12_OMe_cis1.com
 Output=FeCl2L12_OMe_cis1.log
 Initial command:
 /soft/sl6.3/x86_64/gaussian/g09_d01/g09/l1.exe "/scratch/conradj/558862.ui.FeCl2L12_OMe_cis1/Gau-24576.inp" -scrdir="/scratch/conradj/558862.ui.FeCl2L12_OMe_cis1/"
 Default linda workers:  node0403-ib,node0404-ib
 Default is to use  16 SMP processors on each worker.
 Entering Link 1 = /soft/sl6.3/x86_64/gaussian/g09_d01/g09/l1.exe PID=     24577.
  
 Copyright (c) 1988,1990,1992,1993,1995,1998,2003,2009,2013,
            Gaussian, Inc.  All Rights Reserved.
  
 This is part of the Gaussian(R) 09 program.  It is based on
 the Gaussian(R) 03 system (copyright 2003, Gaussian, Inc.),
 the Gaussian(R) 98 system (copyright 1998, Gaussian, Inc.),
 the Gaussian(R) 94 system (copyright 1995, Gaussian, Inc.),
 the Gaussian 92(TM) system (copyright 1992, Gaussian, Inc.),
 the Gaussian 90(TM) system (copyright 1990, Gaussian, Inc.),
 the Gaussian 88(TM) system (copyright 1988, Gaussian, Inc.),
 the Gaussian 86(TM) system (copyright 1986, Carnegie Mellon
 University), and the Gaussian 82(TM) system (copyright 1983,
 Carnegie Mellon University). Gaussian is a federally registered
 trademark of Gaussian, Inc.
  
 This software contains proprietary and confidential information,
 including trade secrets, belonging to Gaussian, Inc.
  
 This software is provided under written license and may be
 used, copied, transmitted, or stored only in accord with that
 written license.
  
 The following legend is applicable only to US Government
 contracts under FAR:
  
                    RESTRICTED RIGHTS LEGEND
  
 Use, reproduction and disclosure by the US Government is
 subject to restrictions as set forth in subparagraphs (a)
 and (c) of the Commercial Computer Software - Restricted
 Rights clause in FAR 52.227-19.
  
 Gaussian, Inc.
 340 Quinnipiac St., Bldg. 40, Wallingford CT 06492
  
  
 ---------------------------------------------------------------
 Warning -- This program may not be used in any manner that
 competes with the business of Gaussian, Inc. or will provide
 assistance to any competitor of Gaussian, Inc.  The licensee
 of this program is prohibited from giving any competitor of
 Gaussian, Inc. access to this program.  By using this program,
 the user acknowledges that Gaussian, Inc. is engaged in the
 business of creating and licensing software in the field of
 computational chemistry and represents and warrants to the
 licensee that it is not a competitor of Gaussian, Inc. and that
 it will not use this program in any manner prohibited above.
 ---------------------------------------------------------------
  

 Cite this work as:
 Gaussian 09, Revision D.01,
 M. J. Frisch, G. W. Trucks, H. B. Schlegel, G. E. Scuseria, 
 M. A. Robb, J. R. Cheeseman, G. Scalmani, V. Barone, B. Mennucci, 
 G. A. Petersson, H. Nakatsuji, M. Caricato, X. Li, H. P. Hratchian, 
 A. F. Izmaylov, J. Bloino, G. Zheng, J. L. Sonnenberg, M. Hada, 
 M. Ehara, K. Toyota, R. Fukuda, J. Hasegawa, M. Ishida, T. Nakajima, 
 Y. Honda, O. Kitao, H. Nakai, T. Vreven, J. A. Montgomery, Jr., 
 J. E. Peralta, F. Ogliaro, M. Bearpark, J. J. Heyd, E. Brothers, 
 K. N. Kudin, V. N. Staroverov, T. Keith, R. Kobayashi, J. Normand, 
 K. Raghavachari, A. Rendell, J. C. Burant, S. S. Iyengar, J. Tomasi, 
 M. Cossi, N. Rega, J. M. Millam, M. Klene, J. E. Knox, J. B. Cross, 
 V. Bakken, C. Adamo, J. Jaramillo, R. Gomperts, R. E. Stratmann, 
 O. Yazyev, A. J. Austin, R. Cammi, C. Pomelli, J. W. Ochterski, 
 R. L. Martin, K. Morokuma, V. G. Zakrzewski, G. A. Voth, 
 P. Salvador, J. J. Dannenberg, S. Dapprich, A. D. Daniels, 
 O. Farkas, J. B. Foresman, J. V. Ortiz, J. Cioslowski, 
 and D. J. Fox, Gaussian, Inc., Wallingford CT, 2013.
 
 ******************************************
 Gaussian 09:  AS64L-G09RevD.01 24-Apr-2013
                20-Oct-2018 
 ******************************************
 %chk=FeCl2L12_OMe_cis1.chk
 SetLPE:  input flags="-opt 'Tsnet.Node.lindarsharg: ssh' "
 SetLPE:    new flags="-opt 'Tsnet.Node.lindarsharg: ssh'  -nodelist 'node0403-ib node0404-ib'"
 Will use up to    2 processors via Linda.
 ---------------------------------------
 #P b3lyp/6-311G(d,p) opt scf=(conver=8)
 ---------------------------------------
 1/14=-1,18=20,19=15,26=3,38=1/1,3;
 2/9=110,12=2,17=6,18=5,40=1/2;
 3/5=4,6=6,7=101,11=2,16=1,25=1,30=1,71=1,74=-5/1,2,3;
 4//1;
 5/5=2,6=8,38=5/2;
 6/7=2,8=2,9=2,10=2,28=1/1;
 7//1,2,3,16;
 1/14=-1,18=20,19=15,26=3/3(2);
 2/9=110/2;
 99//99;
 2/9=110/2;
 3/5=4,6=6,7=101,11=2,16=1,25=1,30=1,71=1,74=-5/1,2,3;
 4/5=5,16=3,69=1/1;
 5/5=2,6=8,38=5/2;
 7//1,2,3,16;
 1/14=-1,18=20,19=15,26=3/3(-5);
 2/9=110/2;
 6/7=2,8=2,9=2,10=2,19=2,28=1/1;
 99/9=1/99;
 Leave Link    1 at Sat Oct 20 10:35:07 2018, MaxMem=           0 cpu:         1.8
 (Enter /soft/sl6.3/x86_64/gaussian/g09_d01/g09/l101.exe)
 --------
 Comment:
 --------
 Symbolic Z-matrix:
 Charge =  0 Multiplicity = 5
 26                   -0.02244   0.04774   0.05959 
 17                    0.01182  -1.41504  -1.84679 
 7                    -0.30947   1.71702  -1.57549 
 7                    -2.18975   0.39795  -0.18104 
 7                    -3.20382  -0.23565   0.32164 
 7                    -4.25976   0.01795  -0.47667 
 6                     0.67442   2.35589  -2.21127 
 1                     1.67129   2.19521  -1.81826 
 6                     0.46138   3.16055  -3.32482 
 1                     1.29645   3.65021  -3.80959 
 6                    -0.8396    3.3063   -3.79814 
 1                    -1.04697   3.92259  -4.66528 
 6                    -1.8705    2.64296  -3.14689 
 1                    -2.89283   2.73157  -3.49344 
 6                    -1.56682   1.84884  -2.03894 
 6                    -2.56746   1.08564  -1.30089 
 6                    -3.90722   0.84013  -1.50024 
 1                    -4.59414   1.12441  -2.27686 
 17                   -0.05892  -1.29077   1.9774 
 7                     0.33464   1.8217    1.52252 
 7                     2.20131   0.45154   0.13476 
 7                     3.20408  -0.22359  -0.33373 
 7                     4.26731   0.06378   0.44015 
 6                    -0.63593   2.4948    2.14167 
 1                    -1.64417   2.28456   1.80386 
 6                    -0.39375   3.39609   3.1731 
 1                    -1.21755   3.91174   3.65013 
 6                     0.92232   3.60536   3.57398 
 1                     1.15289   4.29941   4.37391 
 6                     1.94017   2.90653   2.93779 
 1                     2.974     3.04679   3.22897 
 6                     1.60686   2.0137    1.91726 
 6                     2.59435   1.20229   1.20728 
 6                     3.93208   0.95219   1.41464 
 1                     4.62693   1.27085   2.17063 
 6                    -5.52017  -0.59233  -0.20625 
 6                    -6.70869   0.07198  -0.51751 
 6                    -5.5519   -1.85573   0.37498 
 6                    -7.92476  -0.53868  -0.26118 
 6                    -6.77381  -2.46316   0.64735 
 6                    -7.96875  -1.81075   0.32545 
 1                    -6.68667   1.06975  -0.93932 
 1                    -4.62185  -2.35432   0.61364 
 1                    -8.85939  -0.0433   -0.49178 
 1                    -6.77748  -3.44508   1.09939 
 6                     5.51751  -0.58226   0.20345 
 6                     6.71724   0.07761   0.47861 
 6                     5.52651  -1.87603  -0.30741 
 6                     7.92226  -0.5678    0.2582 
 6                     6.73751  -2.51917  -0.54366 
 6                     7.94383  -1.87151  -0.25588 
 1                     6.71317   1.0975    0.84424 
 1                     4.58803  -2.37052  -0.52057 
 1                     8.86543  -0.07706   0.4623 
 1                     6.72359  -3.52444  -0.94089 
 8                    -9.21007  -2.31738   0.54199 
 6                    -9.3265   -3.59985   1.14958 
 1                    -8.86368  -4.37765   0.53316 
 1                    -8.87928  -3.61003   2.14908 
 1                    -10.39472  -3.79183   1.23008 
 8                     9.17561  -2.41189  -0.43988 
 6                     9.27004  -3.73176  -0.9662 
 1                     8.78991  -4.46057  -0.30486 
 1                     8.8269   -3.79573  -1.96548 
 1                     10.33472  -3.94823  -1.02899 
 
 Add virtual bond connecting atoms N3         and Fe1        Dist= 4.45D+00.
 Add virtual bond connecting atoms N4         and Fe1        Dist= 4.17D+00.
 Add virtual bond connecting atoms N20        and Fe1        Dist= 4.40D+00.
 Add virtual bond connecting atoms N21        and Fe1        Dist= 4.27D+00.
 NAtoms=     65 NQM=       65 NQMF=       0 NMMI=      0 NMMIF=      0
                NMic=       0 NMicF=      0.
                    Isotopes and Nuclear Properties:
 (Nuclear quadrupole moments (NQMom) in fm**2, nuclear magnetic moments (NMagM)
  in nuclear magnetons)

  Atom         1           2           3           4           5           6           7           8           9          10
 IAtWgt=          56          35          14          14          14          14          12           1          12           1
 AtmWgt=  55.9349393  34.9688527  14.0030740  14.0030740  14.0030740  14.0030740  12.0000000   1.0078250  12.0000000   1.0078250
 NucSpn=           0           3           2           2           2           2           0           1           0           1
 AtZEff=   0.0000000   0.0000000   0.0000000   0.0000000   0.0000000   0.0000000   0.0000000   0.0000000   0.0000000   0.0000000
 NQMom=    0.0000000  -8.1650000   2.0440000   2.0440000   2.0440000   2.0440000   0.0000000   0.0000000   0.0000000   0.0000000
 NMagM=    0.0000000   0.8218740   0.4037610   0.4037610   0.4037610   0.4037610   0.0000000   2.7928460   0.0000000   2.7928460
 AtZNuc=  26.0000000  17.0000000   7.0000000   7.0000000   7.0000000   7.0000000   6.0000000   1.0000000   6.0000000   1.0000000

  Atom        11          12          13          14          15          16          17          18          19          20
 IAtWgt=          12           1          12           1          12          12          12           1          35          14
 AtmWgt=  12.0000000   1.0078250  12.0000000   1.0078250  12.0000000  12.0000000  12.0000000   1.0078250  34.9688527  14.0030740
 NucSpn=           0           1           0           1           0           0           0           1           3           2
 AtZEff=   0.0000000   0.0000000   0.0000000   0.0000000   0.0000000   0.0000000   0.0000000   0.0000000   0.0000000   0.0000000
 NQMom=    0.0000000   0.0000000   0.0000000   0.0000000   0.0000000   0.0000000   0.0000000   0.0000000  -8.1650000   2.0440000
 NMagM=    0.0000000   2.7928460   0.0000000   2.7928460   0.0000000   0.0000000   0.0000000   2.7928460   0.8218740   0.4037610
 AtZNuc=   6.0000000   1.0000000   6.0000000   1.0000000   6.0000000   6.0000000   6.0000000   1.0000000  17.0000000   7.0000000

  Atom        21          22          23          24          25          26          27          28          29          30
 IAtWgt=          14          14          14          12           1          12           1          12           1          12
 AtmWgt=  14.0030740  14.0030740  14.0030740  12.0000000   1.0078250  12.0000000   1.0078250  12.0000000   1.0078250  12.0000000
 NucSpn=           2           2           2           0           1           0           1           0           1           0
 AtZEff=   0.0000000   0.0000000   0.0000000   0.0000000   0.0000000   0.0000000   0.0000000   0.0000000   0.0000000   0.0000000
 NQMom=    2.0440000   2.0440000   2.0440000   0.0000000   0.0000000   0.0000000   0.0000000   0.0000000   0.0000000   0.0000000
 NMagM=    0.4037610   0.4037610   0.4037610   0.0000000   2.7928460   0.0000000   2.7928460   0.0000000   2.7928460   0.0000000
 AtZNuc=   7.0000000   7.0000000   7.0000000   6.0000000   1.0000000   6.0000000   1.0000000   6.0000000   1.0000000   6.0000000

  Atom        31          32          33          34          35          36          37          38          39          40
 IAtWgt=           1          12          12          12           1          12          12          12          12          12
 AtmWgt=   1.0078250  12.0000000  12.0000000  12.0000000   1.0078250  12.0000000  12.0000000  12.0000000  12.0000000  12.0000000
 NucSpn=           1           0           0           0           1           0           0           0           0           0
 AtZEff=   0.0000000   0.0000000   0.0000000   0.0000000   0.0000000   0.0000000   0.0000000   0.0000000   0.0000000   0.0000000
 NQMom=    0.0000000   0.0000000   0.0000000   0.0000000   0.0000000   0.0000000   0.0000000   0.0000000   0.0000000   0.0000000
 NMagM=    2.7928460   0.0000000   0.0000000   0.0000000   2.7928460   0.0000000   0.0000000   0.0000000   0.0000000   0.0000000
 AtZNuc=   1.0000000   6.0000000   6.0000000   6.0000000   1.0000000   6.0000000   6.0000000   6.0000000   6.0000000   6.0000000

  Atom        41          42          43          44          45          46          47          48          49          50
 IAtWgt=          12           1           1           1           1          12          12          12          12          12
 AtmWgt=  12.0000000   1.0078250   1.0078250   1.0078250   1.0078250  12.0000000  12.0000000  12.0000000  12.0000000  12.0000000
 NucSpn=           0           1           1           1           1           0           0           0           0           0
 AtZEff=   0.0000000   0.0000000   0.0000000   0.0000000   0.0000000   0.0000000   0.0000000   0.0000000   0.0000000   0.0000000
 NQMom=    0.0000000   0.0000000   0.0000000   0.0000000   0.0000000   0.0000000   0.0000000   0.0000000   0.0000000   0.0000000
 NMagM=    0.0000000   2.7928460   2.7928460   2.7928460   2.7928460   0.0000000   0.0000000   0.0000000   0.0000000   0.0000000
 AtZNuc=   6.0000000   1.0000000   1.0000000   1.0000000   1.0000000   6.0000000   6.0000000   6.0000000   6.0000000   6.0000000

  Atom        51          52          53          54          55          56          57          58          59          60
 IAtWgt=          12           1           1           1           1          16          12           1           1           1
 AtmWgt=  12.0000000   1.0078250   1.0078250   1.0078250   1.0078250  15.9949146  12.0000000   1.0078250   1.0078250   1.0078250
 NucSpn=           0           1           1           1           1           0           0           1           1           1
 AtZEff=   0.0000000   0.0000000   0.0000000   0.0000000   0.0000000   0.0000000   0.0000000   0.0000000   0.0000000   0.0000000
 NQMom=    0.0000000   0.0000000   0.0000000   0.0000000   0.0000000   0.0000000   0.0000000   0.0000000   0.0000000   0.0000000
 NMagM=    0.0000000   2.7928460   2.7928460   2.7928460   2.7928460   0.0000000   0.0000000   2.7928460   2.7928460   2.7928460
 AtZNuc=   6.0000000   1.0000000   1.0000000   1.0000000   1.0000000   8.0000000   6.0000000   1.0000000   1.0000000   1.0000000

  Atom        61          62          63          64          65
 IAtWgt=          16          12           1           1           1
 AtmWgt=  15.9949146  12.0000000   1.0078250   1.0078250   1.0078250
 NucSpn=           0           0           1           1           1
 AtZEff=   0.0000000   0.0000000   0.0000000   0.0000000   0.0000000
 NQMom=    0.0000000   0.0000000   0.0000000   0.0000000   0.0000000
 NMagM=    0.0000000   0.0000000   2.7928460   2.7928460   2.7928460
 AtZNuc=   8.0000000   6.0000000   1.0000000   1.0000000   1.0000000
 Leave Link  101 at Sat Oct 20 10:35:07 2018, MaxMem=   838860800 cpu:         4.5
 (Enter /soft/sl6.3/x86_64/gaussian/g09_d01/g09/l103.exe)

 GradGradGradGradGradGradGradGradGradGradGradGradGradGradGradGradGradGrad
 Berny optimization.
 Initialization pass.
                           ----------------------------
                           !    Initial Parameters    !
                           ! (Angstroms and Degrees)  !
 --------------------------                            --------------------------
 ! Name  Definition              Value          Derivative Info.                !
 --------------------------------------------------------------------------------
 ! R1    R(1,2)                  2.4032         estimate D2E/DX2                !
 ! R2    R(1,3)                  2.3542         estimate D2E/DX2                !
 ! R3    R(1,4)                  2.2086         estimate D2E/DX2                !
 ! R4    R(1,19)                 2.339          estimate D2E/DX2                !
 ! R5    R(1,20)                 2.3269         estimate D2E/DX2                !
 ! R6    R(1,21)                 2.2614         estimate D2E/DX2                !
 ! R7    R(3,7)                  1.3343         estimate D2E/DX2                !
 ! R8    R(3,15)                 1.3465         estimate D2E/DX2                !
 ! R9    R(4,5)                  1.2971         estimate D2E/DX2                !
 ! R10   R(4,16)                 1.3674         estimate D2E/DX2                !
 ! R11   R(5,6)                  1.3478         estimate D2E/DX2                !
 ! R12   R(6,17)                 1.3594         estimate D2E/DX2                !
 ! R13   R(6,36)                 1.4262         estimate D2E/DX2                !
 ! R14   R(7,8)                  1.0835         estimate D2E/DX2                !
 ! R15   R(7,9)                  1.3903         estimate D2E/DX2                !
 ! R16   R(9,10)                 1.0826         estimate D2E/DX2                !
 ! R17   R(9,11)                 1.3921         estimate D2E/DX2                !
 ! R18   R(11,12)                1.0839         estimate D2E/DX2                !
 ! R19   R(11,13)                1.3881         estimate D2E/DX2                !
 ! R20   R(13,14)                1.0831         estimate D2E/DX2                !
 ! R21   R(13,15)                1.3966         estimate D2E/DX2                !
 ! R22   R(15,16)                1.4589         estimate D2E/DX2                !
 ! R23   R(16,17)                1.3766         estimate D2E/DX2                !
 ! R24   R(17,18)                1.0751         estimate D2E/DX2                !
 ! R25   R(20,24)                1.3336         estimate D2E/DX2                !
 ! R26   R(20,32)                1.3458         estimate D2E/DX2                !
 ! R27   R(21,22)                1.2965         estimate D2E/DX2                !
 ! R28   R(21,33)                1.3669         estimate D2E/DX2                !
 ! R29   R(22,23)                1.3461         estimate D2E/DX2                !
 ! R30   R(23,34)                1.3606         estimate D2E/DX2                !
 ! R31   R(23,46)                1.427          estimate D2E/DX2                !
 ! R32   R(24,25)                1.0839         estimate D2E/DX2                !
 ! R33   R(24,26)                1.391          estimate D2E/DX2                !
 ! R34   R(26,27)                1.0826         estimate D2E/DX2                !
 ! R35   R(26,28)                1.3916         estimate D2E/DX2                !
 ! R36   R(28,29)                1.0839         estimate D2E/DX2                !
 ! R37   R(28,30)                1.3889         estimate D2E/DX2                !
 ! R38   R(30,31)                1.0832         estimate D2E/DX2                !
 ! R39   R(30,32)                1.3963         estimate D2E/DX2                !
 ! R40   R(32,33)                1.462          estimate D2E/DX2                !
 ! R41   R(33,34)                1.3766         estimate D2E/DX2                !
 ! R42   R(34,35)                1.0751         estimate D2E/DX2                !
 ! R43   R(36,37)                1.3967         estimate D2E/DX2                !
 ! R44   R(36,38)                1.3911         estimate D2E/DX2                !
 ! R45   R(37,39)                1.3847         estimate D2E/DX2                !
 ! R46   R(37,42)                1.0835         estimate D2E/DX2                !
 ! R47   R(38,40)                1.3915         estimate D2E/DX2                !
 ! R48   R(38,43)                1.0819         estimate D2E/DX2                !
 ! R49   R(39,41)                1.4015         estimate D2E/DX2                !
 ! R50   R(39,44)                1.0826         estimate D2E/DX2                !
 ! R51   R(40,41)                1.399          estimate D2E/DX2                !
 ! R52   R(40,45)                1.081          estimate D2E/DX2                !
 ! R53   R(41,56)                1.3581         estimate D2E/DX2                !
 ! R54   R(46,47)                1.3966         estimate D2E/DX2                !
 ! R55   R(46,48)                1.391          estimate D2E/DX2                !
 ! R56   R(47,49)                1.3846         estimate D2E/DX2                !
 ! R57   R(47,52)                1.0835         estimate D2E/DX2                !
 ! R58   R(48,50)                1.3914         estimate D2E/DX2                !
 ! R59   R(48,53)                1.082          estimate D2E/DX2                !
 ! R60   R(49,51)                1.4016         estimate D2E/DX2                !
 ! R61   R(49,54)                1.0826         estimate D2E/DX2                !
 ! R62   R(50,51)                1.3991         estimate D2E/DX2                !
 ! R63   R(50,55)                1.081          estimate D2E/DX2                !
 ! R64   R(51,61)                1.3576         estimate D2E/DX2                !
 ! R65   R(56,57)                1.4239         estimate D2E/DX2                !
 ! R66   R(57,58)                1.0951         estimate D2E/DX2                !
 ! R67   R(57,59)                1.095          estimate D2E/DX2                !
 ! R68   R(57,60)                1.0883         estimate D2E/DX2                !
 ! R69   R(61,62)                1.4241         estimate D2E/DX2                !
 ! R70   R(62,63)                1.095          estimate D2E/DX2                !
 ! R71   R(62,64)                1.095          estimate D2E/DX2                !
 ! R72   R(62,65)                1.0883         estimate D2E/DX2                !
 ! A1    A(2,1,3)               83.2451         estimate D2E/DX2                !
 ! A2    A(2,1,4)               91.3799         estimate D2E/DX2                !
 ! A3    A(2,1,19)             107.5974         estimate D2E/DX2                !
 ! A4    A(2,1,20)             163.8599         estimate D2E/DX2                !
 ! A5    A(2,1,21)              96.9522         estimate D2E/DX2                !
 ! A6    A(3,1,4)               72.0765         estimate D2E/DX2                !
 ! A7    A(3,1,20)              85.1125         estimate D2E/DX2                !
 ! A8    A(3,1,21)              90.9378         estimate D2E/DX2                !
 ! A9    A(4,1,19)              99.4838         estimate D2E/DX2                !
 ! A10   A(4,1,20)              95.6356         estimate D2E/DX2                !
 ! A11   A(4,1,21)             160.1024         estimate D2E/DX2                !
 ! A12   A(19,1,20)             85.5939         estimate D2E/DX2                !
 ! A13   A(19,1,21)             95.179          estimate D2E/DX2                !
 ! A14   A(20,1,21)             72.0652         estimate D2E/DX2                !
 ! A15   A(1,3,7)              125.4877         estimate D2E/DX2                !
 ! A16   A(1,3,15)             114.9803         estimate D2E/DX2                !
 ! A17   A(7,3,15)             118.5337         estimate D2E/DX2                !
 ! A18   A(1,4,5)              130.3542         estimate D2E/DX2                !
 ! A19   A(1,4,16)             116.1073         estimate D2E/DX2                !
 ! A20   A(5,4,16)             110.3104         estimate D2E/DX2                !
 ! A21   A(4,5,6)              106.9208         estimate D2E/DX2                !
 ! A22   A(5,6,17)             110.8912         estimate D2E/DX2                !
 ! A23   A(5,6,36)             119.9694         estimate D2E/DX2                !
 ! A24   A(17,6,36)            129.1045         estimate D2E/DX2                !
 ! A25   A(3,7,8)              115.758          estimate D2E/DX2                !
 ! A26   A(3,7,9)              123.0772         estimate D2E/DX2                !
 ! A27   A(8,7,9)              121.1533         estimate D2E/DX2                !
 ! A28   A(7,9,10)             120.1464         estimate D2E/DX2                !
 ! A29   A(7,9,11)             118.4341         estimate D2E/DX2                !
 ! A30   A(10,9,11)            121.4172         estimate D2E/DX2                !
 ! A31   A(9,11,12)            120.6885         estimate D2E/DX2                !
 ! A32   A(9,11,13)            118.9804         estimate D2E/DX2                !
 ! A33   A(12,11,13)           120.33           estimate D2E/DX2                !
 ! A34   A(11,13,14)           120.7823         estimate D2E/DX2                !
 ! A35   A(11,13,15)           118.8447         estimate D2E/DX2                !
 ! A36   A(14,13,15)           120.3716         estimate D2E/DX2                !
 ! A37   A(3,15,13)            122.1252         estimate D2E/DX2                !
 ! A38   A(3,15,16)            114.5275         estimate D2E/DX2                !
 ! A39   A(13,15,16)           123.3432         estimate D2E/DX2                !
 ! A40   A(4,16,15)            119.2061         estimate D2E/DX2                !
 ! A41   A(4,16,17)            107.3222         estimate D2E/DX2                !
 ! A42   A(15,16,17)           133.4382         estimate D2E/DX2                !
 ! A43   A(6,17,16)            104.5504         estimate D2E/DX2                !
 ! A44   A(6,17,18)            122.5577         estimate D2E/DX2                !
 ! A45   A(16,17,18)           132.789          estimate D2E/DX2                !
 ! A46   A(1,20,24)            124.4018         estimate D2E/DX2                !
 ! A47   A(1,20,32)            115.991          estimate D2E/DX2                !
 ! A48   A(24,20,32)           118.6731         estimate D2E/DX2                !
 ! A49   A(1,21,22)            130.9649         estimate D2E/DX2                !
 ! A50   A(1,21,33)            114.0114         estimate D2E/DX2                !
 ! A51   A(22,21,33)           110.3129         estimate D2E/DX2                !
 ! A52   A(21,22,23)           106.9784         estimate D2E/DX2                !
 ! A53   A(22,23,34)           110.8881         estimate D2E/DX2                !
 ! A54   A(22,23,46)           119.9994         estimate D2E/DX2                !
 ! A55   A(34,23,46)           129.0684         estimate D2E/DX2                !
 ! A56   A(20,24,25)           115.7465         estimate D2E/DX2                !
 ! A57   A(20,24,26)           122.997          estimate D2E/DX2                !
 ! A58   A(25,24,26)           121.2475         estimate D2E/DX2                !
 ! A59   A(24,26,27)           120.189          estimate D2E/DX2                !
 ! A60   A(24,26,28)           118.4058         estimate D2E/DX2                !
 ! A61   A(27,26,28)           121.4038         estimate D2E/DX2                !
 ! A62   A(26,28,29)           120.6699         estimate D2E/DX2                !
 ! A63   A(26,28,30)           119.0417         estimate D2E/DX2                !
 ! A64   A(29,28,30)           120.2878         estimate D2E/DX2                !
 ! A65   A(28,30,31)           120.7417         estimate D2E/DX2                !
 ! A66   A(28,30,32)           118.787          estimate D2E/DX2                !
 ! A67   A(31,30,32)           120.4708         estimate D2E/DX2                !
 ! A68   A(20,32,30)           122.0895         estimate D2E/DX2                !
 ! A69   A(20,32,33)           114.6371         estimate D2E/DX2                !
 ! A70   A(30,32,33)           123.2677         estimate D2E/DX2                !
 ! A71   A(21,33,32)           119.4477         estimate D2E/DX2                !
 ! A72   A(21,33,34)           107.327          estimate D2E/DX2                !
 ! A73   A(32,33,34)           133.1585         estimate D2E/DX2                !
 ! A74   A(23,34,33)           104.4875         estimate D2E/DX2                !
 ! A75   A(23,34,35)           122.5413         estimate D2E/DX2                !
 ! A76   A(33,34,35)           132.8525         estimate D2E/DX2                !
 ! A77   A(6,36,37)            120.4133         estimate D2E/DX2                !
 ! A78   A(6,36,38)            119.2096         estimate D2E/DX2                !
 ! A79   A(37,36,38)           120.3768         estimate D2E/DX2                !
 ! A80   A(36,37,39)           119.7559         estimate D2E/DX2                !
 ! A81   A(36,37,42)           120.4946         estimate D2E/DX2                !
 ! A82   A(39,37,42)           119.7377         estimate D2E/DX2                !
 ! A83   A(36,38,40)           119.8871         estimate D2E/DX2                !
 ! A84   A(36,38,43)           119.4138         estimate D2E/DX2                !
 ! A85   A(40,38,43)           120.6988         estimate D2E/DX2                !
 ! A86   A(37,39,41)           120.3525         estimate D2E/DX2                !
 ! A87   A(37,39,44)           121.1262         estimate D2E/DX2                !
 ! A88   A(41,39,44)           118.5138         estimate D2E/DX2                !
 ! A89   A(38,40,41)           120.096          estimate D2E/DX2                !
 ! A90   A(38,40,45)           118.7744         estimate D2E/DX2                !
 ! A91   A(41,40,45)           121.1266         estimate D2E/DX2                !
 ! A92   A(39,41,40)           119.5235         estimate D2E/DX2                !
 ! A93   A(39,41,56)           115.7224         estimate D2E/DX2                !
 ! A94   A(40,41,56)           124.7539         estimate D2E/DX2                !
 ! A95   A(23,46,47)           120.3985         estimate D2E/DX2                !
 ! A96   A(23,46,48)           119.1862         estimate D2E/DX2                !
 ! A97   A(47,46,48)           120.4152         estimate D2E/DX2                !
 ! A98   A(46,47,49)           119.7359         estimate D2E/DX2                !
 ! A99   A(46,47,52)           120.5326         estimate D2E/DX2                !
 ! A100  A(49,47,52)           119.72           estimate D2E/DX2                !
 ! A101  A(46,48,50)           119.8613         estimate D2E/DX2                !
 ! A102  A(46,48,53)           119.4604         estimate D2E/DX2                !
 ! A103  A(50,48,53)           120.6779         estimate D2E/DX2                !
 ! A104  A(47,49,51)           120.355          estimate D2E/DX2                !
 ! A105  A(47,49,54)           121.1239         estimate D2E/DX2                !
 ! A106  A(51,49,54)           118.5144         estimate D2E/DX2                !
 ! A107  A(48,50,51)           120.1012         estimate D2E/DX2                !
 ! A108  A(48,50,55)           118.7531         estimate D2E/DX2                !
 ! A109  A(51,50,55)           121.1425         estimate D2E/DX2                !
 ! A110  A(49,51,50)           119.5226         estimate D2E/DX2                !
 ! A111  A(49,51,61)           115.7161         estimate D2E/DX2                !
 ! A112  A(50,51,61)           124.7611         estimate D2E/DX2                !
 ! A113  A(41,56,57)           118.6048         estimate D2E/DX2                !
 ! A114  A(56,57,58)           111.4066         estimate D2E/DX2                !
 ! A115  A(56,57,59)           111.3748         estimate D2E/DX2                !
 ! A116  A(56,57,60)           105.7062         estimate D2E/DX2                !
 ! A117  A(58,57,59)           109.5473         estimate D2E/DX2                !
 ! A118  A(58,57,60)           109.3405         estimate D2E/DX2                !
 ! A119  A(59,57,60)           109.372          estimate D2E/DX2                !
 ! A120  A(51,61,62)           118.6305         estimate D2E/DX2                !
 ! A121  A(61,62,63)           111.3816         estimate D2E/DX2                !
 ! A122  A(61,62,64)           111.3825         estimate D2E/DX2                !
 ! A123  A(61,62,65)           105.6967         estimate D2E/DX2                !
 ! A124  A(63,62,64)           109.5624         estimate D2E/DX2                !
 ! A125  A(63,62,65)           109.355          estimate D2E/DX2                !
 ! A126  A(64,62,65)           109.369          estimate D2E/DX2                !
 ! A127  L(3,1,19,2,-1)        190.8425         estimate D2E/DX2                !
 ! A128  L(3,1,19,2,-2)        187.8289         estimate D2E/DX2                !
 ! D1    D(2,1,3,7)            -87.9604         estimate D2E/DX2                !
 ! D2    D(2,1,3,15)            80.3781         estimate D2E/DX2                !
 ! D3    D(4,1,3,7)            178.3819         estimate D2E/DX2                !
 ! D4    D(4,1,3,15)           -13.2796         estimate D2E/DX2                !
 ! D5    D(20,1,3,7)            80.8403         estimate D2E/DX2                !
 ! D6    D(20,1,3,15)         -110.8212         estimate D2E/DX2                !
 ! D7    D(21,1,3,7)             8.9297         estimate D2E/DX2                !
 ! D8    D(21,1,3,15)          177.2681         estimate D2E/DX2                !
 ! D9    D(2,1,4,5)             90.425          estimate D2E/DX2                !
 ! D10   D(2,1,4,16)           -67.0379         estimate D2E/DX2                !
 ! D11   D(3,1,4,5)            172.8717         estimate D2E/DX2                !
 ! D12   D(3,1,4,16)            15.4088         estimate D2E/DX2                !
 ! D13   D(19,1,4,5)           -17.6721         estimate D2E/DX2                !
 ! D14   D(19,1,4,16)         -175.135          estimate D2E/DX2                !
 ! D15   D(20,1,4,5)          -104.1299         estimate D2E/DX2                !
 ! D16   D(20,1,4,16)           98.4072         estimate D2E/DX2                !
 ! D17   D(21,1,4,5)          -154.5952         estimate D2E/DX2                !
 ! D18   D(21,1,4,16)           47.9419         estimate D2E/DX2                !
 ! D19   D(2,1,20,24)          128.6274         estimate D2E/DX2                !
 ! D20   D(2,1,20,32)          -62.6186         estimate D2E/DX2                !
 ! D21   D(3,1,20,24)           84.6938         estimate D2E/DX2                !
 ! D22   D(3,1,20,32)         -106.5523         estimate D2E/DX2                !
 ! D23   D(4,1,20,24)           13.2847         estimate D2E/DX2                !
 ! D24   D(4,1,20,32)         -177.9614         estimate D2E/DX2                !
 ! D25   D(19,1,20,24)         -85.8327         estimate D2E/DX2                !
 ! D26   D(19,1,20,32)          82.9213         estimate D2E/DX2                !
 ! D27   D(21,1,20,24)         177.2696         estimate D2E/DX2                !
 ! D28   D(21,1,20,32)         -13.9764         estimate D2E/DX2                !
 ! D29   D(2,1,21,22)          -22.1963         estimate D2E/DX2                !
 ! D30   D(2,1,21,33)         -175.0743         estimate D2E/DX2                !
 ! D31   D(3,1,21,22)         -105.5054         estimate D2E/DX2                !
 ! D32   D(3,1,21,33)          101.6165         estimate D2E/DX2                !
 ! D33   D(4,1,21,22)         -136.2862         estimate D2E/DX2                !
 ! D34   D(4,1,21,33)           70.8357         estimate D2E/DX2                !
 ! D35   D(19,1,21,22)          86.2772         estimate D2E/DX2                !
 ! D36   D(19,1,21,33)         -66.6009         estimate D2E/DX2                !
 ! D37   D(20,1,21,22)         169.9379         estimate D2E/DX2                !
 ! D38   D(20,1,21,33)          17.0599         estimate D2E/DX2                !
 ! D39   D(1,3,7,8)            -10.3023         estimate D2E/DX2                !
 ! D40   D(1,3,7,9)            168.4756         estimate D2E/DX2                !
 ! D41   D(15,3,7,8)          -178.2648         estimate D2E/DX2                !
 ! D42   D(15,3,7,9)             0.5132         estimate D2E/DX2                !
 ! D43   D(1,3,15,13)         -170.0522         estimate D2E/DX2                !
 ! D44   D(1,3,15,16)            9.235          estimate D2E/DX2                !
 ! D45   D(7,3,15,13)           -0.8496         estimate D2E/DX2                !
 ! D46   D(7,3,15,16)          178.4376         estimate D2E/DX2                !
 ! D47   D(1,4,5,6)           -157.7373         estimate D2E/DX2                !
 ! D48   D(16,4,5,6)             0.7325         estimate D2E/DX2                !
 ! D49   D(1,4,16,15)          -16.9615         estimate D2E/DX2                !
 ! D50   D(1,4,16,17)          161.2069         estimate D2E/DX2                !
 ! D51   D(5,4,16,15)         -178.8152         estimate D2E/DX2                !
 ! D52   D(5,4,16,17)           -0.6468         estimate D2E/DX2                !
 ! D53   D(4,5,6,17)            -0.5551         estimate D2E/DX2                !
 ! D54   D(4,5,6,36)           177.4857         estimate D2E/DX2                !
 ! D55   D(5,6,17,16)            0.1568         estimate D2E/DX2                !
 ! D56   D(5,6,17,18)          176.9009         estimate D2E/DX2                !
 ! D57   D(36,6,17,16)        -177.656          estimate D2E/DX2                !
 ! D58   D(36,6,17,18)          -0.9119         estimate D2E/DX2                !
 ! D59   D(5,6,36,37)          148.2482         estimate D2E/DX2                !
 ! D60   D(5,6,36,38)          -31.5636         estimate D2E/DX2                !
 ! D61   D(17,6,36,37)         -34.1107         estimate D2E/DX2                !
 ! D62   D(17,6,36,38)         146.0775         estimate D2E/DX2                !
 ! D63   D(3,7,9,10)          -179.4553         estimate D2E/DX2                !
 ! D64   D(3,7,9,11)             0.007          estimate D2E/DX2                !
 ! D65   D(8,7,9,10)            -0.7414         estimate D2E/DX2                !
 ! D66   D(8,7,9,11)           178.7209         estimate D2E/DX2                !
 ! D67   D(7,9,11,12)         -179.8251         estimate D2E/DX2                !
 ! D68   D(7,9,11,13)           -0.2006         estimate D2E/DX2                !
 ! D69   D(10,9,11,12)          -0.37           estimate D2E/DX2                !
 ! D70   D(10,9,11,13)         179.2544         estimate D2E/DX2                !
 ! D71   D(9,11,13,14)        -179.6766         estimate D2E/DX2                !
 ! D72   D(9,11,13,15)          -0.1163         estimate D2E/DX2                !
 ! D73   D(12,11,13,14)         -0.0508         estimate D2E/DX2                !
 ! D74   D(12,11,13,15)        179.5095         estimate D2E/DX2                !
 ! D75   D(11,13,15,3)           0.6595         estimate D2E/DX2                !
 ! D76   D(11,13,15,16)       -178.5643         estimate D2E/DX2                !
 ! D77   D(14,13,15,3)        -179.7784         estimate D2E/DX2                !
 ! D78   D(14,13,15,16)          0.9978         estimate D2E/DX2                !
 ! D79   D(3,15,16,4)            4.5283         estimate D2E/DX2                !
 ! D80   D(3,15,16,17)        -173.0633         estimate D2E/DX2                !
 ! D81   D(13,15,16,4)        -176.1942         estimate D2E/DX2                !
 ! D82   D(13,15,16,17)          6.2141         estimate D2E/DX2                !
 ! D83   D(4,16,17,6)            0.281          estimate D2E/DX2                !
 ! D84   D(4,16,17,18)        -175.9789         estimate D2E/DX2                !
 ! D85   D(15,16,17,6)         178.079          estimate D2E/DX2                !
 ! D86   D(15,16,17,18)          1.8191         estimate D2E/DX2                !
 ! D87   D(1,20,24,25)          -9.9612         estimate D2E/DX2                !
 ! D88   D(1,20,24,26)         168.9536         estimate D2E/DX2                !
 ! D89   D(32,20,24,25)       -178.4359         estimate D2E/DX2                !
 ! D90   D(32,20,24,26)          0.4788         estimate D2E/DX2                !
 ! D91   D(1,20,32,30)        -170.3611         estimate D2E/DX2                !
 ! D92   D(1,20,32,33)           8.7952         estimate D2E/DX2                !
 ! D93   D(24,20,32,30)         -0.9291         estimate D2E/DX2                !
 ! D94   D(24,20,32,33)        178.2272         estimate D2E/DX2                !
 ! D95   D(1,21,22,23)        -152.8329         estimate D2E/DX2                !
 ! D96   D(33,21,22,23)          0.8045         estimate D2E/DX2                !
 ! D97   D(1,21,33,32)         -19.6789         estimate D2E/DX2                !
 ! D98   D(1,21,33,34)         157.7298         estimate D2E/DX2                !
 ! D99   D(22,21,33,32)       -178.1437         estimate D2E/DX2                !
 ! D100  D(22,21,33,34)         -0.7351         estimate D2E/DX2                !
 ! D101  D(21,22,23,34)         -0.5835         estimate D2E/DX2                !
 ! D102  D(21,22,23,46)        177.217          estimate D2E/DX2                !
 ! D103  D(22,23,34,33)          0.1316         estimate D2E/DX2                !
 ! D104  D(22,23,34,35)        176.6373         estimate D2E/DX2                !
 ! D105  D(46,23,34,33)       -177.4148         estimate D2E/DX2                !
 ! D106  D(46,23,34,35)         -0.9091         estimate D2E/DX2                !
 ! D107  D(22,23,46,47)        148.9086         estimate D2E/DX2                !
 ! D108  D(22,23,46,48)        -30.9502         estimate D2E/DX2                !
 ! D109  D(34,23,46,47)        -33.7385         estimate D2E/DX2                !
 ! D110  D(34,23,46,48)        146.4027         estimate D2E/DX2                !
 ! D111  D(20,24,26,27)       -179.4593         estimate D2E/DX2                !
 ! D112  D(20,24,26,28)          0.1246         estimate D2E/DX2                !
 ! D113  D(25,24,26,27)         -0.6026         estimate D2E/DX2                !
 ! D114  D(25,24,26,28)        178.9812         estimate D2E/DX2                !
 ! D115  D(24,26,28,29)       -179.9993         estimate D2E/DX2                !
 ! D116  D(24,26,28,30)         -0.2866         estimate D2E/DX2                !
 ! D117  D(27,26,28,29)         -0.4208         estimate D2E/DX2                !
 ! D118  D(27,26,28,30)        179.2919         estimate D2E/DX2                !
 ! D119  D(26,28,30,31)       -179.8842         estimate D2E/DX2                !
 ! D120  D(26,28,30,32)         -0.1352         estimate D2E/DX2                !
 ! D121  D(29,28,30,31)         -0.1704         estimate D2E/DX2                !
 ! D122  D(29,28,30,32)        179.5786         estimate D2E/DX2                !
 ! D123  D(28,30,32,20)          0.7642         estimate D2E/DX2                !
 ! D124  D(28,30,32,33)       -178.3186         estimate D2E/DX2                !
 ! D125  D(31,30,32,20)       -179.486          estimate D2E/DX2                !
 ! D126  D(31,30,32,33)          1.4312         estimate D2E/DX2                !
 ! D127  D(20,32,33,21)          7.2162         estimate D2E/DX2                !
 ! D128  D(20,32,33,34)       -169.3917         estimate D2E/DX2                !
 ! D129  D(30,32,33,21)       -173.6387         estimate D2E/DX2                !
 ! D130  D(30,32,33,34)          9.7534         estimate D2E/DX2                !
 ! D131  D(21,33,34,23)          0.3473         estimate D2E/DX2                !
 ! D132  D(21,33,34,35)       -175.6337         estimate D2E/DX2                !
 ! D133  D(32,33,34,23)        177.2534         estimate D2E/DX2                !
 ! D134  D(32,33,34,35)          1.2723         estimate D2E/DX2                !
 ! D135  D(6,36,37,39)         179.3688         estimate D2E/DX2                !
 ! D136  D(6,36,37,42)          -1.8851         estimate D2E/DX2                !
 ! D137  D(38,36,37,39)         -0.8216         estimate D2E/DX2                !
 ! D138  D(38,36,37,42)        177.9245         estimate D2E/DX2                !
 ! D139  D(6,36,38,40)         179.8729         estimate D2E/DX2                !
 ! D140  D(6,36,38,43)           0.0809         estimate D2E/DX2                !
 ! D141  D(37,36,38,40)          0.0611         estimate D2E/DX2                !
 ! D142  D(37,36,38,43)       -179.7309         estimate D2E/DX2                !
 ! D143  D(36,37,39,41)          0.8884         estimate D2E/DX2                !
 ! D144  D(36,37,39,44)        179.8797         estimate D2E/DX2                !
 ! D145  D(42,37,39,41)       -177.8672         estimate D2E/DX2                !
 ! D146  D(42,37,39,44)          1.124          estimate D2E/DX2                !
 ! D147  D(36,38,40,41)          0.631          estimate D2E/DX2                !
 ! D148  D(36,38,40,45)       -179.9899         estimate D2E/DX2                !
 ! D149  D(43,38,40,41)       -179.5797         estimate D2E/DX2                !
 ! D150  D(43,38,40,45)         -0.2007         estimate D2E/DX2                !
 ! D151  D(37,39,41,40)         -0.2009         estimate D2E/DX2                !
 ! D152  D(37,39,41,56)        179.6262         estimate D2E/DX2                !
 ! D153  D(44,39,41,40)       -179.2182         estimate D2E/DX2                !
 ! D154  D(44,39,41,56)          0.6089         estimate D2E/DX2                !
 ! D155  D(38,40,41,39)         -0.5626         estimate D2E/DX2                !
 ! D156  D(38,40,41,56)        179.627          estimate D2E/DX2                !
 ! D157  D(45,40,41,39)       -179.9267         estimate D2E/DX2                !
 ! D158  D(45,40,41,56)          0.2628         estimate D2E/DX2                !
 ! D159  D(39,41,56,57)       -179.285          estimate D2E/DX2                !
 ! D160  D(40,41,56,57)          0.5319         estimate D2E/DX2                !
 ! D161  D(23,46,47,49)        179.2615         estimate D2E/DX2                !
 ! D162  D(23,46,47,52)         -1.9774         estimate D2E/DX2                !
 ! D163  D(48,46,47,49)         -0.8814         estimate D2E/DX2                !
 ! D164  D(48,46,47,52)        177.8797         estimate D2E/DX2                !
 ! D165  D(23,46,48,50)        179.9947         estimate D2E/DX2                !
 ! D166  D(23,46,48,53)          0.2256         estimate D2E/DX2                !
 ! D167  D(47,46,48,50)          0.1358         estimate D2E/DX2                !
 ! D168  D(47,46,48,53)       -179.6333         estimate D2E/DX2                !
 ! D169  D(46,47,49,51)          0.8612         estimate D2E/DX2                !
 ! D170  D(46,47,49,54)        179.9085         estimate D2E/DX2                !
 ! D171  D(52,47,49,51)       -177.9101         estimate D2E/DX2                !
 ! D172  D(52,47,49,54)          1.1372         estimate D2E/DX2                !
 ! D173  D(46,48,50,51)          0.6284         estimate D2E/DX2                !
 ! D174  D(46,48,50,55)        179.9991         estimate D2E/DX2                !
 ! D175  D(53,48,50,51)       -179.6053         estimate D2E/DX2                !
 ! D176  D(53,48,50,55)         -0.2346         estimate D2E/DX2                !
 ! D177  D(47,49,51,50)         -0.1029         estimate D2E/DX2                !
 ! D178  D(47,49,51,61)        179.7465         estimate D2E/DX2                !
 ! D179  D(54,49,51,50)       -179.1747         estimate D2E/DX2                !
 ! D180  D(54,49,51,61)          0.6746         estimate D2E/DX2                !
 ! D181  D(48,50,51,49)         -0.6458         estimate D2E/DX2                !
 ! D182  D(48,50,51,61)        179.5194         estimate D2E/DX2                !
 ! D183  D(55,50,51,49)        179.9988         estimate D2E/DX2                !
 ! D184  D(55,50,51,61)          0.164          estimate D2E/DX2                !
 ! D185  D(49,51,61,62)       -179.6764         estimate D2E/DX2                !
 ! D186  D(50,51,61,62)          0.1641         estimate D2E/DX2                !
 ! D187  D(41,56,57,58)        -61.8337         estimate D2E/DX2                !
 ! D188  D(41,56,57,59)         60.8062         estimate D2E/DX2                !
 ! D189  D(41,56,57,60)        179.4966         estimate D2E/DX2                !
 ! D190  D(51,61,62,63)        -61.543          estimate D2E/DX2                !
 ! D191  D(51,61,62,64)         61.104          estimate D2E/DX2                !
 ! D192  D(51,61,62,65)        179.7892         estimate D2E/DX2                !
 --------------------------------------------------------------------------------
 Trust Radius=3.00D-01 FncErr=1.00D-07 GrdErr=1.00D-06
 Number of steps in this run=    390 maximum allowed number of steps=    390.
 GradGradGradGradGradGradGradGradGradGradGradGradGradGradGradGradGradGrad

 Leave Link  103 at Sat Oct 20 10:35:07 2018, MaxMem=   838860800 cpu:         0.3
 (Enter /soft/sl6.3/x86_64/gaussian/g09_d01/g09/l202.exe)
 Stoichiometry    C28H24Cl2FeN8O2(5)
 Framework group  C1[X(C28H24Cl2FeN8O2)]
 Deg. of freedom   189
 Full point group                 C1      NOp   1
 Largest Abelian subgroup         C1      NOp   1
 Largest concise Abelian subgroup C1      NOp   1
                         Standard orientation:                         
 ---------------------------------------------------------------------
 Center     Atomic      Atomic             Coordinates (Angstroms)
 Number     Number       Type             X           Y           Z
 ---------------------------------------------------------------------
      1         26           0        0.022442    0.047740   -0.059589
      2         17           0       -0.011821   -1.415042    1.846791
      3          7           0        0.309469    1.717022    1.575491
      4          7           0        2.189755    0.397951    0.181040
      5          7           0        3.203822   -0.235648   -0.321636
      6          7           0        4.259762    0.017947    0.476668
      7          6           0       -0.674418    2.355888    2.211274
      8          1           0       -1.671292    2.195213    1.818260
      9          6           0       -0.461375    3.160552    3.324822
     10          1           0       -1.296448    3.650208    3.809587
     11          6           0        0.839603    3.306300    3.798143
     12          1           0        1.046972    3.922587    4.665281
     13          6           0        1.870503    2.642956    3.146893
     14          1           0        2.892832    2.731567    3.493443
     15          6           0        1.566821    1.848842    2.038937
     16          6           0        2.567462    1.085642    1.300891
     17          6           0        3.907221    0.840126    1.500236
     18          1           0        4.594144    1.124407    2.276864
     19         17           0        0.058924   -1.290772   -1.977401
     20          7           0       -0.334643    1.821698   -1.522521
     21          7           0       -2.201307    0.451540   -0.134761
     22          7           0       -3.204076   -0.223594    0.333730
     23          7           0       -4.267310    0.063783   -0.440147
     24          6           0        0.635931    2.494799   -2.141671
     25          1           0        1.644168    2.284558   -1.803861
     26          6           0        0.393747    3.396085   -3.173100
     27          1           0        1.217553    3.911742   -3.650130
     28          6           0       -0.922317    3.605361   -3.573978
     29          1           0       -1.152886    4.299411   -4.373909
     30          6           0       -1.940172    2.906531   -2.937789
     31          1           0       -2.973997    3.046789   -3.228966
     32          6           0       -1.606863    2.013697   -1.917264
     33          6           0       -2.594351    1.202293   -1.207284
     34          6           0       -3.932078    0.952194   -1.414636
     35          1           0       -4.626926    1.270848   -2.170625
     36          6           0        5.520165   -0.592327    0.206247
     37          6           0        6.708692    0.071982    0.517508
     38          6           0        5.551897   -1.855734   -0.374980
     39          6           0        7.924761   -0.538681    0.261175
     40          6           0        6.773808   -2.463156   -0.647353
     41          6           0        7.968747   -1.810752   -0.325445
     42          1           0        6.686667    1.069748    0.939321
     43          1           0        4.621849   -2.354324   -0.613644
     44          1           0        8.859386   -0.043300    0.491778
     45          1           0        6.777478   -3.445083   -1.099392
     46          6           0       -5.517514   -0.582257   -0.203453
     47          6           0       -6.717236    0.077613   -0.478611
     48          6           0       -5.526505   -1.876027    0.307408
     49          6           0       -7.922258   -0.567800   -0.258203
     50          6           0       -6.737509   -2.519171    0.543658
     51          6           0       -7.943826   -1.871510    0.255880
     52          1           0       -6.713170    1.097498   -0.844237
     53          1           0       -4.588033   -2.370519    0.520567
     54          1           0       -8.865435   -0.077060   -0.462296
     55          1           0       -6.723591   -3.524437    0.940891
     56          8           0        9.210068   -2.317378   -0.541985
     57          6           0        9.326497   -3.599845   -1.149575
     58          1           0        8.863678   -4.377654   -0.533156
     59          1           0        8.879281   -3.610028   -2.149084
     60          1           0       10.394721   -3.791825   -1.230080
     61          8           0       -9.175609   -2.411890    0.439878
     62          6           0       -9.270037   -3.731763    0.966200
     63          1           0       -8.789906   -4.460572    0.304857
     64          1           0       -8.826899   -3.795734    1.965477
     65          1           0      -10.334724   -3.948230    1.028985
 ---------------------------------------------------------------------
 Rotational constants (GHZ):      0.1293092      0.0322041      0.0308648
 Leave Link  202 at Sat Oct 20 10:35:07 2018, MaxMem=   838860800 cpu:         0.1
 (Enter /soft/sl6.3/x86_64/gaussian/g09_d01/g09/l301.exe)
 Standard basis: 6-311G(d,p) (5D, 7F)
 Ernie: Thresh=  0.10000D-02 Tol=  0.10000D-05 Strict=F.
 There are   972 symmetry adapted cartesian basis functions of A   symmetry.
 There are   926 symmetry adapted basis functions of A   symmetry.
   926 basis functions,  1587 primitive gaussians,   972 cartesian basis functions
   164 alpha electrons      160 beta electrons
       nuclear repulsion energy      5520.6023788551 Hartrees.
 IExCor=  402 DFT=T Ex+Corr=B3LYP ExCW=0 ScaHFX=  0.200000
 ScaDFX=  0.800000  0.720000  1.000000  0.810000 ScalE2=  1.000000  1.000000
 IRadAn=      0 IRanWt=     -1 IRanGd=            0 ICorTp=0 IEmpDi=  4
 NAtoms=   65 NActive=   65 NUniq=   65 SFac= 1.00D+00 NAtFMM=   60 NAOKFM=T Big=T
 Integral buffers will be    131072 words long.
 Raffenetti 2 integral format.
 Two-electron integral symmetry is turned on.
 Leave Link  301 at Sat Oct 20 10:35:08 2018, MaxMem=   838860800 cpu:         1.0
 (Enter /soft/sl6.3/x86_64/gaussian/g09_d01/g09/l302.exe)
 NPDir=0 NMtPBC=     1 NCelOv=     1 NCel=       1 NClECP=     1 NCelD=      1
         NCelK=      1 NCelE2=     1 NClLst=     1 CellRange=     0.0.
 One-electron integrals computed using PRISM.
 NBasis=   926 RedAO= T EigKep=  1.92D-04  NBF=   926
 NBsUse=   926 1.00D-06 EigRej= -1.00D+00 NBFU=   926
 Precomputing XC quadrature grid using
 IXCGrd= 4 IRadAn=           0 IRanWt=          -1 IRanGd=           0 AccXCQ= 0.00D+00.
 Generated NRdTot=       0 NPtTot=           0 NUsed=           0 NTot=          32
 NSgBfM=   786   787   795   799   800 MxSgAt=    65 MxSgA2=    65.
 Leave Link  302 at Sat Oct 20 10:35:11 2018, MaxMem=   838860800 cpu:        58.4
 (Enter /soft/sl6.3/x86_64/gaussian/g09_d01/g09/l303.exe)
 DipDrv:  MaxL=1.
 Leave Link  303 at Sat Oct 20 10:35:12 2018, MaxMem=   838860800 cpu:         3.7
 (Enter /soft/sl6.3/x86_64/gaussian/g09_d01/g09/l401.exe)
 ExpMin= 4.19D-02 ExpMax= 2.58D+05 ExpMxC= 8.89D+03 IAcc=2 IRadAn=         4 AccDes= 0.00D+00
 Harris functional with IExCor=  402 and IRadAn=       4 diagonalized for initial guess.
 HarFok:  IExCor=  402 AccDes= 0.00D+00 IRadAn=         4 IDoV= 1 UseB2=F ITyADJ=14
 ICtDFT=  3500011 ScaDFX=  1.000000  1.000000  1.000000  1.000000
 FoFCou: FMM=F IPFlag=           0 FMFlag=      100000 FMFlg1=        2001
         NFxFlg=           0 DoJE=T BraDBF=F KetDBF=T FulRan=T
         wScrn=  0.000000 ICntrl=     500 IOpCl=  0 I1Cent=   200000004 NGrid=           0
         NMat0=    1 NMatS0=      1 NMatT0=    0 NMatD0=    1 NMtDS0=    0 NMtDT0=    0
 Petite list used in FoFCou.
 Harris En= -3854.18784386838    
 JPrj=0 DoOrth=F DoCkMO=F.
 Initial guess <Sx>= 0.0000 <Sy>= 0.0000 <Sz>= 2.0000 <S**2>= 6.0000 S= 2.0000
 Leave Link  401 at Sat Oct 20 10:35:19 2018, MaxMem=   838860800 cpu:       109.2
 (Enter /soft/sl6.3/x86_64/gaussian/g09_d01/g09/l502.exe)
 UHF open shell SCF:
 Using DIIS extrapolation, IDIIS=  1040.
 Integral symmetry usage will be decided dynamically.
 IVT=     2875670 IEndB=     2875670 NGot=   838860800 MDV=   836947527
 LenX=   836947527 LenY=   836001771
 Requested convergence on RMS density matrix=1.00D-08 within 128 cycles.
 Requested convergence on MAX density matrix=1.00D-06.
 Requested convergence on             energy=1.00D-06.
 No special actions if energy rises.
 Fock matrices will be formed incrementally for  20 cycles.

 Cycle   1  Pass 1  IDiag  1:
 FoFJK:  IHMeth= 1 ICntrl=       0 DoSepK=F KAlg= 0 I1Cent=   0 FoldK=F
 IRaf= 550000000 NMat=   1 IRICut=       1 DoRegI=T DoRafI=F ISym2E= 0.
 FoFCou: FMM=T IPFlag=           0 FMFlag=      100000 FMFlg1=        2001
         NFxFlg=           0 DoJE=F BraDBF=F KetDBF=F FulRan=T
         wScrn=  0.000000 ICntrl=       0 IOpCl=  1 I1Cent=           0 NGrid=           0
         NMat0=    1 NMatS0=      1 NMatT0=    0 NMatD0=    1 NMtDS0=    0 NMtDT0=    0
 Symmetry not used in FoFCou.
 FMM levels:  10  Number of levels for PrismC:   9
 E= -3853.70512897382    
 DIIS: error= 3.76D-02 at cycle   1 NSaved=   1.
 NSaved= 1 IEnMin= 1 EnMin= -3853.70512897382     IErMin= 1 ErrMin= 3.76D-02
 ErrMax= 3.76D-02  0.00D+00 EMaxC= 1.00D-01 BMatC= 4.43D+00 BMatP= 4.43D+00
 IDIUse=3 WtCom= 6.24D-01 WtEn= 3.76D-01
 Coeff-Com:  0.100D+01
 Coeff-En:   0.100D+01
 Coeff:      0.100D+01
 Gap=     0.186 Goal=   None    Shift=    0.000
 Gap=     0.122 Goal=   None    Shift=    0.000
 GapD=    0.122 DampG=1.000 DampE=0.250 DampFc=0.2500 IDamp=-1.
 Damping current iteration by 2.50D-01
 RMSDP=1.85D-03 MaxDP=1.14D-01              OVMax= 3.04D-01

 Cycle   2  Pass 1  IDiag  1:
 RMSU=  4.61D-04    CP:  9.96D-01
 E= -3853.97995285804     Delta-E=       -0.274823884229 Rises=F Damp=T
 DIIS: error= 2.08D-02 at cycle   2 NSaved=   2.
 NSaved= 2 IEnMin= 2 EnMin= -3853.97995285804     IErMin= 2 ErrMin= 2.08D-02
 ErrMax= 2.08D-02  0.00D+00 EMaxC= 1.00D-01 BMatC= 1.54D+00 BMatP= 4.43D+00
 IDIUse=3 WtCom= 7.92D-01 WtEn= 2.08D-01
 Coeff-Com: -0.993D+00 0.199D+01
 Coeff-En:   0.000D+00 0.100D+01
 Coeff:     -0.787D+00 0.179D+01
 Gap=     0.152 Goal=   None    Shift=    0.000
 Gap=     0.120 Goal=   None    Shift=    0.000
 RMSDP=8.62D-04 MaxDP=5.05D-02 DE=-2.75D-01 OVMax= 2.20D-01

 Cycle   3  Pass 1  IDiag  1:
 RMSU=  7.85D-04    CP:  9.92D-01  1.77D+00
 E= -3854.41627692638     Delta-E=       -0.436324068334 Rises=F Damp=F
 DIIS: error= 1.06D-02 at cycle   3 NSaved=   3.
 NSaved= 3 IEnMin= 3 EnMin= -3854.41627692638     IErMin= 3 ErrMin= 1.06D-02
 ErrMax= 1.06D-02  0.00D+00 EMaxC= 1.00D-01 BMatC= 4.08D-01 BMatP= 1.54D+00
 IDIUse=3 WtCom= 8.94D-01 WtEn= 1.06D-01
 Coeff-Com: -0.567D+00 0.985D+00 0.582D+00
 Coeff-En:   0.000D+00 0.000D+00 0.100D+01
 Coeff:     -0.507D+00 0.880D+00 0.626D+00
 Gap=     0.150 Goal=   None    Shift=    0.000
 Gap=     0.124 Goal=   None    Shift=    0.000
 RMSDP=6.56D-04 MaxDP=6.24D-02 DE=-4.36D-01 OVMax= 1.03D-01

 Cycle   4  Pass 1  IDiag  1:
 RMSU=  4.45D-04    CP:  9.92D-01  1.98D+00  3.99D-01
 E= -3854.45760735686     Delta-E=       -0.041330430486 Rises=F Damp=F
 DIIS: error= 1.32D-02 at cycle   4 NSaved=   4.
 NSaved= 4 IEnMin= 4 EnMin= -3854.45760735686     IErMin= 3 ErrMin= 1.06D-02
 ErrMax= 1.32D-02  0.00D+00 EMaxC= 1.00D-01 BMatC= 2.93D-01 BMatP= 4.08D-01
 IDIUse=3 WtCom= 8.68D-01 WtEn= 1.32D-01
 Coeff-Com: -0.231D+00 0.381D+00 0.456D+00 0.394D+00
 Coeff-En:   0.000D+00 0.000D+00 0.388D+00 0.612D+00
 Coeff:     -0.201D+00 0.331D+00 0.447D+00 0.423D+00
 Gap=     0.117 Goal=   None    Shift=    0.000
 Gap=     0.101 Goal=   None    Shift=    0.000
 RMSDP=2.89D-04 MaxDP=3.50D-02 DE=-4.13D-02 OVMax= 8.57D-02

 Cycle   5  Pass 1  IDiag  1:
 RMSU=  1.36D-04    CP:  9.91D-01  1.98D+00  5.99D-01  5.48D-01
 E= -3854.50879961073     Delta-E=       -0.051192253868 Rises=F Damp=F
 DIIS: error= 4.91D-03 at cycle   5 NSaved=   5.
 NSaved= 5 IEnMin= 5 EnMin= -3854.50879961073     IErMin= 5 ErrMin= 4.91D-03
 ErrMax= 4.91D-03  0.00D+00 EMaxC= 1.00D-01 BMatC= 2.80D-02 BMatP= 2.93D-01
 IDIUse=3 WtCom= 9.51D-01 WtEn= 4.91D-02
 Coeff-Com: -0.628D-01 0.942D-01 0.232D+00 0.278D+00 0.458D+00
 Coeff-En:   0.000D+00 0.000D+00 0.000D+00 0.000D+00 0.100D+01
 Coeff:     -0.597D-01 0.896D-01 0.221D+00 0.264D+00 0.485D+00
 Gap=     0.119 Goal=   None    Shift=    0.000
 Gap=     0.090 Goal=   None    Shift=    0.000
 RMSDP=1.21D-04 MaxDP=1.43D-02 DE=-5.12D-02 OVMax= 4.22D-02

 Cycle   6  Pass 1  IDiag  1:
 RMSU=  8.21D-05    CP:  9.91D-01  1.95D+00  6.05D-01  6.83D-01  5.41D-01
 E= -3854.51230737279     Delta-E=       -0.003507762056 Rises=F Damp=F
 DIIS: error= 2.17D-03 at cycle   6 NSaved=   6.
 NSaved= 6 IEnMin= 6 EnMin= -3854.51230737279     IErMin= 6 ErrMin= 2.17D-03
 ErrMax= 2.17D-03  0.00D+00 EMaxC= 1.00D-01 BMatC= 6.47D-03 BMatP= 2.80D-02
 IDIUse=3 WtCom= 9.78D-01 WtEn= 2.17D-02
 Coeff-Com: -0.414D-02 0.244D-02 0.720D-01 0.103D+00 0.355D+00 0.472D+00
 Coeff-En:   0.000D+00 0.000D+00 0.000D+00 0.000D+00 0.208D+00 0.792D+00
 Coeff:     -0.405D-02 0.239D-02 0.704D-01 0.100D+00 0.352D+00 0.479D+00
 Gap=     0.114 Goal=   None    Shift=    0.000
 Gap=     0.082 Goal=   None    Shift=    0.000
 RMSDP=5.13D-05 MaxDP=4.47D-03 DE=-3.51D-03 OVMax= 1.71D-02

 Cycle   7  Pass 1  IDiag  1:
 RMSU=  2.87D-05    CP:  9.91D-01  1.97D+00  6.22D-01  6.55D-01  6.57D-01
                    CP:  5.85D-01
 E= -3854.51322587272     Delta-E=       -0.000918499933 Rises=F Damp=F
 DIIS: error= 5.92D-04 at cycle   7 NSaved=   7.
 NSaved= 7 IEnMin= 7 EnMin= -3854.51322587272     IErMin= 7 ErrMin= 5.92D-04
 ErrMax= 5.92D-04  0.00D+00 EMaxC= 1.00D-01 BMatC= 7.71D-04 BMatP= 6.47D-03
 IDIUse=3 WtCom= 9.94D-01 WtEn= 5.92D-03
 Coeff-Com:  0.922D-02-0.162D-01 0.137D-02 0.103D-01 0.144D+00 0.329D+00
 Coeff-Com:  0.522D+00
 Coeff-En:   0.000D+00 0.000D+00 0.000D+00 0.000D+00 0.000D+00 0.121D+00
 Coeff-En:   0.879D+00
 Coeff:      0.916D-02-0.161D-01 0.136D-02 0.102D-01 0.143D+00 0.328D+00
 Coeff:      0.524D+00
 Gap=     0.115 Goal=   None    Shift=    0.000
 Gap=     0.083 Goal=   None    Shift=    0.000
 RMSDP=2.08D-05 MaxDP=2.07D-03 DE=-9.18D-04 OVMax= 3.87D-03

 Cycle   8  Pass 1  IDiag  1:
 RMSU=  1.09D-05    CP:  9.91D-01  1.97D+00  6.20D-01  6.73D-01  6.90D-01
                    CP:  6.73D-01  5.41D-01
 E= -3854.51340334947     Delta-E=       -0.000177476744 Rises=F Damp=F
 DIIS: error= 2.20D-04 at cycle   8 NSaved=   8.
 NSaved= 8 IEnMin= 8 EnMin= -3854.51340334947     IErMin= 8 ErrMin= 2.20D-04
 ErrMax= 2.20D-04  0.00D+00 EMaxC= 1.00D-01 BMatC= 7.49D-05 BMatP= 7.71D-04
 IDIUse=3 WtCom= 9.98D-01 WtEn= 2.20D-03
 Coeff-Com:  0.546D-02-0.901D-02-0.880D-02-0.713D-02 0.315D-01 0.122D+00
 Coeff-Com:  0.291D+00 0.575D+00
 Coeff-En:   0.000D+00 0.000D+00 0.000D+00 0.000D+00 0.000D+00 0.000D+00
 Coeff-En:   0.000D+00 0.100D+01
 Coeff:      0.545D-02-0.899D-02-0.878D-02-0.711D-02 0.314D-01 0.122D+00
 Coeff:      0.290D+00 0.576D+00
 Gap=     0.115 Goal=   None    Shift=    0.000
 Gap=     0.083 Goal=   None    Shift=    0.000
 RMSDP=6.50D-06 MaxDP=3.22D-04 DE=-1.77D-04 OVMax= 2.61D-03

 Cycle   9  Pass 1  IDiag  1:
 RMSU=  5.12D-06    CP:  9.91D-01  1.97D+00  6.20D-01  6.75D-01  6.94D-01
                    CP:  6.88D-01  6.49D-01  8.49D-01
 E= -3854.51342011208     Delta-E=       -0.000016762613 Rises=F Damp=F
 DIIS: error= 1.55D-04 at cycle   9 NSaved=   9.
 NSaved= 9 IEnMin= 9 EnMin= -3854.51342011208     IErMin= 9 ErrMin= 1.55D-04
 ErrMax= 1.55D-04  0.00D+00 EMaxC= 1.00D-01 BMatC= 2.86D-05 BMatP= 7.49D-05
 IDIUse=3 WtCom= 9.98D-01 WtEn= 1.55D-03
 Coeff-Com:  0.211D-02-0.317D-02-0.737D-02-0.777D-02-0.941D-02 0.236D-01
 Coeff-Com:  0.102D+00 0.405D+00 0.495D+00
 Coeff-En:   0.000D+00 0.000D+00 0.000D+00 0.000D+00 0.000D+00 0.000D+00
 Coeff-En:   0.000D+00 0.154D+00 0.846D+00
 Coeff:      0.210D-02-0.316D-02-0.736D-02-0.776D-02-0.940D-02 0.236D-01
 Coeff:      0.102D+00 0.405D+00 0.495D+00
 Gap=     0.115 Goal=   None    Shift=    0.000
 Gap=     0.083 Goal=   None    Shift=    0.000
 RMSDP=3.96D-06 MaxDP=3.07D-04 DE=-1.68D-05 OVMax= 2.17D-03

 Cycle  10  Pass 1  IDiag  1:
 RMSU=  2.64D-06    CP:  9.91D-01  1.97D+00  6.18D-01  6.79D-01  6.95D-01
                    CP:  7.05D-01  6.54D-01  1.00D+00  8.08D-01
 E= -3854.51342944056     Delta-E=       -0.000009328478 Rises=F Damp=F
 DIIS: error= 4.37D-05 at cycle  10 NSaved=  10.
 NSaved=10 IEnMin=10 EnMin= -3854.51342944056     IErMin=10 ErrMin= 4.37D-05
 ErrMax= 4.37D-05  0.00D+00 EMaxC= 1.00D-01 BMatC= 3.26D-06 BMatP= 2.86D-05
 IDIUse=1 WtCom= 1.00D+00 WtEn= 0.00D+00
 Coeff-Com:  0.278D-03-0.321D-03-0.254D-02-0.285D-02-0.932D-02-0.302D-02
 Coeff-Com:  0.133D-01 0.130D+00 0.268D+00 0.607D+00
 Coeff:      0.278D-03-0.321D-03-0.254D-02-0.285D-02-0.932D-02-0.302D-02
 Coeff:      0.133D-01 0.130D+00 0.268D+00 0.607D+00
 Gap=     0.115 Goal=   None    Shift=    0.000
 Gap=     0.083 Goal=   None    Shift=    0.000
 RMSDP=2.22D-06 MaxDP=2.86D-04 DE=-9.33D-06 OVMax= 2.21D-03

 Cycle  11  Pass 1  IDiag  1:
 RMSU=  1.45D-06    CP:  9.91D-01  1.97D+00  6.19D-01  6.79D-01  6.96D-01
                    CP:  7.08D-01  6.71D-01  1.06D+00  1.03D+00  1.31D+00
 E= -3854.51343267271     Delta-E=       -0.000003232155 Rises=F Damp=F
 DIIS: error= 4.10D-05 at cycle  11 NSaved=  11.
 NSaved=11 IEnMin=11 EnMin= -3854.51343267271     IErMin=11 ErrMin= 4.10D-05
 ErrMax= 4.10D-05  0.00D+00 EMaxC= 1.00D-01 BMatC= 1.46D-06 BMatP= 3.26D-06
 IDIUse=1 WtCom= 1.00D+00 WtEn= 0.00D+00
 Coeff-Com: -0.529D-03 0.842D-03 0.964D-03 0.105D-02-0.227D-02-0.809D-02
 Coeff-Com: -0.260D-01-0.611D-01-0.146D-01 0.333D+00 0.777D+00
 Coeff:     -0.529D-03 0.842D-03 0.964D-03 0.105D-02-0.227D-02-0.809D-02
 Coeff:     -0.260D-01-0.611D-01-0.146D-01 0.333D+00 0.777D+00
 Gap=     0.115 Goal=   None    Shift=    0.000
 Gap=     0.083 Goal=   None    Shift=    0.000
 RMSDP=2.72D-06 MaxDP=4.15D-04 DE=-3.23D-06 OVMax= 3.02D-03

 Cycle  12  Pass 1  IDiag  1:
 RMSU=  8.03D-07    CP:  9.91D-01  1.97D+00  6.19D-01  6.80D-01  6.97D-01
                    CP:  7.10D-01  6.80D-01  1.14D+00  1.28D+00  2.01D+00
                    CP:  1.66D+00
 E= -3854.51343625461     Delta-E=       -0.000003581899 Rises=F Damp=F
 DIIS: error= 3.97D-05 at cycle  12 NSaved=  12.
 NSaved=12 IEnMin=12 EnMin= -3854.51343625461     IErMin=12 ErrMin= 3.97D-05
 ErrMax= 3.97D-05  0.00D+00 EMaxC= 1.00D-01 BMatC= 9.52D-07 BMatP= 1.46D-06
 IDIUse=1 WtCom= 1.00D+00 WtEn= 0.00D+00
 Coeff-Com: -0.361D-03 0.517D-03 0.160D-02 0.187D-02 0.304D-02-0.130D-02
 Coeff-Com: -0.187D-01-0.881D-01-0.131D+00-0.125D+00 0.393D+00 0.964D+00
 Coeff:     -0.361D-03 0.517D-03 0.160D-02 0.187D-02 0.304D-02-0.130D-02
 Coeff:     -0.187D-01-0.881D-01-0.131D+00-0.125D+00 0.393D+00 0.964D+00
 Gap=     0.115 Goal=   None    Shift=    0.000
 Gap=     0.083 Goal=   None    Shift=    0.000
 RMSDP=3.55D-06 MaxDP=5.73D-04 DE=-3.58D-06 OVMax= 3.99D-03

 Cycle  13  Pass 1  IDiag  1:
 RMSU=  6.46D-07    CP:  9.91D-01  1.97D+00  6.19D-01  6.80D-01  6.97D-01
                    CP:  7.14D-01  6.89D-01  1.23D+00  1.58D+00  2.90D+00
                    CP:  2.79D+00  1.76D+00
 E= -3854.51344028036     Delta-E=       -0.000004025753 Rises=F Damp=F
 DIIS: error= 3.95D-05 at cycle  13 NSaved=  13.
 NSaved=13 IEnMin=13 EnMin= -3854.51344028036     IErMin=13 ErrMin= 3.95D-05
 ErrMax= 3.95D-05  0.00D+00 EMaxC= 1.00D-01 BMatC= 7.71D-07 BMatP= 9.52D-07
 IDIUse=1 WtCom= 1.00D+00 WtEn= 0.00D+00
 Coeff-Com:  0.197D-03-0.351D-03 0.409D-03 0.634D-03 0.450D-02 0.750D-02
 Coeff-Com:  0.773D-02-0.206D-01-0.101D+00-0.434D+00-0.364D+00 0.864D+00
 Coeff-Com:  0.104D+01
 Coeff:      0.197D-03-0.351D-03 0.409D-03 0.634D-03 0.450D-02 0.750D-02
 Coeff:      0.773D-02-0.206D-01-0.101D+00-0.434D+00-0.364D+00 0.864D+00
 Coeff:      0.104D+01
 Gap=     0.115 Goal=   None    Shift=    0.000
 Gap=     0.083 Goal=   None    Shift=    0.000
 RMSDP=5.51D-06 MaxDP=9.32D-04 DE=-4.03D-06 OVMax= 6.21D-03

 Cycle  14  Pass 1  IDiag  1:
 RMSU=  4.14D-06    CP:  9.91D-01  1.97D+00  6.18D-01  6.81D-01  6.98D-01
                    CP:  7.19D-01  7.05D-01  1.35D+00  2.03D+00  3.00D+00
                    CP:  3.00D+00  3.00D+00  2.01D+00
 E= -3854.51344548461     Delta-E=       -0.000005204249 Rises=F Damp=F
 DIIS: error= 3.94D-05 at cycle  14 NSaved=  14.
 NSaved=14 IEnMin=14 EnMin= -3854.51344548461     IErMin=14 ErrMin= 3.94D-05
 ErrMax= 3.94D-05  0.00D+00 EMaxC= 1.00D-01 BMatC= 4.99D-07 BMatP= 7.71D-07
 IDIUse=1 WtCom= 1.00D+00 WtEn= 0.00D+00
 Coeff-Com:  0.310D-03-0.485D-03-0.660D-03-0.658D-03 0.111D-02 0.667D-02
 Coeff-Com:  0.164D-01 0.365D-01 0.130D-01-0.218D+00-0.454D+00 0.200D-02
 Coeff-Com:  0.661D+00 0.936D+00
 Coeff:      0.310D-03-0.485D-03-0.660D-03-0.658D-03 0.111D-02 0.667D-02
 Coeff:      0.164D-01 0.365D-01 0.130D-01-0.218D+00-0.454D+00 0.200D-02
 Coeff:      0.661D+00 0.936D+00
 Gap=     0.115 Goal=   None    Shift=    0.000
 Gap=     0.083 Goal=   None    Shift=    0.000
 RMSDP=4.84D-06 MaxDP=8.73D-04 DE=-5.20D-06 OVMax= 5.47D-03

 Cycle  15  Pass 1  IDiag  1:
 RMSU=  1.14D-06    CP:  9.91D-01  1.97D+00  6.18D-01  6.82D-01  6.98D-01
                    CP:  7.22D-01  7.17D-01  1.45D+00  2.41D+00  3.00D+00
                    CP:  3.00D+00  3.00D+00  3.00D+00  1.96D+00
 E= -3854.51344919215     Delta-E=       -0.000003707533 Rises=F Damp=F
 DIIS: error= 3.87D-05 at cycle  15 NSaved=  15.
 NSaved=15 IEnMin=15 EnMin= -3854.51344919215     IErMin=15 ErrMin= 3.87D-05
 ErrMax= 3.87D-05  0.00D+00 EMaxC= 1.00D-01 BMatC= 4.00D-07 BMatP= 4.99D-07
 IDIUse=1 WtCom= 1.00D+00 WtEn= 0.00D+00
 Coeff-Com:  0.979D-04-0.131D-03-0.681D-03-0.743D-03-0.176D-02 0.131D-02
 Coeff-Com:  0.716D-02 0.364D-01 0.653D-01 0.827D-01-0.125D+00-0.494D+00
 Coeff-Com: -0.951D-01 0.715D+00 0.809D+00
 Coeff:      0.979D-04-0.131D-03-0.681D-03-0.743D-03-0.176D-02 0.131D-02
 Coeff:      0.716D-02 0.364D-01 0.653D-01 0.827D-01-0.125D+00-0.494D+00
 Coeff:     -0.951D-01 0.715D+00 0.809D+00
 Gap=     0.115 Goal=   None    Shift=    0.000
 Gap=     0.083 Goal=   None    Shift=    0.000
 RMSDP=4.05D-06 MaxDP=7.67D-04 DE=-3.71D-06 OVMax= 4.54D-03

 Cycle  16  Pass 1  IDiag  1:
 RMSU=  8.54D-07    CP:  9.91D-01  1.97D+00  6.18D-01  6.82D-01  6.99D-01
                    CP:  7.25D-01  7.25D-01  1.53D+00  2.70D+00  3.00D+00
                    CP:  3.00D+00  3.00D+00  3.00D+00  2.74D+00  2.22D+00
 E= -3854.51345188544     Delta-E=       -0.000002693290 Rises=F Damp=F
 DIIS: error= 3.77D-05 at cycle  16 NSaved=  16.
 NSaved=16 IEnMin=16 EnMin= -3854.51345188544     IErMin=16 ErrMin= 3.77D-05
 ErrMax= 3.77D-05  0.00D+00 EMaxC= 1.00D-01 BMatC= 3.01D-07 BMatP= 4.00D-07
 IDIUse=1 WtCom= 1.00D+00 WtEn= 0.00D+00
 Coeff-Com: -0.834D-04 0.140D-03-0.109D-03-0.767D-04-0.152D-02-0.173D-02
 Coeff-Com: -0.328D-02 0.336D-02 0.265D-01 0.137D+00 0.144D+00-0.254D+00
 Coeff-Com: -0.366D+00-0.518D-01 0.435D+00 0.932D+00
 Coeff:     -0.834D-04 0.140D-03-0.109D-03-0.767D-04-0.152D-02-0.173D-02
 Coeff:     -0.328D-02 0.336D-02 0.265D-01 0.137D+00 0.144D+00-0.254D+00
 Coeff:     -0.366D+00-0.518D-01 0.435D+00 0.932D+00
 Gap=     0.115 Goal=   None    Shift=    0.000
 Gap=     0.083 Goal=   None    Shift=    0.000
 RMSDP=3.38D-06 MaxDP=6.61D-04 DE=-2.69D-06 OVMax= 3.73D-03

 Cycle  17  Pass 1  IDiag  1:
 RMSU=  1.62D-06    CP:  9.91D-01  1.97D+00  6.18D-01  6.83D-01  6.98D-01
                    CP:  7.28D-01  7.30D-01  1.59D+00  2.91D+00  3.00D+00
                    CP:  3.00D+00  3.00D+00  3.00D+00  3.00D+00  3.00D+00
                    CP:  2.18D+00
 E= -3854.51345397769     Delta-E=       -0.000002092249 Rises=F Damp=F
 DIIS: error= 3.62D-05 at cycle  17 NSaved=  17.
 NSaved=17 IEnMin=17 EnMin= -3854.51345397769     IErMin=17 ErrMin= 3.62D-05
 ErrMax= 3.62D-05  0.00D+00 EMaxC= 1.00D-01 BMatC= 2.61D-07 BMatP= 3.01D-07
 IDIUse=1 WtCom= 1.00D+00 WtEn= 0.00D+00
 Coeff-Com: -0.788D-04 0.110D-03 0.406D-03 0.505D-03 0.702D-03-0.134D-02
 Coeff-Com: -0.629D-02-0.259D-01-0.409D-01-0.908D-02 0.174D+00 0.284D+00
 Coeff-Com: -0.123D+00-0.602D+00-0.391D+00 0.535D+00 0.120D+01
 Coeff:     -0.788D-04 0.110D-03 0.406D-03 0.505D-03 0.702D-03-0.134D-02
 Coeff:     -0.629D-02-0.259D-01-0.409D-01-0.908D-02 0.174D+00 0.284D+00
 Coeff:     -0.123D+00-0.602D+00-0.391D+00 0.535D+00 0.120D+01
 Gap=     0.115 Goal=   None    Shift=    0.000
 Gap=     0.083 Goal=   None    Shift=    0.000
 RMSDP=4.33D-06 MaxDP=8.50D-04 DE=-2.09D-06 OVMax= 4.73D-03

 Cycle  18  Pass 1  IDiag  1:
 RMSU=  1.57D-06    CP:  9.91D-01  1.97D+00  6.18D-01  6.83D-01  6.99D-01
                    CP:  7.31D-01  7.36D-01  1.66D+00  3.00D+00  3.00D+00
                    CP:  3.00D+00  3.00D+00  3.00D+00  3.00D+00  3.00D+00
                    CP:  3.00D+00  3.00D+00
 E= -3854.51345652273     Delta-E=       -0.000002545050 Rises=F Damp=F
 DIIS: error= 3.41D-05 at cycle  18 NSaved=  18.
 NSaved=18 IEnMin=18 EnMin= -3854.51345652273     IErMin=18 ErrMin= 3.41D-05
 ErrMax= 3.41D-05  0.00D+00 EMaxC= 1.00D-01 BMatC= 2.29D-07 BMatP= 2.61D-07
 IDIUse=1 WtCom= 1.00D+00 WtEn= 0.00D+00
 Coeff-Com:  0.555D-04-0.100D-03 0.314D-03 0.345D-03 0.215D-02 0.196D-02
 Coeff-Com:  0.179D-02-0.140D-01-0.454D-01-0.156D+00-0.665D-01 0.415D+00
 Coeff-Com:  0.291D+00-0.230D+00-0.622D+00-0.666D+00 0.575D+00 0.151D+01
 Coeff:      0.555D-04-0.100D-03 0.314D-03 0.345D-03 0.215D-02 0.196D-02
 Coeff:      0.179D-02-0.140D-01-0.454D-01-0.156D+00-0.665D-01 0.415D+00
 Coeff:      0.291D+00-0.230D+00-0.622D+00-0.666D+00 0.575D+00 0.151D+01
 Gap=     0.115 Goal=   None    Shift=    0.000
 Gap=     0.083 Goal=   None    Shift=    0.000
 RMSDP=6.48D-06 MaxDP=1.26D-03 DE=-2.55D-06 OVMax= 7.04D-03

 Cycle  19  Pass 1  IDiag  1:
 RMSU=  4.66D-06    CP:  9.91D-01  1.97D+00  6.18D-01  6.83D-01  6.98D-01
                    CP:  7.35D-01  7.44D-01  1.76D+00  3.00D+00  3.00D+00
                    CP:  3.00D+00  3.00D+00  3.00D+00  3.00D+00  3.00D+00
                    CP:  3.00D+00  3.00D+00  3.00D+00
 E= -3854.51346002534     Delta-E=       -0.000003502602 Rises=F Damp=F
 DIIS: error= 3.06D-05 at cycle  19 NSaved=  19.
 NSaved=19 IEnMin=19 EnMin= -3854.51346002534     IErMin=19 ErrMin= 3.06D-05
 ErrMax= 3.06D-05  0.00D+00 EMaxC= 1.00D-01 BMatC= 2.13D-07 BMatP= 2.29D-07
 IDIUse=1 WtCom= 1.00D+00 WtEn= 0.00D+00
 Coeff-Com:  0.165D-03-0.256D-03-0.202D-03-0.273D-03 0.155D-02 0.485D-02
 Coeff-Com:  0.112D-01 0.195D-01 0.281D-02-0.186D+00-0.331D+00 0.112D+00
 Coeff-Com:  0.531D+00 0.583D+00-0.202D+00-0.160D+01-0.106D+01 0.184D+01
 Coeff-Com:  0.126D+01
 Coeff:      0.165D-03-0.256D-03-0.202D-03-0.273D-03 0.155D-02 0.485D-02
 Coeff:      0.112D-01 0.195D-01 0.281D-02-0.186D+00-0.331D+00 0.112D+00
 Coeff:      0.531D+00 0.583D+00-0.202D+00-0.160D+01-0.106D+01 0.184D+01
 Coeff:      0.126D+01
 Gap=     0.115 Goal=   None    Shift=    0.000
 Gap=     0.083 Goal=   None    Shift=    0.000
 RMSDP=1.14D-05 MaxDP=2.18D-03 DE=-3.50D-06 OVMax= 1.24D-02

 Cycle  20  Pass 1  IDiag  1:
 RMSU=  5.44D-06    CP:  9.91D-01  1.97D+00  6.17D-01  6.84D-01  6.97D-01
                    CP:  7.42D-01  7.56D-01  1.92D+00  3.00D+00  3.00D+00
                    CP:  3.00D+00  3.00D+00  3.00D+00  3.00D+00  3.00D+00
                    CP:  3.00D+00  3.00D+00  3.00D+00  3.00D+00
 E= -3854.51346527320     Delta-E=       -0.000005247864 Rises=F Damp=F
 DIIS: error= 2.41D-05 at cycle  20 NSaved=  20.
 NSaved=20 IEnMin=20 EnMin= -3854.51346527320     IErMin=20 ErrMin= 2.41D-05
 ErrMax= 2.41D-05  0.00D+00 EMaxC= 1.00D-01 BMatC= 1.71D-07 BMatP= 2.13D-07
 IDIUse=1 WtCom= 1.00D+00 WtEn= 0.00D+00
 Coeff-Com:  0.137D-03-0.196D-03-0.572D-03-0.689D-03-0.327D-03 0.370D-02
 Coeff-Com:  0.115D-01 0.360D-01 0.446D-01-0.679D-01-0.320D+00-0.260D+00
 Coeff-Com:  0.328D+00 0.892D+00 0.387D+00-0.114D+01-0.182D+01 0.517D+00
 Coeff-Com:  0.142D+01 0.970D+00
 Coeff:      0.137D-03-0.196D-03-0.572D-03-0.689D-03-0.327D-03 0.370D-02
 Coeff:      0.115D-01 0.360D-01 0.446D-01-0.679D-01-0.320D+00-0.260D+00
 Coeff:      0.328D+00 0.892D+00 0.387D+00-0.114D+01-0.182D+01 0.517D+00
 Coeff:      0.142D+01 0.970D+00
 Gap=     0.115 Goal=   None    Shift=    0.000
 Gap=     0.084 Goal=   None    Shift=    0.000
 RMSDP=1.41D-05 MaxDP=2.65D-03 DE=-5.25D-06 OVMax= 1.52D-02

 Cycle  21  Pass 1  IDiag  1:
 Restarting incremental Fock formation.
 E= -3854.51347012507     Delta-E=       -0.000004851865 Rises=F Damp=F
 DIIS: error= 1.56D-05 at cycle  21 NSaved=  20.
 NSaved=20 IEnMin=20 EnMin= -3854.51347012507     IErMin=20 ErrMin= 1.56D-05
 ErrMax= 1.56D-05  0.00D+00 EMaxC= 1.00D-01 BMatC= 1.31D-07 BMatP= 1.71D-07
 IDIUse=1 WtCom= 1.00D+00 WtEn= 0.00D+00
 Coeff-Com:  0.163D-04-0.182D-03-0.314D-03-0.188D-03 0.595D-03 0.479D-02
 Coeff-Com:  0.161D-01 0.203D-01-0.904D-06-0.122D+00-0.155D+00 0.675D-01
 Coeff-Com:  0.415D+00 0.284D+00-0.316D+00-0.923D+00-0.140D+00 0.539D+00
 Coeff-Com:  0.634D+00 0.677D+00
 Coeff:      0.163D-04-0.182D-03-0.314D-03-0.188D-03 0.595D-03 0.479D-02
 Coeff:      0.161D-01 0.203D-01-0.904D-06-0.122D+00-0.155D+00 0.675D-01
 Coeff:      0.415D+00 0.284D+00-0.316D+00-0.923D+00-0.140D+00 0.539D+00
 Coeff:      0.634D+00 0.677D+00
 Gap=     0.115 Goal=   None    Shift=    0.000
 Gap=     0.084 Goal=   None    Shift=    0.000
 RMSDP=5.90D-06 MaxDP=1.10D-03 DE=-4.85D-06 OVMax= 6.36D-03

 Cycle  22  Pass 1  IDiag  1:
 RMSU=  5.90D-06    CP:  1.00D+00
 E= -3854.51347165347     Delta-E=       -0.000001528400 Rises=F Damp=F
 DIIS: error= 1.24D-05 at cycle  22 NSaved=  20.
 NSaved=20 IEnMin=20 EnMin= -3854.51347165347     IErMin=20 ErrMin= 1.24D-05
 ErrMax= 1.24D-05  0.00D+00 EMaxC= 1.00D-01 BMatC= 6.91D-08 BMatP= 1.31D-07
 IDIUse=1 WtCom= 1.00D+00 WtEn= 0.00D+00
 Coeff-Com:  0.124D-03 0.629D-04 0.740D-03-0.274D-03 0.697D-03-0.350D-02
 Coeff-Com: -0.148D-01-0.160D-01 0.493D-02 0.108D+00 0.495D-02-0.127D+00
 Coeff-Com: -0.128D+00 0.101D+00 0.327D+00 0.606D-01-0.406D+00-0.398D+00
 Coeff-Com:  0.235D-01 0.146D+01
 Coeff:      0.124D-03 0.629D-04 0.740D-03-0.274D-03 0.697D-03-0.350D-02
 Coeff:     -0.148D-01-0.160D-01 0.493D-02 0.108D+00 0.495D-02-0.127D+00
 Coeff:     -0.128D+00 0.101D+00 0.327D+00 0.606D-01-0.406D+00-0.398D+00
 Coeff:      0.235D-01 0.146D+01
 Gap=     0.115 Goal=   None    Shift=    0.000
 Gap=     0.083 Goal=   None    Shift=    0.000
 RMSDP=8.36D-06 MaxDP=1.54D-03 DE=-1.53D-06 OVMax= 9.00D-03

 Cycle  23  Pass 1  IDiag  1:
 RMSU=  3.01D-07    CP:  1.00D+00  2.42D+00
 E= -3854.51347327625     Delta-E=       -0.000001622780 Rises=F Damp=F
 DIIS: error= 8.04D-06 at cycle  23 NSaved=  20.
 NSaved=20 IEnMin=20 EnMin= -3854.51347327625     IErMin=20 ErrMin= 8.04D-06
 ErrMax= 8.04D-06  0.00D+00 EMaxC= 1.00D-01 BMatC= 5.36D-08 BMatP= 6.91D-08
 IDIUse=1 WtCom= 1.00D+00 WtEn= 0.00D+00
 Coeff-Com:  0.100D-03-0.956D-04 0.633D-03-0.167D-02-0.665D-02-0.114D-01
 Coeff-Com: -0.416D-01 0.191D-01 0.125D+00 0.793D-01-0.199D+00-0.257D+00
 Coeff-Com: -0.176D-01 0.600D+00 0.289D+00-0.448D+00-0.698D+00-0.845D+00
 Coeff-Com:  0.123D+01 0.118D+01
 Coeff:      0.100D-03-0.956D-04 0.633D-03-0.167D-02-0.665D-02-0.114D-01
 Coeff:     -0.416D-01 0.191D-01 0.125D+00 0.793D-01-0.199D+00-0.257D+00
 Coeff:     -0.176D-01 0.600D+00 0.289D+00-0.448D+00-0.698D+00-0.845D+00
 Coeff:      0.123D+01 0.118D+01
 Gap=     0.115 Goal=   None    Shift=    0.000
 Gap=     0.084 Goal=   None    Shift=    0.000
 RMSDP=1.30D-05 MaxDP=2.36D-03 DE=-1.62D-06 OVMax= 1.40D-02

 Cycle  24  Pass 1  IDiag  1:
 RMSU=  9.55D-06    CP:  1.00D+00  3.00D+00  1.83D+00
 E= -3854.51347452298     Delta-E=       -0.000001246730 Rises=F Damp=F
 DIIS: error= 3.18D-06 at cycle  24 NSaved=  20.
 NSaved=20 IEnMin=20 EnMin= -3854.51347452298     IErMin=20 ErrMin= 3.18D-06
 ErrMax= 3.18D-06  0.00D+00 EMaxC= 1.00D-01 BMatC= 1.86D-08 BMatP= 5.36D-08
 IDIUse=1 WtCom= 1.00D+00 WtEn= 0.00D+00
 Coeff-Com:  0.630D-04 0.114D-02 0.271D-03-0.275D-02-0.917D-02-0.692D-01
 Coeff-Com: -0.495D-01 0.112D+00 0.168D+00-0.249D-01-0.221D+00-0.330D+00
 Coeff-Com:  0.203D+00 0.480D+00-0.303D-01-0.325D+00-0.601D+00 0.325D+00
 Coeff-Com:  0.697D+00 0.677D+00
 Coeff:      0.630D-04 0.114D-02 0.271D-03-0.275D-02-0.917D-02-0.692D-01
 Coeff:     -0.495D-01 0.112D+00 0.168D+00-0.249D-01-0.221D+00-0.330D+00
 Coeff:      0.203D+00 0.480D+00-0.303D-01-0.325D+00-0.601D+00 0.325D+00
 Coeff:      0.697D+00 0.677D+00
 Gap=     0.115 Goal=   None    Shift=    0.000
 Gap=     0.084 Goal=   None    Shift=    0.000
 RMSDP=2.15D-06 MaxDP=3.84D-04 DE=-1.25D-06 OVMax= 2.30D-03

 Cycle  25  Pass 1  IDiag  1:
 RMSU=  1.44D-07    CP:  1.00D+00  3.00D+00  2.19D+00  1.22D+00
 E= -3854.51347458906     Delta-E=       -0.000000066084 Rises=F Damp=F
 DIIS: error= 2.91D-06 at cycle  25 NSaved=  20.
 NSaved=20 IEnMin=20 EnMin= -3854.51347458906     IErMin=20 ErrMin= 2.91D-06
 ErrMax= 2.91D-06  0.00D+00 EMaxC= 1.00D-01 BMatC= 9.08D-09 BMatP= 1.86D-08
 IDIUse=1 WtCom= 1.00D+00 WtEn= 0.00D+00
 Coeff-Com:  0.681D-03 0.408D-04-0.690D-03-0.827D-03-0.279D-01-0.240D-01
 Coeff-Com:  0.295D-01 0.794D-01 0.189D-01-0.836D-01-0.221D+00 0.150D-01
 Coeff-Com:  0.302D+00 0.109D+00-0.971D-01-0.367D+00-0.728D-01 0.325D+00
 Coeff-Com:  0.471D+00 0.545D+00
 Coeff:      0.681D-03 0.408D-04-0.690D-03-0.827D-03-0.279D-01-0.240D-01
 Coeff:      0.295D-01 0.794D-01 0.189D-01-0.836D-01-0.221D+00 0.150D-01
 Coeff:      0.302D+00 0.109D+00-0.971D-01-0.367D+00-0.728D-01 0.325D+00
 Coeff:      0.471D+00 0.545D+00
 Gap=     0.115 Goal=   None    Shift=    0.000
 Gap=     0.084 Goal=   None    Shift=    0.000
 RMSDP=8.61D-07 MaxDP=1.50D-04 DE=-6.61D-08 OVMax= 9.12D-04

 Cycle  26  Pass 1  IDiag  1:
 RMSU=  1.04D-07    CP:  1.00D+00  3.00D+00  2.53D+00  1.31D+00  1.56D+00
 E= -3854.51347460691     Delta-E=       -0.000000017844 Rises=F Damp=F
 DIIS: error= 2.80D-06 at cycle  26 NSaved=  20.
 NSaved=20 IEnMin=20 EnMin= -3854.51347460691     IErMin=20 ErrMin= 2.80D-06
 ErrMax= 2.80D-06  0.00D+00 EMaxC= 1.00D-01 BMatC= 1.78D-09 BMatP= 9.08D-09
 IDIUse=1 WtCom= 1.00D+00 WtEn= 0.00D+00
 Coeff-Com:  0.282D-03 0.105D-02 0.234D-02 0.252D-02-0.873D-02-0.231D-01
 Coeff-Com:  0.368D-02 0.452D-01 0.371D-01-0.465D-01-0.117D+00-0.189D-01
 Coeff-Com:  0.112D+00 0.125D+00 0.802D-01-0.222D+00-0.128D+00 0.236D-01
 Coeff-Com:  0.232D+00 0.898D+00
 Coeff:      0.282D-03 0.105D-02 0.234D-02 0.252D-02-0.873D-02-0.231D-01
 Coeff:      0.368D-02 0.452D-01 0.371D-01-0.465D-01-0.117D+00-0.189D-01
 Coeff:      0.112D+00 0.125D+00 0.802D-01-0.222D+00-0.128D+00 0.236D-01
 Coeff:      0.232D+00 0.898D+00
 Gap=     0.115 Goal=   None    Shift=    0.000
 Gap=     0.084 Goal=   None    Shift=    0.000
 RMSDP=7.77D-07 MaxDP=1.37D-04 DE=-1.78D-08 OVMax= 8.31D-04

 Cycle  27  Pass 1  IDiag  1:
 RMSU=  7.69D-08    CP:  1.00D+00  3.00D+00  2.70D+00  1.39D+00  1.94D+00
                    CP:  1.17D+00
 E= -3854.51347461567     Delta-E=       -0.000000008762 Rises=F Damp=F
 DIIS: error= 2.55D-06 at cycle  27 NSaved=  20.
 NSaved=20 IEnMin=20 EnMin= -3854.51347461567     IErMin=20 ErrMin= 2.55D-06
 ErrMax= 2.55D-06  0.00D+00 EMaxC= 1.00D-01 BMatC= 9.95D-10 BMatP= 1.78D-09
 IDIUse=1 WtCom= 1.00D+00 WtEn= 0.00D+00
 Coeff-Com:  0.250D-03 0.948D-03 0.537D-02 0.985D-03-0.158D-01-0.108D-01
 Coeff-Com:  0.174D-01 0.332D-01 0.155D-01-0.566D-01-0.541D-01 0.337D-01
 Coeff-Com:  0.567D-01 0.635D-01-0.606D-01-0.714D-01-0.638D-01-0.903D-02
 Coeff-Com:  0.359D+00 0.756D+00
 Coeff:      0.250D-03 0.948D-03 0.537D-02 0.985D-03-0.158D-01-0.108D-01
 Coeff:      0.174D-01 0.332D-01 0.155D-01-0.566D-01-0.541D-01 0.337D-01
 Coeff:      0.567D-01 0.635D-01-0.606D-01-0.714D-01-0.638D-01-0.903D-02
 Coeff:      0.359D+00 0.756D+00
 Gap=     0.115 Goal=   None    Shift=    0.000
 Gap=     0.084 Goal=   None    Shift=    0.000
 RMSDP=1.56D-07 MaxDP=2.91D-05 DE=-8.76D-09 OVMax= 1.64D-04

 Cycle  28  Pass 1  IDiag  1:
 RMSU=  3.82D-08    CP:  1.00D+00  3.00D+00  2.76D+00  1.41D+00  2.10D+00
                    CP:  1.42D+00  1.53D+00
 E= -3854.51347461830     Delta-E=       -0.000000002628 Rises=F Damp=F
 DIIS: error= 2.38D-06 at cycle  28 NSaved=  20.
 NSaved=20 IEnMin=20 EnMin= -3854.51347461830     IErMin=20 ErrMin= 2.38D-06
 ErrMax= 2.38D-06  0.00D+00 EMaxC= 1.00D-01 BMatC= 8.00D-10 BMatP= 9.95D-10
 IDIUse=1 WtCom= 1.00D+00 WtEn= 0.00D+00
 Coeff-Com:  0.531D-04 0.821D-02 0.936D-02-0.850D-02-0.260D-01-0.115D-01
 Coeff-Com:  0.263D-01 0.762D-01 0.276D-02-0.814D-01-0.389D-01-0.520D-02
 Coeff-Com:  0.485D-01 0.817D-01-0.201D-01-0.144D+00-0.220D+00-0.208D+00
 Coeff-Com:  0.527D+00 0.984D+00
 Coeff:      0.531D-04 0.821D-02 0.936D-02-0.850D-02-0.260D-01-0.115D-01
 Coeff:      0.263D-01 0.762D-01 0.276D-02-0.814D-01-0.389D-01-0.520D-02
 Coeff:      0.485D-01 0.817D-01-0.201D-01-0.144D+00-0.220D+00-0.208D+00
 Coeff:      0.527D+00 0.984D+00
 Gap=     0.115 Goal=   None    Shift=    0.000
 Gap=     0.084 Goal=   None    Shift=    0.000
 RMSDP=1.71D-07 MaxDP=2.89D-05 DE=-2.63D-09 OVMax= 1.86D-04

 Cycle  29  Pass 1  IDiag  1:
 RMSU=  2.80D-08    CP:  1.00D+00  3.00D+00  2.87D+00  1.42D+00  2.47D+00
                    CP:  1.83D+00  2.66D+00  2.21D+00
 E= -3854.51347462219     Delta-E=       -0.000000003893 Rises=F Damp=F
 DIIS: error= 2.02D-06 at cycle  29 NSaved=  20.
 NSaved=20 IEnMin=20 EnMin= -3854.51347462219     IErMin=20 ErrMin= 2.02D-06
 ErrMax= 2.02D-06  0.00D+00 EMaxC= 1.00D-01 BMatC= 6.23D-10 BMatP= 8.00D-10
 IDIUse=1 WtCom= 1.00D+00 WtEn= 0.00D+00
 Coeff-Com:  0.418D-02 0.565D-02 0.116D-02-0.151D-01-0.173D-01 0.378D-02
 Coeff-Com:  0.516D-01 0.242D-01-0.241D-01-0.429D-01-0.413D-01-0.107D-01
 Coeff-Com:  0.101D+00 0.394D-01-0.696D-01-0.191D+00-0.488D+00-0.418D-01
 Coeff-Com:  0.880D+00 0.830D+00
 Coeff:      0.418D-02 0.565D-02 0.116D-02-0.151D-01-0.173D-01 0.378D-02
 Coeff:      0.516D-01 0.242D-01-0.241D-01-0.429D-01-0.413D-01-0.107D-01
 Coeff:      0.101D+00 0.394D-01-0.696D-01-0.191D+00-0.488D+00-0.418D-01
 Coeff:      0.880D+00 0.830D+00
 Gap=     0.115 Goal=   None    Shift=    0.000
 Gap=     0.084 Goal=   None    Shift=    0.000
 RMSDP=1.48D-07 MaxDP=1.90D-05 DE=-3.89D-09 OVMax= 1.69D-04

 Cycle  30  Pass 1  IDiag  1:
 RMSU=  7.73D-08    CP:  1.00D+00  3.00D+00  2.98D+00  1.42D+00  2.85D+00
                    CP:  2.30D+00  3.00D+00  3.00D+00  1.69D+00
 E= -3854.51347462559     Delta-E=       -0.000000003398 Rises=F Damp=F
 DIIS: error= 1.64D-06 at cycle  30 NSaved=  20.
 NSaved=20 IEnMin=20 EnMin= -3854.51347462559     IErMin=20 ErrMin= 1.64D-06
 ErrMax= 1.64D-06  0.00D+00 EMaxC= 1.00D-01 BMatC= 3.35D-10 BMatP= 6.23D-10
 IDIUse=1 WtCom= 1.00D+00 WtEn= 0.00D+00
 Coeff-Com: -0.130D-02-0.101D-02 0.380D-02 0.431D-02-0.363D-02-0.163D-01
 Coeff-Com: -0.955D-02 0.295D-01 0.145D-01-0.831D-02-0.359D-01-0.190D-01
 Coeff-Com:  0.368D-01 0.872D-01 0.713D-01-0.609D-01-0.429D+00-0.258D+00
 Coeff-Com:  0.313D+00 0.128D+01
 Coeff:     -0.130D-02-0.101D-02 0.380D-02 0.431D-02-0.363D-02-0.163D-01
 Coeff:     -0.955D-02 0.295D-01 0.145D-01-0.831D-02-0.359D-01-0.190D-01
 Coeff:      0.368D-01 0.872D-01 0.713D-01-0.609D-01-0.429D+00-0.258D+00
 Coeff:      0.313D+00 0.128D+01
 Gap=     0.115 Goal=   None    Shift=    0.000
 Gap=     0.084 Goal=   None    Shift=    0.000
 RMSDP=1.50D-07 MaxDP=1.81D-05 DE=-3.40D-09 OVMax= 1.74D-04

 Cycle  31  Pass 1  IDiag  1:
 RMSU=  4.83D-08    CP:  1.00D+00  3.00D+00  3.00D+00  1.43D+00  3.00D+00
                    CP:  2.78D+00  3.00D+00  3.00D+00  3.00D+00  2.56D+00
 E= -3854.51347462832     Delta-E=       -0.000000002728 Rises=F Damp=F
 DIIS: error= 1.26D-06 at cycle  31 NSaved=  20.
 NSaved=20 IEnMin=20 EnMin= -3854.51347462832     IErMin=20 ErrMin= 1.26D-06
 ErrMax= 1.26D-06  0.00D+00 EMaxC= 1.00D-01 BMatC= 2.01D-10 BMatP= 3.35D-10
 IDIUse=1 WtCom= 1.00D+00 WtEn= 0.00D+00
 Coeff-Com: -0.996D-03 0.136D-02 0.116D-02 0.101D-02-0.411D-02-0.531D-02
 Coeff-Com: -0.486D-02 0.105D-01 0.122D-01 0.552D-03-0.294D-01-0.503D-02
 Coeff-Com:  0.366D-01 0.782D-01 0.183D+00-0.589D-01-0.408D+00-0.337D+00
 Coeff-Com:  0.301D+00 0.123D+01
 Coeff:     -0.996D-03 0.136D-02 0.116D-02 0.101D-02-0.411D-02-0.531D-02
 Coeff:     -0.486D-02 0.105D-01 0.122D-01 0.552D-03-0.294D-01-0.503D-02
 Coeff:      0.366D-01 0.782D-01 0.183D+00-0.589D-01-0.408D+00-0.337D+00
 Coeff:      0.301D+00 0.123D+01
 Gap=     0.115 Goal=   None    Shift=    0.000
 Gap=     0.084 Goal=   None    Shift=    0.000
 RMSDP=1.23D-07 MaxDP=1.81D-05 DE=-2.73D-09 OVMax= 1.39D-04

 Cycle  32  Pass 1  IDiag  1:
 RMSU=  7.14D-08    CP:  1.00D+00  3.00D+00  3.00D+00  1.43D+00  3.00D+00
                    CP:  3.00D+00  3.00D+00  3.00D+00  3.00D+00  3.00D+00
                    CP:  1.96D+00
 E= -3854.51347463012     Delta-E=       -0.000000001801 Rises=F Damp=F
 DIIS: error= 1.00D-06 at cycle  32 NSaved=  20.
 NSaved=20 IEnMin=20 EnMin= -3854.51347463012     IErMin=20 ErrMin= 1.00D-06
 ErrMax= 1.00D-06  0.00D+00 EMaxC= 1.00D-01 BMatC= 1.78D-10 BMatP= 2.01D-10
 IDIUse=1 WtCom= 1.00D+00 WtEn= 0.00D+00
 Coeff-Com: -0.743D-03 0.371D-03 0.484D-02 0.953D-03-0.982D-02-0.225D-01
 Coeff-Com:  0.103D-01 0.278D-01 0.345D-01-0.262D-01-0.428D-01-0.472D-01
 Coeff-Com:  0.465D-02 0.239D+00 0.284D+00-0.146D+00-0.501D+00-0.821D+00
 Coeff-Com:  0.104D+01 0.968D+00
 Coeff:     -0.743D-03 0.371D-03 0.484D-02 0.953D-03-0.982D-02-0.225D-01
 Coeff:      0.103D-01 0.278D-01 0.345D-01-0.262D-01-0.428D-01-0.472D-01
 Coeff:      0.465D-02 0.239D+00 0.284D+00-0.146D+00-0.501D+00-0.821D+00
 Coeff:      0.104D+01 0.968D+00
 Gap=     0.115 Goal=   None    Shift=    0.000
 Gap=     0.084 Goal=   None    Shift=    0.000
 RMSDP=1.32D-07 MaxDP=2.06D-05 DE=-1.80D-09 OVMax= 1.50D-04

 Cycle  33  Pass 1  IDiag  1:
 RMSU=  2.58D-08    CP:  1.00D+00  3.00D+00  3.00D+00  1.44D+00  3.00D+00
                    CP:  3.00D+00  3.00D+00  3.00D+00  3.00D+00  3.00D+00
                    CP:  3.00D+00  2.50D+00
 E= -3854.51347463155     Delta-E=       -0.000000001435 Rises=F Damp=F
 DIIS: error= 7.33D-07 at cycle  33 NSaved=  20.
 NSaved=20 IEnMin=20 EnMin= -3854.51347463155     IErMin=20 ErrMin= 7.33D-07
 ErrMax= 7.33D-07  0.00D+00 EMaxC= 1.00D-01 BMatC= 1.05D-10 BMatP= 1.78D-10
 IDIUse=1 WtCom= 1.00D+00 WtEn= 0.00D+00
 Coeff-Com: -0.192D-02 0.261D-02 0.769D-02 0.127D-03-0.125D-01-0.624D-02
 Coeff-Com:  0.259D-02 0.141D-01 0.247D-01-0.787D-02-0.811D-01-0.115D+00
 Coeff-Com: -0.582D-01 0.249D+00 0.344D+00 0.476D-01-0.661D+00-0.627D+00
 Coeff-Com:  0.450D+00 0.143D+01
 Coeff:     -0.192D-02 0.261D-02 0.769D-02 0.127D-03-0.125D-01-0.624D-02
 Coeff:      0.259D-02 0.141D-01 0.247D-01-0.787D-02-0.811D-01-0.115D+00
 Coeff:     -0.582D-01 0.249D+00 0.344D+00 0.476D-01-0.661D+00-0.627D+00
 Coeff:      0.450D+00 0.143D+01
 Gap=     0.115 Goal=   None    Shift=    0.000
 Gap=     0.084 Goal=   None    Shift=    0.000
 RMSDP=1.44D-07 MaxDP=1.90D-05 DE=-1.44D-09 OVMax= 1.64D-04

 Cycle  34  Pass 1  IDiag  1:
 RMSU=  1.05D-07    CP:  1.00D+00  3.00D+00  3.00D+00  1.44D+00  3.00D+00
                    CP:  3.00D+00  3.00D+00  3.00D+00  3.00D+00  3.00D+00
                    CP:  3.00D+00  3.00D+00  2.19D+00
 E= -3854.51347463271     Delta-E=       -0.000000001159 Rises=F Damp=F
 DIIS: error= 4.44D-07 at cycle  34 NSaved=  20.
 NSaved=20 IEnMin=20 EnMin= -3854.51347463271     IErMin=20 ErrMin= 4.44D-07
 ErrMax= 4.44D-07  0.00D+00 EMaxC= 1.00D-01 BMatC= 5.88D-11 BMatP= 1.05D-10
 IDIUse=1 WtCom= 1.00D+00 WtEn= 0.00D+00
 Coeff-Com: -0.484D-04 0.445D-02 0.513D-02-0.116D-02-0.121D-01-0.113D-01
 Coeff-Com: -0.303D-02 0.368D-01 0.161D-01-0.409D-01-0.973D-01-0.164D+00
 Coeff-Com:  0.699D-01 0.339D+00 0.284D+00-0.104D+00-0.105D+01-0.251D+00
 Coeff-Com:  0.106D+01 0.923D+00
 Coeff:     -0.484D-04 0.445D-02 0.513D-02-0.116D-02-0.121D-01-0.113D-01
 Coeff:     -0.303D-02 0.368D-01 0.161D-01-0.409D-01-0.973D-01-0.164D+00
 Coeff:      0.699D-01 0.339D+00 0.284D+00-0.104D+00-0.105D+01-0.251D+00
 Coeff:      0.106D+01 0.923D+00
 Gap=     0.115 Goal=   None    Shift=    0.000
 Gap=     0.084 Goal=   None    Shift=    0.000
 RMSDP=1.21D-07 MaxDP=1.35D-05 DE=-1.16D-09 OVMax= 1.39D-04

 Cycle  35  Pass 1  IDiag  1:
 RMSU=  2.44D-08    CP:  1.00D+00  3.00D+00  3.00D+00  1.44D+00  3.00D+00
                    CP:  3.00D+00  3.00D+00  3.00D+00  3.00D+00  3.00D+00
                    CP:  3.00D+00  3.00D+00  3.00D+00  2.09D+00
 E= -3854.51347463331     Delta-E=       -0.000000000600 Rises=F Damp=F
 DIIS: error= 2.04D-07 at cycle  35 NSaved=  20.
 NSaved=20 IEnMin=20 EnMin= -3854.51347463331     IErMin=20 ErrMin= 2.04D-07
 ErrMax= 2.04D-07  0.00D+00 EMaxC= 1.00D-01 BMatC= 2.85D-11 BMatP= 5.88D-11
 IDIUse=1 WtCom= 1.00D+00 WtEn= 0.00D+00
 Coeff-Com:  0.232D-02 0.465D-02-0.465D-04-0.775D-02-0.859D-02-0.602D-02
 Coeff-Com:  0.173D-01 0.136D-01 0.316D-02-0.186D-01-0.787D-01-0.333D-01
 Coeff-Com:  0.816D-01 0.152D+00 0.176D+00-0.480D+00-0.364D+00 0.213D+00
 Coeff-Com:  0.641D+00 0.694D+00
 Coeff:      0.232D-02 0.465D-02-0.465D-04-0.775D-02-0.859D-02-0.602D-02
 Coeff:      0.173D-01 0.136D-01 0.316D-02-0.186D-01-0.787D-01-0.333D-01
 Coeff:      0.816D-01 0.152D+00 0.176D+00-0.480D+00-0.364D+00 0.213D+00
 Coeff:      0.641D+00 0.694D+00
 Gap=     0.115 Goal=   None    Shift=    0.000
 Gap=     0.084 Goal=   None    Shift=    0.000
 RMSDP=5.82D-08 MaxDP=7.30D-06 DE=-6.00D-10 OVMax= 6.67D-05

 Cycle  36  Pass 1  IDiag  1:
 RMSU=  1.06D-08    CP:  1.00D+00  3.00D+00  3.00D+00  1.44D+00  3.00D+00
                    CP:  3.00D+00  3.00D+00  3.00D+00  3.00D+00  3.00D+00
                    CP:  3.00D+00  3.00D+00  3.00D+00  2.60D+00  1.57D+00
 E= -3854.51347463334     Delta-E=       -0.000000000033 Rises=F Damp=F
 DIIS: error= 9.34D-08 at cycle  36 NSaved=  20.
 NSaved=20 IEnMin=20 EnMin= -3854.51347463334     IErMin=20 ErrMin= 9.34D-08
 ErrMax= 9.34D-08  0.00D+00 EMaxC= 1.00D-01 BMatC= 1.30D-11 BMatP= 2.85D-11
 IDIUse=1 WtCom= 1.00D+00 WtEn= 0.00D+00
 Coeff-Com:  0.133D-02 0.189D-02-0.190D-02-0.420D-02-0.477D-02 0.344D-02
 Coeff-Com:  0.649D-02 0.155D-01 0.134D-01-0.223D-01-0.610D-01-0.289D-01
 Coeff-Com:  0.506D-01 0.183D+00-0.173D-01-0.202D+00-0.241D+00 0.163D+00
 Coeff-Com:  0.490D+00 0.654D+00
 Coeff:      0.133D-02 0.189D-02-0.190D-02-0.420D-02-0.477D-02 0.344D-02
 Coeff:      0.649D-02 0.155D-01 0.134D-01-0.223D-01-0.610D-01-0.289D-01
 Coeff:      0.506D-01 0.183D+00-0.173D-01-0.202D+00-0.241D+00 0.163D+00
 Coeff:      0.490D+00 0.654D+00
 Gap=     0.115 Goal=   None    Shift=    0.000
 Gap=     0.084 Goal=   None    Shift=    0.000
 RMSDP=2.56D-08 MaxDP=2.95D-06 DE=-3.27D-11 OVMax= 2.95D-05

 Cycle  37  Pass 1  IDiag  1:
 RMSU=  4.54D-09    CP:  1.00D+00  3.00D+00  3.00D+00  1.44D+00  3.00D+00
                    CP:  3.00D+00  3.00D+00  3.00D+00  3.00D+00  3.00D+00
                    CP:  3.00D+00  3.00D+00  3.00D+00  2.83D+00  1.83D+00
                    CP:  1.41D+00
 E= -3854.51347463346     Delta-E=       -0.000000000113 Rises=F Damp=F
 DIIS: error= 5.68D-08 at cycle  37 NSaved=  20.
 NSaved=20 IEnMin=20 EnMin= -3854.51347463346     IErMin=20 ErrMin= 5.68D-08
 ErrMax= 5.68D-08  0.00D+00 EMaxC= 1.00D-01 BMatC= 3.77D-12 BMatP= 1.30D-11
 IDIUse=1 WtCom= 1.00D+00 WtEn= 0.00D+00
 Coeff-Com:  0.730D-03 0.802D-03-0.201D-03-0.117D-02-0.300D-02-0.556D-03
 Coeff-Com:  0.515D-02 0.942D-02 0.105D-01-0.169D-01-0.270D-01-0.163D-01
 Coeff-Com:  0.250D-01 0.121D+00 0.830D-02-0.156D+00-0.113D+00 0.230D-01
 Coeff-Com:  0.314D+00 0.816D+00
 Coeff:      0.730D-03 0.802D-03-0.201D-03-0.117D-02-0.300D-02-0.556D-03
 Coeff:      0.515D-02 0.942D-02 0.105D-01-0.169D-01-0.270D-01-0.163D-01
 Coeff:      0.250D-01 0.121D+00 0.830D-02-0.156D+00-0.113D+00 0.230D-01
 Coeff:      0.314D+00 0.816D+00
 Gap=     0.115 Goal=   None    Shift=    0.000
 Gap=     0.084 Goal=   None    Shift=    0.000
 RMSDP=9.92D-09 MaxDP=1.10D-06 DE=-1.13D-10 OVMax= 1.09D-05

 Cycle  38  Pass 1  IDiag  1:
 RMSU=  2.15D-09    CP:  1.00D+00  3.00D+00  3.00D+00  1.44D+00  3.00D+00
                    CP:  3.00D+00  3.00D+00  3.00D+00  3.00D+00  3.00D+00
                    CP:  3.00D+00  3.00D+00  3.00D+00  2.90D+00  1.87D+00
                    CP:  1.60D+00  1.33D+00
 E= -3854.51347463345     Delta-E=        0.000000000004 Rises=F Damp=F
 DIIS: error= 4.46D-08 at cycle  38 NSaved=  20.
 NSaved=20 IEnMin=19 EnMin= -3854.51347463346     IErMin=20 ErrMin= 4.46D-08
 ErrMax= 4.46D-08  0.00D+00 EMaxC= 1.00D-01 BMatC= 2.62D-12 BMatP= 3.77D-12
 IDIUse=1 WtCom= 1.00D+00 WtEn= 0.00D+00
 Coeff-Com: -0.299D-03 0.168D-03 0.171D-02 0.544D-03-0.185D-02-0.476D-02
 Coeff-Com: -0.575D-02-0.625D-02 0.131D-01 0.193D-01-0.269D-02-0.381D-01
 Coeff-Com:  0.182D-01 0.593D-01 0.445D-01-0.110D+00-0.185D+00-0.980D-01
 Coeff-Com:  0.472D+00 0.824D+00
 Coeff:     -0.299D-03 0.168D-03 0.171D-02 0.544D-03-0.185D-02-0.476D-02
 Coeff:     -0.575D-02-0.625D-02 0.131D-01 0.193D-01-0.269D-02-0.381D-01
 Coeff:      0.182D-01 0.593D-01 0.445D-01-0.110D+00-0.185D+00-0.980D-01
 Coeff:      0.472D+00 0.824D+00
 Gap=     0.115 Goal=   None    Shift=    0.000
 Gap=     0.084 Goal=   None    Shift=    0.000
 RMSDP=4.54D-09 MaxDP=5.91D-07 DE= 3.64D-12 OVMax= 5.11D-06

 SCF Done:  E(UB3LYP) =  -3854.51347463     A.U. after   38 cycles
            NFock= 38  Conv=0.45D-08     -V/T= 2.0025
 <Sx>= 0.0000 <Sy>= 0.0000 <Sz>= 2.0000 <S**2>= 6.0220 S= 2.0044
 <L.S>= 0.000000000000E+00
 KE= 3.844923905965D+03 PE=-2.013146331398D+04 EE= 6.911423554524D+03
 Annihilation of the first spin contaminant:
 S**2 before annihilation     6.0220,   after     6.0001
 Leave Link  502 at Sat Oct 20 11:12:51 2018, MaxMem=   838860800 cpu:     35628.5
 (Enter /soft/sl6.3/x86_64/gaussian/g09_d01/g09/l601.exe)
 Copying SCF densities to generalized density rwf, IOpCl= 1 IROHF=0.

 **********************************************************************

            Population analysis using the SCF density.

 **********************************************************************

 Orbital symmetries:
 Alpha Orbitals:
       Occupied  (A) (A) (A) (A) (A) (A) (A) (A) (A) (A) (A) (A)
                 (A) (A) (A) (A) (A) (A) (A) (A) (A) (A) (A) (A)
                 (A) (A) (A) (A) (A) (A) (A) (A) (A) (A) (A) (A)
                 (A) (A) (A) (A) (A) (A) (A) (A) (A) (A) (A) (A)
                 (A) (A) (A) (A) (A) (A) (A) (A) (A) (A) (A) (A)
                 (A) (A) (A) (A) (A) (A) (A) (A) (A) (A) (A) (A)
                 (A) (A) (A) (A) (A) (A) (A) (A) (A) (A) (A) (A)
                 (A) (A) (A) (A) (A) (A) (A) (A) (A) (A) (A) (A)
                 (A) (A) (A) (A) (A) (A) (A) (A) (A) (A) (A) (A)
                 (A) (A) (A) (A) (A) (A) (A) (A) (A) (A) (A) (A)
                 (A) (A) (A) (A) (A) (A) (A) (A) (A) (A) (A) (A)
                 (A) (A) (A) (A) (A) (A) (A) (A) (A) (A) (A) (A)
                 (A) (A) (A) (A) (A) (A) (A) (A) (A) (A) (A) (A)
                 (A) (A) (A) (A) (A) (A) (A) (A)
       Virtual   (A) (A) (A) (A) (A) (A) (A) (A) (A) (A) (A) (A)
                 (A) (A) (A) (A) (A) (A) (A) (A) (A) (A) (A) (A)
                 (A) (A) (A) (A) (A) (A) (A) (A) (A) (A) (A) (A)
                 (A) (A) (A) (A) (A) (A) (A) (A) (A) (A) (A) (A)
                 (A) (A) (A) (A) (A) (A) (A) (A) (A) (A) (A) (A)
                 (A) (A) (A) (A) (A) (A) (A) (A) (A) (A) (A) (A)
                 (A) (A) (A) (A) (A) (A) (A) (A) (A) (A) (A) (A)
                 (A) (A) (A) (A) (A) (A) (A) (A) (A) (A) (A) (A)
                 (A) (A) (A) (A) (A) (A) (A) (A) (A) (A) (A) (A)
                 (A) (A) (A) (A) (A) (A) (A) (A) (A) (A) (A) (A)
                 (A) (A) (A) (A) (A) (A) (A) (A) (A) (A) (A) (A)
                 (A) (A) (A) (A) (A) (A) (A) (A) (A) (A) (A) (A)
                 (A) (A) (A) (A) (A) (A) (A) (A) (A) (A) (A) (A)
                 (A) (A) (A) (A) (A) (A) (A) (A) (A) (A) (A) (A)
                 (A) (A) (A) (A) (A) (A) (A) (A) (A) (A) (A) (A)
                 (A) (A) (A) (A) (A) (A) (A) (A) (A) (A) (A) (A)
                 (A) (A) (A) (A) (A) (A) (A) (A) (A) (A) (A) (A)
                 (A) (A) (A) (A) (A) (A) (A) (A) (A) (A) (A) (A)
                 (A) (A) (A) (A) (A) (A) (A) (A) (A) (A) (A) (A)
                 (A) (A) (A) (A) (A) (A) (A) (A) (A) (A) (A) (A)
                 (A) (A) (A) (A) (A) (A) (A) (A) (A) (A) (A) (A)
                 (A) (A) (A) (A) (A) (A) (A) (A) (A) (A) (A) (A)
                 (A) (A) (A) (A) (A) (A) (A) (A) (A) (A) (A) (A)
                 (A) (A) (A) (A) (A) (A) (A) (A) (A) (A) (A) (A)
                 (A) (A) (A) (A) (A) (A) (A) (A) (A) (A) (A) (A)
                 (A) (A) (A) (A) (A) (A) (A) (A) (A) (A) (A) (A)
                 (A) (A) (A) (A) (A) (A) (A) (A) (A) (A) (A) (A)
                 (A) (A) (A) (A) (A) (A) (A) (A) (A) (A) (A) (A)
                 (A) (A) (A) (A) (A) (A) (A) (A) (A) (A) (A) (A)
                 (A) (A) (A) (A) (A) (A) (A) (A) (A) (A) (A) (A)
                 (A) (A) (A) (A) (A) (A) (A) (A) (A) (A) (A) (A)
                 (A) (A) (A) (A) (A) (A) (A) (A) (A) (A) (A) (A)
                 (A) (A) (A) (A) (A) (A) (A) (A) (A) (A) (A) (A)
                 (A) (A) (A) (A) (A) (A) (A) (A) (A) (A) (A) (A)
                 (A) (A) (A) (A) (A) (A) (A) (A) (A) (A) (A) (A)
                 (A) (A) (A) (A) (A) (A) (A) (A) (A) (A) (A) (A)
                 (A) (A) (A) (A) (A) (A) (A) (A) (A) (A) (A) (A)
                 (A) (A) (A) (A) (A) (A) (A) (A) (A) (A) (A) (A)
                 (A) (A) (A) (A) (A) (A) (A) (A) (A) (A) (A) (A)
                 (A) (A) (A) (A) (A) (A) (A) (A) (A) (A) (A) (A)
                 (A) (A) (A) (A) (A) (A) (A) (A) (A) (A) (A) (A)
                 (A) (A) (A) (A) (A) (A) (A) (A) (A) (A) (A) (A)
                 (A) (A) (A) (A) (A) (A) (A) (A) (A) (A) (A) (A)
                 (A) (A) (A) (A) (A) (A) (A) (A) (A) (A) (A) (A)
                 (A) (A) (A) (A) (A) (A) (A) (A) (A) (A) (A) (A)
                 (A) (A) (A) (A) (A) (A) (A) (A) (A) (A) (A) (A)
                 (A) (A) (A) (A) (A) (A) (A) (A) (A) (A) (A) (A)
                 (A) (A) (A) (A) (A) (A) (A) (A) (A) (A) (A) (A)
                 (A) (A) (A) (A) (A) (A) (A) (A) (A) (A) (A) (A)
                 (A) (A) (A) (A) (A) (A) (A) (A) (A) (A) (A) (A)
                 (A) (A) (A) (A) (A) (A) (A) (A) (A) (A) (A) (A)
                 (A) (A) (A) (A) (A) (A) (A) (A) (A) (A) (A) (A)
                 (A) (A) (A) (A) (A) (A) (A) (A) (A) (A) (A) (A)
                 (A) (A) (A) (A) (A) (A) (A) (A) (A) (A) (A) (A)
                 (A) (A) (A) (A) (A) (A) (A) (A) (A) (A) (A) (A)
                 (A) (A) (A) (A) (A) (A) (A) (A) (A) (A) (A) (A)
                 (A) (A) (A) (A) (A) (A) (A) (A) (A) (A) (A) (A)
                 (A) (A) (A) (A) (A) (A) (A) (A) (A) (A) (A) (A)
                 (A) (A) (A) (A) (A) (A) (A) (A) (A) (A) (A) (A)
                 (A) (A) (A) (A) (A) (A) (A) (A) (A) (A) (A) (A)
                 (A) (A) (A) (A) (A) (A) (A) (A) (A) (A) (A) (A)
                 (A) (A) (A) (A) (A) (A) (A) (A) (A) (A) (A) (A)
                 (A) (A) (A) (A) (A) (A) (A) (A) (A) (A) (A) (A)
                 (A) (A) (A) (A) (A) (A)
 Beta  Orbitals:
       Occupied  (A) (A) (A) (A) (A) (A) (A) (A) (A) (A) (A) (A)
                 (A) (A) (A) (A) (A) (A) (A) (A) (A) (A) (A) (A)
                 (A) (A) (A) (A) (A) (A) (A) (A) (A) (A) (A) (A)
                 (A) (A) (A) (A) (A) (A) (A) (A) (A) (A) (A) (A)
                 (A) (A) (A) (A) (A) (A) (A) (A) (A) (A) (A) (A)
                 (A) (A) (A) (A) (A) (A) (A) (A) (A) (A) (A) (A)
                 (A) (A) (A) (A) (A) (A) (A) (A) (A) (A) (A) (A)
                 (A) (A) (A) (A) (A) (A) (A) (A) (A) (A) (A) (A)
                 (A) (A) (A) (A) (A) (A) (A) (A) (A) (A) (A) (A)
                 (A) (A) (A) (A) (A) (A) (A) (A) (A) (A) (A) (A)
                 (A) (A) (A) (A) (A) (A) (A) (A) (A) (A) (A) (A)
                 (A) (A) (A) (A) (A) (A) (A) (A) (A) (A) (A) (A)
                 (A) (A) (A) (A) (A) (A) (A) (A) (A) (A) (A) (A)
                 (A) (A) (A) (A)
       Virtual   (A) (A) (A) (A) (A) (A) (A) (A) (A) (A) (A) (A)
                 (A) (A) (A) (A) (A) (A) (A) (A) (A) (A) (A) (A)
                 (A) (A) (A) (A) (A) (A) (A) (A) (A) (A) (A) (A)
                 (A) (A) (A) (A) (A) (A) (A) (A) (A) (A) (A) (A)
                 (A) (A) (A) (A) (A) (A) (A) (A) (A) (A) (A) (A)
                 (A) (A) (A) (A) (A) (A) (A) (A) (A) (A) (A) (A)
                 (A) (A) (A) (A) (A) (A) (A) (A) (A) (A) (A) (A)
                 (A) (A) (A) (A) (A) (A) (A) (A) (A) (A) (A) (A)
                 (A) (A) (A) (A) (A) (A) (A) (A) (A) (A) (A) (A)
                 (A) (A) (A) (A) (A) (A) (A) (A) (A) (A) (A) (A)
                 (A) (A) (A) (A) (A) (A) (A) (A) (A) (A) (A) (A)
                 (A) (A) (A) (A) (A) (A) (A) (A) (A) (A) (A) (A)
                 (A) (A) (A) (A) (A) (A) (A) (A) (A) (A) (A) (A)
                 (A) (A) (A) (A) (A) (A) (A) (A) (A) (A) (A) (A)
                 (A) (A) (A) (A) (A) (A) (A) (A) (A) (A) (A) (A)
                 (A) (A) (A) (A) (A) (A) (A) (A) (A) (A) (A) (A)
                 (A) (A) (A) (A) (A) (A) (A) (A) (A) (A) (A) (A)
                 (A) (A) (A) (A) (A) (A) (A) (A) (A) (A) (A) (A)
                 (A) (A) (A) (A) (A) (A) (A) (A) (A) (A) (A) (A)
                 (A) (A) (A) (A) (A) (A) (A) (A) (A) (A) (A) (A)
                 (A) (A) (A) (A) (A) (A) (A) (A) (A) (A) (A) (A)
                 (A) (A) (A) (A) (A) (A) (A) (A) (A) (A) (A) (A)
                 (A) (A) (A) (A) (A) (A) (A) (A) (A) (A) (A) (A)
                 (A) (A) (A) (A) (A) (A) (A) (A) (A) (A) (A) (A)
                 (A) (A) (A) (A) (A) (A) (A) (A) (A) (A) (A) (A)
                 (A) (A) (A) (A) (A) (A) (A) (A) (A) (A) (A) (A)
                 (A) (A) (A) (A) (A) (A) (A) (A) (A) (A) (A) (A)
                 (A) (A) (A) (A) (A) (A) (A) (A) (A) (A) (A) (A)
                 (A) (A) (A) (A) (A) (A) (A) (A) (A) (A) (A) (A)
                 (A) (A) (A) (A) (A) (A) (A) (A) (A) (A) (A) (A)
                 (A) (A) (A) (A) (A) (A) (A) (A) (A) (A) (A) (A)
                 (A) (A) (A) (A) (A) (A) (A) (A) (A) (A) (A) (A)
                 (A) (A) (A) (A) (A) (A) (A) (A) (A) (A) (A) (A)
                 (A) (A) (A) (A) (A) (A) (A) (A) (A) (A) (A) (A)
                 (A) (A) (A) (A) (A) (A) (A) (A) (A) (A) (A) (A)
                 (A) (A) (A) (A) (A) (A) (A) (A) (A) (A) (A) (A)
                 (A) (A) (A) (A) (A) (A) (A) (A) (A) (A) (A) (A)
                 (A) (A) (A) (A) (A) (A) (A) (A) (A) (A) (A) (A)
                 (A) (A) (A) (A) (A) (A) (A) (A) (A) (A) (A) (A)
                 (A) (A) (A) (A) (A) (A) (A) (A) (A) (A) (A) (A)
                 (A) (A) (A) (A) (A) (A) (A) (A) (A) (A) (A) (A)
                 (A) (A) (A) (A) (A) (A) (A) (A) (A) (A) (A) (A)
                 (A) (A) (A) (A) (A) (A) (A) (A) (A) (A) (A) (A)
                 (A) (A) (A) (A) (A) (A) (A) (A) (A) (A) (A) (A)
                 (A) (A) (A) (A) (A) (A) (A) (A) (A) (A) (A) (A)
                 (A) (A) (A) (A) (A) (A) (A) (A) (A) (A) (A) (A)
                 (A) (A) (A) (A) (A) (A) (A) (A) (A) (A) (A) (A)
                 (A) (A) (A) (A) (A) (A) (A) (A) (A) (A) (A) (A)
                 (A) (A) (A) (A) (A) (A) (A) (A) (A) (A) (A) (A)
                 (A) (A) (A) (A) (A) (A) (A) (A) (A) (A) (A) (A)
                 (A) (A) (A) (A) (A) (A) (A) (A) (A) (A) (A) (A)
                 (A) (A) (A) (A) (A) (A) (A) (A) (A) (A) (A) (A)
                 (A) (A) (A) (A) (A) (A) (A) (A) (A) (A) (A) (A)
                 (A) (A) (A) (A) (A) (A) (A) (A) (A) (A) (A) (A)
                 (A) (A) (A) (A) (A) (A) (A) (A) (A) (A) (A) (A)
                 (A) (A) (A) (A) (A) (A) (A) (A) (A) (A) (A) (A)
                 (A) (A) (A) (A) (A) (A) (A) (A) (A) (A) (A) (A)
                 (A) (A) (A) (A) (A) (A) (A) (A) (A) (A) (A) (A)
                 (A) (A) (A) (A) (A) (A) (A) (A) (A) (A) (A) (A)
                 (A) (A) (A) (A) (A) (A) (A) (A) (A) (A) (A) (A)
                 (A) (A) (A) (A) (A) (A) (A) (A) (A) (A) (A) (A)
                 (A) (A) (A) (A) (A) (A) (A) (A) (A) (A) (A) (A)
                 (A) (A) (A) (A) (A) (A) (A) (A) (A) (A) (A) (A)
                 (A) (A) (A) (A) (A) (A) (A) (A) (A) (A)
 The electronic state is 5-A.
 Alpha  occ. eigenvalues -- -256.00605-101.41269-101.39628 -29.97786 -25.86484
 Alpha  occ. eigenvalues --  -25.84044 -25.83302 -19.16535 -19.16401 -14.43102
 Alpha  occ. eigenvalues --  -14.42739 -14.38606 -14.38169 -14.36190 -14.36080
 Alpha  occ. eigenvalues --  -14.33828 -14.33581 -10.25278 -10.25116 -10.24300
 Alpha  occ. eigenvalues --  -10.23956 -10.23876 -10.23623 -10.23574 -10.23574
 Alpha  occ. eigenvalues --  -10.23526 -10.23383 -10.22648 -10.22440 -10.22279
 Alpha  occ. eigenvalues --  -10.22147 -10.21000 -10.20667 -10.20346 -10.20228
 Alpha  occ. eigenvalues --  -10.20046 -10.20016 -10.19751 -10.19437 -10.19432
 Alpha  occ. eigenvalues --  -10.19262 -10.19046 -10.19016 -10.18892 -10.18870
 Alpha  occ. eigenvalues --   -9.32705  -9.31055  -7.08733  -7.08456  -7.08431
 Alpha  occ. eigenvalues --   -7.07086  -7.06811  -7.06757  -3.48868  -2.30495
 Alpha  occ. eigenvalues --   -2.25529  -2.24110  -1.12765  -1.12391  -1.08454
 Alpha  occ. eigenvalues --   -1.08314  -0.97653  -0.97313  -0.95031  -0.94781
 Alpha  occ. eigenvalues --   -0.87269  -0.87094  -0.84650  -0.84329  -0.82776
 Alpha  occ. eigenvalues --   -0.82463  -0.79010  -0.78770  -0.77640  -0.77412
 Alpha  occ. eigenvalues --   -0.77401  -0.77217  -0.72544  -0.72389  -0.68397
 Alpha  occ. eigenvalues --   -0.68317  -0.68081  -0.67057  -0.66892  -0.66325
 Alpha  occ. eigenvalues --   -0.65039  -0.64787  -0.64025  -0.63781  -0.62065
 Alpha  occ. eigenvalues --   -0.61837  -0.59918  -0.59691  -0.57819  -0.57543
 Alpha  occ. eigenvalues --   -0.55185  -0.54974  -0.53802  -0.53570  -0.51766
 Alpha  occ. eigenvalues --   -0.51504  -0.51111  -0.50855  -0.49701  -0.49348
 Alpha  occ. eigenvalues --   -0.48921  -0.48830  -0.48578  -0.48482  -0.48455
 Alpha  occ. eigenvalues --   -0.48347  -0.46860  -0.46689  -0.45666  -0.45366
 Alpha  occ. eigenvalues --   -0.44774  -0.44604  -0.43574  -0.43544  -0.43341
 Alpha  occ. eigenvalues --   -0.43028  -0.42890  -0.42346  -0.42223  -0.42065
 Alpha  occ. eigenvalues --   -0.40557  -0.40287  -0.39553  -0.39376  -0.38960
 Alpha  occ. eigenvalues --   -0.38571  -0.38416  -0.37356  -0.36121  -0.35909
 Alpha  occ. eigenvalues --   -0.34783  -0.34648  -0.34452  -0.33904  -0.32862
 Alpha  occ. eigenvalues --   -0.32515  -0.32359  -0.32036  -0.31776  -0.31418
 Alpha  occ. eigenvalues --   -0.31085  -0.30542  -0.29975  -0.29603  -0.27960
 Alpha  occ. eigenvalues --   -0.27842  -0.27671  -0.26257  -0.26026  -0.25696
 Alpha  occ. eigenvalues --   -0.25354  -0.23613  -0.23334  -0.20916  -0.20660
 Alpha  occ. eigenvalues --   -0.20186  -0.19009  -0.18787  -0.17879
 Alpha virt. eigenvalues --   -0.06341  -0.05962  -0.05160  -0.04785  -0.03844
 Alpha virt. eigenvalues --   -0.03482  -0.03072  -0.02910   0.00784   0.00997
 Alpha virt. eigenvalues --    0.02493   0.02815   0.03784   0.03917   0.04296
 Alpha virt. eigenvalues --    0.04487   0.04695   0.05079   0.06181   0.06368
 Alpha virt. eigenvalues --    0.07740   0.07774   0.07864   0.08219   0.09264
 Alpha virt. eigenvalues --    0.09497   0.10025   0.10207   0.10443   0.10474
 Alpha virt. eigenvalues --    0.10544   0.10621   0.10753   0.11664   0.12157
 Alpha virt. eigenvalues --    0.12841   0.13327   0.13641   0.14064   0.14185
 Alpha virt. eigenvalues --    0.14436   0.14915   0.15250   0.16483   0.17216
 Alpha virt. eigenvalues --    0.17839   0.18080   0.18352   0.18609   0.19423
 Alpha virt. eigenvalues --    0.21680   0.21911   0.22004   0.22216   0.22315
 Alpha virt. eigenvalues --    0.22516   0.24182   0.24724   0.25646   0.26014
 Alpha virt. eigenvalues --    0.26036   0.26280   0.26992   0.27103   0.27400
 Alpha virt. eigenvalues --    0.27944   0.28313   0.29061   0.29398   0.29616
 Alpha virt. eigenvalues --    0.29840   0.29930   0.30228   0.31158   0.31342
 Alpha virt. eigenvalues --    0.32127   0.32206   0.33080   0.33320   0.33918
 Alpha virt. eigenvalues --    0.34487   0.34537   0.34878   0.35356   0.35526
 Alpha virt. eigenvalues --    0.36239   0.36338   0.36553   0.36720   0.36751
 Alpha virt. eigenvalues --    0.36955   0.37149   0.37692   0.37983   0.38494
 Alpha virt. eigenvalues --    0.38653   0.38931   0.39018   0.39198   0.39278
 Alpha virt. eigenvalues --    0.39595   0.39757   0.40259   0.40387   0.40674
 Alpha virt. eigenvalues --    0.40779   0.40953   0.41580   0.41975   0.42218
 Alpha virt. eigenvalues --    0.42264   0.42513   0.43033   0.43359   0.43530
 Alpha virt. eigenvalues --    0.43715   0.44107   0.44807   0.45339   0.45536
 Alpha virt. eigenvalues --    0.46391   0.46554   0.47221   0.47851   0.47950
 Alpha virt. eigenvalues --    0.48037   0.48506   0.48658   0.49395   0.49533
 Alpha virt. eigenvalues --    0.49772   0.50380   0.50496   0.50605   0.51191
 Alpha virt. eigenvalues --    0.51609   0.51796   0.52668   0.52990   0.53555
 Alpha virt. eigenvalues --    0.53834   0.54124   0.54680   0.54775   0.55541
 Alpha virt. eigenvalues --    0.55683   0.55925   0.56192   0.56353   0.56381
 Alpha virt. eigenvalues --    0.56563   0.57148   0.57371   0.57574   0.57985
 Alpha virt. eigenvalues --    0.58844   0.59418   0.59915   0.60214   0.60462
 Alpha virt. eigenvalues --    0.60534   0.60656   0.60733   0.60960   0.61154
 Alpha virt. eigenvalues --    0.61456   0.61681   0.61994   0.62577   0.62667
 Alpha virt. eigenvalues --    0.62825   0.63128   0.63445   0.64688   0.64809
 Alpha virt. eigenvalues --    0.65496   0.65747   0.66317   0.66560   0.66888
 Alpha virt. eigenvalues --    0.67015   0.67198   0.67482   0.68000   0.68393
 Alpha virt. eigenvalues --    0.69913   0.70063   0.70268   0.71217   0.71607
 Alpha virt. eigenvalues --    0.71830   0.72498   0.72644   0.72764   0.72926
 Alpha virt. eigenvalues --    0.73987   0.74293   0.74536   0.75197   0.76332
 Alpha virt. eigenvalues --    0.76941   0.77646   0.77671   0.77859   0.78371
 Alpha virt. eigenvalues --    0.78563   0.78996   0.80204   0.80615   0.81370
 Alpha virt. eigenvalues --    0.81396   0.81717   0.82457   0.83018   0.83187
 Alpha virt. eigenvalues --    0.83946   0.84052   0.85006   0.85326   0.85898
 Alpha virt. eigenvalues --    0.86142   0.86482   0.86674   0.87754   0.88065
 Alpha virt. eigenvalues --    0.88600   0.89064   0.89797   0.90100   0.91025
 Alpha virt. eigenvalues --    0.92001   0.92535   0.92729   0.93468   0.94055
 Alpha virt. eigenvalues --    0.94567   0.94896   0.95147   0.95427   0.96031
 Alpha virt. eigenvalues --    0.96199   0.97098   0.97181   0.97503   0.97877
 Alpha virt. eigenvalues --    0.98478   0.99389   0.99423   0.99736   0.99984
 Alpha virt. eigenvalues --    1.00635   1.00701   1.01040   1.01142   1.01644
 Alpha virt. eigenvalues --    1.01769   1.01890   1.02425   1.02543   1.02751
 Alpha virt. eigenvalues --    1.03264   1.03651   1.04456   1.05102   1.05468
 Alpha virt. eigenvalues --    1.06099   1.06214   1.06527   1.06628   1.07829
 Alpha virt. eigenvalues --    1.08169   1.08377   1.08769   1.09475   1.10862
 Alpha virt. eigenvalues --    1.10998   1.11388   1.12174   1.14658   1.14832
 Alpha virt. eigenvalues --    1.15460   1.16317   1.17009   1.17685   1.17959
 Alpha virt. eigenvalues --    1.18856   1.19096   1.19648   1.20194   1.20660
 Alpha virt. eigenvalues --    1.21658   1.21996   1.23231   1.23666   1.23751
 Alpha virt. eigenvalues --    1.26336   1.26677   1.27631   1.29047   1.30163
 Alpha virt. eigenvalues --    1.30761   1.31216   1.31349   1.31926   1.33587
 Alpha virt. eigenvalues --    1.34326   1.34773   1.36091   1.36317   1.36651
 Alpha virt. eigenvalues --    1.38387   1.38962   1.40026   1.41352   1.42032
 Alpha virt. eigenvalues --    1.42069   1.42153   1.42539   1.42784   1.43969
 Alpha virt. eigenvalues --    1.44147   1.44937   1.44986   1.45081   1.45366
 Alpha virt. eigenvalues --    1.46020   1.46731   1.47381   1.47746   1.48518
 Alpha virt. eigenvalues --    1.50197   1.50823   1.51366   1.51716   1.51879
 Alpha virt. eigenvalues --    1.52119   1.52512   1.52911   1.53288   1.53468
 Alpha virt. eigenvalues --    1.53815   1.54279   1.54715   1.54866   1.55113
 Alpha virt. eigenvalues --    1.55650   1.56688   1.57008   1.57087   1.57330
 Alpha virt. eigenvalues --    1.57669   1.57836   1.57921   1.58288   1.58531
 Alpha virt. eigenvalues --    1.59235   1.59392   1.59763   1.59847   1.60964
 Alpha virt. eigenvalues --    1.61806   1.62120   1.62502   1.63605   1.64032
 Alpha virt. eigenvalues --    1.64219   1.64657   1.64727   1.65564   1.65716
 Alpha virt. eigenvalues --    1.67343   1.67602   1.67930   1.68571   1.69526
 Alpha virt. eigenvalues --    1.69730   1.70445   1.71022   1.71944   1.72437
 Alpha virt. eigenvalues --    1.72577   1.73294   1.73625   1.74062   1.75651
 Alpha virt. eigenvalues --    1.75806   1.75958   1.76134   1.76274   1.76844
 Alpha virt. eigenvalues --    1.78760   1.78913   1.79070   1.80058   1.80366
 Alpha virt. eigenvalues --    1.81187   1.81800   1.82631   1.83781   1.83990
 Alpha virt. eigenvalues --    1.85639   1.87074   1.87263   1.87726   1.88287
 Alpha virt. eigenvalues --    1.88379   1.88690   1.89004   1.89172   1.89927
 Alpha virt. eigenvalues --    1.90143   1.90415   1.90882   1.90971   1.91630
 Alpha virt. eigenvalues --    1.92135   1.92307   1.92374   1.92953   1.93462
 Alpha virt. eigenvalues --    1.93901   1.95184   1.96457   1.96633   1.98176
 Alpha virt. eigenvalues --    1.98555   1.98745   1.99442   1.99820   1.99874
 Alpha virt. eigenvalues --    2.00248   2.00587   2.01633   2.02289   2.03852
 Alpha virt. eigenvalues --    2.04192   2.04655   2.04849   2.05043   2.05247
 Alpha virt. eigenvalues --    2.06839   2.07108   2.07220   2.07307   2.11092
 Alpha virt. eigenvalues --    2.11227   2.11692   2.12897   2.13583   2.14262
 Alpha virt. eigenvalues --    2.15829   2.16252   2.17193   2.17323   2.17838
 Alpha virt. eigenvalues --    2.18359   2.18685   2.20039   2.23133   2.23771
 Alpha virt. eigenvalues --    2.24341   2.25149   2.25520   2.26217   2.27139
 Alpha virt. eigenvalues --    2.27842   2.28328   2.28561   2.28912   2.29230
 Alpha virt. eigenvalues --    2.29533   2.29928   2.29996   2.30273   2.30375
 Alpha virt. eigenvalues --    2.30479   2.31240   2.32100   2.32214   2.34009
 Alpha virt. eigenvalues --    2.34194   2.34559   2.35098   2.36488   2.37193
 Alpha virt. eigenvalues --    2.39126   2.39379   2.39450   2.39569   2.39882
 Alpha virt. eigenvalues --    2.42001   2.42386   2.43076   2.43394   2.43495
 Alpha virt. eigenvalues --    2.44287   2.47258   2.47421   2.47920   2.48054
 Alpha virt. eigenvalues --    2.49379   2.49960   2.52321   2.52537   2.54336
 Alpha virt. eigenvalues --    2.54457   2.55450   2.56020   2.56316   2.57217
 Alpha virt. eigenvalues --    2.57423   2.57543   2.57856   2.58014   2.58466
 Alpha virt. eigenvalues --    2.58691   2.59455   2.59819   2.60018   2.60664
 Alpha virt. eigenvalues --    2.60775   2.60838   2.61451   2.61960   2.62002
 Alpha virt. eigenvalues --    2.62502   2.63198   2.63713   2.63769   2.64651
 Alpha virt. eigenvalues --    2.64674   2.64912   2.65104   2.65723   2.65949
 Alpha virt. eigenvalues --    2.66030   2.66733   2.66835   2.67346   2.67767
 Alpha virt. eigenvalues --    2.67865   2.68084   2.69407   2.69794   2.70833
 Alpha virt. eigenvalues --    2.71123   2.71714   2.71994   2.72163   2.72595
 Alpha virt. eigenvalues --    2.72939   2.73791   2.74493   2.75592   2.75690
 Alpha virt. eigenvalues --    2.76113   2.77827   2.78343   2.78911   2.79364
 Alpha virt. eigenvalues --    2.81828   2.82967   2.83293   2.83440   2.83944
 Alpha virt. eigenvalues --    2.84719   2.84928   2.86112   2.86307   2.87076
 Alpha virt. eigenvalues --    2.87519   2.88463   2.88763   2.89544   2.89720
 Alpha virt. eigenvalues --    2.91172   2.91326   2.91601   2.91794   2.93820
 Alpha virt. eigenvalues --    2.95536   2.96574   2.97148   2.97408   2.97927
 Alpha virt. eigenvalues --    2.98437   2.98737   3.00479   3.00656   3.01502
 Alpha virt. eigenvalues --    3.02379   3.02725   3.02872   3.04037   3.04220
 Alpha virt. eigenvalues --    3.05164   3.05645   3.08151   3.09272   3.13400
 Alpha virt. eigenvalues --    3.13788   3.14603   3.14780   3.15604   3.18198
 Alpha virt. eigenvalues --    3.21901   3.22700   3.22830   3.23969   3.25238
 Alpha virt. eigenvalues --    3.26413   3.29535   3.29733   3.33807   3.34160
 Alpha virt. eigenvalues --    3.34339   3.34694   3.36354   3.37774   3.38108
 Alpha virt. eigenvalues --    3.38591   3.39062   3.41334   3.42106   3.44369
 Alpha virt. eigenvalues --    3.44856   3.45894   3.46594   3.47132   3.47311
 Alpha virt. eigenvalues --    3.53913   3.54079   3.55048   3.58075   3.60190
 Alpha virt. eigenvalues --    3.61053   3.61911   3.62423   3.64076   3.64743
 Alpha virt. eigenvalues --    3.70602   3.72123   3.73794   3.74156   3.74236
 Alpha virt. eigenvalues --    3.74273   3.77577   3.77715   3.84461   3.85630
 Alpha virt. eigenvalues --    3.85697   3.86283   3.86692   3.89543   3.89843
 Alpha virt. eigenvalues --    3.91091   3.96095   3.96263   3.97583   3.98581
 Alpha virt. eigenvalues --    4.00044   4.00369   4.02030   4.02740   4.03606
 Alpha virt. eigenvalues --    4.04784   4.04912   4.05387   4.08534   4.08676
 Alpha virt. eigenvalues --    4.10261   4.10335   4.14325   4.15871   4.16839
 Alpha virt. eigenvalues --    4.17882   4.26637   4.27275   4.39607   4.48016
 Alpha virt. eigenvalues --    4.48087   4.51340   4.65150   4.65278   4.80461
 Alpha virt. eigenvalues --    4.80840   4.82964   4.83127   4.87932   4.88057
 Alpha virt. eigenvalues --    5.07799   5.08252   5.22438   5.22776   5.26413
 Alpha virt. eigenvalues --    5.26541   5.60615   5.61896   5.62973   5.69088
 Alpha virt. eigenvalues --    5.73732   5.75615   5.75714   5.89987   5.97643
 Alpha virt. eigenvalues --    7.86669   7.91263   8.04227   9.56104   9.77907
 Alpha virt. eigenvalues --   23.46350  23.46546  23.60452  23.60715  23.76199
 Alpha virt. eigenvalues --   23.76875  23.84967  23.85060  23.86700  23.87193
 Alpha virt. eigenvalues --   23.88041  23.88234  23.91940  23.92106  23.97300
 Alpha virt. eigenvalues --   23.97596  24.02636  24.02813  24.06161  24.06635
 Alpha virt. eigenvalues --   24.09910  24.10065  24.11289  24.11790  24.13723
 Alpha virt. eigenvalues --   24.14195  24.16410  24.16576  25.60221  25.62994
 Alpha virt. eigenvalues --   25.67227  25.68299  25.80824  25.89787  26.28301
 Alpha virt. eigenvalues --   33.79251  33.83020  33.92889  35.36557  35.37036
 Alpha virt. eigenvalues --   35.48496  35.48800  35.59259  35.60054  35.64230
 Alpha virt. eigenvalues --   35.64486  49.90279  49.90404 147.16620 215.48725
 Alpha virt. eigenvalues --  215.74922 776.99900
  Beta  occ. eigenvalues -- -256.00627-101.41180-101.39568 -29.90096 -25.79201
  Beta  occ. eigenvalues --  -25.78070 -25.77702 -19.16535 -19.16401 -14.43090
  Beta  occ. eigenvalues --  -14.42733 -14.38594 -14.38192 -14.36095 -14.35961
  Beta  occ. eigenvalues --  -14.33711 -14.33466 -10.25277 -10.25116 -10.24303
  Beta  occ. eigenvalues --  -10.23960 -10.23878 -10.23623 -10.23573 -10.23569
  Beta  occ. eigenvalues --  -10.23526 -10.23382 -10.22641 -10.22444 -10.22282
  Beta  occ. eigenvalues --  -10.22149 -10.21001 -10.20671 -10.20342 -10.20227
  Beta  occ. eigenvalues --  -10.20046 -10.20012 -10.19747 -10.19434 -10.19431
  Beta  occ. eigenvalues --  -10.19262 -10.19046 -10.19016 -10.18892 -10.18870
  Beta  occ. eigenvalues --   -9.32620  -9.30997  -7.08585  -7.08342  -7.08320
  Beta  occ. eigenvalues --   -7.06963  -7.06723  -7.06719  -3.30498  -2.07942
  Beta  occ. eigenvalues --   -2.07178  -2.06871  -1.12717  -1.12359  -1.08454
  Beta  occ. eigenvalues --   -1.08314  -0.97559  -0.97218  -0.94972  -0.94716
  Beta  occ. eigenvalues --   -0.87258  -0.87082  -0.84626  -0.84325  -0.82739
  Beta  occ. eigenvalues --   -0.82431  -0.79001  -0.78761  -0.77621  -0.77405
  Beta  occ. eigenvalues --   -0.77388  -0.77213  -0.72531  -0.72375  -0.68362
  Beta  occ. eigenvalues --   -0.68107  -0.67720  -0.67010  -0.66828  -0.65949
  Beta  occ. eigenvalues --   -0.65009  -0.64758  -0.64004  -0.63761  -0.62031
  Beta  occ. eigenvalues --   -0.61798  -0.59895  -0.59669  -0.57789  -0.57517
  Beta  occ. eigenvalues --   -0.55164  -0.54955  -0.53772  -0.53537  -0.51740
  Beta  occ. eigenvalues --   -0.51486  -0.51085  -0.50836  -0.49677  -0.49334
  Beta  occ. eigenvalues --   -0.48898  -0.48771  -0.48563  -0.48474  -0.48416
  Beta  occ. eigenvalues --   -0.48344  -0.46851  -0.46679  -0.45650  -0.45351
  Beta  occ. eigenvalues --   -0.44772  -0.44603  -0.43523  -0.43422  -0.43282
  Beta  occ. eigenvalues --   -0.42931  -0.42744  -0.42295  -0.42198  -0.42047
  Beta  occ. eigenvalues --   -0.40425  -0.40243  -0.39487  -0.39190  -0.38573
  Beta  occ. eigenvalues --   -0.38416  -0.37908  -0.37068  -0.35948  -0.35733
  Beta  occ. eigenvalues --   -0.34765  -0.34635  -0.33057  -0.32594  -0.32420
  Beta  occ. eigenvalues --   -0.31462  -0.31299  -0.31130  -0.31012  -0.30696
  Beta  occ. eigenvalues --   -0.30170  -0.29488  -0.27830  -0.27672  -0.26048
  Beta  occ. eigenvalues --   -0.25725  -0.24778  -0.23580  -0.23435  -0.22687
  Beta  occ. eigenvalues --   -0.21200  -0.21088  -0.20167  -0.18931  -0.14801
  Beta virt. eigenvalues --   -0.06450  -0.06004  -0.05334  -0.04798  -0.03930
  Beta virt. eigenvalues --   -0.03594  -0.03072  -0.02910  -0.00559   0.00365
  Beta virt. eigenvalues --    0.00889   0.01025   0.01970   0.02477   0.02870
  Beta virt. eigenvalues --    0.03807   0.03914   0.04203   0.04384   0.04586
  Beta virt. eigenvalues --    0.05151   0.06157   0.06278   0.06389   0.07763
  Beta virt. eigenvalues --    0.07779   0.07866   0.08237   0.09297   0.09535
  Beta virt. eigenvalues --    0.10066   0.10217   0.10483   0.10506   0.10544
  Beta virt. eigenvalues --    0.10621   0.10806   0.11689   0.12219   0.12866
  Beta virt. eigenvalues --    0.13402   0.13788   0.14141   0.14329   0.14486
  Beta virt. eigenvalues --    0.14936   0.15570   0.16518   0.17356   0.17967
  Beta virt. eigenvalues --    0.18127   0.18536   0.18793   0.20158   0.21931
  Beta virt. eigenvalues --    0.22032   0.22065   0.22386   0.22562   0.22807
  Beta virt. eigenvalues --    0.24201   0.24762   0.25706   0.26034   0.26083
  Beta virt. eigenvalues --    0.26441   0.27082   0.27174   0.27549   0.27998
  Beta virt. eigenvalues --    0.28447   0.29167   0.29482   0.29730   0.29841
  Beta virt. eigenvalues --    0.29931   0.30366   0.31231   0.31498   0.32176
  Beta virt. eigenvalues --    0.32260   0.33142   0.33470   0.34031   0.34573
  Beta virt. eigenvalues --    0.34615   0.35008   0.35526   0.35569   0.36288
  Beta virt. eigenvalues --    0.36377   0.36597   0.36744   0.36929   0.37024
  Beta virt. eigenvalues --    0.37221   0.37717   0.38007   0.38517   0.38666
  Beta virt. eigenvalues --    0.39007   0.39125   0.39322   0.39339   0.39631
  Beta virt. eigenvalues --    0.39797   0.40317   0.40431   0.40723   0.40823
  Beta virt. eigenvalues --    0.41007   0.41636   0.42019   0.42241   0.42317
  Beta virt. eigenvalues --    0.42537   0.43056   0.43384   0.43554   0.43724
  Beta virt. eigenvalues --    0.44169   0.44918   0.45445   0.45549   0.46412
  Beta virt. eigenvalues --    0.46583   0.47259   0.47866   0.48026   0.48078
  Beta virt. eigenvalues --    0.48576   0.48718   0.49471   0.49619   0.49864
  Beta virt. eigenvalues --    0.50497   0.50569   0.50686   0.51271   0.51753
  Beta virt. eigenvalues --    0.51828   0.52729   0.53063   0.53875   0.54071
  Beta virt. eigenvalues --    0.54322   0.54776   0.54926   0.55591   0.55763
  Beta virt. eigenvalues --    0.56049   0.56207   0.56453   0.56541   0.56832
  Beta virt. eigenvalues --    0.57287   0.57439   0.57593   0.58054   0.59007
  Beta virt. eigenvalues --    0.59465   0.60015   0.60270   0.60506   0.60580
  Beta virt. eigenvalues --    0.60695   0.60841   0.60991   0.61463   0.61548
  Beta virt. eigenvalues --    0.61695   0.62172   0.62600   0.62722   0.62855
  Beta virt. eigenvalues --    0.63199   0.63603   0.64747   0.64878   0.65540
  Beta virt. eigenvalues --    0.65875   0.66367   0.66600   0.66935   0.67124
  Beta virt. eigenvalues --    0.67441   0.67589   0.68051   0.68876   0.69950
  Beta virt. eigenvalues --    0.70261   0.70845   0.71341   0.71746   0.71866
  Beta virt. eigenvalues --    0.72694   0.72766   0.72858   0.72955   0.74141
  Beta virt. eigenvalues --    0.74658   0.74880   0.75301   0.76403   0.77115
  Beta virt. eigenvalues --    0.77697   0.77715   0.77945   0.78438   0.78621
  Beta virt. eigenvalues --    0.79113   0.80255   0.80686   0.81450   0.81529
  Beta virt. eigenvalues --    0.81738   0.82585   0.83123   0.83225   0.84004
  Beta virt. eigenvalues --    0.84236   0.85114   0.85884   0.86162   0.86254
  Beta virt. eigenvalues --    0.86499   0.86741   0.87779   0.88207   0.88792
  Beta virt. eigenvalues --    0.89280   0.90048   0.90256   0.91441   0.92624
  Beta virt. eigenvalues --    0.92689   0.92861   0.94120   0.94555   0.95013
  Beta virt. eigenvalues --    0.95455   0.95803   0.95997   0.96112   0.96983
  Beta virt. eigenvalues --    0.97223   0.97591   0.97887   0.98077   0.98913
  Beta virt. eigenvalues --    0.99495   0.99684   0.99860   1.00270   1.00797
  Beta virt. eigenvalues --    1.00926   1.01144   1.01366   1.01789   1.01894
  Beta virt. eigenvalues --    1.01985   1.02495   1.02641   1.02851   1.03330
  Beta virt. eigenvalues --    1.03801   1.04619   1.05147   1.05788   1.06245
  Beta virt. eigenvalues --    1.06290   1.06663   1.06749   1.07860   1.08225
  Beta virt. eigenvalues --    1.08405   1.08800   1.09556   1.10962   1.11048
  Beta virt. eigenvalues --    1.11508   1.12210   1.14838   1.15148   1.15566
  Beta virt. eigenvalues --    1.16428   1.17094   1.17801   1.18169   1.19141
  Beta virt. eigenvalues --    1.19489   1.20317   1.20688   1.21618   1.22293
  Beta virt. eigenvalues --    1.22453   1.23597   1.23774   1.24121   1.26396
  Beta virt. eigenvalues --    1.26718   1.27880   1.29081   1.30328   1.30845
  Beta virt. eigenvalues --    1.31469   1.31765   1.32081   1.34054   1.35382
  Beta virt. eigenvalues --    1.35531   1.36331   1.36598   1.38223   1.38860
  Beta virt. eigenvalues --    1.40501   1.41165   1.42057   1.42124   1.42210
  Beta virt. eigenvalues --    1.42560   1.42735   1.43063   1.44059   1.44320
  Beta virt. eigenvalues --    1.44970   1.45083   1.45246   1.45515   1.46936
  Beta virt. eigenvalues --    1.47140   1.48083   1.48306   1.50751   1.51017
  Beta virt. eigenvalues --    1.51160   1.51518   1.51759   1.52059   1.52246
  Beta virt. eigenvalues --    1.52580   1.53214   1.53400   1.53582   1.54286
  Beta virt. eigenvalues --    1.54492   1.54739   1.54888   1.55753   1.55921
  Beta virt. eigenvalues --    1.56844   1.57161   1.57207   1.57438   1.57728
  Beta virt. eigenvalues --    1.57900   1.58250   1.58476   1.58903   1.59318
  Beta virt. eigenvalues --    1.59552   1.60103   1.60232   1.61278   1.61843
  Beta virt. eigenvalues --    1.62524   1.62601   1.63651   1.64137   1.64360
  Beta virt. eigenvalues --    1.64756   1.64830   1.65576   1.65749   1.67571
  Beta virt. eigenvalues --    1.67738   1.68056   1.68700   1.69657   1.70268
  Beta virt. eigenvalues --    1.70756   1.71103   1.72453   1.72556   1.72646
  Beta virt. eigenvalues --    1.73667   1.74129   1.74376   1.75694   1.75871
  Beta virt. eigenvalues --    1.76013   1.76296   1.76371   1.76983   1.78800
  Beta virt. eigenvalues --    1.79071   1.80016   1.80385   1.80741   1.81788
  Beta virt. eigenvalues --    1.83258   1.83641   1.84005   1.84742   1.86911
  Beta virt. eigenvalues --    1.87160   1.87349   1.88040   1.88341   1.88453
  Beta virt. eigenvalues --    1.88753   1.89123   1.89387   1.90194   1.90441
  Beta virt. eigenvalues --    1.90628   1.91137   1.91231   1.91852   1.92163
  Beta virt. eigenvalues --    1.92378   1.92776   1.93366   1.93727   1.94589
  Beta virt. eigenvalues --    1.95969   1.96650   1.96755   1.98300   1.98616
  Beta virt. eigenvalues --    1.98953   1.99507   1.99887   1.99985   2.00342
  Beta virt. eigenvalues --    2.00810   2.01671   2.02685   2.03950   2.04278
  Beta virt. eigenvalues --    2.04788   2.05042   2.05193   2.05264   2.06907
  Beta virt. eigenvalues --    2.07115   2.07235   2.07358   2.11111   2.11238
  Beta virt. eigenvalues --    2.11731   2.12955   2.13619   2.14311   2.15879
  Beta virt. eigenvalues --    2.16305   2.17230   2.17372   2.17877   2.18405
  Beta virt. eigenvalues --    2.18733   2.20179   2.23242   2.23898   2.24417
  Beta virt. eigenvalues --    2.25160   2.25595   2.26411   2.27330   2.27945
  Beta virt. eigenvalues --    2.28441   2.28625   2.29014   2.29304   2.29652
  Beta virt. eigenvalues --    2.29966   2.30086   2.30451   2.30535   2.31273
  Beta virt. eigenvalues --    2.31591   2.32142   2.32304   2.34050   2.34226
  Beta virt. eigenvalues --    2.34610   2.35206   2.36589   2.37355   2.39202
  Beta virt. eigenvalues --    2.39449   2.39580   2.39855   2.40658   2.42309
  Beta virt. eigenvalues --    2.42626   2.43205   2.43407   2.43510   2.44334
  Beta virt. eigenvalues --    2.47310   2.47494   2.47932   2.48075   2.49413
  Beta virt. eigenvalues --    2.50113   2.52346   2.52545   2.54346   2.54464
  Beta virt. eigenvalues --    2.55520   2.56084   2.56453   2.57266   2.57458
  Beta virt. eigenvalues --    2.57572   2.57952   2.58045   2.58514   2.58784
  Beta virt. eigenvalues --    2.59480   2.59842   2.60057   2.60673   2.60815
  Beta virt. eigenvalues --    2.60854   2.61509   2.61989   2.62028   2.62521
  Beta virt. eigenvalues --    2.63362   2.63765   2.63867   2.64705   2.64727
  Beta virt. eigenvalues --    2.64970   2.65161   2.65791   2.65981   2.66074
  Beta virt. eigenvalues --    2.66774   2.66894   2.67391   2.67804   2.67964
  Beta virt. eigenvalues --    2.68190   2.69471   2.69844   2.70898   2.71164
  Beta virt. eigenvalues --    2.71833   2.72060   2.72223   2.72738   2.73060
  Beta virt. eigenvalues --    2.73920   2.74600   2.75981   2.76102   2.76405
  Beta virt. eigenvalues --    2.77955   2.78450   2.79016   2.79406   2.82256
  Beta virt. eigenvalues --    2.83009   2.83331   2.83482   2.84760   2.84966
  Beta virt. eigenvalues --    2.87310   2.87512   2.88866   2.90047   2.91198
  Beta virt. eigenvalues --    2.91365   2.92320   2.92414   2.92807   2.93056
  Beta virt. eigenvalues --    2.94697   2.95663   2.96100   2.96357   2.97221
  Beta virt. eigenvalues --    2.97702   2.97870   2.98547   2.98687   2.99270
  Beta virt. eigenvalues --    3.00665   3.01185   3.02500   3.02707   3.02971
  Beta virt. eigenvalues --    3.03865   3.04319   3.04544   3.04903   3.06218
  Beta virt. eigenvalues --    3.07486   3.08804   3.10524   3.13560   3.13980
  Beta virt. eigenvalues --    3.14763   3.14989   3.16070   3.18726   3.22057
  Beta virt. eigenvalues --    3.22708   3.22844   3.24081   3.25740   3.26505
  Beta virt. eigenvalues --    3.29542   3.29740   3.33861   3.34209   3.34387
  Beta virt. eigenvalues --    3.34742   3.37804   3.38110   3.38553   3.39162
  Beta virt. eigenvalues --    3.41191   3.41776   3.44312   3.44697   3.44874
  Beta virt. eigenvalues --    3.45917   3.46938   3.47152   3.47327   3.53918
  Beta virt. eigenvalues --    3.54083   3.55163   3.58190   3.60224   3.61066
  Beta virt. eigenvalues --    3.61935   3.62492   3.64115   3.64824   3.70744
  Beta virt. eigenvalues --    3.72274   3.73928   3.74156   3.74240   3.74403
  Beta virt. eigenvalues --    3.77581   3.77721   3.84606   3.85676   3.85750
  Beta virt. eigenvalues --    3.86341   3.86733   3.89567   3.89865   3.91202
  Beta virt. eigenvalues --    3.96099   3.96263   3.97611   3.98608   4.00072
  Beta virt. eigenvalues --    4.00445   4.02114   4.02792   4.03644   4.04788
  Beta virt. eigenvalues --    4.04914   4.05441   4.08547   4.08682   4.10267
  Beta virt. eigenvalues --    4.10338   4.14386   4.15888   4.16850   4.17926
  Beta virt. eigenvalues --    4.26662   4.27298   4.39885   4.48105   4.48307
  Beta virt. eigenvalues --    4.51458   4.65288   4.65528   4.80519   4.80887
  Beta virt. eigenvalues --    4.82967   4.83130   4.87933   4.88057   5.07811
  Beta virt. eigenvalues --    5.08260   5.22510   5.22845   5.26413   5.26541
  Beta virt. eigenvalues --    5.61396   5.61988   5.75603   5.75700   5.75945
  Beta virt. eigenvalues --    5.80859   5.82984   6.02972   6.11088   7.99957
  Beta virt. eigenvalues --    8.02729   8.15213   9.56258   9.78053  23.46350
  Beta virt. eigenvalues --   23.46546  23.60454  23.60716  23.76202  23.76877
  Beta virt. eigenvalues --   23.84967  23.85060  23.86700  23.87192  23.88042
  Beta virt. eigenvalues --   23.88235  23.91940  23.92106  23.97298  23.97594
  Beta virt. eigenvalues --   24.02636  24.02814  24.06164  24.06637  24.09911
  Beta virt. eigenvalues --   24.10065  24.11293  24.11792  24.13725  24.14196
  Beta virt. eigenvalues --   24.16410  24.16576  25.60432  25.63118  25.67360
  Beta virt. eigenvalues --   25.68384  25.83282  25.90125  26.36541  33.89097
  Beta virt. eigenvalues --   33.91542  34.01072  35.36590  35.37051  35.48511
  Beta virt. eigenvalues --   35.48805  35.59353  35.60153  35.64349  35.64610
  Beta virt. eigenvalues --   49.90279  49.90404 147.20589 215.48795 215.74991
  Beta virt. eigenvalues --  777.00671
          Condensed to atoms (all electrons):
          Atomic-Atomic Spin Densities.
 Mulliken charges and spin densities:
               1          2
     1  Fe   1.384295   3.756841
     2  Cl  -0.760965   0.063311
     3  N   -0.522429   0.021023
     4  N   -0.414699   0.020492
     5  N    0.029328  -0.013710
     6  N   -0.338506   0.001188
     7  C    0.154253  -0.001493
     8  H    0.117672   0.001820
     9  C   -0.176425   0.000934
    10  H    0.105681   0.000681
    11  C   -0.001425  -0.003187
    12  H    0.106932   0.000131
    13  C   -0.089746   0.001956
    14  H    0.095513   0.000311
    15  C    0.223202   0.001557
    16  C    0.097658  -0.001384
    17  C    0.138870   0.003652
    18  H    0.130915  -0.000082
    19  Cl  -0.723307   0.095812
    20  N   -0.515480   0.019553
    21  N   -0.403624   0.011675
    22  N    0.038430   0.004925
    23  N   -0.337649   0.003256
    24  C    0.149960  -0.002734
    25  H    0.120749   0.002010
    26  C   -0.177910   0.001948
    27  H    0.107618   0.000665
    28  C    0.000272  -0.001412
    29  H    0.108342   0.000006
    30  C   -0.093942   0.001873
    31  H    0.096593   0.000410
    32  C    0.221656   0.001668
    33  C    0.086160   0.005054
    34  C    0.136471  -0.001132
    35  H    0.132092   0.000121
    36  C    0.179899   0.000961
    37  C   -0.085906  -0.000201
    38  C   -0.037578  -0.000051
    39  C   -0.094897   0.000024
    40  C   -0.139096   0.000076
    41  C    0.182892  -0.000026
    42  H    0.105233  -0.000004
    43  H    0.154570   0.000030
    44  H    0.109037   0.000009
    45  H    0.120648  -0.000007
    46  C    0.180199   0.000352
    47  C   -0.085993   0.000391
    48  C   -0.037772   0.000633
    49  C   -0.094715  -0.000292
    50  C   -0.139220  -0.000217
    51  C    0.183628   0.000460
    52  H    0.105425  -0.000010
    53  H    0.156427  -0.000016
    54  H    0.109556   0.000022
    55  H    0.121574   0.000009
    56  O   -0.344569   0.000014
    57  C   -0.136538  -0.000001
    58  H    0.118441   0.000000
    59  H    0.118303   0.000001
    60  H    0.133395   0.000000
    61  O   -0.344136   0.000093
    62  C   -0.136813  -0.000009
    63  H    0.118787   0.000009
    64  H    0.118862   0.000010
    65  H    0.133803   0.000000
 Sum of Mulliken charges =   0.00000   4.00000
 Mulliken charges and spin densities with hydrogens summed into heavy atoms:
               1          2
     1  Fe   1.384295   3.756841
     2  Cl  -0.760965   0.063311
     3  N   -0.522429   0.021023
     4  N   -0.414699   0.020492
     5  N    0.029328  -0.013710
     6  N   -0.338506   0.001188
     7  C    0.271925   0.000327
     9  C   -0.070744   0.001614
    11  C    0.105507  -0.003057
    13  C    0.005768   0.002267
    15  C    0.223202   0.001557
    16  C    0.097658  -0.001384
    17  C    0.269784   0.003570
    19  Cl  -0.723307   0.095812
    20  N   -0.515480   0.019553
    21  N   -0.403624   0.011675
    22  N    0.038430   0.004925
    23  N   -0.337649   0.003256
    24  C    0.270710  -0.000724
    26  C   -0.070292   0.002614
    28  C    0.108614  -0.001405
    30  C    0.002651   0.002283
    32  C    0.221656   0.001668
    33  C    0.086160   0.005054
    34  C    0.268563  -0.001011
    36  C    0.179899   0.000961
    37  C    0.019326  -0.000205
    38  C    0.116991  -0.000021
    39  C    0.014140   0.000034
    40  C   -0.018448   0.000070
    41  C    0.182892  -0.000026
    46  C    0.180199   0.000352
    47  C    0.019433   0.000381
    48  C    0.118655   0.000617
    49  C    0.014841  -0.000270
    50  C   -0.017646  -0.000208
    51  C    0.183628   0.000460
    56  O   -0.344569   0.000014
    57  C    0.233601   0.000000
    61  O   -0.344136   0.000093
    62  C    0.234639   0.000009
 Electronic spatial extent (au):  <R**2>=          34919.0876
 Charge=              0.0000 electrons
 Dipole moment (field-independent basis, Debye):
    X=             -0.3941    Y=              9.1367    Z=             -0.1805  Tot=              9.1469
 Quadrupole moment (field-independent basis, Debye-Ang):
   XX=           -147.6978   YY=           -223.1849   ZZ=           -254.2199
   XY=             -0.0859   XZ=              5.8699   YZ=              0.7867
 Traceless Quadrupole moment (field-independent basis, Debye-Ang):
   XX=             60.6697   YY=            -14.8174   ZZ=            -45.8523
   XY=             -0.0859   XZ=              5.8699   YZ=              0.7867
 Octapole moment (field-independent basis, Debye-Ang**2):
  XXX=             -7.1181  YYY=            -70.3874  ZZZ=              9.7915  XYY=            -12.4520
  XXY=           -315.2626  XXZ=            -10.0293  XZZ=              7.1279  YZZ=            130.6138
  YYZ=            -14.1176  XYZ=            122.3292
 Hexadecapole moment (field-independent basis, Debye-Ang**3):
 XXXX=         -30586.5384 YYYY=          -5861.9447 ZZZZ=          -4347.9782 XXXY=             17.9214
 XXXZ=           -818.3940 YYYX=             43.4370 YYYZ=            -39.8503 ZZZX=             47.7776
 ZZZY=             27.4459 XXYY=          -4945.7141 XXZZ=          -6586.3417 YYZZ=          -1441.9236
 XXYZ=             45.5175 YYXZ=           -308.4820 ZZXY=            -15.7845
 N-N= 5.520602378855D+03 E-N=-2.013146331437D+04  KE= 3.844923905965D+03
                          Isotropic Fermi Contact Couplings
        Atom                 a.u.       MegaHertz       Gauss      10(-4) cm-1
     1  Fe(57)            -0.54620     -19.80520      -7.06699      -6.60630
     2  Cl(35)             0.05113       5.60515       2.00006       1.86968
     3  N(14)              0.06972       5.63163       2.00951       1.87851
     4  N(14)              0.08562       6.91631       2.46791       2.30703
     5  N(14)              0.00971       0.78428       0.27985       0.26161
     6  N(14)              0.00871       0.70396       0.25119       0.23481
     7  C(13)             -0.00004      -0.01002      -0.00357      -0.00334
     8  H(1)               0.00040       0.44672       0.15940       0.14901
     9  C(13)              0.00189       0.53069       0.18936       0.17702
    10  H(1)               0.00017       0.19374       0.06913       0.06462
    11  C(13)             -0.00008      -0.02118      -0.00756      -0.00706
    12  H(1)               0.00003       0.03146       0.01123       0.01049
    13  C(13)              0.00171       0.48097       0.17162       0.16043
    14  H(1)               0.00013       0.14870       0.05306       0.04960
    15  C(13)             -0.00113      -0.31866      -0.11370      -0.10629
    16  C(13)             -0.00085      -0.23936      -0.08541      -0.07984
    17  C(13)              0.00072       0.20271       0.07233       0.06762
    18  H(1)               0.00007       0.07324       0.02613       0.02443
    19  Cl(35)             0.05526       6.05747       2.16146       2.02056
    20  N(14)              0.07171       5.79242       2.06688       1.93214
    21  N(14)              0.07469       6.03288       2.15268       2.01235
    22  N(14)              0.00749       0.60523       0.21596       0.20188
    23  N(14)              0.00764       0.61739       0.22030       0.20594
    24  C(13)             -0.00193      -0.54337      -0.19389      -0.18125
    25  H(1)               0.00038       0.42462       0.15152       0.14164
    26  C(13)              0.00165       0.46404       0.16558       0.15479
    27  H(1)               0.00014       0.15766       0.05626       0.05259
    28  C(13)              0.00002       0.00551       0.00197       0.00184
    29  H(1)               0.00000      -0.00293      -0.00105      -0.00098
    30  C(13)              0.00161       0.45209       0.16132       0.15080
    31  H(1)               0.00012       0.13449       0.04799       0.04486
    32  C(13)             -0.00208      -0.58470      -0.20864      -0.19503
    33  C(13)             -0.00033      -0.09192      -0.03280      -0.03066
    34  C(13)              0.00027       0.07584       0.02706       0.02530
    35  H(1)               0.00009       0.10402       0.03712       0.03470
    36  C(13)              0.00067       0.18927       0.06754       0.06313
    37  C(13)             -0.00002      -0.00459      -0.00164      -0.00153
    38  C(13)              0.00001       0.00227       0.00081       0.00076
    39  C(13)              0.00004       0.01010       0.00360       0.00337
    40  C(13)              0.00003       0.00844       0.00301       0.00281
    41  C(13)             -0.00002      -0.00484      -0.00173      -0.00161
    42  H(1)               0.00001       0.00933       0.00333       0.00311
    43  H(1)               0.00000       0.00442       0.00158       0.00148
    44  H(1)               0.00000       0.00425       0.00152       0.00142
    45  H(1)               0.00000      -0.00305      -0.00109      -0.00102
    46  C(13)              0.00032       0.09081       0.03240       0.03029
    47  C(13)              0.00013       0.03787       0.01351       0.01263
    48  C(13)              0.00004       0.01002       0.00357       0.00334
    49  C(13)              0.00001       0.00208       0.00074       0.00069
    50  C(13)             -0.00002      -0.00679      -0.00242      -0.00226
    51  C(13)              0.00003       0.00828       0.00295       0.00276
    52  H(1)               0.00000       0.00180       0.00064       0.00060
    53  H(1)              -0.00001      -0.00629      -0.00224      -0.00210
    54  H(1)               0.00001       0.00699       0.00249       0.00233
    55  H(1)               0.00000       0.00344       0.00123       0.00115
    56  O(17)              0.00000      -0.00040      -0.00014      -0.00013
    57  C(13)              0.00000      -0.00023      -0.00008      -0.00008
    58  H(1)               0.00000       0.00022       0.00008       0.00007
    59  H(1)               0.00000      -0.00007      -0.00002      -0.00002
    60  H(1)               0.00000      -0.00011      -0.00004      -0.00004
    61  O(17)              0.00002      -0.00350      -0.00125      -0.00117
    62  C(13)              0.00000      -0.00077      -0.00027      -0.00026
    63  H(1)               0.00000       0.00213       0.00076       0.00071
    64  H(1)               0.00000       0.00121       0.00043       0.00040
    65  H(1)               0.00000      -0.00022      -0.00008      -0.00007
 --------------------------------------------------------
       Center         ----  Spin Dipole Couplings  ----
                      3XX-RR        3YY-RR        3ZZ-RR
 --------------------------------------------------------
     1   Atom       -0.927095      1.031120     -0.104025
     2   Atom       -0.248637      0.096025      0.152611
     3   Atom       -0.074895      0.009613      0.065282
     4   Atom        0.121546     -0.077880     -0.043666
     5   Atom        0.047233     -0.034522     -0.012711
     6   Atom        0.015787     -0.012371     -0.003416
     7   Atom       -0.009984      0.003429      0.006556
     8   Atom       -0.002944      0.003756     -0.000812
     9   Atom       -0.006323      0.001930      0.004393
    10   Atom       -0.002953      0.001101      0.001852
    11   Atom       -0.002540     -0.000718      0.003257
    12   Atom       -0.002068      0.000299      0.001768
    13   Atom       -0.004217      0.001150      0.003066
    14   Atom       -0.000320     -0.000975      0.001295
    15   Atom        0.000611     -0.005308      0.004697
    16   Atom        0.019435     -0.020342      0.000907
    17   Atom        0.010415     -0.005702     -0.004713
    18   Atom        0.005166     -0.003575     -0.001592
    19   Atom       -0.093777     -0.012856      0.106632
    20   Atom       -0.075013      0.033004      0.042009
    21   Atom        0.122870     -0.075950     -0.046920
    22   Atom        0.026488     -0.015222     -0.011266
    23   Atom        0.012700     -0.007862     -0.004838
    24   Atom       -0.011126      0.008732      0.002394
    25   Atom       -0.003889      0.006349     -0.002460
    26   Atom       -0.007073      0.003950      0.003123
    27   Atom       -0.003104      0.001971      0.001134
    28   Atom       -0.003471      0.001514      0.001958
    29   Atom       -0.002179      0.001015      0.001164
    30   Atom       -0.004025      0.003071      0.000954
    31   Atom       -0.000016     -0.000178      0.000194
    32   Atom        0.000384     -0.000145     -0.000238
    33   Atom        0.017626     -0.013543     -0.004084
    34   Atom        0.012712     -0.007582     -0.005130
    35   Atom        0.005437     -0.003385     -0.002052
    36   Atom        0.007334     -0.003453     -0.003880
    37   Atom        0.003881     -0.001954     -0.001927
    38   Atom        0.004809     -0.001821     -0.002988
    39   Atom        0.002339     -0.001141     -0.001198
    40   Atom        0.002484     -0.001027     -0.001457
    41   Atom        0.002000     -0.000932     -0.001068
    42   Atom        0.003447     -0.001675     -0.001772
    43   Atom        0.005438     -0.001584     -0.003854
    44   Atom        0.001679     -0.000845     -0.000834
    45   Atom        0.001726     -0.000504     -0.001223
    46   Atom        0.007468     -0.003291     -0.004177
    47   Atom        0.003696     -0.002115     -0.001581
    48   Atom        0.004405     -0.002212     -0.002192
    49   Atom        0.002501     -0.001049     -0.001451
    50   Atom        0.002581     -0.000940     -0.001641
    51   Atom        0.001698     -0.001073     -0.000624
    52   Atom        0.003455     -0.001665     -0.001790
    53   Atom        0.005333     -0.001431     -0.003902
    54   Atom        0.001680     -0.000835     -0.000845
    55   Atom        0.001696     -0.000462     -0.001234
    56   Atom        0.001200     -0.000539     -0.000661
    57   Atom        0.000913     -0.000355     -0.000558
    58   Atom        0.000850     -0.000249     -0.000602
    59   Atom        0.000909     -0.000369     -0.000541
    60   Atom        0.000692     -0.000278     -0.000414
    61   Atom        0.000916     -0.000706     -0.000210
    62   Atom        0.000893     -0.000329     -0.000564
    63   Atom        0.000837     -0.000227     -0.000610
    64   Atom        0.000875     -0.000336     -0.000539
    65   Atom        0.000679     -0.000262     -0.000417
 --------------------------------------------------------
                        XY            XZ            YZ
 --------------------------------------------------------
     1   Atom       -0.470923     -0.877769      1.496366
     2   Atom       -0.063857     -0.045761     -0.154356
     3   Atom        0.022643      0.029582      0.109753
     4   Atom        0.010606      0.066774     -0.006257
     5   Atom       -0.021974      0.001868      0.024355
     6   Atom       -0.006887      0.009874      0.001134
     7   Atom       -0.008453     -0.010208      0.025275
     8   Atom       -0.015680     -0.013833      0.017443
     9   Atom       -0.000921     -0.000918      0.010256
    10   Atom       -0.001799     -0.001894      0.005184
    11   Atom        0.000935      0.001976      0.008790
    12   Atom        0.000710      0.000931      0.003461
    13   Atom        0.004901      0.005685      0.008001
    14   Atom        0.003295      0.004384      0.003985
    15   Atom        0.011725      0.020272      0.022263
    16   Atom        0.012496      0.021320      0.013419
    17   Atom        0.004496      0.006815     -0.000258
    18   Atom        0.002208      0.004838      0.001108
    19   Atom        0.027852      0.014058      0.149657
    20   Atom       -0.028541      0.030640     -0.107361
    21   Atom       -0.015727      0.049239     -0.002554
    22   Atom        0.004559     -0.009410      0.007489
    23   Atom        0.001509      0.005295      0.004430
    24   Atom        0.008221     -0.008822     -0.024626
    25   Atom        0.016567     -0.012905     -0.017582
    26   Atom        0.000646     -0.000717     -0.008900
    27   Atom        0.001903     -0.001743     -0.005291
    28   Atom       -0.001673      0.001799     -0.007478
    29   Atom       -0.000945      0.000987     -0.003628
    30   Atom       -0.005683      0.005212     -0.007690
    31   Atom       -0.003861      0.004086     -0.004025
    32   Atom       -0.014295      0.018482     -0.020463
    33   Atom       -0.017081      0.015846     -0.007086
    34   Atom       -0.003763      0.006660     -0.002996
    35   Atom       -0.002450      0.004261     -0.001269
    36   Atom       -0.001645     -0.000055      0.000182
    37   Atom        0.000309      0.000033      0.000065
    38   Atom       -0.002565     -0.000697     -0.000076
    39   Atom       -0.000301      0.000176     -0.000022
    40   Atom       -0.001488     -0.000370      0.000114
    41   Atom       -0.000724     -0.000071      0.000075
    42   Atom        0.000812      0.000778      0.000083
    43   Atom       -0.004825     -0.000977      0.000562
    44   Atom       -0.000021      0.000158      0.000001
    45   Atom       -0.001538     -0.000447      0.000235
    46   Atom        0.001666     -0.000042     -0.000386
    47   Atom       -0.000125      0.000178      0.000246
    48   Atom        0.002677     -0.000594      0.000025
    49   Atom        0.000326      0.000110     -0.000138
    50   Atom        0.001534     -0.000390     -0.000243
    51   Atom        0.000724     -0.000171      0.000256
    52   Atom       -0.000865      0.000624     -0.000104
    53   Atom        0.004893     -0.001167     -0.000641
    54   Atom        0.000043      0.000107     -0.000005
    55   Atom        0.001572     -0.000447     -0.000239
    56   Atom       -0.000546      0.000031     -0.000035
    57   Atom       -0.000579     -0.000169      0.000069
    58   Atom       -0.000722     -0.000074      0.000037
    59   Atom       -0.000626     -0.000355      0.000147
    60   Atom       -0.000411     -0.000124      0.000046
    61   Atom        0.000509     -0.000110      0.000281
    62   Atom        0.000601     -0.000166     -0.000073
    63   Atom        0.000742     -0.000063     -0.000032
    64   Atom        0.000650     -0.000346     -0.000155
    65   Atom        0.000430     -0.000120     -0.000047
 --------------------------------------------------------


 ---------------------------------------------------------------------------------
              Anisotropic Spin Dipole Couplings in Principal Axis System
 ---------------------------------------------------------------------------------

       Atom             a.u.   MegaHertz   Gauss  10(-4) cm-1        Axes

              Baa    -1.5942   -27.600    -9.848    -9.206  0.6988 -0.2555  0.6682
     1 Fe(57) Bbb    -0.7168   -12.410    -4.428    -4.140  0.6631  0.5818 -0.4710
              Bcc     2.3110    40.011    14.277    13.346 -0.2684  0.7721  0.5760
 
              Baa    -0.2741   -14.347    -5.119    -4.785  0.9511  0.2433  0.1900
     2 Cl(35) Bbb    -0.0072    -0.377    -0.134    -0.126 -0.3085  0.7268  0.6137
              Bcc     0.2813    14.723     5.254     4.911  0.0112 -0.6423  0.7664
 
              Baa    -0.0809    -3.120    -1.113    -1.041  0.9857 -0.0526 -0.1600
     3 N(14)  Bbb    -0.0758    -2.922    -1.043    -0.975 -0.0560  0.7936 -0.6058
              Bcc     0.1567     6.042     2.156     2.016  0.1588  0.6061  0.7794
 
              Baa    -0.0836    -3.224    -1.151    -1.076 -0.1950  0.8654  0.4615
     4 N(14)  Bbb    -0.0618    -2.385    -0.851    -0.795 -0.2707 -0.4998  0.8228
              Bcc     0.1454     5.609     2.002     1.871  0.9427  0.0355  0.3317
 
              Baa    -0.0541    -2.087    -0.745    -0.696  0.1919  0.8421 -0.5041
     5 N(14)  Bbb     0.0011     0.041     0.015     0.014  0.1898  0.4721  0.8609
              Bcc     0.0531     2.046     0.730     0.683  0.9629 -0.2609 -0.0693
 
              Baa    -0.0152    -0.586    -0.209    -0.195  0.3067  0.8879 -0.3428
     6 N(14)  Bbb    -0.0058    -0.225    -0.080    -0.075 -0.2607  0.4248  0.8670
              Bcc     0.0210     0.811     0.289     0.270  0.9154 -0.1765  0.3617
 
              Baa    -0.0204    -2.741    -0.978    -0.914  0.1182 -0.7021  0.7022
     7 C(13)  Bbb    -0.0138    -1.857    -0.663    -0.619  0.9508  0.2840  0.1239
              Bcc     0.0343     4.599     1.641     1.534 -0.2864  0.6530  0.7011
 
              Baa    -0.0161    -8.603    -3.070    -2.870  0.0726 -0.6248  0.7774
     8 H(1)   Bbb    -0.0156    -8.304    -2.963    -2.770  0.8530  0.4429  0.2762
              Bcc     0.0317    16.907     6.033     5.640 -0.5169  0.6430  0.5651
 
              Baa    -0.0072    -0.963    -0.344    -0.321  0.1027  0.7484 -0.6553
     9 C(13)  Bbb    -0.0064    -0.859    -0.306    -0.286  0.9926 -0.0340  0.1167
              Bcc     0.0136     1.822     0.650     0.608 -0.0651  0.6624  0.7463
 
              Baa    -0.0037    -1.989    -0.710    -0.663  0.2222  0.7507 -0.6221
    10 H(1)   Bbb    -0.0036    -1.926    -0.687    -0.643  0.9435 -0.0045  0.3315
              Bcc     0.0073     3.915     1.397     1.306 -0.2460  0.6606  0.7093
 
              Baa    -0.0078    -1.046    -0.373    -0.349  0.1001  0.7699 -0.6303
    11 C(13)  Bbb    -0.0028    -0.380    -0.136    -0.127  0.9821 -0.1781 -0.0616
              Bcc     0.0106     1.426     0.509     0.476  0.1596  0.6129  0.7739
 
              Baa    -0.0025    -1.338    -0.478    -0.446  0.1365  0.7554 -0.6409
    12 H(1)   Bbb    -0.0023    -1.208    -0.431    -0.403  0.9762 -0.2127 -0.0428
              Bcc     0.0048     2.546     0.908     0.849  0.1686  0.6198  0.7664
 
              Baa    -0.0074    -0.997    -0.356    -0.332  0.9177 -0.2097 -0.3373
    13 C(13)  Bbb    -0.0059    -0.798    -0.285    -0.266 -0.0608  0.7651 -0.6411
              Bcc     0.0134     1.794     0.640     0.598  0.3925  0.6088  0.6894
 
              Baa    -0.0040    -2.127    -0.759    -0.710 -0.2799 -0.6403  0.7153
    14 H(1)   Bbb    -0.0040    -2.111    -0.753    -0.704  0.7848 -0.5818 -0.2137
              Bcc     0.0079     4.238     1.512     1.414  0.5530  0.5016  0.6653
 
              Baa    -0.0241    -3.229    -1.152    -1.077 -0.2557 -0.6688  0.6980
    15 C(13)  Bbb    -0.0132    -1.768    -0.631    -0.590  0.8044 -0.5477 -0.2301
              Bcc     0.0372     4.996     1.783     1.667  0.5363  0.5027  0.6781
 
              Baa    -0.0270    -3.619    -1.291    -1.207 -0.0681  0.9183 -0.3900
    16 C(13)  Bbb    -0.0118    -1.589    -0.567    -0.530 -0.6136  0.2697  0.7422
              Bcc     0.0388     5.208     1.858     1.737  0.7867  0.2898  0.5451
 
              Baa    -0.0088    -1.181    -0.422    -0.394 -0.3872  0.6182  0.6841
    17 C(13)  Bbb    -0.0051    -0.684    -0.244    -0.228  0.0651  0.7584 -0.6485
              Bcc     0.0139     1.865     0.666     0.622  0.9197  0.2065  0.3339
 
              Baa    -0.0041    -2.210    -0.789    -0.737 -0.4781  0.5901  0.6505
    18 H(1)   Bbb    -0.0041    -2.168    -0.774    -0.723  0.1332  0.7808 -0.6104
              Bcc     0.0082     4.378     1.562     1.460  0.8682  0.2052  0.4519
 
              Baa    -0.1228    -6.429    -2.294    -2.145 -0.4921  0.7427 -0.4542
    19 Cl(35) Bbb    -0.0876    -4.587    -1.637    -1.530  0.8660  0.3639 -0.3430
              Bcc     0.2105    11.016     3.931     3.675  0.0894  0.5621  0.8222
 
              Baa    -0.0827    -3.191    -1.139    -1.064  0.9824  0.0914 -0.1627
    20 N(14)  Bbb    -0.0699    -2.697    -0.962    -0.900  0.0458  0.7272  0.6849
              Bcc     0.1527     5.888     2.101     1.964  0.1809 -0.6804  0.7102
 
              Baa    -0.0773    -2.981    -1.064    -0.994  0.0956  0.9928 -0.0715
    21 N(14)  Bbb    -0.0600    -2.315    -0.826    -0.772 -0.2513  0.0936  0.9634
              Bcc     0.1373     5.295     1.889     1.766  0.9632 -0.0741  0.2585
 
              Baa    -0.0228    -0.880    -0.314    -0.293 -0.1909  0.7452 -0.6389
    22 N(14)  Bbb    -0.0061    -0.234    -0.083    -0.078  0.1204  0.6638  0.7382
              Bcc     0.0289     1.114     0.397     0.372  0.9742  0.0640 -0.2164
 
              Baa    -0.0112    -0.432    -0.154    -0.144  0.0875  0.7816 -0.6176
    23 N(14)  Bbb    -0.0033    -0.127    -0.045    -0.042 -0.2998  0.6119  0.7319
              Bcc     0.0145     0.559     0.200     0.187  0.9500  0.1212  0.2879
 
              Baa    -0.0195    -2.620    -0.935    -0.874  0.2114  0.6065  0.7665
    24 C(13)  Bbb    -0.0141    -1.890    -0.675    -0.631  0.9424 -0.3345  0.0047
              Bcc     0.0336     4.510     1.609     1.505  0.2592  0.7213 -0.6423
 
              Baa    -0.0162    -8.635    -3.081    -2.880 -0.1440  0.6724  0.7260
    25 H(1)   Bbb    -0.0161    -8.581    -3.062    -2.862  0.8526 -0.2881  0.4359
              Bcc     0.0323    17.216     6.143     5.743  0.5022  0.6818 -0.5318
 
              Baa    -0.0071    -0.956    -0.341    -0.319  0.9979 -0.0068  0.0640
    26 C(13)  Bbb    -0.0054    -0.721    -0.257    -0.240 -0.0415  0.6915  0.7212
              Bcc     0.0125     1.677     0.598     0.559  0.0491  0.7223 -0.6898
 
              Baa    -0.0038    -2.006    -0.716    -0.669 -0.3677  0.6938  0.6192
    27 H(1)   Bbb    -0.0037    -1.990    -0.710    -0.664  0.8993  0.0958  0.4267
              Bcc     0.0075     3.995     1.426     1.333  0.2367  0.7137 -0.6592
 
              Baa    -0.0057    -0.771    -0.275    -0.257 -0.0278  0.7141  0.6995
    28 C(13)  Bbb    -0.0039    -0.527    -0.188    -0.176  0.9826  0.1481 -0.1121
              Bcc     0.0097     1.298     0.463     0.433  0.1836 -0.6842  0.7058
 
              Baa    -0.0025    -1.356    -0.484    -0.452 -0.1443  0.6876  0.7116
    29 H(1)   Bbb    -0.0024    -1.300    -0.464    -0.434  0.9716  0.2347 -0.0298
              Bcc     0.0050     2.657     0.948     0.886  0.1876 -0.6871  0.7019
 
              Baa    -0.0075    -1.005    -0.359    -0.335  0.9084  0.2392 -0.3429
    30 C(13)  Bbb    -0.0057    -0.769    -0.274    -0.257  0.0908  0.6878  0.7202
              Bcc     0.0132     1.774     0.633     0.592 -0.4081  0.6854 -0.6031
 
              Baa    -0.0040    -2.150    -0.767    -0.717 -0.2807  0.5445  0.7904
    31 H(1)   Bbb    -0.0040    -2.111    -0.753    -0.704  0.7686  0.6207 -0.1547
              Bcc     0.0080     4.261     1.520     1.421  0.5748 -0.5641  0.5928
 
              Baa    -0.0216    -2.902    -1.035    -0.968 -0.3046  0.5428  0.7826
    32 C(13)  Bbb    -0.0140    -1.874    -0.669    -0.625  0.7767  0.6172 -0.1258
              Bcc     0.0356     4.776     1.704     1.593  0.5513 -0.5696  0.6096
 
              Baa    -0.0211    -2.829    -1.009    -0.944  0.4009  0.9161  0.0081
    33 C(13)  Bbb    -0.0122    -1.631    -0.582    -0.544 -0.3893  0.1623  0.9067
              Bcc     0.0332     4.460     1.591     1.488  0.8293 -0.3667  0.4217
 
              Baa    -0.0096    -1.291    -0.461    -0.431 -0.0438  0.7997  0.5988
    34 C(13)  Bbb    -0.0062    -0.830    -0.296    -0.277 -0.3719 -0.5694  0.7332
              Bcc     0.0158     2.120     0.757     0.707  0.9273 -0.1905  0.3223
 
              Baa    -0.0042    -2.220    -0.792    -0.741 -0.0876  0.7655  0.6374
    35 H(1)   Bbb    -0.0039    -2.065    -0.737    -0.689 -0.4584 -0.5991  0.6565
              Bcc     0.0080     4.285     1.529     1.429  0.8844 -0.2347  0.4033
 
              Baa    -0.0040    -0.535    -0.191    -0.178 -0.0701 -0.5109  0.8568
    36 C(13)  Bbb    -0.0036    -0.482    -0.172    -0.161  0.1301  0.8469  0.5156
              Bcc     0.0076     1.017     0.363     0.339  0.9890 -0.1476 -0.0071
 
              Baa    -0.0020    -0.270    -0.097    -0.090 -0.0393  0.8114 -0.5832
    37 C(13)  Bbb    -0.0019    -0.253    -0.090    -0.084 -0.0359  0.5822  0.8123
              Bcc     0.0039     0.523     0.187     0.174  0.9986  0.0529  0.0062
 
              Baa    -0.0032    -0.430    -0.154    -0.144  0.2209  0.4561  0.8621
    38 C(13)  Bbb    -0.0025    -0.339    -0.121    -0.113  0.2427  0.8304 -0.5015
              Bcc     0.0057     0.769     0.274     0.257  0.9446 -0.3200 -0.0727
 
              Baa    -0.0012    -0.162    -0.058    -0.054 -0.0335  0.1803  0.9830
    39 C(13)  Bbb    -0.0012    -0.156    -0.056    -0.052  0.0929  0.9799 -0.1765
              Bcc     0.0024     0.319     0.114     0.106  0.9951 -0.0854  0.0495
 
              Baa    -0.0016    -0.212    -0.076    -0.071  0.3531  0.9079  0.2258
    40 C(13)  Bbb    -0.0015    -0.199    -0.071    -0.066 -0.0001 -0.2413  0.9704
              Bcc     0.0031     0.411     0.147     0.137  0.9356 -0.3427 -0.0851
 
              Baa    -0.0011    -0.154    -0.055    -0.051  0.1648  0.7755 -0.6095
    41 C(13)  Bbb    -0.0010    -0.138    -0.049    -0.046  0.1596  0.5889  0.7923
              Bcc     0.0022     0.291     0.104     0.097  0.9733 -0.2278 -0.0267
 
              Baa    -0.0019    -1.013    -0.361    -0.338 -0.1844  0.3240  0.9279
    42 H(1)   Bbb    -0.0018    -0.953    -0.340    -0.318 -0.0936  0.9340 -0.3448
              Bcc     0.0037     1.966     0.701     0.656  0.9784  0.1504  0.1419
 
              Baa    -0.0041    -2.172    -0.775    -0.724  0.3637  0.8099 -0.4602
    43 H(1)   Bbb    -0.0039    -2.097    -0.748    -0.700  0.2846  0.3738  0.8828
              Bcc     0.0080     4.269     1.523     1.424  0.8870 -0.4521 -0.0946
 
              Baa    -0.0008    -0.452    -0.161    -0.151  0.0418  0.8280 -0.5592
    44 H(1)   Bbb    -0.0008    -0.449    -0.160    -0.150 -0.0473  0.5607  0.8267
              Bcc     0.0017     0.901     0.322     0.301  0.9980 -0.0081  0.0626
 
              Baa    -0.0013    -0.691    -0.247    -0.231 -0.2144 -0.6365  0.7409
    45 H(1)   Bbb    -0.0013    -0.684    -0.244    -0.228  0.4177  0.6259  0.6586
              Bcc     0.0026     1.375     0.491     0.459  0.8829 -0.4507 -0.1317
 
              Baa    -0.0044    -0.584    -0.208    -0.195 -0.0556  0.4173  0.9071
    46 C(13)  Bbb    -0.0034    -0.452    -0.161    -0.151 -0.1394  0.8963 -0.4209
              Bcc     0.0077     1.036     0.370     0.346  0.9887  0.1499 -0.0084
 
              Baa    -0.0022    -0.297    -0.106    -0.099  0.0307  0.9292 -0.3683
    47 C(13)  Bbb    -0.0015    -0.200    -0.071    -0.067 -0.0230  0.3691  0.9291
              Bcc     0.0037     0.497     0.177     0.166  0.9993 -0.0201  0.0327
 
              Baa    -0.0032    -0.431    -0.154    -0.144 -0.3388  0.9148 -0.2201
    48 C(13)  Bbb    -0.0022    -0.293    -0.104    -0.098 -0.0065  0.2316  0.9728
              Bcc     0.0054     0.724     0.258     0.241  0.9408  0.3310 -0.0726
 
              Baa    -0.0015    -0.202    -0.072    -0.067 -0.0523  0.3239  0.9446
    49 C(13)  Bbb    -0.0010    -0.138    -0.049    -0.046 -0.0769  0.9418 -0.3272
              Bcc     0.0025     0.340     0.121     0.113  0.9957  0.0898  0.0244
 
              Baa    -0.0017    -0.231    -0.082    -0.077 -0.0606  0.4024  0.9134
    50 C(13)  Bbb    -0.0015    -0.198    -0.071    -0.066 -0.3580  0.8455 -0.3962
              Bcc     0.0032     0.429     0.153     0.143  0.9318  0.3510 -0.0928
 
              Baa    -0.0014    -0.183    -0.065    -0.061 -0.2334  0.9013 -0.3651
    51 C(13)  Bbb    -0.0005    -0.069    -0.025    -0.023 -0.0475  0.3644  0.9300
              Bcc     0.0019     0.252     0.090     0.084  0.9712  0.2344 -0.0422
 
              Baa    -0.0019    -0.994    -0.355    -0.332 -0.1086  0.0478  0.9929
    52 H(1)   Bbb    -0.0018    -0.964    -0.344    -0.322  0.1654  0.9858 -0.0293
              Bcc     0.0037     1.958     0.699     0.653  0.9802 -0.1611  0.1150
 
              Baa    -0.0041    -2.167    -0.773    -0.723 -0.0814  0.3764  0.9229
    53 H(1)   Bbb    -0.0040    -2.127    -0.759    -0.709 -0.4679  0.8032 -0.3688
              Bcc     0.0080     4.294     1.532     1.432  0.8800  0.4618 -0.1107
 
              Baa    -0.0009    -0.455    -0.162    -0.152 -0.0455  0.3823  0.9229
    54 H(1)   Bbb    -0.0008    -0.445    -0.159    -0.148  0.0006  0.9239 -0.3827
              Bcc     0.0017     0.899     0.321     0.300  0.9990  0.0169  0.0423
 
              Baa    -0.0013    -0.695    -0.248    -0.232  0.0183  0.2413  0.9703
    55 H(1)   Bbb    -0.0013    -0.688    -0.245    -0.229 -0.4799  0.8535 -0.2032
              Bcc     0.0026     1.382     0.493     0.461  0.8771  0.4619 -0.1314
 
              Baa    -0.0007     0.051     0.018     0.017  0.2366  0.8531  0.4651
    56 O(17)  Bbb    -0.0006     0.047     0.017     0.016 -0.1454 -0.4422  0.8850
              Bcc     0.0014    -0.098    -0.035    -0.033  0.9607 -0.2770  0.0194
 
              Baa    -0.0006    -0.078    -0.028    -0.026  0.2442  0.7938 -0.5571
    57 C(13)  Bbb    -0.0006    -0.077    -0.028    -0.026  0.2845  0.4905  0.8237
              Bcc     0.0012     0.155     0.055     0.052  0.9270 -0.3597 -0.1060
 
              Baa    -0.0006    -0.324    -0.116    -0.108  0.3966  0.8386 -0.3735
    58 H(1)   Bbb    -0.0006    -0.323    -0.115    -0.108  0.2039  0.3163  0.9265
              Bcc     0.0012     0.647     0.231     0.216  0.8951 -0.4436 -0.0456
 
              Baa    -0.0006    -0.334    -0.119    -0.111  0.2048  0.8118 -0.5468
    59 H(1)   Bbb    -0.0006    -0.332    -0.118    -0.111  0.3726  0.4520  0.8105
              Bcc     0.0012     0.666     0.237     0.222  0.9051 -0.3697 -0.2099
 
              Baa    -0.0004    -0.229    -0.082    -0.076  0.2473  0.8267 -0.5054
    60 H(1)   Bbb    -0.0004    -0.228    -0.081    -0.076  0.2584  0.4464  0.8567
              Bcc     0.0009     0.457     0.163     0.152  0.9339 -0.3424 -0.1032
 
              Baa    -0.0010     0.070     0.025     0.023 -0.2623  0.8923 -0.3674
    61 O(17)  Bbb    -0.0001     0.007     0.002     0.002 -0.0801  0.3593  0.9298
              Bcc     0.0011    -0.077    -0.027    -0.026  0.9617  0.2733 -0.0228
 
              Baa    -0.0006    -0.079    -0.028    -0.026 -0.0845  0.4525  0.8877
    62 C(13)  Bbb    -0.0006    -0.077    -0.027    -0.026 -0.3822  0.8081 -0.4483
              Bcc     0.0012     0.155     0.055     0.052  0.9202  0.3772 -0.1046
 
              Baa    -0.0006    -0.327    -0.117    -0.109  0.0317  0.0229  0.9992
    63 H(1)   Bbb    -0.0006    -0.324    -0.116    -0.108 -0.4570  0.8894 -0.0059
              Bcc     0.0012     0.651     0.232     0.217  0.8889  0.4565 -0.0387
 
              Baa    -0.0006    -0.332    -0.119    -0.111 -0.1220  0.6706  0.7317
    64 H(1)   Bbb    -0.0006    -0.328    -0.117    -0.109  0.4255 -0.6307  0.6490
              Bcc     0.0012     0.661     0.236     0.220  0.8967  0.3905 -0.2084
 
              Baa    -0.0004    -0.229    -0.082    -0.077 -0.1239  0.5499  0.8260
    65 H(1)   Bbb    -0.0004    -0.229    -0.082    -0.076 -0.3524  0.7537 -0.5547
              Bcc     0.0009     0.458     0.164     0.153  0.9276  0.3598 -0.1004
 

 ---------------------------------------------------------------------------------

 No NMR shielding tensors so no spin-rotation constants.
 Leave Link  601 at Sat Oct 20 11:12:54 2018, MaxMem=   838860800 cpu:        47.3
 (Enter /soft/sl6.3/x86_64/gaussian/g09_d01/g09/l701.exe)
 Compute integral first derivatives.
 ... and contract with generalized density number  0.
 Leave Link  701 at Sat Oct 20 11:12:55 2018, MaxMem=   838860800 cpu:        17.4
 (Enter /soft/sl6.3/x86_64/gaussian/g09_d01/g09/l702.exe)
 L702 exits ... SP integral derivatives will be done elsewhere.
 Leave Link  702 at Sat Oct 20 11:12:55 2018, MaxMem=   838860800 cpu:         0.4
 (Enter /soft/sl6.3/x86_64/gaussian/g09_d01/g09/l703.exe)
 Compute integral first derivatives, UseDBF=F ICtDFT=           0.
 Integral derivatives from FoFJK, PRISM(SPDF).
 Calling FoFJK, ICntrl=      2127 FMM=T ISym2X=0 I1Cent= 0 IOpClX= 1 NMat=1 NMatS=1 NMatT=0.
 FoFJK:  IHMeth= 1 ICntrl=    2127 DoSepK=F KAlg= 0 I1Cent=   0 FoldK=F
 IRaf=         0 NMat=   1 IRICut=       1 DoRegI=T DoRafI=F ISym2E= 0.
 FoFCou: FMM=T IPFlag=           0 FMFlag=      100000 FMFlg1=        2001
         NFxFlg=           0 DoJE=F BraDBF=F KetDBF=F FulRan=T
         wScrn=  0.000000 ICntrl=    2127 IOpCl=  1 I1Cent=           0 NGrid=           0
         NMat0=    1 NMatS0=      1 NMatT0=    0 NMatD0=    1 NMtDS0=    0 NMtDT0=    0
 Symmetry not used in FoFCou.
 FMM levels:  10  Number of levels for PrismC:   9
 Leave Link  703 at Sat Oct 20 11:14:49 2018, MaxMem=   838860800 cpu:      1813.4
 (Enter /soft/sl6.3/x86_64/gaussian/g09_d01/g09/l716.exe)
 Dipole        =-1.55066921D-01 3.59463703D+00-7.09974715D-02
 ***** Axes restored to original set *****
 -------------------------------------------------------------------
 Center     Atomic                   Forces (Hartrees/Bohr)
 Number     Number              X              Y              Z
 -------------------------------------------------------------------
      1       26           0.000003712    0.000004841    0.000001838
      2       17          -0.000000518   -0.000001862   -0.000003187
      3        7          -0.000003008    0.000000223    0.000001104
      4        7          -0.000019476    0.000001069   -0.000017109
      5        7           0.000001816   -0.000003532   -0.000000254
      6        7           0.000002751   -0.000003336    0.000001106
      7        6           0.000001011   -0.000002373    0.000001270
      8        1          -0.000001301    0.000001232    0.000002130
      9        6          -0.000000195    0.000001419    0.000002324
     10        1          -0.000001034    0.000002165    0.000001153
     11        6          -0.000000204    0.000003028    0.000000659
     12        1          -0.000000078    0.000002651    0.000002372
     13        6          -0.000001595   -0.000001058    0.000003221
     14        1           0.000000003    0.000002524    0.000001637
     15        6           0.000004480    0.000004610   -0.000001828
     16        6           0.000005791    0.000000310    0.000017878
     17        6          -0.000001770    0.000003613   -0.000000549
     18        1           0.000001780    0.000000695   -0.000000374
     19       17           0.000000181   -0.000007406    0.000004077
     20        7           0.000006836    0.000005376    0.000004296
     21        7          -0.000001862    0.000016130   -0.000000354
     22        7           0.000006666   -0.000002150    0.000002393
     23        7           0.000000304   -0.000001888   -0.000001842
     24        6          -0.000000353   -0.000001924    0.000001342
     25        1          -0.000000538   -0.000001261    0.000000586
     26        6          -0.000001476   -0.000002194    0.000001292
     27        1           0.000001057   -0.000002040    0.000002510
     28        6          -0.000000279   -0.000001819    0.000002280
     29        1          -0.000000106   -0.000002510    0.000002408
     30        6          -0.000001068   -0.000002047    0.000000409
     31        1          -0.000000438   -0.000001382    0.000001520
     32        6           0.000006312   -0.000003211   -0.000000430
     33        6          -0.000011135   -0.000006511   -0.000000715
     34        6           0.000001423   -0.000000273    0.000000116
     35        1          -0.000001459   -0.000001202    0.000000244
     36        6           0.000001842    0.000003423    0.000001596
     37        6           0.000001713   -0.000001900   -0.000001482
     38        6          -0.000001620   -0.000001775    0.000002427
     39        6          -0.000000927    0.000000602    0.000000556
     40        6           0.000000737    0.000000689   -0.000001375
     41        6          -0.000000529   -0.000002176   -0.000001631
     42        1          -0.000001526    0.000000132    0.000000985
     43        1           0.000000143   -0.000000688   -0.000001195
     44        1           0.000000877   -0.000000225    0.000000533
     45        1           0.000000451   -0.000001069   -0.000001379
     46        6          -0.000002335    0.000001043   -0.000001366
     47        6           0.000000152   -0.000001829   -0.000000415
     48        6           0.000001513   -0.000000214   -0.000002597
     49        6           0.000000126    0.000001561   -0.000001329
     50        6          -0.000000488    0.000000827   -0.000001506
     51        6           0.000001429   -0.000000054   -0.000001691
     52        1           0.000000461    0.000000539    0.000000409
     53        1           0.000000274    0.000000546   -0.000001367
     54        1          -0.000000240    0.000000075   -0.000000676
     55        1           0.000000234    0.000000896   -0.000002472
     56        8           0.000000080   -0.000001095   -0.000000807
     57        6           0.000001047   -0.000001083   -0.000001278
     58        1           0.000000247   -0.000000274   -0.000001981
     59        1           0.000000113   -0.000001840   -0.000001748
     60        1           0.000000096   -0.000001234   -0.000001426
     61        8          -0.000000426    0.000000288    0.000000436
     62        6          -0.000000035    0.000001144   -0.000004564
     63        1           0.000000421    0.000000782   -0.000002759
     64        1          -0.000000319    0.000001722   -0.000002406
     65        1           0.000000256    0.000001281   -0.000003009
 -------------------------------------------------------------------
 Cartesian Forces:  Max     0.000019476 RMS     0.000003370
 Leave Link  716 at Sat Oct 20 11:14:49 2018, MaxMem=   838860800 cpu:         0.6
 (Enter /soft/sl6.3/x86_64/gaussian/g09_d01/g09/l103.exe)

 GradGradGradGradGradGradGradGradGradGradGradGradGradGradGradGradGradGrad
 Berny optimization.
 FormGI is forming the generalized inverse of G from B-inverse, IUseBI=4.
 Internal  Forces:  Max     0.000011021 RMS     0.000001469
 Search for a local minimum.
 Step number   1 out of a maximum of  390
 All quantities printed in internal units (Hartrees-Bohrs-Radians)
 RMS Force = .14689D-05 SwitMx=.10000D-02 MixMth= 2
 Mixed Optimization -- En-DIIS/RFO-DIIS
 Second derivative matrix not updated -- first step.
 ITU=  0
     Eigenvalues ---    0.00770   0.00846   0.00853   0.01010   0.01275
     Eigenvalues ---    0.01334   0.01334   0.01345   0.01373   0.01376
     Eigenvalues ---    0.01394   0.01574   0.01811   0.01820   0.01884
     Eigenvalues ---    0.01892   0.01913   0.01916   0.01918   0.01932
     Eigenvalues ---    0.02090   0.02094   0.02096   0.02097   0.02129
     Eigenvalues ---    0.02129   0.02149   0.02150   0.02167   0.02167
     Eigenvalues ---    0.02181   0.02183   0.02192   0.02193   0.02197
     Eigenvalues ---    0.02198   0.02204   0.02204   0.02205   0.02205
     Eigenvalues ---    0.02206   0.02208   0.02220   0.02224   0.02230
     Eigenvalues ---    0.02231   0.02233   0.02237   0.02246   0.02252
     Eigenvalues ---    0.02330   0.02331   0.02332   0.02335   0.02402
     Eigenvalues ---    0.02404   0.04613   0.07185   0.07693   0.08222
     Eigenvalues ---    0.08640   0.09469   0.09908   0.09973   0.10029
     Eigenvalues ---    0.10029   0.10660   0.10661   0.10729   0.11917
     Eigenvalues ---    0.15252   0.15939   0.15947   0.15996   0.15996
     Eigenvalues ---    0.15997   0.15997   0.15998   0.15998   0.15999
     Eigenvalues ---    0.15999   0.15999   0.16000   0.16000   0.16000
     Eigenvalues ---    0.16000   0.16000   0.16000   0.16000   0.16000
     Eigenvalues ---    0.16000   0.16000   0.16000   0.16000   0.16000
     Eigenvalues ---    0.20015   0.21102   0.22000   0.22000   0.22000
     Eigenvalues ---    0.22000   0.22034   0.22539   0.22552   0.22976
     Eigenvalues ---    0.22976   0.23077   0.23783   0.23855   0.24000
     Eigenvalues ---    0.24000   0.24133   0.24155   0.24496   0.24565
     Eigenvalues ---    0.24978   0.24983   0.25000   0.25000   0.25000
     Eigenvalues ---    0.25000   0.25000   0.25000   0.34234   0.34236
     Eigenvalues ---    0.34239   0.34242   0.34518   0.35008   0.35012
     Eigenvalues ---    0.35263   0.35526   0.35532   0.35533   0.35571
     Eigenvalues ---    0.35576   0.35581   0.35614   0.35622   0.35677
     Eigenvalues ---    0.35677   0.35678   0.35680   0.35756   0.35764
     Eigenvalues ---    0.35875   0.35875   0.36591   0.36593   0.41420
     Eigenvalues ---    0.41434   0.41533   0.41598   0.41852   0.41881
     Eigenvalues ---    0.42110   0.42114   0.42503   0.42508   0.42590
     Eigenvalues ---    0.42627   0.44127   0.44165   0.45932   0.45938
     Eigenvalues ---    0.46067   0.46072   0.46519   0.46558   0.46653
     Eigenvalues ---    0.46680   0.46930   0.46940   0.47249   0.47318
     Eigenvalues ---    0.47849   0.47863   0.50756   0.50835   0.51961
     Eigenvalues ---    0.52086   0.53333   0.53430   0.53965   0.54246
     Eigenvalues ---    0.56920   0.57061   0.64873   0.64986
 RFO step:  Lambda=-1.01903914D-08 EMin= 7.70193627D-03
 Linear search not attempted -- first point.
 Iteration  1 RMS(Cart)=  0.00013071 RMS(Int)=  0.00000001
 Iteration  2 RMS(Cart)=  0.00000001 RMS(Int)=  0.00000000
 ITry= 1 IFail=0 DXMaxC= 7.51D-04 DCOld= 1.00D+10 DXMaxT= 3.00D-01 DXLimC= 3.00D+00 Rises=F
 Variable       Old X    -DE/DX   Delta X   Delta X   Delta X     New X
                                 (Linear)    (Quad)   (Total)
    R1        4.54132   0.00000   0.00000   0.00004   0.00004   4.54136
    R2        4.44884   0.00000   0.00000  -0.00004  -0.00004   4.44880
    R3        4.17360   0.00001   0.00000   0.00007   0.00007   4.17367
    R4        4.42008   0.00001   0.00000   0.00008   0.00008   4.42016
    R5        4.39726   0.00000   0.00000   0.00005   0.00005   4.39731
    R6        4.27336   0.00000   0.00000   0.00001   0.00001   4.27337
    R7        2.52149   0.00000   0.00000   0.00000   0.00000   2.52149
    R8        2.54454   0.00000   0.00000   0.00000   0.00000   2.54453
    R9        2.45116   0.00000   0.00000   0.00000   0.00000   2.45116
   R10        2.58392  -0.00001   0.00000  -0.00003  -0.00003   2.58389
   R11        2.54700   0.00000   0.00000   0.00000   0.00000   2.54700
   R12        2.56888   0.00000   0.00000   0.00001   0.00001   2.56889
   R13        2.69521   0.00000   0.00000   0.00000   0.00000   2.69521
   R14        2.04757   0.00000   0.00000   0.00000   0.00000   2.04757
   R15        2.62724   0.00000   0.00000   0.00000   0.00000   2.62724
   R16        2.04589   0.00000   0.00000   0.00000   0.00000   2.04589
   R17        2.63060   0.00000   0.00000   0.00000   0.00000   2.63060
   R18        2.04819   0.00000   0.00000   0.00000   0.00000   2.04819
   R19        2.62319   0.00000   0.00000   0.00000   0.00000   2.62319
   R20        2.04676   0.00000   0.00000   0.00000   0.00000   2.04676
   R21        2.63913   0.00000   0.00000   0.00000   0.00000   2.63913
   R22        2.75697   0.00000   0.00000   0.00001   0.00001   2.75698
   R23        2.60136   0.00000   0.00000   0.00000   0.00000   2.60136
   R24        2.03164   0.00000   0.00000   0.00000   0.00000   2.03163
   R25        2.52009   0.00000   0.00000   0.00000   0.00000   2.52009
   R26        2.54323   0.00000   0.00000  -0.00001  -0.00001   2.54322
   R27        2.44997   0.00001   0.00000   0.00001   0.00001   2.44998
   R28        2.58307  -0.00001   0.00000  -0.00001  -0.00001   2.58306
   R29        2.54373   0.00000   0.00000  -0.00001  -0.00001   2.54372
   R30        2.57120   0.00000   0.00000   0.00000   0.00000   2.57120
   R31        2.69669   0.00000   0.00000   0.00000   0.00000   2.69669
   R32        2.04829   0.00000   0.00000   0.00000   0.00000   2.04829
   R33        2.62856   0.00000   0.00000   0.00000   0.00000   2.62856
   R34        2.04590   0.00000   0.00000   0.00000   0.00000   2.04590
   R35        2.62972   0.00000   0.00000   0.00000   0.00000   2.62973
   R36        2.04820   0.00000   0.00000   0.00000   0.00000   2.04820
   R37        2.62470   0.00000   0.00000   0.00000   0.00000   2.62470
   R38        2.04689   0.00000   0.00000   0.00000   0.00000   2.04689
   R39        2.63867   0.00000   0.00000   0.00000   0.00000   2.63867
   R40        2.76287  -0.00001   0.00000  -0.00001  -0.00001   2.76285
   R41        2.60142   0.00000   0.00000   0.00000   0.00000   2.60142
   R42        2.03167   0.00000   0.00000   0.00000   0.00000   2.03167
   R43        2.63939   0.00000   0.00000   0.00000   0.00000   2.63939
   R44        2.62871   0.00000   0.00000   0.00000   0.00000   2.62871
   R45        2.61673   0.00000   0.00000   0.00000   0.00000   2.61674
   R46        2.04750   0.00000   0.00000   0.00000   0.00000   2.04750
   R47        2.62952   0.00000   0.00000   0.00000   0.00000   2.62951
   R48        2.04452   0.00000   0.00000   0.00000   0.00000   2.04452
   R49        2.64846   0.00000   0.00000   0.00000   0.00000   2.64847
   R50        2.04589   0.00000   0.00000   0.00000   0.00000   2.04589
   R51        2.64368   0.00000   0.00000   0.00000   0.00000   2.64368
   R52        2.04277   0.00000   0.00000   0.00000   0.00000   2.04277
   R53        2.56644   0.00000   0.00000   0.00000   0.00000   2.56644
   R54        2.63918   0.00000   0.00000   0.00000   0.00000   2.63918
   R55        2.62862   0.00000   0.00000   0.00000   0.00000   2.62862
   R56        2.61658   0.00000   0.00000   0.00000   0.00000   2.61658
   R57        2.04742   0.00000   0.00000   0.00000   0.00000   2.04743
   R58        2.62935   0.00000   0.00000   0.00000   0.00000   2.62935
   R59        2.04465   0.00000   0.00000   0.00000   0.00000   2.04465
   R60        2.64859   0.00000   0.00000   0.00000   0.00000   2.64859
   R61        2.04585   0.00000   0.00000   0.00000   0.00000   2.04585
   R62        2.64392   0.00000   0.00000   0.00000   0.00000   2.64392
   R63        2.04278   0.00000   0.00000   0.00000   0.00000   2.04278
   R64        2.56555   0.00000   0.00000   0.00000   0.00000   2.56554
   R65        2.69075   0.00000   0.00000   0.00000   0.00000   2.69075
   R66        2.06937   0.00000   0.00000   0.00000   0.00000   2.06937
   R67        2.06934   0.00000   0.00000   0.00000   0.00000   2.06933
   R68        2.05663   0.00000   0.00000   0.00000   0.00000   2.05663
   R69        2.69112   0.00000   0.00000   0.00000   0.00000   2.69112
   R70        2.06928   0.00000   0.00000   0.00000   0.00000   2.06928
   R71        2.06924   0.00000   0.00000   0.00000   0.00000   2.06924
   R72        2.05656   0.00000   0.00000   0.00000   0.00000   2.05656
    A1        1.45290   0.00000   0.00000  -0.00001  -0.00001   1.45290
    A2        1.59488   0.00000   0.00000  -0.00001  -0.00001   1.59487
    A3        1.87793   0.00000   0.00000  -0.00002  -0.00002   1.87790
    A4        2.85989   0.00000   0.00000   0.00000   0.00000   2.85989
    A5        1.69213   0.00000   0.00000   0.00000   0.00000   1.69214
    A6        1.25797   0.00000   0.00000   0.00001   0.00001   1.25798
    A7        1.48549   0.00000   0.00000   0.00001   0.00001   1.48551
    A8        1.58716   0.00000   0.00000  -0.00003  -0.00003   1.58714
    A9        1.73632   0.00000   0.00000   0.00001   0.00001   1.73633
   A10        1.66916   0.00000   0.00000   0.00003   0.00003   1.66918
   A11        2.79431   0.00000   0.00000  -0.00001  -0.00001   2.79430
   A12        1.49390   0.00000   0.00000   0.00002   0.00002   1.49391
   A13        1.66119   0.00000   0.00000   0.00001   0.00001   1.66120
   A14        1.25777   0.00000   0.00000  -0.00002  -0.00002   1.25776
   A15        2.19017   0.00000   0.00000  -0.00002  -0.00002   2.19015
   A16        2.00679   0.00000   0.00000   0.00002   0.00002   2.00680
   A17        2.06880   0.00000   0.00000   0.00000   0.00000   2.06880
   A18        2.27511   0.00000   0.00000   0.00000   0.00000   2.27511
   A19        2.02645   0.00000   0.00000  -0.00001  -0.00001   2.02644
   A20        1.92528   0.00001   0.00000   0.00002   0.00002   1.92530
   A21        1.86612   0.00000   0.00000  -0.00002  -0.00002   1.86610
   A22        1.93542   0.00000   0.00000   0.00000   0.00000   1.93542
   A23        2.09386   0.00000   0.00000  -0.00001  -0.00001   2.09385
   A24        2.25330   0.00000   0.00000   0.00000   0.00000   2.25330
   A25        2.02036   0.00000   0.00000  -0.00001  -0.00001   2.02035
   A26        2.14810   0.00000   0.00000   0.00000   0.00000   2.14810
   A27        2.11452   0.00000   0.00000   0.00001   0.00001   2.11453
   A28        2.09695   0.00000   0.00000   0.00001   0.00001   2.09696
   A29        2.06707   0.00000   0.00000   0.00000   0.00000   2.06707
   A30        2.11913   0.00000   0.00000  -0.00001  -0.00001   2.11912
   A31        2.10641   0.00000   0.00000   0.00000   0.00000   2.10641
   A32        2.07660   0.00000   0.00000   0.00000   0.00000   2.07660
   A33        2.10015   0.00000   0.00000   0.00000   0.00000   2.10016
   A34        2.10805   0.00000   0.00000   0.00000   0.00000   2.10804
   A35        2.07423   0.00000   0.00000   0.00000   0.00000   2.07423
   A36        2.10088   0.00000   0.00000   0.00000   0.00000   2.10088
   A37        2.13149   0.00000   0.00000   0.00000   0.00000   2.13149
   A38        1.99888   0.00000   0.00000   0.00001   0.00001   1.99889
   A39        2.15274   0.00000   0.00000  -0.00001  -0.00001   2.15274
   A40        2.08054   0.00000   0.00000   0.00002   0.00002   2.08055
   A41        1.87313   0.00000   0.00000  -0.00001  -0.00001   1.87312
   A42        2.32894   0.00000   0.00000  -0.00001  -0.00001   2.32892
   A43        1.82475   0.00000   0.00000   0.00000   0.00000   1.82475
   A44        2.13904   0.00000   0.00000   0.00001   0.00001   2.13905
   A45        2.31760   0.00000   0.00000  -0.00001  -0.00001   2.31759
   A46        2.17122   0.00000   0.00000  -0.00001  -0.00001   2.17121
   A47        2.02442   0.00000   0.00000  -0.00001  -0.00001   2.02442
   A48        2.07124   0.00000   0.00000   0.00001   0.00001   2.07125
   A49        2.28577   0.00000   0.00000  -0.00002  -0.00002   2.28575
   A50        1.98987   0.00000   0.00000  -0.00002  -0.00002   1.98986
   A51        1.92532   0.00000   0.00000  -0.00001  -0.00001   1.92531
   A52        1.86713   0.00000   0.00000   0.00001   0.00001   1.86714
   A53        1.93536   0.00000   0.00000  -0.00001  -0.00001   1.93535
   A54        2.09439   0.00000   0.00000   0.00000   0.00000   2.09439
   A55        2.25267   0.00000   0.00000   0.00001   0.00001   2.25268
   A56        2.02016   0.00000   0.00000   0.00000   0.00000   2.02016
   A57        2.14670   0.00000   0.00000   0.00000   0.00000   2.14670
   A58        2.11617   0.00000   0.00000   0.00000   0.00000   2.11617
   A59        2.09769   0.00000   0.00000   0.00001   0.00001   2.09770
   A60        2.06657   0.00000   0.00000   0.00000   0.00000   2.06657
   A61        2.11890   0.00000   0.00000   0.00000   0.00000   2.11889
   A62        2.10609   0.00000   0.00000   0.00000   0.00000   2.10608
   A63        2.07767   0.00000   0.00000   0.00000   0.00000   2.07767
   A64        2.09942   0.00000   0.00000   0.00000   0.00000   2.09942
   A65        2.10734   0.00000   0.00000   0.00000   0.00000   2.10734
   A66        2.07322   0.00000   0.00000   0.00000   0.00000   2.07322
   A67        2.10261   0.00000   0.00000   0.00000   0.00000   2.10261
   A68        2.13086   0.00000   0.00000  -0.00001  -0.00001   2.13086
   A69        2.00079   0.00000   0.00000  -0.00001  -0.00001   2.00078
   A70        2.15143   0.00000   0.00000   0.00002   0.00002   2.15145
   A71        2.08476   0.00000   0.00000   0.00001   0.00001   2.08476
   A72        1.87321   0.00000   0.00000   0.00000   0.00000   1.87321
   A73        2.32405   0.00000   0.00000  -0.00001  -0.00001   2.32405
   A74        1.82365   0.00000   0.00000   0.00000   0.00000   1.82366
   A75        2.13875   0.00000   0.00000   0.00000   0.00000   2.13875
   A76        2.31871   0.00000   0.00000  -0.00001  -0.00001   2.31871
   A77        2.10161   0.00000   0.00000   0.00000   0.00000   2.10161
   A78        2.08060   0.00000   0.00000   0.00000   0.00000   2.08060
   A79        2.10097   0.00000   0.00000   0.00000   0.00000   2.10097
   A80        2.09013   0.00000   0.00000   0.00000   0.00000   2.09014
   A81        2.10303   0.00000   0.00000   0.00001   0.00001   2.10303
   A82        2.08982   0.00000   0.00000  -0.00001  -0.00001   2.08981
   A83        2.09242   0.00000   0.00000   0.00000   0.00000   2.09243
   A84        2.08416   0.00000   0.00000   0.00000   0.00000   2.08416
   A85        2.10659   0.00000   0.00000   0.00000   0.00000   2.10659
   A86        2.10055   0.00000   0.00000   0.00000   0.00000   2.10055
   A87        2.11405   0.00000   0.00000   0.00000   0.00000   2.11405
   A88        2.06846   0.00000   0.00000   0.00000   0.00000   2.06846
   A89        2.09607   0.00000   0.00000   0.00000   0.00000   2.09607
   A90        2.07300   0.00000   0.00000   0.00000   0.00000   2.07300
   A91        2.11406   0.00000   0.00000   0.00000   0.00000   2.11406
   A92        2.08608   0.00000   0.00000   0.00000   0.00000   2.08607
   A93        2.01974   0.00000   0.00000   0.00000   0.00000   2.01974
   A94        2.17737   0.00000   0.00000   0.00000   0.00000   2.17737
   A95        2.10135   0.00000   0.00000   0.00000   0.00000   2.10135
   A96        2.08019   0.00000   0.00000   0.00000   0.00000   2.08020
   A97        2.10164   0.00000   0.00000   0.00000   0.00000   2.10164
   A98        2.08979   0.00000   0.00000   0.00000   0.00000   2.08979
   A99        2.10369   0.00000   0.00000   0.00000   0.00000   2.10369
   A100       2.08951   0.00000   0.00000   0.00000   0.00000   2.08950
   A101       2.09197   0.00000   0.00000   0.00000   0.00000   2.09198
   A102       2.08498   0.00000   0.00000   0.00000   0.00000   2.08498
   A103       2.10623   0.00000   0.00000   0.00000   0.00000   2.10622
   A104       2.10059   0.00000   0.00000   0.00000   0.00000   2.10059
   A105       2.11401   0.00000   0.00000   0.00000   0.00000   2.11401
   A106       2.06847   0.00000   0.00000   0.00000   0.00000   2.06847
   A107       2.09616   0.00000   0.00000   0.00000   0.00000   2.09616
   A108       2.07263   0.00000   0.00000   0.00000   0.00000   2.07263
   A109       2.11434   0.00000   0.00000   0.00000   0.00000   2.11433
   A110       2.08606   0.00000   0.00000   0.00000   0.00000   2.08606
   A111       2.01963   0.00000   0.00000   0.00000   0.00000   2.01963
   A112       2.17749   0.00000   0.00000   0.00000   0.00000   2.17749
   A113       2.07004   0.00000   0.00000   0.00000   0.00000   2.07004
   A114       1.94441   0.00000   0.00000   0.00000   0.00000   1.94441
   A115       1.94386   0.00000   0.00000   0.00000   0.00000   1.94386
   A116       1.84492   0.00000   0.00000   0.00000   0.00000   1.84492
   A117       1.91196   0.00000   0.00000   0.00000   0.00000   1.91196
   A118       1.90835   0.00000   0.00000   0.00000   0.00000   1.90835
   A119       1.90890   0.00000   0.00000   0.00000   0.00000   1.90890
   A120       2.07049   0.00000   0.00000  -0.00001  -0.00001   2.07049
   A121       1.94398   0.00000   0.00000   0.00000   0.00000   1.94397
   A122       1.94399   0.00000   0.00000   0.00000   0.00000   1.94399
   A123       1.84476   0.00000   0.00000   0.00000   0.00000   1.84476
   A124       1.91222   0.00000   0.00000   0.00000   0.00000   1.91222
   A125       1.90860   0.00000   0.00000   0.00000   0.00000   1.90860
   A126       1.90885   0.00000   0.00000   0.00000   0.00000   1.90885
   A127       3.33083   0.00000   0.00000  -0.00003  -0.00003   3.33080
   A128       3.27823   0.00000   0.00000  -0.00002  -0.00002   3.27821
    D1       -1.53520   0.00000   0.00000   0.00010   0.00010  -1.53510
    D2        1.40286   0.00000   0.00000   0.00006   0.00006   1.40293
    D3        3.11335   0.00000   0.00000   0.00011   0.00011   3.11346
    D4       -0.23177   0.00000   0.00000   0.00008   0.00008  -0.23170
    D5        1.41093   0.00000   0.00000   0.00008   0.00008   1.41101
    D6       -1.93420   0.00000   0.00000   0.00005   0.00005  -1.93414
    D7        0.15585   0.00000   0.00000   0.00010   0.00010   0.15595
    D8        3.09391   0.00000   0.00000   0.00007   0.00007   3.09398
    D9        1.57821   0.00000   0.00000  -0.00003  -0.00003   1.57818
   D10       -1.17003   0.00000   0.00000  -0.00009  -0.00009  -1.17012
   D11        3.01718   0.00000   0.00000  -0.00003  -0.00003   3.01715
   D12        0.26893   0.00000   0.00000  -0.00009  -0.00009   0.26884
   D13       -0.30844   0.00000   0.00000  -0.00001  -0.00001  -0.30844
   D14       -3.05668   0.00000   0.00000  -0.00007  -0.00007  -3.05675
   D15       -1.81741   0.00000   0.00000  -0.00003  -0.00003  -1.81744
   D16        1.71753   0.00000   0.00000  -0.00009  -0.00009   1.71744
   D17       -2.69819   0.00000   0.00000  -0.00008  -0.00008  -2.69827
   D18        0.83674   0.00000   0.00000  -0.00014  -0.00014   0.83661
   D19        2.24497   0.00000   0.00000   0.00002   0.00002   2.24499
   D20       -1.09290   0.00000   0.00000  -0.00001  -0.00001  -1.09291
   D21        1.47818   0.00000   0.00000  -0.00003  -0.00003   1.47816
   D22       -1.85969   0.00000   0.00000  -0.00006  -0.00006  -1.85975
   D23        0.23186   0.00000   0.00000  -0.00003  -0.00003   0.23183
   D24       -3.10601   0.00000   0.00000  -0.00006  -0.00006  -3.10608
   D25       -1.49806   0.00000   0.00000  -0.00005  -0.00005  -1.49811
   D26        1.44725   0.00000   0.00000  -0.00008  -0.00008   1.44717
   D27        3.09394   0.00000   0.00000  -0.00006  -0.00006   3.09388
   D28       -0.24393   0.00000   0.00000  -0.00009  -0.00009  -0.24402
   D29       -0.38740   0.00000   0.00000  -0.00001  -0.00001  -0.38741
   D30       -3.05562   0.00000   0.00000   0.00012   0.00012  -3.05550
   D31       -1.84142   0.00000   0.00000   0.00000   0.00000  -1.84142
   D32        1.77354   0.00000   0.00000   0.00013   0.00013   1.77367
   D33       -2.37864   0.00000   0.00000   0.00004   0.00004  -2.37861
   D34        1.23632   0.00000   0.00000   0.00017   0.00017   1.23649
   D35        1.50582   0.00000   0.00000  -0.00003  -0.00003   1.50579
   D36       -1.16240   0.00000   0.00000   0.00010   0.00010  -1.16230
   D37        2.96598   0.00000   0.00000  -0.00002  -0.00002   2.96595
   D38        0.29775   0.00000   0.00000   0.00011   0.00011   0.29786
   D39       -0.17981   0.00000   0.00000  -0.00003  -0.00003  -0.17984
   D40        2.94045   0.00000   0.00000  -0.00002  -0.00002   2.94044
   D41       -3.11131   0.00000   0.00000   0.00000   0.00000  -3.11131
   D42        0.00896   0.00000   0.00000   0.00001   0.00001   0.00897
   D43       -2.96797   0.00000   0.00000   0.00002   0.00002  -2.96795
   D44        0.16118   0.00000   0.00000  -0.00004  -0.00004   0.16114
   D45       -0.01483   0.00000   0.00000  -0.00002  -0.00002  -0.01484
   D46        3.11432   0.00000   0.00000  -0.00008  -0.00008   3.11425
   D47       -2.75303   0.00000   0.00000  -0.00003  -0.00003  -2.75306
   D48        0.01278   0.00000   0.00000   0.00002   0.00002   0.01281
   D49       -0.29603   0.00000   0.00000   0.00011   0.00011  -0.29593
   D50        2.81359   0.00000   0.00000   0.00001   0.00001   2.81360
   D51       -3.12091   0.00000   0.00000   0.00006   0.00006  -3.12085
   D52       -0.01129   0.00000   0.00000  -0.00004  -0.00004  -0.01133
   D53       -0.00969   0.00000   0.00000   0.00000   0.00000  -0.00969
   D54        3.09771   0.00000   0.00000   0.00000   0.00000   3.09771
   D55        0.00274   0.00000   0.00000  -0.00002  -0.00002   0.00271
   D56        3.08750   0.00000   0.00000  -0.00005  -0.00005   3.08745
   D57       -3.10068   0.00000   0.00000  -0.00003  -0.00003  -3.10071
   D58       -0.01592   0.00000   0.00000  -0.00005  -0.00005  -0.01597
   D59        2.58742   0.00000   0.00000   0.00019   0.00019   2.58761
   D60       -0.55089   0.00000   0.00000   0.00017   0.00017  -0.55071
   D61       -0.59534   0.00000   0.00000   0.00020   0.00020  -0.59515
   D62        2.54953   0.00000   0.00000   0.00018   0.00018   2.54971
   D63       -3.13209   0.00000   0.00000   0.00000   0.00000  -3.13208
   D64        0.00012   0.00000   0.00000   0.00000   0.00000   0.00012
   D65       -0.01294   0.00000   0.00000   0.00002   0.00002  -0.01292
   D66        3.11927   0.00000   0.00000   0.00001   0.00001   3.11928
   D67       -3.13854   0.00000   0.00000   0.00000   0.00000  -3.13854
   D68       -0.00350   0.00000   0.00000  -0.00001  -0.00001  -0.00351
   D69       -0.00646   0.00000   0.00000   0.00000   0.00000  -0.00646
   D70        3.12858   0.00000   0.00000  -0.00001  -0.00001   3.12857
   D71       -3.13595   0.00000   0.00000   0.00002   0.00002  -3.13593
   D72       -0.00203   0.00000   0.00000   0.00001   0.00001  -0.00202
   D73       -0.00089   0.00000   0.00000   0.00001   0.00001  -0.00088
   D74        3.13303   0.00000   0.00000   0.00000   0.00000   3.13303
   D75        0.01151   0.00000   0.00000   0.00001   0.00001   0.01152
   D76       -3.11654   0.00000   0.00000   0.00007   0.00007  -3.11646
   D77       -3.13772   0.00000   0.00000   0.00000   0.00000  -3.13773
   D78        0.01741   0.00000   0.00000   0.00006   0.00006   0.01748
   D79        0.07903   0.00000   0.00000  -0.00003  -0.00003   0.07900
   D80       -3.02052   0.00000   0.00000   0.00010   0.00010  -3.02042
   D81       -3.07517   0.00000   0.00000  -0.00009  -0.00009  -3.07526
   D82        0.10846   0.00000   0.00000   0.00004   0.00004   0.10850
   D83        0.00490   0.00000   0.00000   0.00004   0.00004   0.00494
   D84       -3.07141   0.00000   0.00000   0.00007   0.00007  -3.07135
   D85        3.10807   0.00000   0.00000  -0.00009  -0.00009   3.10798
   D86        0.03175   0.00000   0.00000  -0.00006  -0.00006   0.03169
   D87       -0.17386   0.00000   0.00000  -0.00003  -0.00003  -0.17389
   D88        2.94880   0.00000   0.00000  -0.00003  -0.00003   2.94876
   D89       -3.11429   0.00000   0.00000   0.00000   0.00000  -3.11429
   D90        0.00836   0.00000   0.00000   0.00000   0.00000   0.00836
   D91       -2.97336   0.00000   0.00000   0.00003   0.00003  -2.97333
   D92        0.15351   0.00000   0.00000   0.00005   0.00005   0.15356
   D93       -0.01622   0.00000   0.00000   0.00000   0.00000  -0.01622
   D94        3.11065   0.00000   0.00000   0.00002   0.00002   3.11067
   D95       -2.66744   0.00000   0.00000   0.00010   0.00010  -2.66733
   D96        0.01404   0.00000   0.00000  -0.00003  -0.00003   0.01401
   D97       -0.34346   0.00000   0.00000  -0.00013  -0.00013  -0.34359
   D98        2.75290   0.00000   0.00000  -0.00009  -0.00009   2.75282
   D99       -3.10919   0.00000   0.00000  -0.00002  -0.00002  -3.10922
   D100      -0.01283   0.00000   0.00000   0.00002   0.00002  -0.01281
   D101      -0.01018   0.00000   0.00000   0.00002   0.00002  -0.01016
   D102       3.09302   0.00000   0.00000   0.00002   0.00002   3.09304
   D103       0.00230   0.00000   0.00000  -0.00001  -0.00001   0.00229
   D104       3.08290   0.00000   0.00000   0.00000   0.00000   3.08290
   D105      -3.09647   0.00000   0.00000  -0.00001  -0.00001  -3.09648
   D106      -0.01587   0.00000   0.00000   0.00000   0.00000  -0.01587
   D107       2.59895   0.00000   0.00000   0.00004   0.00004   2.59898
   D108      -0.54018   0.00000   0.00000   0.00004   0.00004  -0.54014
   D109      -0.58885   0.00000   0.00000   0.00004   0.00004  -0.58881
   D110       2.55521   0.00000   0.00000   0.00004   0.00004   2.55525
   D111      -3.13216   0.00000   0.00000   0.00000   0.00000  -3.13216
   D112       0.00217   0.00000   0.00000   0.00000   0.00000   0.00217
   D113      -0.01052   0.00000   0.00000   0.00000   0.00000  -0.01052
   D114       3.12381   0.00000   0.00000   0.00000   0.00000   3.12381
   D115      -3.14158   0.00000   0.00000   0.00000   0.00000  -3.14158
   D116      -0.00500   0.00000   0.00000   0.00000   0.00000  -0.00500
   D117      -0.00734   0.00000   0.00000   0.00000   0.00000  -0.00735
   D118       3.12923   0.00000   0.00000   0.00000   0.00000   3.12924
   D119      -3.13957   0.00000   0.00000  -0.00001  -0.00001  -3.13958
   D120      -0.00236   0.00000   0.00000  -0.00001  -0.00001  -0.00237
   D121      -0.00297   0.00000   0.00000  -0.00001  -0.00001  -0.00298
   D122       3.13424   0.00000   0.00000   0.00000   0.00000   3.13424
   D123       0.01334   0.00000   0.00000   0.00001   0.00001   0.01334
   D124      -3.11225   0.00000   0.00000  -0.00002  -0.00002  -3.11227
   D125      -3.13262   0.00000   0.00000   0.00001   0.00001  -3.13261
   D126       0.02498   0.00000   0.00000  -0.00001  -0.00001   0.02496
   D127       0.12595   0.00000   0.00000   0.00005   0.00005   0.12600
   D128      -2.95644   0.00000   0.00000  -0.00001  -0.00001  -2.95645
   D129      -3.03057   0.00000   0.00000   0.00008   0.00008  -3.03049
   D130       0.17023   0.00000   0.00000   0.00001   0.00001   0.17024
   D131       0.00606   0.00000   0.00000  -0.00001  -0.00001   0.00605
   D132      -3.06539   0.00000   0.00000  -0.00002  -0.00002  -3.06540
   D133       3.09365   0.00000   0.00000   0.00005   0.00005   3.09370
   D134       0.02221   0.00000   0.00000   0.00004   0.00004   0.02225
   D135       3.13058   0.00000   0.00000  -0.00002  -0.00002   3.13056
   D136      -0.03290   0.00000   0.00000  -0.00002  -0.00002  -0.03292
   D137      -0.01434   0.00000   0.00000   0.00000   0.00000  -0.01434
   D138       3.10537   0.00000   0.00000   0.00000   0.00000   3.10537
   D139       3.13938   0.00000   0.00000   0.00002   0.00002   3.13940
   D140       0.00141   0.00000   0.00000   0.00001   0.00001   0.00143
   D141       0.00107   0.00000   0.00000   0.00001   0.00001   0.00107
   D142      -3.13690   0.00000   0.00000   0.00000   0.00000  -3.13690
   D143       0.01551   0.00000   0.00000  -0.00001  -0.00001   0.01550
   D144       3.13949   0.00000   0.00000   0.00000   0.00000   3.13949
   D145      -3.10437   0.00000   0.00000  -0.00001  -0.00001  -3.10438
   D146       0.01962   0.00000   0.00000   0.00000   0.00000   0.01962
   D147       0.01101   0.00000   0.00000   0.00000   0.00000   0.01102
   D148      -3.14142   0.00000   0.00000   0.00000   0.00000  -3.14142
   D149      -3.13426   0.00000   0.00000   0.00001   0.00001  -3.13424
   D150      -0.00350   0.00000   0.00000   0.00001   0.00001  -0.00349
   D151      -0.00351   0.00000   0.00000   0.00002   0.00002  -0.00349
   D152       3.13507   0.00000   0.00000   0.00000   0.00000   3.13507
   D153      -3.12795   0.00000   0.00000   0.00001   0.00001  -3.12794
   D154       0.01063   0.00000   0.00000  -0.00001  -0.00001   0.01062
   D155      -0.00982   0.00000   0.00000  -0.00001  -0.00001  -0.00983
   D156       3.13508   0.00000   0.00000   0.00000   0.00000   3.13509
   D157      -3.14031   0.00000   0.00000  -0.00001  -0.00001  -3.14032
   D158       0.00459   0.00000   0.00000   0.00001   0.00001   0.00459
   D159      -3.12911   0.00000   0.00000   0.00001   0.00001  -3.12910
   D160       0.00928   0.00000   0.00000  -0.00001  -0.00001   0.00928
   D161       3.12870   0.00000   0.00000   0.00000   0.00000   3.12870
   D162      -0.03451   0.00000   0.00000   0.00000   0.00000  -0.03452
   D163      -0.01538   0.00000   0.00000   0.00000   0.00000  -0.01538
   D164       3.10459   0.00000   0.00000   0.00000   0.00000   3.10458
   D165       3.14150   0.00000   0.00000   0.00000   0.00000   3.14150
   D166       0.00394   0.00000   0.00000   0.00000   0.00000   0.00393
   D167       0.00237   0.00000   0.00000   0.00000   0.00000   0.00237
   D168      -3.13519   0.00000   0.00000   0.00000   0.00000  -3.13519
   D169       0.01503   0.00000   0.00000   0.00000   0.00000   0.01503
   D170       3.14000   0.00000   0.00000   0.00000   0.00000   3.13999
   D171      -3.10512   0.00000   0.00000   0.00000   0.00000  -3.10512
   D172       0.01985   0.00000   0.00000   0.00000   0.00000   0.01985
   D173       0.01097   0.00000   0.00000   0.00000   0.00000   0.01097
   D174       3.14158   0.00000   0.00000   0.00000   0.00000   3.14158
   D175      -3.13470   0.00000   0.00000   0.00001   0.00001  -3.13470
   D176      -0.00409   0.00000   0.00000   0.00001   0.00001  -0.00409
   D177      -0.00180   0.00000   0.00000   0.00001   0.00001  -0.00179
   D178       3.13717   0.00000   0.00000  -0.00001  -0.00001   3.13716
   D179      -3.12719   0.00000   0.00000   0.00001   0.00001  -3.12718
   D180       0.01177   0.00000   0.00000  -0.00001  -0.00001   0.01176
   D181      -0.01127   0.00000   0.00000  -0.00001  -0.00001  -0.01128
   D182       3.13321   0.00000   0.00000   0.00001   0.00001   3.13322
   D183       3.14157   0.00000   0.00000  -0.00001  -0.00001   3.14156
   D184       0.00286   0.00000   0.00000   0.00001   0.00001   0.00288
   D185      -3.13594   0.00000   0.00000   0.00007   0.00007  -3.13588
   D186       0.00286   0.00000   0.00000   0.00005   0.00005   0.00291
   D187      -1.07920   0.00000   0.00000   0.00000   0.00000  -1.07920
   D188       1.06127   0.00000   0.00000   0.00000   0.00000   1.06127
   D189       3.13281   0.00000   0.00000   0.00000   0.00000   3.13281
   D190      -1.07413   0.00000   0.00000  -0.00004  -0.00004  -1.07417
   D191       1.06647   0.00000   0.00000  -0.00005  -0.00005   1.06642
   D192       3.13791   0.00000   0.00000  -0.00004  -0.00004   3.13787
         Item               Value     Threshold  Converged?
 Maximum Force            0.000011     0.000450     YES
 RMS     Force            0.000001     0.000300     YES
 Maximum Displacement     0.000751     0.001800     YES
 RMS     Displacement     0.000131     0.001200     YES
 Predicted change in Energy=-5.095141D-09
 Optimization completed.
    -- Stationary point found.
                           ----------------------------
                           !   Optimized Parameters   !
                           ! (Angstroms and Degrees)  !
 --------------------------                            --------------------------
 ! Name  Definition              Value          Derivative Info.                !
 --------------------------------------------------------------------------------
 ! R1    R(1,2)                  2.4032         -DE/DX =    0.0                 !
 ! R2    R(1,3)                  2.3542         -DE/DX =    0.0                 !
 ! R3    R(1,4)                  2.2086         -DE/DX =    0.0                 !
 ! R4    R(1,19)                 2.339          -DE/DX =    0.0                 !
 ! R5    R(1,20)                 2.3269         -DE/DX =    0.0                 !
 ! R6    R(1,21)                 2.2614         -DE/DX =    0.0                 !
 ! R7    R(3,7)                  1.3343         -DE/DX =    0.0                 !
 ! R8    R(3,15)                 1.3465         -DE/DX =    0.0                 !
 ! R9    R(4,5)                  1.2971         -DE/DX =    0.0                 !
 ! R10   R(4,16)                 1.3674         -DE/DX =    0.0                 !
 ! R11   R(5,6)                  1.3478         -DE/DX =    0.0                 !
 ! R12   R(6,17)                 1.3594         -DE/DX =    0.0                 !
 ! R13   R(6,36)                 1.4262         -DE/DX =    0.0                 !
 ! R14   R(7,8)                  1.0835         -DE/DX =    0.0                 !
 ! R15   R(7,9)                  1.3903         -DE/DX =    0.0                 !
 ! R16   R(9,10)                 1.0826         -DE/DX =    0.0                 !
 ! R17   R(9,11)                 1.3921         -DE/DX =    0.0                 !
 ! R18   R(11,12)                1.0839         -DE/DX =    0.0                 !
 ! R19   R(11,13)                1.3881         -DE/DX =    0.0                 !
 ! R20   R(13,14)                1.0831         -DE/DX =    0.0                 !
 ! R21   R(13,15)                1.3966         -DE/DX =    0.0                 !
 ! R22   R(15,16)                1.4589         -DE/DX =    0.0                 !
 ! R23   R(16,17)                1.3766         -DE/DX =    0.0                 !
 ! R24   R(17,18)                1.0751         -DE/DX =    0.0                 !
 ! R25   R(20,24)                1.3336         -DE/DX =    0.0                 !
 ! R26   R(20,32)                1.3458         -DE/DX =    0.0                 !
 ! R27   R(21,22)                1.2965         -DE/DX =    0.0                 !
 ! R28   R(21,33)                1.3669         -DE/DX =    0.0                 !
 ! R29   R(22,23)                1.3461         -DE/DX =    0.0                 !
 ! R30   R(23,34)                1.3606         -DE/DX =    0.0                 !
 ! R31   R(23,46)                1.427          -DE/DX =    0.0                 !
 ! R32   R(24,25)                1.0839         -DE/DX =    0.0                 !
 ! R33   R(24,26)                1.391          -DE/DX =    0.0                 !
 ! R34   R(26,27)                1.0826         -DE/DX =    0.0                 !
 ! R35   R(26,28)                1.3916         -DE/DX =    0.0                 !
 ! R36   R(28,29)                1.0839         -DE/DX =    0.0                 !
 ! R37   R(28,30)                1.3889         -DE/DX =    0.0                 !
 ! R38   R(30,31)                1.0832         -DE/DX =    0.0                 !
 ! R39   R(30,32)                1.3963         -DE/DX =    0.0                 !
 ! R40   R(32,33)                1.462          -DE/DX =    0.0                 !
 ! R41   R(33,34)                1.3766         -DE/DX =    0.0                 !
 ! R42   R(34,35)                1.0751         -DE/DX =    0.0                 !
 ! R43   R(36,37)                1.3967         -DE/DX =    0.0                 !
 ! R44   R(36,38)                1.3911         -DE/DX =    0.0                 !
 ! R45   R(37,39)                1.3847         -DE/DX =    0.0                 !
 ! R46   R(37,42)                1.0835         -DE/DX =    0.0                 !
 ! R47   R(38,40)                1.3915         -DE/DX =    0.0                 !
 ! R48   R(38,43)                1.0819         -DE/DX =    0.0                 !
 ! R49   R(39,41)                1.4015         -DE/DX =    0.0                 !
 ! R50   R(39,44)                1.0826         -DE/DX =    0.0                 !
 ! R51   R(40,41)                1.399          -DE/DX =    0.0                 !
 ! R52   R(40,45)                1.081          -DE/DX =    0.0                 !
 ! R53   R(41,56)                1.3581         -DE/DX =    0.0                 !
 ! R54   R(46,47)                1.3966         -DE/DX =    0.0                 !
 ! R55   R(46,48)                1.391          -DE/DX =    0.0                 !
 ! R56   R(47,49)                1.3846         -DE/DX =    0.0                 !
 ! R57   R(47,52)                1.0835         -DE/DX =    0.0                 !
 ! R58   R(48,50)                1.3914         -DE/DX =    0.0                 !
 ! R59   R(48,53)                1.082          -DE/DX =    0.0                 !
 ! R60   R(49,51)                1.4016         -DE/DX =    0.0                 !
 ! R61   R(49,54)                1.0826         -DE/DX =    0.0                 !
 ! R62   R(50,51)                1.3991         -DE/DX =    0.0                 !
 ! R63   R(50,55)                1.081          -DE/DX =    0.0                 !
 ! R64   R(51,61)                1.3576         -DE/DX =    0.0                 !
 ! R65   R(56,57)                1.4239         -DE/DX =    0.0                 !
 ! R66   R(57,58)                1.0951         -DE/DX =    0.0                 !
 ! R67   R(57,59)                1.095          -DE/DX =    0.0                 !
 ! R68   R(57,60)                1.0883         -DE/DX =    0.0                 !
 ! R69   R(61,62)                1.4241         -DE/DX =    0.0                 !
 ! R70   R(62,63)                1.095          -DE/DX =    0.0                 !
 ! R71   R(62,64)                1.095          -DE/DX =    0.0                 !
 ! R72   R(62,65)                1.0883         -DE/DX =    0.0                 !
 ! A1    A(2,1,3)               83.2451         -DE/DX =    0.0                 !
 ! A2    A(2,1,4)               91.3799         -DE/DX =    0.0                 !
 ! A3    A(2,1,19)             107.5974         -DE/DX =    0.0                 !
 ! A4    A(2,1,20)             163.8599         -DE/DX =    0.0                 !
 ! A5    A(2,1,21)              96.9522         -DE/DX =    0.0                 !
 ! A6    A(3,1,4)               72.0765         -DE/DX =    0.0                 !
 ! A7    A(3,1,20)              85.1125         -DE/DX =    0.0                 !
 ! A8    A(3,1,21)              90.9378         -DE/DX =    0.0                 !
 ! A9    A(4,1,19)              99.4838         -DE/DX =    0.0                 !
 ! A10   A(4,1,20)              95.6356         -DE/DX =    0.0                 !
 ! A11   A(4,1,21)             160.1024         -DE/DX =    0.0                 !
 ! A12   A(19,1,20)             85.5939         -DE/DX =    0.0                 !
 ! A13   A(19,1,21)             95.179          -DE/DX =    0.0                 !
 ! A14   A(20,1,21)             72.0652         -DE/DX =    0.0                 !
 ! A15   A(1,3,7)              125.4877         -DE/DX =    0.0                 !
 ! A16   A(1,3,15)             114.9803         -DE/DX =    0.0                 !
 ! A17   A(7,3,15)             118.5337         -DE/DX =    0.0                 !
 ! A18   A(1,4,5)              130.3542         -DE/DX =    0.0                 !
 ! A19   A(1,4,16)             116.1073         -DE/DX =    0.0                 !
 ! A20   A(5,4,16)             110.3104         -DE/DX =    0.0                 !
 ! A21   A(4,5,6)              106.9208         -DE/DX =    0.0                 !
 ! A22   A(5,6,17)             110.8912         -DE/DX =    0.0                 !
 ! A23   A(5,6,36)             119.9694         -DE/DX =    0.0                 !
 ! A24   A(17,6,36)            129.1045         -DE/DX =    0.0                 !
 ! A25   A(3,7,8)              115.758          -DE/DX =    0.0                 !
 ! A26   A(3,7,9)              123.0772         -DE/DX =    0.0                 !
 ! A27   A(8,7,9)              121.1533         -DE/DX =    0.0                 !
 ! A28   A(7,9,10)             120.1464         -DE/DX =    0.0                 !
 ! A29   A(7,9,11)             118.4341         -DE/DX =    0.0                 !
 ! A30   A(10,9,11)            121.4172         -DE/DX =    0.0                 !
 ! A31   A(9,11,12)            120.6885         -DE/DX =    0.0                 !
 ! A32   A(9,11,13)            118.9804         -DE/DX =    0.0                 !
 ! A33   A(12,11,13)           120.33           -DE/DX =    0.0                 !
 ! A34   A(11,13,14)           120.7823         -DE/DX =    0.0                 !
 ! A35   A(11,13,15)           118.8447         -DE/DX =    0.0                 !
 ! A36   A(14,13,15)           120.3716         -DE/DX =    0.0                 !
 ! A37   A(3,15,13)            122.1252         -DE/DX =    0.0                 !
 ! A38   A(3,15,16)            114.5275         -DE/DX =    0.0                 !
 ! A39   A(13,15,16)           123.3432         -DE/DX =    0.0                 !
 ! A40   A(4,16,15)            119.2061         -DE/DX =    0.0                 !
 ! A41   A(4,16,17)            107.3222         -DE/DX =    0.0                 !
 ! A42   A(15,16,17)           133.4382         -DE/DX =    0.0                 !
 ! A43   A(6,17,16)            104.5504         -DE/DX =    0.0                 !
 ! A44   A(6,17,18)            122.5577         -DE/DX =    0.0                 !
 ! A45   A(16,17,18)           132.789          -DE/DX =    0.0                 !
 ! A46   A(1,20,24)            124.4018         -DE/DX =    0.0                 !
 ! A47   A(1,20,32)            115.991          -DE/DX =    0.0                 !
 ! A48   A(24,20,32)           118.6731         -DE/DX =    0.0                 !
 ! A49   A(1,21,22)            130.9649         -DE/DX =    0.0                 !
 ! A50   A(1,21,33)            114.0114         -DE/DX =    0.0                 !
 ! A51   A(22,21,33)           110.3129         -DE/DX =    0.0                 !
 ! A52   A(21,22,23)           106.9784         -DE/DX =    0.0                 !
 ! A53   A(22,23,34)           110.8881         -DE/DX =    0.0                 !
 ! A54   A(22,23,46)           119.9994         -DE/DX =    0.0                 !
 ! A55   A(34,23,46)           129.0684         -DE/DX =    0.0                 !
 ! A56   A(20,24,25)           115.7465         -DE/DX =    0.0                 !
 ! A57   A(20,24,26)           122.997          -DE/DX =    0.0                 !
 ! A58   A(25,24,26)           121.2475         -DE/DX =    0.0                 !
 ! A59   A(24,26,27)           120.189          -DE/DX =    0.0                 !
 ! A60   A(24,26,28)           118.4058         -DE/DX =    0.0                 !
 ! A61   A(27,26,28)           121.4038         -DE/DX =    0.0                 !
 ! A62   A(26,28,29)           120.6699         -DE/DX =    0.0                 !
 ! A63   A(26,28,30)           119.0417         -DE/DX =    0.0                 !
 ! A64   A(29,28,30)           120.2878         -DE/DX =    0.0                 !
 ! A65   A(28,30,31)           120.7417         -DE/DX =    0.0                 !
 ! A66   A(28,30,32)           118.787          -DE/DX =    0.0                 !
 ! A67   A(31,30,32)           120.4708         -DE/DX =    0.0                 !
 ! A68   A(20,32,30)           122.0895         -DE/DX =    0.0                 !
 ! A69   A(20,32,33)           114.6371         -DE/DX =    0.0                 !
 ! A70   A(30,32,33)           123.2677         -DE/DX =    0.0                 !
 ! A71   A(21,33,32)           119.4477         -DE/DX =    0.0                 !
 ! A72   A(21,33,34)           107.327          -DE/DX =    0.0                 !
 ! A73   A(32,33,34)           133.1585         -DE/DX =    0.0                 !
 ! A74   A(23,34,33)           104.4875         -DE/DX =    0.0                 !
 ! A75   A(23,34,35)           122.5413         -DE/DX =    0.0                 !
 ! A76   A(33,34,35)           132.8525         -DE/DX =    0.0                 !
 ! A77   A(6,36,37)            120.4133         -DE/DX =    0.0                 !
 ! A78   A(6,36,38)            119.2096         -DE/DX =    0.0                 !
 ! A79   A(37,36,38)           120.3768         -DE/DX =    0.0                 !
 ! A80   A(36,37,39)           119.7559         -DE/DX =    0.0                 !
 ! A81   A(36,37,42)           120.4946         -DE/DX =    0.0                 !
 ! A82   A(39,37,42)           119.7377         -DE/DX =    0.0                 !
 ! A83   A(36,38,40)           119.8871         -DE/DX =    0.0                 !
 ! A84   A(36,38,43)           119.4138         -DE/DX =    0.0                 !
 ! A85   A(40,38,43)           120.6988         -DE/DX =    0.0                 !
 ! A86   A(37,39,41)           120.3525         -DE/DX =    0.0                 !
 ! A87   A(37,39,44)           121.1262         -DE/DX =    0.0                 !
 ! A88   A(41,39,44)           118.5138         -DE/DX =    0.0                 !
 ! A89   A(38,40,41)           120.096          -DE/DX =    0.0                 !
 ! A90   A(38,40,45)           118.7744         -DE/DX =    0.0                 !
 ! A91   A(41,40,45)           121.1266         -DE/DX =    0.0                 !
 ! A92   A(39,41,40)           119.5235         -DE/DX =    0.0                 !
 ! A93   A(39,41,56)           115.7224         -DE/DX =    0.0                 !
 ! A94   A(40,41,56)           124.7539         -DE/DX =    0.0                 !
 ! A95   A(23,46,47)           120.3985         -DE/DX =    0.0                 !
 ! A96   A(23,46,48)           119.1862         -DE/DX =    0.0                 !
 ! A97   A(47,46,48)           120.4152         -DE/DX =    0.0                 !
 ! A98   A(46,47,49)           119.7359         -DE/DX =    0.0                 !
 ! A99   A(46,47,52)           120.5326         -DE/DX =    0.0                 !
 ! A100  A(49,47,52)           119.72           -DE/DX =    0.0                 !
 ! A101  A(46,48,50)           119.8613         -DE/DX =    0.0                 !
 ! A102  A(46,48,53)           119.4604         -DE/DX =    0.0                 !
 ! A103  A(50,48,53)           120.6779         -DE/DX =    0.0                 !
 ! A104  A(47,49,51)           120.355          -DE/DX =    0.0                 !
 ! A105  A(47,49,54)           121.1239         -DE/DX =    0.0                 !
 ! A106  A(51,49,54)           118.5144         -DE/DX =    0.0                 !
 ! A107  A(48,50,51)           120.1012         -DE/DX =    0.0                 !
 ! A108  A(48,50,55)           118.7531         -DE/DX =    0.0                 !
 ! A109  A(51,50,55)           121.1425         -DE/DX =    0.0                 !
 ! A110  A(49,51,50)           119.5226         -DE/DX =    0.0                 !
 ! A111  A(49,51,61)           115.7161         -DE/DX =    0.0                 !
 ! A112  A(50,51,61)           124.7611         -DE/DX =    0.0                 !
 ! A113  A(41,56,57)           118.6048         -DE/DX =    0.0                 !
 ! A114  A(56,57,58)           111.4066         -DE/DX =    0.0                 !
 ! A115  A(56,57,59)           111.3748         -DE/DX =    0.0                 !
 ! A116  A(56,57,60)           105.7062         -DE/DX =    0.0                 !
 ! A117  A(58,57,59)           109.5473         -DE/DX =    0.0                 !
 ! A118  A(58,57,60)           109.3405         -DE/DX =    0.0                 !
 ! A119  A(59,57,60)           109.372          -DE/DX =    0.0                 !
 ! A120  A(51,61,62)           118.6305         -DE/DX =    0.0                 !
 ! A121  A(61,62,63)           111.3816         -DE/DX =    0.0                 !
 ! A122  A(61,62,64)           111.3825         -DE/DX =    0.0                 !
 ! A123  A(61,62,65)           105.6967         -DE/DX =    0.0                 !
 ! A124  A(63,62,64)           109.5624         -DE/DX =    0.0                 !
 ! A125  A(63,62,65)           109.355          -DE/DX =    0.0                 !
 ! A126  A(64,62,65)           109.369          -DE/DX =    0.0                 !
 ! A127  L(3,1,19,2,-1)        190.8425         -DE/DX =    0.0                 !
 ! A128  L(3,1,19,2,-2)        187.8289         -DE/DX =    0.0                 !
 ! D1    D(2,1,3,7)            -87.9604         -DE/DX =    0.0                 !
 ! D2    D(2,1,3,15)            80.3781         -DE/DX =    0.0                 !
 ! D3    D(4,1,3,7)            178.3819         -DE/DX =    0.0                 !
 ! D4    D(4,1,3,15)           -13.2796         -DE/DX =    0.0                 !
 ! D5    D(20,1,3,7)            80.8403         -DE/DX =    0.0                 !
 ! D6    D(20,1,3,15)         -110.8212         -DE/DX =    0.0                 !
 ! D7    D(21,1,3,7)             8.9297         -DE/DX =    0.0                 !
 ! D8    D(21,1,3,15)          177.2681         -DE/DX =    0.0                 !
 ! D9    D(2,1,4,5)             90.425          -DE/DX =    0.0                 !
 ! D10   D(2,1,4,16)           -67.0379         -DE/DX =    0.0                 !
 ! D11   D(3,1,4,5)            172.8717         -DE/DX =    0.0                 !
 ! D12   D(3,1,4,16)            15.4088         -DE/DX =    0.0                 !
 ! D13   D(19,1,4,5)           -17.6721         -DE/DX =    0.0                 !
 ! D14   D(19,1,4,16)         -175.135          -DE/DX =    0.0                 !
 ! D15   D(20,1,4,5)          -104.1299         -DE/DX =    0.0                 !
 ! D16   D(20,1,4,16)           98.4072         -DE/DX =    0.0                 !
 ! D17   D(21,1,4,5)          -154.5952         -DE/DX =    0.0                 !
 ! D18   D(21,1,4,16)           47.9419         -DE/DX =    0.0                 !
 ! D19   D(2,1,20,24)          128.6274         -DE/DX =    0.0                 !
 ! D20   D(2,1,20,32)          -62.6186         -DE/DX =    0.0                 !
 ! D21   D(3,1,20,24)           84.6938         -DE/DX =    0.0                 !
 ! D22   D(3,1,20,32)         -106.5523         -DE/DX =    0.0                 !
 ! D23   D(4,1,20,24)           13.2847         -DE/DX =    0.0                 !
 ! D24   D(4,1,20,32)         -177.9614         -DE/DX =    0.0                 !
 ! D25   D(19,1,20,24)         -85.8327         -DE/DX =    0.0                 !
 ! D26   D(19,1,20,32)          82.9213         -DE/DX =    0.0                 !
 ! D27   D(21,1,20,24)         177.2696         -DE/DX =    0.0                 !
 ! D28   D(21,1,20,32)         -13.9764         -DE/DX =    0.0                 !
 ! D29   D(2,1,21,22)          -22.1963         -DE/DX =    0.0                 !
 ! D30   D(2,1,21,33)         -175.0743         -DE/DX =    0.0                 !
 ! D31   D(3,1,21,22)         -105.5054         -DE/DX =    0.0                 !
 ! D32   D(3,1,21,33)          101.6165         -DE/DX =    0.0                 !
 ! D33   D(4,1,21,22)         -136.2862         -DE/DX =    0.0                 !
 ! D34   D(4,1,21,33)           70.8357         -DE/DX =    0.0                 !
 ! D35   D(19,1,21,22)          86.2772         -DE/DX =    0.0                 !
 ! D36   D(19,1,21,33)         -66.6009         -DE/DX =    0.0                 !
 ! D37   D(20,1,21,22)         169.9379         -DE/DX =    0.0                 !
 ! D38   D(20,1,21,33)          17.0599         -DE/DX =    0.0                 !
 ! D39   D(1,3,7,8)            -10.3023         -DE/DX =    0.0                 !
 ! D40   D(1,3,7,9)            168.4756         -DE/DX =    0.0                 !
 ! D41   D(15,3,7,8)          -178.2648         -DE/DX =    0.0                 !
 ! D42   D(15,3,7,9)             0.5132         -DE/DX =    0.0                 !
 ! D43   D(1,3,15,13)         -170.0522         -DE/DX =    0.0                 !
 ! D44   D(1,3,15,16)            9.235          -DE/DX =    0.0                 !
 ! D45   D(7,3,15,13)           -0.8496         -DE/DX =    0.0                 !
 ! D46   D(7,3,15,16)          178.4376         -DE/DX =    0.0                 !
 ! D47   D(1,4,5,6)           -157.7373         -DE/DX =    0.0                 !
 ! D48   D(16,4,5,6)             0.7325         -DE/DX =    0.0                 !
 ! D49   D(1,4,16,15)          -16.9615         -DE/DX =    0.0                 !
 ! D50   D(1,4,16,17)          161.2069         -DE/DX =    0.0                 !
 ! D51   D(5,4,16,15)         -178.8152         -DE/DX =    0.0                 !
 ! D52   D(5,4,16,17)           -0.6468         -DE/DX =    0.0                 !
 ! D53   D(4,5,6,17)            -0.5551         -DE/DX =    0.0                 !
 ! D54   D(4,5,6,36)           177.4857         -DE/DX =    0.0                 !
 ! D55   D(5,6,17,16)            0.1568         -DE/DX =    0.0                 !
 ! D56   D(5,6,17,18)          176.9009         -DE/DX =    0.0                 !
 ! D57   D(36,6,17,16)        -177.656          -DE/DX =    0.0                 !
 ! D58   D(36,6,17,18)          -0.9119         -DE/DX =    0.0                 !
 ! D59   D(5,6,36,37)          148.2482         -DE/DX =    0.0                 !
 ! D60   D(5,6,36,38)          -31.5636         -DE/DX =    0.0                 !
 ! D61   D(17,6,36,37)         -34.1107         -DE/DX =    0.0                 !
 ! D62   D(17,6,36,38)         146.0775         -DE/DX =    0.0                 !
 ! D63   D(3,7,9,10)          -179.4553         -DE/DX =    0.0                 !
 ! D64   D(3,7,9,11)             0.007          -DE/DX =    0.0                 !
 ! D65   D(8,7,9,10)            -0.7414         -DE/DX =    0.0                 !
 ! D66   D(8,7,9,11)           178.7209         -DE/DX =    0.0                 !
 ! D67   D(7,9,11,12)         -179.8251         -DE/DX =    0.0                 !
 ! D68   D(7,9,11,13)           -0.2006         -DE/DX =    0.0                 !
 ! D69   D(10,9,11,12)          -0.37           -DE/DX =    0.0                 !
 ! D70   D(10,9,11,13)         179.2544         -DE/DX =    0.0                 !
 ! D71   D(9,11,13,14)        -179.6766         -DE/DX =    0.0                 !
 ! D72   D(9,11,13,15)          -0.1163         -DE/DX =    0.0                 !
 ! D73   D(12,11,13,14)         -0.0508         -DE/DX =    0.0                 !
 ! D74   D(12,11,13,15)        179.5095         -DE/DX =    0.0                 !
 ! D75   D(11,13,15,3)           0.6595         -DE/DX =    0.0                 !
 ! D76   D(11,13,15,16)       -178.5643         -DE/DX =    0.0                 !
 ! D77   D(14,13,15,3)        -179.7784         -DE/DX =    0.0                 !
 ! D78   D(14,13,15,16)          0.9978         -DE/DX =    0.0                 !
 ! D79   D(3,15,16,4)            4.5283         -DE/DX =    0.0                 !
 ! D80   D(3,15,16,17)        -173.0633         -DE/DX =    0.0                 !
 ! D81   D(13,15,16,4)        -176.1942         -DE/DX =    0.0                 !
 ! D82   D(13,15,16,17)          6.2141         -DE/DX =    0.0                 !
 ! D83   D(4,16,17,6)            0.281          -DE/DX =    0.0                 !
 ! D84   D(4,16,17,18)        -175.9789         -DE/DX =    0.0                 !
 ! D85   D(15,16,17,6)         178.079          -DE/DX =    0.0                 !
 ! D86   D(15,16,17,18)          1.8191         -DE/DX =    0.0                 !
 ! D87   D(1,20,24,25)          -9.9612         -DE/DX =    0.0                 !
 ! D88   D(1,20,24,26)         168.9536         -DE/DX =    0.0                 !
 ! D89   D(32,20,24,25)       -178.4359         -DE/DX =    0.0                 !
 ! D90   D(32,20,24,26)          0.4788         -DE/DX =    0.0                 !
 ! D91   D(1,20,32,30)        -170.3611         -DE/DX =    0.0                 !
 ! D92   D(1,20,32,33)           8.7952         -DE/DX =    0.0                 !
 ! D93   D(24,20,32,30)         -0.9291         -DE/DX =    0.0                 !
 ! D94   D(24,20,32,33)        178.2272         -DE/DX =    0.0                 !
 ! D95   D(1,21,22,23)        -152.8329         -DE/DX =    0.0                 !
 ! D96   D(33,21,22,23)          0.8045         -DE/DX =    0.0                 !
 ! D97   D(1,21,33,32)         -19.6789         -DE/DX =    0.0                 !
 ! D98   D(1,21,33,34)         157.7298         -DE/DX =    0.0                 !
 ! D99   D(22,21,33,32)       -178.1437         -DE/DX =    0.0                 !
 ! D100  D(22,21,33,34)         -0.7351         -DE/DX =    0.0                 !
 ! D101  D(21,22,23,34)         -0.5835         -DE/DX =    0.0                 !
 ! D102  D(21,22,23,46)        177.217          -DE/DX =    0.0                 !
 ! D103  D(22,23,34,33)          0.1316         -DE/DX =    0.0                 !
 ! D104  D(22,23,34,35)        176.6373         -DE/DX =    0.0                 !
 ! D105  D(46,23,34,33)       -177.4148         -DE/DX =    0.0                 !
 ! D106  D(46,23,34,35)         -0.9091         -DE/DX =    0.0                 !
 ! D107  D(22,23,46,47)        148.9086         -DE/DX =    0.0                 !
 ! D108  D(22,23,46,48)        -30.9502         -DE/DX =    0.0                 !
 ! D109  D(34,23,46,47)        -33.7385         -DE/DX =    0.0                 !
 ! D110  D(34,23,46,48)        146.4027         -DE/DX =    0.0                 !
 ! D111  D(20,24,26,27)       -179.4593         -DE/DX =    0.0                 !
 ! D112  D(20,24,26,28)          0.1246         -DE/DX =    0.0                 !
 ! D113  D(25,24,26,27)         -0.6026         -DE/DX =    0.0                 !
 ! D114  D(25,24,26,28)        178.9812         -DE/DX =    0.0                 !
 ! D115  D(24,26,28,29)       -179.9993         -DE/DX =    0.0                 !
 ! D116  D(24,26,28,30)         -0.2866         -DE/DX =    0.0                 !
 ! D117  D(27,26,28,29)         -0.4208         -DE/DX =    0.0                 !
 ! D118  D(27,26,28,30)        179.2919         -DE/DX =    0.0                 !
 ! D119  D(26,28,30,31)       -179.8842         -DE/DX =    0.0                 !
 ! D120  D(26,28,30,32)         -0.1352         -DE/DX =    0.0                 !
 ! D121  D(29,28,30,31)         -0.1704         -DE/DX =    0.0                 !
 ! D122  D(29,28,30,32)        179.5786         -DE/DX =    0.0                 !
 ! D123  D(28,30,32,20)          0.7642         -DE/DX =    0.0                 !
 ! D124  D(28,30,32,33)       -178.3186         -DE/DX =    0.0                 !
 ! D125  D(31,30,32,20)       -179.486          -DE/DX =    0.0                 !
 ! D126  D(31,30,32,33)          1.4312         -DE/DX =    0.0                 !
 ! D127  D(20,32,33,21)          7.2162         -DE/DX =    0.0                 !
 ! D128  D(20,32,33,34)       -169.3917         -DE/DX =    0.0                 !
 ! D129  D(30,32,33,21)       -173.6387         -DE/DX =    0.0                 !
 ! D130  D(30,32,33,34)          9.7534         -DE/DX =    0.0                 !
 ! D131  D(21,33,34,23)          0.3473         -DE/DX =    0.0                 !
 ! D132  D(21,33,34,35)       -175.6337         -DE/DX =    0.0                 !
 ! D133  D(32,33,34,23)        177.2534         -DE/DX =    0.0                 !
 ! D134  D(32,33,34,35)          1.2723         -DE/DX =    0.0                 !
 ! D135  D(6,36,37,39)         179.3688         -DE/DX =    0.0                 !
 ! D136  D(6,36,37,42)          -1.8851         -DE/DX =    0.0                 !
 ! D137  D(38,36,37,39)         -0.8216         -DE/DX =    0.0                 !
 ! D138  D(38,36,37,42)        177.9245         -DE/DX =    0.0                 !
 ! D139  D(6,36,38,40)         179.8729         -DE/DX =    0.0                 !
 ! D140  D(6,36,38,43)           0.0809         -DE/DX =    0.0                 !
 ! D141  D(37,36,38,40)          0.0611         -DE/DX =    0.0                 !
 ! D142  D(37,36,38,43)       -179.7309         -DE/DX =    0.0                 !
 ! D143  D(36,37,39,41)          0.8884         -DE/DX =    0.0                 !
 ! D144  D(36,37,39,44)        179.8797         -DE/DX =    0.0                 !
 ! D145  D(42,37,39,41)       -177.8672         -DE/DX =    0.0                 !
 ! D146  D(42,37,39,44)          1.124          -DE/DX =    0.0                 !
 ! D147  D(36,38,40,41)          0.631          -DE/DX =    0.0                 !
 ! D148  D(36,38,40,45)       -179.9899         -DE/DX =    0.0                 !
 ! D149  D(43,38,40,41)       -179.5797         -DE/DX =    0.0                 !
 ! D150  D(43,38,40,45)         -0.2007         -DE/DX =    0.0                 !
 ! D151  D(37,39,41,40)         -0.2009         -DE/DX =    0.0                 !
 ! D152  D(37,39,41,56)        179.6262         -DE/DX =    0.0                 !
 ! D153  D(44,39,41,40)       -179.2182         -DE/DX =    0.0                 !
 ! D154  D(44,39,41,56)          0.6089         -DE/DX =    0.0                 !
 ! D155  D(38,40,41,39)         -0.5626         -DE/DX =    0.0                 !
 ! D156  D(38,40,41,56)        179.627          -DE/DX =    0.0                 !
 ! D157  D(45,40,41,39)       -179.9267         -DE/DX =    0.0                 !
 ! D158  D(45,40,41,56)          0.2628         -DE/DX =    0.0                 !
 ! D159  D(39,41,56,57)       -179.285          -DE/DX =    0.0                 !
 ! D160  D(40,41,56,57)          0.5319         -DE/DX =    0.0                 !
 ! D161  D(23,46,47,49)        179.2615         -DE/DX =    0.0                 !
 ! D162  D(23,46,47,52)         -1.9774         -DE/DX =    0.0                 !
 ! D163  D(48,46,47,49)         -0.8814         -DE/DX =    0.0                 !
 ! D164  D(48,46,47,52)        177.8797         -DE/DX =    0.0                 !
 ! D165  D(23,46,48,50)        179.9947         -DE/DX =    0.0                 !
 ! D166  D(23,46,48,53)          0.2256         -DE/DX =    0.0                 !
 ! D167  D(47,46,48,50)          0.1358         -DE/DX =    0.0                 !
 ! D168  D(47,46,48,53)       -179.6333         -DE/DX =    0.0                 !
 ! D169  D(46,47,49,51)          0.8612         -DE/DX =    0.0                 !
 ! D170  D(46,47,49,54)        179.9085         -DE/DX =    0.0                 !
 ! D171  D(52,47,49,51)       -177.9101         -DE/DX =    0.0                 !
 ! D172  D(52,47,49,54)          1.1372         -DE/DX =    0.0                 !
 ! D173  D(46,48,50,51)          0.6284         -DE/DX =    0.0                 !
 ! D174  D(46,48,50,55)        179.9991         -DE/DX =    0.0                 !
 ! D175  D(53,48,50,51)       -179.6053         -DE/DX =    0.0                 !
 ! D176  D(53,48,50,55)         -0.2346         -DE/DX =    0.0                 !
 ! D177  D(47,49,51,50)         -0.1029         -DE/DX =    0.0                 !
 ! D178  D(47,49,51,61)        179.7465         -DE/DX =    0.0                 !
 ! D179  D(54,49,51,50)       -179.1747         -DE/DX =    0.0                 !
 ! D180  D(54,49,51,61)          0.6746         -DE/DX =    0.0                 !
 ! D181  D(48,50,51,49)         -0.6458         -DE/DX =    0.0                 !
 ! D182  D(48,50,51,61)        179.5194         -DE/DX =    0.0                 !
 ! D183  D(55,50,51,49)        179.9988         -DE/DX =    0.0                 !
 ! D184  D(55,50,51,61)          0.164          -DE/DX =    0.0                 !
 ! D185  D(49,51,61,62)       -179.6764         -DE/DX =    0.0                 !
 ! D186  D(50,51,61,62)          0.1641         -DE/DX =    0.0                 !
 ! D187  D(41,56,57,58)        -61.8337         -DE/DX =    0.0                 !
 ! D188  D(41,56,57,59)         60.8062         -DE/DX =    0.0                 !
 ! D189  D(41,56,57,60)        179.4966         -DE/DX =    0.0                 !
 ! D190  D(51,61,62,63)        -61.543          -DE/DX =    0.0                 !
 ! D191  D(51,61,62,64)         61.104          -DE/DX =    0.0                 !
 ! D192  D(51,61,62,65)        179.7892         -DE/DX =    0.0                 !
 --------------------------------------------------------------------------------
 Lowest energy point so far.  Saving SCF results.
 GradGradGradGradGradGradGradGradGradGradGradGradGradGradGradGradGradGrad

 Largest change from initial coordinates is atom   29       0.000 Angstoms.
 Leave Link  103 at Sat Oct 20 11:14:49 2018, MaxMem=   838860800 cpu:         6.9
 (Enter /soft/sl6.3/x86_64/gaussian/g09_d01/g09/l202.exe)
 Stoichiometry    C28H24Cl2FeN8O2(5)
 Framework group  C1[X(C28H24Cl2FeN8O2)]
 Deg. of freedom   189
 Full point group                 C1      NOp   1
 RotChk:  IX=0 Diff= 1.99D-16
 Largest Abelian subgroup         C1      NOp   1
 Largest concise Abelian subgroup C1      NOp   1
                         Standard orientation:                         
 ---------------------------------------------------------------------
 Center     Atomic      Atomic             Coordinates (Angstroms)
 Number     Number       Type             X           Y           Z
 ---------------------------------------------------------------------
      1         26           0        0.022442    0.047740   -0.059589
      2         17           0       -0.011821   -1.415042    1.846791
      3          7           0        0.309469    1.717022    1.575491
      4          7           0        2.189755    0.397951    0.181040
      5          7           0        3.203822   -0.235648   -0.321636
      6          7           0        4.259762    0.017947    0.476668
      7          6           0       -0.674418    2.355888    2.211274
      8          1           0       -1.671292    2.195213    1.818260
      9          6           0       -0.461375    3.160552    3.324822
     10          1           0       -1.296448    3.650208    3.809587
     11          6           0        0.839603    3.306300    3.798143
     12          1           0        1.046972    3.922587    4.665281
     13          6           0        1.870503    2.642956    3.146893
     14          1           0        2.892832    2.731567    3.493443
     15          6           0        1.566821    1.848842    2.038937
     16          6           0        2.567462    1.085642    1.300891
     17          6           0        3.907221    0.840126    1.500236
     18          1           0        4.594144    1.124407    2.276864
     19         17           0        0.058924   -1.290772   -1.977401
     20          7           0       -0.334643    1.821698   -1.522521
     21          7           0       -2.201307    0.451540   -0.134761
     22          7           0       -3.204076   -0.223594    0.333730
     23          7           0       -4.267310    0.063783   -0.440147
     24          6           0        0.635931    2.494799   -2.141671
     25          1           0        1.644168    2.284558   -1.803861
     26          6           0        0.393747    3.396085   -3.173100
     27          1           0        1.217553    3.911742   -3.650130
     28          6           0       -0.922317    3.605361   -3.573978
     29          1           0       -1.152886    4.299411   -4.373909
     30          6           0       -1.940172    2.906531   -2.937789
     31          1           0       -2.973997    3.046789   -3.228966
     32          6           0       -1.606863    2.013697   -1.917264
     33          6           0       -2.594351    1.202293   -1.207284
     34          6           0       -3.932078    0.952194   -1.414636
     35          1           0       -4.626926    1.270848   -2.170625
     36          6           0        5.520165   -0.592327    0.206247
     37          6           0        6.708692    0.071982    0.517508
     38          6           0        5.551897   -1.855734   -0.374980
     39          6           0        7.924761   -0.538681    0.261175
     40          6           0        6.773808   -2.463156   -0.647353
     41          6           0        7.968747   -1.810752   -0.325445
     42          1           0        6.686667    1.069748    0.939321
     43          1           0        4.621849   -2.354324   -0.613644
     44          1           0        8.859386   -0.043300    0.491778
     45          1           0        6.777478   -3.445083   -1.099392
     46          6           0       -5.517514   -0.582257   -0.203453
     47          6           0       -6.717236    0.077613   -0.478611
     48          6           0       -5.526505   -1.876027    0.307408
     49          6           0       -7.922258   -0.567800   -0.258203
     50          6           0       -6.737509   -2.519171    0.543658
     51          6           0       -7.943826   -1.871510    0.255880
     52          1           0       -6.713170    1.097498   -0.844237
     53          1           0       -4.588033   -2.370519    0.520567
     54          1           0       -8.865435   -0.077060   -0.462296
     55          1           0       -6.723591   -3.524437    0.940891
     56          8           0        9.210068   -2.317378   -0.541985
     57          6           0        9.326497   -3.599845   -1.149575
     58          1           0        8.863678   -4.377654   -0.533156
     59          1           0        8.879281   -3.610028   -2.149084
     60          1           0       10.394721   -3.791825   -1.230080
     61          8           0       -9.175609   -2.411890    0.439878
     62          6           0       -9.270037   -3.731763    0.966200
     63          1           0       -8.789906   -4.460572    0.304857
     64          1           0       -8.826899   -3.795734    1.965477
     65          1           0      -10.334724   -3.948230    1.028985
 ---------------------------------------------------------------------
 Rotational constants (GHZ):      0.1293092      0.0322041      0.0308648
 Leave Link  202 at Sat Oct 20 11:14:50 2018, MaxMem=   838860800 cpu:         0.1
 (Enter /soft/sl6.3/x86_64/gaussian/g09_d01/g09/l9999.exe)
 1\1\GINC-NODE0404\FOpt\UB3LYP\6-311G(d,p)\C28H24Cl2Fe1N8O2(5)\CONRADJ\
 20-Oct-2018\0\\#P b3lyp/6-311G(d,p) opt scf=(conver=8)\\Comment:\\0,5\
 Fe,-0.022442,0.04774,0.059589\Cl,0.011821,-1.415042,-1.846791\N,-0.309
 469,1.717022,-1.575491\N,-2.189755,0.397951,-0.18104\N,-3.203822,-0.23
 5648,0.321636\N,-4.259762,0.017947,-0.476668\C,0.674418,2.355888,-2.21
 1274\H,1.671292,2.195213,-1.81826\C,0.461375,3.160552,-3.324822\H,1.29
 6448,3.650208,-3.809587\C,-0.839603,3.3063,-3.798143\H,-1.046972,3.922
 587,-4.665281\C,-1.870503,2.642956,-3.146893\H,-2.892832,2.731567,-3.4
 93443\C,-1.566821,1.848842,-2.038937\C,-2.567462,1.085642,-1.300891\C,
 -3.907221,0.840126,-1.500236\H,-4.594144,1.124407,-2.276864\Cl,-0.0589
 24,-1.290772,1.977401\N,0.334643,1.821698,1.522521\N,2.201307,0.45154,
 0.134761\N,3.204076,-0.223594,-0.33373\N,4.26731,0.063783,0.440147\C,-
 0.635931,2.494799,2.141671\H,-1.644168,2.284558,1.803861\C,-0.393747,3
 .396085,3.1731\H,-1.217553,3.911742,3.65013\C,0.922317,3.605361,3.5739
 78\H,1.152886,4.299411,4.373909\C,1.940172,2.906531,2.937789\H,2.97399
 7,3.046789,3.228966\C,1.606863,2.013697,1.917264\C,2.594351,1.202293,1
 .207284\C,3.932078,0.952194,1.414636\H,4.626926,1.270848,2.170625\C,-5
 .520165,-0.592327,-0.206247\C,-6.708692,0.071982,-0.517508\C,-5.551897
 ,-1.855734,0.37498\C,-7.924761,-0.538681,-0.261175\C,-6.773808,-2.4631
 56,0.647353\C,-7.968747,-1.810752,0.325445\H,-6.686667,1.069748,-0.939
 321\H,-4.621849,-2.354324,0.613644\H,-8.859386,-0.0433,-0.491778\H,-6.
 777478,-3.445083,1.099392\C,5.517514,-0.582257,0.203453\C,6.717236,0.0
 77613,0.478611\C,5.526505,-1.876027,-0.307408\C,7.922258,-0.5678,0.258
 203\C,6.737509,-2.519171,-0.543658\C,7.943826,-1.87151,-0.25588\H,6.71
 317,1.097498,0.844237\H,4.588033,-2.370519,-0.520567\H,8.865435,-0.077
 06,0.462296\H,6.723591,-3.524437,-0.940891\O,-9.210068,-2.317378,0.541
 985\C,-9.326497,-3.599845,1.149575\H,-8.863678,-4.377654,0.533156\H,-8
 .879281,-3.610028,2.149084\H,-10.394721,-3.791825,1.23008\O,9.175609,-
 2.41189,-0.439878\C,9.270037,-3.731763,-0.9662\H,8.789906,-4.460572,-0
 .304857\H,8.826899,-3.795734,-1.965477\H,10.334724,-3.94823,-1.028985\
 \Version=AS64L-G09RevD.01\State=5-A\HF=-3854.5134746\S2=6.022001\S2-1=
 0.\S2A=6.00007\RMSD=4.543e-09\RMSF=3.370e-06\Dipole=0.1550669,3.594637
 ,0.0709975\Quadrupole=45.1064305,-11.0163432,-34.0900873,0.0638491,4.3
 641053,-0.5849153\PG=C01 [X(C28H24Cl2Fe1N8O2)]\\@


 HE THAT FOLLOWS NATURE IS NEVER LOST.

                             -- BACON
 Job cpu time:       0 days 10 hours 28 minutes 16.0 seconds.
 File lengths (MBytes):  RWF=    792 Int=      0 D2E=      0 Chk=     70 Scr=      1
 Normal termination of Gaussian 09 at Sat Oct 20 11:14:50 2018.
