# Supplementary material for: DFT and CV data of 4-phenyl-substituted dichloro(bis{2-[1-(phenyl)-1H-1,2,3-triazol-4-yl-κN3]pyridine-κN})iron(II) coordination compounds
Source: Data Brief. 2018 Oct 27;21:1458–71. doi: 10.1016/j.dib.2018.10.085 (PMC6234228; doi:10.1016/j.dib.2018.10.085)
Supplement: Supplementary file 2 — Supplementary material. [file mmc2.zip › DIB_DFT_files_Fe/FeCl2L12_OMe_cis2.log]

 Entering Gaussian System, Link 0=g09
 Input=FeCl2L12_OMe_cis2.com
 Output=FeCl2L12_OMe_cis2.log
 Initial command:
 /soft/sl6.3/x86_64/gaussian/g09_d01/g09/l1.exe "/scratch/conradj/558890.ui.FeCl2L12_OMe_cis2/Gau-36175.inp" -scrdir="/scratch/conradj/558890.ui.FeCl2L12_OMe_cis2/"
 Default linda workers:  node0405-ib,node0406-ib
 Default is to use  16 SMP processors on each worker.
 Entering Link 1 = /soft/sl6.3/x86_64/gaussian/g09_d01/g09/l1.exe PID=     36176.
  
 Copyright (c) 1988,1990,1992,1993,1995,1998,2003,2009,2013,
            Gaussian, Inc.  All Rights Reserved.
  
 This is part of the Gaussian(R) 09 program.  It is based on
 the Gaussian(R) 03 system (copyright 2003, Gaussian, Inc.),
 the Gaussian(R) 98 system (copyright 1998, Gaussian, Inc.),
 the Gaussian(R) 94 system (copyright 1995, Gaussian, Inc.),
 the Gaussian 92(TM) system (copyright 1992, Gaussian, Inc.),
 the Gaussian 90(TM) system (copyright 1990, Gaussian, Inc.),
 the Gaussian 88(TM) system (copyright 1988, Gaussian, Inc.),
 the Gaussian 86(TM) system (copyright 1986, Carnegie Mellon
 University), and the Gaussian 82(TM) system (copyright 1983,
 Carnegie Mellon University). Gaussian is a federally registered
 trademark of Gaussian, Inc.
  
 This software contains proprietary and confidential information,
 including trade secrets, belonging to Gaussian, Inc.
  
 This software is provided under written license and may be
 used, copied, transmitted, or stored only in accord with that
 written license.
  
 The following legend is applicable only to US Government
 contracts under FAR:
  
                    RESTRICTED RIGHTS LEGEND
  
 Use, reproduction and disclosure by the US Government is
 subject to restrictions as set forth in subparagraphs (a)
 and (c) of the Commercial Computer Software - Restricted
 Rights clause in FAR 52.227-19.
  
 Gaussian, Inc.
 340 Quinnipiac St., Bldg. 40, Wallingford CT 06492
  
  
 ---------------------------------------------------------------
 Warning -- This program may not be used in any manner that
 competes with the business of Gaussian, Inc. or will provide
 assistance to any competitor of Gaussian, Inc.  The licensee
 of this program is prohibited from giving any competitor of
 Gaussian, Inc. access to this program.  By using this program,
 the user acknowledges that Gaussian, Inc. is engaged in the
 business of creating and licensing software in the field of
 computational chemistry and represents and warrants to the
 licensee that it is not a competitor of Gaussian, Inc. and that
 it will not use this program in any manner prohibited above.
 ---------------------------------------------------------------
  

 Cite this work as:
 Gaussian 09, Revision D.01,
 M. J. Frisch, G. W. Trucks, H. B. Schlegel, G. E. Scuseria, 
 M. A. Robb, J. R. Cheeseman, G. Scalmani, V. Barone, B. Mennucci, 
 G. A. Petersson, H. Nakatsuji, M. Caricato, X. Li, H. P. Hratchian, 
 A. F. Izmaylov, J. Bloino, G. Zheng, J. L. Sonnenberg, M. Hada, 
 M. Ehara, K. Toyota, R. Fukuda, J. Hasegawa, M. Ishida, T. Nakajima, 
 Y. Honda, O. Kitao, H. Nakai, T. Vreven, J. A. Montgomery, Jr., 
 J. E. Peralta, F. Ogliaro, M. Bearpark, J. J. Heyd, E. Brothers, 
 K. N. Kudin, V. N. Staroverov, T. Keith, R. Kobayashi, J. Normand, 
 K. Raghavachari, A. Rendell, J. C. Burant, S. S. Iyengar, J. Tomasi, 
 M. Cossi, N. Rega, J. M. Millam, M. Klene, J. E. Knox, J. B. Cross, 
 V. Bakken, C. Adamo, J. Jaramillo, R. Gomperts, R. E. Stratmann, 
 O. Yazyev, A. J. Austin, R. Cammi, C. Pomelli, J. W. Ochterski, 
 R. L. Martin, K. Morokuma, V. G. Zakrzewski, G. A. Voth, 
 P. Salvador, J. J. Dannenberg, S. Dapprich, A. D. Daniels, 
 O. Farkas, J. B. Foresman, J. V. Ortiz, J. Cioslowski, 
 and D. J. Fox, Gaussian, Inc., Wallingford CT, 2013.
 
 ******************************************
 Gaussian 09:  AS64L-G09RevD.01 24-Apr-2013
                21-Oct-2018 
 ******************************************
 %chk=FeCl2L12_OMe_cis2.chk
 SetLPE:  input flags="-opt 'Tsnet.Node.lindarsharg: ssh' "
 SetLPE:    new flags="-opt 'Tsnet.Node.lindarsharg: ssh'  -nodelist 'node0405-ib node0406-ib'"
 Will use up to    2 processors via Linda.
 ---------------------------------------
 #P b3lyp/6-311G(d,p) opt scf=(conver=8)
 ---------------------------------------
 1/14=-1,18=20,19=15,26=3,38=1/1,3;
 2/9=110,12=2,17=6,18=5,40=1/2;
 3/5=4,6=6,7=101,11=2,16=1,25=1,30=1,71=1,74=-5/1,2,3;
 4//1;
 5/5=2,6=8,38=5/2;
 6/7=2,8=2,9=2,10=2,28=1/1;
 7//1,2,3,16;
 1/14=-1,18=20,19=15,26=3/3(2);
 2/9=110/2;
 99//99;
 2/9=110/2;
 3/5=4,6=6,7=101,11=2,16=1,25=1,30=1,71=1,74=-5/1,2,3;
 4/5=5,16=3,69=1/1;
 5/5=2,6=8,38=5/2;
 7//1,2,3,16;
 1/14=-1,18=20,19=15,26=3/3(-5);
 2/9=110/2;
 6/7=2,8=2,9=2,10=2,19=2,28=1/1;
 99/9=1/99;
 Leave Link    1 at Sun Oct 21 20:06:31 2018, MaxMem=           0 cpu:         1.1
 (Enter /soft/sl6.3/x86_64/gaussian/g09_d01/g09/l101.exe)
 --------
 Comment:
 --------
 Symbolic Z-matrix:
 Charge =  0 Multiplicity = 5
 26                   -0.17516  -1.87359  -0.55364 
 17                   -0.10256  -1.07919  -2.74375 
 7                    -2.12129  -3.021    -0.91925 
 7                    -1.90039  -0.41829  -0.19768 
 7                    -1.97542   0.84415   0.0773 
 7                    -3.23609   1.23484  -0.20571 
 6                    -2.1426   -4.30738  -1.28253 
 1                    -1.1975   -4.82983  -1.16846 
 6                    -3.29095  -4.9222   -1.77398 
 1                    -3.26388  -5.9656   -2.06145 
 6                    -4.45354  -4.16822  -1.89319 
 1                    -5.36449  -4.61397  -2.27628 
 6                    -4.4341   -2.82867  -1.5219 
 1                    -5.32265  -2.21586  -1.61228 
 6                    -3.24266  -2.2844   -1.04158 
 6                    -3.10454  -0.88144  -0.64604 
 6                    -3.9739    0.18666  -0.65906 
 1                    -4.99437   0.29762  -0.97924 
 17                    1.077    -3.9662   -0.35211 
 7                    -0.26395  -2.05678   1.78943 
 7                     1.51352  -0.74608   0.24844 
 7                     2.48601  -0.1276   -0.34137 
 7                     3.40557   0.15117   0.60547 
 6                    -1.19128  -2.70836   2.49302 
 1                    -2.02273  -3.1083    1.92358 
 6                    -1.11042  -2.89354   3.86813 
 1                    -1.88704  -3.43677   4.3915 
 6                    -0.00798  -2.37348   4.54157 
 1                     0.09525  -2.49958   5.61313 
 6                     0.96266  -1.69393   3.81959 
 1                     1.83245  -1.28012   4.31481 
 6                     0.80361  -1.55528   2.43807 
 6                     1.77083  -0.87331   1.58525 
 6                     2.99923  -0.29811   1.82199 
 1                     3.60745  -0.21277   2.70434 
 6                    -3.62335   2.5984   -0.05017 
 6                    -4.89992   2.91875   0.41795 
 6                    -2.71922   3.6057   -0.3687 
 6                    -5.27077   4.24598   0.55037 
 6                    -3.08499   4.94066  -0.22131 
 6                    -4.36655   5.26918   0.23368 
 1                    -5.59371   2.13423   0.69569 
 1                    -1.73496   3.34066  -0.73152 
 1                    -6.25367   4.51923   0.91277 
 1                    -2.36908   5.70957  -0.47598 
 6                     4.62202   0.80267   0.2467 
 6                     5.2713    1.63918   1.15756 
 6                     5.15322   0.60071  -1.0231 
 6                     6.45866   2.25554   0.80015 
 6                     6.33821   1.23229  -1.38838 
 6                     7.00261   2.05893  -0.47622 
 1                     4.84224   1.82667   2.1345 
 1                     4.63365  -0.044    -1.71934 
 1                     6.97864   2.9098    1.48842 
 1                     6.73375   1.06294  -2.3801 
 8                    -4.82679   6.53486   0.40425 
 6                    -3.95954   7.6237    0.10546 
 1                    -3.06467   7.60654   0.73663 
 1                    -3.66479   7.62194  -0.9492 
 1                    -4.53306   8.52387   0.31768 
 8                     8.16626   2.71315  -0.72865 
 6                     8.76782   2.56283  -2.01006 
 1                     9.03572   1.51918  -2.20588 
 1                     8.10953   2.92721  -2.80583 
 1                     9.67194   3.16816  -1.98427 
 
 Add virtual bond connecting atoms N21        and Fe1        Dist= 4.13D+00.
 Add virtual bond connecting atoms N3         and Fe1        Dist= 4.32D+00.
 Add virtual bond connecting atoms N4         and Fe1        Dist= 4.32D+00.
 NAtoms=     65 NQM=       65 NQMF=       0 NMMI=      0 NMMIF=      0
                NMic=       0 NMicF=      0.
                    Isotopes and Nuclear Properties:
 (Nuclear quadrupole moments (NQMom) in fm**2, nuclear magnetic moments (NMagM)
  in nuclear magnetons)

  Atom         1           2           3           4           5           6           7           8           9          10
 IAtWgt=          56          35          14          14          14          14          12           1          12           1
 AtmWgt=  55.9349393  34.9688527  14.0030740  14.0030740  14.0030740  14.0030740  12.0000000   1.0078250  12.0000000   1.0078250
 NucSpn=           0           3           2           2           2           2           0           1           0           1
 AtZEff=   0.0000000   0.0000000   0.0000000   0.0000000   0.0000000   0.0000000   0.0000000   0.0000000   0.0000000   0.0000000
 NQMom=    0.0000000  -8.1650000   2.0440000   2.0440000   2.0440000   2.0440000   0.0000000   0.0000000   0.0000000   0.0000000
 NMagM=    0.0000000   0.8218740   0.4037610   0.4037610   0.4037610   0.4037610   0.0000000   2.7928460   0.0000000   2.7928460
 AtZNuc=  26.0000000  17.0000000   7.0000000   7.0000000   7.0000000   7.0000000   6.0000000   1.0000000   6.0000000   1.0000000

  Atom        11          12          13          14          15          16          17          18          19          20
 IAtWgt=          12           1          12           1          12          12          12           1          35          14
 AtmWgt=  12.0000000   1.0078250  12.0000000   1.0078250  12.0000000  12.0000000  12.0000000   1.0078250  34.9688527  14.0030740
 NucSpn=           0           1           0           1           0           0           0           1           3           2
 AtZEff=   0.0000000   0.0000000   0.0000000   0.0000000   0.0000000   0.0000000   0.0000000   0.0000000   0.0000000   0.0000000
 NQMom=    0.0000000   0.0000000   0.0000000   0.0000000   0.0000000   0.0000000   0.0000000   0.0000000  -8.1650000   2.0440000
 NMagM=    0.0000000   2.7928460   0.0000000   2.7928460   0.0000000   0.0000000   0.0000000   2.7928460   0.8218740   0.4037610
 AtZNuc=   6.0000000   1.0000000   6.0000000   1.0000000   6.0000000   6.0000000   6.0000000   1.0000000  17.0000000   7.0000000

  Atom        21          22          23          24          25          26          27          28          29          30
 IAtWgt=          14          14          14          12           1          12           1          12           1          12
 AtmWgt=  14.0030740  14.0030740  14.0030740  12.0000000   1.0078250  12.0000000   1.0078250  12.0000000   1.0078250  12.0000000
 NucSpn=           2           2           2           0           1           0           1           0           1           0
 AtZEff=   0.0000000   0.0000000   0.0000000   0.0000000   0.0000000   0.0000000   0.0000000   0.0000000   0.0000000   0.0000000
 NQMom=    2.0440000   2.0440000   2.0440000   0.0000000   0.0000000   0.0000000   0.0000000   0.0000000   0.0000000   0.0000000
 NMagM=    0.4037610   0.4037610   0.4037610   0.0000000   2.7928460   0.0000000   2.7928460   0.0000000   2.7928460   0.0000000
 AtZNuc=   7.0000000   7.0000000   7.0000000   6.0000000   1.0000000   6.0000000   1.0000000   6.0000000   1.0000000   6.0000000

  Atom        31          32          33          34          35          36          37          38          39          40
 IAtWgt=           1          12          12          12           1          12          12          12          12          12
 AtmWgt=   1.0078250  12.0000000  12.0000000  12.0000000   1.0078250  12.0000000  12.0000000  12.0000000  12.0000000  12.0000000
 NucSpn=           1           0           0           0           1           0           0           0           0           0
 AtZEff=   0.0000000   0.0000000   0.0000000   0.0000000   0.0000000   0.0000000   0.0000000   0.0000000   0.0000000   0.0000000
 NQMom=    0.0000000   0.0000000   0.0000000   0.0000000   0.0000000   0.0000000   0.0000000   0.0000000   0.0000000   0.0000000
 NMagM=    2.7928460   0.0000000   0.0000000   0.0000000   2.7928460   0.0000000   0.0000000   0.0000000   0.0000000   0.0000000
 AtZNuc=   1.0000000   6.0000000   6.0000000   6.0000000   1.0000000   6.0000000   6.0000000   6.0000000   6.0000000   6.0000000

  Atom        41          42          43          44          45          46          47          48          49          50
 IAtWgt=          12           1           1           1           1          12          12          12          12          12
 AtmWgt=  12.0000000   1.0078250   1.0078250   1.0078250   1.0078250  12.0000000  12.0000000  12.0000000  12.0000000  12.0000000
 NucSpn=           0           1           1           1           1           0           0           0           0           0
 AtZEff=   0.0000000   0.0000000   0.0000000   0.0000000   0.0000000   0.0000000   0.0000000   0.0000000   0.0000000   0.0000000
 NQMom=    0.0000000   0.0000000   0.0000000   0.0000000   0.0000000   0.0000000   0.0000000   0.0000000   0.0000000   0.0000000
 NMagM=    0.0000000   2.7928460   2.7928460   2.7928460   2.7928460   0.0000000   0.0000000   0.0000000   0.0000000   0.0000000
 AtZNuc=   6.0000000   1.0000000   1.0000000   1.0000000   1.0000000   6.0000000   6.0000000   6.0000000   6.0000000   6.0000000

  Atom        51          52          53          54          55          56          57          58          59          60
 IAtWgt=          12           1           1           1           1          16          12           1           1           1
 AtmWgt=  12.0000000   1.0078250   1.0078250   1.0078250   1.0078250  15.9949146  12.0000000   1.0078250   1.0078250   1.0078250
 NucSpn=           0           1           1           1           1           0           0           1           1           1
 AtZEff=   0.0000000   0.0000000   0.0000000   0.0000000   0.0000000   0.0000000   0.0000000   0.0000000   0.0000000   0.0000000
 NQMom=    0.0000000   0.0000000   0.0000000   0.0000000   0.0000000   0.0000000   0.0000000   0.0000000   0.0000000   0.0000000
 NMagM=    0.0000000   2.7928460   2.7928460   2.7928460   2.7928460   0.0000000   0.0000000   2.7928460   2.7928460   2.7928460
 AtZNuc=   6.0000000   1.0000000   1.0000000   1.0000000   1.0000000   8.0000000   6.0000000   1.0000000   1.0000000   1.0000000

  Atom        61          62          63          64          65
 IAtWgt=          16          12           1           1           1
 AtmWgt=  15.9949146  12.0000000   1.0078250   1.0078250   1.0078250
 NucSpn=           0           0           1           1           1
 AtZEff=   0.0000000   0.0000000   0.0000000   0.0000000   0.0000000
 NQMom=    0.0000000   0.0000000   0.0000000   0.0000000   0.0000000
 NMagM=    0.0000000   0.0000000   2.7928460   2.7928460   2.7928460
 AtZNuc=   8.0000000   6.0000000   1.0000000   1.0000000   1.0000000
 Leave Link  101 at Sun Oct 21 20:06:31 2018, MaxMem=   838860800 cpu:         4.4
 (Enter /soft/sl6.3/x86_64/gaussian/g09_d01/g09/l103.exe)

 GradGradGradGradGradGradGradGradGradGradGradGradGradGradGradGradGradGrad
 Berny optimization.
 Initialization pass.
                           ----------------------------
                           !    Initial Parameters    !
                           ! (Angstroms and Degrees)  !
 --------------------------                            --------------------------
 ! Name  Definition              Value          Derivative Info.                !
 --------------------------------------------------------------------------------
 ! R1    R(1,2)                  2.3309         estimate D2E/DX2                !
 ! R2    R(1,3)                  2.2886         estimate D2E/DX2                !
 ! R3    R(1,4)                  2.285          estimate D2E/DX2                !
 ! R4    R(1,19)                 2.4469         estimate D2E/DX2                !
 ! R5    R(1,21)                 2.1832         estimate D2E/DX2                !
 ! R6    R(3,7)                  1.3369         estimate D2E/DX2                !
 ! R7    R(3,15)                 1.3472         estimate D2E/DX2                !
 ! R8    R(4,5)                  1.2942         estimate D2E/DX2                !
 ! R9    R(4,16)                 1.3658         estimate D2E/DX2                !
 ! R10   R(5,6)                  1.3498         estimate D2E/DX2                !
 ! R11   R(6,17)                 1.3596         estimate D2E/DX2                !
 ! R12   R(6,36)                 1.426          estimate D2E/DX2                !
 ! R13   R(7,8)                  1.0859         estimate D2E/DX2                !
 ! R14   R(7,9)                  1.3922         estimate D2E/DX2                !
 ! R15   R(9,10)                 1.0826         estimate D2E/DX2                !
 ! R16   R(9,11)                 1.3908         estimate D2E/DX2                !
 ! R17   R(11,12)                1.0841         estimate D2E/DX2                !
 ! R18   R(11,13)                1.3902         estimate D2E/DX2                !
 ! R19   R(13,14)                1.0832         estimate D2E/DX2                !
 ! R20   R(13,15)                1.3952         estimate D2E/DX2                !
 ! R21   R(15,16)                1.4642         estimate D2E/DX2                !
 ! R22   R(16,17)                1.3772         estimate D2E/DX2                !
 ! R23   R(17,18)                1.0753         estimate D2E/DX2                !
 ! R24   R(20,24)                1.334          estimate D2E/DX2                !
 ! R25   R(20,32)                1.3461         estimate D2E/DX2                !
 ! R26   R(21,22)                1.2947         estimate D2E/DX2                !
 ! R27   R(21,33)                1.3673         estimate D2E/DX2                !
 ! R28   R(22,23)                1.349          estimate D2E/DX2                !
 ! R29   R(23,34)                1.359          estimate D2E/DX2                !
 ! R30   R(23,46)                1.4258         estimate D2E/DX2                !
 ! R31   R(24,25)                1.0842         estimate D2E/DX2                !
 ! R32   R(24,26)                1.3899         estimate D2E/DX2                !
 ! R33   R(26,27)                1.0827         estimate D2E/DX2                !
 ! R34   R(26,28)                1.3926         estimate D2E/DX2                !
 ! R35   R(28,29)                1.0839         estimate D2E/DX2                !
 ! R36   R(28,30)                1.3875         estimate D2E/DX2                !
 ! R37   R(30,31)                1.0831         estimate D2E/DX2                !
 ! R38   R(30,32)                1.3975         estimate D2E/DX2                !
 ! R39   R(32,33)                1.4587         estimate D2E/DX2                !
 ! R40   R(33,34)                1.3769         estimate D2E/DX2                !
 ! R41   R(34,35)                1.0751         estimate D2E/DX2                !
 ! R42   R(36,37)                1.3969         estimate D2E/DX2                !
 ! R43   R(36,38)                1.3905         estimate D2E/DX2                !
 ! R44   R(37,39)                1.3844         estimate D2E/DX2                !
 ! R45   R(37,42)                1.0835         estimate D2E/DX2                !
 ! R46   R(38,40)                1.392          estimate D2E/DX2                !
 ! R47   R(38,43)                1.082          estimate D2E/DX2                !
 ! R48   R(39,41)                1.4017         estimate D2E/DX2                !
 ! R49   R(39,44)                1.0826         estimate D2E/DX2                !
 ! R50   R(40,41)                1.3991         estimate D2E/DX2                !
 ! R51   R(40,45)                1.081          estimate D2E/DX2                !
 ! R52   R(41,56)                1.3575         estimate D2E/DX2                !
 ! R53   R(46,47)                1.3968         estimate D2E/DX2                !
 ! R54   R(46,48)                1.3912         estimate D2E/DX2                !
 ! R55   R(47,49)                1.3847         estimate D2E/DX2                !
 ! R56   R(47,52)                1.0834         estimate D2E/DX2                !
 ! R57   R(48,50)                1.3916         estimate D2E/DX2                !
 ! R58   R(48,53)                1.0818         estimate D2E/DX2                !
 ! R59   R(49,51)                1.4013         estimate D2E/DX2                !
 ! R60   R(49,54)                1.0827         estimate D2E/DX2                !
 ! R61   R(50,51)                1.3989         estimate D2E/DX2                !
 ! R62   R(50,55)                1.081          estimate D2E/DX2                !
 ! R63   R(51,61)                1.3586         estimate D2E/DX2                !
 ! R64   R(56,57)                1.4237         estimate D2E/DX2                !
 ! R65   R(57,58)                1.0952         estimate D2E/DX2                !
 ! R66   R(57,59)                1.0951         estimate D2E/DX2                !
 ! R67   R(57,60)                1.0882         estimate D2E/DX2                !
 ! R68   R(61,62)                1.4236         estimate D2E/DX2                !
 ! R69   R(62,63)                1.0951         estimate D2E/DX2                !
 ! R70   R(62,64)                1.0952         estimate D2E/DX2                !
 ! R71   R(62,65)                1.0884         estimate D2E/DX2                !
 ! A1    A(2,1,3)               92.7083         estimate D2E/DX2                !
 ! A2    A(2,1,4)               87.296          estimate D2E/DX2                !
 ! A3    A(2,1,19)             110.6659         estimate D2E/DX2                !
 ! A4    A(2,1,21)              98.3432         estimate D2E/DX2                !
 ! A5    A(3,1,4)               72.6714         estimate D2E/DX2                !
 ! A6    A(3,1,19)              91.1198         estimate D2E/DX2                !
 ! A7    A(4,1,19)             156.6665         estimate D2E/DX2                !
 ! A8    A(4,1,21)             101.4116         estimate D2E/DX2                !
 ! A9    A(19,1,21)             90.8936         estimate D2E/DX2                !
 ! A10   A(1,3,7)              122.6427         estimate D2E/DX2                !
 ! A11   A(1,3,15)             116.6276         estimate D2E/DX2                !
 ! A12   A(7,3,15)             119.2197         estimate D2E/DX2                !
 ! A13   A(1,4,5)              134.278          estimate D2E/DX2                !
 ! A14   A(1,4,16)             113.4873         estimate D2E/DX2                !
 ! A15   A(5,4,16)             110.4509         estimate D2E/DX2                !
 ! A16   A(4,5,6)              106.9739         estimate D2E/DX2                !
 ! A17   A(5,6,17)             110.7068         estimate D2E/DX2                !
 ! A18   A(5,6,36)             120.4995         estimate D2E/DX2                !
 ! A19   A(17,6,36)            128.7691         estimate D2E/DX2                !
 ! A20   A(3,7,8)              114.8682         estimate D2E/DX2                !
 ! A21   A(3,7,9)              122.2773         estimate D2E/DX2                !
 ! A22   A(8,7,9)              122.854          estimate D2E/DX2                !
 ! A23   A(7,9,10)             119.916          estimate D2E/DX2                !
 ! A24   A(7,9,11)             118.7081         estimate D2E/DX2                !
 ! A25   A(10,9,11)            121.3742         estimate D2E/DX2                !
 ! A26   A(9,11,12)            120.6499         estimate D2E/DX2                !
 ! A27   A(9,11,13)            119.1954         estimate D2E/DX2                !
 ! A28   A(12,11,13)           120.1537         estimate D2E/DX2                !
 ! A29   A(11,13,14)           120.7568         estimate D2E/DX2                !
 ! A30   A(11,13,15)           118.6718         estimate D2E/DX2                !
 ! A31   A(14,13,15)           120.5686         estimate D2E/DX2                !
 ! A32   A(3,15,13)            121.9235         estimate D2E/DX2                !
 ! A33   A(3,15,16)            114.8879         estimate D2E/DX2                !
 ! A34   A(13,15,16)           123.1861         estimate D2E/DX2                !
 ! A35   A(4,16,15)            119.786          estimate D2E/DX2                !
 ! A36   A(4,16,17)            107.2552         estimate D2E/DX2                !
 ! A37   A(15,16,17)           132.9227         estimate D2E/DX2                !
 ! A38   A(6,17,16)            104.6073         estimate D2E/DX2                !
 ! A39   A(6,17,18)            122.3264         estimate D2E/DX2                !
 ! A40   A(16,17,18)           132.9931         estimate D2E/DX2                !
 ! A41   A(24,20,32)           118.6293         estimate D2E/DX2                !
 ! A42   A(1,21,22)            131.3274         estimate D2E/DX2                !
 ! A43   A(1,21,33)            117.1751         estimate D2E/DX2                !
 ! A44   A(22,21,33)           110.3966         estimate D2E/DX2                !
 ! A45   A(21,22,23)           106.9172         estimate D2E/DX2                !
 ! A46   A(22,23,34)           110.8647         estimate D2E/DX2                !
 ! A47   A(22,23,46)           119.9589         estimate D2E/DX2                !
 ! A48   A(34,23,46)           129.1538         estimate D2E/DX2                !
 ! A49   A(20,24,25)           115.865          estimate D2E/DX2                !
 ! A50   A(20,24,26)           123.1246         estimate D2E/DX2                !
 ! A51   A(25,24,26)           121.0042         estimate D2E/DX2                !
 ! A52   A(24,26,27)           120.2251         estimate D2E/DX2                !
 ! A53   A(24,26,28)           118.3434         estimate D2E/DX2                !
 ! A54   A(27,26,28)           121.4298         estimate D2E/DX2                !
 ! A55   A(26,28,29)           120.6668         estimate D2E/DX2                !
 ! A56   A(26,28,30)           119.0158         estimate D2E/DX2                !
 ! A57   A(29,28,30)           120.3169         estimate D2E/DX2                !
 ! A58   A(28,30,31)           120.7307         estimate D2E/DX2                !
 ! A59   A(28,30,32)           118.905          estimate D2E/DX2                !
 ! A60   A(31,30,32)           120.3639         estimate D2E/DX2                !
 ! A61   A(20,32,30)           121.9815         estimate D2E/DX2                !
 ! A62   A(20,32,33)           114.7289         estimate D2E/DX2                !
 ! A63   A(30,32,33)           123.2881         estimate D2E/DX2                !
 ! A64   A(21,33,32)           119.3619         estimate D2E/DX2                !
 ! A65   A(21,33,34)           107.2848         estimate D2E/DX2                !
 ! A66   A(32,33,34)           133.3401         estimate D2E/DX2                !
 ! A67   A(23,34,33)           104.5338         estimate D2E/DX2                !
 ! A68   A(23,34,35)           122.635          estimate D2E/DX2                !
 ! A69   A(33,34,35)           132.7668         estimate D2E/DX2                !
 ! A70   A(6,36,37)            120.2652         estimate D2E/DX2                !
 ! A71   A(6,36,38)            119.4145         estimate D2E/DX2                !
 ! A72   A(37,36,38)           120.3203         estimate D2E/DX2                !
 ! A73   A(36,37,39)           119.7817         estimate D2E/DX2                !
 ! A74   A(36,37,42)           120.3327         estimate D2E/DX2                !
 ! A75   A(39,37,42)           119.8751         estimate D2E/DX2                !
 ! A76   A(36,38,40)           119.9743         estimate D2E/DX2                !
 ! A77   A(36,38,43)           119.3965         estimate D2E/DX2                !
 ! A78   A(40,38,43)           120.6291         estimate D2E/DX2                !
 ! A79   A(37,39,41)           120.3578         estimate D2E/DX2                !
 ! A80   A(37,39,44)           121.1434         estimate D2E/DX2                !
 ! A81   A(41,39,44)           118.4923         estimate D2E/DX2                !
 ! A82   A(38,40,41)           120.0224         estimate D2E/DX2                !
 ! A83   A(38,40,45)           118.8934         estimate D2E/DX2                !
 ! A84   A(41,40,45)           121.0793         estimate D2E/DX2                !
 ! A85   A(39,41,40)           119.5358         estimate D2E/DX2                !
 ! A86   A(39,41,56)           115.6889         estimate D2E/DX2                !
 ! A87   A(40,41,56)           124.7751         estimate D2E/DX2                !
 ! A88   A(23,46,47)           120.4077         estimate D2E/DX2                !
 ! A89   A(23,46,48)           119.2823         estimate D2E/DX2                !
 ! A90   A(47,46,48)           120.3095         estimate D2E/DX2                !
 ! A91   A(46,47,49)           119.7914         estimate D2E/DX2                !
 ! A92   A(46,47,52)           120.5047         estimate D2E/DX2                !
 ! A93   A(49,47,52)           119.6908         estimate D2E/DX2                !
 ! A94   A(46,48,50)           119.9244         estimate D2E/DX2                !
 ! A95   A(46,48,53)           119.3769         estimate D2E/DX2                !
 ! A96   A(50,48,53)           120.6976         estimate D2E/DX2                !
 ! A97   A(47,49,51)           120.3639         estimate D2E/DX2                !
 ! A98   A(47,49,54)           121.1126         estimate D2E/DX2                !
 ! A99   A(51,49,54)           118.516          estimate D2E/DX2                !
 ! A100  A(48,50,51)           120.0979         estimate D2E/DX2                !
 ! A101  A(48,50,55)           118.7693         estimate D2E/DX2                !
 ! A102  A(51,50,55)           121.1302         estimate D2E/DX2                !
 ! A103  A(49,51,50)           119.504          estimate D2E/DX2                !
 ! A104  A(49,51,61)           115.7306         estimate D2E/DX2                !
 ! A105  A(50,51,61)           124.7651         estimate D2E/DX2                !
 ! A106  A(41,56,57)           118.6954         estimate D2E/DX2                !
 ! A107  A(56,57,58)           111.3949         estimate D2E/DX2                !
 ! A108  A(56,57,59)           111.3984         estimate D2E/DX2                !
 ! A109  A(56,57,60)           105.7033         estimate D2E/DX2                !
 ! A110  A(58,57,59)           109.578          estimate D2E/DX2                !
 ! A111  A(58,57,60)           109.3406         estimate D2E/DX2                !
 ! A112  A(59,57,60)           109.3293         estimate D2E/DX2                !
 ! A113  A(51,61,62)           118.5765         estimate D2E/DX2                !
 ! A114  A(61,62,63)           111.4051         estimate D2E/DX2                !
 ! A115  A(61,62,64)           111.4032         estimate D2E/DX2                !
 ! A116  A(61,62,65)           105.7222         estimate D2E/DX2                !
 ! A117  A(63,62,64)           109.5242         estimate D2E/DX2                !
 ! A118  A(63,62,65)           109.3335         estimate D2E/DX2                !
 ! A119  A(64,62,65)           109.3599         estimate D2E/DX2                !
 ! A120  L(3,1,21,2,-1)        191.0515         estimate D2E/DX2                !
 ! A121  L(3,1,21,2,-2)        173.6409         estimate D2E/DX2                !
 ! D1    D(2,1,3,7)             93.2462         estimate D2E/DX2                !
 ! D2    D(2,1,3,15)           -72.6073         estimate D2E/DX2                !
 ! D3    D(4,1,3,7)            179.5634         estimate D2E/DX2                !
 ! D4    D(4,1,3,15)            13.7099         estimate D2E/DX2                !
 ! D5    D(19,1,3,7)           -17.5047         estimate D2E/DX2                !
 ! D6    D(19,1,3,15)          176.6419         estimate D2E/DX2                !
 ! D7    D(7,3,21,22)           81.7786         estimate D2E/DX2                !
 ! D8    D(7,3,21,33)          -87.7097         estimate D2E/DX2                !
 ! D9    D(15,3,21,22)         -90.8173         estimate D2E/DX2                !
 ! D10   D(15,3,21,33)          99.6944         estimate D2E/DX2                !
 ! D11   D(2,1,4,5)            -82.1181         estimate D2E/DX2                !
 ! D12   D(2,1,4,16)            80.7907         estimate D2E/DX2                !
 ! D13   D(3,1,4,5)           -175.8041         estimate D2E/DX2                !
 ! D14   D(3,1,4,16)           -12.8953         estimate D2E/DX2                !
 ! D15   D(19,1,4,5)           136.3891         estimate D2E/DX2                !
 ! D16   D(19,1,4,16)          -60.702          estimate D2E/DX2                !
 ! D17   D(21,1,4,5)            15.8522         estimate D2E/DX2                !
 ! D18   D(21,1,4,16)          178.7611         estimate D2E/DX2                !
 ! D19   D(2,1,21,22)          -17.1164         estimate D2E/DX2                !
 ! D20   D(2,1,21,33)          176.1932         estimate D2E/DX2                !
 ! D21   D(4,1,21,22)         -106.0255         estimate D2E/DX2                !
 ! D22   D(4,1,21,33)           87.2842         estimate D2E/DX2                !
 ! D23   D(19,1,21,22)          93.9238         estimate D2E/DX2                !
 ! D24   D(19,1,21,33)         -72.7665         estimate D2E/DX2                !
 ! D25   D(1,3,7,8)             13.616          estimate D2E/DX2                !
 ! D26   D(1,3,7,9)           -166.1285         estimate D2E/DX2                !
 ! D27   D(15,3,7,8)           179.1187         estimate D2E/DX2                !
 ! D28   D(15,3,7,9)            -0.6258         estimate D2E/DX2                !
 ! D29   D(1,3,15,13)          167.1675         estimate D2E/DX2                !
 ! D30   D(1,3,15,16)          -12.2728         estimate D2E/DX2                !
 ! D31   D(7,3,15,13)            0.8065         estimate D2E/DX2                !
 ! D32   D(7,3,15,16)         -178.6337         estimate D2E/DX2                !
 ! D33   D(1,4,5,6)            162.4896         estimate D2E/DX2                !
 ! D34   D(16,4,5,6)            -0.7916         estimate D2E/DX2                !
 ! D35   D(1,4,16,15)           11.8152         estimate D2E/DX2                !
 ! D36   D(1,4,16,17)         -166.2735         estimate D2E/DX2                !
 ! D37   D(5,4,16,15)          178.8376         estimate D2E/DX2                !
 ! D38   D(5,4,16,17)            0.7489         estimate D2E/DX2                !
 ! D39   D(4,5,6,17)             0.5463         estimate D2E/DX2                !
 ! D40   D(4,5,6,36)          -177.8031         estimate D2E/DX2                !
 ! D41   D(5,6,17,16)           -0.0876         estimate D2E/DX2                !
 ! D42   D(5,6,17,18)         -177.3479         estimate D2E/DX2                !
 ! D43   D(36,6,17,16)         178.0882         estimate D2E/DX2                !
 ! D44   D(36,6,17,18)           0.828          estimate D2E/DX2                !
 ! D45   D(5,6,36,37)         -142.9321         estimate D2E/DX2                !
 ! D46   D(5,6,36,38)           37.0764         estimate D2E/DX2                !
 ! D47   D(17,6,36,37)          39.0483         estimate D2E/DX2                !
 ! D48   D(17,6,36,38)        -140.9433         estimate D2E/DX2                !
 ! D49   D(3,7,9,10)           179.7044         estimate D2E/DX2                !
 ! D50   D(3,7,9,11)             0.1748         estimate D2E/DX2                !
 ! D51   D(8,7,9,10)            -0.0196         estimate D2E/DX2                !
 ! D52   D(8,7,9,11)          -179.5492         estimate D2E/DX2                !
 ! D53   D(7,9,11,12)          179.7269         estimate D2E/DX2                !
 ! D54   D(7,9,11,13)            0.104          estimate D2E/DX2                !
 ! D55   D(10,9,11,12)           0.2045         estimate D2E/DX2                !
 ! D56   D(10,9,11,13)        -179.4184         estimate D2E/DX2                !
 ! D57   D(9,11,13,14)         179.4692         estimate D2E/DX2                !
 ! D58   D(9,11,13,15)           0.067          estimate D2E/DX2                !
 ! D59   D(12,11,13,14)         -0.1556         estimate D2E/DX2                !
 ! D60   D(12,11,13,15)       -179.5578         estimate D2E/DX2                !
 ! D61   D(11,13,15,3)          -0.5308         estimate D2E/DX2                !
 ! D62   D(11,13,15,16)        178.8625         estimate D2E/DX2                !
 ! D63   D(14,13,15,3)        -179.9341         estimate D2E/DX2                !
 ! D64   D(14,13,15,16)         -0.5408         estimate D2E/DX2                !
 ! D65   D(3,15,16,4)            0.1107         estimate D2E/DX2                !
 ! D66   D(3,15,16,17)         177.6178         estimate D2E/DX2                !
 ! D67   D(13,15,16,4)        -179.3217         estimate D2E/DX2                !
 ! D68   D(13,15,16,17)         -1.8145         estimate D2E/DX2                !
 ! D69   D(4,16,17,6)           -0.3805         estimate D2E/DX2                !
 ! D70   D(4,16,17,18)         176.4539         estimate D2E/DX2                !
 ! D71   D(15,16,17,6)        -178.1151         estimate D2E/DX2                !
 ! D72   D(15,16,17,18)         -1.2807         estimate D2E/DX2                !
 ! D73   D(32,20,24,25)       -178.9758         estimate D2E/DX2                !
 ! D74   D(32,20,24,26)          0.1203         estimate D2E/DX2                !
 ! D75   D(24,20,32,30)         -0.2342         estimate D2E/DX2                !
 ! D76   D(24,20,32,33)        179.3351         estimate D2E/DX2                !
 ! D77   D(1,21,22,23)        -166.8782         estimate D2E/DX2                !
 ! D78   D(33,21,22,23)          0.5008         estimate D2E/DX2                !
 ! D79   D(1,21,33,32)         -10.0379         estimate D2E/DX2                !
 ! D80   D(1,21,33,34)         168.8093         estimate D2E/DX2                !
 ! D81   D(22,21,33,32)       -179.4092         estimate D2E/DX2                !
 ! D82   D(22,21,33,34)         -0.5621         estimate D2E/DX2                !
 ! D83   D(21,22,23,34)         -0.2555         estimate D2E/DX2                !
 ! D84   D(21,22,23,46)        178.1705         estimate D2E/DX2                !
 ! D85   D(22,23,34,33)         -0.0853         estimate D2E/DX2                !
 ! D86   D(22,23,34,35)        177.3347         estimate D2E/DX2                !
 ! D87   D(46,23,34,33)       -178.3266         estimate D2E/DX2                !
 ! D88   D(46,23,34,35)         -0.9065         estimate D2E/DX2                !
 ! D89   D(22,23,46,47)        149.7658         estimate D2E/DX2                !
 ! D90   D(22,23,46,48)        -29.9719         estimate D2E/DX2                !
 ! D91   D(34,23,46,47)        -32.1311         estimate D2E/DX2                !
 ! D92   D(34,23,46,48)        148.1313         estimate D2E/DX2                !
 ! D93   D(20,24,26,27)       -179.5459         estimate D2E/DX2                !
 ! D94   D(20,24,26,28)         -0.0079         estimate D2E/DX2                !
 ! D95   D(25,24,26,27)         -0.4947         estimate D2E/DX2                !
 ! D96   D(25,24,26,28)        179.0432         estimate D2E/DX2                !
 ! D97   D(24,26,28,29)       -179.7412         estimate D2E/DX2                !
 ! D98   D(24,26,28,30)          0.0065         estimate D2E/DX2                !
 ! D99   D(27,26,28,29)         -0.2092         estimate D2E/DX2                !
 ! D100  D(27,26,28,30)        179.5386         estimate D2E/DX2                !
 ! D101  D(26,28,30,31)       -179.8639         estimate D2E/DX2                !
 ! D102  D(26,28,30,32)         -0.114          estimate D2E/DX2                !
 ! D103  D(29,28,30,31)         -0.1153         estimate D2E/DX2                !
 ! D104  D(29,28,30,32)        179.6346         estimate D2E/DX2                !
 ! D105  D(28,30,32,20)          0.2338         estimate D2E/DX2                !
 ! D106  D(28,30,32,33)       -179.2983         estimate D2E/DX2                !
 ! D107  D(31,30,32,20)        179.9846         estimate D2E/DX2                !
 ! D108  D(31,30,32,33)          0.4525         estimate D2E/DX2                !
 ! D109  D(20,32,33,21)          2.5535         estimate D2E/DX2                !
 ! D110  D(20,32,33,34)       -175.9329         estimate D2E/DX2                !
 ! D111  D(30,32,33,21)       -177.8835         estimate D2E/DX2                !
 ! D112  D(30,32,33,34)          3.6301         estimate D2E/DX2                !
 ! D113  D(21,33,34,23)          0.3765         estimate D2E/DX2                !
 ! D114  D(21,33,34,35)       -176.6636         estimate D2E/DX2                !
 ! D115  D(32,33,34,23)        178.995          estimate D2E/DX2                !
 ! D116  D(32,33,34,35)          1.9548         estimate D2E/DX2                !
 ! D117  D(6,36,37,39)        -179.2493         estimate D2E/DX2                !
 ! D118  D(6,36,37,42)           1.9341         estimate D2E/DX2                !
 ! D119  D(38,36,37,39)          0.7421         estimate D2E/DX2                !
 ! D120  D(38,36,37,42)       -178.0745         estimate D2E/DX2                !
 ! D121  D(6,36,38,40)         179.9989         estimate D2E/DX2                !
 ! D122  D(6,36,38,43)           0.0893         estimate D2E/DX2                !
 ! D123  D(37,36,38,40)          0.0074         estimate D2E/DX2                !
 ! D124  D(37,36,38,43)       -179.9022         estimate D2E/DX2                !
 ! D125  D(36,37,39,41)         -0.8219         estimate D2E/DX2                !
 ! D126  D(36,37,39,44)       -179.8809         estimate D2E/DX2                !
 ! D127  D(42,37,39,41)        178.0001         estimate D2E/DX2                !
 ! D128  D(42,37,39,44)         -1.0588         estimate D2E/DX2                !
 ! D129  D(36,38,40,41)         -0.675          estimate D2E/DX2                !
 ! D130  D(36,38,40,45)       -179.8781         estimate D2E/DX2                !
 ! D131  D(43,38,40,41)        179.2335         estimate D2E/DX2                !
 ! D132  D(43,38,40,45)          0.0304         estimate D2E/DX2                !
 ! D133  D(37,39,41,40)          0.1577         estimate D2E/DX2                !
 ! D134  D(37,39,41,56)       -179.7005         estimate D2E/DX2                !
 ! D135  D(44,39,41,40)        179.2413         estimate D2E/DX2                !
 ! D136  D(44,39,41,56)         -0.6169         estimate D2E/DX2                !
 ! D137  D(38,40,41,39)          0.5935         estimate D2E/DX2                !
 ! D138  D(38,40,41,56)       -179.562          estimate D2E/DX2                !
 ! D139  D(45,40,41,39)        179.7789         estimate D2E/DX2                !
 ! D140  D(45,40,41,56)         -0.3766         estimate D2E/DX2                !
 ! D141  D(39,41,56,57)        179.8104         estimate D2E/DX2                !
 ! D142  D(40,41,56,57)         -0.0394         estimate D2E/DX2                !
 ! D143  D(23,46,47,49)        179.3913         estimate D2E/DX2                !
 ! D144  D(23,46,47,52)         -1.9279         estimate D2E/DX2                !
 ! D145  D(48,46,47,49)         -0.8738         estimate D2E/DX2                !
 ! D146  D(48,46,47,52)        177.807          estimate D2E/DX2                !
 ! D147  D(23,46,48,50)        179.8578         estimate D2E/DX2                !
 ! D148  D(23,46,48,53)          0.2274         estimate D2E/DX2                !
 ! D149  D(47,46,48,50)          0.1199         estimate D2E/DX2                !
 ! D150  D(47,46,48,53)       -179.5105         estimate D2E/DX2                !
 ! D151  D(46,47,49,51)          0.8659         estimate D2E/DX2                !
 ! D152  D(46,47,49,54)        179.8588         estimate D2E/DX2                !
 ! D153  D(52,47,49,51)       -177.8257         estimate D2E/DX2                !
 ! D154  D(52,47,49,54)          1.1671         estimate D2E/DX2                !
 ! D155  D(46,48,50,51)          0.6406         estimate D2E/DX2                !
 ! D156  D(46,48,50,55)       -179.9389         estimate D2E/DX2                !
 ! D157  D(53,48,50,51)       -179.7339         estimate D2E/DX2                !
 ! D158  D(53,48,50,55)         -0.3134         estimate D2E/DX2                !
 ! D159  D(47,49,51,50)         -0.1103         estimate D2E/DX2                !
 ! D160  D(47,49,51,61)        179.7028         estimate D2E/DX2                !
 ! D161  D(54,49,51,50)       -179.129          estimate D2E/DX2                !
 ! D162  D(54,49,51,61)          0.684          estimate D2E/DX2                !
 ! D163  D(48,50,51,49)         -0.6462         estimate D2E/DX2                !
 ! D164  D(48,50,51,61)        179.5589         estimate D2E/DX2                !
 ! D165  D(55,50,51,49)        179.9473         estimate D2E/DX2                !
 ! D166  D(55,50,51,61)          0.1523         estimate D2E/DX2                !
 ! D167  D(49,51,61,62)       -179.6155         estimate D2E/DX2                !
 ! D168  D(50,51,61,62)          0.1864         estimate D2E/DX2                !
 ! D169  D(41,56,57,58)        -61.128          estimate D2E/DX2                !
 ! D170  D(41,56,57,59)         61.5601         estimate D2E/DX2                !
 ! D171  D(41,56,57,60)       -179.7897         estimate D2E/DX2                !
 ! D172  D(51,61,62,63)        -61.4519         estimate D2E/DX2                !
 ! D173  D(51,61,62,64)         61.1775         estimate D2E/DX2                !
 ! D174  D(51,61,62,65)        179.8782         estimate D2E/DX2                !
 --------------------------------------------------------------------------------
 Trust Radius=3.00D-01 FncErr=1.00D-07 GrdErr=1.00D-06
 Number of steps in this run=    376 maximum allowed number of steps=    390.
 GradGradGradGradGradGradGradGradGradGradGradGradGradGradGradGradGradGrad

 Leave Link  103 at Sun Oct 21 20:06:31 2018, MaxMem=   838860800 cpu:         0.3
 (Enter /soft/sl6.3/x86_64/gaussian/g09_d01/g09/l202.exe)
 Stoichiometry    C28H24Cl2FeN8O2(5)
 Framework group  C1[X(C28H24Cl2FeN8O2)]
 Deg. of freedom   189
 Full point group                 C1      NOp   1
 Largest Abelian subgroup         C1      NOp   1
 Largest concise Abelian subgroup C1      NOp   1
                         Standard orientation:                         
 ---------------------------------------------------------------------
 Center     Atomic      Atomic             Coordinates (Angstroms)
 Number     Number       Type             X           Y           Z
 ---------------------------------------------------------------------
      1         26           0       -0.175155   -1.873585   -0.553642
      2         17           0       -0.102564   -1.079187   -2.743745
      3          7           0       -2.121289   -3.020999   -0.919250
      4          7           0       -1.900389   -0.418287   -0.197678
      5          7           0       -1.975424    0.844147    0.077301
      6          7           0       -3.236093    1.234841   -0.205707
      7          6           0       -2.142604   -4.307384   -1.282528
      8          1           0       -1.197504   -4.829833   -1.168459
      9          6           0       -3.290948   -4.922204   -1.773979
     10          1           0       -3.263876   -5.965597   -2.061451
     11          6           0       -4.453540   -4.168225   -1.893191
     12          1           0       -5.364486   -4.613973   -2.276284
     13          6           0       -4.434098   -2.828668   -1.521897
     14          1           0       -5.322646   -2.215858   -1.612283
     15          6           0       -3.242659   -2.284403   -1.041581
     16          6           0       -3.104541   -0.881440   -0.646043
     17          6           0       -3.973903    0.186661   -0.659059
     18          1           0       -4.994371    0.297619   -0.979244
     19         17           0        1.076997   -3.966201   -0.352106
     20          7           0       -0.263954   -2.056775    1.789432
     21          7           0        1.513524   -0.746077    0.248444
     22          7           0        2.486012   -0.127602   -0.341368
     23          7           0        3.405568    0.151167    0.605474
     24          6           0       -1.191283   -2.708356    2.493022
     25          1           0       -2.022727   -3.108295    1.923583
     26          6           0       -1.110420   -2.893535    3.868125
     27          1           0       -1.887037   -3.436767    4.391504
     28          6           0       -0.007984   -2.373484    4.541575
     29          1           0        0.095247   -2.499582    5.613127
     30          6           0        0.962658   -1.693934    3.819586
     31          1           0        1.832449   -1.280118    4.314809
     32          6           0        0.803611   -1.555283    2.438069
     33          6           0        1.770832   -0.873310    1.585253
     34          6           0        2.999227   -0.298112    1.821989
     35          1           0        3.607453   -0.212770    2.704335
     36          6           0       -3.623347    2.598404   -0.050166
     37          6           0       -4.899924    2.918748    0.417946
     38          6           0       -2.719216    3.605704   -0.368702
     39          6           0       -5.270768    4.245978    0.550372
     40          6           0       -3.084987    4.940656   -0.221313
     41          6           0       -4.366549    5.269182    0.233680
     42          1           0       -5.593708    2.134235    0.695693
     43          1           0       -1.734962    3.340658   -0.731524
     44          1           0       -6.253666    4.519225    0.912769
     45          1           0       -2.369079    5.709574   -0.475984
     46          6           0        4.622021    0.802665    0.246702
     47          6           0        5.271297    1.639180    1.157559
     48          6           0        5.153218    0.600713   -1.023100
     49          6           0        6.458660    2.255544    0.800148
     50          6           0        6.338210    1.232285   -1.388384
     51          6           0        7.002613    2.058927   -0.476222
     52          1           0        4.842235    1.826674    2.134503
     53          1           0        4.633645   -0.044001   -1.719335
     54          1           0        6.978639    2.909796    1.488424
     55          1           0        6.733751    1.062944   -2.380096
     56          8           0       -4.826791    6.534861    0.404253
     57          6           0       -3.959538    7.623696    0.105458
     58          1           0       -3.064669    7.606540    0.736631
     59          1           0       -3.664791    7.621935   -0.949198
     60          1           0       -4.533060    8.523872    0.317682
     61          8           0        8.166263    2.713152   -0.728646
     62          6           0        8.767821    2.562826   -2.010064
     63          1           0        9.035720    1.519175   -2.205879
     64          1           0        8.109530    2.927213   -2.805826
     65          1           0        9.671942    3.168163   -1.984269
 ---------------------------------------------------------------------
 Rotational constants (GHZ):      0.0705992      0.0487150      0.0351730
 Leave Link  202 at Sun Oct 21 20:06:31 2018, MaxMem=   838860800 cpu:         0.1
 (Enter /soft/sl6.3/x86_64/gaussian/g09_d01/g09/l301.exe)
 Standard basis: 6-311G(d,p) (5D, 7F)
 Ernie: Thresh=  0.10000D-02 Tol=  0.10000D-05 Strict=F.
 There are   972 symmetry adapted cartesian basis functions of A   symmetry.
 There are   926 symmetry adapted basis functions of A   symmetry.
   926 basis functions,  1587 primitive gaussians,   972 cartesian basis functions
   164 alpha electrons      160 beta electrons
       nuclear repulsion energy      5562.5987264375 Hartrees.
 IExCor=  402 DFT=T Ex+Corr=B3LYP ExCW=0 ScaHFX=  0.200000
 ScaDFX=  0.800000  0.720000  1.000000  0.810000 ScalE2=  1.000000  1.000000
 IRadAn=      0 IRanWt=     -1 IRanGd=            0 ICorTp=0 IEmpDi=  4
 NAtoms=   65 NActive=   65 NUniq=   65 SFac= 1.00D+00 NAtFMM=   60 NAOKFM=T Big=T
 Integral buffers will be    131072 words long.
 Raffenetti 2 integral format.
 Two-electron integral symmetry is turned on.
 Leave Link  301 at Sun Oct 21 20:06:31 2018, MaxMem=   838860800 cpu:         0.9
 (Enter /soft/sl6.3/x86_64/gaussian/g09_d01/g09/l302.exe)
 NPDir=0 NMtPBC=     1 NCelOv=     1 NCel=       1 NClECP=     1 NCelD=      1
         NCelK=      1 NCelE2=     1 NClLst=     1 CellRange=     0.0.
 One-electron integrals computed using PRISM.
 NBasis=   926 RedAO= T EigKep=  1.91D-04  NBF=   926
 NBsUse=   926 1.00D-06 EigRej= -1.00D+00 NBFU=   926
 Precomputing XC quadrature grid using
 IXCGrd= 4 IRadAn=           0 IRanWt=          -1 IRanGd=           0 AccXCQ= 0.00D+00.
 Generated NRdTot=       0 NPtTot=           0 NUsed=           0 NTot=          32
 NSgBfM=   858   858   858   859   859 MxSgAt=    65 MxSgA2=    65.
 Leave Link  302 at Sun Oct 21 20:06:35 2018, MaxMem=   838860800 cpu:        57.3
 (Enter /soft/sl6.3/x86_64/gaussian/g09_d01/g09/l303.exe)
 DipDrv:  MaxL=1.
 Leave Link  303 at Sun Oct 21 20:06:35 2018, MaxMem=   838860800 cpu:         3.7
 (Enter /soft/sl6.3/x86_64/gaussian/g09_d01/g09/l401.exe)
 ExpMin= 4.19D-02 ExpMax= 2.58D+05 ExpMxC= 8.89D+03 IAcc=2 IRadAn=         4 AccDes= 0.00D+00
 Harris functional with IExCor=  402 and IRadAn=       4 diagonalized for initial guess.
 HarFok:  IExCor=  402 AccDes= 0.00D+00 IRadAn=         4 IDoV= 1 UseB2=F ITyADJ=14
 ICtDFT=  3500011 ScaDFX=  1.000000  1.000000  1.000000  1.000000
 FoFCou: FMM=F IPFlag=           0 FMFlag=      100000 FMFlg1=        2001
         NFxFlg=           0 DoJE=T BraDBF=F KetDBF=T FulRan=T
         wScrn=  0.000000 ICntrl=     500 IOpCl=  0 I1Cent=   200000004 NGrid=           0
         NMat0=    1 NMatS0=      1 NMatT0=    0 NMatD0=    1 NMtDS0=    0 NMtDT0=    0
 Petite list used in FoFCou.
 Harris En= -3854.18985689759    
 JPrj=0 DoOrth=F DoCkMO=F.
 Initial guess <Sx>= 0.0000 <Sy>= 0.0000 <Sz>= 2.0000 <S**2>= 6.0000 S= 2.0000
 Leave Link  401 at Sun Oct 21 20:06:42 2018, MaxMem=   838860800 cpu:       113.9
 (Enter /soft/sl6.3/x86_64/gaussian/g09_d01/g09/l502.exe)
 UHF open shell SCF:
 Using DIIS extrapolation, IDIIS=  1040.
 Integral symmetry usage will be decided dynamically.
 IVT=     2875670 IEndB=     2875670 NGot=   838860800 MDV=   836947527
 LenX=   836947527 LenY=   836001771
 Requested convergence on RMS density matrix=1.00D-08 within 128 cycles.
 Requested convergence on MAX density matrix=1.00D-06.
 Requested convergence on             energy=1.00D-06.
 No special actions if energy rises.
 Fock matrices will be formed incrementally for  20 cycles.

 Cycle   1  Pass 1  IDiag  1:
 FoFJK:  IHMeth= 1 ICntrl=       0 DoSepK=F KAlg= 0 I1Cent=   0 FoldK=F
 IRaf= 550000000 NMat=   1 IRICut=       1 DoRegI=T DoRafI=F ISym2E= 0.
 FoFCou: FMM=T IPFlag=           0 FMFlag=      100000 FMFlg1=        2001
         NFxFlg=           0 DoJE=F BraDBF=F KetDBF=F FulRan=T
         wScrn=  0.000000 ICntrl=       0 IOpCl=  1 I1Cent=           0 NGrid=           0
         NMat0=    1 NMatS0=      1 NMatT0=    0 NMatD0=    1 NMtDS0=    0 NMtDT0=    0
 Symmetry not used in FoFCou.
 FMM levels:  10  Number of levels for PrismC:   9
 E= -3853.70674158270    
 DIIS: error= 2.99D-02 at cycle   1 NSaved=   1.
 NSaved= 1 IEnMin= 1 EnMin= -3853.70674158270     IErMin= 1 ErrMin= 2.99D-02
 ErrMax= 2.99D-02  0.00D+00 EMaxC= 1.00D-01 BMatC= 4.43D+00 BMatP= 4.43D+00
 IDIUse=3 WtCom= 7.01D-01 WtEn= 2.99D-01
 Coeff-Com:  0.100D+01
 Coeff-En:   0.100D+01
 Coeff:      0.100D+01
 Gap=     0.182 Goal=   None    Shift=    0.000
 Gap=     0.120 Goal=   None    Shift=    0.000
 GapD=    0.120 DampG=1.000 DampE=0.250 DampFc=0.2500 IDamp=-1.
 Damping current iteration by 2.50D-01
 RMSDP=1.85D-03 MaxDP=1.04D-01              OVMax= 3.23D-01

 Cycle   2  Pass 1  IDiag  1:
 RMSU=  4.63D-04    CP:  9.96D-01
 E= -3853.98289267199     Delta-E=       -0.276151089296 Rises=F Damp=T
 DIIS: error= 1.78D-02 at cycle   2 NSaved=   2.
 NSaved= 2 IEnMin= 2 EnMin= -3853.98289267199     IErMin= 2 ErrMin= 1.78D-02
 ErrMax= 1.78D-02  0.00D+00 EMaxC= 1.00D-01 BMatC= 1.54D+00 BMatP= 4.43D+00
 IDIUse=3 WtCom= 8.22D-01 WtEn= 1.78D-01
 Coeff-Com: -0.985D+00 0.198D+01
 Coeff-En:   0.000D+00 0.100D+01
 Coeff:     -0.809D+00 0.181D+01
 Gap=     0.195 Goal=   None    Shift=    0.000
 Gap=     0.270 Goal=   None    Shift=    0.000
 RMSDP=8.71D-04 MaxDP=5.02D-02 DE=-2.76D-01 OVMax= 2.36D-01

 Cycle   3  Pass 1  IDiag  1:
 RMSU=  8.09D-04    CP:  9.91D-01  1.69D+00
 E= -3854.40824033269     Delta-E=       -0.425347660697 Rises=F Damp=F
 DIIS: error= 9.44D-03 at cycle   3 NSaved=   3.
 NSaved= 3 IEnMin= 3 EnMin= -3854.40824033269     IErMin= 3 ErrMin= 9.44D-03
 ErrMax= 9.44D-03  0.00D+00 EMaxC= 1.00D-01 BMatC= 4.62D-01 BMatP= 1.54D+00
 IDIUse=3 WtCom= 9.06D-01 WtEn= 9.44D-02
 Coeff-Com: -0.595D+00 0.102D+01 0.570D+00
 Coeff-En:   0.000D+00 0.000D+00 0.100D+01
 Coeff:     -0.539D+00 0.928D+00 0.611D+00
 Gap=     0.167 Goal=   None    Shift=    0.000
 Gap=     0.131 Goal=   None    Shift=    0.000
 RMSDP=6.79D-04 MaxDP=5.86D-02 DE=-4.25D-01 OVMax= 1.10D-01

 Cycle   4  Pass 1  IDiag  1:
 RMSU=  4.51D-04    CP:  9.91D-01  1.95D+00  3.89D-01
 E= -3854.46550584724     Delta-E=       -0.057265514548 Rises=F Damp=F
 DIIS: error= 9.58D-03 at cycle   4 NSaved=   4.
 NSaved= 4 IEnMin= 4 EnMin= -3854.46550584724     IErMin= 3 ErrMin= 9.44D-03
 ErrMax= 9.58D-03  0.00D+00 EMaxC= 1.00D-01 BMatC= 2.80D-01 BMatP= 4.62D-01
 IDIUse=3 WtCom= 9.04D-01 WtEn= 9.58D-02
 Coeff-Com: -0.249D+00 0.404D+00 0.441D+00 0.404D+00
 Coeff-En:   0.000D+00 0.000D+00 0.357D+00 0.643D+00
 Coeff:     -0.225D+00 0.365D+00 0.433D+00 0.427D+00
 Gap=     0.133 Goal=   None    Shift=    0.000
 Gap=     0.105 Goal=   None    Shift=    0.000
 RMSDP=2.91D-04 MaxDP=3.21D-02 DE=-5.73D-02 OVMax= 7.73D-02

 Cycle   5  Pass 1  IDiag  1:
 RMSU=  1.38D-04    CP:  9.91D-01  1.95D+00  5.89D-01  5.62D-01
 E= -3854.51631653739     Delta-E=       -0.050810690149 Rises=F Damp=F
 DIIS: error= 3.59D-03 at cycle   5 NSaved=   5.
 NSaved= 5 IEnMin= 5 EnMin= -3854.51631653739     IErMin= 5 ErrMin= 3.59D-03
 ErrMax= 3.59D-03  0.00D+00 EMaxC= 1.00D-01 BMatC= 2.56D-02 BMatP= 2.80D-01
 IDIUse=3 WtCom= 9.64D-01 WtEn= 3.59D-02
 Coeff-Com: -0.726D-01 0.107D+00 0.221D+00 0.277D+00 0.468D+00
 Coeff-En:   0.000D+00 0.000D+00 0.000D+00 0.000D+00 0.100D+01
 Coeff:     -0.700D-01 0.103D+00 0.213D+00 0.267D+00 0.487D+00
 Gap=     0.131 Goal=   None    Shift=    0.000
 Gap=     0.097 Goal=   None    Shift=    0.000
 RMSDP=1.20D-04 MaxDP=1.30D-02 DE=-5.08D-02 OVMax= 4.11D-02

 Cycle   6  Pass 1  IDiag  1:
 RMSU=  8.30D-05    CP:  9.90D-01  1.91D+00  5.91D-01  6.89D-01  5.51D-01
 E= -3854.51963477881     Delta-E=       -0.003318241424 Rises=F Damp=F
 DIIS: error= 1.56D-03 at cycle   6 NSaved=   6.
 NSaved= 6 IEnMin= 6 EnMin= -3854.51963477881     IErMin= 6 ErrMin= 1.56D-03
 ErrMax= 1.56D-03  0.00D+00 EMaxC= 1.00D-01 BMatC= 5.53D-03 BMatP= 2.56D-02
 IDIUse=3 WtCom= 9.84D-01 WtEn= 1.56D-02
 Coeff-Com: -0.717D-02 0.622D-02 0.656D-01 0.997D-01 0.349D+00 0.486D+00
 Coeff-En:   0.000D+00 0.000D+00 0.000D+00 0.000D+00 0.191D+00 0.809D+00
 Coeff:     -0.705D-02 0.612D-02 0.646D-01 0.981D-01 0.347D+00 0.491D+00
 Gap=     0.126 Goal=   None    Shift=    0.000
 Gap=     0.089 Goal=   None    Shift=    0.000
 RMSDP=4.93D-05 MaxDP=3.91D-03 DE=-3.32D-03 OVMax= 1.50D-02

 Cycle   7  Pass 1  IDiag  1:
 RMSU=  2.76D-05    CP:  9.90D-01  1.93D+00  6.08D-01  6.68D-01  6.65D-01
                    CP:  6.06D-01
 E= -3854.52041936998     Delta-E=       -0.000784591171 Rises=F Damp=F
 DIIS: error= 5.14D-04 at cycle   7 NSaved=   7.
 NSaved= 7 IEnMin= 7 EnMin= -3854.52041936998     IErMin= 7 ErrMin= 5.14D-04
 ErrMax= 5.14D-04  0.00D+00 EMaxC= 1.00D-01 BMatC= 7.37D-04 BMatP= 5.53D-03
 IDIUse=3 WtCom= 9.95D-01 WtEn= 5.14D-03
 Coeff-Com:  0.879D-02-0.156D-01 0.993D-03 0.106D-01 0.143D+00 0.335D+00
 Coeff-Com:  0.517D+00
 Coeff-En:   0.000D+00 0.000D+00 0.000D+00 0.000D+00 0.000D+00 0.129D+00
 Coeff-En:   0.871D+00
 Coeff:      0.874D-02-0.155D-01 0.988D-03 0.105D-01 0.142D+00 0.334D+00
 Coeff:      0.519D+00
 Gap=     0.126 Goal=   None    Shift=    0.000
 Gap=     0.090 Goal=   None    Shift=    0.000
 RMSDP=2.01D-05 MaxDP=1.88D-03 DE=-7.85D-04 OVMax= 4.18D-03

 Cycle   8  Pass 1  IDiag  1:
 RMSU=  1.12D-05    CP:  9.90D-01  1.93D+00  6.05D-01  6.84D-01  6.95D-01
                    CP:  6.84D-01  5.41D-01
 E= -3854.52058756121     Delta-E=       -0.000168191227 Rises=F Damp=F
 DIIS: error= 1.98D-04 at cycle   8 NSaved=   8.
 NSaved= 8 IEnMin= 8 EnMin= -3854.52058756121     IErMin= 8 ErrMin= 1.98D-04
 ErrMax= 1.98D-04  0.00D+00 EMaxC= 1.00D-01 BMatC= 7.39D-05 BMatP= 7.37D-04
 IDIUse=3 WtCom= 9.98D-01 WtEn= 1.98D-03
 Coeff-Com:  0.560D-02-0.913D-02-0.816D-02-0.686D-02 0.312D-01 0.123D+00
 Coeff-Com:  0.290D+00 0.575D+00
 Coeff-En:   0.000D+00 0.000D+00 0.000D+00 0.000D+00 0.000D+00 0.000D+00
 Coeff-En:   0.000D+00 0.100D+01
 Coeff:      0.559D-02-0.912D-02-0.814D-02-0.685D-02 0.311D-01 0.123D+00
 Coeff:      0.289D+00 0.576D+00
 Gap=     0.126 Goal=   None    Shift=    0.000
 Gap=     0.090 Goal=   None    Shift=    0.000
 RMSDP=6.54D-06 MaxDP=3.40D-04 DE=-1.68D-04 OVMax= 2.77D-03

 Cycle   9  Pass 1  IDiag  1:
 RMSU=  5.15D-06    CP:  9.90D-01  1.93D+00  6.05D-01  6.86D-01  6.97D-01
                    CP:  7.03D-01  6.56D-01  8.67D-01
 E= -3854.52060437472     Delta-E=       -0.000016813508 Rises=F Damp=F
 DIIS: error= 1.45D-04 at cycle   9 NSaved=   9.
 NSaved= 9 IEnMin= 9 EnMin= -3854.52060437472     IErMin= 9 ErrMin= 1.45D-04
 ErrMax= 1.45D-04  0.00D+00 EMaxC= 1.00D-01 BMatC= 2.68D-05 BMatP= 7.39D-05
 IDIUse=3 WtCom= 9.99D-01 WtEn= 1.45D-03
 Coeff-Com:  0.236D-02-0.348D-02-0.663D-02-0.748D-02-0.834D-02 0.238D-01
 Coeff-Com:  0.104D+00 0.401D+00 0.495D+00
 Coeff-En:   0.000D+00 0.000D+00 0.000D+00 0.000D+00 0.000D+00 0.000D+00
 Coeff-En:   0.000D+00 0.141D+00 0.859D+00
 Coeff:      0.235D-02-0.347D-02-0.662D-02-0.747D-02-0.833D-02 0.237D-01
 Coeff:      0.104D+00 0.400D+00 0.496D+00
 Gap=     0.126 Goal=   None    Shift=    0.000
 Gap=     0.090 Goal=   None    Shift=    0.000
 RMSDP=3.97D-06 MaxDP=2.96D-04 DE=-1.68D-05 OVMax= 2.40D-03

 Cycle  10  Pass 1  IDiag  1:
 RMSU=  2.70D-06    CP:  9.90D-01  1.93D+00  6.04D-01  6.89D-01  6.98D-01
                    CP:  7.20D-01  6.62D-01  1.03D+00  8.69D-01
 E= -3854.52061322870     Delta-E=       -0.000008853976 Rises=F Damp=F
 DIIS: error= 5.07D-05 at cycle  10 NSaved=  10.
 NSaved=10 IEnMin=10 EnMin= -3854.52061322870     IErMin=10 ErrMin= 5.07D-05
 ErrMax= 5.07D-05  0.00D+00 EMaxC= 1.00D-01 BMatC= 3.15D-06 BMatP= 2.68D-05
 IDIUse=1 WtCom= 1.00D+00 WtEn= 0.00D+00
 Coeff-Com:  0.351D-03-0.410D-03-0.210D-02-0.267D-02-0.816D-02-0.357D-02
 Coeff-Com:  0.144D-01 0.126D+00 0.265D+00 0.611D+00
 Coeff:      0.351D-03-0.410D-03-0.210D-02-0.267D-02-0.816D-02-0.357D-02
 Coeff:      0.144D-01 0.126D+00 0.265D+00 0.611D+00
 Gap=     0.126 Goal=   None    Shift=    0.000
 Gap=     0.090 Goal=   None    Shift=    0.000
 RMSDP=2.55D-06 MaxDP=3.09D-04 DE=-8.85D-06 OVMax= 2.52D-03

 Cycle  11  Pass 1  IDiag  1:
 RMSU=  1.51D-06    CP:  9.90D-01  1.93D+00  6.04D-01  6.90D-01  6.98D-01
                    CP:  7.23D-01  6.83D-01  1.10D+00  1.14D+00  1.38D+00
 E= -3854.52061661780     Delta-E=       -0.000003389101 Rises=F Damp=F
 DIIS: error= 5.01D-05 at cycle  11 NSaved=  11.
 NSaved=11 IEnMin=11 EnMin= -3854.52061661780     IErMin=11 ErrMin= 5.01D-05
 ErrMax= 5.01D-05  0.00D+00 EMaxC= 1.00D-01 BMatC= 1.56D-06 BMatP= 3.15D-06
 IDIUse=1 WtCom= 1.00D+00 WtEn= 0.00D+00
 Coeff-Com: -0.529D-03 0.831D-03 0.919D-03 0.910D-03-0.169D-02-0.852D-02
 Coeff-Com: -0.228D-01-0.519D-01-0.445D-02 0.353D+00 0.734D+00
 Coeff:     -0.529D-03 0.831D-03 0.919D-03 0.910D-03-0.169D-02-0.852D-02
 Coeff:     -0.228D-01-0.519D-01-0.445D-02 0.353D+00 0.734D+00
 Gap=     0.126 Goal=   None    Shift=    0.000
 Gap=     0.090 Goal=   None    Shift=    0.000
 RMSDP=3.08D-06 MaxDP=3.78D-04 DE=-3.39D-06 OVMax= 3.30D-03

 Cycle  12  Pass 1  IDiag  1:
 RMSU=  8.03D-07    CP:  9.90D-01  1.93D+00  6.04D-01  6.90D-01  6.98D-01
                    CP:  7.26D-01  6.96D-01  1.19D+00  1.44D+00  2.14D+00
                    CP:  1.66D+00
 E= -3854.52062043758     Delta-E=       -0.000003819787 Rises=F Damp=F
 DIIS: error= 4.73D-05 at cycle  12 NSaved=  12.
 NSaved=12 IEnMin=12 EnMin= -3854.52062043758     IErMin=12 ErrMin= 4.73D-05
 ErrMax= 4.73D-05  0.00D+00 EMaxC= 1.00D-01 BMatC= 1.10D-06 BMatP= 1.56D-06
 IDIUse=1 WtCom= 1.00D+00 WtEn= 0.00D+00
 Coeff-Com: -0.410D-03 0.585D-03 0.136D-02 0.160D-02 0.260D-02-0.247D-02
 Coeff-Com: -0.168D-01-0.736D-01-0.104D+00-0.377D-01 0.398D+00 0.830D+00
 Coeff:     -0.410D-03 0.585D-03 0.136D-02 0.160D-02 0.260D-02-0.247D-02
 Coeff:     -0.168D-01-0.736D-01-0.104D+00-0.377D-01 0.398D+00 0.830D+00
 Gap=     0.126 Goal=   None    Shift=    0.000
 Gap=     0.090 Goal=   None    Shift=    0.000
 RMSDP=3.65D-06 MaxDP=4.42D-04 DE=-3.82D-06 OVMax= 3.95D-03

 Cycle  13  Pass 1  IDiag  1:
 RMSU=  5.64D-07    CP:  9.90D-01  1.93D+00  6.04D-01  6.91D-01  6.98D-01
                    CP:  7.30D-01  7.08D-01  1.30D+00  1.78D+00  3.00D+00
                    CP:  2.68D+00  1.71D+00
 E= -3854.52062464450     Delta-E=       -0.000004206913 Rises=F Damp=F
 DIIS: error= 4.49D-05 at cycle  13 NSaved=  13.
 NSaved=13 IEnMin=13 EnMin= -3854.52062464450     IErMin=13 ErrMin= 4.49D-05
 ErrMax= 4.49D-05  0.00D+00 EMaxC= 1.00D-01 BMatC= 9.50D-07 BMatP= 1.10D-06
 IDIUse=1 WtCom= 1.00D+00 WtEn= 0.00D+00
 Coeff-Com:  0.107D-03-0.209D-03 0.368D-03 0.567D-03 0.365D-02 0.570D-02
 Coeff-Com:  0.566D-02-0.175D-01-0.818D-01-0.323D+00-0.271D+00 0.645D+00
 Coeff-Com:  0.103D+01
 Coeff:      0.107D-03-0.209D-03 0.368D-03 0.567D-03 0.365D-02 0.570D-02
 Coeff:      0.566D-02-0.175D-01-0.818D-01-0.323D+00-0.271D+00 0.645D+00
 Coeff:      0.103D+01
 Gap=     0.126 Goal=   None    Shift=    0.000
 Gap=     0.090 Goal=   None    Shift=    0.000
 RMSDP=5.97D-06 MaxDP=6.87D-04 DE=-4.21D-06 OVMax= 6.49D-03

 Cycle  14  Pass 1  IDiag  1:
 RMSU=  4.41D-06    CP:  9.90D-01  1.93D+00  6.03D-01  6.91D-01  6.97D-01
                    CP:  7.36D-01  7.30D-01  1.45D+00  2.32D+00  3.00D+00
                    CP:  3.00D+00  3.00D+00  2.54D+00
 E= -3854.52063106320     Delta-E=       -0.000006418699 Rises=F Damp=F
 DIIS: error= 4.09D-05 at cycle  14 NSaved=  14.
 NSaved=14 IEnMin=14 EnMin= -3854.52063106320     IErMin=14 ErrMin= 4.09D-05
 ErrMax= 4.09D-05  0.00D+00 EMaxC= 1.00D-01 BMatC= 7.89D-07 BMatP= 9.50D-07
 IDIUse=1 WtCom= 1.00D+00 WtEn= 0.00D+00
 Coeff-Com:  0.324D-03-0.497D-03-0.647D-03-0.677D-03 0.831D-03 0.671D-02
 Coeff-Com:  0.165D-01 0.390D-01 0.204D-01-0.187D+00-0.453D+00-0.209D+00
 Coeff-Com:  0.640D+00 0.113D+01
 Coeff:      0.324D-03-0.497D-03-0.647D-03-0.677D-03 0.831D-03 0.671D-02
 Coeff:      0.165D-01 0.390D-01 0.204D-01-0.187D+00-0.453D+00-0.209D+00
 Coeff:      0.640D+00 0.113D+01
 Gap=     0.126 Goal=   None    Shift=    0.000
 Gap=     0.090 Goal=   None    Shift=    0.000
 RMSDP=7.58D-06 MaxDP=8.79D-04 DE=-6.42D-06 OVMax= 8.23D-03

 Cycle  15  Pass 1  IDiag  1:
 RMSU=  2.02D-06    CP:  9.90D-01  1.93D+00  6.03D-01  6.92D-01  6.96D-01
                    CP:  7.43D-01  7.55D-01  1.64D+00  3.00D+00  3.00D+00
                    CP:  3.00D+00  3.00D+00  3.00D+00  2.34D+00
 E= -3854.52063851251     Delta-E=       -0.000007449318 Rises=F Damp=F
 DIIS: error= 3.78D-05 at cycle  15 NSaved=  15.
 NSaved=15 IEnMin=15 EnMin= -3854.52063851251     IErMin=15 ErrMin= 3.78D-05
 ErrMax= 3.78D-05  0.00D+00 EMaxC= 1.00D-01 BMatC= 7.10D-07 BMatP= 7.89D-07
 IDIUse=1 WtCom= 1.00D+00 WtEn= 0.00D+00
 Coeff-Com:  0.125D-03-0.154D-03-0.773D-03-0.900D-03-0.253D-02 0.137D-02
 Coeff-Com:  0.828D-02 0.466D-01 0.937D-01 0.156D+00-0.121D+00-0.847D+00
 Coeff-Com: -0.462D+00 0.106D+01 0.107D+01
 Coeff:      0.125D-03-0.154D-03-0.773D-03-0.900D-03-0.253D-02 0.137D-02
 Coeff:      0.828D-02 0.466D-01 0.937D-01 0.156D+00-0.121D+00-0.847D+00
 Coeff:     -0.462D+00 0.106D+01 0.107D+01
 Gap=     0.126 Goal=   None    Shift=    0.000
 Gap=     0.090 Goal=   None    Shift=    0.000
 RMSDP=1.02D-05 MaxDP=1.22D-03 DE=-7.45D-06 OVMax= 1.11D-02

 Cycle  16  Pass 1  IDiag  1:
 RMSU=  6.87D-06    CP:  9.90D-01  1.93D+00  6.02D-01  6.93D-01  6.95D-01
                    CP:  7.53D-01  7.85D-01  1.88D+00  3.00D+00  3.00D+00
                    CP:  3.00D+00  3.00D+00  3.00D+00  3.00D+00  2.55D+00
 E= -3854.52064751642     Delta-E=       -0.000009003910 Rises=F Damp=F
 DIIS: error= 3.76D-05 at cycle  16 NSaved=  16.
 NSaved=16 IEnMin=16 EnMin= -3854.52064751642     IErMin=16 ErrMin= 3.76D-05
 ErrMax= 3.76D-05  0.00D+00 EMaxC= 1.00D-01 BMatC= 5.75D-07 BMatP= 7.10D-07
 IDIUse=1 WtCom= 1.00D+00 WtEn= 0.00D+00
 Coeff-Com: -0.166D-03 0.277D-03-0.148D-04 0.206D-04-0.216D-02-0.322D-02
 Coeff-Com: -0.666D-02 0.368D-03 0.387D-01 0.239D+00 0.277D+00-0.383D+00
 Coeff-Com: -0.826D+00-0.167D+00 0.753D+00 0.108D+01
 Coeff:     -0.166D-03 0.277D-03-0.148D-04 0.206D-04-0.216D-02-0.322D-02
 Coeff:     -0.666D-02 0.368D-03 0.387D-01 0.239D+00 0.277D+00-0.383D+00
 Coeff:     -0.826D+00-0.167D+00 0.753D+00 0.108D+01
 Gap=     0.126 Goal=   None    Shift=    0.000
 Gap=     0.090 Goal=   None    Shift=    0.000
 RMSDP=1.03D-05 MaxDP=1.27D-03 DE=-9.00D-06 OVMax= 1.11D-02

 Cycle  17  Pass 1  IDiag  1:
 RMSU=  3.30D-06    CP:  9.90D-01  1.93D+00  6.02D-01  6.94D-01  6.93D-01
                    CP:  7.64D-01  8.13D-01  2.12D+00  3.00D+00  3.00D+00
                    CP:  3.00D+00  3.00D+00  3.00D+00  3.00D+00  3.00D+00
                    CP:  2.30D+00
 E= -3854.52065557017     Delta-E=       -0.000008053748 Rises=F Damp=F
 DIIS: error= 3.99D-05 at cycle  17 NSaved=  17.
 NSaved=17 IEnMin=17 EnMin= -3854.52065557017     IErMin=16 ErrMin= 3.76D-05
 ErrMax= 3.99D-05  0.00D+00 EMaxC= 1.00D-01 BMatC= 4.78D-07 BMatP= 5.75D-07
 IDIUse=1 WtCom= 1.00D+00 WtEn= 0.00D+00
 Coeff-Com: -0.200D-03 0.281D-03 0.761D-03 0.934D-03 0.147D-02-0.304D-02
 Coeff-Com: -0.117D-01-0.471D-01-0.759D-01-0.980D-03 0.328D+00 0.626D+00
 Coeff-Com: -0.154D+00-0.124D+01-0.485D+00 0.854D+00 0.120D+01
 Coeff:     -0.200D-03 0.281D-03 0.761D-03 0.934D-03 0.147D-02-0.304D-02
 Coeff:     -0.117D-01-0.471D-01-0.759D-01-0.980D-03 0.328D+00 0.626D+00
 Coeff:     -0.154D+00-0.124D+01-0.485D+00 0.854D+00 0.120D+01
 Gap=     0.126 Goal=   None    Shift=    0.000
 Gap=     0.090 Goal=   None    Shift=    0.000
 RMSDP=1.22D-05 MaxDP=1.58D-03 DE=-8.05D-06 OVMax= 1.32D-02

 Cycle  18  Pass 1  IDiag  1:
 RMSU=  5.76D-06    CP:  9.90D-01  1.93D+00  6.01D-01  6.96D-01  6.90D-01
                    CP:  7.76D-01  8.43D-01  2.39D+00  3.00D+00  3.00D+00
                    CP:  3.00D+00  3.00D+00  3.00D+00  3.00D+00  3.00D+00
                    CP:  3.00D+00  2.53D+00
 E= -3854.52066401776     Delta-E=       -0.000008447589 Rises=F Damp=F
 DIIS: error= 4.01D-05 at cycle  18 NSaved=  18.
 NSaved=18 IEnMin=18 EnMin= -3854.52066401776     IErMin=16 ErrMin= 3.76D-05
 ErrMax= 4.01D-05  0.00D+00 EMaxC= 1.00D-01 BMatC= 3.90D-07 BMatP= 4.78D-07
 IDIUse=1 WtCom= 1.00D+00 WtEn= 0.00D+00
 Coeff-Com: -0.105D-04-0.153D-04 0.683D-03 0.775D-03 0.358D-02 0.133D-02
 Coeff-Com: -0.173D-02-0.373D-01-0.958D-01-0.223D+00 0.698D-02 0.845D+00
 Coeff-Com:  0.594D+00-0.824D+00-0.104D+01-0.267D+00 0.964D+00 0.107D+01
 Coeff:     -0.105D-04-0.153D-04 0.683D-03 0.775D-03 0.358D-02 0.133D-02
 Coeff:     -0.173D-02-0.373D-01-0.958D-01-0.223D+00 0.698D-02 0.845D+00
 Coeff:      0.594D+00-0.824D+00-0.104D+01-0.267D+00 0.964D+00 0.107D+01
 Gap=     0.126 Goal=   None    Shift=    0.000
 Gap=     0.090 Goal=   None    Shift=    0.000
 RMSDP=1.26D-05 MaxDP=1.69D-03 DE=-8.45D-06 OVMax= 1.37D-02

 Cycle  19  Pass 1  IDiag  1:
 RMSU=  4.00D-06    CP:  9.90D-01  1.93D+00  6.00D-01  6.97D-01  6.88D-01
                    CP:  7.88D-01  8.74D-01  2.67D+00  3.00D+00  3.00D+00
                    CP:  3.00D+00  3.00D+00  3.00D+00  3.00D+00  3.00D+00
                    CP:  3.00D+00  3.00D+00  2.88D+00
 E= -3854.52067149359     Delta-E=       -0.000007475828 Rises=F Damp=F
 DIIS: error= 3.84D-05 at cycle  19 NSaved=  19.
 NSaved=19 IEnMin=19 EnMin= -3854.52067149359     IErMin=16 ErrMin= 3.76D-05
 ErrMax= 3.84D-05  0.00D+00 EMaxC= 1.00D-01 BMatC= 3.44D-07 BMatP= 3.90D-07
 IDIUse=1 WtCom= 1.00D+00 WtEn= 0.00D+00
 Coeff-Com:  0.165D-03-0.258D-03-0.401D-04-0.105D-03 0.224D-02 0.532D-02
 Coeff-Com:  0.108D-01 0.101D-01-0.202D-01-0.240D+00-0.336D+00 0.244D+00
 Coeff-Com:  0.791D+00 0.418D+00-0.613D+00-0.116D+01-0.204D+00 0.115D+01
 Coeff-Com:  0.947D+00
 Coeff:      0.165D-03-0.258D-03-0.401D-04-0.105D-03 0.224D-02 0.532D-02
 Coeff:      0.108D-01 0.101D-01-0.202D-01-0.240D+00-0.336D+00 0.244D+00
 Coeff:      0.791D+00 0.418D+00-0.613D+00-0.116D+01-0.204D+00 0.115D+01
 Coeff:      0.947D+00
 Gap=     0.126 Goal=   None    Shift=    0.000
 Gap=     0.090 Goal=   None    Shift=    0.000
 RMSDP=1.39D-05 MaxDP=1.93D-03 DE=-7.48D-06 OVMax= 1.51D-02

 Cycle  20  Pass 1  IDiag  1:
 RMSU=  1.12D-05    CP:  9.90D-01  1.93D+00  5.99D-01  6.99D-01  6.83D-01
                    CP:  8.02D-01  9.03D-01  2.96D+00  3.00D+00  3.00D+00
                    CP:  3.00D+00  3.00D+00  3.00D+00  3.00D+00  3.00D+00
                    CP:  3.00D+00  3.00D+00  3.00D+00  2.54D+00
 E= -3854.52067830247     Delta-E=       -0.000006808883 Rises=F Damp=F
 DIIS: error= 3.48D-05 at cycle  20 NSaved=  20.
 NSaved=20 IEnMin=20 EnMin= -3854.52067830247     IErMin=20 ErrMin= 3.48D-05
 ErrMax= 3.48D-05  0.00D+00 EMaxC= 1.00D-01 BMatC= 2.40D-07 BMatP= 3.44D-07
 IDIUse=1 WtCom= 1.00D+00 WtEn= 0.00D+00
 Coeff-Com:  0.147D-03-0.208D-03-0.498D-03-0.573D-03-0.415D-03 0.407D-02
 Coeff-Com:  0.100D-01 0.298D-01 0.372D-01-0.789D-01-0.286D+00-0.275D+00
 Coeff-Com:  0.331D+00 0.825D+00 0.930D-01-0.778D+00-0.725D+00 0.277D+00
 Coeff-Com:  0.680D+00 0.858D+00
 Coeff:      0.147D-03-0.208D-03-0.498D-03-0.573D-03-0.415D-03 0.407D-02
 Coeff:      0.100D-01 0.298D-01 0.372D-01-0.789D-01-0.286D+00-0.275D+00
 Coeff:      0.331D+00 0.825D+00 0.930D-01-0.778D+00-0.725D+00 0.277D+00
 Coeff:      0.680D+00 0.858D+00
 Gap=     0.126 Goal=   None    Shift=    0.000
 Gap=     0.090 Goal=   None    Shift=    0.000
 RMSDP=9.07D-06 MaxDP=1.32D-03 DE=-6.81D-06 OVMax= 9.87D-03

 Cycle  21  Pass 1  IDiag  1:
 Restarting incremental Fock formation.
 E= -3854.52068206631     Delta-E=       -0.000003763840 Rises=F Damp=F
 DIIS: error= 3.22D-05 at cycle  21 NSaved=  20.
 NSaved=20 IEnMin=20 EnMin= -3854.52068206631     IErMin=20 ErrMin= 3.22D-05
 ErrMax= 3.22D-05  0.00D+00 EMaxC= 1.00D-01 BMatC= 1.75D-07 BMatP= 2.40D-07
 IDIUse=1 WtCom= 1.00D+00 WtEn= 0.00D+00
 Coeff-Com:  0.173D-04-0.287D-03-0.291D-03-0.125D-02 0.187D-04 0.135D-02
 Coeff-Com:  0.129D-01 0.296D-01 0.720D-01 0.751D-02-0.266D+00-0.224D+00
 Coeff-Com:  0.259D+00 0.359D+00 0.187D+00-0.277D+00-0.460D+00-0.207D+00
 Coeff-Com:  0.328D+00 0.118D+01
 Coeff:      0.173D-04-0.287D-03-0.291D-03-0.125D-02 0.187D-04 0.135D-02
 Coeff:      0.129D-01 0.296D-01 0.720D-01 0.751D-02-0.266D+00-0.224D+00
 Coeff:      0.259D+00 0.359D+00 0.187D+00-0.277D+00-0.460D+00-0.207D+00
 Coeff:      0.328D+00 0.118D+01
 Gap=     0.126 Goal=   None    Shift=    0.000
 Gap=     0.090 Goal=   None    Shift=    0.000
 RMSDP=7.27D-06 MaxDP=1.12D-03 DE=-3.76D-06 OVMax= 7.99D-03

 Cycle  22  Pass 1  IDiag  1:
 RMSU=  7.27D-06    CP:  1.00D+00
 E= -3854.52068483750     Delta-E=       -0.000002771183 Rises=F Damp=F
 DIIS: error= 2.95D-05 at cycle  22 NSaved=  20.
 NSaved=20 IEnMin=20 EnMin= -3854.52068483750     IErMin=20 ErrMin= 2.95D-05
 ErrMax= 2.95D-05  0.00D+00 EMaxC= 1.00D-01 BMatC= 1.48D-07 BMatP= 1.75D-07
 IDIUse=1 WtCom= 1.00D+00 WtEn= 0.00D+00
 Coeff-Com: -0.118D-04 0.764D-04-0.682D-03-0.234D-02-0.484D-02-0.881D-02
 Coeff-Com: -0.310D-02 0.118D+00 0.230D+00 0.172D-01-0.463D+00-0.510D+00
 Coeff-Com:  0.185D+00 0.842D+00 0.477D+00-0.572D+00-0.861D+00-0.731D+00
 Coeff-Com:  0.104D+01 0.125D+01
 Coeff:     -0.118D-04 0.764D-04-0.682D-03-0.234D-02-0.484D-02-0.881D-02
 Coeff:     -0.310D-02 0.118D+00 0.230D+00 0.172D-01-0.463D+00-0.510D+00
 Coeff:      0.185D+00 0.842D+00 0.477D+00-0.572D+00-0.861D+00-0.731D+00
 Coeff:      0.104D+01 0.125D+01
 Gap=     0.126 Goal=   None    Shift=    0.000
 Gap=     0.090 Goal=   None    Shift=    0.000
 RMSDP=1.08D-05 MaxDP=1.71D-03 DE=-2.77D-06 OVMax= 1.19D-02

 Cycle  23  Pass 1  IDiag  1:
 RMSU=  5.73D-07    CP:  1.00D+00  2.49D+00
 E= -3854.52068824349     Delta-E=       -0.000003405999 Rises=F Damp=F
 DIIS: error= 2.48D-05 at cycle  23 NSaved=  20.
 NSaved=20 IEnMin=20 EnMin= -3854.52068824349     IErMin=20 ErrMin= 2.48D-05
 ErrMax= 2.48D-05  0.00D+00 EMaxC= 1.00D-01 BMatC= 1.09D-07 BMatP= 1.48D-07
 IDIUse=1 WtCom= 1.00D+00 WtEn= 0.00D+00
 Coeff-Com:  0.566D-04-0.505D-03-0.121D-02-0.353D-02-0.737D-02-0.671D-02
 Coeff-Com:  0.333D-01 0.124D+00 0.106D+00-0.157D+00-0.370D+00-0.672D-01
 Coeff-Com:  0.355D+00 0.388D+00-0.481D-01-0.355D+00-0.572D+00-0.187D+00
 Coeff-Com:  0.652D+00 0.112D+01
 Coeff:      0.566D-04-0.505D-03-0.121D-02-0.353D-02-0.737D-02-0.671D-02
 Coeff:      0.333D-01 0.124D+00 0.106D+00-0.157D+00-0.370D+00-0.672D-01
 Coeff:      0.355D+00 0.388D+00-0.481D-01-0.355D+00-0.572D+00-0.187D+00
 Coeff:      0.652D+00 0.112D+01
 Gap=     0.126 Goal=   None    Shift=    0.000
 Gap=     0.090 Goal=   None    Shift=    0.000
 RMSDP=7.55D-06 MaxDP=1.24D-03 DE=-3.41D-06 OVMax= 8.39D-03

 Cycle  24  Pass 1  IDiag  1:
 RMSU=  3.82D-06    CP:  1.00D+00  3.00D+00  2.49D+00
 E= -3854.52069022639     Delta-E=       -0.000001982895 Rises=F Damp=F
 DIIS: error= 2.02D-05 at cycle  24 NSaved=  20.
 NSaved=20 IEnMin=20 EnMin= -3854.52069022639     IErMin=20 ErrMin= 2.02D-05
 ErrMax= 2.02D-05  0.00D+00 EMaxC= 1.00D-01 BMatC= 7.67D-08 BMatP= 1.09D-07
 IDIUse=1 WtCom= 1.00D+00 WtEn= 0.00D+00
 Coeff-Com:  0.767D-03 0.207D-02 0.329D-02 0.292D-02-0.729D-02-0.111D+00
 Coeff-Com: -0.133D+00 0.133D+00 0.356D+00 0.168D+00-0.284D+00-0.508D+00
 Coeff-Com: -0.102D+00 0.513D+00 0.514D+00 0.201D+00-0.114D+01-0.725D+00
 Coeff-Com:  0.816D+00 0.130D+01
 Coeff:      0.767D-03 0.207D-02 0.329D-02 0.292D-02-0.729D-02-0.111D+00
 Coeff:     -0.133D+00 0.133D+00 0.356D+00 0.168D+00-0.284D+00-0.508D+00
 Coeff:     -0.102D+00 0.513D+00 0.514D+00 0.201D+00-0.114D+01-0.725D+00
 Coeff:      0.816D+00 0.130D+01
 Gap=     0.125 Goal=   None    Shift=    0.000
 Gap=     0.090 Goal=   None    Shift=    0.000
 RMSDP=8.01D-06 MaxDP=1.37D-03 DE=-1.98D-06 OVMax= 9.05D-03

 Cycle  25  Pass 1  IDiag  1:
 RMSU=  1.37D-06    CP:  1.00D+00  3.00D+00  3.00D+00  3.00D+00
 E= -3854.52069197422     Delta-E=       -0.000001747827 Rises=F Damp=F
 DIIS: error= 1.34D-05 at cycle  25 NSaved=  20.
 NSaved=20 IEnMin=20 EnMin= -3854.52069197422     IErMin=20 ErrMin= 1.34D-05
 ErrMax= 1.34D-05  0.00D+00 EMaxC= 1.00D-01 BMatC= 4.97D-08 BMatP= 7.67D-08
 IDIUse=1 WtCom= 1.00D+00 WtEn= 0.00D+00
 Coeff-Com: -0.272D-03 0.826D-03 0.353D-02 0.768D-02-0.128D-01-0.616D-01
 Coeff-Com: -0.471D-01 0.949D-01 0.212D+00-0.406D-02-0.272D+00-0.216D+00
 Coeff-Com:  0.147D+00 0.353D+00 0.380D+00-0.434D+00-0.688D+00-0.153D+00
 Coeff-Com:  0.714D+00 0.975D+00
 Coeff:     -0.272D-03 0.826D-03 0.353D-02 0.768D-02-0.128D-01-0.616D-01
 Coeff:     -0.471D-01 0.949D-01 0.212D+00-0.406D-02-0.272D+00-0.216D+00
 Coeff:      0.147D+00 0.353D+00 0.380D+00-0.434D+00-0.688D+00-0.153D+00
 Coeff:      0.714D+00 0.975D+00
 Gap=     0.125 Goal=   None    Shift=    0.000
 Gap=     0.090 Goal=   None    Shift=    0.000
 RMSDP=5.43D-06 MaxDP=9.38D-04 DE=-1.75D-06 OVMax= 6.14D-03

 Cycle  26  Pass 1  IDiag  1:
 RMSU=  5.04D-06    CP:  1.00D+00  3.00D+00  3.00D+00  3.00D+00  2.47D+00
 E= -3854.52069280734     Delta-E=       -0.000000833126 Rises=F Damp=F
 DIIS: error= 8.89D-06 at cycle  26 NSaved=  20.
 NSaved=20 IEnMin=20 EnMin= -3854.52069280734     IErMin=20 ErrMin= 8.89D-06
 ErrMax= 8.89D-06  0.00D+00 EMaxC= 1.00D-01 BMatC= 3.41D-08 BMatP= 4.97D-08
 IDIUse=1 WtCom= 1.00D+00 WtEn= 0.00D+00
 Coeff-Com:  0.245D-02 0.818D-02 0.154D-01 0.327D-01-0.434D-01-0.174D+00
 Coeff-Com: -0.687D-01 0.255D+00 0.219D+00-0.565D-01-0.291D+00-0.201D+00
 Coeff-Com:  0.989D-01 0.385D+00 0.472D+00-0.244D+00-0.962D+00-0.435D+00
 Coeff-Com:  0.930D+00 0.106D+01
 Coeff:      0.245D-02 0.818D-02 0.154D-01 0.327D-01-0.434D-01-0.174D+00
 Coeff:     -0.687D-01 0.255D+00 0.219D+00-0.565D-01-0.291D+00-0.201D+00
 Coeff:      0.989D-01 0.385D+00 0.472D+00-0.244D+00-0.962D+00-0.435D+00
 Coeff:      0.930D+00 0.106D+01
 Gap=     0.125 Goal=   None    Shift=    0.000
 Gap=     0.090 Goal=   None    Shift=    0.000
 RMSDP=6.60D-06 MaxDP=1.15D-03 DE=-8.33D-07 OVMax= 7.50D-03

 Cycle  27  Pass 1  IDiag  1:
 RMSU=  1.98D-06    CP:  1.00D+00  3.00D+00  3.00D+00  3.00D+00  3.00D+00
                    CP:  2.19D+00
 E= -3854.52069343426     Delta-E=       -0.000000626918 Rises=F Damp=F
 DIIS: error= 3.64D-06 at cycle  27 NSaved=  20.
 NSaved=20 IEnMin=20 EnMin= -3854.52069343426     IErMin=20 ErrMin= 3.64D-06
 ErrMax= 3.64D-06  0.00D+00 EMaxC= 1.00D-01 BMatC= 1.22D-08 BMatP= 3.41D-08
 IDIUse=1 WtCom= 1.00D+00 WtEn= 0.00D+00
 Coeff-Com: -0.531D-03-0.344D-02-0.725D-03 0.381D-02 0.140D-01-0.158D-01
 Coeff-Com: -0.204D-01 0.836D-02 0.298D-01 0.157D-01-0.255D-01-0.823D-01
 Coeff-Com: -0.157D+00 0.262D+00 0.399D+00-0.218D+00-0.622D+00-0.475D-01
 Coeff-Com:  0.429D+00 0.103D+01
 Coeff:     -0.531D-03-0.344D-02-0.725D-03 0.381D-02 0.140D-01-0.158D-01
 Coeff:     -0.204D-01 0.836D-02 0.298D-01 0.157D-01-0.255D-01-0.823D-01
 Coeff:     -0.157D+00 0.262D+00 0.399D+00-0.218D+00-0.622D+00-0.475D-01
 Coeff:      0.429D+00 0.103D+01
 Gap=     0.125 Goal=   None    Shift=    0.000
 Gap=     0.090 Goal=   None    Shift=    0.000
 RMSDP=2.52D-06 MaxDP=4.47D-04 DE=-6.27D-07 OVMax= 2.88D-03

 Cycle  28  Pass 1  IDiag  1:
 RMSU=  1.99D-07    CP:  1.00D+00  3.00D+00  3.00D+00  3.00D+00  3.00D+00
                    CP:  2.64D+00  1.58D+00
 E= -3854.52069355577     Delta-E=       -0.000000121512 Rises=F Damp=F
 DIIS: error= 1.88D-06 at cycle  28 NSaved=  20.
 NSaved=20 IEnMin=20 EnMin= -3854.52069355577     IErMin=20 ErrMin= 1.88D-06
 ErrMax= 1.88D-06  0.00D+00 EMaxC= 1.00D-01 BMatC= 7.24D-09 BMatP= 1.22D-08
 IDIUse=1 WtCom= 1.00D+00 WtEn= 0.00D+00
 Coeff-Com: -0.331D-02-0.300D-02 0.149D-01 0.419D-01-0.122D-01-0.895D-01
 Coeff-Com: -0.368D-01 0.672D-01 0.105D+00 0.641D-02-0.126D+00-0.239D+00
 Coeff-Com:  0.150D+00 0.388D+00-0.882D-02-0.381D+00-0.184D+00 0.776D-01
 Coeff-Com:  0.668D+00 0.564D+00
 Coeff:     -0.331D-02-0.300D-02 0.149D-01 0.419D-01-0.122D-01-0.895D-01
 Coeff:     -0.368D-01 0.672D-01 0.105D+00 0.641D-02-0.126D+00-0.239D+00
 Coeff:      0.150D+00 0.388D+00-0.882D-02-0.381D+00-0.184D+00 0.776D-01
 Coeff:      0.668D+00 0.564D+00
 Gap=     0.125 Goal=   None    Shift=    0.000
 Gap=     0.090 Goal=   None    Shift=    0.000
 RMSDP=1.14D-06 MaxDP=1.99D-04 DE=-1.22D-07 OVMax= 1.29D-03

 Cycle  29  Pass 1  IDiag  1:
 RMSU=  9.74D-08    CP:  1.00D+00  3.00D+00  3.00D+00  3.00D+00  3.00D+00
                    CP:  2.84D+00  1.80D+00  1.05D+00
 E= -3854.52069358356     Delta-E=       -0.000000027787 Rises=F Damp=F
 DIIS: error= 1.26D-06 at cycle  29 NSaved=  20.
 NSaved=20 IEnMin=20 EnMin= -3854.52069358356     IErMin=20 ErrMin= 1.26D-06
 ErrMax= 1.26D-06  0.00D+00 EMaxC= 1.00D-01 BMatC= 2.57D-09 BMatP= 7.24D-09
 IDIUse=1 WtCom= 1.00D+00 WtEn= 0.00D+00
 Coeff-Com: -0.695D-02-0.179D-02 0.171D-01 0.263D-01-0.202D-01-0.494D-01
 Coeff-Com: -0.255D-01 0.574D-01 0.791D-01-0.138D-01-0.119D+00-0.117D+00
 Coeff-Com:  0.911D-01 0.197D+00 0.727D-01-0.151D+00-0.196D+00-0.911D-01
 Coeff-Com:  0.287D+00 0.964D+00
 Coeff:     -0.695D-02-0.179D-02 0.171D-01 0.263D-01-0.202D-01-0.494D-01
 Coeff:     -0.255D-01 0.574D-01 0.791D-01-0.138D-01-0.119D+00-0.117D+00
 Coeff:      0.911D-01 0.197D+00 0.727D-01-0.151D+00-0.196D+00-0.911D-01
 Coeff:      0.287D+00 0.964D+00
 Gap=     0.125 Goal=   None    Shift=    0.000
 Gap=     0.090 Goal=   None    Shift=    0.000
 RMSDP=6.08D-07 MaxDP=1.07D-04 DE=-2.78D-08 OVMax= 6.91D-04

 Cycle  30  Pass 1  IDiag  1:
 RMSU=  7.54D-08    CP:  1.00D+00  3.00D+00  3.00D+00  3.00D+00  3.00D+00
                    CP:  2.95D+00  1.92D+00  1.35D+00  1.94D+00
 E= -3854.52069359555     Delta-E=       -0.000000011994 Rises=F Damp=F
 DIIS: error= 1.01D-06 at cycle  30 NSaved=  20.
 NSaved=20 IEnMin=20 EnMin= -3854.52069359555     IErMin=20 ErrMin= 1.01D-06
 ErrMax= 1.01D-06  0.00D+00 EMaxC= 1.00D-01 BMatC= 1.45D-09 BMatP= 2.57D-09
 IDIUse=1 WtCom= 1.00D+00 WtEn= 0.00D+00
 Coeff-Com:  0.160D-03-0.470D-02 0.926D-02 0.227D-02-0.136D-01-0.148D-01
 Coeff-Com:  0.134D-01 0.245D-01 0.129D-01 0.795D-02-0.739D-01-0.673D-01
 Coeff-Com:  0.678D-01 0.148D+00 0.136D-01-0.105D+00-0.339D+00-0.713D-01
 Coeff-Com:  0.595D+00 0.794D+00
 Coeff:      0.160D-03-0.470D-02 0.926D-02 0.227D-02-0.136D-01-0.148D-01
 Coeff:      0.134D-01 0.245D-01 0.129D-01 0.795D-02-0.739D-01-0.673D-01
 Coeff:      0.678D-01 0.148D+00 0.136D-01-0.105D+00-0.339D+00-0.713D-01
 Coeff:      0.595D+00 0.794D+00
 Gap=     0.125 Goal=   None    Shift=    0.000
 Gap=     0.090 Goal=   None    Shift=    0.000
 RMSDP=4.38D-07 MaxDP=7.56D-05 DE=-1.20D-08 OVMax= 4.93D-04

 Cycle  31  Pass 1  IDiag  1:
 RMSU=  1.67D-07    CP:  1.00D+00  3.00D+00  3.00D+00  3.00D+00  3.00D+00
                    CP:  3.00D+00  1.99D+00  1.48D+00  2.89D+00  1.61D+00
 E= -3854.52069360095     Delta-E=       -0.000000005393 Rises=F Damp=F
 DIIS: error= 8.15D-07 at cycle  31 NSaved=  20.
 NSaved=20 IEnMin=20 EnMin= -3854.52069360095     IErMin=20 ErrMin= 8.15D-07
 ErrMax= 8.15D-07  0.00D+00 EMaxC= 1.00D-01 BMatC= 7.07D-10 BMatP= 1.45D-09
 IDIUse=1 WtCom= 1.00D+00 WtEn= 0.00D+00
 Coeff-Com: -0.615D-02 0.442D-02 0.140D-01 0.307D-03-0.210D-01-0.168D-01
 Coeff-Com:  0.478D-02 0.356D-01 0.676D-01-0.331D-01-0.115D+00-0.356D-01
 Coeff-Com:  0.102D+00 0.101D+00 0.280D-02-0.242D+00-0.197D+00-0.175D-01
 Coeff-Com:  0.501D+00 0.850D+00
 Coeff:     -0.615D-02 0.442D-02 0.140D-01 0.307D-03-0.210D-01-0.168D-01
 Coeff:      0.478D-02 0.356D-01 0.676D-01-0.331D-01-0.115D+00-0.356D-01
 Coeff:      0.102D+00 0.101D+00 0.280D-02-0.242D+00-0.197D+00-0.175D-01
 Coeff:      0.501D+00 0.850D+00
 Gap=     0.125 Goal=   None    Shift=    0.000
 Gap=     0.090 Goal=   None    Shift=    0.000
 RMSDP=2.36D-07 MaxDP=4.03D-05 DE=-5.39D-09 OVMax= 2.67D-04

 Cycle  32  Pass 1  IDiag  1:
 RMSU=  7.31D-08    CP:  1.00D+00  3.00D+00  3.00D+00  3.00D+00  3.00D+00
                    CP:  3.00D+00  2.03D+00  1.71D+00  3.00D+00  2.17D+00
                    CP:  2.18D+00
 E= -3854.52069360350     Delta-E=       -0.000000002552 Rises=F Damp=F
 DIIS: error= 5.62D-07 at cycle  32 NSaved=  20.
 NSaved=20 IEnMin=20 EnMin= -3854.52069360350     IErMin=20 ErrMin= 5.62D-07
 ErrMax= 5.62D-07  0.00D+00 EMaxC= 1.00D-01 BMatC= 5.10D-10 BMatP= 7.07D-10
 IDIUse=1 WtCom= 1.00D+00 WtEn= 0.00D+00
 Coeff-Com: -0.539D-02 0.226D-02 0.122D-01 0.662D-02-0.164D-01-0.245D-01
 Coeff-Com:  0.745D-02 0.444D-01 0.413D-01-0.359D-01-0.825D-01-0.292D-01
 Coeff-Com:  0.754D-01 0.768D-01 0.219D-01-0.133D+00-0.404D+00 0.194D-01
 Coeff-Com:  0.734D+00 0.689D+00
 Coeff:     -0.539D-02 0.226D-02 0.122D-01 0.662D-02-0.164D-01-0.245D-01
 Coeff:      0.745D-02 0.444D-01 0.413D-01-0.359D-01-0.825D-01-0.292D-01
 Coeff:      0.754D-01 0.768D-01 0.219D-01-0.133D+00-0.404D+00 0.194D-01
 Coeff:      0.734D+00 0.689D+00
 Gap=     0.125 Goal=   None    Shift=    0.000
 Gap=     0.090 Goal=   None    Shift=    0.000
 RMSDP=9.17D-08 MaxDP=1.21D-05 DE=-2.55D-09 OVMax= 1.04D-04

 Cycle  33  Pass 1  IDiag  1:
 RMSU=  3.63D-08    CP:  1.00D+00  3.00D+00  3.00D+00  3.00D+00  3.00D+00
                    CP:  3.00D+00  2.04D+00  1.93D+00  3.00D+00  2.58D+00
                    CP:  2.41D+00  1.50D+00
 E= -3854.52069360466     Delta-E=       -0.000000001162 Rises=F Damp=F
 DIIS: error= 3.97D-07 at cycle  33 NSaved=  20.
 NSaved=20 IEnMin=20 EnMin= -3854.52069360466     IErMin=20 ErrMin= 3.97D-07
 ErrMax= 3.97D-07  0.00D+00 EMaxC= 1.00D-01 BMatC= 1.53D-10 BMatP= 5.10D-10
 IDIUse=1 WtCom= 1.00D+00 WtEn= 0.00D+00
 Coeff-Com:  0.428D-03 0.613D-02 0.564D-02-0.932D-02-0.153D-01-0.370D-02
 Coeff-Com:  0.136D-01 0.294D-01-0.978D-05-0.264D-01-0.314D-01-0.292D-03
 Coeff-Com:  0.297D-01 0.934D-01 0.762D-02-0.156D+00-0.214D+00 0.137D-01
 Coeff-Com:  0.348D+00 0.909D+00
 Coeff:      0.428D-03 0.613D-02 0.564D-02-0.932D-02-0.153D-01-0.370D-02
 Coeff:      0.136D-01 0.294D-01-0.978D-05-0.264D-01-0.314D-01-0.292D-03
 Coeff:      0.297D-01 0.934D-01 0.762D-02-0.156D+00-0.214D+00 0.137D-01
 Coeff:      0.348D+00 0.909D+00
 Gap=     0.125 Goal=   None    Shift=    0.000
 Gap=     0.090 Goal=   None    Shift=    0.000
 RMSDP=5.69D-08 MaxDP=8.39D-06 DE=-1.16D-09 OVMax= 6.09D-05

 Cycle  34  Pass 1  IDiag  1:
 RMSU=  2.14D-08    CP:  1.00D+00  3.00D+00  3.00D+00  3.00D+00  3.00D+00
                    CP:  3.00D+00  2.05D+00  2.09D+00  3.00D+00  2.79D+00
                    CP:  2.28D+00  1.75D+00  1.76D+00
 E= -3854.52069360500     Delta-E=       -0.000000000340 Rises=F Damp=F
 DIIS: error= 2.31D-07 at cycle  34 NSaved=  20.
 NSaved=20 IEnMin=20 EnMin= -3854.52069360500     IErMin=20 ErrMin= 2.31D-07
 ErrMax= 2.31D-07  0.00D+00 EMaxC= 1.00D-01 BMatC= 1.19D-10 BMatP= 1.53D-10
 IDIUse=1 WtCom= 1.00D+00 WtEn= 0.00D+00
 Coeff-Com:  0.323D-02 0.431D-02-0.427D-02-0.927D-02-0.676D-02 0.210D-02
 Coeff-Com:  0.224D-01 0.883D-02-0.652D-02-0.249D-01-0.255D-01 0.856D-02
 Coeff-Com:  0.979D-01 0.573D-01-0.220D-01-0.222D+00-0.253D+00 0.623D-01
 Coeff-Com:  0.703D+00 0.604D+00
 Coeff:      0.323D-02 0.431D-02-0.427D-02-0.927D-02-0.676D-02 0.210D-02
 Coeff:      0.224D-01 0.883D-02-0.652D-02-0.249D-01-0.255D-01 0.856D-02
 Coeff:      0.979D-01 0.573D-01-0.220D-01-0.222D+00-0.253D+00 0.623D-01
 Coeff:      0.703D+00 0.604D+00
 Gap=     0.125 Goal=   None    Shift=    0.000
 Gap=     0.090 Goal=   None    Shift=    0.000
 RMSDP=4.21D-08 MaxDP=5.98D-06 DE=-3.40D-10 OVMax= 4.74D-05

 Cycle  35  Pass 1  IDiag  1:
 RMSU=  1.12D-08    CP:  1.00D+00  3.00D+00  3.00D+00  3.00D+00  3.00D+00
                    CP:  3.00D+00  2.05D+00  2.14D+00  3.00D+00  2.94D+00
                    CP:  2.44D+00  1.99D+00  2.14D+00  1.31D+00
 E= -3854.52069360524     Delta-E=       -0.000000000236 Rises=F Damp=F
 DIIS: error= 1.30D-07 at cycle  35 NSaved=  20.
 NSaved=20 IEnMin=20 EnMin= -3854.52069360524     IErMin=20 ErrMin= 1.30D-07
 ErrMax= 1.30D-07  0.00D+00 EMaxC= 1.00D-01 BMatC= 3.33D-11 BMatP= 1.19D-10
 IDIUse=1 WtCom= 1.00D+00 WtEn= 0.00D+00
 Coeff-Com:  0.127D-02 0.611D-03-0.836D-03-0.930D-03-0.785D-04-0.650D-02
 Coeff-Com: -0.617D-02 0.177D-01 0.171D-01-0.221D-01-0.213D-01 0.411D-02
 Coeff-Com:  0.302D-01 0.786D-01-0.156D-01-0.153D+00-0.158D+00-0.931D-01
 Coeff-Com:  0.353D+00 0.975D+00
 Coeff:      0.127D-02 0.611D-03-0.836D-03-0.930D-03-0.785D-04-0.650D-02
 Coeff:     -0.617D-02 0.177D-01 0.171D-01-0.221D-01-0.213D-01 0.411D-02
 Coeff:      0.302D-01 0.786D-01-0.156D-01-0.153D+00-0.158D+00-0.931D-01
 Coeff:      0.353D+00 0.975D+00
 Gap=     0.125 Goal=   None    Shift=    0.000
 Gap=     0.090 Goal=   None    Shift=    0.000
 RMSDP=3.47D-08 MaxDP=4.52D-06 DE=-2.36D-10 OVMax= 4.02D-05

 Cycle  36  Pass 1  IDiag  1:
 RMSU=  8.55D-09    CP:  1.00D+00  3.00D+00  3.00D+00  3.00D+00  3.00D+00
                    CP:  3.00D+00  2.06D+00  2.22D+00  3.00D+00  3.00D+00
                    CP:  2.53D+00  2.14D+00  2.51D+00  1.82D+00  1.22D+00
 E= -3854.52069360528     Delta-E=       -0.000000000036 Rises=F Damp=F
 DIIS: error= 5.36D-08 at cycle  36 NSaved=  20.
 NSaved=20 IEnMin=20 EnMin= -3854.52069360528     IErMin=20 ErrMin= 5.36D-08
 ErrMax= 5.36D-08  0.00D+00 EMaxC= 1.00D-01 BMatC= 1.28D-11 BMatP= 3.33D-11
 IDIUse=1 WtCom= 1.00D+00 WtEn= 0.00D+00
 Coeff-Com:  0.204D-03 0.683D-03 0.180D-02 0.155D-02-0.930D-02-0.866D-02
 Coeff-Com:  0.120D-01 0.183D-01-0.793D-02-0.153D-01-0.183D-01 0.668D-02
 Coeff-Com:  0.498D-01 0.322D-01-0.341D-01-0.109D+00-0.217D+00 0.945D-01
 Coeff-Com:  0.608D+00 0.593D+00
 Coeff:      0.204D-03 0.683D-03 0.180D-02 0.155D-02-0.930D-02-0.866D-02
 Coeff:      0.120D-01 0.183D-01-0.793D-02-0.153D-01-0.183D-01 0.668D-02
 Coeff:      0.498D-01 0.322D-01-0.341D-01-0.109D+00-0.217D+00 0.945D-01
 Coeff:      0.608D+00 0.593D+00
 Gap=     0.125 Goal=   None    Shift=    0.000
 Gap=     0.090 Goal=   None    Shift=    0.000
 RMSDP=1.00D-08 MaxDP=1.35D-06 DE=-3.64D-11 OVMax= 1.10D-05

 Cycle  37  Pass 1  IDiag  1:
 RMSU=  3.09D-09    CP:  1.00D+00  3.00D+00  3.00D+00  3.00D+00  3.00D+00
                    CP:  3.00D+00  2.06D+00  2.24D+00  3.00D+00  3.00D+00
                    CP:  2.53D+00  2.18D+00  2.64D+00  1.98D+00  1.33D+00
                    CP:  1.30D+00
 E= -3854.52069360525     Delta-E=        0.000000000022 Rises=F Damp=F
 DIIS: error= 4.23D-08 at cycle  37 NSaved=  20.
 NSaved=20 IEnMin=19 EnMin= -3854.52069360528     IErMin=20 ErrMin= 4.23D-08
 ErrMax= 4.23D-08  0.00D+00 EMaxC= 1.00D-01 BMatC= 2.80D-12 BMatP= 1.28D-11
 IDIUse=1 WtCom= 1.00D+00 WtEn= 0.00D+00
 Coeff-Com:  0.989D-04 0.790D-03 0.918D-03-0.241D-02-0.288D-02 0.174D-02
 Coeff-Com:  0.494D-02 0.511D-03-0.287D-02-0.946D-02-0.165D-02 0.108D-01
 Coeff-Com:  0.181D-01 0.104D-01-0.219D-01-0.826D-01-0.388D-01 0.798D-01
 Coeff-Com:  0.300D+00 0.735D+00
 Coeff:      0.989D-04 0.790D-03 0.918D-03-0.241D-02-0.288D-02 0.174D-02
 Coeff:      0.494D-02 0.511D-03-0.287D-02-0.946D-02-0.165D-02 0.108D-01
 Coeff:      0.181D-01 0.104D-01-0.219D-01-0.826D-01-0.388D-01 0.798D-01
 Coeff:      0.300D+00 0.735D+00
 Gap=     0.125 Goal=   None    Shift=    0.000
 Gap=     0.090 Goal=   None    Shift=    0.000
 RMSDP=6.10D-09 MaxDP=7.26D-07 DE= 2.18D-11 OVMax= 6.19D-06

 SCF Done:  E(UB3LYP) =  -3854.52069361     A.U. after   37 cycles
            NFock= 37  Conv=0.61D-08     -V/T= 2.0025
 <Sx>= 0.0000 <Sy>= 0.0000 <Sz>= 2.0000 <S**2>= 6.0199 S= 2.0040
 <L.S>= 0.000000000000E+00
 KE= 3.844929183085D+03 PE=-2.021523691421D+04 EE= 6.953188311086D+03
 Annihilation of the first spin contaminant:
 S**2 before annihilation     6.0199,   after     6.0001
 Leave Link  502 at Sun Oct 21 20:43:21 2018, MaxMem=   838860800 cpu:     35015.1
 (Enter /soft/sl6.3/x86_64/gaussian/g09_d01/g09/l601.exe)
 Copying SCF densities to generalized density rwf, IOpCl= 1 IROHF=0.

 **********************************************************************

            Population analysis using the SCF density.

 **********************************************************************

 Orbital symmetries:
 Alpha Orbitals:
       Occupied  (A) (A) (A) (A) (A) (A) (A) (A) (A) (A) (A) (A)
                 (A) (A) (A) (A) (A) (A) (A) (A) (A) (A) (A) (A)
                 (A) (A) (A) (A) (A) (A) (A) (A) (A) (A) (A) (A)
                 (A) (A) (A) (A) (A) (A) (A) (A) (A) (A) (A) (A)
                 (A) (A) (A) (A) (A) (A) (A) (A) (A) (A) (A) (A)
                 (A) (A) (A) (A) (A) (A) (A) (A) (A) (A) (A) (A)
                 (A) (A) (A) (A) (A) (A) (A) (A) (A) (A) (A) (A)
                 (A) (A) (A) (A) (A) (A) (A) (A) (A) (A) (A) (A)
                 (A) (A) (A) (A) (A) (A) (A) (A) (A) (A) (A) (A)
                 (A) (A) (A) (A) (A) (A) (A) (A) (A) (A) (A) (A)
                 (A) (A) (A) (A) (A) (A) (A) (A) (A) (A) (A) (A)
                 (A) (A) (A) (A) (A) (A) (A) (A) (A) (A) (A) (A)
                 (A) (A) (A) (A) (A) (A) (A) (A) (A) (A) (A) (A)
                 (A) (A) (A) (A) (A) (A) (A) (A)
       Virtual   (A) (A) (A) (A) (A) (A) (A) (A) (A) (A) (A) (A)
                 (A) (A) (A) (A) (A) (A) (A) (A) (A) (A) (A) (A)
                 (A) (A) (A) (A) (A) (A) (A) (A) (A) (A) (A) (A)
                 (A) (A) (A) (A) (A) (A) (A) (A) (A) (A) (A) (A)
                 (A) (A) (A) (A) (A) (A) (A) (A) (A) (A) (A) (A)
                 (A) (A) (A) (A) (A) (A) (A) (A) (A) (A) (A) (A)
                 (A) (A) (A) (A) (A) (A) (A) (A) (A) (A) (A) (A)
                 (A) (A) (A) (A) (A) (A) (A) (A) (A) (A) (A) (A)
                 (A) (A) (A) (A) (A) (A) (A) (A) (A) (A) (A) (A)
                 (A) (A) (A) (A) (A) (A) (A) (A) (A) (A) (A) (A)
                 (A) (A) (A) (A) (A) (A) (A) (A) (A) (A) (A) (A)
                 (A) (A) (A) (A) (A) (A) (A) (A) (A) (A) (A) (A)
                 (A) (A) (A) (A) (A) (A) (A) (A) (A) (A) (A) (A)
                 (A) (A) (A) (A) (A) (A) (A) (A) (A) (A) (A) (A)
                 (A) (A) (A) (A) (A) (A) (A) (A) (A) (A) (A) (A)
                 (A) (A) (A) (A) (A) (A) (A) (A) (A) (A) (A) (A)
                 (A) (A) (A) (A) (A) (A) (A) (A) (A) (A) (A) (A)
                 (A) (A) (A) (A) (A) (A) (A) (A) (A) (A) (A) (A)
                 (A) (A) (A) (A) (A) (A) (A) (A) (A) (A) (A) (A)
                 (A) (A) (A) (A) (A) (A) (A) (A) (A) (A) (A) (A)
                 (A) (A) (A) (A) (A) (A) (A) (A) (A) (A) (A) (A)
                 (A) (A) (A) (A) (A) (A) (A) (A) (A) (A) (A) (A)
                 (A) (A) (A) (A) (A) (A) (A) (A) (A) (A) (A) (A)
                 (A) (A) (A) (A) (A) (A) (A) (A) (A) (A) (A) (A)
                 (A) (A) (A) (A) (A) (A) (A) (A) (A) (A) (A) (A)
                 (A) (A) (A) (A) (A) (A) (A) (A) (A) (A) (A) (A)
                 (A) (A) (A) (A) (A) (A) (A) (A) (A) (A) (A) (A)
                 (A) (A) (A) (A) (A) (A) (A) (A) (A) (A) (A) (A)
                 (A) (A) (A) (A) (A) (A) (A) (A) (A) (A) (A) (A)
                 (A) (A) (A) (A) (A) (A) (A) (A) (A) (A) (A) (A)
                 (A) (A) (A) (A) (A) (A) (A) (A) (A) (A) (A) (A)
                 (A) (A) (A) (A) (A) (A) (A) (A) (A) (A) (A) (A)
                 (A) (A) (A) (A) (A) (A) (A) (A) (A) (A) (A) (A)
                 (A) (A) (A) (A) (A) (A) (A) (A) (A) (A) (A) (A)
                 (A) (A) (A) (A) (A) (A) (A) (A) (A) (A) (A) (A)
                 (A) (A) (A) (A) (A) (A) (A) (A) (A) (A) (A) (A)
                 (A) (A) (A) (A) (A) (A) (A) (A) (A) (A) (A) (A)
                 (A) (A) (A) (A) (A) (A) (A) (A) (A) (A) (A) (A)
                 (A) (A) (A) (A) (A) (A) (A) (A) (A) (A) (A) (A)
                 (A) (A) (A) (A) (A) (A) (A) (A) (A) (A) (A) (A)
                 (A) (A) (A) (A) (A) (A) (A) (A) (A) (A) (A) (A)
                 (A) (A) (A) (A) (A) (A) (A) (A) (A) (A) (A) (A)
                 (A) (A) (A) (A) (A) (A) (A) (A) (A) (A) (A) (A)
                 (A) (A) (A) (A) (A) (A) (A) (A) (A) (A) (A) (A)
                 (A) (A) (A) (A) (A) (A) (A) (A) (A) (A) (A) (A)
                 (A) (A) (A) (A) (A) (A) (A) (A) (A) (A) (A) (A)
                 (A) (A) (A) (A) (A) (A) (A) (A) (A) (A) (A) (A)
                 (A) (A) (A) (A) (A) (A) (A) (A) (A) (A) (A) (A)
                 (A) (A) (A) (A) (A) (A) (A) (A) (A) (A) (A) (A)
                 (A) (A) (A) (A) (A) (A) (A) (A) (A) (A) (A) (A)
                 (A) (A) (A) (A) (A) (A) (A) (A) (A) (A) (A) (A)
                 (A) (A) (A) (A) (A) (A) (A) (A) (A) (A) (A) (A)
                 (A) (A) (A) (A) (A) (A) (A) (A) (A) (A) (A) (A)
                 (A) (A) (A) (A) (A) (A) (A) (A) (A) (A) (A) (A)
                 (A) (A) (A) (A) (A) (A) (A) (A) (A) (A) (A) (A)
                 (A) (A) (A) (A) (A) (A) (A) (A) (A) (A) (A) (A)
                 (A) (A) (A) (A) (A) (A) (A) (A) (A) (A) (A) (A)
                 (A) (A) (A) (A) (A) (A) (A) (A) (A) (A) (A) (A)
                 (A) (A) (A) (A) (A) (A) (A) (A) (A) (A) (A) (A)
                 (A) (A) (A) (A) (A) (A) (A) (A) (A) (A) (A) (A)
                 (A) (A) (A) (A) (A) (A) (A) (A) (A) (A) (A) (A)
                 (A) (A) (A) (A) (A) (A) (A) (A) (A) (A) (A) (A)
                 (A) (A) (A) (A) (A) (A) (A) (A) (A) (A) (A) (A)
                 (A) (A) (A) (A) (A) (A)
 Beta  Orbitals:
       Occupied  (A) (A) (A) (A) (A) (A) (A) (A) (A) (A) (A) (A)
                 (A) (A) (A) (A) (A) (A) (A) (A) (A) (A) (A) (A)
                 (A) (A) (A) (A) (A) (A) (A) (A) (A) (A) (A) (A)
                 (A) (A) (A) (A) (A) (A) (A) (A) (A) (A) (A) (A)
                 (A) (A) (A) (A) (A) (A) (A) (A) (A) (A) (A) (A)
                 (A) (A) (A) (A) (A) (A) (A) (A) (A) (A) (A) (A)
                 (A) (A) (A) (A) (A) (A) (A) (A) (A) (A) (A) (A)
                 (A) (A) (A) (A) (A) (A) (A) (A) (A) (A) (A) (A)
                 (A) (A) (A) (A) (A) (A) (A) (A) (A) (A) (A) (A)
                 (A) (A) (A) (A) (A) (A) (A) (A) (A) (A) (A) (A)
                 (A) (A) (A) (A) (A) (A) (A) (A) (A) (A) (A) (A)
                 (A) (A) (A) (A) (A) (A) (A) (A) (A) (A) (A) (A)
                 (A) (A) (A) (A) (A) (A) (A) (A) (A) (A) (A) (A)
                 (A) (A) (A) (A)
       Virtual   (A) (A) (A) (A) (A) (A) (A) (A) (A) (A) (A) (A)
                 (A) (A) (A) (A) (A) (A) (A) (A) (A) (A) (A) (A)
                 (A) (A) (A) (A) (A) (A) (A) (A) (A) (A) (A) (A)
                 (A) (A) (A) (A) (A) (A) (A) (A) (A) (A) (A) (A)
                 (A) (A) (A) (A) (A) (A) (A) (A) (A) (A) (A) (A)
                 (A) (A) (A) (A) (A) (A) (A) (A) (A) (A) (A) (A)
                 (A) (A) (A) (A) (A) (A) (A) (A) (A) (A) (A) (A)
                 (A) (A) (A) (A) (A) (A) (A) (A) (A) (A) (A) (A)
                 (A) (A) (A) (A) (A) (A) (A) (A) (A) (A) (A) (A)
                 (A) (A) (A) (A) (A) (A) (A) (A) (A) (A) (A) (A)
                 (A) (A) (A) (A) (A) (A) (A) (A) (A) (A) (A) (A)
                 (A) (A) (A) (A) (A) (A) (A) (A) (A) (A) (A) (A)
                 (A) (A) (A) (A) (A) (A) (A) (A) (A) (A) (A) (A)
                 (A) (A) (A) (A) (A) (A) (A) (A) (A) (A) (A) (A)
                 (A) (A) (A) (A) (A) (A) (A) (A) (A) (A) (A) (A)
                 (A) (A) (A) (A) (A) (A) (A) (A) (A) (A) (A) (A)
                 (A) (A) (A) (A) (A) (A) (A) (A) (A) (A) (A) (A)
                 (A) (A) (A) (A) (A) (A) (A) (A) (A) (A) (A) (A)
                 (A) (A) (A) (A) (A) (A) (A) (A) (A) (A) (A) (A)
                 (A) (A) (A) (A) (A) (A) (A) (A) (A) (A) (A) (A)
                 (A) (A) (A) (A) (A) (A) (A) (A) (A) (A) (A) (A)
                 (A) (A) (A) (A) (A) (A) (A) (A) (A) (A) (A) (A)
                 (A) (A) (A) (A) (A) (A) (A) (A) (A) (A) (A) (A)
                 (A) (A) (A) (A) (A) (A) (A) (A) (A) (A) (A) (A)
                 (A) (A) (A) (A) (A) (A) (A) (A) (A) (A) (A) (A)
                 (A) (A) (A) (A) (A) (A) (A) (A) (A) (A) (A) (A)
                 (A) (A) (A) (A) (A) (A) (A) (A) (A) (A) (A) (A)
                 (A) (A) (A) (A) (A) (A) (A) (A) (A) (A) (A) (A)
                 (A) (A) (A) (A) (A) (A) (A) (A) (A) (A) (A) (A)
                 (A) (A) (A) (A) (A) (A) (A) (A) (A) (A) (A) (A)
                 (A) (A) (A) (A) (A) (A) (A) (A) (A) (A) (A) (A)
                 (A) (A) (A) (A) (A) (A) (A) (A) (A) (A) (A) (A)
                 (A) (A) (A) (A) (A) (A) (A) (A) (A) (A) (A) (A)
                 (A) (A) (A) (A) (A) (A) (A) (A) (A) (A) (A) (A)
                 (A) (A) (A) (A) (A) (A) (A) (A) (A) (A) (A) (A)
                 (A) (A) (A) (A) (A) (A) (A) (A) (A) (A) (A) (A)
                 (A) (A) (A) (A) (A) (A) (A) (A) (A) (A) (A) (A)
                 (A) (A) (A) (A) (A) (A) (A) (A) (A) (A) (A) (A)
                 (A) (A) (A) (A) (A) (A) (A) (A) (A) (A) (A) (A)
                 (A) (A) (A) (A) (A) (A) (A) (A) (A) (A) (A) (A)
                 (A) (A) (A) (A) (A) (A) (A) (A) (A) (A) (A) (A)
                 (A) (A) (A) (A) (A) (A) (A) (A) (A) (A) (A) (A)
                 (A) (A) (A) (A) (A) (A) (A) (A) (A) (A) (A) (A)
                 (A) (A) (A) (A) (A) (A) (A) (A) (A) (A) (A) (A)
                 (A) (A) (A) (A) (A) (A) (A) (A) (A) (A) (A) (A)
                 (A) (A) (A) (A) (A) (A) (A) (A) (A) (A) (A) (A)
                 (A) (A) (A) (A) (A) (A) (A) (A) (A) (A) (A) (A)
                 (A) (A) (A) (A) (A) (A) (A) (A) (A) (A) (A) (A)
                 (A) (A) (A) (A) (A) (A) (A) (A) (A) (A) (A) (A)
                 (A) (A) (A) (A) (A) (A) (A) (A) (A) (A) (A) (A)
                 (A) (A) (A) (A) (A) (A) (A) (A) (A) (A) (A) (A)
                 (A) (A) (A) (A) (A) (A) (A) (A) (A) (A) (A) (A)
                 (A) (A) (A) (A) (A) (A) (A) (A) (A) (A) (A) (A)
                 (A) (A) (A) (A) (A) (A) (A) (A) (A) (A) (A) (A)
                 (A) (A) (A) (A) (A) (A) (A) (A) (A) (A) (A) (A)
                 (A) (A) (A) (A) (A) (A) (A) (A) (A) (A) (A) (A)
                 (A) (A) (A) (A) (A) (A) (A) (A) (A) (A) (A) (A)
                 (A) (A) (A) (A) (A) (A) (A) (A) (A) (A) (A) (A)
                 (A) (A) (A) (A) (A) (A) (A) (A) (A) (A) (A) (A)
                 (A) (A) (A) (A) (A) (A) (A) (A) (A) (A) (A) (A)
                 (A) (A) (A) (A) (A) (A) (A) (A) (A) (A) (A) (A)
                 (A) (A) (A) (A) (A) (A) (A) (A) (A) (A) (A) (A)
                 (A) (A) (A) (A) (A) (A) (A) (A) (A) (A) (A) (A)
                 (A) (A) (A) (A) (A) (A) (A) (A) (A) (A)
 The electronic state is 5-A.
 Alpha  occ. eigenvalues -- -256.00548-101.41539-101.40494 -29.97722 -25.86421
 Alpha  occ. eigenvalues --  -25.83844 -25.83376 -19.17190 -19.16336 -14.43223
 Alpha  occ. eigenvalues --  -14.42471 -14.38842 -14.37850 -14.36220 -14.35825
 Alpha  occ. eigenvalues --  -14.33548 -14.33454 -10.25954 -10.25016 -10.24301
 Alpha  occ. eigenvalues --  -10.24137 -10.24026 -10.24000 -10.23926 -10.23497
 Alpha  occ. eigenvalues --  -10.23364 -10.23282 -10.22659 -10.22260 -10.22044
 Alpha  occ. eigenvalues --  -10.21200 -10.20776 -10.20670 -10.20539 -10.20242
 Alpha  occ. eigenvalues --  -10.19985 -10.19926 -10.19925 -10.19773 -10.19659
 Alpha  occ. eigenvalues --  -10.19476 -10.19156 -10.18975 -10.18804 -10.18796
 Alpha  occ. eigenvalues --   -9.32978  -9.31924  -7.09004  -7.08730  -7.08707
 Alpha  occ. eigenvalues --   -7.07932  -7.07673  -7.07652  -3.48827  -2.30487
 Alpha  occ. eigenvalues --   -2.25287  -2.24249  -1.12864  -1.12131  -1.09122
 Alpha  occ. eigenvalues --   -1.08244  -0.97340  -0.97128  -0.95220  -0.94606
 Alpha  occ. eigenvalues --   -0.87856  -0.86980  -0.84589  -0.84139  -0.82467
 Alpha  occ. eigenvalues --   -0.82229  -0.79184  -0.78702  -0.78112  -0.77503
 Alpha  occ. eigenvalues --   -0.77315  -0.77125  -0.73070  -0.72299  -0.68623
 Alpha  occ. eigenvalues --   -0.68197  -0.68005  -0.67361  -0.67137  -0.66712
 Alpha  occ. eigenvalues --   -0.64881  -0.64746  -0.64110  -0.63723  -0.62277
 Alpha  occ. eigenvalues --   -0.61687  -0.60199  -0.59570  -0.58007  -0.57474
 Alpha  occ. eigenvalues --   -0.55581  -0.54939  -0.53591  -0.53498  -0.52097
 Alpha  occ. eigenvalues --   -0.51379  -0.51056  -0.50730  -0.49402  -0.49309
 Alpha  occ. eigenvalues --   -0.49133  -0.48765  -0.48643  -0.48517  -0.48397
 Alpha  occ. eigenvalues --   -0.48283  -0.47453  -0.46579  -0.45586  -0.45418
 Alpha  occ. eigenvalues --   -0.44847  -0.44528  -0.44077  -0.43287  -0.43243
 Alpha  occ. eigenvalues --   -0.42882  -0.42837  -0.42559  -0.42396  -0.41989
 Alpha  occ. eigenvalues --   -0.40953  -0.40191  -0.39351  -0.39312  -0.38927
 Alpha  occ. eigenvalues --   -0.38533  -0.38332  -0.37916  -0.36398  -0.35866
 Alpha  occ. eigenvalues --   -0.35432  -0.34613  -0.34596  -0.33267  -0.33146
 Alpha  occ. eigenvalues --   -0.32450  -0.32277  -0.32011  -0.31479  -0.31076
 Alpha  occ. eigenvalues --   -0.30836  -0.30690  -0.30163  -0.29656  -0.28548
 Alpha  occ. eigenvalues --   -0.28117  -0.27580  -0.26367  -0.25885  -0.25588
 Alpha  occ. eigenvalues --   -0.25113  -0.24077  -0.23094  -0.20881  -0.20791
 Alpha  occ. eigenvalues --   -0.20405  -0.20009  -0.19579  -0.18601
 Alpha virt. eigenvalues --   -0.06062  -0.05930  -0.05087  -0.04707  -0.03794
 Alpha virt. eigenvalues --   -0.03453  -0.03328  -0.02805   0.00003   0.01288
 Alpha virt. eigenvalues --    0.02506   0.02827   0.03256   0.03922   0.04294
 Alpha virt. eigenvalues --    0.04521   0.05138   0.05274   0.06223   0.06378
 Alpha virt. eigenvalues --    0.06951   0.07845   0.07939   0.08643   0.09161
 Alpha virt. eigenvalues --    0.09446   0.09515   0.09799   0.10191   0.10227
 Alpha virt. eigenvalues --    0.10555   0.10624   0.10642   0.11571   0.11985
 Alpha virt. eigenvalues --    0.12970   0.13417   0.13937   0.14154   0.14400
 Alpha virt. eigenvalues --    0.14485   0.15283   0.16116   0.16424   0.17111
 Alpha virt. eigenvalues --    0.17777   0.18125   0.18273   0.18654   0.19065
 Alpha virt. eigenvalues --    0.21319   0.21820   0.21935   0.22279   0.22574
 Alpha virt. eigenvalues --    0.23464   0.24019   0.24721   0.25442   0.26032
 Alpha virt. eigenvalues --    0.26280   0.26486   0.26924   0.27316   0.27666
 Alpha virt. eigenvalues --    0.28407   0.28699   0.29153   0.29204   0.29376
 Alpha virt. eigenvalues --    0.29878   0.29949   0.30184   0.31173   0.31339
 Alpha virt. eigenvalues --    0.31754   0.32306   0.32842   0.32901   0.33716
 Alpha virt. eigenvalues --    0.34632   0.34801   0.34997   0.35221   0.35627
 Alpha virt. eigenvalues --    0.35807   0.36125   0.36457   0.36860   0.36956
 Alpha virt. eigenvalues --    0.37203   0.37517   0.37676   0.37873   0.38087
 Alpha virt. eigenvalues --    0.38520   0.38784   0.39048   0.39261   0.39407
 Alpha virt. eigenvalues --    0.39539   0.39621   0.39916   0.40306   0.40407
 Alpha virt. eigenvalues --    0.40954   0.41255   0.41375   0.41766   0.42053
 Alpha virt. eigenvalues --    0.42498   0.42560   0.42960   0.43104   0.43567
 Alpha virt. eigenvalues --    0.43821   0.44568   0.44982   0.45401   0.45629
 Alpha virt. eigenvalues --    0.45965   0.46489   0.46656   0.47264   0.47487
 Alpha virt. eigenvalues --    0.47953   0.48209   0.48673   0.49008   0.49260
 Alpha virt. eigenvalues --    0.49444   0.50053   0.50451   0.50909   0.51034
 Alpha virt. eigenvalues --    0.51478   0.51960   0.52391   0.53152   0.53480
 Alpha virt. eigenvalues --    0.54151   0.54599   0.54945   0.55196   0.55324
 Alpha virt. eigenvalues --    0.55670   0.55881   0.55968   0.56225   0.56242
 Alpha virt. eigenvalues --    0.57186   0.57409   0.57643   0.58206   0.58321
 Alpha virt. eigenvalues --    0.58526   0.59501   0.59819   0.59933   0.60066
 Alpha virt. eigenvalues --    0.60240   0.60440   0.60572   0.60752   0.61023
 Alpha virt. eigenvalues --    0.61097   0.61316   0.61764   0.61941   0.62395
 Alpha virt. eigenvalues --    0.62867   0.63186   0.63491   0.64069   0.64474
 Alpha virt. eigenvalues --    0.65036   0.65523   0.65887   0.66254   0.66475
 Alpha virt. eigenvalues --    0.67076   0.67328   0.67674   0.67979   0.68608
 Alpha virt. eigenvalues --    0.68960   0.69520   0.70303   0.71368   0.71547
 Alpha virt. eigenvalues --    0.72003   0.72410   0.72539   0.72894   0.73307
 Alpha virt. eigenvalues --    0.73763   0.74309   0.74983   0.75478   0.76400
 Alpha virt. eigenvalues --    0.76554   0.77344   0.77678   0.78102   0.78397
 Alpha virt. eigenvalues --    0.78952   0.79241   0.79559   0.80566   0.80846
 Alpha virt. eigenvalues --    0.81189   0.81377   0.81958   0.82503   0.82923
 Alpha virt. eigenvalues --    0.83518   0.84218   0.84514   0.84716   0.85325
 Alpha virt. eigenvalues --    0.85907   0.86388   0.86567   0.86894   0.87992
 Alpha virt. eigenvalues --    0.88125   0.88609   0.89429   0.90356   0.90767
 Alpha virt. eigenvalues --    0.91466   0.92143   0.92543   0.93382   0.94114
 Alpha virt. eigenvalues --    0.94570   0.94724   0.95288   0.95824   0.95921
 Alpha virt. eigenvalues --    0.96154   0.96821   0.97138   0.97544   0.97895
 Alpha virt. eigenvalues --    0.98290   0.99066   0.99330   0.99477   0.99844
 Alpha virt. eigenvalues --    0.99995   1.00492   1.00627   1.00860   1.01233
 Alpha virt. eigenvalues --    1.01555   1.02192   1.02631   1.02903   1.03018
 Alpha virt. eigenvalues --    1.03639   1.03858   1.04609   1.05007   1.05349
 Alpha virt. eigenvalues --    1.05746   1.05817   1.06259   1.06670   1.07949
 Alpha virt. eigenvalues --    1.08189   1.08574   1.08783   1.09968   1.10215
 Alpha virt. eigenvalues --    1.10669   1.11469   1.12835   1.13730   1.15007
 Alpha virt. eigenvalues --    1.15398   1.16726   1.16811   1.17353   1.17875
 Alpha virt. eigenvalues --    1.18012   1.18951   1.19255   1.20179   1.20510
 Alpha virt. eigenvalues --    1.21027   1.22412   1.22996   1.23785   1.24344
 Alpha virt. eigenvalues --    1.26080   1.26814   1.27392   1.28352   1.29645
 Alpha virt. eigenvalues --    1.30232   1.31115   1.31728   1.32466   1.34265
 Alpha virt. eigenvalues --    1.34806   1.35291   1.35730   1.36047   1.36404
 Alpha virt. eigenvalues --    1.38079   1.38977   1.40316   1.41381   1.41539
 Alpha virt. eigenvalues --    1.41998   1.42181   1.42460   1.42923   1.43478
 Alpha virt. eigenvalues --    1.44203   1.44336   1.45099   1.45298   1.45545
 Alpha virt. eigenvalues --    1.46146   1.46485   1.47213   1.47816   1.48510
 Alpha virt. eigenvalues --    1.50848   1.51299   1.51378   1.51766   1.51925
 Alpha virt. eigenvalues --    1.52437   1.52567   1.52851   1.53175   1.53562
 Alpha virt. eigenvalues --    1.53842   1.54126   1.54243   1.54910   1.55701
 Alpha virt. eigenvalues --    1.56001   1.56470   1.56756   1.56915   1.57227
 Alpha virt. eigenvalues --    1.57334   1.57891   1.57978   1.58547   1.58830
 Alpha virt. eigenvalues --    1.59416   1.60015   1.60114   1.60696   1.61057
 Alpha virt. eigenvalues --    1.61901   1.62680   1.62809   1.64127   1.64215
 Alpha virt. eigenvalues --    1.64311   1.64473   1.64840   1.65318   1.65700
 Alpha virt. eigenvalues --    1.66981   1.67382   1.67840   1.68018   1.69528
 Alpha virt. eigenvalues --    1.69828   1.70957   1.71407   1.71895   1.72409
 Alpha virt. eigenvalues --    1.72705   1.73793   1.74121   1.74508   1.75090
 Alpha virt. eigenvalues --    1.75547   1.75872   1.76096   1.76654   1.77414
 Alpha virt. eigenvalues --    1.78472   1.78719   1.79104   1.79629   1.80076
 Alpha virt. eigenvalues --    1.81182   1.81808   1.83177   1.83965   1.84110
 Alpha virt. eigenvalues --    1.85319   1.86512   1.87163   1.87606   1.88099
 Alpha virt. eigenvalues --    1.88350   1.88637   1.88807   1.89065   1.89854
 Alpha virt. eigenvalues --    1.90286   1.90406   1.90680   1.91009   1.91263
 Alpha virt. eigenvalues --    1.91618   1.91811   1.92631   1.92898   1.93709
 Alpha virt. eigenvalues --    1.94654   1.95298   1.96270   1.97057   1.97890
 Alpha virt. eigenvalues --    1.98560   1.98796   1.99032   1.99316   1.99788
 Alpha virt. eigenvalues --    2.00259   2.01148   2.01284   2.02389   2.04101
 Alpha virt. eigenvalues --    2.04254   2.04462   2.04679   2.05073   2.05261
 Alpha virt. eigenvalues --    2.06444   2.06953   2.07202   2.07328   2.10506
 Alpha virt. eigenvalues --    2.11271   2.12078   2.12249   2.13819   2.14185
 Alpha virt. eigenvalues --    2.16048   2.16289   2.17230   2.17763   2.18445
 Alpha virt. eigenvalues --    2.18602   2.18830   2.19194   2.23490   2.23830
 Alpha virt. eigenvalues --    2.24255   2.25098   2.25131   2.26217   2.27148
 Alpha virt. eigenvalues --    2.27798   2.28014   2.28397   2.28671   2.29026
 Alpha virt. eigenvalues --    2.29357   2.29554   2.29912   2.30163   2.30350
 Alpha virt. eigenvalues --    2.31001   2.31221   2.31308   2.32279   2.33351
 Alpha virt. eigenvalues --    2.34135   2.34484   2.35003   2.36649   2.37106
 Alpha virt. eigenvalues --    2.38439   2.38849   2.39536   2.39845   2.40121
 Alpha virt. eigenvalues --    2.41553   2.42622   2.42711   2.43255   2.43558
 Alpha virt. eigenvalues --    2.44670   2.47004   2.47485   2.47585   2.48103
 Alpha virt. eigenvalues --    2.49394   2.49741   2.51973   2.52615   2.53532
 Alpha virt. eigenvalues --    2.54466   2.55653   2.55952   2.56228   2.56949
 Alpha virt. eigenvalues --    2.57423   2.57673   2.57718   2.58187   2.58745
 Alpha virt. eigenvalues --    2.58925   2.59286   2.59909   2.60055   2.60319
 Alpha virt. eigenvalues --    2.60608   2.60920   2.61714   2.61894   2.61921
 Alpha virt. eigenvalues --    2.62625   2.62820   2.63545   2.63635   2.64050
 Alpha virt. eigenvalues --    2.64359   2.64861   2.65175   2.65730   2.66036
 Alpha virt. eigenvalues --    2.66296   2.66757   2.67016   2.67253   2.67616
 Alpha virt. eigenvalues --    2.67889   2.68313   2.69714   2.69750   2.70470
 Alpha virt. eigenvalues --    2.71061   2.71553   2.71839   2.72065   2.72603
 Alpha virt. eigenvalues --    2.73436   2.73661   2.74498   2.75723   2.76217
 Alpha virt. eigenvalues --    2.77105   2.77435   2.78807   2.79199   2.79806
 Alpha virt. eigenvalues --    2.81723   2.82666   2.83331   2.83488   2.83720
 Alpha virt. eigenvalues --    2.84267   2.84978   2.85773   2.86153   2.87382
 Alpha virt. eigenvalues --    2.87722   2.88127   2.88934   2.89486   2.90104
 Alpha virt. eigenvalues --    2.90542   2.91416   2.91546   2.92978   2.94307
 Alpha virt. eigenvalues --    2.95764   2.96346   2.96990   2.97515   2.98054
 Alpha virt. eigenvalues --    2.98502   2.98798   2.99950   3.00613   3.01352
 Alpha virt. eigenvalues --    3.02037   3.02191   3.02911   3.03489   3.04437
 Alpha virt. eigenvalues --    3.04774   3.06052   3.07714   3.09218   3.13030
 Alpha virt. eigenvalues --    3.14105   3.14305   3.15035   3.16040   3.16589
 Alpha virt. eigenvalues --    3.22060   3.22654   3.22954   3.23741   3.25064
 Alpha virt. eigenvalues --    3.26346   3.29053   3.29756   3.33390   3.34054
 Alpha virt. eigenvalues --    3.34266   3.34819   3.36676   3.37397   3.38116
 Alpha virt. eigenvalues --    3.38614   3.39745   3.42049   3.42368   3.44460
 Alpha virt. eigenvalues --    3.44921   3.45931   3.46529   3.46629   3.47451
 Alpha virt. eigenvalues --    3.53209   3.54180   3.56463   3.57151   3.59106
 Alpha virt. eigenvalues --    3.60057   3.60975   3.61989   3.62684   3.64101
 Alpha virt. eigenvalues --    3.71073   3.71852   3.73474   3.74249   3.74470
 Alpha virt. eigenvalues --    3.75184   3.76983   3.77780   3.83668   3.84638
 Alpha virt. eigenvalues --    3.85567   3.86579   3.88213   3.88954   3.89700
 Alpha virt. eigenvalues --    3.90498   3.95276   3.96371   3.97016   3.99117
 Alpha virt. eigenvalues --    3.99614   4.00067   4.01675   4.03371   4.04015
 Alpha virt. eigenvalues --    4.04160   4.04944   4.05230   4.07836   4.08820
 Alpha virt. eigenvalues --    4.09120   4.10432   4.14634   4.15834   4.16534
 Alpha virt. eigenvalues --    4.17975   4.26664   4.26745   4.41664   4.47277
 Alpha virt. eigenvalues --    4.48874   4.50656   4.62583   4.65950   4.79684
 Alpha virt. eigenvalues --    4.81579   4.82275   4.83275   4.87298   4.88113
 Alpha virt. eigenvalues --    5.07142   5.08730   5.22716   5.23144   5.25709
 Alpha virt. eigenvalues --    5.26627   5.61227   5.61782   5.62779   5.69266
 Alpha virt. eigenvalues --    5.73907   5.74994   5.75765   5.89251   6.00271
 Alpha virt. eigenvalues --    7.85504   7.93443   8.07427   9.59102   9.75373
 Alpha virt. eigenvalues --   23.45747  23.46644  23.60573  23.60874  23.76404
 Alpha virt. eigenvalues --   23.77207  23.84274  23.85085  23.86846  23.87311
 Alpha virt. eigenvalues --   23.87472  23.88341  23.91248  23.92222  23.97461
 Alpha virt. eigenvalues --   23.97945  24.02015  24.02915  24.06553  24.06707
 Alpha virt. eigenvalues --   24.09152  24.10162  24.10991  24.11914  24.14169
 Alpha virt. eigenvalues --   24.14250  24.15742  24.16667  25.56282  25.64406
 Alpha virt. eigenvalues --   25.67386  25.73692  25.77152  25.91655  26.28323
 Alpha virt. eigenvalues --   33.78321  33.84808  33.95384  35.36548  35.37353
 Alpha virt. eigenvalues --   35.48096  35.49032  35.59661  35.60228  35.64560
 Alpha virt. eigenvalues --   35.64762  49.89618  49.90463 147.16837 215.52187
 Alpha virt. eigenvalues --  215.71848 777.00117
  Beta  occ. eigenvalues -- -256.00571-101.41444-101.40438 -29.90027 -25.79138
  Beta  occ. eigenvalues --  -25.77927 -25.77709 -19.17190 -19.16336 -14.43213
  Beta  occ. eigenvalues --  -14.42465 -14.38836 -14.37884 -14.36105 -14.35697
  Beta  occ. eigenvalues --  -14.33432 -14.33351 -10.25953 -10.25016 -10.24301
  Beta  occ. eigenvalues --  -10.24136 -10.24021 -10.24000 -10.23931 -10.23497
  Beta  occ. eigenvalues --  -10.23358 -10.23280 -10.22657 -10.22263 -10.22048
  Beta  occ. eigenvalues --  -10.21196 -10.20776 -10.20675 -10.20534 -10.20241
  Beta  occ. eigenvalues --  -10.19980 -10.19926 -10.19925 -10.19773 -10.19659
  Beta  occ. eigenvalues --  -10.19472 -10.19157 -10.18975 -10.18804 -10.18796
  Beta  occ. eigenvalues --   -9.32886  -9.31869  -7.08848  -7.08601  -7.08590
  Beta  occ. eigenvalues --   -7.07809  -7.07620  -7.07593  -3.30447  -2.07908
  Beta  occ. eigenvalues --   -2.07106  -2.06840  -1.12816  -1.12103  -1.09121
  Beta  occ. eigenvalues --   -1.08244  -0.97244  -0.97040  -0.95154  -0.94538
  Beta  occ. eigenvalues --   -0.87844  -0.86967  -0.84568  -0.84141  -0.82436
  Beta  occ. eigenvalues --   -0.82193  -0.79172  -0.78693  -0.78107  -0.77482
  Beta  occ. eigenvalues --   -0.77297  -0.77123  -0.73056  -0.72283  -0.68172
  Beta  occ. eigenvalues --   -0.68097  -0.67913  -0.67160  -0.66965  -0.66627
  Beta  occ. eigenvalues --   -0.64849  -0.64717  -0.64088  -0.63702  -0.62237
  Beta  occ. eigenvalues --   -0.61648  -0.60175  -0.59547  -0.57981  -0.57446
  Beta  occ. eigenvalues --   -0.55566  -0.54919  -0.53557  -0.53459  -0.52081
  Beta  occ. eigenvalues --   -0.51356  -0.51022  -0.50719  -0.49378  -0.49299
  Beta  occ. eigenvalues --   -0.49126  -0.48729  -0.48608  -0.48509  -0.48347
  Beta  occ. eigenvalues --   -0.48278  -0.47439  -0.46565  -0.45583  -0.45401
  Beta  occ. eigenvalues --   -0.44831  -0.44527  -0.44059  -0.43265  -0.43064
  Beta  occ. eigenvalues --   -0.42836  -0.42660  -0.42516  -0.42256  -0.41971
  Beta  occ. eigenvalues --   -0.40918  -0.40138  -0.39284  -0.39193  -0.38706
  Beta  occ. eigenvalues --   -0.38327  -0.37979  -0.37027  -0.36220  -0.35690
  Beta  occ. eigenvalues --   -0.35418  -0.34579  -0.32957  -0.32806  -0.32291
  Beta  occ. eigenvalues --   -0.31523  -0.31074  -0.31033  -0.30645  -0.30562
  Beta  occ. eigenvalues --   -0.30085  -0.29454  -0.28508  -0.27579  -0.25881
  Beta  occ. eigenvalues --   -0.25620  -0.25072  -0.24090  -0.23357  -0.23118
  Beta  occ. eigenvalues --   -0.21487  -0.21217  -0.20938  -0.19776  -0.15250
  Beta virt. eigenvalues --   -0.06241  -0.05925  -0.05328  -0.04706  -0.03802
  Beta virt. eigenvalues --   -0.03570  -0.03326  -0.02807  -0.00448   0.00028
  Beta virt. eigenvalues --    0.00862   0.01288   0.01663   0.02515   0.02884
  Beta virt. eigenvalues --    0.03258   0.03945   0.04336   0.04590   0.04870
  Beta virt. eigenvalues --    0.05368   0.06028   0.06293   0.06403   0.06958
  Beta virt. eigenvalues --    0.07851   0.07959   0.08669   0.09181   0.09449
  Beta virt. eigenvalues --    0.09550   0.09799   0.10224   0.10242   0.10571
  Beta virt. eigenvalues --    0.10629   0.10762   0.11601   0.12054   0.12994
  Beta virt. eigenvalues --    0.13570   0.14016   0.14245   0.14466   0.14628
  Beta virt. eigenvalues --    0.15391   0.16195   0.16461   0.17144   0.18157
  Beta virt. eigenvalues --    0.18178   0.18559   0.18899   0.19668   0.21335
  Beta virt. eigenvalues --    0.21958   0.22128   0.22381   0.22707   0.23924
  Beta virt. eigenvalues --    0.24066   0.24812   0.25471   0.26059   0.26422
  Beta virt. eigenvalues --    0.26505   0.26976   0.27370   0.27823   0.28470
  Beta virt. eigenvalues --    0.28853   0.29190   0.29288   0.29497   0.29949
  Beta virt. eigenvalues --    0.29999   0.30269   0.31254   0.31448   0.31867
  Beta virt. eigenvalues --    0.32344   0.32948   0.33081   0.33814   0.34748
  Beta virt. eigenvalues --    0.34869   0.35084   0.35360   0.35693   0.35911
  Beta virt. eigenvalues --    0.36189   0.36505   0.36910   0.37045   0.37224
  Beta virt. eigenvalues --    0.37577   0.37733   0.37901   0.38119   0.38570
  Beta virt. eigenvalues --    0.38804   0.39061   0.39310   0.39461   0.39662
  Beta virt. eigenvalues --    0.39699   0.39943   0.40382   0.40452   0.41010
  Beta virt. eigenvalues --    0.41284   0.41476   0.41815   0.42086   0.42539
  Beta virt. eigenvalues --    0.42578   0.42991   0.43151   0.43584   0.43873
  Beta virt. eigenvalues --    0.44654   0.45090   0.45472   0.45692   0.46021
  Beta virt. eigenvalues --    0.46552   0.46721   0.47297   0.47566   0.47988
  Beta virt. eigenvalues --    0.48245   0.48731   0.49047   0.49306   0.49504
  Beta virt. eigenvalues --    0.50147   0.50535   0.50945   0.51104   0.51624
  Beta virt. eigenvalues --    0.51981   0.52504   0.53227   0.53583   0.54327
  Beta virt. eigenvalues --    0.54791   0.55011   0.55292   0.55416   0.55877
  Beta virt. eigenvalues --    0.56049   0.56138   0.56261   0.56456   0.57311
  Beta virt. eigenvalues --    0.57508   0.57696   0.58312   0.58402   0.58679
  Beta virt. eigenvalues --    0.59585   0.59866   0.59982   0.60167   0.60303
  Beta virt. eigenvalues --    0.60585   0.60713   0.60954   0.61053   0.61183
  Beta virt. eigenvalues --    0.61404   0.61775   0.62014   0.62429   0.62921
  Beta virt. eigenvalues --    0.63236   0.63762   0.64179   0.64556   0.65120
  Beta virt. eigenvalues --    0.65633   0.65966   0.66324   0.66539   0.67208
  Beta virt. eigenvalues --    0.67562   0.68047   0.68074   0.68731   0.69260
  Beta virt. eigenvalues --    0.69614   0.70330   0.71465   0.71672   0.72085
  Beta virt. eigenvalues --    0.72453   0.72631   0.73049   0.73387   0.73936
  Beta virt. eigenvalues --    0.74461   0.75172   0.75855   0.76522   0.76665
  Beta virt. eigenvalues --    0.77549   0.77862   0.78227   0.78451   0.79002
  Beta virt. eigenvalues --    0.79309   0.79650   0.80649   0.80917   0.81244
  Beta virt. eigenvalues --    0.81598   0.82051   0.82705   0.83007   0.83617
  Beta virt. eigenvalues --    0.84338   0.84723   0.84863   0.85492   0.85957
  Beta virt. eigenvalues --    0.86538   0.86701   0.87025   0.88100   0.88486
  Beta virt. eigenvalues --    0.88742   0.89558   0.90542   0.91100   0.92055
  Beta virt. eigenvalues --    0.92416   0.93166   0.93726   0.94519   0.94834
  Beta virt. eigenvalues --    0.95630   0.95794   0.96060   0.96232   0.96972
  Beta virt. eigenvalues --    0.97100   0.97491   0.97743   0.98283   0.98567
  Beta virt. eigenvalues --    0.99216   0.99588   0.99783   0.99954   1.00246
  Beta virt. eigenvalues --    1.00675   1.00762   1.01020   1.01293   1.01740
  Beta virt. eigenvalues --    1.02327   1.02760   1.03093   1.03125   1.03845
  Beta virt. eigenvalues --    1.04011   1.04805   1.05164   1.05434   1.05785
  Beta virt. eigenvalues --    1.06007   1.06438   1.06699   1.07969   1.08216
  Beta virt. eigenvalues --    1.08611   1.08804   1.10014   1.10291   1.10733
  Beta virt. eigenvalues --    1.11517   1.12902   1.13946   1.15163   1.15526
  Beta virt. eigenvalues --    1.16843   1.16918   1.17749   1.18059   1.18705
  Beta virt. eigenvalues --    1.19152   1.19569   1.20365   1.21229   1.21371
  Beta virt. eigenvalues --    1.22762   1.23119   1.23899   1.25945   1.26727
  Beta virt. eigenvalues --    1.26903   1.27757   1.28518   1.29895   1.30377
  Beta virt. eigenvalues --    1.31156   1.31867   1.32542   1.34977   1.35350
  Beta virt. eigenvalues --    1.35397   1.36227   1.36741   1.37952   1.39214
  Beta virt. eigenvalues --    1.40619   1.40999   1.41385   1.41933   1.42180
  Beta virt. eigenvalues --    1.42283   1.42643   1.43020   1.43843   1.44335
  Beta virt. eigenvalues --    1.44358   1.45106   1.45615   1.45659   1.46795
  Beta virt. eigenvalues --    1.47415   1.47903   1.49004   1.50714   1.51127
  Beta virt. eigenvalues --    1.51442   1.51573   1.52024   1.52100   1.52538
  Beta virt. eigenvalues --    1.52694   1.53035   1.53405   1.53771   1.54080
  Beta virt. eigenvalues --    1.54265   1.54904   1.55001   1.55742   1.56249
  Beta virt. eigenvalues --    1.56532   1.56807   1.57004   1.57292   1.57425
  Beta virt. eigenvalues --    1.57907   1.58000   1.58566   1.58914   1.59458
  Beta virt. eigenvalues --    1.60158   1.60304   1.60806   1.61750   1.62087
  Beta virt. eigenvalues --    1.62882   1.63030   1.64227   1.64343   1.64480
  Beta virt. eigenvalues --    1.64684   1.64899   1.65599   1.65778   1.67289
  Beta virt. eigenvalues --    1.67521   1.68059   1.68170   1.69795   1.70125
  Beta virt. eigenvalues --    1.71198   1.71551   1.72030   1.72720   1.72882
  Beta virt. eigenvalues --    1.73961   1.74413   1.74735   1.75108   1.75747
  Beta virt. eigenvalues --    1.76125   1.76371   1.76888   1.77613   1.78561
  Beta virt. eigenvalues --    1.79096   1.79767   1.80002   1.80510   1.81816
  Beta virt. eigenvalues --    1.82901   1.83475   1.84146   1.85533   1.86389
  Beta virt. eigenvalues --    1.86882   1.87313   1.87694   1.88158   1.88452
  Beta virt. eigenvalues --    1.88850   1.88939   1.89258   1.89943   1.90402
  Beta virt. eigenvalues --    1.90581   1.90763   1.91109   1.91378   1.92032
  Beta virt. eigenvalues --    1.92418   1.92818   1.93316   1.93875   1.95323
  Beta virt. eigenvalues --    1.95549   1.97128   1.97301   1.98041   1.98576
  Beta virt. eigenvalues --    1.98813   1.99148   1.99512   1.99990   2.00307
  Beta virt. eigenvalues --    2.01291   2.01486   2.02803   2.04148   2.04375
  Beta virt. eigenvalues --    2.04551   2.04726   2.05261   2.05641   2.06446
  Beta virt. eigenvalues --    2.07130   2.07310   2.07467   2.10535   2.11282
  Beta virt. eigenvalues --    2.12131   2.12280   2.13877   2.14228   2.16095
  Beta virt. eigenvalues --    2.16337   2.17275   2.17810   2.18533   2.18685
  Beta virt. eigenvalues --    2.18909   2.19299   2.23628   2.23941   2.24309
  Beta virt. eigenvalues --    2.25156   2.25346   2.26334   2.27498   2.27867
  Beta virt. eigenvalues --    2.28164   2.28535   2.28811   2.29079   2.29422
  Beta virt. eigenvalues --    2.29786   2.30187   2.30327   2.30614   2.31197
  Beta virt. eigenvalues --    2.31382   2.31507   2.32308   2.33428   2.34192
  Beta virt. eigenvalues --    2.34561   2.35079   2.36758   2.37186   2.38581
  Beta virt. eigenvalues --    2.38950   2.39543   2.40125   2.41025   2.41673
  Beta virt. eigenvalues --    2.42696   2.42878   2.43337   2.43583   2.44796
  Beta virt. eigenvalues --    2.47024   2.47536   2.47664   2.48126   2.49503
  Beta virt. eigenvalues --    2.49799   2.51991   2.52620   2.53540   2.54476
  Beta virt. eigenvalues --    2.55692   2.55991   2.56333   2.57008   2.57474
  Beta virt. eigenvalues --    2.57703   2.57800   2.58217   2.58796   2.58985
  Beta virt. eigenvalues --    2.59314   2.59922   2.60064   2.60378   2.60673
  Beta virt. eigenvalues --    2.60924   2.61759   2.61944   2.62109   2.62692
  Beta virt. eigenvalues --    2.62855   2.63579   2.63802   2.64089   2.64381
  Beta virt. eigenvalues --    2.64882   2.65241   2.65780   2.66064   2.66355
  Beta virt. eigenvalues --    2.66803   2.67090   2.67331   2.67677   2.67976
  Beta virt. eigenvalues --    2.68418   2.69758   2.69800   2.70508   2.71124
  Beta virt. eigenvalues --    2.71619   2.71866   2.72104   2.72713   2.73577
  Beta virt. eigenvalues --    2.73781   2.74892   2.75799   2.76641   2.77347
  Beta virt. eigenvalues --    2.77637   2.78931   2.79257   2.79939   2.82048
  Beta virt. eigenvalues --    2.82680   2.83429   2.83525   2.84308   2.85011
  Beta virt. eigenvalues --    2.87498   2.87818   2.88786   2.90024   2.90529
  Beta virt. eigenvalues --    2.91468   2.92022   2.92585   2.92955   2.93454
  Beta virt. eigenvalues --    2.94602   2.95496   2.96066   2.96886   2.97040
  Beta virt. eigenvalues --    2.97891   2.98119   2.98326   2.99187   2.99746
  Beta virt. eigenvalues --    3.00203   3.01292   3.01936   3.02432   3.02844
  Beta virt. eigenvalues --    3.03389   3.03990   3.04680   3.04995   3.05936
  Beta virt. eigenvalues --    3.07698   3.08837   3.09968   3.13139   3.14285
  Beta virt. eigenvalues --    3.14361   3.15124   3.16677   3.17281   3.22072
  Beta virt. eigenvalues --    3.22725   3.23050   3.23918   3.25351   3.26543
  Beta virt. eigenvalues --    3.29062   3.29765   3.33446   3.34260   3.34346
  Beta virt. eigenvalues --    3.34977   3.37383   3.38169   3.38653   3.39051
  Beta virt. eigenvalues --    3.41506   3.42284   3.44152   3.44828   3.45701
  Beta virt. eigenvalues --    3.45976   3.46537   3.47193   3.47463   3.53211
  Beta virt. eigenvalues --    3.54185   3.56576   3.57284   3.59138   3.60068
  Beta virt. eigenvalues --    3.60993   3.61998   3.62742   3.64199   3.71258
  Beta virt. eigenvalues --    3.71970   3.73474   3.74249   3.74601   3.75279
  Beta virt. eigenvalues --    3.76995   3.77788   3.83730   3.84683   3.85633
  Beta virt. eigenvalues --    3.86630   3.88296   3.89043   3.89740   3.90541
  Beta virt. eigenvalues --    3.95279   3.96372   3.97054   3.99185   3.99625
  Beta virt. eigenvalues --    4.00089   4.01748   4.03431   4.04057   4.04168
  Beta virt. eigenvalues --    4.04955   4.05281   4.07851   4.08827   4.09123
  Beta virt. eigenvalues --    4.10434   4.14678   4.15859   4.16579   4.18035
  Beta virt. eigenvalues --    4.26686   4.26776   4.41919   4.47574   4.48934
  Beta virt. eigenvalues --    4.50742   4.62745   4.66184   4.79746   4.81630
  Beta virt. eigenvalues --    4.82286   4.83279   4.87300   4.88113   5.07154
  Beta virt. eigenvalues --    5.08736   5.22788   5.23216   5.25709   5.26627
  Beta virt. eigenvalues --    5.61316   5.62172   5.74980   5.75754   5.76173
  Beta virt. eigenvalues --    5.81111   5.83005   6.02357   6.13659   7.99084
  Beta virt. eigenvalues --    8.04596   8.18430   9.59267   9.75518  23.45747
  Beta virt. eigenvalues --   23.46645  23.60577  23.60874  23.76406  23.77208
  Beta virt. eigenvalues --   23.84274  23.85085  23.86849  23.87311  23.87473
  Beta virt. eigenvalues --   23.88342  23.91249  23.92222  23.97458  23.97950
  Beta virt. eigenvalues --   24.02015  24.02916  24.06555  24.06709  24.09152
  Beta virt. eigenvalues --   24.10162  24.10992  24.11916  24.14169  24.14253
  Beta virt. eigenvalues --   24.15743  24.16667  25.56448  25.64560  25.67547
  Beta virt. eigenvalues --   25.73754  25.79430  25.92016  26.36744  33.88367
  Beta virt. eigenvalues --   33.93098  34.03611  35.36581  35.37363  35.48109
  Beta virt. eigenvalues --   35.49034  35.59761  35.60332  35.64683  35.64879
  Beta virt. eigenvalues --   49.89618  49.90463 147.20808 215.52259 215.71919
  Beta virt. eigenvalues --  777.00888
          Condensed to atoms (all electrons):
          Atomic-Atomic Spin Densities.
 Mulliken charges and spin densities:
               1          2
     1  Fe   1.384132   3.758019
     2  Cl  -0.718832   0.103631
     3  N   -0.535646   0.014244
     4  N   -0.383633   0.015761
     5  N    0.002916   0.002563
     6  N   -0.339148   0.002576
     7  C    0.141574   0.002327
     8  H    0.181323   0.000349
     9  C   -0.182308  -0.001256
    10  H    0.112501   0.000676
    11  C    0.002316   0.003746
    12  H    0.107762  -0.000294
    13  C   -0.099900  -0.001219
    14  H    0.094448   0.000657
    15  C    0.216706   0.007550
    16  C    0.088748   0.001131
    17  C    0.143951   0.000225
    18  H    0.130676   0.000058
    19  Cl  -0.767869   0.057391
    20  N   -0.519632   0.021372
    21  N   -0.413639   0.022563
    22  N    0.033930  -0.018674
    23  N   -0.342457   0.001077
    24  C    0.146205  -0.002076
    25  H    0.116007   0.001932
    26  C   -0.179556   0.001002
    27  H    0.104853   0.000689
    28  C   -0.001062  -0.004248
    29  H    0.106732   0.000193
    30  C   -0.089015   0.002200
    31  H    0.095815   0.000361
    32  C    0.227107   0.000887
    33  C    0.117467  -0.002040
    34  C    0.134366   0.004616
    35  H    0.129190  -0.000087
    36  C    0.167913   0.000641
    37  C   -0.079463   0.000243
    38  C   -0.035128   0.000525
    39  C   -0.093528  -0.000203
    40  C   -0.138908  -0.000161
    41  C    0.183126   0.000351
    42  H    0.109392   0.000000
    43  H    0.139446  -0.000033
    44  H    0.111636   0.000018
    45  H    0.118359   0.000006
    46  C    0.187552   0.001105
    47  C   -0.088117  -0.000335
    48  C   -0.040455  -0.000284
    49  C   -0.095363   0.000155
    50  C   -0.138857   0.000147
    51  C    0.182097  -0.000183
    52  H    0.105683   0.000007
    53  H    0.152147   0.000040
    54  H    0.108333   0.000004
    55  H    0.119742  -0.000009
    56  O   -0.342971   0.000065
    57  C   -0.136438  -0.000006
    58  H    0.116580   0.000008
    59  H    0.118388   0.000007
    60  H    0.135407   0.000000
    61  O   -0.345050  -0.000006
    62  C   -0.136308   0.000002
    63  H    0.117886  -0.000002
    64  H    0.117903  -0.000002
    65  H    0.132970   0.000000
 Sum of Mulliken charges =   0.00000   4.00000
 Mulliken charges and spin densities with hydrogens summed into heavy atoms:
               1          2
     1  Fe   1.384132   3.758019
     2  Cl  -0.718832   0.103631
     3  N   -0.535646   0.014244
     4  N   -0.383633   0.015761
     5  N    0.002916   0.002563
     6  N   -0.339148   0.002576
     7  C    0.322897   0.002676
     9  C   -0.069807  -0.000580
    11  C    0.110078   0.003452
    13  C   -0.005452  -0.000562
    15  C    0.216706   0.007550
    16  C    0.088748   0.001131
    17  C    0.274627   0.000282
    19  Cl  -0.767869   0.057391
    20  N   -0.519632   0.021372
    21  N   -0.413639   0.022563
    22  N    0.033930  -0.018674
    23  N   -0.342457   0.001077
    24  C    0.262212  -0.000144
    26  C   -0.074704   0.001691
    28  C    0.105670  -0.004055
    30  C    0.006800   0.002561
    32  C    0.227107   0.000887
    33  C    0.117467  -0.002040
    34  C    0.263556   0.004529
    36  C    0.167913   0.000641
    37  C    0.029929   0.000243
    38  C    0.104318   0.000492
    39  C    0.018108  -0.000185
    40  C   -0.020548  -0.000155
    41  C    0.183126   0.000351
    46  C    0.187552   0.001105
    47  C    0.017566  -0.000328
    48  C    0.111692  -0.000244
    49  C    0.012971   0.000159
    50  C   -0.019115   0.000139
    51  C    0.182097  -0.000183
    56  O   -0.342971   0.000065
    57  C    0.233937   0.000008
    61  O   -0.345050  -0.000006
    62  C    0.232452  -0.000003
 Electronic spatial extent (au):  <R**2>=          30958.4156
 Charge=              0.0000 electrons
 Dipole moment (field-independent basis, Debye):
    X=             -4.7959    Y=              9.0206    Z=              7.7908  Tot=             12.8479
 Quadrupole moment (field-independent basis, Debye-Ang):
   XX=           -176.8560   YY=           -239.1774   ZZ=           -250.3450
   XY=             29.1348   XZ=              1.6783   YZ=            -14.6039
 Traceless Quadrupole moment (field-independent basis, Debye-Ang):
   XX=             45.2701   YY=            -17.0513   ZZ=            -28.2189
   XY=             29.1348   XZ=              1.6783   YZ=            -14.6039
 Octapole moment (field-independent basis, Debye-Ang**2):
  XXX=            151.8419  YYY=            312.9009  ZZZ=            137.0894  XYY=           -217.7847
  XXY=             38.5117  XXZ=           -164.2196  XZZ=             76.8591  YZZ=            -31.3737
  YYZ=            -33.2444  XYZ=            -52.0138
 Hexadecapole moment (field-independent basis, Debye-Ang**3):
 XXXX=         -19154.2346 YYYY=         -12207.0881 ZZZZ=          -4176.5656 XXXY=            986.7627
 XXXZ=          -1090.9043 YYYX=           -130.6765 YYYZ=             96.2436 ZZZX=            -78.0320
 ZZZY=           -304.5793 XXYY=          -5768.7027 XXZZ=          -3982.2459 YYZZ=          -3004.1622
 XXYZ=           -120.3607 YYXZ=            123.7338 ZZXY=            256.1898
 N-N= 5.562598726438D+03 E-N=-2.021523691397D+04  KE= 3.844929183085D+03
                          Isotropic Fermi Contact Couplings
        Atom                 a.u.       MegaHertz       Gauss      10(-4) cm-1
     1  Fe(57)            -0.56155     -20.36168      -7.26555      -6.79193
     2  Cl(35)             0.05538       6.07072       2.16618       2.02497
     3  N(14)              0.06739       5.44374       1.94246       1.81584
     4  N(14)              0.08380       6.76943       2.41550       2.25804
     5  N(14)              0.00851       0.68770       0.24539       0.22939
     6  N(14)              0.00847       0.68386       0.24402       0.22811
     7  C(13)             -0.00080      -0.22381      -0.07986      -0.07466
     8  H(1)               0.00029       0.31861       0.11369       0.10628
     9  C(13)              0.00109       0.30731       0.10966       0.10251
    10  H(1)               0.00013       0.14056       0.05016       0.04689
    11  C(13)              0.00041       0.11409       0.04071       0.03806
    12  H(1)              -0.00007      -0.07767      -0.02771      -0.02591
    13  C(13)              0.00145       0.40823       0.14567       0.13617
    14  H(1)               0.00019       0.21369       0.07625       0.07128
    15  C(13)             -0.00107      -0.29951      -0.10687      -0.09991
    16  C(13)             -0.00077      -0.21560      -0.07693      -0.07192
    17  C(13)              0.00046       0.12867       0.04591       0.04292
    18  H(1)               0.00004       0.04096       0.01461       0.01366
    19  Cl(35)             0.05046       5.53152       1.97378       1.84512
    20  N(14)              0.06973       5.63262       2.00986       1.87884
    21  N(14)              0.08827       7.13000       2.54416       2.37831
    22  N(14)              0.00950       0.76754       0.27388       0.25602
    23  N(14)              0.00936       0.75637       0.26989       0.25230
    24  C(13)              0.00010       0.02676       0.00955       0.00893
    25  H(1)               0.00044       0.49523       0.17671       0.16519
    26  C(13)              0.00199       0.56010       0.19986       0.18683
    27  H(1)               0.00017       0.19253       0.06870       0.06422
    28  C(13)             -0.00011      -0.03080      -0.01099      -0.01027
    29  H(1)               0.00004       0.04892       0.01746       0.01632
    30  C(13)              0.00184       0.51724       0.18456       0.17253
    31  H(1)               0.00014       0.15650       0.05584       0.05220
    32  C(13)             -0.00100      -0.28134      -0.10039      -0.09385
    33  C(13)             -0.00052      -0.14627      -0.05219      -0.04879
    34  C(13)              0.00087       0.24544       0.08758       0.08187
    35  H(1)               0.00007       0.07330       0.02616       0.02445
    36  C(13)              0.00049       0.13661       0.04875       0.04557
    37  C(13)              0.00011       0.03062       0.01093       0.01022
    38  C(13)              0.00002       0.00542       0.00194       0.00181
    39  C(13)              0.00002       0.00546       0.00195       0.00182
    40  C(13)             -0.00001      -0.00372      -0.00133      -0.00124
    41  C(13)              0.00002       0.00665       0.00237       0.00222
    42  H(1)               0.00000       0.00493       0.00176       0.00165
    43  H(1)               0.00000      -0.00248      -0.00088      -0.00083
    44  H(1)               0.00001       0.00669       0.00239       0.00223
    45  H(1)               0.00000       0.00274       0.00098       0.00091
    46  C(13)              0.00074       0.20855       0.07441       0.06956
    47  C(13)              0.00002       0.00532       0.00190       0.00178
    48  C(13)             -0.00001      -0.00371      -0.00132      -0.00124
    49  C(13)              0.00006       0.01753       0.00625       0.00585
    50  C(13)              0.00004       0.01183       0.00422       0.00395
    51  C(13)             -0.00003      -0.00792      -0.00283      -0.00264
    52  H(1)               0.00001       0.01272       0.00454       0.00424
    53  H(1)               0.00001       0.00970       0.00346       0.00324
    54  H(1)               0.00000       0.00314       0.00112       0.00105
    55  H(1)               0.00000      -0.00439      -0.00157      -0.00146
    56  O(17)              0.00002      -0.00269      -0.00096      -0.00090
    57  C(13)              0.00000      -0.00055      -0.00020      -0.00018
    58  H(1)               0.00000       0.00067       0.00024       0.00022
    59  H(1)               0.00000       0.00157       0.00056       0.00052
    60  H(1)               0.00000      -0.00018      -0.00006      -0.00006
    61  O(17)              0.00000       0.00014       0.00005       0.00005
    62  C(13)              0.00000      -0.00006      -0.00002      -0.00002
    63  H(1)               0.00000      -0.00013      -0.00005      -0.00004
    64  H(1)               0.00000      -0.00023      -0.00008      -0.00008
    65  H(1)               0.00000      -0.00002      -0.00001      -0.00001
 --------------------------------------------------------
       Center         ----  Spin Dipole Couplings  ----
                      3XX-RR        3YY-RR        3ZZ-RR
 --------------------------------------------------------
     1   Atom       -0.759812     -0.841958      1.601770
     2   Atom       -0.075964     -0.103749      0.179713
     3   Atom        0.084540     -0.031244     -0.053296
     4   Atom        0.063598      0.000298     -0.063896
     5   Atom       -0.007210      0.017921     -0.010711
     6   Atom        0.003315      0.002783     -0.006098
     7   Atom       -0.001007      0.011115     -0.010108
     8   Atom       -0.011400      0.027024     -0.015624
     9   Atom        0.004667      0.002772     -0.007439
    10   Atom        0.000072      0.002962     -0.003033
    11   Atom        0.003769     -0.003504     -0.000264
    12   Atom        0.003093     -0.001173     -0.001920
    13   Atom        0.012668     -0.004737     -0.007930
    14   Atom        0.007563     -0.003899     -0.003663
    15   Atom        0.031821     -0.016012     -0.015810
    16   Atom        0.029836     -0.012632     -0.017204
    17   Atom        0.009804     -0.002285     -0.007519
    18   Atom        0.005861     -0.001940     -0.003921
    19   Atom       -0.083063      0.183084     -0.100021
    20   Atom       -0.079902     -0.075211      0.155113
    21   Atom        0.080910     -0.039913     -0.040997
    22   Atom        0.036453     -0.041784      0.005331
    23   Atom        0.016028     -0.011833     -0.004195
    24   Atom       -0.010543     -0.013737      0.024280
    25   Atom       -0.000911     -0.009182      0.010093
    26   Atom       -0.006072     -0.006317      0.012389
    27   Atom       -0.002519     -0.002786      0.005305
    28   Atom       -0.003881     -0.007036      0.010917
    29   Atom       -0.002241     -0.002348      0.004589
    30   Atom       -0.005912     -0.006332      0.012245
    31   Atom       -0.002168     -0.003808      0.005976
    32   Atom       -0.008440     -0.022080      0.030519
    33   Atom        0.002845     -0.019817      0.016972
    34   Atom        0.004214     -0.001832     -0.002383
    35   Atom        0.002232     -0.002859      0.000627
    36   Atom       -0.000058      0.003889     -0.003830
    37   Atom        0.000644      0.000751     -0.001395
    38   Atom       -0.001463      0.003677     -0.002214
    39   Atom        0.000275      0.001017     -0.001292
    40   Atom       -0.000766      0.002311     -0.001544
    41   Atom       -0.000411      0.001044     -0.000633
    42   Atom        0.001613      0.000033     -0.001646
    43   Atom       -0.002731      0.006319     -0.003588
    44   Atom        0.000309      0.000456     -0.000765
    45   Atom       -0.000928      0.002124     -0.001196
    46   Atom        0.004464     -0.000885     -0.003579
    47   Atom        0.001450      0.000075     -0.001525
    48   Atom        0.004052     -0.001040     -0.003011
    49   Atom        0.001375     -0.000239     -0.001136
    50   Atom        0.002105     -0.000625     -0.001480
    51   Atom        0.001425     -0.000480     -0.000945
    52   Atom        0.001199     -0.000168     -0.001031
    53   Atom        0.005857     -0.002535     -0.003322
    54   Atom        0.000806     -0.000100     -0.000706
    55   Atom        0.001773     -0.000719     -0.001055
    56   Atom       -0.000344      0.000628     -0.000284
    57   Atom       -0.000329      0.000875     -0.000546
    58   Atom       -0.000447      0.001008     -0.000561
    59   Atom       -0.000372      0.000941     -0.000568
    60   Atom       -0.000232      0.000634     -0.000402
    61   Atom        0.001019     -0.000367     -0.000652
    62   Atom        0.000776     -0.000240     -0.000536
    63   Atom        0.000934     -0.000386     -0.000548
    64   Atom        0.000701     -0.000176     -0.000525
    65   Atom        0.000566     -0.000164     -0.000403
 --------------------------------------------------------
                        XY            XZ            YZ
 --------------------------------------------------------
     1   Atom        0.226718     -0.558809     -1.379091
     2   Atom        0.019213      0.001050     -0.080991
     3   Atom        0.087140      0.059073      0.029884
     4   Atom       -0.104546      0.006842     -0.002083
     5   Atom       -0.019508     -0.003550      0.005317
     6   Atom       -0.012951      0.002577     -0.001943
     7   Atom        0.022677      0.005323      0.010562
     8   Atom        0.014934      0.003318      0.009464
     9   Atom        0.009396      0.004100      0.004017
    10   Atom        0.005084      0.001915      0.002508
    11   Atom        0.005913      0.001732      0.000242
    12   Atom        0.003156      0.001988      0.001017
    13   Atom        0.005161      0.004460      0.001583
    14   Atom        0.000792      0.002372      0.000190
    15   Atom        0.004000      0.008759     -0.001719
    16   Atom       -0.015727      0.004277      0.002018
    17   Atom       -0.009360      0.000512      0.000667
    18   Atom       -0.004356      0.000883     -0.000303
    19   Atom       -0.215884     -0.071327     -0.044209
    20   Atom       -0.003124      0.012537     -0.029132
    21   Atom        0.062346      0.087592      0.036071
    22   Atom        0.049961      0.003401     -0.012328
    23   Atom        0.010109      0.009595     -0.001558
    24   Atom        0.008753     -0.014587     -0.013822
    25   Atom        0.010063     -0.019484     -0.012939
    26   Atom        0.001160     -0.003275     -0.003745
    27   Atom        0.001025     -0.003106     -0.002819
    28   Atom        0.002802      0.000974     -0.002147
    29   Atom        0.000104      0.000351     -0.000717
    30   Atom       -0.000487      0.004383      0.001230
    31   Atom        0.000560      0.004220      0.001316
    32   Atom        0.007209      0.017997      0.004615
    33   Atom        0.016801      0.027177      0.006963
    34   Atom        0.004643      0.008848      0.005367
    35   Atom        0.002714      0.005521      0.002397
    36   Atom       -0.004943     -0.000830      0.001080
    37   Atom       -0.002773     -0.000634      0.000756
    38   Atom       -0.002946      0.000160      0.000354
    39   Atom       -0.001680     -0.000407      0.000334
    40   Atom       -0.001552     -0.000154      0.000236
    41   Atom       -0.001327      0.000043      0.000285
    42   Atom       -0.002536     -0.000849      0.000581
    43   Atom       -0.002912      0.000042     -0.000266
    44   Atom       -0.001205     -0.000286      0.000298
    45   Atom       -0.000949     -0.000024      0.000057
    46   Atom        0.004892      0.000791      0.000445
    47   Atom        0.002776      0.001008      0.000872
    48   Atom        0.003276     -0.000856     -0.000016
    49   Atom        0.001439      0.000536      0.000280
    50   Atom        0.001695     -0.000428     -0.000275
    51   Atom        0.001492      0.000001      0.000080
    52   Atom        0.002235      0.001599      0.001231
    53   Atom        0.003674     -0.002135     -0.000869
    54   Atom        0.001109      0.000483      0.000321
    55   Atom        0.001289     -0.000774     -0.000333
    56   Atom       -0.000824      0.000109      0.000146
    57   Atom       -0.000557     -0.000043      0.000104
    58   Atom       -0.000478     -0.000068      0.000226
    59   Atom       -0.000548      0.000018     -0.000057
    60   Atom       -0.000432     -0.000038      0.000092
    61   Atom        0.000857     -0.000011      0.000056
    62   Atom        0.000669     -0.000209     -0.000107
    63   Atom        0.000565     -0.000264     -0.000100
    64   Atom        0.000763     -0.000346     -0.000202
    65   Atom        0.000507     -0.000138     -0.000071
 --------------------------------------------------------


 ---------------------------------------------------------------------------------
              Anisotropic Spin Dipole Couplings in Principal Axis System
 ---------------------------------------------------------------------------------

       Atom             a.u.   MegaHertz   Gauss  10(-4) cm-1        Axes

              Baa    -1.4634   -25.336    -9.041    -8.451  0.0373  0.9088  0.4157
     1 Fe(57) Bbb    -0.8761   -15.169    -5.413    -5.060  0.9809 -0.1127  0.1585
              Bcc     2.3396    40.505    14.453    13.511 -0.1909 -0.4018  0.8956
 
              Baa    -0.1316    -6.890    -2.458    -2.298 -0.3208  0.9164  0.2395
     2 Cl(35) Bbb    -0.0696    -3.645    -1.301    -1.216  0.9471  0.3065  0.0956
              Bcc     0.2013    10.534     3.759     3.514 -0.0142 -0.2574  0.9662
 
              Baa    -0.0785    -3.029    -1.081    -1.010 -0.5359  0.7736  0.3381
     3 N(14)  Bbb    -0.0740    -2.854    -1.018    -0.952 -0.0853 -0.4481  0.8899
              Bcc     0.1525     5.883     2.099     1.962  0.8400  0.4480  0.3061
 
              Baa    -0.0777    -2.997    -1.069    -1.000  0.5911  0.7876 -0.1741
     4 N(14)  Bbb    -0.0637    -2.456    -0.877    -0.819  0.0778  0.1591  0.9842
              Bcc     0.1414     5.454     1.946     1.819  0.8028 -0.5953  0.0328
 
              Baa    -0.0179    -0.690    -0.246    -0.230  0.8802  0.4660  0.0900
     5 N(14)  Bbb    -0.0117    -0.450    -0.161    -0.150 -0.0052 -0.1802  0.9836
              Bcc     0.0296     1.140     0.407     0.380 -0.4746  0.8663  0.1562
 
              Baa    -0.0100    -0.384    -0.137    -0.128  0.7052  0.6989 -0.1191
     6 N(14)  Bbb    -0.0065    -0.251    -0.089    -0.084 -0.0159  0.1835  0.9829
              Bcc     0.0165     0.635     0.226     0.212  0.7088 -0.6913  0.1405
 
              Baa    -0.0192    -2.576    -0.919    -0.859  0.6963 -0.6365  0.3318
     7 C(13)  Bbb    -0.0126    -1.685    -0.601    -0.562 -0.4264  0.0049  0.9045
              Bcc     0.0318     4.262     1.521     1.422  0.5773  0.7713  0.2680
 
              Baa    -0.0176    -9.416    -3.360    -3.141 -0.1203 -0.1671  0.9786
     8 H(1)   Bbb    -0.0165    -8.813    -3.145    -2.940  0.9403 -0.3352  0.0583
              Bcc     0.0342    18.229     6.505     6.081  0.3183  0.9272  0.1975
 
              Baa    -0.0089    -1.200    -0.428    -0.400 -0.1395 -0.2192  0.9657
     9 C(13)  Bbb    -0.0057    -0.766    -0.273    -0.256 -0.6840  0.7265  0.0661
              Bcc     0.0147     1.966     0.702     0.656  0.7160  0.6513  0.2513
 
              Baa    -0.0040    -2.113    -0.754    -0.705 -0.2343 -0.1745  0.9564
    10 H(1)   Bbb    -0.0038    -2.010    -0.717    -0.670  0.7812 -0.6194  0.0784
              Bcc     0.0077     4.123     1.471     1.375  0.5787  0.7655  0.2814
 
              Baa    -0.0069    -0.922    -0.329    -0.308 -0.4955  0.8630  0.0982
    11 C(13)  Bbb    -0.0005    -0.074    -0.026    -0.025 -0.1336 -0.1875  0.9731
              Bcc     0.0074     0.996     0.355     0.332  0.8582  0.4691  0.2082
 
              Baa    -0.0029    -1.522    -0.543    -0.508 -0.4965  0.8596  0.1206
    12 H(1)   Bbb    -0.0026    -1.383    -0.494    -0.461 -0.1954 -0.2460  0.9494
              Bcc     0.0054     2.906     1.037     0.969  0.8458  0.4478  0.2901
 
              Baa    -0.0089    -1.200    -0.428    -0.400 -0.1602 -0.1696  0.9724
    13 C(13)  Bbb    -0.0061    -0.820    -0.293    -0.274 -0.2891  0.9500  0.1180
              Bcc     0.0151     2.020     0.721     0.674  0.9438  0.2622  0.2012
 
              Baa    -0.0041    -2.213    -0.790    -0.738 -0.1869 -0.1453  0.9716
    14 H(1)   Bbb    -0.0040    -2.108    -0.752    -0.703 -0.0946  0.9871  0.1294
              Bcc     0.0081     4.321     1.542     1.441  0.9778  0.0677  0.1982
 
              Baa    -0.0193    -2.586    -0.923    -0.863 -0.1794  0.6218  0.7623
    15 C(13)  Bbb    -0.0144    -1.929    -0.688    -0.643  0.0508  0.7797 -0.6241
              Bcc     0.0336     4.515     1.611     1.506  0.9825  0.0732  0.1715
 
              Baa    -0.0209    -2.802    -1.000    -0.935 -0.2680 -0.6784  0.6841
    16 C(13)  Bbb    -0.0144    -1.928    -0.688    -0.643  0.1669  0.6666  0.7265
              Bcc     0.0353     4.730     1.688     1.578  0.9488 -0.3089  0.0655
 
              Baa    -0.0083    -1.112    -0.397    -0.371 -0.3276 -0.5929  0.7356
    17 C(13)  Bbb    -0.0066    -0.888    -0.317    -0.296  0.3482  0.6480  0.6774
              Bcc     0.0149     2.000     0.714     0.667  0.8783 -0.4781  0.0058
 
              Baa    -0.0040    -2.155    -0.769    -0.719 -0.2579 -0.4089  0.8754
    18 H(1)   Bbb    -0.0038    -2.049    -0.731    -0.684  0.3235  0.8172  0.4770
              Bcc     0.0079     4.205     1.500     1.403  0.9104 -0.4062  0.0785
 
              Baa    -0.2503   -13.103    -4.675    -4.371  0.7609  0.4287  0.4871
    19 Cl(35) Bbb    -0.0533    -2.790    -0.995    -0.931 -0.4299 -0.2293  0.8733
              Bcc     0.3037    15.892     5.671     5.301 -0.4860  0.8739 -0.0098
 
              Baa    -0.0815    -3.143    -1.122    -1.048  0.8625  0.5058  0.0166
    20 N(14)  Bbb    -0.0779    -3.006    -1.073    -1.003 -0.5032  0.8537  0.1338
              Bcc     0.1594     6.149     2.194     2.051  0.0535 -0.1237  0.9909
 
              Baa    -0.0872    -3.362    -1.200    -1.121 -0.4187 -0.1333  0.8983
    21 N(14)  Bbb    -0.0663    -2.556    -0.912    -0.853 -0.3717  0.9277 -0.0356
              Bcc     0.1535     5.918     2.112     1.974  0.8286  0.3488  0.4379
 
              Baa    -0.0683    -2.633    -0.939    -0.878 -0.4289  0.8875  0.1685
    22 N(14)  Bbb     0.0074     0.285     0.102     0.095  0.1126 -0.1325  0.9848
              Bcc     0.0609     2.348     0.838     0.783  0.8963  0.4413 -0.0431
 
              Baa    -0.0170    -0.654    -0.233    -0.218 -0.3705  0.8467  0.3819
    23 N(14)  Bbb    -0.0052    -0.202    -0.072    -0.067 -0.1702 -0.4661  0.8682
              Bcc     0.0222     0.856     0.306     0.286  0.9131  0.2567  0.3168
 
              Baa    -0.0211    -2.832    -1.011    -0.945 -0.5906  0.8051  0.0554
    24 C(13)  Bbb    -0.0138    -1.846    -0.659    -0.616  0.7297  0.5034  0.4628
              Bcc     0.0349     4.678     1.669     1.561 -0.3447 -0.3137  0.8847
 
              Baa    -0.0159    -8.503    -3.034    -2.836 -0.6458  0.7559 -0.1076
    25 H(1)   Bbb    -0.0155    -8.276    -2.953    -2.761  0.5180  0.5372  0.6656
              Bcc     0.0314    16.779     5.987     5.597 -0.5610 -0.3741  0.7385
 
              Baa    -0.0074    -0.993    -0.354    -0.331 -0.5662  0.8219  0.0618
    26 C(13)  Bbb    -0.0063    -0.847    -0.302    -0.282  0.8063  0.5367  0.2487
              Bcc     0.0137     1.839     0.656     0.614 -0.1712 -0.1907  0.9666
 
              Baa    -0.0037    -1.971    -0.703    -0.658 -0.4471  0.8860  0.1232
    27 H(1)   Bbb    -0.0036    -1.914    -0.683    -0.638  0.8366  0.3654  0.4081
              Bcc     0.0073     3.885     1.386     1.296 -0.3166 -0.2855  0.9046
 
              Baa    -0.0090    -1.201    -0.429    -0.401 -0.4975  0.8595  0.1173
    28 C(13)  Bbb    -0.0022    -0.302    -0.108    -0.101  0.8664  0.4991  0.0173
              Bcc     0.0112     1.503     0.536     0.501  0.0437 -0.1102  0.9930
 
              Baa    -0.0025    -1.334    -0.476    -0.445 -0.4961  0.8611  0.1116
    29 H(1)   Bbb    -0.0022    -1.162    -0.415    -0.388  0.8669  0.4984  0.0079
              Bcc     0.0047     2.496     0.891     0.833  0.0488 -0.1007  0.9937
 
              Baa    -0.0074    -0.999    -0.357    -0.333  0.7880  0.5782 -0.2115
    30 C(13)  Bbb    -0.0059    -0.787    -0.281    -0.262 -0.5748  0.8140  0.0838
              Bcc     0.0133     1.786     0.637     0.596  0.2206  0.0555  0.9738
 
              Baa    -0.0040    -2.124    -0.758    -0.709 -0.0796  0.9921 -0.0974
    31 H(1)   Bbb    -0.0040    -2.113    -0.754    -0.705  0.9182  0.0349 -0.3946
              Bcc     0.0079     4.238     1.512     1.414  0.3881  0.1209  0.9137
 
              Baa    -0.0254    -3.408    -1.216    -1.137 -0.4550  0.8875  0.0732
    32 C(13)  Bbb    -0.0130    -1.740    -0.621    -0.580  0.8091  0.4464 -0.3822
              Bcc     0.0384     5.148     1.837     1.717  0.3719  0.1147  0.9212
 
              Baa    -0.0302    -4.057    -1.448    -1.353 -0.5776  0.7871  0.2165
    33 C(13)  Bbb    -0.0119    -1.593    -0.568    -0.531 -0.5293 -0.5630  0.6347
              Bcc     0.0421     5.650     2.016     1.885  0.6214  0.2520  0.7418
 
              Baa    -0.0092    -1.229    -0.439    -0.410 -0.4361 -0.3354  0.8351
    34 C(13)  Bbb    -0.0043    -0.579    -0.207    -0.193 -0.5278  0.8469  0.0645
              Bcc     0.0135     1.808     0.645     0.603  0.7289  0.4126  0.5463
 
              Baa    -0.0042    -2.220    -0.792    -0.741 -0.5573 -0.2784  0.7822
    35 H(1)   Bbb    -0.0040    -2.152    -0.768    -0.718 -0.4168  0.9086  0.0264
              Bcc     0.0082     4.372     1.560     1.458  0.7181  0.3113  0.6225
 
              Baa    -0.0040    -0.538    -0.192    -0.179  0.1778 -0.0232  0.9838
    36 C(13)  Bbb    -0.0034    -0.456    -0.163    -0.152  0.8108  0.5699 -0.1331
              Bcc     0.0074     0.993     0.354     0.331 -0.5576  0.8214  0.1202
 
              Baa    -0.0021    -0.280    -0.100    -0.093  0.6877  0.7110 -0.1471
    37 C(13)  Bbb    -0.0016    -0.211    -0.075    -0.070  0.2391 -0.0305  0.9705
              Bcc     0.0037     0.491     0.175     0.164 -0.6855  0.7026  0.1910
 
              Baa    -0.0029    -0.392    -0.140    -0.131  0.8352  0.3933 -0.3844
    38 C(13)  Bbb    -0.0021    -0.282    -0.101    -0.094  0.3638  0.1289  0.9225
              Bcc     0.0050     0.674     0.241     0.225 -0.4124  0.9103  0.0354
 
              Baa    -0.0014    -0.188    -0.067    -0.063  0.3255  0.0962  0.9407
    39 C(13)  Bbb    -0.0010    -0.139    -0.050    -0.047  0.7108  0.6312 -0.3105
              Bcc     0.0024     0.327     0.117     0.109 -0.6236  0.7696  0.1371
 
              Baa    -0.0016    -0.212    -0.076    -0.071  0.2986  0.0614  0.9524
    40 C(13)  Bbb    -0.0014    -0.187    -0.067    -0.063  0.8735  0.3845 -0.2986
              Bcc     0.0030     0.399     0.142     0.133 -0.3846  0.9211  0.0612
 
              Baa    -0.0013    -0.168    -0.060    -0.056  0.8127  0.5056 -0.2895
    41 C(13)  Bbb    -0.0006    -0.080    -0.029    -0.027  0.2945  0.0724  0.9529
              Bcc     0.0018     0.248     0.089     0.083 -0.5027  0.8597  0.0900
 
              Baa    -0.0019    -1.000    -0.357    -0.333  0.4984  0.4341  0.7504
    42 H(1)   Bbb    -0.0018    -0.962    -0.343    -0.321  0.3537  0.6884 -0.6332
              Bcc     0.0037     1.962     0.700     0.655  0.7915 -0.5810 -0.1896
 
              Baa    -0.0036    -1.935    -0.690    -0.645  0.6359  0.2061  0.7437
    43 H(1)   Bbb    -0.0036    -1.897    -0.677    -0.633  0.7185  0.1939 -0.6680
              Bcc     0.0072     3.832     1.367     1.278 -0.2819  0.9591 -0.0248
 
              Baa    -0.0008    -0.446    -0.159    -0.149  0.3420  0.1034  0.9340
    44 H(1)   Bbb    -0.0008    -0.439    -0.157    -0.146  0.6531  0.6885 -0.3153
              Bcc     0.0017     0.885     0.316     0.295 -0.6757  0.7178  0.1679
 
              Baa    -0.0012    -0.643    -0.230    -0.215  0.7223  0.1945  0.6637
    45 H(1)   Bbb    -0.0012    -0.635    -0.227    -0.212 -0.6348 -0.1946  0.7478
              Bcc     0.0024     1.279     0.456     0.426 -0.2746  0.9614  0.0171
 
              Baa    -0.0038    -0.508    -0.181    -0.170 -0.5147  0.8442  0.1497
    46 C(13)  Bbb    -0.0037    -0.490    -0.175    -0.163  0.0068 -0.1706  0.9853
              Bcc     0.0074     0.998     0.356     0.333  0.8573  0.5082  0.0821
 
              Baa    -0.0021    -0.284    -0.101    -0.095 -0.5576  0.7982 -0.2277
    47 C(13)  Bbb    -0.0018    -0.246    -0.088    -0.082 -0.3255  0.0420  0.9446
              Bcc     0.0039     0.530     0.189     0.177  0.7636  0.6009  0.2364
 
              Baa    -0.0033    -0.441    -0.157    -0.147  0.2834 -0.4078  0.8680
    48 C(13)  Bbb    -0.0024    -0.327    -0.117    -0.109 -0.3408  0.8032  0.4886
              Bcc     0.0057     0.768     0.274     0.256  0.8964  0.4343 -0.0886
 
              Baa    -0.0012    -0.167    -0.060    -0.056 -0.2334  0.0638  0.9703
    49 C(13)  Bbb    -0.0011    -0.144    -0.052    -0.048 -0.4709  0.8656 -0.1702
              Bcc     0.0023     0.312     0.111     0.104  0.8508  0.4966  0.1720
 
              Baa    -0.0016    -0.210    -0.075    -0.070 -0.0946  0.4316  0.8971
    50 C(13)  Bbb    -0.0014    -0.189    -0.067    -0.063 -0.4348  0.7927 -0.4272
              Bcc     0.0030     0.399     0.142     0.133  0.8955  0.4305 -0.1126
 
              Baa    -0.0013    -0.176    -0.063    -0.059 -0.4703  0.8624 -0.1874
    51 C(13)  Bbb    -0.0009    -0.125    -0.045    -0.042 -0.1007  0.1585  0.9822
              Bcc     0.0022     0.301     0.107     0.100  0.8767  0.4808  0.0123
 
              Baa    -0.0019    -1.016    -0.363    -0.339 -0.0540 -0.5303  0.8461
    52 H(1)   Bbb    -0.0018    -0.964    -0.344    -0.322  0.6726 -0.6456 -0.3617
              Bcc     0.0037     1.980     0.707     0.661  0.7381  0.5495  0.3915
 
              Baa    -0.0039    -2.104    -0.751    -0.702 -0.2477  0.8871  0.3896
    53 H(1)   Bbb    -0.0038    -2.015    -0.719    -0.672  0.3158 -0.3062  0.8980
              Bcc     0.0077     4.119     1.470     1.374  0.9159  0.3455 -0.2043
 
              Baa    -0.0008    -0.452    -0.161    -0.151 -0.5212  0.4660  0.7150
    54 H(1)   Bbb    -0.0008    -0.450    -0.161    -0.150 -0.2778  0.6995 -0.6584
              Bcc     0.0017     0.902     0.322     0.301  0.8070  0.5418  0.2352
 
              Baa    -0.0013    -0.676    -0.241    -0.225 -0.3183  0.9100  0.2657
    55 H(1)   Bbb    -0.0013    -0.668    -0.238    -0.223  0.3099 -0.1650  0.9363
              Bcc     0.0025     1.344     0.480     0.448  0.8959  0.3804 -0.2295
 
              Baa    -0.0009     0.062     0.022     0.021  0.8289  0.4854 -0.2779
    56 O(17)  Bbb    -0.0002     0.017     0.006     0.006  0.2673  0.0926  0.9591
              Bcc     0.0011    -0.080    -0.028    -0.027 -0.4914  0.8693  0.0530
 
              Baa    -0.0006    -0.074    -0.027    -0.025  0.2531  0.0282  0.9670
    57 C(13)  Bbb    -0.0005    -0.073    -0.026    -0.024  0.8964  0.3692 -0.2454
              Bcc     0.0011     0.148     0.053     0.049 -0.3639  0.9289  0.0682
 
              Baa    -0.0006    -0.316    -0.113    -0.106  0.0973 -0.1103  0.9891
    58 H(1)   Bbb    -0.0006    -0.315    -0.112    -0.105  0.9539  0.2939 -0.0610
              Bcc     0.0012     0.631     0.225     0.211 -0.2840  0.9494  0.1339
 
              Baa    -0.0006    -0.306    -0.109    -0.102  0.7114  0.2819  0.6438
    59 H(1)   Bbb    -0.0006    -0.303    -0.108    -0.101 -0.6148 -0.1943  0.7644
              Bcc     0.0011     0.609     0.217     0.203 -0.3405  0.9396 -0.0351
 
              Baa    -0.0004    -0.219    -0.078    -0.073  0.8031  0.2863  0.5225
    60 H(1)   Bbb    -0.0004    -0.219    -0.078    -0.073 -0.4581 -0.2640  0.8488
              Bcc     0.0008     0.438     0.156     0.146 -0.3810  0.9210  0.0809
 
              Baa    -0.0008     0.058     0.021     0.019 -0.4009  0.8449 -0.3543
    61 O(17)  Bbb    -0.0006     0.046     0.016     0.015 -0.1585  0.3169  0.9351
              Bcc     0.0014    -0.103    -0.037    -0.034  0.9023  0.4310  0.0068
 
              Baa    -0.0006    -0.077    -0.027    -0.026 -0.3411  0.8272  0.4465
    62 C(13)  Bbb    -0.0006    -0.076    -0.027    -0.025  0.3113 -0.3488  0.8840
              Bcc     0.0011     0.153     0.055     0.051  0.8870  0.4406 -0.1385
 
              Baa    -0.0006    -0.318    -0.114    -0.106 -0.1806  0.7733  0.6078
    63 H(1)   Bbb    -0.0006    -0.316    -0.113    -0.105  0.3319 -0.5338  0.7777
              Bcc     0.0012     0.634     0.226     0.212  0.9259  0.3422 -0.1602
 
              Baa    -0.0006    -0.330    -0.118    -0.110 -0.3176  0.7886  0.5266
    64 H(1)   Bbb    -0.0006    -0.328    -0.117    -0.110  0.4324 -0.3738  0.8206
              Bcc     0.0012     0.658     0.235     0.220  0.8439  0.4883 -0.2223
 
              Baa    -0.0004    -0.226    -0.081    -0.075 -0.3686  0.8322  0.4142
    65 H(1)   Bbb    -0.0004    -0.225    -0.080    -0.075  0.2899 -0.3204  0.9018
              Bcc     0.0008     0.451     0.161     0.150  0.8832  0.4525 -0.1231
 

 ---------------------------------------------------------------------------------

 No NMR shielding tensors so no spin-rotation constants.
 Leave Link  601 at Sun Oct 21 20:43:25 2018, MaxMem=   838860800 cpu:        47.4
 (Enter /soft/sl6.3/x86_64/gaussian/g09_d01/g09/l701.exe)
 Compute integral first derivatives.
 ... and contract with generalized density number  0.
 Leave Link  701 at Sun Oct 21 20:43:26 2018, MaxMem=   838860800 cpu:        17.6
 (Enter /soft/sl6.3/x86_64/gaussian/g09_d01/g09/l702.exe)
 L702 exits ... SP integral derivatives will be done elsewhere.
 Leave Link  702 at Sun Oct 21 20:43:26 2018, MaxMem=   838860800 cpu:         0.4
 (Enter /soft/sl6.3/x86_64/gaussian/g09_d01/g09/l703.exe)
 Compute integral first derivatives, UseDBF=F ICtDFT=           0.
 Integral derivatives from FoFJK, PRISM(SPDF).
 Calling FoFJK, ICntrl=      2127 FMM=T ISym2X=0 I1Cent= 0 IOpClX= 1 NMat=1 NMatS=1 NMatT=0.
 FoFJK:  IHMeth= 1 ICntrl=    2127 DoSepK=F KAlg= 0 I1Cent=   0 FoldK=F
 IRaf=         0 NMat=   1 IRICut=       1 DoRegI=T DoRafI=F ISym2E= 0.
 FoFCou: FMM=T IPFlag=           0 FMFlag=      100000 FMFlg1=        2001
         NFxFlg=           0 DoJE=F BraDBF=F KetDBF=F FulRan=T
         wScrn=  0.000000 ICntrl=    2127 IOpCl=  1 I1Cent=           0 NGrid=           0
         NMat0=    1 NMatS0=      1 NMatT0=    0 NMatD0=    1 NMtDS0=    0 NMtDT0=    0
 Symmetry not used in FoFCou.
 FMM levels:  10  Number of levels for PrismC:   9
 Leave Link  703 at Sun Oct 21 20:45:21 2018, MaxMem=   838860800 cpu:      1837.3
 (Enter /soft/sl6.3/x86_64/gaussian/g09_d01/g09/l716.exe)
 Dipole        =-1.88685108D+00 3.54896607D+00 3.06512088D+00
 ***** Axes restored to original set *****
 -------------------------------------------------------------------
 Center     Atomic                   Forces (Hartrees/Bohr)
 Number     Number              X              Y              Z
 -------------------------------------------------------------------
      1       26          -0.000002581    0.000004384   -0.000001077
      2       17           0.000000932    0.000000017   -0.000000259
      3        7           0.000004806   -0.000003785    0.000001645
      4        7           0.000002565    0.000006071    0.000002052
      5        7          -0.000004110   -0.000001319    0.000000453
      6        7           0.000003232    0.000003146   -0.000004921
      7        6          -0.000002307   -0.000000844   -0.000001436
      8        1           0.000000284    0.000000272   -0.000000681
      9        6           0.000000357    0.000001679   -0.000001778
     10        1           0.000000430    0.000000034   -0.000000889
     11        6          -0.000000770    0.000000121   -0.000001557
     12        1           0.000000387    0.000000949   -0.000001591
     13        6           0.000000303    0.000000266   -0.000000997
     14        1           0.000000084    0.000000348   -0.000000846
     15        6          -0.000000683    0.000003316   -0.000001449
     16        6           0.000002077   -0.000001785   -0.000002885
     17        6          -0.000002918   -0.000001919    0.000006258
     18        1           0.000001059    0.000000854   -0.000003779
     19       17           0.000002447   -0.000001762   -0.000001964
     20        7          -0.000002462    0.000000761    0.000000248
     21        7          -0.000008362   -0.000005986   -0.000002638
     22        7          -0.000000513   -0.000001626    0.000003159
     23        7           0.000002727    0.000004809   -0.000000054
     24        6          -0.000000049   -0.000000020   -0.000003567
     25        1          -0.000000328    0.000000327   -0.000000888
     26        6           0.000001336   -0.000000166    0.000001563
     27        1          -0.000001064   -0.000000587   -0.000000989
     28        6          -0.000002906   -0.000001852   -0.000000435
     29        1          -0.000000843   -0.000000293   -0.000000516
     30        6          -0.000000211   -0.000000416   -0.000001347
     31        1          -0.000000724    0.000000084    0.000000373
     32        6           0.000001923   -0.000000020    0.000000732
     33        6           0.000000370   -0.000002393    0.000002725
     34        6          -0.000002432    0.000001610   -0.000002055
     35        1           0.000000688   -0.000002534   -0.000000212
     36        6           0.000000056   -0.000001359    0.000000626
     37        6          -0.000000413   -0.000000590   -0.000001994
     38        6           0.000001176    0.000001280    0.000000025
     39        6           0.000000774    0.000000815   -0.000000723
     40        6           0.000001052    0.000000036   -0.000000209
     41        6          -0.000001627    0.000000910    0.000000472
     42        1           0.000000071    0.000000370   -0.000000363
     43        1           0.000000054    0.000000220    0.000000177
     44        1          -0.000000069    0.000000133   -0.000000332
     45        1           0.000000186   -0.000000239    0.000000619
     46        6           0.000000133   -0.000002006    0.000001314
     47        6           0.000000744    0.000000066    0.000001587
     48        6           0.000000201   -0.000001083    0.000001142
     49        6           0.000000277   -0.000000005    0.000001902
     50        6          -0.000000007   -0.000000101    0.000000833
     51        6           0.000000188   -0.000000060    0.000001462
     52        1          -0.000000839   -0.000000125    0.000000581
     53        1           0.000000432    0.000000422    0.000000810
     54        1          -0.000000420   -0.000000531    0.000001057
     55        1           0.000000320    0.000000121    0.000000949
     56        8           0.000001118   -0.000000558    0.000000768
     57        6          -0.000000410    0.000000720   -0.000000419
     58        1           0.000000238    0.000000050    0.000000723
     59        1           0.000000736    0.000000267    0.000000265
     60        1           0.000000413    0.000000127    0.000000148
     61        8           0.000000290   -0.000000915    0.000001794
     62        6           0.000000572    0.000000522    0.000001250
     63        1           0.000000500   -0.000000190    0.000001704
     64        1           0.000001016   -0.000000018    0.000001793
     65        1           0.000000496   -0.000000020    0.000001641
 -------------------------------------------------------------------
 Cartesian Forces:  Max     0.000008362 RMS     0.000001770
 Leave Link  716 at Sun Oct 21 20:45:21 2018, MaxMem=   838860800 cpu:         0.6
 (Enter /soft/sl6.3/x86_64/gaussian/g09_d01/g09/l103.exe)

 GradGradGradGradGradGradGradGradGradGradGradGradGradGradGradGradGradGrad
 Berny optimization.
 FormGI is forming the generalized inverse of G from B-inverse, IUseBI=4.
 GSVD:  received Info=                   1 from GESDD.
 Internal  Forces:  Max     0.000005231 RMS     0.000000901
 Search for a local minimum.
 Step number   1 out of a maximum of  376
 All quantities printed in internal units (Hartrees-Bohrs-Radians)
 RMS Force = .90088D-06 SwitMx=.10000D-02 MixMth= 2
 Mixed Optimization -- En-DIIS/RFO-DIIS
 Second derivative matrix not updated -- first step.
 ITU=  0
     Eigenvalues ---    0.00230   0.00863   0.00935   0.01009   0.01297
     Eigenvalues ---    0.01312   0.01348   0.01350   0.01378   0.01380
     Eigenvalues ---    0.01540   0.01802   0.01829   0.01886   0.01897
     Eigenvalues ---    0.01919   0.01920   0.01963   0.02083   0.02095
     Eigenvalues ---    0.02098   0.02107   0.02128   0.02129   0.02147
     Eigenvalues ---    0.02150   0.02166   0.02167   0.02172   0.02183
     Eigenvalues ---    0.02192   0.02192   0.02197   0.02197   0.02198
     Eigenvalues ---    0.02201   0.02203   0.02203   0.02204   0.02205
     Eigenvalues ---    0.02215   0.02219   0.02226   0.02229   0.02230
     Eigenvalues ---    0.02231   0.02232   0.02239   0.02254   0.02289
     Eigenvalues ---    0.02309   0.02326   0.02327   0.02335   0.02371
     Eigenvalues ---    0.02427   0.03841   0.07897   0.08057   0.08638
     Eigenvalues ---    0.09284   0.09431   0.10027   0.10028   0.10087
     Eigenvalues ---    0.10659   0.10662   0.12820   0.14313   0.15961
     Eigenvalues ---    0.15967   0.15995   0.15996   0.15998   0.15998
     Eigenvalues ---    0.15999   0.15999   0.15999   0.15999   0.15999
     Eigenvalues ---    0.16000   0.16000   0.16000   0.16000   0.16000
     Eigenvalues ---    0.16000   0.16000   0.16000   0.16000   0.16000
     Eigenvalues ---    0.16000   0.16000   0.16000   0.16750   0.22000
     Eigenvalues ---    0.22000   0.22000   0.22000   0.22423   0.22464
     Eigenvalues ---    0.22975   0.22976   0.23502   0.23788   0.23837
     Eigenvalues ---    0.24000   0.24000   0.24040   0.24288   0.24423
     Eigenvalues ---    0.24444   0.24783   0.24882   0.24988   0.24989
     Eigenvalues ---    0.24991   0.25000   0.25000   0.25000   0.25000
     Eigenvalues ---    0.25000   0.25000   0.25000   0.34218   0.34224
     Eigenvalues ---    0.34226   0.34233   0.35003   0.35016   0.35174
     Eigenvalues ---    0.35291   0.35490   0.35503   0.35530   0.35576
     Eigenvalues ---    0.35591   0.35616   0.35627   0.35674   0.35675
     Eigenvalues ---    0.35679   0.35681   0.35758   0.35774   0.35870
     Eigenvalues ---    0.35871   0.36573   0.36598   0.37124   0.41570
     Eigenvalues ---    0.41598   0.41903   0.41906   0.41930   0.42106
     Eigenvalues ---    0.42126   0.42483   0.42500   0.42683   0.42719
     Eigenvalues ---    0.44099   0.44847   0.45627   0.45915   0.45948
     Eigenvalues ---    0.46043   0.46070   0.46490   0.46633   0.46671
     Eigenvalues ---    0.46764   0.46914   0.46953   0.47155   0.47377
     Eigenvalues ---    0.47843   0.47877   0.50842   0.52121   0.52175
     Eigenvalues ---    0.53230   0.53452   0.53653   0.53845   0.54335
     Eigenvalues ---    0.56393   0.57174   0.65588   0.65632
 RFO step:  Lambda= 0.00000000D+00 EMin= 2.30000000D-03
 Linear search not attempted -- first point.
 Iteration  1 RMS(Cart)=  0.00010000 RMS(Int)=  0.00000000
 Iteration  2 RMS(Cart)=  0.00000001 RMS(Int)=  0.00000000
 ITry= 1 IFail=0 DXMaxC= 5.25D-04 DCOld= 1.00D+10 DXMaxT= 3.00D-01 DXLimC= 3.00D+00 Rises=F
 Variable       Old X    -DE/DX   Delta X   Delta X   Delta X     New X
                                 (Linear)    (Quad)   (Total)
    R1        4.40468   0.00000   0.00000   0.00000   0.00000   4.40468
    R2        4.32482   0.00000   0.00000  -0.00002  -0.00002   4.32480
    R3        4.31795   0.00000   0.00000   0.00002   0.00002   4.31796
    R4        4.62406   0.00000   0.00000   0.00003   0.00003   4.62409
    R5        4.12560  -0.00001   0.00000  -0.00006  -0.00006   4.12555
    R6        2.52631   0.00000   0.00000   0.00000   0.00000   2.52631
    R7        2.54588   0.00000   0.00000   0.00000   0.00000   2.54589
    R8        2.44571   0.00000   0.00000   0.00000   0.00000   2.44570
    R9        2.58107   0.00000   0.00000   0.00000   0.00000   2.58107
   R10        2.55080   0.00000   0.00000   0.00000   0.00000   2.55079
   R11        2.56931   0.00000   0.00000   0.00000   0.00000   2.56932
   R12        2.69474   0.00000   0.00000   0.00000   0.00000   2.69474
   R13        2.05205   0.00000   0.00000   0.00000   0.00000   2.05205
   R14        2.63088   0.00000   0.00000   0.00000   0.00000   2.63088
   R15        2.04583   0.00000   0.00000   0.00000   0.00000   2.04584
   R16        2.62823   0.00000   0.00000   0.00000   0.00000   2.62823
   R17        2.04865   0.00000   0.00000   0.00000   0.00000   2.04865
   R18        2.62709   0.00000   0.00000   0.00000   0.00000   2.62709
   R19        2.04687   0.00000   0.00000   0.00000   0.00000   2.04686
   R20        2.63646   0.00000   0.00000   0.00000   0.00000   2.63646
   R21        2.76691   0.00000   0.00000   0.00000   0.00000   2.76690
   R22        2.60261   0.00000   0.00000   0.00000   0.00000   2.60261
   R23        2.03195   0.00000   0.00000   0.00000   0.00000   2.03195
   R24        2.52088   0.00000   0.00000   0.00000   0.00000   2.52088
   R25        2.54371   0.00000   0.00000   0.00000   0.00000   2.54371
   R26        2.44654   0.00000   0.00000   0.00000   0.00000   2.44654
   R27        2.58378   0.00000   0.00000   0.00000   0.00000   2.58379
   R28        2.54924   0.00000   0.00000   0.00000   0.00000   2.54925
   R29        2.56813   0.00000   0.00000   0.00000   0.00000   2.56813
   R30        2.69438   0.00000   0.00000   0.00000   0.00000   2.69438
   R31        2.04886   0.00000   0.00000   0.00000   0.00000   2.04886
   R32        2.62647   0.00000   0.00000   0.00000   0.00000   2.62648
   R33        2.04594   0.00000   0.00000   0.00000   0.00000   2.04594
   R34        2.63165   0.00000   0.00000   0.00000   0.00000   2.63164
   R35        2.04822   0.00000   0.00000   0.00000   0.00000   2.04822
   R36        2.62203   0.00000   0.00000   0.00000   0.00000   2.62203
   R37        2.04669   0.00000   0.00000   0.00000   0.00000   2.04669
   R38        2.64096   0.00000   0.00000   0.00000   0.00000   2.64096
   R39        2.75660   0.00000   0.00000  -0.00001  -0.00001   2.75660
   R40        2.60196   0.00000   0.00000   0.00000   0.00000   2.60196
   R41        2.03157   0.00000   0.00000   0.00000   0.00000   2.03157
   R42        2.63980   0.00000   0.00000   0.00000   0.00000   2.63980
   R43        2.62772   0.00000   0.00000   0.00000   0.00000   2.62772
   R44        2.61616   0.00000   0.00000   0.00000   0.00000   2.61616
   R45        2.04749   0.00000   0.00000   0.00000   0.00000   2.04749
   R46        2.63046   0.00000   0.00000   0.00000   0.00000   2.63046
   R47        2.04461   0.00000   0.00000   0.00000   0.00000   2.04461
   R48        2.64889   0.00000   0.00000   0.00000   0.00000   2.64889
   R49        2.04587   0.00000   0.00000   0.00000   0.00000   2.04587
   R50        2.64383   0.00000   0.00000   0.00000   0.00000   2.64383
   R51        2.04284   0.00000   0.00000   0.00000   0.00000   2.04284
   R52        2.56534   0.00000   0.00000   0.00000   0.00000   2.56534
   R53        2.63952   0.00000   0.00000   0.00000   0.00000   2.63952
   R54        2.62893   0.00000   0.00000   0.00000   0.00000   2.62893
   R55        2.61676   0.00000   0.00000   0.00000   0.00000   2.61676
   R56        2.04725   0.00000   0.00000   0.00000   0.00000   2.04725
   R57        2.62972   0.00000   0.00000   0.00000   0.00000   2.62972
   R58        2.04436   0.00000   0.00000   0.00000   0.00000   2.04436
   R59        2.64809   0.00000   0.00000   0.00000   0.00000   2.64809
   R60        2.04593   0.00000   0.00000   0.00000   0.00000   2.04593
   R61        2.64346   0.00000   0.00000   0.00000   0.00000   2.64346
   R62        2.04285   0.00000   0.00000   0.00000   0.00000   2.04285
   R63        2.56739   0.00000   0.00000   0.00000   0.00000   2.56739
   R64        2.69043   0.00000   0.00000   0.00000   0.00000   2.69043
   R65        2.06963   0.00000   0.00000   0.00000   0.00000   2.06963
   R66        2.06938   0.00000   0.00000   0.00000   0.00000   2.06938
   R67        2.05649   0.00000   0.00000   0.00000   0.00000   2.05649
   R68        2.69012   0.00000   0.00000   0.00000   0.00000   2.69013
   R69        2.06951   0.00000   0.00000   0.00000   0.00000   2.06951
   R70        2.06954   0.00000   0.00000   0.00000   0.00000   2.06954
   R71        2.05671   0.00000   0.00000   0.00000   0.00000   2.05671
    A1        1.61807   0.00000   0.00000   0.00002   0.00002   1.61809
    A2        1.52360   0.00000   0.00000  -0.00001  -0.00001   1.52359
    A3        1.93148   0.00000   0.00000  -0.00002  -0.00002   1.93147
    A4        1.71641   0.00000   0.00000   0.00001   0.00001   1.71643
    A5        1.26836   0.00000   0.00000   0.00001   0.00001   1.26837
    A6        1.59034   0.00000   0.00000  -0.00001  -0.00001   1.59033
    A7        2.73435   0.00000   0.00000   0.00002   0.00002   2.73437
    A8        1.76997   0.00000   0.00000   0.00000   0.00000   1.76997
    A9        1.58639   0.00000   0.00000  -0.00001  -0.00001   1.58638
   A10        2.14052   0.00000   0.00000   0.00001   0.00001   2.14053
   A11        2.03554   0.00000   0.00000  -0.00001  -0.00001   2.03552
   A12        2.08078   0.00000   0.00000   0.00000   0.00000   2.08077
   A13        2.34359   0.00000   0.00000   0.00001   0.00001   2.34361
   A14        1.98073   0.00000   0.00000  -0.00003  -0.00003   1.98070
   A15        1.92773   0.00000   0.00000   0.00000   0.00000   1.92773
   A16        1.86705   0.00000   0.00000   0.00000   0.00000   1.86705
   A17        1.93220   0.00000   0.00000   0.00000   0.00000   1.93220
   A18        2.10311   0.00000   0.00000   0.00001   0.00001   2.10312
   A19        2.24745   0.00000   0.00000   0.00000   0.00000   2.24744
   A20        2.00483   0.00000   0.00000   0.00000   0.00000   2.00483
   A21        2.13414   0.00000   0.00000   0.00000   0.00000   2.13414
   A22        2.14421   0.00000   0.00000   0.00000   0.00000   2.14421
   A23        2.09293   0.00000   0.00000   0.00000   0.00000   2.09292
   A24        2.07185   0.00000   0.00000   0.00000   0.00000   2.07185
   A25        2.11838   0.00000   0.00000   0.00000   0.00000   2.11838
   A26        2.10574   0.00000   0.00000   0.00000   0.00000   2.10574
   A27        2.08035   0.00000   0.00000   0.00000   0.00000   2.08035
   A28        2.09708   0.00000   0.00000   0.00000   0.00000   2.09708
   A29        2.10760   0.00000   0.00000   0.00000   0.00000   2.10760
   A30        2.07121   0.00000   0.00000   0.00000   0.00000   2.07122
   A31        2.10432   0.00000   0.00000   0.00000   0.00000   2.10432
   A32        2.12797   0.00000   0.00000   0.00000   0.00000   2.12797
   A33        2.00517   0.00000   0.00000   0.00001   0.00001   2.00518
   A34        2.15000   0.00000   0.00000  -0.00001  -0.00001   2.15000
   A35        2.09066   0.00000   0.00000   0.00001   0.00001   2.09067
   A36        1.87196   0.00000   0.00000   0.00000   0.00000   1.87196
   A37        2.31994   0.00000   0.00000  -0.00001  -0.00001   2.31993
   A38        1.82574   0.00000   0.00000   0.00000   0.00000   1.82574
   A39        2.13500   0.00000   0.00000   0.00000   0.00000   2.13500
   A40        2.32117   0.00000   0.00000   0.00000   0.00000   2.32116
   A41        2.07047   0.00000   0.00000   0.00000   0.00000   2.07047
   A42        2.29209   0.00000   0.00000   0.00000   0.00000   2.29209
   A43        2.04509   0.00000   0.00000   0.00001   0.00001   2.04510
   A44        1.92678   0.00000   0.00000  -0.00001  -0.00001   1.92677
   A45        1.86606   0.00000   0.00000   0.00001   0.00001   1.86607
   A46        1.93495   0.00000   0.00000  -0.00001  -0.00001   1.93494
   A47        2.09368   0.00000   0.00000   0.00001   0.00001   2.09369
   A48        2.25416   0.00000   0.00000   0.00000   0.00000   2.25416
   A49        2.02223   0.00000   0.00000   0.00000   0.00000   2.02222
   A50        2.14893   0.00000   0.00000   0.00000   0.00000   2.14893
   A51        2.11192   0.00000   0.00000   0.00000   0.00000   2.11192
   A52        2.09832   0.00000   0.00000   0.00000   0.00000   2.09832
   A53        2.06548   0.00000   0.00000   0.00000   0.00000   2.06548
   A54        2.11935   0.00000   0.00000   0.00000   0.00000   2.11935
   A55        2.10603   0.00000   0.00000   0.00000   0.00000   2.10603
   A56        2.07722   0.00000   0.00000   0.00000   0.00000   2.07722
   A57        2.09993   0.00000   0.00000   0.00000   0.00000   2.09992
   A58        2.10715   0.00000   0.00000   0.00000   0.00000   2.10715
   A59        2.07528   0.00000   0.00000   0.00000   0.00000   2.07528
   A60        2.10075   0.00000   0.00000   0.00000   0.00000   2.10075
   A61        2.12898   0.00000   0.00000   0.00000   0.00000   2.12898
   A62        2.00240   0.00000   0.00000  -0.00001  -0.00001   2.00239
   A63        2.15178   0.00000   0.00000   0.00001   0.00001   2.15179
   A64        2.08326   0.00000   0.00000   0.00000   0.00000   2.08325
   A65        1.87247   0.00000   0.00000   0.00000   0.00000   1.87247
   A66        2.32722   0.00000   0.00000   0.00000   0.00000   2.32723
   A67        1.82446   0.00000   0.00000   0.00001   0.00001   1.82447
   A68        2.14038   0.00000   0.00000  -0.00001  -0.00001   2.14038
   A69        2.31722   0.00000   0.00000   0.00000   0.00000   2.31721
   A70        2.09902   0.00000   0.00000   0.00000   0.00000   2.09902
   A71        2.08418   0.00000   0.00000   0.00001   0.00001   2.08418
   A72        2.09999   0.00000   0.00000   0.00000   0.00000   2.09998
   A73        2.09058   0.00000   0.00000   0.00000   0.00000   2.09059
   A74        2.10020   0.00000   0.00000   0.00000   0.00000   2.10020
   A75        2.09222   0.00000   0.00000   0.00000   0.00000   2.09221
   A76        2.09395   0.00000   0.00000   0.00000   0.00000   2.09395
   A77        2.08386   0.00000   0.00000   0.00000   0.00000   2.08386
   A78        2.10537   0.00000   0.00000   0.00000   0.00000   2.10538
   A79        2.10064   0.00000   0.00000   0.00000   0.00000   2.10064
   A80        2.11435   0.00000   0.00000   0.00000   0.00000   2.11435
   A81        2.06808   0.00000   0.00000   0.00000   0.00000   2.06808
   A82        2.09479   0.00000   0.00000   0.00000   0.00000   2.09479
   A83        2.07508   0.00000   0.00000   0.00000   0.00000   2.07508
   A84        2.11323   0.00000   0.00000   0.00000   0.00000   2.11323
   A85        2.08629   0.00000   0.00000   0.00000   0.00000   2.08629
   A86        2.01915   0.00000   0.00000   0.00000   0.00000   2.01915
   A87        2.17774   0.00000   0.00000   0.00000   0.00000   2.17774
   A88        2.10151   0.00000   0.00000   0.00000   0.00000   2.10151
   A89        2.08187   0.00000   0.00000   0.00000   0.00000   2.08187
   A90        2.09980   0.00000   0.00000   0.00000   0.00000   2.09980
   A91        2.09075   0.00000   0.00000   0.00000   0.00000   2.09076
   A92        2.10320   0.00000   0.00000   0.00000   0.00000   2.10320
   A93        2.08900   0.00000   0.00000   0.00000   0.00000   2.08900
   A94        2.09308   0.00000   0.00000   0.00000   0.00000   2.09308
   A95        2.08352   0.00000   0.00000   0.00000   0.00000   2.08352
   A96        2.10657   0.00000   0.00000   0.00000   0.00000   2.10657
   A97        2.10075   0.00000   0.00000   0.00000   0.00000   2.10075
   A98        2.11381   0.00000   0.00000   0.00000   0.00000   2.11381
   A99        2.06849   0.00000   0.00000   0.00000   0.00000   2.06849
   A100       2.09610   0.00000   0.00000   0.00000   0.00000   2.09610
   A101       2.07292   0.00000   0.00000   0.00000   0.00000   2.07291
   A102       2.11412   0.00000   0.00000   0.00000   0.00000   2.11412
   A103       2.08574   0.00000   0.00000   0.00000   0.00000   2.08574
   A104       2.01988   0.00000   0.00000   0.00000   0.00000   2.01988
   A105       2.17756   0.00000   0.00000   0.00000   0.00000   2.17757
   A106       2.07163   0.00000   0.00000   0.00000   0.00000   2.07163
   A107       1.94421   0.00000   0.00000   0.00000   0.00000   1.94421
   A108       1.94427   0.00000   0.00000   0.00000   0.00000   1.94427
   A109       1.84487   0.00000   0.00000   0.00000   0.00000   1.84487
   A110       1.91250   0.00000   0.00000   0.00000   0.00000   1.91250
   A111       1.90835   0.00000   0.00000   0.00000   0.00000   1.90835
   A112       1.90816   0.00000   0.00000   0.00000   0.00000   1.90816
   A113       2.06955   0.00000   0.00000   0.00001   0.00001   2.06956
   A114       1.94439   0.00000   0.00000   0.00000   0.00000   1.94438
   A115       1.94435   0.00000   0.00000   0.00000   0.00000   1.94435
   A116       1.84520   0.00000   0.00000   0.00000   0.00000   1.84520
   A117       1.91156   0.00000   0.00000   0.00000   0.00000   1.91156
   A118       1.90823   0.00000   0.00000   0.00000   0.00000   1.90823
   A119       1.90869   0.00000   0.00000   0.00000   0.00000   1.90869
   A120       3.33448   0.00000   0.00000   0.00003   0.00003   3.33451
   A121       3.03061   0.00000   0.00000   0.00001   0.00001   3.03062
    D1        1.62745   0.00000   0.00000   0.00003   0.00003   1.62748
    D2       -1.26724   0.00000   0.00000   0.00005   0.00005  -1.26719
    D3        3.13397   0.00000   0.00000   0.00001   0.00001   3.13399
    D4        0.23928   0.00000   0.00000   0.00003   0.00003   0.23932
    D5       -0.30551   0.00000   0.00000   0.00005   0.00005  -0.30547
    D6        3.08298   0.00000   0.00000   0.00007   0.00007   3.08305
    D7        1.42731   0.00000   0.00000   0.00001   0.00001   1.42732
    D8       -1.53082   0.00000   0.00000   0.00006   0.00006  -1.53077
    D9       -1.58506   0.00000   0.00000   0.00001   0.00001  -1.58505
   D10        1.74000   0.00000   0.00000   0.00006   0.00006   1.74005
   D11       -1.43323   0.00000   0.00000   0.00005   0.00005  -1.43318
   D12        1.41006   0.00000   0.00000  -0.00002  -0.00002   1.41005
   D13       -3.06836   0.00000   0.00000   0.00003   0.00003  -3.06833
   D14       -0.22507   0.00000   0.00000  -0.00004  -0.00004  -0.22511
   D15        2.38044   0.00000   0.00000   0.00008   0.00008   2.38052
   D16       -1.05945   0.00000   0.00000   0.00002   0.00002  -1.05943
   D17        0.27667   0.00000   0.00000   0.00006   0.00006   0.27674
   D18        3.11997   0.00000   0.00000  -0.00001  -0.00001   3.11996
   D19       -0.29874   0.00000   0.00000  -0.00002  -0.00002  -0.29876
   D20        3.07515   0.00000   0.00000   0.00001   0.00001   3.07516
   D21       -1.85049   0.00000   0.00000  -0.00001  -0.00001  -1.85051
   D22        1.52340   0.00000   0.00000   0.00002   0.00002   1.52342
   D23        1.63928   0.00000   0.00000  -0.00004  -0.00004   1.63924
   D24       -1.27002   0.00000   0.00000  -0.00001  -0.00001  -1.27002
   D25        0.23764   0.00000   0.00000   0.00002   0.00002   0.23766
   D26       -2.89949   0.00000   0.00000   0.00002   0.00002  -2.89947
   D27        3.12621   0.00000   0.00000   0.00000   0.00000   3.12621
   D28       -0.01092   0.00000   0.00000   0.00000   0.00000  -0.01092
   D29        2.91762   0.00000   0.00000  -0.00001  -0.00001   2.91761
   D30       -0.21420   0.00000   0.00000  -0.00002  -0.00002  -0.21422
   D31        0.01408   0.00000   0.00000   0.00001   0.00001   0.01408
   D32       -3.11775   0.00000   0.00000   0.00000   0.00000  -3.11775
   D33        2.83598   0.00000   0.00000  -0.00011  -0.00011   2.83587
   D34       -0.01382   0.00000   0.00000  -0.00004  -0.00004  -0.01385
   D35        0.20621   0.00000   0.00000   0.00005   0.00005   0.20626
   D36       -2.90202   0.00000   0.00000   0.00005   0.00005  -2.90197
   D37        3.12131   0.00000   0.00000   0.00000   0.00000   3.12130
   D38        0.01307   0.00000   0.00000   0.00000   0.00000   0.01307
   D39        0.00954   0.00000   0.00000   0.00006   0.00006   0.00960
   D40       -3.10325   0.00000   0.00000   0.00002   0.00002  -3.10323
   D41       -0.00153   0.00000   0.00000  -0.00006  -0.00006  -0.00159
   D42       -3.09530   0.00000   0.00000   0.00002   0.00002  -3.09528
   D43        3.10823   0.00000   0.00000  -0.00002  -0.00002   3.10821
   D44        0.01445   0.00000   0.00000   0.00007   0.00007   0.01452
   D45       -2.49464   0.00000   0.00000  -0.00004  -0.00004  -2.49467
   D46        0.64710   0.00000   0.00000  -0.00003  -0.00003   0.64707
   D47        0.68152   0.00000   0.00000  -0.00009  -0.00009   0.68143
   D48       -2.45992   0.00000   0.00000  -0.00008  -0.00008  -2.46000
   D49        3.13643   0.00000   0.00000   0.00001   0.00001   3.13644
   D50        0.00305   0.00000   0.00000   0.00000   0.00000   0.00305
   D51       -0.00034   0.00000   0.00000   0.00001   0.00001  -0.00033
   D52       -3.13372   0.00000   0.00000   0.00000   0.00000  -3.13373
   D53        3.13683   0.00000   0.00000   0.00000   0.00000   3.13683
   D54        0.00182   0.00000   0.00000   0.00000   0.00000   0.00182
   D55        0.00357   0.00000   0.00000  -0.00001  -0.00001   0.00356
   D56       -3.13144   0.00000   0.00000  -0.00001  -0.00001  -3.13145
   D57        3.13233   0.00000   0.00000   0.00001   0.00001   3.13234
   D58        0.00117   0.00000   0.00000   0.00000   0.00000   0.00117
   D59       -0.00272   0.00000   0.00000   0.00001   0.00001  -0.00271
   D60       -3.13387   0.00000   0.00000   0.00000   0.00000  -3.13387
   D61       -0.00926   0.00000   0.00000  -0.00001  -0.00001  -0.00927
   D62        3.12174   0.00000   0.00000   0.00000   0.00000   3.12174
   D63       -3.14044   0.00000   0.00000  -0.00001  -0.00001  -3.14046
   D64       -0.00944   0.00000   0.00000   0.00000   0.00000  -0.00944
   D65        0.00193   0.00000   0.00000  -0.00002  -0.00002   0.00191
   D66        3.10002   0.00000   0.00000  -0.00002  -0.00002   3.10000
   D67       -3.12975   0.00000   0.00000  -0.00003  -0.00003  -3.12978
   D68       -0.03167   0.00000   0.00000  -0.00003  -0.00003  -0.03170
   D69       -0.00664   0.00000   0.00000   0.00004   0.00004  -0.00660
   D70        3.07970   0.00000   0.00000  -0.00006  -0.00006   3.07964
   D71       -3.10870   0.00000   0.00000   0.00004   0.00004  -3.10866
   D72       -0.02235   0.00000   0.00000  -0.00006  -0.00006  -0.02241
   D73       -3.12372   0.00000   0.00000   0.00000   0.00000  -3.12372
   D74        0.00210   0.00000   0.00000   0.00001   0.00001   0.00211
   D75       -0.00409   0.00000   0.00000  -0.00003  -0.00003  -0.00412
   D76        3.12999   0.00000   0.00000   0.00000   0.00000   3.12999
   D77       -2.91257   0.00000   0.00000   0.00002   0.00002  -2.91255
   D78        0.00874   0.00000   0.00000  -0.00001  -0.00001   0.00873
   D79       -0.17519   0.00000   0.00000  -0.00003  -0.00003  -0.17522
   D80        2.94628   0.00000   0.00000  -0.00003  -0.00003   2.94625
   D81       -3.13128   0.00000   0.00000   0.00000   0.00000  -3.13128
   D82       -0.00981   0.00000   0.00000   0.00000   0.00000  -0.00981
   D83       -0.00446   0.00000   0.00000   0.00002   0.00002  -0.00444
   D84        3.10966   0.00000   0.00000  -0.00002  -0.00002   3.10964
   D85       -0.00149   0.00000   0.00000  -0.00002  -0.00002  -0.00151
   D86        3.09508   0.00000   0.00000  -0.00005  -0.00005   3.09502
   D87       -3.11239   0.00000   0.00000   0.00003   0.00003  -3.11236
   D88       -0.01582   0.00000   0.00000  -0.00001  -0.00001  -0.01583
   D89        2.61391   0.00000   0.00000  -0.00003  -0.00003   2.61388
   D90       -0.52311   0.00000   0.00000  -0.00002  -0.00002  -0.52313
   D91       -0.56079   0.00000   0.00000  -0.00008  -0.00008  -0.56088
   D92        2.58538   0.00000   0.00000  -0.00008  -0.00008   2.58530
   D93       -3.13367   0.00000   0.00000   0.00000   0.00000  -3.13367
   D94       -0.00014   0.00000   0.00000   0.00001   0.00001  -0.00013
   D95       -0.00863   0.00000   0.00000   0.00001   0.00001  -0.00863
   D96        3.12489   0.00000   0.00000   0.00002   0.00002   3.12491
   D97       -3.13708   0.00000   0.00000  -0.00002  -0.00002  -3.13710
   D98        0.00011   0.00000   0.00000  -0.00001  -0.00001   0.00010
   D99       -0.00365   0.00000   0.00000   0.00000   0.00000  -0.00365
   D100       3.13354   0.00000   0.00000   0.00000   0.00000   3.13354
   D101      -3.13922   0.00000   0.00000  -0.00001  -0.00001  -3.13923
   D102      -0.00199   0.00000   0.00000   0.00000   0.00000  -0.00199
   D103      -0.00201   0.00000   0.00000   0.00000   0.00000  -0.00202
   D104       3.13522   0.00000   0.00000   0.00000   0.00000   3.13522
   D105       0.00408   0.00000   0.00000   0.00003   0.00003   0.00411
   D106      -3.12935   0.00000   0.00000   0.00000   0.00000  -3.12935
   D107       3.14132   0.00000   0.00000   0.00003   0.00003   3.14136
   D108       0.00790   0.00000   0.00000   0.00000   0.00000   0.00790
   D109       0.04457   0.00000   0.00000  -0.00005  -0.00005   0.04452
   D110      -3.07061   0.00000   0.00000  -0.00005  -0.00005  -3.07066
   D111      -3.10465   0.00000   0.00000  -0.00003  -0.00003  -3.10468
   D112       0.06336   0.00000   0.00000  -0.00002  -0.00002   0.06334
   D113       0.00657   0.00000   0.00000   0.00002   0.00002   0.00659
   D114      -3.08336   0.00000   0.00000   0.00005   0.00005  -3.08331
   D115       3.12405   0.00000   0.00000   0.00001   0.00001   3.12406
   D116       0.03412   0.00000   0.00000   0.00005   0.00005   0.03417
   D117      -3.12849   0.00000   0.00000   0.00000   0.00000  -3.12849
   D118       0.03376   0.00000   0.00000   0.00001   0.00001   0.03377
   D119       0.01295   0.00000   0.00000   0.00000   0.00000   0.01295
   D120      -3.10799   0.00000   0.00000   0.00000   0.00000  -3.10798
   D121       3.14157   0.00000   0.00000   0.00000   0.00000   3.14157
   D122       0.00156   0.00000   0.00000  -0.00001  -0.00001   0.00155
   D123       0.00013   0.00000   0.00000   0.00000   0.00000   0.00013
   D124      -3.13989   0.00000   0.00000   0.00000   0.00000  -3.13988
   D125      -0.01435   0.00000   0.00000   0.00000   0.00000  -0.01434
   D126      -3.13951   0.00000   0.00000   0.00000   0.00000  -3.13951
   D127       3.10669   0.00000   0.00000  -0.00001  -0.00001   3.10668
   D128      -0.01848   0.00000   0.00000  -0.00001  -0.00001  -0.01849
   D129      -0.01178   0.00000   0.00000   0.00000   0.00000  -0.01178
   D130      -3.13946   0.00000   0.00000   0.00000   0.00000  -3.13947
   D131       3.12821   0.00000   0.00000   0.00000   0.00000   3.12821
   D132       0.00053   0.00000   0.00000   0.00000   0.00000   0.00053
   D133       0.00275   0.00000   0.00000   0.00000   0.00000   0.00275
   D134      -3.13637   0.00000   0.00000  -0.00001  -0.00001  -3.13638
   D135       3.12835   0.00000   0.00000   0.00000   0.00000   3.12835
   D136      -0.01077   0.00000   0.00000  -0.00001  -0.00001  -0.01078
   D137       0.01036   0.00000   0.00000   0.00000   0.00000   0.01036
   D138      -3.13395   0.00000   0.00000   0.00001   0.00001  -3.13394
   D139       3.13773   0.00000   0.00000   0.00000   0.00000   3.13774
   D140      -0.00657   0.00000   0.00000   0.00001   0.00001  -0.00656
   D141       3.13828   0.00000   0.00000   0.00003   0.00003   3.13831
   D142      -0.00069   0.00000   0.00000   0.00002   0.00002  -0.00067
   D143       3.13097   0.00000   0.00000   0.00000   0.00000   3.13097
   D144      -0.03365   0.00000   0.00000  -0.00001  -0.00001  -0.03366
   D145      -0.01525   0.00000   0.00000   0.00000   0.00000  -0.01525
   D146       3.10332   0.00000   0.00000  -0.00002  -0.00002   3.10330
   D147       3.13911   0.00000   0.00000  -0.00001  -0.00001   3.13910
   D148       0.00397   0.00000   0.00000   0.00000   0.00000   0.00397
   D149       0.00209   0.00000   0.00000   0.00000   0.00000   0.00209
   D150      -3.13305   0.00000   0.00000   0.00001   0.00001  -3.13304
   D151       0.01511   0.00000   0.00000   0.00000   0.00000   0.01511
   D152       3.13913   0.00000   0.00000  -0.00001  -0.00001   3.13912
   D153      -3.10364   0.00000   0.00000   0.00002   0.00002  -3.10363
   D154       0.02037   0.00000   0.00000   0.00001   0.00001   0.02038
   D155       0.01118   0.00000   0.00000   0.00001   0.00001   0.01119
   D156      -3.14053   0.00000   0.00000   0.00001   0.00001  -3.14052
   D157      -3.13695   0.00000   0.00000   0.00000   0.00000  -3.13695
   D158      -0.00547   0.00000   0.00000   0.00000   0.00000  -0.00547
   D159      -0.00192   0.00000   0.00000   0.00001   0.00001  -0.00192
   D160       3.13640   0.00000   0.00000   0.00000   0.00000   3.13641
   D161      -3.12639   0.00000   0.00000   0.00001   0.00001  -3.12638
   D162       0.01194   0.00000   0.00000   0.00001   0.00001   0.01195
   D163      -0.01128   0.00000   0.00000  -0.00001  -0.00001  -0.01129
   D164       3.13389   0.00000   0.00000   0.00000   0.00000   3.13389
   D165       3.14067   0.00000   0.00000  -0.00001  -0.00001   3.14066
   D166       0.00266   0.00000   0.00000   0.00000   0.00000   0.00265
   D167      -3.13488   0.00000   0.00000   0.00001   0.00001  -3.13487
   D168       0.00325   0.00000   0.00000   0.00000   0.00000   0.00326
   D169      -1.06688   0.00000   0.00000  -0.00002  -0.00002  -1.06691
   D170       1.07443   0.00000   0.00000  -0.00002  -0.00002   1.07440
   D171      -3.13792   0.00000   0.00000  -0.00002  -0.00002  -3.13795
   D172      -1.07254   0.00000   0.00000  -0.00001  -0.00001  -1.07254
   D173       1.06775   0.00000   0.00000  -0.00001  -0.00001   1.06774
   D174       3.13947   0.00000   0.00000  -0.00001  -0.00001   3.13946
         Item               Value     Threshold  Converged?
 Maximum Force            0.000005     0.000450     YES
 RMS     Force            0.000001     0.000300     YES
 Maximum Displacement     0.000525     0.001800     YES
 RMS     Displacement     0.000100     0.001200     YES
 Predicted change in Energy=-1.860973D-09
 Optimization completed.
    -- Stationary point found.
                           ----------------------------
                           !   Optimized Parameters   !
                           ! (Angstroms and Degrees)  !
 --------------------------                            --------------------------
 ! Name  Definition              Value          Derivative Info.                !
 --------------------------------------------------------------------------------
 ! R1    R(1,2)                  2.3309         -DE/DX =    0.0                 !
 ! R2    R(1,3)                  2.2886         -DE/DX =    0.0                 !
 ! R3    R(1,4)                  2.285          -DE/DX =    0.0                 !
 ! R4    R(1,19)                 2.4469         -DE/DX =    0.0                 !
 ! R5    R(1,21)                 2.1832         -DE/DX =    0.0                 !
 ! R6    R(3,7)                  1.3369         -DE/DX =    0.0                 !
 ! R7    R(3,15)                 1.3472         -DE/DX =    0.0                 !
 ! R8    R(4,5)                  1.2942         -DE/DX =    0.0                 !
 ! R9    R(4,16)                 1.3658         -DE/DX =    0.0                 !
 ! R10   R(5,6)                  1.3498         -DE/DX =    0.0                 !
 ! R11   R(6,17)                 1.3596         -DE/DX =    0.0                 !
 ! R12   R(6,36)                 1.426          -DE/DX =    0.0                 !
 ! R13   R(7,8)                  1.0859         -DE/DX =    0.0                 !
 ! R14   R(7,9)                  1.3922         -DE/DX =    0.0                 !
 ! R15   R(9,10)                 1.0826         -DE/DX =    0.0                 !
 ! R16   R(9,11)                 1.3908         -DE/DX =    0.0                 !
 ! R17   R(11,12)                1.0841         -DE/DX =    0.0                 !
 ! R18   R(11,13)                1.3902         -DE/DX =    0.0                 !
 ! R19   R(13,14)                1.0832         -DE/DX =    0.0                 !
 ! R20   R(13,15)                1.3952         -DE/DX =    0.0                 !
 ! R21   R(15,16)                1.4642         -DE/DX =    0.0                 !
 ! R22   R(16,17)                1.3772         -DE/DX =    0.0                 !
 ! R23   R(17,18)                1.0753         -DE/DX =    0.0                 !
 ! R24   R(20,24)                1.334          -DE/DX =    0.0                 !
 ! R25   R(20,32)                1.3461         -DE/DX =    0.0                 !
 ! R26   R(21,22)                1.2947         -DE/DX =    0.0                 !
 ! R27   R(21,33)                1.3673         -DE/DX =    0.0                 !
 ! R28   R(22,23)                1.349          -DE/DX =    0.0                 !
 ! R29   R(23,34)                1.359          -DE/DX =    0.0                 !
 ! R30   R(23,46)                1.4258         -DE/DX =    0.0                 !
 ! R31   R(24,25)                1.0842         -DE/DX =    0.0                 !
 ! R32   R(24,26)                1.3899         -DE/DX =    0.0                 !
 ! R33   R(26,27)                1.0827         -DE/DX =    0.0                 !
 ! R34   R(26,28)                1.3926         -DE/DX =    0.0                 !
 ! R35   R(28,29)                1.0839         -DE/DX =    0.0                 !
 ! R36   R(28,30)                1.3875         -DE/DX =    0.0                 !
 ! R37   R(30,31)                1.0831         -DE/DX =    0.0                 !
 ! R38   R(30,32)                1.3975         -DE/DX =    0.0                 !
 ! R39   R(32,33)                1.4587         -DE/DX =    0.0                 !
 ! R40   R(33,34)                1.3769         -DE/DX =    0.0                 !
 ! R41   R(34,35)                1.0751         -DE/DX =    0.0                 !
 ! R42   R(36,37)                1.3969         -DE/DX =    0.0                 !
 ! R43   R(36,38)                1.3905         -DE/DX =    0.0                 !
 ! R44   R(37,39)                1.3844         -DE/DX =    0.0                 !
 ! R45   R(37,42)                1.0835         -DE/DX =    0.0                 !
 ! R46   R(38,40)                1.392          -DE/DX =    0.0                 !
 ! R47   R(38,43)                1.082          -DE/DX =    0.0                 !
 ! R48   R(39,41)                1.4017         -DE/DX =    0.0                 !
 ! R49   R(39,44)                1.0826         -DE/DX =    0.0                 !
 ! R50   R(40,41)                1.3991         -DE/DX =    0.0                 !
 ! R51   R(40,45)                1.081          -DE/DX =    0.0                 !
 ! R52   R(41,56)                1.3575         -DE/DX =    0.0                 !
 ! R53   R(46,47)                1.3968         -DE/DX =    0.0                 !
 ! R54   R(46,48)                1.3912         -DE/DX =    0.0                 !
 ! R55   R(47,49)                1.3847         -DE/DX =    0.0                 !
 ! R56   R(47,52)                1.0834         -DE/DX =    0.0                 !
 ! R57   R(48,50)                1.3916         -DE/DX =    0.0                 !
 ! R58   R(48,53)                1.0818         -DE/DX =    0.0                 !
 ! R59   R(49,51)                1.4013         -DE/DX =    0.0                 !
 ! R60   R(49,54)                1.0827         -DE/DX =    0.0                 !
 ! R61   R(50,51)                1.3989         -DE/DX =    0.0                 !
 ! R62   R(50,55)                1.081          -DE/DX =    0.0                 !
 ! R63   R(51,61)                1.3586         -DE/DX =    0.0                 !
 ! R64   R(56,57)                1.4237         -DE/DX =    0.0                 !
 ! R65   R(57,58)                1.0952         -DE/DX =    0.0                 !
 ! R66   R(57,59)                1.0951         -DE/DX =    0.0                 !
 ! R67   R(57,60)                1.0882         -DE/DX =    0.0                 !
 ! R68   R(61,62)                1.4236         -DE/DX =    0.0                 !
 ! R69   R(62,63)                1.0951         -DE/DX =    0.0                 !
 ! R70   R(62,64)                1.0952         -DE/DX =    0.0                 !
 ! R71   R(62,65)                1.0884         -DE/DX =    0.0                 !
 ! A1    A(2,1,3)               92.7083         -DE/DX =    0.0                 !
 ! A2    A(2,1,4)               87.296          -DE/DX =    0.0                 !
 ! A3    A(2,1,19)             110.6659         -DE/DX =    0.0                 !
 ! A4    A(2,1,21)              98.3432         -DE/DX =    0.0                 !
 ! A5    A(3,1,4)               72.6714         -DE/DX =    0.0                 !
 ! A6    A(3,1,19)              91.1198         -DE/DX =    0.0                 !
 ! A7    A(4,1,19)             156.6665         -DE/DX =    0.0                 !
 ! A8    A(4,1,21)             101.4116         -DE/DX =    0.0                 !
 ! A9    A(19,1,21)             90.8936         -DE/DX =    0.0                 !
 ! A10   A(1,3,7)              122.6427         -DE/DX =    0.0                 !
 ! A11   A(1,3,15)             116.6276         -DE/DX =    0.0                 !
 ! A12   A(7,3,15)             119.2197         -DE/DX =    0.0                 !
 ! A13   A(1,4,5)              134.278          -DE/DX =    0.0                 !
 ! A14   A(1,4,16)             113.4873         -DE/DX =    0.0                 !
 ! A15   A(5,4,16)             110.4509         -DE/DX =    0.0                 !
 ! A16   A(4,5,6)              106.9739         -DE/DX =    0.0                 !
 ! A17   A(5,6,17)             110.7068         -DE/DX =    0.0                 !
 ! A18   A(5,6,36)             120.4995         -DE/DX =    0.0                 !
 ! A19   A(17,6,36)            128.7691         -DE/DX =    0.0                 !
 ! A20   A(3,7,8)              114.8682         -DE/DX =    0.0                 !
 ! A21   A(3,7,9)              122.2773         -DE/DX =    0.0                 !
 ! A22   A(8,7,9)              122.854          -DE/DX =    0.0                 !
 ! A23   A(7,9,10)             119.916          -DE/DX =    0.0                 !
 ! A24   A(7,9,11)             118.7081         -DE/DX =    0.0                 !
 ! A25   A(10,9,11)            121.3742         -DE/DX =    0.0                 !
 ! A26   A(9,11,12)            120.6499         -DE/DX =    0.0                 !
 ! A27   A(9,11,13)            119.1954         -DE/DX =    0.0                 !
 ! A28   A(12,11,13)           120.1537         -DE/DX =    0.0                 !
 ! A29   A(11,13,14)           120.7568         -DE/DX =    0.0                 !
 ! A30   A(11,13,15)           118.6718         -DE/DX =    0.0                 !
 ! A31   A(14,13,15)           120.5686         -DE/DX =    0.0                 !
 ! A32   A(3,15,13)            121.9235         -DE/DX =    0.0                 !
 ! A33   A(3,15,16)            114.8879         -DE/DX =    0.0                 !
 ! A34   A(13,15,16)           123.1861         -DE/DX =    0.0                 !
 ! A35   A(4,16,15)            119.786          -DE/DX =    0.0                 !
 ! A36   A(4,16,17)            107.2552         -DE/DX =    0.0                 !
 ! A37   A(15,16,17)           132.9227         -DE/DX =    0.0                 !
 ! A38   A(6,17,16)            104.6073         -DE/DX =    0.0                 !
 ! A39   A(6,17,18)            122.3264         -DE/DX =    0.0                 !
 ! A40   A(16,17,18)           132.9931         -DE/DX =    0.0                 !
 ! A41   A(24,20,32)           118.6293         -DE/DX =    0.0                 !
 ! A42   A(1,21,22)            131.3274         -DE/DX =    0.0                 !
 ! A43   A(1,21,33)            117.1751         -DE/DX =    0.0                 !
 ! A44   A(22,21,33)           110.3966         -DE/DX =    0.0                 !
 ! A45   A(21,22,23)           106.9172         -DE/DX =    0.0                 !
 ! A46   A(22,23,34)           110.8647         -DE/DX =    0.0                 !
 ! A47   A(22,23,46)           119.9589         -DE/DX =    0.0                 !
 ! A48   A(34,23,46)           129.1538         -DE/DX =    0.0                 !
 ! A49   A(20,24,25)           115.865          -DE/DX =    0.0                 !
 ! A50   A(20,24,26)           123.1246         -DE/DX =    0.0                 !
 ! A51   A(25,24,26)           121.0042         -DE/DX =    0.0                 !
 ! A52   A(24,26,27)           120.2251         -DE/DX =    0.0                 !
 ! A53   A(24,26,28)           118.3434         -DE/DX =    0.0                 !
 ! A54   A(27,26,28)           121.4298         -DE/DX =    0.0                 !
 ! A55   A(26,28,29)           120.6668         -DE/DX =    0.0                 !
 ! A56   A(26,28,30)           119.0158         -DE/DX =    0.0                 !
 ! A57   A(29,28,30)           120.3169         -DE/DX =    0.0                 !
 ! A58   A(28,30,31)           120.7307         -DE/DX =    0.0                 !
 ! A59   A(28,30,32)           118.905          -DE/DX =    0.0                 !
 ! A60   A(31,30,32)           120.3639         -DE/DX =    0.0                 !
 ! A61   A(20,32,30)           121.9815         -DE/DX =    0.0                 !
 ! A62   A(20,32,33)           114.7289         -DE/DX =    0.0                 !
 ! A63   A(30,32,33)           123.2881         -DE/DX =    0.0                 !
 ! A64   A(21,33,32)           119.3619         -DE/DX =    0.0                 !
 ! A65   A(21,33,34)           107.2848         -DE/DX =    0.0                 !
 ! A66   A(32,33,34)           133.3401         -DE/DX =    0.0                 !
 ! A67   A(23,34,33)           104.5338         -DE/DX =    0.0                 !
 ! A68   A(23,34,35)           122.635          -DE/DX =    0.0                 !
 ! A69   A(33,34,35)           132.7668         -DE/DX =    0.0                 !
 ! A70   A(6,36,37)            120.2652         -DE/DX =    0.0                 !
 ! A71   A(6,36,38)            119.4145         -DE/DX =    0.0                 !
 ! A72   A(37,36,38)           120.3203         -DE/DX =    0.0                 !
 ! A73   A(36,37,39)           119.7817         -DE/DX =    0.0                 !
 ! A74   A(36,37,42)           120.3327         -DE/DX =    0.0                 !
 ! A75   A(39,37,42)           119.8751         -DE/DX =    0.0                 !
 ! A76   A(36,38,40)           119.9743         -DE/DX =    0.0                 !
 ! A77   A(36,38,43)           119.3965         -DE/DX =    0.0                 !
 ! A78   A(40,38,43)           120.6291         -DE/DX =    0.0                 !
 ! A79   A(37,39,41)           120.3578         -DE/DX =    0.0                 !
 ! A80   A(37,39,44)           121.1434         -DE/DX =    0.0                 !
 ! A81   A(41,39,44)           118.4923         -DE/DX =    0.0                 !
 ! A82   A(38,40,41)           120.0224         -DE/DX =    0.0                 !
 ! A83   A(38,40,45)           118.8934         -DE/DX =    0.0                 !
 ! A84   A(41,40,45)           121.0793         -DE/DX =    0.0                 !
 ! A85   A(39,41,40)           119.5358         -DE/DX =    0.0                 !
 ! A86   A(39,41,56)           115.6889         -DE/DX =    0.0                 !
 ! A87   A(40,41,56)           124.7751         -DE/DX =    0.0                 !
 ! A88   A(23,46,47)           120.4077         -DE/DX =    0.0                 !
 ! A89   A(23,46,48)           119.2823         -DE/DX =    0.0                 !
 ! A90   A(47,46,48)           120.3095         -DE/DX =    0.0                 !
 ! A91   A(46,47,49)           119.7914         -DE/DX =    0.0                 !
 ! A92   A(46,47,52)           120.5047         -DE/DX =    0.0                 !
 ! A93   A(49,47,52)           119.6908         -DE/DX =    0.0                 !
 ! A94   A(46,48,50)           119.9244         -DE/DX =    0.0                 !
 ! A95   A(46,48,53)           119.3769         -DE/DX =    0.0                 !
 ! A96   A(50,48,53)           120.6976         -DE/DX =    0.0                 !
 ! A97   A(47,49,51)           120.3639         -DE/DX =    0.0                 !
 ! A98   A(47,49,54)           121.1126         -DE/DX =    0.0                 !
 ! A99   A(51,49,54)           118.516          -DE/DX =    0.0                 !
 ! A100  A(48,50,51)           120.0979         -DE/DX =    0.0                 !
 ! A101  A(48,50,55)           118.7693         -DE/DX =    0.0                 !
 ! A102  A(51,50,55)           121.1302         -DE/DX =    0.0                 !
 ! A103  A(49,51,50)           119.504          -DE/DX =    0.0                 !
 ! A104  A(49,51,61)           115.7306         -DE/DX =    0.0                 !
 ! A105  A(50,51,61)           124.7651         -DE/DX =    0.0                 !
 ! A106  A(41,56,57)           118.6954         -DE/DX =    0.0                 !
 ! A107  A(56,57,58)           111.3949         -DE/DX =    0.0                 !
 ! A108  A(56,57,59)           111.3984         -DE/DX =    0.0                 !
 ! A109  A(56,57,60)           105.7033         -DE/DX =    0.0                 !
 ! A110  A(58,57,59)           109.578          -DE/DX =    0.0                 !
 ! A111  A(58,57,60)           109.3406         -DE/DX =    0.0                 !
 ! A112  A(59,57,60)           109.3293         -DE/DX =    0.0                 !
 ! A113  A(51,61,62)           118.5765         -DE/DX =    0.0                 !
 ! A114  A(61,62,63)           111.4051         -DE/DX =    0.0                 !
 ! A115  A(61,62,64)           111.4032         -DE/DX =    0.0                 !
 ! A116  A(61,62,65)           105.7222         -DE/DX =    0.0                 !
 ! A117  A(63,62,64)           109.5242         -DE/DX =    0.0                 !
 ! A118  A(63,62,65)           109.3335         -DE/DX =    0.0                 !
 ! A119  A(64,62,65)           109.3599         -DE/DX =    0.0                 !
 ! A120  L(3,1,21,2,-1)        191.0515         -DE/DX =    0.0                 !
 ! A121  L(3,1,21,2,-2)        173.6409         -DE/DX =    0.0                 !
 ! D1    D(2,1,3,7)             93.2462         -DE/DX =    0.0                 !
 ! D2    D(2,1,3,15)           -72.6073         -DE/DX =    0.0                 !
 ! D3    D(4,1,3,7)            179.5634         -DE/DX =    0.0                 !
 ! D4    D(4,1,3,15)            13.7099         -DE/DX =    0.0                 !
 ! D5    D(19,1,3,7)           -17.5047         -DE/DX =    0.0                 !
 ! D6    D(19,1,3,15)          176.6419         -DE/DX =    0.0                 !
 ! D7    D(7,3,21,22)           81.7786         -DE/DX =    0.0                 !
 ! D8    D(7,3,21,33)          -87.7097         -DE/DX =    0.0                 !
 ! D9    D(15,3,21,22)         -90.8173         -DE/DX =    0.0                 !
 ! D10   D(15,3,21,33)          99.6944         -DE/DX =    0.0                 !
 ! D11   D(2,1,4,5)            -82.1181         -DE/DX =    0.0                 !
 ! D12   D(2,1,4,16)            80.7907         -DE/DX =    0.0                 !
 ! D13   D(3,1,4,5)           -175.8041         -DE/DX =    0.0                 !
 ! D14   D(3,1,4,16)           -12.8953         -DE/DX =    0.0                 !
 ! D15   D(19,1,4,5)           136.3891         -DE/DX =    0.0                 !
 ! D16   D(19,1,4,16)          -60.702          -DE/DX =    0.0                 !
 ! D17   D(21,1,4,5)            15.8522         -DE/DX =    0.0                 !
 ! D18   D(21,1,4,16)          178.7611         -DE/DX =    0.0                 !
 ! D19   D(2,1,21,22)          -17.1164         -DE/DX =    0.0                 !
 ! D20   D(2,1,21,33)          176.1932         -DE/DX =    0.0                 !
 ! D21   D(4,1,21,22)         -106.0255         -DE/DX =    0.0                 !
 ! D22   D(4,1,21,33)           87.2842         -DE/DX =    0.0                 !
 ! D23   D(19,1,21,22)          93.9238         -DE/DX =    0.0                 !
 ! D24   D(19,1,21,33)         -72.7665         -DE/DX =    0.0                 !
 ! D25   D(1,3,7,8)             13.616          -DE/DX =    0.0                 !
 ! D26   D(1,3,7,9)           -166.1285         -DE/DX =    0.0                 !
 ! D27   D(15,3,7,8)           179.1187         -DE/DX =    0.0                 !
 ! D28   D(15,3,7,9)            -0.6258         -DE/DX =    0.0                 !
 ! D29   D(1,3,15,13)          167.1675         -DE/DX =    0.0                 !
 ! D30   D(1,3,15,16)          -12.2728         -DE/DX =    0.0                 !
 ! D31   D(7,3,15,13)            0.8065         -DE/DX =    0.0                 !
 ! D32   D(7,3,15,16)         -178.6337         -DE/DX =    0.0                 !
 ! D33   D(1,4,5,6)            162.4896         -DE/DX =    0.0                 !
 ! D34   D(16,4,5,6)            -0.7916         -DE/DX =    0.0                 !
 ! D35   D(1,4,16,15)           11.8152         -DE/DX =    0.0                 !
 ! D36   D(1,4,16,17)         -166.2735         -DE/DX =    0.0                 !
 ! D37   D(5,4,16,15)          178.8376         -DE/DX =    0.0                 !
 ! D38   D(5,4,16,17)            0.7489         -DE/DX =    0.0                 !
 ! D39   D(4,5,6,17)             0.5463         -DE/DX =    0.0                 !
 ! D40   D(4,5,6,36)          -177.8031         -DE/DX =    0.0                 !
 ! D41   D(5,6,17,16)           -0.0876         -DE/DX =    0.0                 !
 ! D42   D(5,6,17,18)         -177.3479         -DE/DX =    0.0                 !
 ! D43   D(36,6,17,16)         178.0882         -DE/DX =    0.0                 !
 ! D44   D(36,6,17,18)           0.828          -DE/DX =    0.0                 !
 ! D45   D(5,6,36,37)         -142.9321         -DE/DX =    0.0                 !
 ! D46   D(5,6,36,38)           37.0764         -DE/DX =    0.0                 !
 ! D47   D(17,6,36,37)          39.0483         -DE/DX =    0.0                 !
 ! D48   D(17,6,36,38)        -140.9433         -DE/DX =    0.0                 !
 ! D49   D(3,7,9,10)           179.7044         -DE/DX =    0.0                 !
 ! D50   D(3,7,9,11)             0.1748         -DE/DX =    0.0                 !
 ! D51   D(8,7,9,10)            -0.0196         -DE/DX =    0.0                 !
 ! D52   D(8,7,9,11)          -179.5492         -DE/DX =    0.0                 !
 ! D53   D(7,9,11,12)          179.7269         -DE/DX =    0.0                 !
 ! D54   D(7,9,11,13)            0.104          -DE/DX =    0.0                 !
 ! D55   D(10,9,11,12)           0.2045         -DE/DX =    0.0                 !
 ! D56   D(10,9,11,13)        -179.4184         -DE/DX =    0.0                 !
 ! D57   D(9,11,13,14)         179.4692         -DE/DX =    0.0                 !
 ! D58   D(9,11,13,15)           0.067          -DE/DX =    0.0                 !
 ! D59   D(12,11,13,14)         -0.1556         -DE/DX =    0.0                 !
 ! D60   D(12,11,13,15)       -179.5578         -DE/DX =    0.0                 !
 ! D61   D(11,13,15,3)          -0.5308         -DE/DX =    0.0                 !
 ! D62   D(11,13,15,16)        178.8625         -DE/DX =    0.0                 !
 ! D63   D(14,13,15,3)        -179.9341         -DE/DX =    0.0                 !
 ! D64   D(14,13,15,16)         -0.5408         -DE/DX =    0.0                 !
 ! D65   D(3,15,16,4)            0.1107         -DE/DX =    0.0                 !
 ! D66   D(3,15,16,17)         177.6178         -DE/DX =    0.0                 !
 ! D67   D(13,15,16,4)        -179.3217         -DE/DX =    0.0                 !
 ! D68   D(13,15,16,17)         -1.8145         -DE/DX =    0.0                 !
 ! D69   D(4,16,17,6)           -0.3805         -DE/DX =    0.0                 !
 ! D70   D(4,16,17,18)         176.4539         -DE/DX =    0.0                 !
 ! D71   D(15,16,17,6)        -178.1151         -DE/DX =    0.0                 !
 ! D72   D(15,16,17,18)         -1.2807         -DE/DX =    0.0                 !
 ! D73   D(32,20,24,25)       -178.9758         -DE/DX =    0.0                 !
 ! D74   D(32,20,24,26)          0.1203         -DE/DX =    0.0                 !
 ! D75   D(24,20,32,30)         -0.2342         -DE/DX =    0.0                 !
 ! D76   D(24,20,32,33)        179.3351         -DE/DX =    0.0                 !
 ! D77   D(1,21,22,23)        -166.8782         -DE/DX =    0.0                 !
 ! D78   D(33,21,22,23)          0.5008         -DE/DX =    0.0                 !
 ! D79   D(1,21,33,32)         -10.0379         -DE/DX =    0.0                 !
 ! D80   D(1,21,33,34)         168.8093         -DE/DX =    0.0                 !
 ! D81   D(22,21,33,32)       -179.4092         -DE/DX =    0.0                 !
 ! D82   D(22,21,33,34)         -0.5621         -DE/DX =    0.0                 !
 ! D83   D(21,22,23,34)         -0.2555         -DE/DX =    0.0                 !
 ! D84   D(21,22,23,46)        178.1705         -DE/DX =    0.0                 !
 ! D85   D(22,23,34,33)         -0.0853         -DE/DX =    0.0                 !
 ! D86   D(22,23,34,35)        177.3347         -DE/DX =    0.0                 !
 ! D87   D(46,23,34,33)       -178.3266         -DE/DX =    0.0                 !
 ! D88   D(46,23,34,35)         -0.9065         -DE/DX =    0.0                 !
 ! D89   D(22,23,46,47)        149.7658         -DE/DX =    0.0                 !
 ! D90   D(22,23,46,48)        -29.9719         -DE/DX =    0.0                 !
 ! D91   D(34,23,46,47)        -32.1311         -DE/DX =    0.0                 !
 ! D92   D(34,23,46,48)        148.1313         -DE/DX =    0.0                 !
 ! D93   D(20,24,26,27)       -179.5459         -DE/DX =    0.0                 !
 ! D94   D(20,24,26,28)         -0.0079         -DE/DX =    0.0                 !
 ! D95   D(25,24,26,27)         -0.4947         -DE/DX =    0.0                 !
 ! D96   D(25,24,26,28)        179.0432         -DE/DX =    0.0                 !
 ! D97   D(24,26,28,29)       -179.7412         -DE/DX =    0.0                 !
 ! D98   D(24,26,28,30)          0.0065         -DE/DX =    0.0                 !
 ! D99   D(27,26,28,29)         -0.2092         -DE/DX =    0.0                 !
 ! D100  D(27,26,28,30)        179.5386         -DE/DX =    0.0                 !
 ! D101  D(26,28,30,31)       -179.8639         -DE/DX =    0.0                 !
 ! D102  D(26,28,30,32)         -0.114          -DE/DX =    0.0                 !
 ! D103  D(29,28,30,31)         -0.1153         -DE/DX =    0.0                 !
 ! D104  D(29,28,30,32)        179.6346         -DE/DX =    0.0                 !
 ! D105  D(28,30,32,20)          0.2338         -DE/DX =    0.0                 !
 ! D106  D(28,30,32,33)       -179.2983         -DE/DX =    0.0                 !
 ! D107  D(31,30,32,20)        179.9846         -DE/DX =    0.0                 !
 ! D108  D(31,30,32,33)          0.4525         -DE/DX =    0.0                 !
 ! D109  D(20,32,33,21)          2.5535         -DE/DX =    0.0                 !
 ! D110  D(20,32,33,34)       -175.9329         -DE/DX =    0.0                 !
 ! D111  D(30,32,33,21)       -177.8835         -DE/DX =    0.0                 !
 ! D112  D(30,32,33,34)          3.6301         -DE/DX =    0.0                 !
 ! D113  D(21,33,34,23)          0.3765         -DE/DX =    0.0                 !
 ! D114  D(21,33,34,35)       -176.6636         -DE/DX =    0.0                 !
 ! D115  D(32,33,34,23)        178.995          -DE/DX =    0.0                 !
 ! D116  D(32,33,34,35)          1.9548         -DE/DX =    0.0                 !
 ! D117  D(6,36,37,39)        -179.2493         -DE/DX =    0.0                 !
 ! D118  D(6,36,37,42)           1.9341         -DE/DX =    0.0                 !
 ! D119  D(38,36,37,39)          0.7421         -DE/DX =    0.0                 !
 ! D120  D(38,36,37,42)       -178.0745         -DE/DX =    0.0                 !
 ! D121  D(6,36,38,40)         179.9989         -DE/DX =    0.0                 !
 ! D122  D(6,36,38,43)           0.0893         -DE/DX =    0.0                 !
 ! D123  D(37,36,38,40)          0.0074         -DE/DX =    0.0                 !
 ! D124  D(37,36,38,43)       -179.9022         -DE/DX =    0.0                 !
 ! D125  D(36,37,39,41)         -0.8219         -DE/DX =    0.0                 !
 ! D126  D(36,37,39,44)       -179.8809         -DE/DX =    0.0                 !
 ! D127  D(42,37,39,41)        178.0001         -DE/DX =    0.0                 !
 ! D128  D(42,37,39,44)         -1.0588         -DE/DX =    0.0                 !
 ! D129  D(36,38,40,41)         -0.675          -DE/DX =    0.0                 !
 ! D130  D(36,38,40,45)       -179.8781         -DE/DX =    0.0                 !
 ! D131  D(43,38,40,41)        179.2335         -DE/DX =    0.0                 !
 ! D132  D(43,38,40,45)          0.0304         -DE/DX =    0.0                 !
 ! D133  D(37,39,41,40)          0.1577         -DE/DX =    0.0                 !
 ! D134  D(37,39,41,56)       -179.7005         -DE/DX =    0.0                 !
 ! D135  D(44,39,41,40)        179.2413         -DE/DX =    0.0                 !
 ! D136  D(44,39,41,56)         -0.6169         -DE/DX =    0.0                 !
 ! D137  D(38,40,41,39)          0.5935         -DE/DX =    0.0                 !
 ! D138  D(38,40,41,56)       -179.562          -DE/DX =    0.0                 !
 ! D139  D(45,40,41,39)        179.7789         -DE/DX =    0.0                 !
 ! D140  D(45,40,41,56)         -0.3766         -DE/DX =    0.0                 !
 ! D141  D(39,41,56,57)        179.8104         -DE/DX =    0.0                 !
 ! D142  D(40,41,56,57)         -0.0394         -DE/DX =    0.0                 !
 ! D143  D(23,46,47,49)        179.3913         -DE/DX =    0.0                 !
 ! D144  D(23,46,47,52)         -1.9279         -DE/DX =    0.0                 !
 ! D145  D(48,46,47,49)         -0.8738         -DE/DX =    0.0                 !
 ! D146  D(48,46,47,52)        177.807          -DE/DX =    0.0                 !
 ! D147  D(23,46,48,50)        179.8578         -DE/DX =    0.0                 !
 ! D148  D(23,46,48,53)          0.2274         -DE/DX =    0.0                 !
 ! D149  D(47,46,48,50)          0.1199         -DE/DX =    0.0                 !
 ! D150  D(47,46,48,53)       -179.5105         -DE/DX =    0.0                 !
 ! D151  D(46,47,49,51)          0.8659         -DE/DX =    0.0                 !
 ! D152  D(46,47,49,54)        179.8588         -DE/DX =    0.0                 !
 ! D153  D(52,47,49,51)       -177.8257         -DE/DX =    0.0                 !
 ! D154  D(52,47,49,54)          1.1671         -DE/DX =    0.0                 !
 ! D155  D(46,48,50,51)          0.6406         -DE/DX =    0.0                 !
 ! D156  D(46,48,50,55)       -179.9389         -DE/DX =    0.0                 !
 ! D157  D(53,48,50,51)       -179.7339         -DE/DX =    0.0                 !
 ! D158  D(53,48,50,55)         -0.3134         -DE/DX =    0.0                 !
 ! D159  D(47,49,51,50)         -0.1103         -DE/DX =    0.0                 !
 ! D160  D(47,49,51,61)        179.7028         -DE/DX =    0.0                 !
 ! D161  D(54,49,51,50)       -179.129          -DE/DX =    0.0                 !
 ! D162  D(54,49,51,61)          0.684          -DE/DX =    0.0                 !
 ! D163  D(48,50,51,49)         -0.6462         -DE/DX =    0.0                 !
 ! D164  D(48,50,51,61)        179.5589         -DE/DX =    0.0                 !
 ! D165  D(55,50,51,49)        179.9473         -DE/DX =    0.0                 !
 ! D166  D(55,50,51,61)          0.1523         -DE/DX =    0.0                 !
 ! D167  D(49,51,61,62)       -179.6155         -DE/DX =    0.0                 !
 ! D168  D(50,51,61,62)          0.1864         -DE/DX =    0.0                 !
 ! D169  D(41,56,57,58)        -61.128          -DE/DX =    0.0                 !
 ! D170  D(41,56,57,59)         61.5601         -DE/DX =    0.0                 !
 ! D171  D(41,56,57,60)       -179.7897         -DE/DX =    0.0                 !
 ! D172  D(51,61,62,63)        -61.4519         -DE/DX =    0.0                 !
 ! D173  D(51,61,62,64)         61.1775         -DE/DX =    0.0                 !
 ! D174  D(51,61,62,65)        179.8782         -DE/DX =    0.0                 !
 --------------------------------------------------------------------------------
 Lowest energy point so far.  Saving SCF results.
 GradGradGradGradGradGradGradGradGradGradGradGradGradGradGradGradGradGrad

 Largest change from initial coordinates is atom   42       0.000 Angstoms.
 Leave Link  103 at Sun Oct 21 20:45:22 2018, MaxMem=   838860800 cpu:         8.7
 (Enter /soft/sl6.3/x86_64/gaussian/g09_d01/g09/l202.exe)
 Stoichiometry    C28H24Cl2FeN8O2(5)
 Framework group  C1[X(C28H24Cl2FeN8O2)]
 Deg. of freedom   189
 Full point group                 C1      NOp   1
 RotChk:  IX=0 Diff= 4.71D-16
 Largest Abelian subgroup         C1      NOp   1
 Largest concise Abelian subgroup C1      NOp   1
                         Standard orientation:                         
 ---------------------------------------------------------------------
 Center     Atomic      Atomic             Coordinates (Angstroms)
 Number     Number       Type             X           Y           Z
 ---------------------------------------------------------------------
      1         26           0       -0.175155   -1.873585   -0.553642
      2         17           0       -0.102564   -1.079187   -2.743745
      3          7           0       -2.121289   -3.020999   -0.919250
      4          7           0       -1.900389   -0.418287   -0.197678
      5          7           0       -1.975424    0.844147    0.077301
      6          7           0       -3.236093    1.234841   -0.205707
      7          6           0       -2.142604   -4.307384   -1.282528
      8          1           0       -1.197504   -4.829833   -1.168459
      9          6           0       -3.290948   -4.922204   -1.773979
     10          1           0       -3.263876   -5.965597   -2.061451
     11          6           0       -4.453540   -4.168225   -1.893191
     12          1           0       -5.364486   -4.613973   -2.276284
     13          6           0       -4.434098   -2.828668   -1.521897
     14          1           0       -5.322646   -2.215858   -1.612283
     15          6           0       -3.242659   -2.284403   -1.041581
     16          6           0       -3.104541   -0.881440   -0.646043
     17          6           0       -3.973903    0.186661   -0.659059
     18          1           0       -4.994371    0.297619   -0.979244
     19         17           0        1.076997   -3.966201   -0.352106
     20          7           0       -0.263954   -2.056775    1.789432
     21          7           0        1.513524   -0.746077    0.248444
     22          7           0        2.486012   -0.127602   -0.341368
     23          7           0        3.405568    0.151167    0.605474
     24          6           0       -1.191283   -2.708356    2.493022
     25          1           0       -2.022727   -3.108295    1.923583
     26          6           0       -1.110420   -2.893535    3.868125
     27          1           0       -1.887037   -3.436767    4.391504
     28          6           0       -0.007984   -2.373484    4.541575
     29          1           0        0.095247   -2.499582    5.613127
     30          6           0        0.962658   -1.693934    3.819586
     31          1           0        1.832449   -1.280118    4.314809
     32          6           0        0.803611   -1.555283    2.438069
     33          6           0        1.770832   -0.873310    1.585253
     34          6           0        2.999227   -0.298112    1.821989
     35          1           0        3.607453   -0.212770    2.704335
     36          6           0       -3.623347    2.598404   -0.050166
     37          6           0       -4.899924    2.918748    0.417946
     38          6           0       -2.719216    3.605704   -0.368702
     39          6           0       -5.270768    4.245978    0.550372
     40          6           0       -3.084987    4.940656   -0.221313
     41          6           0       -4.366549    5.269182    0.233680
     42          1           0       -5.593708    2.134235    0.695693
     43          1           0       -1.734962    3.340658   -0.731524
     44          1           0       -6.253666    4.519225    0.912769
     45          1           0       -2.369079    5.709574   -0.475984
     46          6           0        4.622021    0.802665    0.246702
     47          6           0        5.271297    1.639180    1.157559
     48          6           0        5.153218    0.600713   -1.023100
     49          6           0        6.458660    2.255544    0.800148
     50          6           0        6.338210    1.232285   -1.388384
     51          6           0        7.002613    2.058927   -0.476222
     52          1           0        4.842235    1.826674    2.134503
     53          1           0        4.633645   -0.044001   -1.719335
     54          1           0        6.978639    2.909796    1.488424
     55          1           0        6.733751    1.062944   -2.380096
     56          8           0       -4.826791    6.534861    0.404253
     57          6           0       -3.959538    7.623696    0.105458
     58          1           0       -3.064669    7.606540    0.736631
     59          1           0       -3.664791    7.621935   -0.949198
     60          1           0       -4.533060    8.523872    0.317682
     61          8           0        8.166263    2.713152   -0.728646
     62          6           0        8.767821    2.562826   -2.010064
     63          1           0        9.035720    1.519175   -2.205879
     64          1           0        8.109530    2.927213   -2.805826
     65          1           0        9.671942    3.168163   -1.984269
 ---------------------------------------------------------------------
 Rotational constants (GHZ):      0.0705992      0.0487150      0.0351730
 Leave Link  202 at Sun Oct 21 20:45:22 2018, MaxMem=   838860800 cpu:         0.1
 (Enter /soft/sl6.3/x86_64/gaussian/g09_d01/g09/l9999.exe)
 1\1\GINC-NODE0406\FOpt\UB3LYP\6-311G(d,p)\C28H24Cl2Fe1N8O2(5)\CONRADJ\
 21-Oct-2018\0\\#P b3lyp/6-311G(d,p) opt scf=(conver=8)\\Comment:\\0,5\
 Fe,-0.175155,-1.873585,-0.553642\Cl,-0.102564,-1.079187,-2.743745\N,-2
 .121289,-3.020999,-0.91925\N,-1.900389,-0.418287,-0.197678\N,-1.975424
 ,0.844147,0.077301\N,-3.236093,1.234841,-0.205707\C,-2.142604,-4.30738
 4,-1.282528\H,-1.197504,-4.829833,-1.168459\C,-3.290948,-4.922204,-1.7
 73979\H,-3.263876,-5.965597,-2.061451\C,-4.45354,-4.168225,-1.893191\H
 ,-5.364486,-4.613973,-2.276284\C,-4.434098,-2.828668,-1.521897\H,-5.32
 2646,-2.215858,-1.612283\C,-3.242659,-2.284403,-1.041581\C,-3.104541,-
 0.88144,-0.646043\C,-3.973903,0.186661,-0.659059\H,-4.994371,0.297619,
 -0.979244\Cl,1.076997,-3.966201,-0.352106\N,-0.263954,-2.056775,1.7894
 32\N,1.513524,-0.746077,0.248444\N,2.486012,-0.127602,-0.341368\N,3.40
 5568,0.151167,0.605474\C,-1.191283,-2.708356,2.493022\H,-2.022727,-3.1
 08295,1.923583\C,-1.11042,-2.893535,3.868125\H,-1.887037,-3.436767,4.3
 91504\C,-0.007984,-2.373484,4.541575\H,0.095247,-2.499582,5.613127\C,0
 .962658,-1.693934,3.819586\H,1.832449,-1.280118,4.314809\C,0.803611,-1
 .555283,2.438069\C,1.770832,-0.87331,1.585253\C,2.999227,-0.298112,1.8
 21989\H,3.607453,-0.21277,2.704335\C,-3.623347,2.598404,-0.050166\C,-4
 .899924,2.918748,0.417946\C,-2.719216,3.605704,-0.368702\C,-5.270768,4
 .245978,0.550372\C,-3.084987,4.940656,-0.221313\C,-4.366549,5.269182,0
 .23368\H,-5.593708,2.134235,0.695693\H,-1.734962,3.340658,-0.731524\H,
 -6.253666,4.519225,0.912769\H,-2.369079,5.709574,-0.475984\C,4.622021,
 0.802665,0.246702\C,5.271297,1.63918,1.157559\C,5.153218,0.600713,-1.0
 231\C,6.45866,2.255544,0.800148\C,6.33821,1.232285,-1.388384\C,7.00261
 3,2.058927,-0.476222\H,4.842235,1.826674,2.134503\H,4.633645,-0.044001
 ,-1.719335\H,6.978639,2.909796,1.488424\H,6.733751,1.062944,-2.380096\
 O,-4.826791,6.534861,0.404253\C,-3.959538,7.623696,0.105458\H,-3.06466
 9,7.60654,0.736631\H,-3.664791,7.621935,-0.949198\H,-4.53306,8.523872,
 0.317682\O,8.166263,2.713152,-0.728646\C,8.767821,2.562826,-2.010064\H
 ,9.03572,1.519175,-2.205879\H,8.10953,2.927213,-2.805826\H,9.671942,3.
 168163,-1.984269\\Version=AS64L-G09RevD.01\State=5-A\HF=-3854.5206936\
 S2=6.019891\S2-1=0.\S2A=6.000061\RMSD=6.098e-09\RMSF=1.770e-06\Dipole=
 -1.886851,3.5489661,3.0651209\Quadrupole=33.6572366,-12.6771928,-20.98
 00438,21.6610425,1.2477467,-10.8576531\PG=C01 [X(C28H24Cl2Fe1N8O2)]\\@


 UNDER MOST GREENE GRASSE LY MOST GREATE SNAKES.
 -- PROVERBS AND REASONS OF THE YEAR 1585
           AS REPRINTED IN PAISLEY MAGAZINE 1828.
 Job cpu time:       0 days 10 hours 18 minutes 30.6 seconds.
 File lengths (MBytes):  RWF=    792 Int=      0 D2E=      0 Chk=     70 Scr=      1
 Normal termination of Gaussian 09 at Sun Oct 21 20:45:22 2018.
