# Supplementary material for: DFT and CV data of 4-phenyl-substituted dichloro(bis{2-[1-(phenyl)-1H-1,2,3-triazol-4-yl-κN3]pyridine-κN})iron(II) coordination compounds
Source: Data Brief. 2018 Oct 27;21:1458–71. doi: 10.1016/j.dib.2018.10.085 (PMC6234228; doi:10.1016/j.dib.2018.10.085)
Supplement: Supplementary file 2 — Supplementary material. [file mmc2.zip › DIB_DFT_files_Fe/FeCl2L12_OMe_cis3.log]

 Entering Gaussian System, Link 0=g09
 Input=FeCl2L12_OMe_cis3.com
 Output=FeCl2L12_OMe_cis3.log
 Initial command:
 /soft/sl6.3/x86_64/gaussian/g09_d01/g09/l1.exe "/scratch/conradj/558864.ui.FeCl2L12_OMe_cis3/Gau-46096.inp" -scrdir="/scratch/conradj/558864.ui.FeCl2L12_OMe_cis3/"
 Default linda workers:  node0401-ib,node0402-ib
 Default is to use  16 SMP processors on each worker.
 Entering Link 1 = /soft/sl6.3/x86_64/gaussian/g09_d01/g09/l1.exe PID=     46099.
  
 Copyright (c) 1988,1990,1992,1993,1995,1998,2003,2009,2013,
            Gaussian, Inc.  All Rights Reserved.
  
 This is part of the Gaussian(R) 09 program.  It is based on
 the Gaussian(R) 03 system (copyright 2003, Gaussian, Inc.),
 the Gaussian(R) 98 system (copyright 1998, Gaussian, Inc.),
 the Gaussian(R) 94 system (copyright 1995, Gaussian, Inc.),
 the Gaussian 92(TM) system (copyright 1992, Gaussian, Inc.),
 the Gaussian 90(TM) system (copyright 1990, Gaussian, Inc.),
 the Gaussian 88(TM) system (copyright 1988, Gaussian, Inc.),
 the Gaussian 86(TM) system (copyright 1986, Carnegie Mellon
 University), and the Gaussian 82(TM) system (copyright 1983,
 Carnegie Mellon University). Gaussian is a federally registered
 trademark of Gaussian, Inc.
  
 This software contains proprietary and confidential information,
 including trade secrets, belonging to Gaussian, Inc.
  
 This software is provided under written license and may be
 used, copied, transmitted, or stored only in accord with that
 written license.
  
 The following legend is applicable only to US Government
 contracts under FAR:
  
                    RESTRICTED RIGHTS LEGEND
  
 Use, reproduction and disclosure by the US Government is
 subject to restrictions as set forth in subparagraphs (a)
 and (c) of the Commercial Computer Software - Restricted
 Rights clause in FAR 52.227-19.
  
 Gaussian, Inc.
 340 Quinnipiac St., Bldg. 40, Wallingford CT 06492
  
  
 ---------------------------------------------------------------
 Warning -- This program may not be used in any manner that
 competes with the business of Gaussian, Inc. or will provide
 assistance to any competitor of Gaussian, Inc.  The licensee
 of this program is prohibited from giving any competitor of
 Gaussian, Inc. access to this program.  By using this program,
 the user acknowledges that Gaussian, Inc. is engaged in the
 business of creating and licensing software in the field of
 computational chemistry and represents and warrants to the
 licensee that it is not a competitor of Gaussian, Inc. and that
 it will not use this program in any manner prohibited above.
 ---------------------------------------------------------------
  

 Cite this work as:
 Gaussian 09, Revision D.01,
 M. J. Frisch, G. W. Trucks, H. B. Schlegel, G. E. Scuseria, 
 M. A. Robb, J. R. Cheeseman, G. Scalmani, V. Barone, B. Mennucci, 
 G. A. Petersson, H. Nakatsuji, M. Caricato, X. Li, H. P. Hratchian, 
 A. F. Izmaylov, J. Bloino, G. Zheng, J. L. Sonnenberg, M. Hada, 
 M. Ehara, K. Toyota, R. Fukuda, J. Hasegawa, M. Ishida, T. Nakajima, 
 Y. Honda, O. Kitao, H. Nakai, T. Vreven, J. A. Montgomery, Jr., 
 J. E. Peralta, F. Ogliaro, M. Bearpark, J. J. Heyd, E. Brothers, 
 K. N. Kudin, V. N. Staroverov, T. Keith, R. Kobayashi, J. Normand, 
 K. Raghavachari, A. Rendell, J. C. Burant, S. S. Iyengar, J. Tomasi, 
 M. Cossi, N. Rega, J. M. Millam, M. Klene, J. E. Knox, J. B. Cross, 
 V. Bakken, C. Adamo, J. Jaramillo, R. Gomperts, R. E. Stratmann, 
 O. Yazyev, A. J. Austin, R. Cammi, C. Pomelli, J. W. Ochterski, 
 R. L. Martin, K. Morokuma, V. G. Zakrzewski, G. A. Voth, 
 P. Salvador, J. J. Dannenberg, S. Dapprich, A. D. Daniels, 
 O. Farkas, J. B. Foresman, J. V. Ortiz, J. Cioslowski, 
 and D. J. Fox, Gaussian, Inc., Wallingford CT, 2013.
 
 ******************************************
 Gaussian 09:  AS64L-G09RevD.01 24-Apr-2013
                20-Oct-2018 
 ******************************************
 %chk=FeCl2L12_OMe_cis3.chk
 SetLPE:  input flags="-opt 'Tsnet.Node.lindarsharg: ssh' "
 SetLPE:    new flags="-opt 'Tsnet.Node.lindarsharg: ssh'  -nodelist 'node0401-ib node0402-ib'"
 Will use up to    2 processors via Linda.
 ---------------------------------------
 #P b3lyp/6-311G(d,p) opt scf=(conver=8)
 ---------------------------------------
 1/14=-1,18=20,19=15,26=3,38=1/1,3;
 2/9=110,12=2,17=6,18=5,40=1/2;
 3/5=4,6=6,7=101,11=2,16=1,25=1,30=1,71=1,74=-5/1,2,3;
 4//1;
 5/5=2,6=8,38=5/2;
 6/7=2,8=2,9=2,10=2,28=1/1;
 7//1,2,3,16;
 1/14=-1,18=20,19=15,26=3/3(2);
 2/9=110/2;
 99//99;
 2/9=110/2;
 3/5=4,6=6,7=101,11=2,16=1,25=1,30=1,71=1,74=-5/1,2,3;
 4/5=5,16=3,69=1/1;
 5/5=2,6=8,38=5/2;
 7//1,2,3,16;
 1/14=-1,18=20,19=15,26=3/3(-5);
 2/9=110/2;
 6/7=2,8=2,9=2,10=2,19=2,28=1/1;
 99/9=1/99;
 Leave Link    1 at Sat Oct 20 10:38:59 2018, MaxMem=           0 cpu:         1.3
 (Enter /soft/sl6.3/x86_64/gaussian/g09_d01/g09/l101.exe)
 --------
 Comment:
 --------
 Symbolic Z-matrix:
 Charge =  0 Multiplicity = 5
 26                    0.06663  -2.42962   0.04663 
 17                   -1.86445  -3.85778  -0.03141 
 7                     0.05284  -2.33004  -2.19829 
 7                    -1.37012  -0.74579  -0.52013 
 7                    -2.13095   0.08025   0.12249 
 7                    -2.88621   0.71634  -0.79817 
 6                     0.77918  -3.15086  -2.96401 
 1                     1.47962  -3.78199  -2.42771 
 6                     0.6491   -3.19039  -4.34844 
 1                     1.25638  -3.87427  -4.92777 
 6                    -0.27522  -2.34808  -4.95796 
 1                    -0.40609  -2.35595  -6.03404 
 6                    -1.03657  -1.49698  -4.16669 
 1                    -1.7691   -0.83452  -4.61154 
 6                    -0.84655  -1.51652  -2.78432 
 6                    -1.60306  -0.66738  -1.8631 
 6                    -2.58582   0.27926  -2.05038 
 1                    -3.05821   0.67987  -2.9291 
 17                    2.10132  -3.68102   0.12941 
 7                     0.00083  -2.2597    2.28808 
 7                     1.37673  -0.63533   0.60034 
 7                     2.13286   0.19423  -0.04337 
 7                     2.8347    0.88449   0.88071 
 6                    -0.70758  -3.09097   3.05927 
 1                    -1.33711  -3.79265   2.52236 
 6                    -0.64734  -3.0527    4.44876 
 1                    -1.23595  -3.74832   5.03332 
 6                     0.18117  -2.11538   5.05691 
 1                     0.25389  -2.05905   6.13705 
 6                     0.92015  -1.24976   4.25995 
 1                     1.57517  -0.51049   4.7047 
 6                     0.80706  -1.35299   2.87288 
 6                     1.55257  -0.49811   1.94737 
 6                     2.50271   0.48139   2.13604 
 1                     2.98116   0.87893   3.01306 
 6                    -3.84014   1.69774  -0.39893 
 6                    -5.03909   1.83326  -1.08814 
 6                    -3.56326   2.51907   0.69796 
 6                    -5.96358   2.80327  -0.70367 
 6                    -4.48547   3.47127   1.09075 
 6                    -5.69091   3.62829   0.3911 
 1                    -5.27466   1.16875  -1.91047 
 1                    -2.63214   2.39355   1.23364 
 1                    -6.89156   2.88926  -1.25147 
 1                    -4.29456   4.1173    1.93837 
 6                     3.79708   1.85781   0.4817 
 6                     3.95337   3.03525   1.2171 
 6                     4.57838   1.62572  -0.64484 
 6                     4.90175   3.96693   0.83084 
 6                     5.52178   2.56841  -1.044 
 6                     5.69399   3.74289  -0.30352 
 1                     3.3228    3.23078   2.07613 
 1                     4.44528   0.7086   -1.20311 
 1                     5.04032   4.88724   1.38396 
 1                     6.12104   2.36928  -1.92137 
 8                    -6.51899   4.59894   0.85539 
 6                    -7.76519   4.80545   0.2002 
 1                    -7.62312   5.09667  -0.84615 
 1                    -8.39607   3.91162   0.25009 
 1                    -8.24988   5.61838   0.73734 
 8                     6.58946   4.72003  -0.59796 
 6                     7.4319    4.55593  -1.73382 
 1                     8.06984   3.67153  -1.63322 
 1                     6.8481    4.48391  -2.65762 
 1                     8.05493   5.44746  -1.76984 
 
 Add virtual bond connecting atoms N3         and Fe1        Dist= 4.25D+00.
 Add virtual bond connecting atoms N4         and Fe1        Dist= 4.32D+00.
 Add virtual bond connecting atoms N20        and Fe1        Dist= 4.25D+00.
 Add virtual bond connecting atoms N21        and Fe1        Dist= 4.33D+00.
 NAtoms=     65 NQM=       65 NQMF=       0 NMMI=      0 NMMIF=      0
                NMic=       0 NMicF=      0.
                    Isotopes and Nuclear Properties:
 (Nuclear quadrupole moments (NQMom) in fm**2, nuclear magnetic moments (NMagM)
  in nuclear magnetons)

  Atom         1           2           3           4           5           6           7           8           9          10
 IAtWgt=          56          35          14          14          14          14          12           1          12           1
 AtmWgt=  55.9349393  34.9688527  14.0030740  14.0030740  14.0030740  14.0030740  12.0000000   1.0078250  12.0000000   1.0078250
 NucSpn=           0           3           2           2           2           2           0           1           0           1
 AtZEff=   0.0000000   0.0000000   0.0000000   0.0000000   0.0000000   0.0000000   0.0000000   0.0000000   0.0000000   0.0000000
 NQMom=    0.0000000  -8.1650000   2.0440000   2.0440000   2.0440000   2.0440000   0.0000000   0.0000000   0.0000000   0.0000000
 NMagM=    0.0000000   0.8218740   0.4037610   0.4037610   0.4037610   0.4037610   0.0000000   2.7928460   0.0000000   2.7928460
 AtZNuc=  26.0000000  17.0000000   7.0000000   7.0000000   7.0000000   7.0000000   6.0000000   1.0000000   6.0000000   1.0000000

  Atom        11          12          13          14          15          16          17          18          19          20
 IAtWgt=          12           1          12           1          12          12          12           1          35          14
 AtmWgt=  12.0000000   1.0078250  12.0000000   1.0078250  12.0000000  12.0000000  12.0000000   1.0078250  34.9688527  14.0030740
 NucSpn=           0           1           0           1           0           0           0           1           3           2
 AtZEff=   0.0000000   0.0000000   0.0000000   0.0000000   0.0000000   0.0000000   0.0000000   0.0000000   0.0000000   0.0000000
 NQMom=    0.0000000   0.0000000   0.0000000   0.0000000   0.0000000   0.0000000   0.0000000   0.0000000  -8.1650000   2.0440000
 NMagM=    0.0000000   2.7928460   0.0000000   2.7928460   0.0000000   0.0000000   0.0000000   2.7928460   0.8218740   0.4037610
 AtZNuc=   6.0000000   1.0000000   6.0000000   1.0000000   6.0000000   6.0000000   6.0000000   1.0000000  17.0000000   7.0000000

  Atom        21          22          23          24          25          26          27          28          29          30
 IAtWgt=          14          14          14          12           1          12           1          12           1          12
 AtmWgt=  14.0030740  14.0030740  14.0030740  12.0000000   1.0078250  12.0000000   1.0078250  12.0000000   1.0078250  12.0000000
 NucSpn=           2           2           2           0           1           0           1           0           1           0
 AtZEff=   0.0000000   0.0000000   0.0000000   0.0000000   0.0000000   0.0000000   0.0000000   0.0000000   0.0000000   0.0000000
 NQMom=    2.0440000   2.0440000   2.0440000   0.0000000   0.0000000   0.0000000   0.0000000   0.0000000   0.0000000   0.0000000
 NMagM=    0.4037610   0.4037610   0.4037610   0.0000000   2.7928460   0.0000000   2.7928460   0.0000000   2.7928460   0.0000000
 AtZNuc=   7.0000000   7.0000000   7.0000000   6.0000000   1.0000000   6.0000000   1.0000000   6.0000000   1.0000000   6.0000000

  Atom        31          32          33          34          35          36          37          38          39          40
 IAtWgt=           1          12          12          12           1          12          12          12          12          12
 AtmWgt=   1.0078250  12.0000000  12.0000000  12.0000000   1.0078250  12.0000000  12.0000000  12.0000000  12.0000000  12.0000000
 NucSpn=           1           0           0           0           1           0           0           0           0           0
 AtZEff=   0.0000000   0.0000000   0.0000000   0.0000000   0.0000000   0.0000000   0.0000000   0.0000000   0.0000000   0.0000000
 NQMom=    0.0000000   0.0000000   0.0000000   0.0000000   0.0000000   0.0000000   0.0000000   0.0000000   0.0000000   0.0000000
 NMagM=    2.7928460   0.0000000   0.0000000   0.0000000   2.7928460   0.0000000   0.0000000   0.0000000   0.0000000   0.0000000
 AtZNuc=   1.0000000   6.0000000   6.0000000   6.0000000   1.0000000   6.0000000   6.0000000   6.0000000   6.0000000   6.0000000

  Atom        41          42          43          44          45          46          47          48          49          50
 IAtWgt=          12           1           1           1           1          12          12          12          12          12
 AtmWgt=  12.0000000   1.0078250   1.0078250   1.0078250   1.0078250  12.0000000  12.0000000  12.0000000  12.0000000  12.0000000
 NucSpn=           0           1           1           1           1           0           0           0           0           0
 AtZEff=   0.0000000   0.0000000   0.0000000   0.0000000   0.0000000   0.0000000   0.0000000   0.0000000   0.0000000   0.0000000
 NQMom=    0.0000000   0.0000000   0.0000000   0.0000000   0.0000000   0.0000000   0.0000000   0.0000000   0.0000000   0.0000000
 NMagM=    0.0000000   2.7928460   2.7928460   2.7928460   2.7928460   0.0000000   0.0000000   0.0000000   0.0000000   0.0000000
 AtZNuc=   6.0000000   1.0000000   1.0000000   1.0000000   1.0000000   6.0000000   6.0000000   6.0000000   6.0000000   6.0000000

  Atom        51          52          53          54          55          56          57          58          59          60
 IAtWgt=          12           1           1           1           1          16          12           1           1           1
 AtmWgt=  12.0000000   1.0078250   1.0078250   1.0078250   1.0078250  15.9949146  12.0000000   1.0078250   1.0078250   1.0078250
 NucSpn=           0           1           1           1           1           0           0           1           1           1
 AtZEff=   0.0000000   0.0000000   0.0000000   0.0000000   0.0000000   0.0000000   0.0000000   0.0000000   0.0000000   0.0000000
 NQMom=    0.0000000   0.0000000   0.0000000   0.0000000   0.0000000   0.0000000   0.0000000   0.0000000   0.0000000   0.0000000
 NMagM=    0.0000000   2.7928460   2.7928460   2.7928460   2.7928460   0.0000000   0.0000000   2.7928460   2.7928460   2.7928460
 AtZNuc=   6.0000000   1.0000000   1.0000000   1.0000000   1.0000000   8.0000000   6.0000000   1.0000000   1.0000000   1.0000000

  Atom        61          62          63          64          65
 IAtWgt=          16          12           1           1           1
 AtmWgt=  15.9949146  12.0000000   1.0078250   1.0078250   1.0078250
 NucSpn=           0           0           1           1           1
 AtZEff=   0.0000000   0.0000000   0.0000000   0.0000000   0.0000000
 NQMom=    0.0000000   0.0000000   0.0000000   0.0000000   0.0000000
 NMagM=    0.0000000   0.0000000   2.7928460   2.7928460   2.7928460
 AtZNuc=   8.0000000   6.0000000   1.0000000   1.0000000   1.0000000
 Leave Link  101 at Sat Oct 20 10:38:59 2018, MaxMem=   838860800 cpu:         4.5
 (Enter /soft/sl6.3/x86_64/gaussian/g09_d01/g09/l103.exe)

 GradGradGradGradGradGradGradGradGradGradGradGradGradGradGradGradGradGrad
 Berny optimization.
 Initialization pass.
                           ----------------------------
                           !    Initial Parameters    !
                           ! (Angstroms and Degrees)  !
 --------------------------                            --------------------------
 ! Name  Definition              Value          Derivative Info.                !
 --------------------------------------------------------------------------------
 ! R1    R(1,2)                  2.4031         estimate D2E/DX2                !
 ! R2    R(1,3)                  2.2472         estimate D2E/DX2                !
 ! R3    R(1,4)                  2.2849         estimate D2E/DX2                !
 ! R4    R(1,19)                 2.3901         estimate D2E/DX2                !
 ! R5    R(1,20)                 2.2489         estimate D2E/DX2                !
 ! R6    R(1,21)                 2.2896         estimate D2E/DX2                !
 ! R7    R(3,7)                  1.337          estimate D2E/DX2                !
 ! R8    R(3,15)                 1.3469         estimate D2E/DX2                !
 ! R9    R(4,5)                  1.2939         estimate D2E/DX2                !
 ! R10   R(4,16)                 1.3653         estimate D2E/DX2                !
 ! R11   R(5,6)                  1.3501         estimate D2E/DX2                !
 ! R12   R(6,17)                 1.3599         estimate D2E/DX2                !
 ! R13   R(6,36)                 1.4257         estimate D2E/DX2                !
 ! R14   R(7,8)                  1.0847         estimate D2E/DX2                !
 ! R15   R(7,9)                  1.3911         estimate D2E/DX2                !
 ! R16   R(9,10)                 1.0826         estimate D2E/DX2                !
 ! R17   R(9,11)                 1.3912         estimate D2E/DX2                !
 ! R18   R(11,12)                1.084          estimate D2E/DX2                !
 ! R19   R(11,13)                1.3893         estimate D2E/DX2                !
 ! R20   R(13,14)                1.0832         estimate D2E/DX2                !
 ! R21   R(13,15)                1.3955         estimate D2E/DX2                !
 ! R22   R(15,16)                1.4636         estimate D2E/DX2                !
 ! R23   R(16,17)                1.3773         estimate D2E/DX2                !
 ! R24   R(17,18)                1.0751         estimate D2E/DX2                !
 ! R25   R(20,24)                1.337          estimate D2E/DX2                !
 ! R26   R(20,32)                1.3469         estimate D2E/DX2                !
 ! R27   R(21,22)                1.2939         estimate D2E/DX2                !
 ! R28   R(21,33)                1.3654         estimate D2E/DX2                !
 ! R29   R(22,23)                1.3502         estimate D2E/DX2                !
 ! R30   R(23,34)                1.3596         estimate D2E/DX2                !
 ! R31   R(23,46)                1.4257         estimate D2E/DX2                !
 ! R32   R(24,25)                1.0849         estimate D2E/DX2                !
 ! R33   R(24,26)                1.3913         estimate D2E/DX2                !
 ! R34   R(26,27)                1.0826         estimate D2E/DX2                !
 ! R35   R(26,28)                1.391          estimate D2E/DX2                !
 ! R36   R(28,29)                1.084          estimate D2E/DX2                !
 ! R37   R(28,30)                1.3894         estimate D2E/DX2                !
 ! R38   R(30,31)                1.0832         estimate D2E/DX2                !
 ! R39   R(30,32)                1.3955         estimate D2E/DX2                !
 ! R40   R(32,33)                1.464          estimate D2E/DX2                !
 ! R41   R(33,34)                1.3776         estimate D2E/DX2                !
 ! R42   R(34,35)                1.0752         estimate D2E/DX2                !
 ! R43   R(36,37)                1.3896         estimate D2E/DX2                !
 ! R44   R(36,38)                1.398          estimate D2E/DX2                !
 ! R45   R(37,39)                1.3941         estimate D2E/DX2                !
 ! R46   R(37,42)                1.0832         estimate D2E/DX2                !
 ! R47   R(38,40)                1.3826         estimate D2E/DX2                !
 ! R48   R(38,43)                1.0815         estimate D2E/DX2                !
 ! R49   R(39,41)                1.3977         estimate D2E/DX2                !
 ! R50   R(39,44)                1.081          estimate D2E/DX2                !
 ! R51   R(40,41)                1.4026         estimate D2E/DX2                !
 ! R52   R(40,45)                1.0827         estimate D2E/DX2                !
 ! R53   R(41,56)                1.3577         estimate D2E/DX2                !
 ! R54   R(46,47)                1.397          estimate D2E/DX2                !
 ! R55   R(46,48)                1.3905         estimate D2E/DX2                !
 ! R56   R(47,49)                1.3844         estimate D2E/DX2                !
 ! R57   R(47,52)                1.0834         estimate D2E/DX2                !
 ! R58   R(48,50)                1.3921         estimate D2E/DX2                !
 ! R59   R(48,53)                1.0819         estimate D2E/DX2                !
 ! R60   R(49,51)                1.4016         estimate D2E/DX2                !
 ! R61   R(49,54)                1.0826         estimate D2E/DX2                !
 ! R62   R(50,51)                1.3991         estimate D2E/DX2                !
 ! R63   R(50,55)                1.081          estimate D2E/DX2                !
 ! R64   R(51,61)                1.3577         estimate D2E/DX2                !
 ! R65   R(56,57)                1.423          estimate D2E/DX2                !
 ! R66   R(57,58)                1.0954         estimate D2E/DX2                !
 ! R67   R(57,59)                1.0952         estimate D2E/DX2                !
 ! R68   R(57,60)                1.0882         estimate D2E/DX2                !
 ! R69   R(61,62)                1.4237         estimate D2E/DX2                !
 ! R70   R(62,63)                1.0951         estimate D2E/DX2                !
 ! R71   R(62,64)                1.0952         estimate D2E/DX2                !
 ! R72   R(62,65)                1.0883         estimate D2E/DX2                !
 ! A1    A(2,1,3)               89.3677         estimate D2E/DX2                !
 ! A2    A(2,1,4)               85.6765         estimate D2E/DX2                !
 ! A3    A(2,1,19)             111.9654         estimate D2E/DX2                !
 ! A4    A(2,1,20)              93.0816         estimate D2E/DX2                !
 ! A5    A(2,1,21)             158.9685         estimate D2E/DX2                !
 ! A6    A(3,1,4)               73.4822         estimate D2E/DX2                !
 ! A7    A(3,1,19)              93.6135         estimate D2E/DX2                !
 ! A8    A(3,1,21)             102.1445         estimate D2E/DX2                !
 ! A9    A(4,1,19)             158.3905         estimate D2E/DX2                !
 ! A10   A(4,1,20)              99.971          estimate D2E/DX2                !
 ! A11   A(4,1,21)              80.9249         estimate D2E/DX2                !
 ! A12   A(19,1,20)             91.7161         estimate D2E/DX2                !
 ! A13   A(19,1,21)             85.1141         estimate D2E/DX2                !
 ! A14   A(20,1,21)             73.5301         estimate D2E/DX2                !
 ! A15   A(1,3,7)              122.7918         estimate D2E/DX2                !
 ! A16   A(1,3,15)             117.7438         estimate D2E/DX2                !
 ! A17   A(7,3,15)             118.9718         estimate D2E/DX2                !
 ! A18   A(1,4,5)              135.8093         estimate D2E/DX2                !
 ! A19   A(1,4,16)             113.1789         estimate D2E/DX2                !
 ! A20   A(5,4,16)             110.582          estimate D2E/DX2                !
 ! A21   A(4,5,6)              106.9211         estimate D2E/DX2                !
 ! A22   A(5,6,17)             110.6672         estimate D2E/DX2                !
 ! A23   A(5,6,36)             120.5098         estimate D2E/DX2                !
 ! A24   A(17,6,36)            128.823          estimate D2E/DX2                !
 ! A25   A(3,7,8)              115.1412         estimate D2E/DX2                !
 ! A26   A(3,7,9)              122.4528         estimate D2E/DX2                !
 ! A27   A(8,7,9)              122.4057         estimate D2E/DX2                !
 ! A28   A(7,9,10)             119.8706         estimate D2E/DX2                !
 ! A29   A(7,9,11)             118.7482         estimate D2E/DX2                !
 ! A30   A(10,9,11)            121.3793         estimate D2E/DX2                !
 ! A31   A(9,11,12)            120.7128         estimate D2E/DX2                !
 ! A32   A(9,11,13)            119.0441         estimate D2E/DX2                !
 ! A33   A(12,11,13)           120.2424         estimate D2E/DX2                !
 ! A34   A(11,13,14)           120.7538         estimate D2E/DX2                !
 ! A35   A(11,13,15)           118.7506         estimate D2E/DX2                !
 ! A36   A(14,13,15)           120.4944         estimate D2E/DX2                !
 ! A37   A(3,15,13)            122.0306         estimate D2E/DX2                !
 ! A38   A(3,15,16)            114.9435         estimate D2E/DX2                !
 ! A39   A(13,15,16)           123.0256         estimate D2E/DX2                !
 ! A40   A(4,16,15)            119.8441         estimate D2E/DX2                !
 ! A41   A(4,16,17)            107.1556         estimate D2E/DX2                !
 ! A42   A(15,16,17)           133.0003         estimate D2E/DX2                !
 ! A43   A(6,17,16)            104.6735         estimate D2E/DX2                !
 ! A44   A(6,17,18)            122.399          estimate D2E/DX2                !
 ! A45   A(16,17,18)           132.9041         estimate D2E/DX2                !
 ! A46   A(1,20,24)            122.9177         estimate D2E/DX2                !
 ! A47   A(1,20,32)            117.7816         estimate D2E/DX2                !
 ! A48   A(24,20,32)           119.0302         estimate D2E/DX2                !
 ! A49   A(1,21,22)            135.7636         estimate D2E/DX2                !
 ! A50   A(1,21,33)            113.0189         estimate D2E/DX2                !
 ! A51   A(22,21,33)           110.5555         estimate D2E/DX2                !
 ! A52   A(21,22,23)           106.9199         estimate D2E/DX2                !
 ! A53   A(22,23,34)           110.6967         estimate D2E/DX2                !
 ! A54   A(22,23,46)           120.5535         estimate D2E/DX2                !
 ! A55   A(34,23,46)           128.7276         estimate D2E/DX2                !
 ! A56   A(20,24,25)           115.0958         estimate D2E/DX2                !
 ! A57   A(20,24,26)           122.4122         estimate D2E/DX2                !
 ! A58   A(25,24,26)           122.4908         estimate D2E/DX2                !
 ! A59   A(24,26,27)           119.8702         estimate D2E/DX2                !
 ! A60   A(24,26,28)           118.7474         estimate D2E/DX2                !
 ! A61   A(27,26,28)           121.3818         estimate D2E/DX2                !
 ! A62   A(26,28,29)           120.7035         estimate D2E/DX2                !
 ! A63   A(26,28,30)           119.0664         estimate D2E/DX2                !
 ! A64   A(29,28,30)           120.23           estimate D2E/DX2                !
 ! A65   A(28,30,31)           120.7498         estimate D2E/DX2                !
 ! A66   A(28,30,32)           118.7464         estimate D2E/DX2                !
 ! A67   A(31,30,32)           120.5033         estimate D2E/DX2                !
 ! A68   A(20,32,30)           121.9965         estimate D2E/DX2                !
 ! A69   A(20,32,33)           115.0526         estimate D2E/DX2                !
 ! A70   A(30,32,33)           122.9501         estimate D2E/DX2                !
 ! A71   A(21,33,32)           119.9625         estimate D2E/DX2                !
 ! A72   A(21,33,34)           107.1812         estimate D2E/DX2                !
 ! A73   A(32,33,34)           132.8319         estimate D2E/DX2                !
 ! A74   A(23,34,33)           104.6412         estimate D2E/DX2                !
 ! A75   A(23,34,35)           122.3319         estimate D2E/DX2                !
 ! A76   A(33,34,35)           132.9606         estimate D2E/DX2                !
 ! A77   A(6,36,37)            120.3692         estimate D2E/DX2                !
 ! A78   A(6,36,38)            119.4478         estimate D2E/DX2                !
 ! A79   A(37,36,38)           120.182          estimate D2E/DX2                !
 ! A80   A(36,37,39)           120.2165         estimate D2E/DX2                !
 ! A81   A(36,37,42)           120.2888         estimate D2E/DX2                !
 ! A82   A(39,37,42)           119.4733         estimate D2E/DX2                !
 ! A83   A(36,38,40)           119.6986         estimate D2E/DX2                !
 ! A84   A(36,38,43)           119.4025         estimate D2E/DX2                !
 ! A85   A(40,38,43)           120.8965         estimate D2E/DX2                !
 ! A86   A(37,39,41)           119.8258         estimate D2E/DX2                !
 ! A87   A(37,39,44)           119.0033         estimate D2E/DX2                !
 ! A88   A(41,39,44)           121.1605         estimate D2E/DX2                !
 ! A89   A(38,40,41)           120.5746         estimate D2E/DX2                !
 ! A90   A(38,40,45)           121.0474         estimate D2E/DX2                !
 ! A91   A(41,40,45)           118.3767         estimate D2E/DX2                !
 ! A92   A(39,41,40)           119.4921         estimate D2E/DX2                !
 ! A93   A(39,41,56)           124.8097         estimate D2E/DX2                !
 ! A94   A(40,41,56)           115.6979         estimate D2E/DX2                !
 ! A95   A(23,46,47)           120.2371         estimate D2E/DX2                !
 ! A96   A(23,46,48)           119.4773         estimate D2E/DX2                !
 ! A97   A(47,46,48)           120.2856         estimate D2E/DX2                !
 ! A98   A(46,47,49)           119.8001         estimate D2E/DX2                !
 ! A99   A(46,47,52)           120.2903         estimate D2E/DX2                !
 ! A100  A(49,47,52)           119.8988         estimate D2E/DX2                !
 ! A101  A(46,48,50)           120.0039         estimate D2E/DX2                !
 ! A102  A(46,48,53)           119.3692         estimate D2E/DX2                !
 ! A103  A(50,48,53)           120.6269         estimate D2E/DX2                !
 ! A104  A(47,49,51)           120.3593         estimate D2E/DX2                !
 ! A105  A(47,49,54)           121.1452         estimate D2E/DX2                !
 ! A106  A(51,49,54)           118.4897         estimate D2E/DX2                !
 ! A107  A(48,50,51)           120.008          estimate D2E/DX2                !
 ! A108  A(48,50,55)           118.9242         estimate D2E/DX2                !
 ! A109  A(51,50,55)           121.0628         estimate D2E/DX2                !
 ! A110  A(49,51,50)           119.535          estimate D2E/DX2                !
 ! A111  A(49,51,61)           115.6745         estimate D2E/DX2                !
 ! A112  A(50,51,61)           124.7903         estimate D2E/DX2                !
 ! A113  A(41,56,57)           118.7131         estimate D2E/DX2                !
 ! A114  A(56,57,58)           111.3965         estimate D2E/DX2                !
 ! A115  A(56,57,59)           111.411          estimate D2E/DX2                !
 ! A116  A(56,57,60)           105.7356         estimate D2E/DX2                !
 ! A117  A(58,57,59)           109.5855         estimate D2E/DX2                !
 ! A118  A(58,57,60)           109.3084         estimate D2E/DX2                !
 ! A119  A(59,57,60)           109.3064         estimate D2E/DX2                !
 ! A120  A(51,61,62)           118.7079         estimate D2E/DX2                !
 ! A121  A(61,62,63)           111.3777         estimate D2E/DX2                !
 ! A122  A(61,62,64)           111.416          estimate D2E/DX2                !
 ! A123  A(61,62,65)           105.709          estimate D2E/DX2                !
 ! A124  A(63,62,64)           109.5672         estimate D2E/DX2                !
 ! A125  A(63,62,65)           109.3381         estimate D2E/DX2                !
 ! A126  A(64,62,65)           109.3374         estimate D2E/DX2                !
 ! A127  L(3,1,20,2,-1)        182.4493         estimate D2E/DX2                !
 ! A128  L(3,1,20,2,-2)        186.7398         estimate D2E/DX2                !
 ! D1    D(2,1,3,7)            -94.0298         estimate D2E/DX2                !
 ! D2    D(2,1,3,15)            77.8256         estimate D2E/DX2                !
 ! D3    D(4,1,3,7)           -179.7076         estimate D2E/DX2                !
 ! D4    D(4,1,3,15)            -7.8522         estimate D2E/DX2                !
 ! D5    D(19,1,3,7)            17.94           estimate D2E/DX2                !
 ! D6    D(19,1,3,15)         -170.2046         estimate D2E/DX2                !
 ! D7    D(21,1,3,7)           103.7131         estimate D2E/DX2                !
 ! D8    D(21,1,3,15)          -84.4315         estimate D2E/DX2                !
 ! D9    D(7,3,20,24)          -81.2498         estimate D2E/DX2                !
 ! D10   D(7,3,20,32)           96.252          estimate D2E/DX2                !
 ! D11   D(15,3,20,24)          92.5591         estimate D2E/DX2                !
 ! D12   D(15,3,20,32)         -89.9392         estimate D2E/DX2                !
 ! D13   D(2,1,4,5)             88.1096         estimate D2E/DX2                !
 ! D14   D(2,1,4,16)           -83.4068         estimate D2E/DX2                !
 ! D15   D(3,1,4,5)            178.7327         estimate D2E/DX2                !
 ! D16   D(3,1,4,16)             7.2164         estimate D2E/DX2                !
 ! D17   D(19,1,4,5)          -126.0271         estimate D2E/DX2                !
 ! D18   D(19,1,4,16)           62.4565         estimate D2E/DX2                !
 ! D19   D(20,1,4,5)            -4.2659         estimate D2E/DX2                !
 ! D20   D(20,1,4,16)         -175.7822         estimate D2E/DX2                !
 ! D21   D(21,1,4,5)           -75.6278         estimate D2E/DX2                !
 ! D22   D(21,1,4,16)          112.8558         estimate D2E/DX2                !
 ! D23   D(2,1,20,24)           16.0011         estimate D2E/DX2                !
 ! D24   D(2,1,20,32)         -170.0391         estimate D2E/DX2                !
 ! D25   D(4,1,20,24)          102.1485         estimate D2E/DX2                !
 ! D26   D(4,1,20,32)          -83.8917         estimate D2E/DX2                !
 ! D27   D(19,1,20,24)         -96.1078         estimate D2E/DX2                !
 ! D28   D(19,1,20,32)          77.8519         estimate D2E/DX2                !
 ! D29   D(21,1,20,24)         179.4997         estimate D2E/DX2                !
 ! D30   D(21,1,20,32)          -6.5405         estimate D2E/DX2                !
 ! D31   D(2,1,21,22)         -131.4425         estimate D2E/DX2                !
 ! D32   D(2,1,21,33)           59.0786         estimate D2E/DX2                !
 ! D33   D(3,1,21,22)           -9.5569         estimate D2E/DX2                !
 ! D34   D(3,1,21,33)         -179.0358         estimate D2E/DX2                !
 ! D35   D(4,1,21,22)          -80.3561         estimate D2E/DX2                !
 ! D36   D(4,1,21,33)          110.165          estimate D2E/DX2                !
 ! D37   D(19,1,21,22)          83.0973         estimate D2E/DX2                !
 ! D38   D(19,1,21,33)         -86.3816         estimate D2E/DX2                !
 ! D39   D(20,1,21,22)         176.3428         estimate D2E/DX2                !
 ! D40   D(20,1,21,33)           6.8639         estimate D2E/DX2                !
 ! D41   D(1,3,7,8)             -7.9042         estimate D2E/DX2                !
 ! D42   D(1,3,7,9)            172.2666         estimate D2E/DX2                !
 ! D43   D(15,3,7,8)          -179.6641         estimate D2E/DX2                !
 ! D44   D(15,3,7,9)             0.5066         estimate D2E/DX2                !
 ! D45   D(1,3,15,13)         -172.6585         estimate D2E/DX2                !
 ! D46   D(1,3,15,16)            7.1477         estimate D2E/DX2                !
 ! D47   D(7,3,15,13)           -0.4825         estimate D2E/DX2                !
 ! D48   D(7,3,15,16)          179.3236         estimate D2E/DX2                !
 ! D49   D(1,4,5,6)           -171.4424         estimate D2E/DX2                !
 ! D50   D(16,4,5,6)             0.2281         estimate D2E/DX2                !
 ! D51   D(1,4,16,15)           -6.4408         estimate D2E/DX2                !
 ! D52   D(1,4,16,17)          173.5382         estimate D2E/DX2                !
 ! D53   D(5,4,16,15)          179.8656         estimate D2E/DX2                !
 ! D54   D(5,4,16,17)           -0.1554         estimate D2E/DX2                !
 ! D55   D(4,5,6,17)            -0.2195         estimate D2E/DX2                !
 ! D56   D(4,5,6,36)           179.7907         estimate D2E/DX2                !
 ! D57   D(5,6,17,16)            0.122          estimate D2E/DX2                !
 ! D58   D(5,6,17,18)         -178.3287         estimate D2E/DX2                !
 ! D59   D(36,6,17,16)        -179.8892         estimate D2E/DX2                !
 ! D60   D(36,6,17,18)           1.6601         estimate D2E/DX2                !
 ! D61   D(5,6,36,37)         -145.1773         estimate D2E/DX2                !
 ! D62   D(5,6,36,38)           34.4521         estimate D2E/DX2                !
 ! D63   D(17,6,36,37)          34.8349         estimate D2E/DX2                !
 ! D64   D(17,6,36,38)        -145.5357         estimate D2E/DX2                !
 ! D65   D(3,7,9,10)          -179.7826         estimate D2E/DX2                !
 ! D66   D(3,7,9,11)            -0.267          estimate D2E/DX2                !
 ! D67   D(8,7,9,10)             0.4005         estimate D2E/DX2                !
 ! D68   D(8,7,9,11)           179.9161         estimate D2E/DX2                !
 ! D69   D(7,9,11,12)         -179.7105         estimate D2E/DX2                !
 ! D70   D(7,9,11,13)           -0.004          estimate D2E/DX2                !
 ! D71   D(10,9,11,12)          -0.2025         estimate D2E/DX2                !
 ! D72   D(10,9,11,13)         179.504          estimate D2E/DX2                !
 ! D73   D(9,11,13,14)        -179.5765         estimate D2E/DX2                !
 ! D74   D(9,11,13,15)           0.0243         estimate D2E/DX2                !
 ! D75   D(12,11,13,14)          0.1314         estimate D2E/DX2                !
 ! D76   D(12,11,13,15)        179.7322         estimate D2E/DX2                !
 ! D77   D(11,13,15,3)           0.2211         estimate D2E/DX2                !
 ! D78   D(11,13,15,16)       -179.5692         estimate D2E/DX2                !
 ! D79   D(14,13,15,3)         179.823          estimate D2E/DX2                !
 ! D80   D(14,13,15,16)          0.0327         estimate D2E/DX2                !
 ! D81   D(3,15,16,4)           -0.226          estimate D2E/DX2                !
 ! D82   D(3,15,16,17)         179.8015         estimate D2E/DX2                !
 ! D83   D(13,15,16,4)         179.578          estimate D2E/DX2                !
 ! D84   D(13,15,16,17)         -0.3945         estimate D2E/DX2                !
 ! D85   D(4,16,17,6)            0.0163         estimate D2E/DX2                !
 ! D86   D(4,16,17,18)         178.2304         estimate D2E/DX2                !
 ! D87   D(15,16,17,6)         179.9913         estimate D2E/DX2                !
 ! D88   D(15,16,17,18)         -1.7946         estimate D2E/DX2                !
 ! D89   D(1,20,24,25)          -6.2719         estimate D2E/DX2                !
 ! D90   D(1,20,24,26)         174.1035         estimate D2E/DX2                !
 ! D91   D(32,20,24,25)        179.8402         estimate D2E/DX2                !
 ! D92   D(32,20,24,26)          0.2157         estimate D2E/DX2                !
 ! D93   D(1,20,32,30)        -174.5564         estimate D2E/DX2                !
 ! D94   D(1,20,32,33)           5.1447         estimate D2E/DX2                !
 ! D95   D(24,20,32,30)         -0.3547         estimate D2E/DX2                !
 ! D96   D(24,20,32,33)        179.3465         estimate D2E/DX2                !
 ! D97   D(1,21,22,23)        -168.9585         estimate D2E/DX2                !
 ! D98   D(33,21,22,23)          0.7016         estimate D2E/DX2                !
 ! D99   D(1,21,33,32)          -7.0111         estimate D2E/DX2                !
 ! D100  D(1,21,33,34)         171.4127         estimate D2E/DX2                !
 ! D101  D(22,21,33,32)       -179.192          estimate D2E/DX2                !
 ! D102  D(22,21,33,34)         -0.7682         estimate D2E/DX2                !
 ! D103  D(21,22,23,34)         -0.3755         estimate D2E/DX2                !
 ! D104  D(21,22,23,46)        178.0564         estimate D2E/DX2                !
 ! D105  D(22,23,34,33)         -0.0902         estimate D2E/DX2                !
 ! D106  D(22,23,34,35)        177.3009         estimate D2E/DX2                !
 ! D107  D(46,23,34,33)       -178.3592         estimate D2E/DX2                !
 ! D108  D(46,23,34,35)         -0.968          estimate D2E/DX2                !
 ! D109  D(22,23,46,47)        142.8931         estimate D2E/DX2                !
 ! D110  D(22,23,46,48)        -37.1038         estimate D2E/DX2                !
 ! D111  D(34,23,46,47)        -38.9875         estimate D2E/DX2                !
 ! D112  D(34,23,46,48)        141.0157         estimate D2E/DX2                !
 ! D113  D(20,24,26,27)       -179.7525         estimate D2E/DX2                !
 ! D114  D(20,24,26,28)         -0.0381         estimate D2E/DX2                !
 ! D115  D(25,24,26,27)          0.6506         estimate D2E/DX2                !
 ! D116  D(25,24,26,28)       -179.635          estimate D2E/DX2                !
 ! D117  D(24,26,28,29)       -179.8734         estimate D2E/DX2                !
 ! D118  D(24,26,28,30)         -0.0052         estimate D2E/DX2                !
 ! D119  D(27,26,28,29)         -0.1634         estimate D2E/DX2                !
 ! D120  D(27,26,28,30)        179.7047         estimate D2E/DX2                !
 ! D121  D(26,28,30,31)       -179.8963         estimate D2E/DX2                !
 ! D122  D(26,28,30,32)         -0.1254         estimate D2E/DX2                !
 ! D123  D(29,28,30,31)         -0.0275         estimate D2E/DX2                !
 ! D124  D(29,28,30,32)        179.7434         estimate D2E/DX2                !
 ! D125  D(28,30,32,20)          0.3119         estimate D2E/DX2                !
 ! D126  D(28,30,32,33)       -179.3654         estimate D2E/DX2                !
 ! D127  D(31,30,32,20)       -179.9166         estimate D2E/DX2                !
 ! D128  D(31,30,32,33)          0.4061         estimate D2E/DX2                !
 ! D129  D(20,32,33,21)          1.5021         estimate D2E/DX2                !
 ! D130  D(20,32,33,34)       -176.4443         estimate D2E/DX2                !
 ! D131  D(30,32,33,21)       -178.8            estimate D2E/DX2                !
 ! D132  D(30,32,33,34)          3.2536         estimate D2E/DX2                !
 ! D133  D(21,33,34,23)          0.4983         estimate D2E/DX2                !
 ! D134  D(21,33,34,35)       -176.4892         estimate D2E/DX2                !
 ! D135  D(32,33,34,23)        178.6362         estimate D2E/DX2                !
 ! D136  D(32,33,34,35)          1.6486         estimate D2E/DX2                !
 ! D137  D(6,36,37,39)        -179.3309         estimate D2E/DX2                !
 ! D138  D(6,36,37,42)           2.3572         estimate D2E/DX2                !
 ! D139  D(38,36,37,39)          1.0425         estimate D2E/DX2                !
 ! D140  D(38,36,37,42)       -177.2695         estimate D2E/DX2                !
 ! D141  D(6,36,38,40)        -179.9114         estimate D2E/DX2                !
 ! D142  D(6,36,38,43)          -0.4718         estimate D2E/DX2                !
 ! D143  D(37,36,38,40)         -0.2813         estimate D2E/DX2                !
 ! D144  D(37,36,38,43)        179.1583         estimate D2E/DX2                !
 ! D145  D(36,37,39,41)         -0.9483         estimate D2E/DX2                !
 ! D146  D(36,37,39,44)       -179.788          estimate D2E/DX2                !
 ! D147  D(42,37,39,41)        177.3774         estimate D2E/DX2                !
 ! D148  D(42,37,39,44)         -1.4623         estimate D2E/DX2                !
 ! D149  D(36,38,40,41)         -0.5697         estimate D2E/DX2                !
 ! D150  D(36,38,40,45)        179.8556         estimate D2E/DX2                !
 ! D151  D(43,38,40,41)        179.9993         estimate D2E/DX2                !
 ! D152  D(43,38,40,45)          0.4245         estimate D2E/DX2                !
 ! D153  D(37,39,41,40)          0.1025         estimate D2E/DX2                !
 ! D154  D(37,39,41,56)       -179.7116         estimate D2E/DX2                !
 ! D155  D(44,39,41,40)        178.9166         estimate D2E/DX2                !
 ! D156  D(44,39,41,56)         -0.8975         estimate D2E/DX2                !
 ! D157  D(38,40,41,39)          0.6584         estimate D2E/DX2                !
 ! D158  D(38,40,41,56)       -179.511          estimate D2E/DX2                !
 ! D159  D(45,40,41,39)       -179.7557         estimate D2E/DX2                !
 ! D160  D(45,40,41,56)          0.0749         estimate D2E/DX2                !
 ! D161  D(39,41,56,57)          0.3689         estimate D2E/DX2                !
 ! D162  D(40,41,56,57)       -179.4515         estimate D2E/DX2                !
 ! D163  D(23,46,47,49)        179.2245         estimate D2E/DX2                !
 ! D164  D(23,46,47,52)         -1.9739         estimate D2E/DX2                !
 ! D165  D(48,46,47,49)         -0.7787         estimate D2E/DX2                !
 ! D166  D(48,46,47,52)        178.0229         estimate D2E/DX2                !
 ! D167  D(23,46,48,50)       -179.9741         estimate D2E/DX2                !
 ! D168  D(23,46,48,53)         -0.0311         estimate D2E/DX2                !
 ! D169  D(47,46,48,50)          0.029          estimate D2E/DX2                !
 ! D170  D(47,46,48,53)        179.972          estimate D2E/DX2                !
 ! D171  D(46,47,49,51)          0.8078         estimate D2E/DX2                !
 ! D172  D(46,47,49,54)        179.9131         estimate D2E/DX2                !
 ! D173  D(52,47,49,51)       -177.9986         estimate D2E/DX2                !
 ! D174  D(52,47,49,54)          1.1067         estimate D2E/DX2                !
 ! D175  D(46,48,50,51)          0.6893         estimate D2E/DX2                !
 ! D176  D(46,48,50,55)        179.8863         estimate D2E/DX2                !
 ! D177  D(53,48,50,51)       -179.2529         estimate D2E/DX2                !
 ! D178  D(53,48,50,55)         -0.0559         estimate D2E/DX2                !
 ! D179  D(47,49,51,50)         -0.093          estimate D2E/DX2                !
 ! D180  D(47,49,51,61)        179.7706         estimate D2E/DX2                !
 ! D181  D(54,49,51,50)       -179.2217         estimate D2E/DX2                !
 ! D182  D(54,49,51,61)          0.6419         estimate D2E/DX2                !
 ! D183  D(48,50,51,49)         -0.6579         estimate D2E/DX2                !
 ! D184  D(48,50,51,61)        179.4918         estimate D2E/DX2                !
 ! D185  D(55,50,51,49)       -179.8374         estimate D2E/DX2                !
 ! D186  D(55,50,51,61)          0.3123         estimate D2E/DX2                !
 ! D187  D(49,51,61,62)        179.7166         estimate D2E/DX2                !
 ! D188  D(50,51,61,62)         -0.4279         estimate D2E/DX2                !
 ! D189  D(41,56,57,58)        -61.3947         estimate D2E/DX2                !
 ! D190  D(41,56,57,59)         61.3132         estimate D2E/DX2                !
 ! D191  D(41,56,57,60)        179.9619         estimate D2E/DX2                !
 ! D192  D(51,61,62,63)        -61.3152         estimate D2E/DX2                !
 ! D193  D(51,61,62,64)         61.3592         estimate D2E/DX2                !
 ! D194  D(51,61,62,65)       -179.9681         estimate D2E/DX2                !
 --------------------------------------------------------------------------------
 Trust Radius=3.00D-01 FncErr=1.00D-07 GrdErr=1.00D-06
 Number of steps in this run=    390 maximum allowed number of steps=    390.
 GradGradGradGradGradGradGradGradGradGradGradGradGradGradGradGradGradGrad

 Leave Link  103 at Sat Oct 20 10:38:59 2018, MaxMem=   838860800 cpu:         0.3
 (Enter /soft/sl6.3/x86_64/gaussian/g09_d01/g09/l202.exe)
 Stoichiometry    C28H24Cl2FeN8O2(5)
 Framework group  C1[X(C28H24Cl2FeN8O2)]
 Deg. of freedom   189
 Full point group                 C1      NOp   1
 Largest Abelian subgroup         C1      NOp   1
 Largest concise Abelian subgroup C1      NOp   1
                         Standard orientation:                         
 ---------------------------------------------------------------------
 Center     Atomic      Atomic             Coordinates (Angstroms)
 Number     Number       Type             X           Y           Z
 ---------------------------------------------------------------------
      1         26           0        0.066633   -2.429621    0.046625
      2         17           0       -1.864449   -3.857776   -0.031413
      3          7           0        0.052844   -2.330037   -2.198294
      4          7           0       -1.370115   -0.745790   -0.520131
      5          7           0       -2.130947    0.080249    0.122492
      6          7           0       -2.886211    0.716340   -0.798173
      7          6           0        0.779179   -3.150860   -2.964008
      8          1           0        1.479617   -3.781990   -2.427705
      9          6           0        0.649097   -3.190390   -4.348440
     10          1           0        1.256383   -3.874272   -4.927770
     11          6           0       -0.275221   -2.348082   -4.957961
     12          1           0       -0.406092   -2.355952   -6.034036
     13          6           0       -1.036569   -1.496983   -4.166685
     14          1           0       -1.769102   -0.834523   -4.611536
     15          6           0       -0.846553   -1.516515   -2.784321
     16          6           0       -1.603064   -0.667382   -1.863100
     17          6           0       -2.585824    0.279263   -2.050379
     18          1           0       -3.058211    0.679866   -2.929097
     19         17           0        2.101315   -3.681017    0.129405
     20          7           0        0.000832   -2.259704    2.288084
     21          7           0        1.376733   -0.635334    0.600344
     22          7           0        2.132862    0.194228   -0.043371
     23          7           0        2.834697    0.884487    0.880709
     24          6           0       -0.707576   -3.090969    3.059271
     25          1           0       -1.337111   -3.792647    2.522364
     26          6           0       -0.647344   -3.052704    4.448759
     27          1           0       -1.235949   -3.748315    5.033320
     28          6           0        0.181171   -2.115376    5.056911
     29          1           0        0.253886   -2.059051    6.137051
     30          6           0        0.920152   -1.249763    4.259952
     31          1           0        1.575167   -0.510490    4.704697
     32          6           0        0.807055   -1.352992    2.872875
     33          6           0        1.552568   -0.498113    1.947371
     34          6           0        2.502706    0.481389    2.136039
     35          1           0        2.981164    0.878925    3.013056
     36          6           0       -3.840140    1.697739   -0.398930
     37          6           0       -5.039093    1.833259   -1.088137
     38          6           0       -3.563264    2.519071    0.697958
     39          6           0       -5.963584    2.803274   -0.703669
     40          6           0       -4.485473    3.471274    1.090749
     41          6           0       -5.690913    3.628290    0.391104
     42          1           0       -5.274657    1.168753   -1.910470
     43          1           0       -2.632144    2.393548    1.233639
     44          1           0       -6.891558    2.889257   -1.251471
     45          1           0       -4.294557    4.117298    1.938367
     46          6           0        3.797075    1.857808    0.481697
     47          6           0        3.953371    3.035254    1.217100
     48          6           0        4.578380    1.625719   -0.644841
     49          6           0        4.901746    3.966932    0.830844
     50          6           0        5.521776    2.568412   -1.044000
     51          6           0        5.693985    3.742887   -0.303519
     52          1           0        3.322800    3.230780    2.076132
     53          1           0        4.445282    0.708603   -1.203111
     54          1           0        5.040317    4.887242    1.383955
     55          1           0        6.121044    2.369280   -1.921367
     56          8           0       -6.518993    4.598937    0.855394
     57          6           0       -7.765190    4.805452    0.200202
     58          1           0       -7.623117    5.096674   -0.846151
     59          1           0       -8.396069    3.911615    0.250090
     60          1           0       -8.249879    5.618377    0.737337
     61          8           0        6.589461    4.720031   -0.597956
     62          6           0        7.431903    4.555925   -1.733818
     63          1           0        8.069841    3.671530   -1.633221
     64          1           0        6.848101    4.483908   -2.657621
     65          1           0        8.054932    5.447456   -1.769841
 ---------------------------------------------------------------------
 Rotational constants (GHZ):      0.0672883      0.0489641      0.0402996
 Leave Link  202 at Sat Oct 20 10:38:59 2018, MaxMem=   838860800 cpu:         0.1
 (Enter /soft/sl6.3/x86_64/gaussian/g09_d01/g09/l301.exe)
 Standard basis: 6-311G(d,p) (5D, 7F)
 Ernie: Thresh=  0.10000D-02 Tol=  0.10000D-05 Strict=F.
 There are   972 symmetry adapted cartesian basis functions of A   symmetry.
 There are   926 symmetry adapted basis functions of A   symmetry.
   926 basis functions,  1587 primitive gaussians,   972 cartesian basis functions
   164 alpha electrons      160 beta electrons
       nuclear repulsion energy      5594.4735991687 Hartrees.
 IExCor=  402 DFT=T Ex+Corr=B3LYP ExCW=0 ScaHFX=  0.200000
 ScaDFX=  0.800000  0.720000  1.000000  0.810000 ScalE2=  1.000000  1.000000
 IRadAn=      0 IRanWt=     -1 IRanGd=            0 ICorTp=0 IEmpDi=  4
 NAtoms=   65 NActive=   65 NUniq=   65 SFac= 1.00D+00 NAtFMM=   60 NAOKFM=T Big=T
 Integral buffers will be    131072 words long.
 Raffenetti 2 integral format.
 Two-electron integral symmetry is turned on.
 Leave Link  301 at Sat Oct 20 10:38:59 2018, MaxMem=   838860800 cpu:         1.1
 (Enter /soft/sl6.3/x86_64/gaussian/g09_d01/g09/l302.exe)
 NPDir=0 NMtPBC=     1 NCelOv=     1 NCel=       1 NClECP=     1 NCelD=      1
         NCelK=      1 NCelE2=     1 NClLst=     1 CellRange=     0.0.
 One-electron integrals computed using PRISM.
 NBasis=   926 RedAO= T EigKep=  1.92D-04  NBF=   926
 NBsUse=   926 1.00D-06 EigRej= -1.00D+00 NBFU=   926
 Precomputing XC quadrature grid using
 IXCGrd= 4 IRadAn=           0 IRanWt=          -1 IRanGd=           0 AccXCQ= 0.00D+00.
 Generated NRdTot=       0 NPtTot=           0 NUsed=           0 NTot=          32
 NSgBfM=   858   860   861   861   862 MxSgAt=    65 MxSgA2=    65.
 Leave Link  302 at Sat Oct 20 10:39:03 2018, MaxMem=   838860800 cpu:        57.2
 (Enter /soft/sl6.3/x86_64/gaussian/g09_d01/g09/l303.exe)
 DipDrv:  MaxL=1.
 Leave Link  303 at Sat Oct 20 10:39:03 2018, MaxMem=   838860800 cpu:         3.9
 (Enter /soft/sl6.3/x86_64/gaussian/g09_d01/g09/l401.exe)
 ExpMin= 4.19D-02 ExpMax= 2.58D+05 ExpMxC= 8.89D+03 IAcc=2 IRadAn=         4 AccDes= 0.00D+00
 Harris functional with IExCor=  402 and IRadAn=       4 diagonalized for initial guess.
 HarFok:  IExCor=  402 AccDes= 0.00D+00 IRadAn=         4 IDoV= 1 UseB2=F ITyADJ=14
 ICtDFT=  3500011 ScaDFX=  1.000000  1.000000  1.000000  1.000000
 FoFCou: FMM=F IPFlag=           0 FMFlag=      100000 FMFlg1=        2001
         NFxFlg=           0 DoJE=T BraDBF=F KetDBF=T FulRan=T
         wScrn=  0.000000 ICntrl=     500 IOpCl=  0 I1Cent=   200000004 NGrid=           0
         NMat0=    1 NMatS0=      1 NMatT0=    0 NMatD0=    1 NMtDS0=    0 NMtDT0=    0
 Petite list used in FoFCou.
 Harris En= -3854.18840145473    
 JPrj=0 DoOrth=F DoCkMO=F.
 Initial guess <Sx>= 0.0000 <Sy>= 0.0000 <Sz>= 2.0000 <S**2>= 6.0000 S= 2.0000
 Leave Link  401 at Sat Oct 20 10:39:10 2018, MaxMem=   838860800 cpu:       109.5
 (Enter /soft/sl6.3/x86_64/gaussian/g09_d01/g09/l502.exe)
 UHF open shell SCF:
 Using DIIS extrapolation, IDIIS=  1040.
 Integral symmetry usage will be decided dynamically.
 IVT=     2875670 IEndB=     2875670 NGot=   838860800 MDV=   836947527
 LenX=   836947527 LenY=   836001771
 Requested convergence on RMS density matrix=1.00D-08 within 128 cycles.
 Requested convergence on MAX density matrix=1.00D-06.
 Requested convergence on             energy=1.00D-06.
 No special actions if energy rises.
 Fock matrices will be formed incrementally for  20 cycles.

 Cycle   1  Pass 1  IDiag  1:
 FoFJK:  IHMeth= 1 ICntrl=       0 DoSepK=F KAlg= 0 I1Cent=   0 FoldK=F
 IRaf= 570000000 NMat=   1 IRICut=       1 DoRegI=T DoRafI=F ISym2E= 0.
 FoFCou: FMM=T IPFlag=           0 FMFlag=      100000 FMFlg1=        2001
         NFxFlg=           0 DoJE=F BraDBF=F KetDBF=F FulRan=T
         wScrn=  0.000000 ICntrl=       0 IOpCl=  1 I1Cent=           0 NGrid=           0
         NMat0=    1 NMatS0=      1 NMatT0=    0 NMatD0=    1 NMtDS0=    0 NMtDT0=    0
 Symmetry not used in FoFCou.
 FMM levels:  10  Number of levels for PrismC:   9
 E= -3853.73178913031    
 DIIS: error= 3.61D-02 at cycle   1 NSaved=   1.
 NSaved= 1 IEnMin= 1 EnMin= -3853.73178913031     IErMin= 1 ErrMin= 3.61D-02
 ErrMax= 3.61D-02  0.00D+00 EMaxC= 1.00D-01 BMatC= 4.36D+00 BMatP= 4.36D+00
 IDIUse=3 WtCom= 6.39D-01 WtEn= 3.61D-01
 Coeff-Com:  0.100D+01
 Coeff-En:   0.100D+01
 Coeff:      0.100D+01
 Gap=     0.202 Goal=   None    Shift=    0.000
 Gap=     0.121 Goal=   None    Shift=    0.000
 GapD=    0.121 DampG=1.000 DampE=0.250 DampFc=0.2500 IDamp=-1.
 Damping current iteration by 2.50D-01
 RMSDP=1.85D-03 MaxDP=1.08D-01              OVMax= 2.78D-01

 Cycle   2  Pass 1  IDiag  1:
 RMSU=  4.61D-04    CP:  9.96D-01
 E= -3854.00286836733     Delta-E=       -0.271079237029 Rises=F Damp=T
 DIIS: error= 1.96D-02 at cycle   2 NSaved=   2.
 NSaved= 2 IEnMin= 2 EnMin= -3854.00286836733     IErMin= 2 ErrMin= 1.96D-02
 ErrMax= 1.96D-02  0.00D+00 EMaxC= 1.00D-01 BMatC= 1.54D+00 BMatP= 4.36D+00
 IDIUse=3 WtCom= 8.04D-01 WtEn= 1.96D-01
 Coeff-Com: -0.102D+01 0.202D+01
 Coeff-En:   0.000D+00 0.100D+01
 Coeff:     -0.820D+00 0.182D+01
 Gap=     0.162 Goal=   None    Shift=    0.000
 Gap=     0.122 Goal=   None    Shift=    0.000
 RMSDP=7.89D-04 MaxDP=4.23D-02 DE=-2.71D-01 OVMax= 2.30D-01

 Cycle   3  Pass 1  IDiag  1:
 RMSU=  7.16D-04    CP:  9.90D-01  1.71D+00
 E= -3854.43247284883     Delta-E=       -0.429604481498 Rises=F Damp=F
 DIIS: error= 1.04D-02 at cycle   3 NSaved=   3.
 NSaved= 3 IEnMin= 3 EnMin= -3854.43247284883     IErMin= 3 ErrMin= 1.04D-02
 ErrMax= 1.04D-02  0.00D+00 EMaxC= 1.00D-01 BMatC= 3.74D-01 BMatP= 1.54D+00
 IDIUse=3 WtCom= 8.96D-01 WtEn= 1.04D-01
 Coeff-Com: -0.567D+00 0.976D+00 0.591D+00
 Coeff-En:   0.000D+00 0.000D+00 0.100D+01
 Coeff:     -0.508D+00 0.874D+00 0.634D+00
 Gap=     0.146 Goal=   None    Shift=    0.000
 Gap=     0.106 Goal=   None    Shift=    0.000
 RMSDP=5.59D-04 MaxDP=3.37D-02 DE=-4.30D-01 OVMax= 9.89D-02

 Cycle   4  Pass 1  IDiag  1:
 RMSU=  3.85D-04    CP:  9.91D-01  1.96D+00  4.57D-01
 E= -3854.47902437321     Delta-E=       -0.046551524380 Rises=F Damp=F
 DIIS: error= 8.09D-03 at cycle   4 NSaved=   4.
 NSaved= 4 IEnMin= 4 EnMin= -3854.47902437321     IErMin= 4 ErrMin= 8.09D-03
 ErrMax= 8.09D-03  0.00D+00 EMaxC= 1.00D-01 BMatC= 1.94D-01 BMatP= 3.74D-01
 IDIUse=3 WtCom= 9.19D-01 WtEn= 8.09D-02
 Coeff-Com: -0.202D+00 0.326D+00 0.432D+00 0.444D+00
 Coeff-En:   0.000D+00 0.000D+00 0.365D+00 0.635D+00
 Coeff:     -0.185D+00 0.300D+00 0.426D+00 0.460D+00
 Gap=     0.136 Goal=   None    Shift=    0.000
 Gap=     0.096 Goal=   None    Shift=    0.000
 RMSDP=2.36D-04 MaxDP=1.24D-02 DE=-4.66D-02 OVMax= 4.29D-02

 Cycle   5  Pass 1  IDiag  1:
 RMSU=  1.20D-04    CP:  9.91D-01  1.89D+00  6.30D-01  5.89D-01
 E= -3854.52388608029     Delta-E=       -0.044861707080 Rises=F Damp=F
 DIIS: error= 1.69D-03 at cycle   5 NSaved=   5.
 NSaved= 5 IEnMin= 5 EnMin= -3854.52388608029     IErMin= 5 ErrMin= 1.69D-03
 ErrMax= 1.69D-03  0.00D+00 EMaxC= 1.00D-01 BMatC= 1.15D-02 BMatP= 1.94D-01
 IDIUse=3 WtCom= 9.83D-01 WtEn= 1.69D-02
 Coeff-Com: -0.505D-01 0.735D-01 0.190D+00 0.269D+00 0.518D+00
 Coeff-En:   0.000D+00 0.000D+00 0.000D+00 0.000D+00 0.100D+01
 Coeff:     -0.497D-01 0.723D-01 0.187D+00 0.264D+00 0.526D+00
 Gap=     0.136 Goal=   None    Shift=    0.000
 Gap=     0.097 Goal=   None    Shift=    0.000
 RMSDP=7.05D-05 MaxDP=3.55D-03 DE=-4.49D-02 OVMax= 1.06D-02

 Cycle   6  Pass 1  IDiag  1:
 RMSU=  5.36D-05    CP:  9.90D-01  1.88D+00  6.50D-01  6.49D-01  6.96D-01
 E= -3854.52611834555     Delta-E=       -0.002232265255 Rises=F Damp=F
 DIIS: error= 6.63D-04 at cycle   6 NSaved=   6.
 NSaved= 6 IEnMin= 6 EnMin= -3854.52611834555     IErMin= 6 ErrMin= 6.63D-04
 ErrMax= 6.63D-04  0.00D+00 EMaxC= 1.00D-01 BMatC= 1.25D-03 BMatP= 1.15D-02
 IDIUse=3 WtCom= 9.93D-01 WtEn= 6.63D-03
 Coeff-Com: -0.191D-02 0.573D-04 0.440D-01 0.825D-01 0.300D+00 0.576D+00
 Coeff-En:   0.000D+00 0.000D+00 0.000D+00 0.000D+00 0.527D-01 0.947D+00
 Coeff:     -0.189D-02 0.570D-04 0.437D-01 0.819D-01 0.298D+00 0.578D+00
 Gap=     0.133 Goal=   None    Shift=    0.000
 Gap=     0.093 Goal=   None    Shift=    0.000
 RMSDP=2.45D-05 MaxDP=1.14D-03 DE=-2.23D-03 OVMax= 5.40D-03

 Cycle   7  Pass 1  IDiag  1:
 RMSU=  1.38D-05    CP:  9.90D-01  1.89D+00  6.52D-01  6.57D-01  7.59D-01
                    CP:  6.59D-01
 E= -3854.52635334184     Delta-E=       -0.000234996296 Rises=F Damp=F
 DIIS: error= 2.76D-04 at cycle   7 NSaved=   7.
 NSaved= 7 IEnMin= 7 EnMin= -3854.52635334184     IErMin= 7 ErrMin= 2.76D-04
 ErrMax= 2.76D-04  0.00D+00 EMaxC= 1.00D-01 BMatC= 2.43D-04 BMatP= 1.25D-03
 IDIUse=3 WtCom= 9.97D-01 WtEn= 2.76D-03
 Coeff-Com:  0.456D-02-0.867D-02 0.642D-02 0.217D-01 0.129D+00 0.367D+00
 Coeff-Com:  0.480D+00
 Coeff-En:   0.000D+00 0.000D+00 0.000D+00 0.000D+00 0.000D+00 0.681D-01
 Coeff-En:   0.932D+00
 Coeff:      0.454D-02-0.864D-02 0.640D-02 0.216D-01 0.128D+00 0.366D+00
 Coeff:      0.481D+00
 Gap=     0.134 Goal=   None    Shift=    0.000
 Gap=     0.094 Goal=   None    Shift=    0.000
 RMSDP=8.83D-06 MaxDP=9.77D-04 DE=-2.35D-04 OVMax= 1.97D-03

 Cycle   8  Pass 1  IDiag  1:
 RMSU=  5.92D-06    CP:  9.90D-01  1.89D+00  6.53D-01  6.63D-01  7.74D-01
                    CP:  7.15D-01  6.39D-01
 E= -3854.52639797789     Delta-E=       -0.000044636052 Rises=F Damp=F
 DIIS: error= 7.99D-05 at cycle   8 NSaved=   8.
 NSaved= 8 IEnMin= 8 EnMin= -3854.52639797789     IErMin= 8 ErrMin= 7.99D-05
 ErrMax= 7.99D-05  0.00D+00 EMaxC= 1.00D-01 BMatC= 2.51D-05 BMatP= 2.43D-04
 IDIUse=1 WtCom= 1.00D+00 WtEn= 0.00D+00
 Coeff-Com:  0.361D-02-0.565D-02-0.783D-02-0.795D-02 0.174D-02 0.840D-01
 Coeff-Com:  0.261D+00 0.672D+00
 Coeff:      0.361D-02-0.565D-02-0.783D-02-0.795D-02 0.174D-02 0.840D-01
 Coeff:      0.261D+00 0.672D+00
 Gap=     0.134 Goal=   None    Shift=    0.000
 Gap=     0.094 Goal=   None    Shift=    0.000
 RMSDP=4.39D-06 MaxDP=3.98D-04 DE=-4.46D-05 OVMax= 8.44D-04

 Cycle   9  Pass 1  IDiag  1:
 RMSU=  2.75D-06    CP:  9.90D-01  1.89D+00  6.52D-01  6.67D-01  7.89D-01
                    CP:  7.42D-01  7.52D-01  8.52D-01
 E= -3854.52640265166     Delta-E=       -0.000004673768 Rises=F Damp=F
 DIIS: error= 3.57D-05 at cycle   9 NSaved=   9.
 NSaved= 9 IEnMin= 9 EnMin= -3854.52640265166     IErMin= 9 ErrMin= 3.57D-05
 ErrMax= 3.57D-05  0.00D+00 EMaxC= 1.00D-01 BMatC= 6.23D-06 BMatP= 2.51D-05
 IDIUse=1 WtCom= 1.00D+00 WtEn= 0.00D+00
 Coeff-Com:  0.175D-02-0.256D-02-0.557D-02-0.716D-02-0.119D-01 0.164D-01
 Coeff-Com:  0.108D+00 0.421D+00 0.480D+00
 Coeff:      0.175D-02-0.256D-02-0.557D-02-0.716D-02-0.119D-01 0.164D-01
 Coeff:      0.108D+00 0.421D+00 0.480D+00
 Gap=     0.134 Goal=   None    Shift=    0.000
 Gap=     0.094 Goal=   None    Shift=    0.000
 RMSDP=1.85D-06 MaxDP=8.76D-05 DE=-4.67D-06 OVMax= 3.94D-04

 Cycle  10  Pass 1  IDiag  1:
 RMSU=  1.08D-06    CP:  9.90D-01  1.89D+00  6.53D-01  6.66D-01  7.86D-01
                    CP:  7.44D-01  7.77D-01  9.23D-01  5.77D-01
 E= -3854.52640403456     Delta-E=       -0.000001382898 Rises=F Damp=F
 DIIS: error= 1.59D-05 at cycle  10 NSaved=  10.
 NSaved=10 IEnMin=10 EnMin= -3854.52640403456     IErMin=10 ErrMin= 1.59D-05
 ErrMax= 1.59D-05  0.00D+00 EMaxC= 1.00D-01 BMatC= 1.31D-06 BMatP= 6.23D-06
 IDIUse=1 WtCom= 1.00D+00 WtEn= 0.00D+00
 Coeff-Com:  0.388D-03-0.502D-03-0.208D-02-0.317D-02-0.902D-02-0.585D-02
 Coeff-Com:  0.195D-01 0.160D+00 0.328D+00 0.513D+00
 Coeff:      0.388D-03-0.502D-03-0.208D-02-0.317D-02-0.902D-02-0.585D-02
 Coeff:      0.195D-01 0.160D+00 0.328D+00 0.513D+00
 Gap=     0.134 Goal=   None    Shift=    0.000
 Gap=     0.094 Goal=   None    Shift=    0.000
 RMSDP=8.96D-07 MaxDP=1.05D-04 DE=-1.38D-06 OVMax= 2.77D-04

 Cycle  11  Pass 1  IDiag  1:
 RMSU=  5.52D-07    CP:  9.90D-01  1.89D+00  6.53D-01  6.67D-01  7.88D-01
                    CP:  7.48D-01  7.81D-01  9.52D-01  7.20D-01  7.42D-01
 E= -3854.52640433837     Delta-E=       -0.000000303808 Rises=F Damp=F
 DIIS: error= 7.80D-06 at cycle  11 NSaved=  11.
 NSaved=11 IEnMin=11 EnMin= -3854.52640433837     IErMin=11 ErrMin= 7.80D-06
 ErrMax= 7.80D-06  0.00D+00 EMaxC= 1.00D-01 BMatC= 3.06D-07 BMatP= 1.31D-06
 IDIUse=1 WtCom= 1.00D+00 WtEn= 0.00D+00
 Coeff-Com: -0.187D-03 0.319D-03 0.386D-04-0.199D-03-0.252D-02-0.725D-02
 Coeff-Com: -0.156D-01-0.638D-02 0.961D-01 0.355D+00 0.581D+00
 Coeff:     -0.187D-03 0.319D-03 0.386D-04-0.199D-03-0.252D-02-0.725D-02
 Coeff:     -0.156D-01-0.638D-02 0.961D-01 0.355D+00 0.581D+00
 Gap=     0.134 Goal=   None    Shift=    0.000
 Gap=     0.094 Goal=   None    Shift=    0.000
 RMSDP=5.03D-07 MaxDP=4.54D-05 DE=-3.04D-07 OVMax= 2.95D-04

 Cycle  12  Pass 1  IDiag  1:
 RMSU=  3.43D-07    CP:  9.90D-01  1.89D+00  6.53D-01  6.67D-01  7.88D-01
                    CP:  7.47D-01  7.87D-01  9.67D-01  7.26D-01  1.02D+00
                    CP:  9.82D-01
 E= -3854.52640446677     Delta-E=       -0.000000128399 Rises=F Damp=F
 DIIS: error= 5.89D-06 at cycle  12 NSaved=  12.
 NSaved=12 IEnMin=12 EnMin= -3854.52640446677     IErMin=12 ErrMin= 5.89D-06
 ErrMax= 5.89D-06  0.00D+00 EMaxC= 1.00D-01 BMatC= 6.07D-08 BMatP= 3.06D-07
 IDIUse=1 WtCom= 1.00D+00 WtEn= 0.00D+00
 Coeff-Com: -0.195D-03 0.289D-03 0.544D-03 0.692D-03 0.811D-03-0.263D-02
 Coeff-Com: -0.127D-01-0.409D-01-0.290D-01 0.524D-01 0.296D+00 0.735D+00
 Coeff:     -0.195D-03 0.289D-03 0.544D-03 0.692D-03 0.811D-03-0.263D-02
 Coeff:     -0.127D-01-0.409D-01-0.290D-01 0.524D-01 0.296D+00 0.735D+00
 Gap=     0.134 Goal=   None    Shift=    0.000
 Gap=     0.094 Goal=   None    Shift=    0.000
 RMSDP=3.85D-07 MaxDP=5.37D-05 DE=-1.28D-07 OVMax= 3.19D-04

 Cycle  13  Pass 1  IDiag  1:
 RMSU=  2.17D-07    CP:  9.90D-01  1.89D+00  6.53D-01  6.67D-01  7.88D-01
                    CP:  7.47D-01  7.89D-01  9.77D-01  7.67D-01  1.14D+00
                    CP:  1.37D+00  1.31D+00
 E= -3854.52640453539     Delta-E=       -0.000000068620 Rises=F Damp=F
 DIIS: error= 5.72D-06 at cycle  13 NSaved=  13.
 NSaved=13 IEnMin=13 EnMin= -3854.52640453539     IErMin=13 ErrMin= 5.72D-06
 ErrMax= 5.72D-06  0.00D+00 EMaxC= 1.00D-01 BMatC= 3.43D-08 BMatP= 6.07D-08
 IDIUse=1 WtCom= 1.00D+00 WtEn= 0.00D+00
 Coeff-Com: -0.299D-04 0.292D-04 0.293D-03 0.485D-03 0.159D-02 0.142D-02
 Coeff-Com: -0.121D-02-0.236D-01-0.607D-01-0.117D+00-0.526D-01 0.515D+00
 Coeff-Com:  0.737D+00
 Coeff:     -0.299D-04 0.292D-04 0.293D-03 0.485D-03 0.159D-02 0.142D-02
 Coeff:     -0.121D-02-0.236D-01-0.607D-01-0.117D+00-0.526D-01 0.515D+00
 Coeff:      0.737D+00
 Gap=     0.134 Goal=   None    Shift=    0.000
 Gap=     0.094 Goal=   None    Shift=    0.000
 RMSDP=4.02D-07 MaxDP=6.55D-05 DE=-6.86D-08 OVMax= 3.87D-04

 Cycle  14  Pass 1  IDiag  1:
 RMSU=  1.40D-07    CP:  9.90D-01  1.89D+00  6.53D-01  6.67D-01  7.88D-01
                    CP:  7.47D-01  7.92D-01  9.82D-01  7.90D-01  1.29D+00
                    CP:  1.75D+00  2.01D+00  1.46D+00
 E= -3854.52640459511     Delta-E=       -0.000000059725 Rises=F Damp=F
 DIIS: error= 5.52D-06 at cycle  14 NSaved=  14.
 NSaved=14 IEnMin=14 EnMin= -3854.52640459511     IErMin=14 ErrMin= 5.52D-06
 ErrMax= 5.52D-06  0.00D+00 EMaxC= 1.00D-01 BMatC= 1.48D-08 BMatP= 3.43D-08
 IDIUse=1 WtCom= 1.00D+00 WtEn= 0.00D+00
 Coeff-Com:  0.452D-04-0.747D-04-0.156D-04 0.227D-04 0.565D-03 0.160D-02
 Coeff-Com:  0.363D-02 0.159D-02-0.228D-01-0.766D-01-0.134D+00 0.267D-01
 Coeff-Com:  0.374D+00 0.825D+00
 Coeff:      0.452D-04-0.747D-04-0.156D-04 0.227D-04 0.565D-03 0.160D-02
 Coeff:      0.363D-02 0.159D-02-0.228D-01-0.766D-01-0.134D+00 0.267D-01
 Coeff:      0.374D+00 0.825D+00
 Gap=     0.134 Goal=   None    Shift=    0.000
 Gap=     0.094 Goal=   None    Shift=    0.000
 RMSDP=3.93D-07 MaxDP=6.86D-05 DE=-5.97D-08 OVMax= 4.02D-04

 Cycle  15  Pass 1  IDiag  1:
 RMSU=  8.86D-08    CP:  9.90D-01  1.89D+00  6.53D-01  6.67D-01  7.88D-01
                    CP:  7.47D-01  7.94D-01  9.87D-01  8.05D-01  1.42D+00
                    CP:  2.08D+00  2.63D+00  2.29D+00  1.76D+00
 E= -3854.52640464185     Delta-E=       -0.000000046739 Rises=F Damp=F
 DIIS: error= 5.34D-06 at cycle  15 NSaved=  15.
 NSaved=15 IEnMin=15 EnMin= -3854.52640464185     IErMin=15 ErrMin= 5.34D-06
 ErrMax= 5.34D-06  0.00D+00 EMaxC= 1.00D-01 BMatC= 1.11D-08 BMatP= 1.48D-08
 IDIUse=1 WtCom= 1.00D+00 WtEn= 0.00D+00
 Coeff-Com:  0.366D-04-0.522D-04-0.120D-03-0.173D-03-0.281D-03 0.444D-03
 Coeff-Com:  0.254D-02 0.103D-01 0.110D-01-0.121D-02-0.626D-01-0.204D+00
 Coeff-Com: -0.546D-01 0.545D+00 0.753D+00
 Coeff:      0.366D-04-0.522D-04-0.120D-03-0.173D-03-0.281D-03 0.444D-03
 Coeff:      0.254D-02 0.103D-01 0.110D-01-0.121D-02-0.626D-01-0.204D+00
 Coeff:     -0.546D-01 0.545D+00 0.753D+00
 Gap=     0.134 Goal=   None    Shift=    0.000
 Gap=     0.094 Goal=   None    Shift=    0.000
 RMSDP=3.86D-07 MaxDP=6.96D-05 DE=-4.67D-08 OVMax= 4.05D-04

 Cycle  16  Pass 1  IDiag  1:
 RMSU=  1.06D-07    CP:  9.90D-01  1.89D+00  6.53D-01  6.67D-01  7.88D-01
                    CP:  7.47D-01  7.96D-01  9.90D-01  8.18D-01  1.52D+00
                    CP:  2.39D+00  3.00D+00  3.00D+00  2.81D+00  1.60D+00
 E= -3854.52640468348     Delta-E=       -0.000000041631 Rises=F Damp=F
 DIIS: error= 5.17D-06 at cycle  16 NSaved=  16.
 NSaved=16 IEnMin=16 EnMin= -3854.52640468348     IErMin=16 ErrMin= 5.17D-06
 ErrMax= 5.17D-06  0.00D+00 EMaxC= 1.00D-01 BMatC= 8.79D-09 BMatP= 1.11D-08
 IDIUse=1 WtCom= 1.00D+00 WtEn= 0.00D+00
 Coeff-Com:  0.682D-05-0.637D-05-0.751D-04-0.122D-03-0.406D-03-0.295D-03
 Coeff-Com:  0.320D-03 0.609D-02 0.154D-01 0.246D-01 0.951D-02-0.142D+00
 Coeff-Com: -0.158D+00 0.506D-01 0.472D+00 0.723D+00
 Coeff:      0.682D-05-0.637D-05-0.751D-04-0.122D-03-0.406D-03-0.295D-03
 Coeff:      0.320D-03 0.609D-02 0.154D-01 0.246D-01 0.951D-02-0.142D+00
 Coeff:     -0.158D+00 0.506D-01 0.472D+00 0.723D+00
 Gap=     0.134 Goal=   None    Shift=    0.000
 Gap=     0.094 Goal=   None    Shift=    0.000
 RMSDP=3.44D-07 MaxDP=6.30D-05 DE=-4.16D-08 OVMax= 3.66D-04

 Cycle  17  Pass 1  IDiag  1:
 RMSU=  1.88D-07    CP:  9.90D-01  1.89D+00  6.53D-01  6.67D-01  7.88D-01
                    CP:  7.47D-01  7.97D-01  9.94D-01  8.36D-01  1.61D+00
                    CP:  2.65D+00  3.00D+00  3.00D+00  3.00D+00  2.54D+00
                    CP:  2.83D+00
 E= -3854.52640471872     Delta-E=       -0.000000035241 Rises=F Damp=F
 DIIS: error= 5.06D-06 at cycle  17 NSaved=  17.
 NSaved=17 IEnMin=17 EnMin= -3854.52640471872     IErMin=17 ErrMin= 5.06D-06
 ErrMax= 5.06D-06  0.00D+00 EMaxC= 1.00D-01 BMatC= 7.79D-09 BMatP= 8.79D-09
 IDIUse=1 WtCom= 1.00D+00 WtEn= 0.00D+00
 Coeff-Com: -0.195D-04 0.294D-04 0.327D-04 0.427D-04-0.549D-04-0.552D-03
 Coeff-Com: -0.153D-02-0.371D-02 0.169D-02 0.176D-01 0.492D-01 0.614D-01
 Coeff-Com: -0.629D-01-0.362D+00-0.254D+00 0.459D+00 0.110D+01
 Coeff:     -0.195D-04 0.294D-04 0.327D-04 0.427D-04-0.549D-04-0.552D-03
 Coeff:     -0.153D-02-0.371D-02 0.169D-02 0.176D-01 0.492D-01 0.614D-01
 Coeff:     -0.629D-01-0.362D+00-0.254D+00 0.459D+00 0.110D+01
 Gap=     0.134 Goal=   None    Shift=    0.000
 Gap=     0.094 Goal=   None    Shift=    0.000
 RMSDP=5.58D-07 MaxDP=1.03D-04 DE=-3.52D-08 OVMax= 5.96D-04

 Cycle  18  Pass 1  IDiag  1:
 RMSU=  3.39D-07    CP:  9.90D-01  1.89D+00  6.53D-01  6.67D-01  7.88D-01
                    CP:  7.47D-01  7.98D-01  9.98D-01  8.57D-01  1.74D+00
                    CP:  3.00D+00  3.00D+00  3.00D+00  3.00D+00  3.00D+00
                    CP:  3.00D+00  2.66D+00
 E= -3854.52640477393     Delta-E=       -0.000000055206 Rises=F Damp=F
 DIIS: error= 4.88D-06 at cycle  18 NSaved=  18.
 NSaved=18 IEnMin=18 EnMin= -3854.52640477393     IErMin=18 ErrMin= 4.88D-06
 ErrMax= 4.88D-06  0.00D+00 EMaxC= 1.00D-01 BMatC= 7.16D-09 BMatP= 7.79D-09
 IDIUse=1 WtCom= 1.00D+00 WtEn= 0.00D+00
 Coeff-Com: -0.211D-04 0.282D-04 0.106D-03 0.161D-03 0.407D-03-0.827D-04
 Coeff-Com: -0.123D-02-0.866D-02-0.143D-01-0.976D-02 0.220D-01 0.191D+00
 Coeff-Com:  0.996D-01-0.301D+00-0.651D+00-0.391D+00 0.775D+00 0.129D+01
 Coeff:     -0.211D-04 0.282D-04 0.106D-03 0.161D-03 0.407D-03-0.827D-04
 Coeff:     -0.123D-02-0.866D-02-0.143D-01-0.976D-02 0.220D-01 0.191D+00
 Coeff:      0.996D-01-0.301D+00-0.651D+00-0.391D+00 0.775D+00 0.129D+01
 Gap=     0.134 Goal=   None    Shift=    0.000
 Gap=     0.094 Goal=   None    Shift=    0.000
 RMSDP=9.07D-07 MaxDP=1.68D-04 DE=-5.52D-08 OVMax= 9.69D-04

 Cycle  19  Pass 1  IDiag  1:
 RMSU=  5.39D-07    CP:  9.90D-01  1.89D+00  6.53D-01  6.67D-01  7.88D-01
                    CP:  7.47D-01  8.01D-01  1.01D+00  8.87D-01  1.96D+00
                    CP:  3.00D+00  3.00D+00  3.00D+00  3.00D+00  3.00D+00
                    CP:  3.00D+00  3.00D+00  2.87D+00
 E= -3854.52640485869     Delta-E=       -0.000000084761 Rises=F Damp=F
 DIIS: error= 4.61D-06 at cycle  19 NSaved=  19.
 NSaved=19 IEnMin=19 EnMin= -3854.52640485869     IErMin=19 ErrMin= 4.61D-06
 ErrMax= 4.61D-06  0.00D+00 EMaxC= 1.00D-01 BMatC= 6.66D-09 BMatP= 7.16D-09
 IDIUse=1 WtCom= 1.00D+00 WtEn= 0.00D+00
 Coeff-Com:  0.432D-06-0.539D-05 0.936D-04 0.146D-03 0.606D-03 0.777D-03
 Coeff-Com:  0.651D-03-0.523D-02-0.218D-01-0.440D-01-0.494D-01 0.145D+00
 Coeff-Com:  0.243D+00 0.198D+00-0.413D+00-0.130D+01-0.837D+00 0.168D+01
 Coeff-Com:  0.140D+01
 Coeff:      0.432D-06-0.539D-05 0.936D-04 0.146D-03 0.606D-03 0.777D-03
 Coeff:      0.651D-03-0.523D-02-0.218D-01-0.440D-01-0.494D-01 0.145D+00
 Coeff:      0.243D+00 0.198D+00-0.413D+00-0.130D+01-0.837D+00 0.168D+01
 Coeff:      0.140D+01
 Gap=     0.134 Goal=   None    Shift=    0.000
 Gap=     0.094 Goal=   None    Shift=    0.000
 RMSDP=1.92D-06 MaxDP=3.56D-04 DE=-8.48D-08 OVMax= 2.05D-03

 Cycle  20  Pass 1  IDiag  1:
 RMSU=  1.32D-06    CP:  9.90D-01  1.89D+00  6.53D-01  6.67D-01  7.88D-01
                    CP:  7.47D-01  8.07D-01  1.02D+00  9.57D-01  2.41D+00
                    CP:  3.00D+00  3.00D+00  3.00D+00  3.00D+00  3.00D+00
                    CP:  3.00D+00  3.00D+00  3.00D+00  3.00D+00
 E= -3854.52640501830     Delta-E=       -0.000000159611 Rises=F Damp=F
 DIIS: error= 4.00D-06 at cycle  20 NSaved=  20.
 NSaved=20 IEnMin=20 EnMin= -3854.52640501830     IErMin=20 ErrMin= 4.00D-06
 ErrMax= 4.00D-06  0.00D+00 EMaxC= 1.00D-01 BMatC= 5.62D-09 BMatP= 6.66D-09
 IDIUse=1 WtCom= 1.00D+00 WtEn= 0.00D+00
 Coeff-Com:  0.397D-04-0.593D-04-0.652D-04-0.913D-04 0.951D-04 0.124D-02
 Coeff-Com:  0.273D-02 0.750D-02-0.712D-02-0.517D-01-0.106D+00-0.130D+00
 Coeff-Com:  0.209D+00 0.797D+00 0.541D+00-0.123D+01-0.253D+01 0.163D+00
 Coeff-Com:  0.195D+01 0.138D+01
 Coeff:      0.397D-04-0.593D-04-0.652D-04-0.913D-04 0.951D-04 0.124D-02
 Coeff:      0.273D-02 0.750D-02-0.712D-02-0.517D-01-0.106D+00-0.130D+00
 Coeff:      0.209D+00 0.797D+00 0.541D+00-0.123D+01-0.253D+01 0.163D+00
 Coeff:      0.195D+01 0.138D+01
 Gap=     0.134 Goal=   None    Shift=    0.000
 Gap=     0.094 Goal=   None    Shift=    0.000
 RMSDP=3.76D-06 MaxDP=6.99D-04 DE=-1.60D-07 OVMax= 4.02D-03

 Cycle  21  Pass 1  IDiag  1:
 Restarting incremental Fock formation.
 E= -3854.52640525839     Delta-E=       -0.000000240087 Rises=F Damp=F
 DIIS: error= 2.84D-06 at cycle  21 NSaved=  20.
 NSaved=20 IEnMin=20 EnMin= -3854.52640525839     IErMin=20 ErrMin= 2.84D-06
 ErrMax= 2.84D-06  0.00D+00 EMaxC= 1.00D-01 BMatC= 3.33D-09 BMatP= 5.62D-09
 IDIUse=1 WtCom= 1.00D+00 WtEn= 0.00D+00
 Coeff-Com:  0.477D-05-0.523D-04-0.100D-03-0.253D-03 0.124D-03 0.892D-03
 Coeff-Com:  0.589D-02 0.690D-02-0.381D-02-0.421D-01-0.160D+00-0.244D-01
 Coeff-Com:  0.422D+00 0.618D+00 0.169D-01-0.125D+01-0.103D+01 0.505D+00
 Coeff-Com:  0.997D+00 0.938D+00
 Coeff:      0.477D-05-0.523D-04-0.100D-03-0.253D-03 0.124D-03 0.892D-03
 Coeff:      0.589D-02 0.690D-02-0.381D-02-0.421D-01-0.160D+00-0.244D-01
 Coeff:      0.422D+00 0.618D+00 0.169D-01-0.125D+01-0.103D+01 0.505D+00
 Coeff:      0.997D+00 0.938D+00
 Gap=     0.134 Goal=   None    Shift=    0.000
 Gap=     0.094 Goal=   None    Shift=    0.000
 RMSDP=2.64D-06 MaxDP=4.92D-04 DE=-2.40D-07 OVMax= 2.82D-03

 Cycle  22  Pass 1  IDiag  1:
 RMSU=  2.64D-06    CP:  1.00D+00
 E= -3854.52640536482     Delta-E=       -0.000000106436 Rises=F Damp=F
 DIIS: error= 1.99D-06 at cycle  22 NSaved=  20.
 NSaved=20 IEnMin=20 EnMin= -3854.52640536482     IErMin=20 ErrMin= 1.99D-06
 ErrMax= 1.99D-06  0.00D+00 EMaxC= 1.00D-01 BMatC= 2.20D-09 BMatP= 3.33D-09
 IDIUse=1 WtCom= 1.00D+00 WtEn= 0.00D+00
 Coeff-Com: -0.403D-04-0.637D-04-0.189D-03-0.326D-03 0.481D-03 0.221D-02
 Coeff-Com:  0.928D-02 0.245D-01 0.257D-02-0.509D-01-0.145D+00-0.290D-01
 Coeff-Com:  0.200D+00 0.628D+00 0.298D+00-0.771D+00-0.561D+00-0.823D-01
 Coeff-Com:  0.577D+00 0.898D+00
 Coeff:     -0.403D-04-0.637D-04-0.189D-03-0.326D-03 0.481D-03 0.221D-02
 Coeff:      0.928D-02 0.245D-01 0.257D-02-0.509D-01-0.145D+00-0.290D-01
 Coeff:      0.200D+00 0.628D+00 0.298D+00-0.771D+00-0.561D+00-0.823D-01
 Coeff:      0.577D+00 0.898D+00
 Gap=     0.134 Goal=   None    Shift=    0.000
 Gap=     0.094 Goal=   None    Shift=    0.000
 RMSDP=1.53D-06 MaxDP=2.87D-04 DE=-1.06D-07 OVMax= 1.64D-03

 Cycle  23  Pass 1  IDiag  1:
 RMSU=  6.77D-08    CP:  1.00D+00  1.58D+00
 E= -3854.52640540558     Delta-E=       -0.000000040756 Rises=F Damp=F
 DIIS: error= 1.50D-06 at cycle  23 NSaved=  20.
 NSaved=20 IEnMin=20 EnMin= -3854.52640540558     IErMin=20 ErrMin= 1.50D-06
 ErrMax= 1.50D-06  0.00D+00 EMaxC= 1.00D-01 BMatC= 9.73D-10 BMatP= 2.20D-09
 IDIUse=1 WtCom= 1.00D+00 WtEn= 0.00D+00
 Coeff-Com:  0.520D-05-0.258D-04-0.273D-03-0.327D-03-0.154D-02 0.921D-03
 Coeff-Com:  0.114D-01 0.242D-01 0.542D-01-0.448D-01-0.220D+00-0.218D+00
 Coeff-Com:  0.223D+00 0.705D+00 0.236D+00-0.430D+00-0.541D+00-0.330D+00
 Coeff-Com:  0.316D+00 0.122D+01
 Coeff:      0.520D-05-0.258D-04-0.273D-03-0.327D-03-0.154D-02 0.921D-03
 Coeff:      0.114D-01 0.242D-01 0.542D-01-0.448D-01-0.220D+00-0.218D+00
 Coeff:      0.223D+00 0.705D+00 0.236D+00-0.430D+00-0.541D+00-0.330D+00
 Coeff:      0.316D+00 0.122D+01
 Gap=     0.134 Goal=   None    Shift=    0.000
 Gap=     0.094 Goal=   None    Shift=    0.000
 RMSDP=1.12D-06 MaxDP=2.10D-04 DE=-4.08D-08 OVMax= 1.20D-03

 Cycle  24  Pass 1  IDiag  1:
 RMSU=  5.35D-08    CP:  1.00D+00  2.00D+00  2.31D+00
 E= -3854.52640542599     Delta-E=       -0.000000020413 Rises=F Damp=F
 DIIS: error= 1.12D-06 at cycle  24 NSaved=  20.
 NSaved=20 IEnMin=20 EnMin= -3854.52640542599     IErMin=20 ErrMin= 1.12D-06
 ErrMax= 1.12D-06  0.00D+00 EMaxC= 1.00D-01 BMatC= 7.26D-10 BMatP= 9.73D-10
 IDIUse=1 WtCom= 1.00D+00 WtEn= 0.00D+00
 Coeff-Com: -0.502D-04-0.114D-03-0.675D-03-0.111D-02-0.229D-02-0.469D-02
 Coeff-Com:  0.199D-01 0.434D-01 0.504D-01-0.133D+00-0.225D+00-0.181D+00
 Coeff-Com:  0.288D+00 0.532D+00 0.212D-01-0.276D+00-0.536D+00-0.337D+00
 Coeff-Com:  0.837D+00 0.905D+00
 Coeff:     -0.502D-04-0.114D-03-0.675D-03-0.111D-02-0.229D-02-0.469D-02
 Coeff:      0.199D-01 0.434D-01 0.504D-01-0.133D+00-0.225D+00-0.181D+00
 Coeff:      0.288D+00 0.532D+00 0.212D-01-0.276D+00-0.536D+00-0.337D+00
 Coeff:      0.837D+00 0.905D+00
 Gap=     0.134 Goal=   None    Shift=    0.000
 Gap=     0.094 Goal=   None    Shift=    0.000
 RMSDP=7.87D-07 MaxDP=1.48D-04 DE=-2.04D-08 OVMax= 8.39D-04

 Cycle  25  Pass 1  IDiag  1:
 RMSU=  4.63D-08    CP:  1.00D+00  2.30D+00  3.00D+00  2.04D+00
 E= -3854.52640543551     Delta-E=       -0.000000009513 Rises=F Damp=F
 DIIS: error= 8.28D-07 at cycle  25 NSaved=  20.
 NSaved=20 IEnMin=20 EnMin= -3854.52640543551     IErMin=20 ErrMin= 8.28D-07
 ErrMax= 8.28D-07  0.00D+00 EMaxC= 1.00D-01 BMatC= 3.21D-10 BMatP= 7.26D-10
 IDIUse=1 WtCom= 1.00D+00 WtEn= 0.00D+00
 Coeff-Com:  0.100D-03-0.879D-04 0.349D-03-0.146D-02-0.675D-02-0.336D-02
 Coeff-Com: -0.223D-02 0.455D-01 0.360D-01-0.214D-01-0.192D+00-0.158D+00
 Coeff-Com:  0.146D+00 0.207D+00 0.113D+00-0.110D+00-0.314D+00-0.194D+00
 Coeff-Com:  0.399D+00 0.106D+01
 Coeff:      0.100D-03-0.879D-04 0.349D-03-0.146D-02-0.675D-02-0.336D-02
 Coeff:     -0.223D-02 0.455D-01 0.360D-01-0.214D-01-0.192D+00-0.158D+00
 Coeff:      0.146D+00 0.207D+00 0.113D+00-0.110D+00-0.314D+00-0.194D+00
 Coeff:      0.399D+00 0.106D+01
 Gap=     0.134 Goal=   None    Shift=    0.000
 Gap=     0.094 Goal=   None    Shift=    0.000
 RMSDP=4.39D-07 MaxDP=8.27D-05 DE=-9.51D-09 OVMax= 4.68D-04

 Cycle  26  Pass 1  IDiag  1:
 RMSU=  3.91D-08    CP:  1.00D+00  2.46D+00  3.00D+00  3.00D+00  2.56D+00
 E= -3854.52640543927     Delta-E=       -0.000000003760 Rises=F Damp=F
 DIIS: error= 6.36D-07 at cycle  26 NSaved=  20.
 NSaved=20 IEnMin=20 EnMin= -3854.52640543927     IErMin=20 ErrMin= 6.36D-07
 ErrMax= 6.36D-07  0.00D+00 EMaxC= 1.00D-01 BMatC= 2.14D-10 BMatP= 3.21D-10
 IDIUse=1 WtCom= 1.00D+00 WtEn= 0.00D+00
 Coeff-Com:  0.184D-03 0.557D-03 0.112D-02 0.284D-02-0.725D-02-0.164D-01
 Coeff-Com: -0.169D-01 0.501D-01 0.760D-01 0.432D-01-0.122D+00-0.197D+00
 Coeff-Com:  0.458D-01 0.151D+00 0.202D+00 0.187D-03-0.579D+00-0.248D+00
 Coeff-Com:  0.721D+00 0.893D+00
 Coeff:      0.184D-03 0.557D-03 0.112D-02 0.284D-02-0.725D-02-0.164D-01
 Coeff:     -0.169D-01 0.501D-01 0.760D-01 0.432D-01-0.122D+00-0.197D+00
 Coeff:      0.458D-01 0.151D+00 0.202D+00 0.187D-03-0.579D+00-0.248D+00
 Coeff:      0.721D+00 0.893D+00
 Gap=     0.134 Goal=   None    Shift=    0.000
 Gap=     0.094 Goal=   None    Shift=    0.000
 RMSDP=2.91D-07 MaxDP=5.46D-05 DE=-3.76D-09 OVMax= 3.11D-04

 Cycle  27  Pass 1  IDiag  1:
 RMSU=  6.64D-08    CP:  1.00D+00  2.57D+00  3.00D+00  3.00D+00  3.00D+00
                    CP:  1.81D+00
 E= -3854.52640544110     Delta-E=       -0.000000001835 Rises=F Damp=F
 DIIS: error= 5.30D-07 at cycle  27 NSaved=  20.
 NSaved=20 IEnMin=20 EnMin= -3854.52640544110     IErMin=20 ErrMin= 5.30D-07
 ErrMax= 5.30D-07  0.00D+00 EMaxC= 1.00D-01 BMatC= 1.16D-10 BMatP= 2.14D-10
 IDIUse=1 WtCom= 1.00D+00 WtEn= 0.00D+00
 Coeff-Com:  0.552D-04 0.113D-02 0.343D-02-0.113D-02-0.131D-01-0.226D-01
 Coeff-Com:  0.238D-01 0.682D-01 0.663D-01-0.749D-01-0.153D+00 0.115D-01
 Coeff-Com:  0.762D-01 0.124D+00 0.490D-01-0.262D+00-0.226D+00 0.738D-01
 Coeff-Com:  0.522D+00 0.733D+00
 Coeff:      0.552D-04 0.113D-02 0.343D-02-0.113D-02-0.131D-01-0.226D-01
 Coeff:      0.238D-01 0.682D-01 0.663D-01-0.749D-01-0.153D+00 0.115D-01
 Coeff:      0.762D-01 0.124D+00 0.490D-01-0.262D+00-0.226D+00 0.738D-01
 Coeff:      0.522D+00 0.733D+00
 Gap=     0.134 Goal=   None    Shift=    0.000
 Gap=     0.094 Goal=   None    Shift=    0.000
 RMSDP=1.19D-07 MaxDP=2.21D-05 DE=-1.84D-09 OVMax= 1.27D-04

 Cycle  28  Pass 1  IDiag  1:
 RMSU=  1.24D-08    CP:  1.00D+00  2.61D+00  3.00D+00  3.00D+00  3.00D+00
                    CP:  2.21D+00  1.63D+00
 E= -3854.52640544171     Delta-E=       -0.000000000611 Rises=F Damp=F
 DIIS: error= 4.70D-07 at cycle  28 NSaved=  20.
 NSaved=20 IEnMin=20 EnMin= -3854.52640544171     IErMin=20 ErrMin= 4.70D-07
 ErrMax= 4.70D-07  0.00D+00 EMaxC= 1.00D-01 BMatC= 7.40D-11 BMatP= 1.16D-10
 IDIUse=1 WtCom= 1.00D+00 WtEn= 0.00D+00
 Coeff-Com:  0.368D-03 0.135D-02 0.712D-04-0.101D-02-0.128D-01-0.311D-02
 Coeff-Com:  0.174D-01 0.460D-01 0.181D-01-0.386D-01-0.385D-01-0.291D-01
 Coeff-Com:  0.198D-01 0.815D-01 0.840D-01-0.936D-01-0.334D+00-0.668D-01
 Coeff-Com:  0.456D+00 0.892D+00
 Coeff:      0.368D-03 0.135D-02 0.712D-04-0.101D-02-0.128D-01-0.311D-02
 Coeff:      0.174D-01 0.460D-01 0.181D-01-0.386D-01-0.385D-01-0.291D-01
 Coeff:      0.198D-01 0.815D-01 0.840D-01-0.936D-01-0.334D+00-0.668D-01
 Coeff:      0.456D+00 0.892D+00
 Gap=     0.134 Goal=   None    Shift=    0.000
 Gap=     0.094 Goal=   None    Shift=    0.000
 RMSDP=7.82D-08 MaxDP=1.38D-05 DE=-6.11D-10 OVMax= 8.43D-05

 Cycle  29  Pass 1  IDiag  1:
 RMSU=  1.26D-08    CP:  1.00D+00  2.63D+00  3.00D+00  3.00D+00  3.00D+00
                    CP:  2.59D+00  2.19D+00  2.10D+00
 E= -3854.52640544216     Delta-E=       -0.000000000444 Rises=F Damp=F
 DIIS: error= 4.02D-07 at cycle  29 NSaved=  20.
 NSaved=20 IEnMin=20 EnMin= -3854.52640544216     IErMin=20 ErrMin= 4.02D-07
 ErrMax= 4.02D-07  0.00D+00 EMaxC= 1.00D-01 BMatC= 5.12D-11 BMatP= 7.40D-11
 IDIUse=1 WtCom= 1.00D+00 WtEn= 0.00D+00
 Coeff-Com: -0.843D-04 0.113D-02 0.333D-02 0.372D-03-0.136D-01-0.159D-01
 Coeff-Com:  0.495D-02 0.449D-01 0.342D-01-0.337D-01-0.502D-01-0.385D-01
 Coeff-Com:  0.293D-01 0.189D+00 0.638D-01-0.256D+00-0.344D+00-0.136D+00
 Coeff-Com:  0.545D+00 0.971D+00
 Coeff:     -0.843D-04 0.113D-02 0.333D-02 0.372D-03-0.136D-01-0.159D-01
 Coeff:      0.495D-02 0.449D-01 0.342D-01-0.337D-01-0.502D-01-0.385D-01
 Coeff:      0.293D-01 0.189D+00 0.638D-01-0.256D+00-0.344D+00-0.136D+00
 Coeff:      0.545D+00 0.971D+00
 Gap=     0.134 Goal=   None    Shift=    0.000
 Gap=     0.094 Goal=   None    Shift=    0.000
 RMSDP=6.01D-08 MaxDP=9.91D-06 DE=-4.44D-10 OVMax= 6.55D-05

 Cycle  30  Pass 1  IDiag  1:
 RMSU=  1.04D-08    CP:  1.00D+00  2.65D+00  3.00D+00  3.00D+00  3.00D+00
                    CP:  2.92D+00  2.63D+00  3.00D+00  2.21D+00
 E= -3854.52640544249     Delta-E=       -0.000000000338 Rises=F Damp=F
 DIIS: error= 3.37D-07 at cycle  30 NSaved=  20.
 NSaved=20 IEnMin=20 EnMin= -3854.52640544249     IErMin=20 ErrMin= 3.37D-07
 ErrMax= 3.37D-07  0.00D+00 EMaxC= 1.00D-01 BMatC= 4.00D-11 BMatP= 5.12D-11
 IDIUse=1 WtCom= 1.00D+00 WtEn= 0.00D+00
 Coeff-Com:  0.218D-02-0.471D-04 0.615D-02-0.722D-02-0.177D-01-0.233D-01
 Coeff-Com:  0.195D-01 0.420D-01-0.458D-02-0.150D-01-0.302D-01-0.244D-01
 Coeff-Com:  0.746D-01 0.114D+00 0.410D-01-0.236D+00-0.447D+00-0.265D+00
 Coeff-Com:  0.823D+00 0.948D+00
 Coeff:      0.218D-02-0.471D-04 0.615D-02-0.722D-02-0.177D-01-0.233D-01
 Coeff:      0.195D-01 0.420D-01-0.458D-02-0.150D-01-0.302D-01-0.244D-01
 Coeff:      0.746D-01 0.114D+00 0.410D-01-0.236D+00-0.447D+00-0.265D+00
 Coeff:      0.823D+00 0.948D+00
 Gap=     0.134 Goal=   None    Shift=    0.000
 Gap=     0.094 Goal=   None    Shift=    0.000
 RMSDP=5.93D-08 MaxDP=8.94D-06 DE=-3.38D-10 OVMax= 6.56D-05

 Cycle  31  Pass 1  IDiag  1:
 RMSU=  1.99D-08    CP:  1.00D+00  2.66D+00  3.00D+00  3.00D+00  3.00D+00
                    CP:  3.00D+00  3.00D+00  3.00D+00  3.00D+00  3.00D+00
 E= -3854.52640544283     Delta-E=       -0.000000000335 Rises=F Damp=F
 DIIS: error= 2.62D-07 at cycle  31 NSaved=  20.
 NSaved=20 IEnMin=20 EnMin= -3854.52640544283     IErMin=20 ErrMin= 2.62D-07
 ErrMax= 2.62D-07  0.00D+00 EMaxC= 1.00D-01 BMatC= 2.42D-11 BMatP= 4.00D-11
 IDIUse=1 WtCom= 1.00D+00 WtEn= 0.00D+00
 Coeff-Com: -0.354D-02 0.239D-02 0.615D-02 0.497D-02-0.472D-02-0.100D-01
 Coeff-Com: -0.179D-01 0.626D-02 0.254D-01 0.287D-01-0.136D-01-0.138D+00
 Coeff-Com: -0.212D-01 0.246D+00 0.198D+00-0.160D+00-0.661D+00-0.345D+00
 Coeff-Com:  0.583D+00 0.127D+01
 Coeff:     -0.354D-02 0.239D-02 0.615D-02 0.497D-02-0.472D-02-0.100D-01
 Coeff:     -0.179D-01 0.626D-02 0.254D-01 0.287D-01-0.136D-01-0.138D+00
 Coeff:     -0.212D-01 0.246D+00 0.198D+00-0.160D+00-0.661D+00-0.345D+00
 Coeff:      0.583D+00 0.127D+01
 Gap=     0.134 Goal=   None    Shift=    0.000
 Gap=     0.094 Goal=   None    Shift=    0.000
 RMSDP=6.92D-08 MaxDP=1.03D-05 DE=-3.35D-10 OVMax= 7.70D-05

 Cycle  32  Pass 1  IDiag  1:
 RMSU=  3.93D-08    CP:  1.00D+00  2.68D+00  3.00D+00  3.00D+00  3.00D+00
                    CP:  3.00D+00  3.00D+00  3.00D+00  3.00D+00  3.00D+00
                    CP:  3.00D+00
 E= -3854.52640544304     Delta-E=       -0.000000000216 Rises=F Damp=F
 DIIS: error= 1.65D-07 at cycle  32 NSaved=  20.
 NSaved=20 IEnMin=20 EnMin= -3854.52640544304     IErMin=20 ErrMin= 1.65D-07
 ErrMax= 1.65D-07  0.00D+00 EMaxC= 1.00D-01 BMatC= 1.81D-11 BMatP= 2.42D-11
 IDIUse=1 WtCom= 1.00D+00 WtEn= 0.00D+00
 Coeff-Com: -0.299D-02 0.304D-02 0.545D-02 0.920D-02-0.384D-02-0.284D-01
 Coeff-Com:  0.486D-02 0.200D-01 0.409D-01 0.148D-01-0.185D+00-0.128D+00
 Coeff-Com:  0.192D+00 0.406D+00 0.246D+00-0.346D+00-0.106D+01-0.297D+00
 Coeff-Com:  0.117D+01 0.944D+00
 Coeff:     -0.299D-02 0.304D-02 0.545D-02 0.920D-02-0.384D-02-0.284D-01
 Coeff:      0.486D-02 0.200D-01 0.409D-01 0.148D-01-0.185D+00-0.128D+00
 Coeff:      0.192D+00 0.406D+00 0.246D+00-0.346D+00-0.106D+01-0.297D+00
 Coeff:      0.117D+01 0.944D+00
 Gap=     0.134 Goal=   None    Shift=    0.000
 Gap=     0.094 Goal=   None    Shift=    0.000
 RMSDP=6.06D-08 MaxDP=9.76D-06 DE=-2.16D-10 OVMax= 6.80D-05

 Cycle  33  Pass 1  IDiag  1:
 RMSU=  3.74D-08    CP:  1.00D+00  2.69D+00  3.00D+00  3.00D+00  3.00D+00
                    CP:  3.00D+00  3.00D+00  3.00D+00  3.00D+00  3.00D+00
                    CP:  3.00D+00  1.93D+00
 E= -3854.52640544318     Delta-E=       -0.000000000133 Rises=F Damp=F
 DIIS: error= 7.44D-08 at cycle  33 NSaved=  20.
 NSaved=20 IEnMin=20 EnMin= -3854.52640544318     IErMin=20 ErrMin= 7.44D-08
 ErrMax= 7.44D-08  0.00D+00 EMaxC= 1.00D-01 BMatC= 4.72D-12 BMatP= 1.81D-11
 IDIUse=1 WtCom= 1.00D+00 WtEn= 0.00D+00
 Coeff-Com: -0.780D-03 0.214D-02 0.596D-02 0.286D-02-0.873D-02-0.218D-02
 Coeff-Com:  0.215D-03 0.503D-02 0.129D-01-0.199D-01-0.479D-01-0.297D-01
 Coeff-Com:  0.104D+00 0.192D+00 0.857D-01-0.330D+00-0.374D+00-0.138D-01
 Coeff-Com:  0.467D+00 0.949D+00
 Coeff:     -0.780D-03 0.214D-02 0.596D-02 0.286D-02-0.873D-02-0.218D-02
 Coeff:      0.215D-03 0.503D-02 0.129D-01-0.199D-01-0.479D-01-0.297D-01
 Coeff:      0.104D+00 0.192D+00 0.857D-01-0.330D+00-0.374D+00-0.138D-01
 Coeff:      0.467D+00 0.949D+00
 Gap=     0.134 Goal=   None    Shift=    0.000
 Gap=     0.094 Goal=   None    Shift=    0.000
 RMSDP=3.05D-08 MaxDP=5.14D-06 DE=-1.33D-10 OVMax= 3.43D-05

 Cycle  34  Pass 1  IDiag  1:
 RMSU=  2.87D-09    CP:  1.00D+00  2.70D+00  3.00D+00  3.00D+00  3.00D+00
                    CP:  3.00D+00  3.00D+00  3.00D+00  3.00D+00  3.00D+00
                    CP:  3.00D+00  2.41D+00  1.52D+00
 E= -3854.52640544320     Delta-E=       -0.000000000024 Rises=F Damp=F
 DIIS: error= 3.04D-08 at cycle  34 NSaved=  20.
 NSaved=20 IEnMin=20 EnMin= -3854.52640544320     IErMin=20 ErrMin= 3.04D-08
 ErrMax= 3.04D-08  0.00D+00 EMaxC= 1.00D-01 BMatC= 2.95D-12 BMatP= 4.72D-12
 IDIUse=1 WtCom= 1.00D+00 WtEn= 0.00D+00
 Coeff-Com:  0.214D-02 0.102D-02-0.121D-02-0.408D-04-0.114D-02-0.397D-02
 Coeff-Com: -0.551D-02 0.912D-02 0.392D-01-0.774D-02-0.999D-01-0.352D-01
 Coeff-Com:  0.125D+00 0.232D+00 0.106D-01-0.266D+00-0.373D+00 0.805D-01
 Coeff-Com:  0.697D+00 0.596D+00
 Coeff:      0.214D-02 0.102D-02-0.121D-02-0.408D-04-0.114D-02-0.397D-02
 Coeff:     -0.551D-02 0.912D-02 0.392D-01-0.774D-02-0.999D-01-0.352D-01
 Coeff:      0.125D+00 0.232D+00 0.106D-01-0.266D+00-0.373D+00 0.805D-01
 Coeff:      0.697D+00 0.596D+00
 Gap=     0.134 Goal=   None    Shift=    0.000
 Gap=     0.094 Goal=   None    Shift=    0.000
 RMSDP=1.20D-08 MaxDP=2.00D-06 DE=-2.36D-11 OVMax= 1.34D-05

 Cycle  35  Pass 1  IDiag  1:
 RMSU=  1.71D-09    CP:  1.00D+00  2.70D+00  3.00D+00  3.00D+00  3.00D+00
                    CP:  3.00D+00  3.00D+00  3.00D+00  3.00D+00  3.00D+00
                    CP:  3.00D+00  2.60D+00  1.73D+00  1.09D+00
 E= -3854.52640544322     Delta-E=       -0.000000000015 Rises=F Damp=F
 DIIS: error= 1.53D-08 at cycle  35 NSaved=  20.
 NSaved=20 IEnMin=20 EnMin= -3854.52640544322     IErMin=20 ErrMin= 1.53D-08
 ErrMax= 1.53D-08  0.00D+00 EMaxC= 1.00D-01 BMatC= 5.78D-13 BMatP= 2.95D-12
 IDIUse=1 WtCom= 1.00D+00 WtEn= 0.00D+00
 Coeff-Com: -0.148D-02-0.751D-03 0.435D-02 0.577D-03-0.342D-02-0.888D-02
 Coeff-Com: -0.261D-02 0.393D-01 0.205D-01-0.543D-01-0.700D-01-0.273D-02
 Coeff-Com:  0.105D+00 0.145D+00-0.248D-01-0.250D+00-0.916D-01 0.181D+00
 Coeff-Com:  0.337D+00 0.678D+00
 Coeff:     -0.148D-02-0.751D-03 0.435D-02 0.577D-03-0.342D-02-0.888D-02
 Coeff:     -0.261D-02 0.393D-01 0.205D-01-0.543D-01-0.700D-01-0.273D-02
 Coeff:      0.105D+00 0.145D+00-0.248D-01-0.250D+00-0.916D-01 0.181D+00
 Coeff:      0.337D+00 0.678D+00
 Gap=     0.134 Goal=   None    Shift=    0.000
 Gap=     0.094 Goal=   None    Shift=    0.000
 RMSDP=3.29D-09 MaxDP=5.73D-07 DE=-1.46D-11 OVMax= 3.67D-06

 SCF Done:  E(UB3LYP) =  -3854.52640544     A.U. after   35 cycles
            NFock= 35  Conv=0.33D-08     -V/T= 2.0025
 <Sx>= 0.0000 <Sy>= 0.0000 <Sz>= 2.0000 <S**2>= 6.0166 S= 2.0033
 <L.S>= 0.000000000000E+00
 KE= 3.844937463367D+03 PE=-2.027877594141D+04 EE= 6.984838473432D+03
 Annihilation of the first spin contaminant:
 S**2 before annihilation     6.0166,   after     6.0000
 Leave Link  502 at Sat Oct 20 11:28:32 2018, MaxMem=   838860800 cpu:     38265.4
 (Enter /soft/sl6.3/x86_64/gaussian/g09_d01/g09/l601.exe)
 Copying SCF densities to generalized density rwf, IOpCl= 1 IROHF=0.

 **********************************************************************

            Population analysis using the SCF density.

 **********************************************************************

 Orbital symmetries:
 Alpha Orbitals:
       Occupied  (A) (A) (A) (A) (A) (A) (A) (A) (A) (A) (A) (A)
                 (A) (A) (A) (A) (A) (A) (A) (A) (A) (A) (A) (A)
                 (A) (A) (A) (A) (A) (A) (A) (A) (A) (A) (A) (A)
                 (A) (A) (A) (A) (A) (A) (A) (A) (A) (A) (A) (A)
                 (A) (A) (A) (A) (A) (A) (A) (A) (A) (A) (A) (A)
                 (A) (A) (A) (A) (A) (A) (A) (A) (A) (A) (A) (A)
                 (A) (A) (A) (A) (A) (A) (A) (A) (A) (A) (A) (A)
                 (A) (A) (A) (A) (A) (A) (A) (A) (A) (A) (A) (A)
                 (A) (A) (A) (A) (A) (A) (A) (A) (A) (A) (A) (A)
                 (A) (A) (A) (A) (A) (A) (A) (A) (A) (A) (A) (A)
                 (A) (A) (A) (A) (A) (A) (A) (A) (A) (A) (A) (A)
                 (A) (A) (A) (A) (A) (A) (A) (A) (A) (A) (A) (A)
                 (A) (A) (A) (A) (A) (A) (A) (A) (A) (A) (A) (A)
                 (A) (A) (A) (A) (A) (A) (A) (A)
       Virtual   (A) (A) (A) (A) (A) (A) (A) (A) (A) (A) (A) (A)
                 (A) (A) (A) (A) (A) (A) (A) (A) (A) (A) (A) (A)
                 (A) (A) (A) (A) (A) (A) (A) (A) (A) (A) (A) (A)
                 (A) (A) (A) (A) (A) (A) (A) (A) (A) (A) (A) (A)
                 (A) (A) (A) (A) (A) (A) (A) (A) (A) (A) (A) (A)
                 (A) (A) (A) (A) (A) (A) (A) (A) (A) (A) (A) (A)
                 (A) (A) (A) (A) (A) (A) (A) (A) (A) (A) (A) (A)
                 (A) (A) (A) (A) (A) (A) (A) (A) (A) (A) (A) (A)
                 (A) (A) (A) (A) (A) (A) (A) (A) (A) (A) (A) (A)
                 (A) (A) (A) (A) (A) (A) (A) (A) (A) (A) (A) (A)
                 (A) (A) (A) (A) (A) (A) (A) (A) (A) (A) (A) (A)
                 (A) (A) (A) (A) (A) (A) (A) (A) (A) (A) (A) (A)
                 (A) (A) (A) (A) (A) (A) (A) (A) (A) (A) (A) (A)
                 (A) (A) (A) (A) (A) (A) (A) (A) (A) (A) (A) (A)
                 (A) (A) (A) (A) (A) (A) (A) (A) (A) (A) (A) (A)
                 (A) (A) (A) (A) (A) (A) (A) (A) (A) (A) (A) (A)
                 (A) (A) (A) (A) (A) (A) (A) (A) (A) (A) (A) (A)
                 (A) (A) (A) (A) (A) (A) (A) (A) (A) (A) (A) (A)
                 (A) (A) (A) (A) (A) (A) (A) (A) (A) (A) (A) (A)
                 (A) (A) (A) (A) (A) (A) (A) (A) (A) (A) (A) (A)
                 (A) (A) (A) (A) (A) (A) (A) (A) (A) (A) (A) (A)
                 (A) (A) (A) (A) (A) (A) (A) (A) (A) (A) (A) (A)
                 (A) (A) (A) (A) (A) (A) (A) (A) (A) (A) (A) (A)
                 (A) (A) (A) (A) (A) (A) (A) (A) (A) (A) (A) (A)
                 (A) (A) (A) (A) (A) (A) (A) (A) (A) (A) (A) (A)
                 (A) (A) (A) (A) (A) (A) (A) (A) (A) (A) (A) (A)
                 (A) (A) (A) (A) (A) (A) (A) (A) (A) (A) (A) (A)
                 (A) (A) (A) (A) (A) (A) (A) (A) (A) (A) (A) (A)
                 (A) (A) (A) (A) (A) (A) (A) (A) (A) (A) (A) (A)
                 (A) (A) (A) (A) (A) (A) (A) (A) (A) (A) (A) (A)
                 (A) (A) (A) (A) (A) (A) (A) (A) (A) (A) (A) (A)
                 (A) (A) (A) (A) (A) (A) (A) (A) (A) (A) (A) (A)
                 (A) (A) (A) (A) (A) (A) (A) (A) (A) (A) (A) (A)
                 (A) (A) (A) (A) (A) (A) (A) (A) (A) (A) (A) (A)
                 (A) (A) (A) (A) (A) (A) (A) (A) (A) (A) (A) (A)
                 (A) (A) (A) (A) (A) (A) (A) (A) (A) (A) (A) (A)
                 (A) (A) (A) (A) (A) (A) (A) (A) (A) (A) (A) (A)
                 (A) (A) (A) (A) (A) (A) (A) (A) (A) (A) (A) (A)
                 (A) (A) (A) (A) (A) (A) (A) (A) (A) (A) (A) (A)
                 (A) (A) (A) (A) (A) (A) (A) (A) (A) (A) (A) (A)
                 (A) (A) (A) (A) (A) (A) (A) (A) (A) (A) (A) (A)
                 (A) (A) (A) (A) (A) (A) (A) (A) (A) (A) (A) (A)
                 (A) (A) (A) (A) (A) (A) (A) (A) (A) (A) (A) (A)
                 (A) (A) (A) (A) (A) (A) (A) (A) (A) (A) (A) (A)
                 (A) (A) (A) (A) (A) (A) (A) (A) (A) (A) (A) (A)
                 (A) (A) (A) (A) (A) (A) (A) (A) (A) (A) (A) (A)
                 (A) (A) (A) (A) (A) (A) (A) (A) (A) (A) (A) (A)
                 (A) (A) (A) (A) (A) (A) (A) (A) (A) (A) (A) (A)
                 (A) (A) (A) (A) (A) (A) (A) (A) (A) (A) (A) (A)
                 (A) (A) (A) (A) (A) (A) (A) (A) (A) (A) (A) (A)
                 (A) (A) (A) (A) (A) (A) (A) (A) (A) (A) (A) (A)
                 (A) (A) (A) (A) (A) (A) (A) (A) (A) (A) (A) (A)
                 (A) (A) (A) (A) (A) (A) (A) (A) (A) (A) (A) (A)
                 (A) (A) (A) (A) (A) (A) (A) (A) (A) (A) (A) (A)
                 (A) (A) (A) (A) (A) (A) (A) (A) (A) (A) (A) (A)
                 (A) (A) (A) (A) (A) (A) (A) (A) (A) (A) (A) (A)
                 (A) (A) (A) (A) (A) (A) (A) (A) (A) (A) (A) (A)
                 (A) (A) (A) (A) (A) (A) (A) (A) (A) (A) (A) (A)
                 (A) (A) (A) (A) (A) (A) (A) (A) (A) (A) (A) (A)
                 (A) (A) (A) (A) (A) (A) (A) (A) (A) (A) (A) (A)
                 (A) (A) (A) (A) (A) (A) (A) (A) (A) (A) (A) (A)
                 (A) (A) (A) (A) (A) (A) (A) (A) (A) (A) (A) (A)
                 (A) (A) (A) (A) (A) (A) (A) (A) (A) (A) (A) (A)
                 (A) (A) (A) (A) (A) (A)
 Beta  Orbitals:
       Occupied  (A) (A) (A) (A) (A) (A) (A) (A) (A) (A) (A) (A)
                 (A) (A) (A) (A) (A) (A) (A) (A) (A) (A) (A) (A)
                 (A) (A) (A) (A) (A) (A) (A) (A) (A) (A) (A) (A)
                 (A) (A) (A) (A) (A) (A) (A) (A) (A) (A) (A) (A)
                 (A) (A) (A) (A) (A) (A) (A) (A) (A) (A) (A) (A)
                 (A) (A) (A) (A) (A) (A) (A) (A) (A) (A) (A) (A)
                 (A) (A) (A) (A) (A) (A) (A) (A) (A) (A) (A) (A)
                 (A) (A) (A) (A) (A) (A) (A) (A) (A) (A) (A) (A)
                 (A) (A) (A) (A) (A) (A) (A) (A) (A) (A) (A) (A)
                 (A) (A) (A) (A) (A) (A) (A) (A) (A) (A) (A) (A)
                 (A) (A) (A) (A) (A) (A) (A) (A) (A) (A) (A) (A)
                 (A) (A) (A) (A) (A) (A) (A) (A) (A) (A) (A) (A)
                 (A) (A) (A) (A) (A) (A) (A) (A) (A) (A) (A) (A)
                 (A) (A) (A) (A)
       Virtual   (A) (A) (A) (A) (A) (A) (A) (A) (A) (A) (A) (A)
                 (A) (A) (A) (A) (A) (A) (A) (A) (A) (A) (A) (A)
                 (A) (A) (A) (A) (A) (A) (A) (A) (A) (A) (A) (A)
                 (A) (A) (A) (A) (A) (A) (A) (A) (A) (A) (A) (A)
                 (A) (A) (A) (A) (A) (A) (A) (A) (A) (A) (A) (A)
                 (A) (A) (A) (A) (A) (A) (A) (A) (A) (A) (A) (A)
                 (A) (A) (A) (A) (A) (A) (A) (A) (A) (A) (A) (A)
                 (A) (A) (A) (A) (A) (A) (A) (A) (A) (A) (A) (A)
                 (A) (A) (A) (A) (A) (A) (A) (A) (A) (A) (A) (A)
                 (A) (A) (A) (A) (A) (A) (A) (A) (A) (A) (A) (A)
                 (A) (A) (A) (A) (A) (A) (A) (A) (A) (A) (A) (A)
                 (A) (A) (A) (A) (A) (A) (A) (A) (A) (A) (A) (A)
                 (A) (A) (A) (A) (A) (A) (A) (A) (A) (A) (A) (A)
                 (A) (A) (A) (A) (A) (A) (A) (A) (A) (A) (A) (A)
                 (A) (A) (A) (A) (A) (A) (A) (A) (A) (A) (A) (A)
                 (A) (A) (A) (A) (A) (A) (A) (A) (A) (A) (A) (A)
                 (A) (A) (A) (A) (A) (A) (A) (A) (A) (A) (A) (A)
                 (A) (A) (A) (A) (A) (A) (A) (A) (A) (A) (A) (A)
                 (A) (A) (A) (A) (A) (A) (A) (A) (A) (A) (A) (A)
                 (A) (A) (A) (A) (A) (A) (A) (A) (A) (A) (A) (A)
                 (A) (A) (A) (A) (A) (A) (A) (A) (A) (A) (A) (A)
                 (A) (A) (A) (A) (A) (A) (A) (A) (A) (A) (A) (A)
                 (A) (A) (A) (A) (A) (A) (A) (A) (A) (A) (A) (A)
                 (A) (A) (A) (A) (A) (A) (A) (A) (A) (A) (A) (A)
                 (A) (A) (A) (A) (A) (A) (A) (A) (A) (A) (A) (A)
                 (A) (A) (A) (A) (A) (A) (A) (A) (A) (A) (A) (A)
                 (A) (A) (A) (A) (A) (A) (A) (A) (A) (A) (A) (A)
                 (A) (A) (A) (A) (A) (A) (A) (A) (A) (A) (A) (A)
                 (A) (A) (A) (A) (A) (A) (A) (A) (A) (A) (A) (A)
                 (A) (A) (A) (A) (A) (A) (A) (A) (A) (A) (A) (A)
                 (A) (A) (A) (A) (A) (A) (A) (A) (A) (A) (A) (A)
                 (A) (A) (A) (A) (A) (A) (A) (A) (A) (A) (A) (A)
                 (A) (A) (A) (A) (A) (A) (A) (A) (A) (A) (A) (A)
                 (A) (A) (A) (A) (A) (A) (A) (A) (A) (A) (A) (A)
                 (A) (A) (A) (A) (A) (A) (A) (A) (A) (A) (A) (A)
                 (A) (A) (A) (A) (A) (A) (A) (A) (A) (A) (A) (A)
                 (A) (A) (A) (A) (A) (A) (A) (A) (A) (A) (A) (A)
                 (A) (A) (A) (A) (A) (A) (A) (A) (A) (A) (A) (A)
                 (A) (A) (A) (A) (A) (A) (A) (A) (A) (A) (A) (A)
                 (A) (A) (A) (A) (A) (A) (A) (A) (A) (A) (A) (A)
                 (A) (A) (A) (A) (A) (A) (A) (A) (A) (A) (A) (A)
                 (A) (A) (A) (A) (A) (A) (A) (A) (A) (A) (A) (A)
                 (A) (A) (A) (A) (A) (A) (A) (A) (A) (A) (A) (A)
                 (A) (A) (A) (A) (A) (A) (A) (A) (A) (A) (A) (A)
                 (A) (A) (A) (A) (A) (A) (A) (A) (A) (A) (A) (A)
                 (A) (A) (A) (A) (A) (A) (A) (A) (A) (A) (A) (A)
                 (A) (A) (A) (A) (A) (A) (A) (A) (A) (A) (A) (A)
                 (A) (A) (A) (A) (A) (A) (A) (A) (A) (A) (A) (A)
                 (A) (A) (A) (A) (A) (A) (A) (A) (A) (A) (A) (A)
                 (A) (A) (A) (A) (A) (A) (A) (A) (A) (A) (A) (A)
                 (A) (A) (A) (A) (A) (A) (A) (A) (A) (A) (A) (A)
                 (A) (A) (A) (A) (A) (A) (A) (A) (A) (A) (A) (A)
                 (A) (A) (A) (A) (A) (A) (A) (A) (A) (A) (A) (A)
                 (A) (A) (A) (A) (A) (A) (A) (A) (A) (A) (A) (A)
                 (A) (A) (A) (A) (A) (A) (A) (A) (A) (A) (A) (A)
                 (A) (A) (A) (A) (A) (A) (A) (A) (A) (A) (A) (A)
                 (A) (A) (A) (A) (A) (A) (A) (A) (A) (A) (A) (A)
                 (A) (A) (A) (A) (A) (A) (A) (A) (A) (A) (A) (A)
                 (A) (A) (A) (A) (A) (A) (A) (A) (A) (A) (A) (A)
                 (A) (A) (A) (A) (A) (A) (A) (A) (A) (A) (A) (A)
                 (A) (A) (A) (A) (A) (A) (A) (A) (A) (A) (A) (A)
                 (A) (A) (A) (A) (A) (A) (A) (A) (A) (A) (A) (A)
                 (A) (A) (A) (A) (A) (A) (A) (A) (A) (A) (A) (A)
                 (A) (A) (A) (A) (A) (A) (A) (A) (A) (A)
 The electronic state is 5-A.
 Alpha  occ. eigenvalues -- -256.00367-101.41525-101.41207 -29.97520 -25.86261
 Alpha  occ. eigenvalues --  -25.83477 -25.83304 -19.17238 -19.17169 -14.43134
 Alpha  occ. eigenvalues --  -14.43039 -14.38715 -14.38643 -14.36065 -14.35990
 Alpha  occ. eigenvalues --  -14.33079 -14.33074 -10.25966 -10.25924 -10.24406
 Alpha  occ. eigenvalues --  -10.24295 -10.24227 -10.24087 -10.23793 -10.23748
 Alpha  occ. eigenvalues --  -10.23535 -10.23511 -10.22435 -10.22397 -10.20829
 Alpha  occ. eigenvalues --  -10.20810 -10.20776 -10.20725 -10.20250 -10.20222
 Alpha  occ. eigenvalues --  -10.20025 -10.20015 -10.20007 -10.19761 -10.19629
 Alpha  occ. eigenvalues --  -10.19522 -10.19479 -10.19474 -10.18549 -10.18521
 Alpha  occ. eigenvalues --   -9.32963  -9.32645  -7.08975  -7.08715  -7.08694
 Alpha  occ. eigenvalues --   -7.08657  -7.08391  -7.08379  -3.48662  -2.30430
 Alpha  occ. eigenvalues --   -2.24740  -2.24371  -1.12747  -1.12660  -1.09178
 Alpha  occ. eigenvalues --   -1.09097  -0.96814  -0.96721  -0.95088  -0.95005
 Alpha  occ. eigenvalues --   -0.87870  -0.87796  -0.84375  -0.84320  -0.81810
 Alpha  occ. eigenvalues --   -0.81780  -0.79067  -0.79045  -0.78422  -0.78072
 Alpha  occ. eigenvalues --   -0.77178  -0.76950  -0.73166  -0.73005  -0.68576
 Alpha  occ. eigenvalues --   -0.68333  -0.68119  -0.67878  -0.67015  -0.66614
 Alpha  occ. eigenvalues --   -0.64631  -0.64483  -0.64250  -0.63913  -0.62133
 Alpha  occ. eigenvalues --   -0.62044  -0.60069  -0.60035  -0.57929  -0.57814
 Alpha  occ. eigenvalues --   -0.55606  -0.55498  -0.53300  -0.53212  -0.52060
 Alpha  occ. eigenvalues --   -0.51979  -0.50817  -0.50762  -0.49391  -0.49249
 Alpha  occ. eigenvalues --   -0.49168  -0.49031  -0.48650  -0.48519  -0.48333
 Alpha  occ. eigenvalues --   -0.48321  -0.47385  -0.47360  -0.45692  -0.45545
 Alpha  occ. eigenvalues --   -0.44576  -0.44495  -0.44216  -0.44016  -0.42875
 Alpha  occ. eigenvalues --   -0.42778  -0.42745  -0.42251  -0.42162  -0.42061
 Alpha  occ. eigenvalues --   -0.40894  -0.40841  -0.39278  -0.39253  -0.39214
 Alpha  occ. eigenvalues --   -0.38572  -0.38050  -0.37687  -0.36654  -0.36108
 Alpha  occ. eigenvalues --   -0.35511  -0.35420  -0.34538  -0.33381  -0.33023
 Alpha  occ. eigenvalues --   -0.32592  -0.32347  -0.31579  -0.31223  -0.30948
 Alpha  occ. eigenvalues --   -0.30624  -0.30532  -0.30270  -0.29320  -0.28620
 Alpha  occ. eigenvalues --   -0.28521  -0.28302  -0.26365  -0.25643  -0.25588
 Alpha  occ. eigenvalues --   -0.24878  -0.23958  -0.23899  -0.21079  -0.20905
 Alpha  occ. eigenvalues --   -0.20739  -0.20503  -0.19501  -0.19129
 Alpha virt. eigenvalues --   -0.05741  -0.05639  -0.04951  -0.04753  -0.03773
 Alpha virt. eigenvalues --   -0.03760  -0.03042  -0.02915   0.00106   0.00219
 Alpha virt. eigenvalues --    0.02365   0.02663   0.03294   0.03353   0.04554
 Alpha virt. eigenvalues --    0.04743   0.05396   0.05669   0.05938   0.06398
 Alpha virt. eigenvalues --    0.06941   0.06979   0.08651   0.08746   0.09000
 Alpha virt. eigenvalues --    0.09276   0.09479   0.09559   0.09699   0.09795
 Alpha virt. eigenvalues --    0.10351   0.10543   0.11086   0.11551   0.11882
 Alpha virt. eigenvalues --    0.12394   0.13271   0.13908   0.14157   0.14752
 Alpha virt. eigenvalues --    0.14958   0.15972   0.16252   0.16464   0.16811
 Alpha virt. eigenvalues --    0.17742   0.18076   0.18244   0.18392   0.19410
 Alpha virt. eigenvalues --    0.20919   0.21403   0.21741   0.22545   0.22895
 Alpha virt. eigenvalues --    0.23707   0.24129   0.25035   0.25426   0.25858
 Alpha virt. eigenvalues --    0.26574   0.26816   0.26865   0.27303   0.27989
 Alpha virt. eigenvalues --    0.28236   0.28860   0.28935   0.29105   0.29196
 Alpha virt. eigenvalues --    0.29838   0.29986   0.30377   0.30855   0.31439
 Alpha virt. eigenvalues --    0.31659   0.31861   0.33044   0.33360   0.33524
 Alpha virt. eigenvalues --    0.34158   0.34470   0.34924   0.35435   0.35497
 Alpha virt. eigenvalues --    0.35822   0.36022   0.36139   0.36468   0.36989
 Alpha virt. eigenvalues --    0.37397   0.37628   0.37780   0.37830   0.37981
 Alpha virt. eigenvalues --    0.38182   0.38618   0.38940   0.39242   0.39406
 Alpha virt. eigenvalues --    0.39555   0.39750   0.40286   0.40344   0.40815
 Alpha virt. eigenvalues --    0.40845   0.41543   0.41741   0.41912   0.42116
 Alpha virt. eigenvalues --    0.42262   0.42481   0.42850   0.42949   0.43376
 Alpha virt. eigenvalues --    0.43772   0.44346   0.44950   0.45076   0.45576
 Alpha virt. eigenvalues --    0.46135   0.46238   0.46784   0.47268   0.47506
 Alpha virt. eigenvalues --    0.47763   0.48130   0.48384   0.48491   0.49154
 Alpha virt. eigenvalues --    0.49257   0.49690   0.50048   0.50936   0.51142
 Alpha virt. eigenvalues --    0.51315   0.52010   0.52168   0.52461   0.52727
 Alpha virt. eigenvalues --    0.53761   0.54102   0.54502   0.55024   0.55162
 Alpha virt. eigenvalues --    0.55561   0.55662   0.55851   0.56579   0.56639
 Alpha virt. eigenvalues --    0.56800   0.57026   0.57837   0.57865   0.58523
 Alpha virt. eigenvalues --    0.58582   0.58871   0.59252   0.59837   0.59974
 Alpha virt. eigenvalues --    0.60115   0.60175   0.60364   0.60374   0.60719
 Alpha virt. eigenvalues --    0.60855   0.61046   0.61289   0.61543   0.61995
 Alpha virt. eigenvalues --    0.62117   0.63031   0.63365   0.63942   0.64309
 Alpha virt. eigenvalues --    0.64602   0.64941   0.65417   0.66111   0.66269
 Alpha virt. eigenvalues --    0.66377   0.67154   0.67356   0.67808   0.68273
 Alpha virt. eigenvalues --    0.68594   0.69392   0.69739   0.71109   0.71428
 Alpha virt. eigenvalues --    0.71995   0.72035   0.72528   0.72620   0.74090
 Alpha virt. eigenvalues --    0.74213   0.74924   0.75567   0.75947   0.76232
 Alpha virt. eigenvalues --    0.76972   0.77198   0.77350   0.78016   0.78226
 Alpha virt. eigenvalues --    0.78513   0.78648   0.79620   0.79711   0.80370
 Alpha virt. eigenvalues --    0.80862   0.81238   0.81548   0.81843   0.82480
 Alpha virt. eigenvalues --    0.83070   0.83309   0.84247   0.84553   0.85609
 Alpha virt. eigenvalues --    0.85764   0.86079   0.86421   0.86702   0.87129
 Alpha virt. eigenvalues --    0.87510   0.88374   0.88858   0.90158   0.91147
 Alpha virt. eigenvalues --    0.91557   0.92442   0.92512   0.92909   0.94158
 Alpha virt. eigenvalues --    0.94532   0.94574   0.94806   0.95253   0.95670
 Alpha virt. eigenvalues --    0.96170   0.97046   0.97093   0.97697   0.97905
 Alpha virt. eigenvalues --    0.98405   0.98770   0.98964   0.99453   0.99620
 Alpha virt. eigenvalues --    0.99779   1.00506   1.00807   1.01099   1.01342
 Alpha virt. eigenvalues --    1.01716   1.02187   1.02776   1.03067   1.03388
 Alpha virt. eigenvalues --    1.03777   1.04235   1.04513   1.04848   1.05394
 Alpha virt. eigenvalues --    1.05673   1.05723   1.06001   1.06424   1.07512
 Alpha virt. eigenvalues --    1.08038   1.08302   1.08942   1.09306   1.10081
 Alpha virt. eigenvalues --    1.10480   1.12091   1.13114   1.13867   1.14542
 Alpha virt. eigenvalues --    1.15652   1.16781   1.16936   1.17076   1.17340
 Alpha virt. eigenvalues --    1.17608   1.18860   1.19130   1.19950   1.20778
 Alpha virt. eigenvalues --    1.21337   1.22905   1.22926   1.23397   1.24111
 Alpha virt. eigenvalues --    1.24847   1.26458   1.27344   1.28391   1.28648
 Alpha virt. eigenvalues --    1.30172   1.30850   1.31811   1.32357   1.33513
 Alpha virt. eigenvalues --    1.34378   1.34873   1.35158   1.35546   1.36866
 Alpha virt. eigenvalues --    1.37971   1.39638   1.39998   1.41232   1.41266
 Alpha virt. eigenvalues --    1.41390   1.41587   1.42417   1.42858   1.42960
 Alpha virt. eigenvalues --    1.43458   1.44203   1.44343   1.45228   1.45630
 Alpha virt. eigenvalues --    1.45940   1.46797   1.47465   1.48101   1.50100
 Alpha virt. eigenvalues --    1.50702   1.51137   1.51256   1.51671   1.51898
 Alpha virt. eigenvalues --    1.52101   1.52435   1.52533   1.53054   1.53175
 Alpha virt. eigenvalues --    1.53885   1.54049   1.54221   1.54878   1.56225
 Alpha virt. eigenvalues --    1.56296   1.56463   1.56527   1.56884   1.56901
 Alpha virt. eigenvalues --    1.57308   1.57452   1.57658   1.57845   1.58045
 Alpha virt. eigenvalues --    1.58963   1.59910   1.60456   1.61382   1.61579
 Alpha virt. eigenvalues --    1.62258   1.63212   1.63256   1.63928   1.64051
 Alpha virt. eigenvalues --    1.64264   1.64638   1.64815   1.65172   1.65811
 Alpha virt. eigenvalues --    1.66957   1.67473   1.67860   1.68116   1.69346
 Alpha virt. eigenvalues --    1.69891   1.70898   1.71615   1.71996   1.72254
 Alpha virt. eigenvalues --    1.73230   1.73822   1.74395   1.74572   1.74908
 Alpha virt. eigenvalues --    1.75153   1.75175   1.75603   1.77375   1.77808
 Alpha virt. eigenvalues --    1.77845   1.78675   1.78967   1.79680   1.80148
 Alpha virt. eigenvalues --    1.81665   1.82731   1.83128   1.83240   1.84005
 Alpha virt. eigenvalues --    1.86326   1.86591   1.86971   1.87398   1.87752
 Alpha virt. eigenvalues --    1.88464   1.88529   1.88651   1.89325   1.89482
 Alpha virt. eigenvalues --    1.89897   1.90175   1.90687   1.90864   1.91099
 Alpha virt. eigenvalues --    1.91258   1.91357   1.91840   1.93167   1.93251
 Alpha virt. eigenvalues --    1.94850   1.95524   1.95904   1.96365   1.97378
 Alpha virt. eigenvalues --    1.97981   1.98535   1.98640   1.99641   1.99812
 Alpha virt. eigenvalues --    2.00201   2.00827   2.01315   2.02358   2.03974
 Alpha virt. eigenvalues --    2.04411   2.04481   2.04909   2.05050   2.05303
 Alpha virt. eigenvalues --    2.06388   2.06463   2.06982   2.07912   2.10496
 Alpha virt. eigenvalues --    2.10820   2.12191   2.12804   2.13759   2.14233
 Alpha virt. eigenvalues --    2.16307   2.16397   2.17261   2.17417   2.18448
 Alpha virt. eigenvalues --    2.18578   2.18694   2.19368   2.23443   2.24091
 Alpha virt. eigenvalues --    2.24303   2.24522   2.24651   2.25663   2.26127
 Alpha virt. eigenvalues --    2.26898   2.27826   2.28455   2.28481   2.28964
 Alpha virt. eigenvalues --    2.29137   2.29282   2.29807   2.29989   2.30583
 Alpha virt. eigenvalues --    2.31177   2.31277   2.31846   2.32761   2.33326
 Alpha virt. eigenvalues --    2.33859   2.34026   2.34484   2.37011   2.37298
 Alpha virt. eigenvalues --    2.38268   2.38683   2.38944   2.39695   2.40817
 Alpha virt. eigenvalues --    2.41527   2.41844   2.42572   2.42713   2.43382
 Alpha virt. eigenvalues --    2.44193   2.47016   2.47034   2.47607   2.48000
 Alpha virt. eigenvalues --    2.49459   2.49840   2.51808   2.52083   2.53566
 Alpha virt. eigenvalues --    2.53637   2.55645   2.55892   2.56584   2.56679
 Alpha virt. eigenvalues --    2.57061   2.57654   2.58032   2.58212   2.58325
 Alpha virt. eigenvalues --    2.58685   2.59064   2.59261   2.60082   2.60144
 Alpha virt. eigenvalues --    2.60585   2.60784   2.61583   2.61859   2.62506
 Alpha virt. eigenvalues --    2.62604   2.62895   2.63618   2.63820   2.64237
 Alpha virt. eigenvalues --    2.64405   2.64586   2.64747   2.65409   2.65738
 Alpha virt. eigenvalues --    2.65907   2.66401   2.66666   2.67230   2.67689
 Alpha virt. eigenvalues --    2.67958   2.68082   2.69734   2.69791   2.70169
 Alpha virt. eigenvalues --    2.70559   2.71439   2.71781   2.72070   2.72196
 Alpha virt. eigenvalues --    2.73448   2.74391   2.75789   2.75932   2.76564
 Alpha virt. eigenvalues --    2.76655   2.77797   2.77947   2.79250   2.79399
 Alpha virt. eigenvalues --    2.81849   2.82196   2.82706   2.82962   2.83716
 Alpha virt. eigenvalues --    2.84101   2.84298   2.85766   2.85932   2.87776
 Alpha virt. eigenvalues --    2.87900   2.88866   2.89445   2.89618   2.89831
 Alpha virt. eigenvalues --    2.90585   2.90690   2.93135   2.93487   2.95085
 Alpha virt. eigenvalues --    2.95655   2.96072   2.96350   2.97130   2.97495
 Alpha virt. eigenvalues --    2.97994   2.98220   2.98996   3.00053   3.00975
 Alpha virt. eigenvalues --    3.01631   3.01938   3.02057   3.03385   3.03710
 Alpha virt. eigenvalues --    3.04871   3.05318   3.07034   3.08086   3.12851
 Alpha virt. eigenvalues --    3.13376   3.14283   3.14634   3.16741   3.17022
 Alpha virt. eigenvalues --    3.22073   3.22110   3.22647   3.23365   3.25464
 Alpha virt. eigenvalues --    3.25995   3.28909   3.29047   3.33445   3.33851
 Alpha virt. eigenvalues --    3.34290   3.34919   3.35561   3.37130   3.37536
 Alpha virt. eigenvalues --    3.38978   3.40315   3.42055   3.42921   3.44743
 Alpha virt. eigenvalues --    3.45153   3.45871   3.46266   3.46541   3.46597
 Alpha virt. eigenvalues --    3.53210   3.53222   3.56780   3.56887   3.58460
 Alpha virt. eigenvalues --    3.59978   3.61015   3.61044   3.62309   3.63930
 Alpha virt. eigenvalues --    3.71475   3.71900   3.73372   3.73473   3.74088
 Alpha virt. eigenvalues --    3.76355   3.76833   3.78000   3.82888   3.85693
 Alpha virt. eigenvalues --    3.86561   3.86994   3.87486   3.87752   3.89299
 Alpha virt. eigenvalues --    3.89517   3.95272   3.95334   3.96854   3.98862
 Alpha virt. eigenvalues --    4.00254   4.00572   4.02199   4.03459   4.04094
 Alpha virt. eigenvalues --    4.04227   4.04755   4.05316   4.07620   4.08062
 Alpha virt. eigenvalues --    4.09147   4.09514   4.13772   4.15090   4.16217
 Alpha virt. eigenvalues --    4.18837   4.26980   4.27190   4.41670   4.45379
 Alpha virt. eigenvalues --    4.49594   4.50021   4.60975   4.67663   4.80325
 Alpha virt. eigenvalues --    4.80429   4.82197   4.82290   4.87271   4.87319
 Alpha virt. eigenvalues --    5.07325   5.07699   5.23099   5.23611   5.25711
 Alpha virt. eigenvalues --    5.25764   5.61286   5.61543   5.62471   5.68786
 Alpha virt. eigenvalues --    5.74878   5.75007   5.75071   5.88835   6.01296
 Alpha virt. eigenvalues --    7.86765   7.96700   8.07299   9.60274   9.74703
 Alpha virt. eigenvalues --   23.45679  23.45790  23.60960  23.61173  23.76761
 Alpha virt. eigenvalues --   23.77074  23.84172  23.84280  23.87143  23.87280
 Alpha virt. eigenvalues --   23.87592  23.87754  23.91240  23.91286  23.98283
 Alpha virt. eigenvalues --   23.98477  24.01997  24.02055  24.07198  24.07294
 Alpha virt. eigenvalues --   24.09161  24.09171  24.11132  24.11218  24.14780
 Alpha virt. eigenvalues --   24.14805  24.15770  24.15895  25.54974  25.63143
 Alpha virt. eigenvalues --   25.72654  25.73403  25.76447  25.91376  26.29363
 Alpha virt. eigenvalues --   33.79191  33.87401  33.95150  35.36461  35.36852
 Alpha virt. eigenvalues --   35.48145  35.48265  35.59828  35.60120  35.64396
 Alpha virt. eigenvalues --   35.65267  49.89562  49.89633 147.17239 215.53534
 Alpha virt. eigenvalues --  215.70982 777.00507
  Beta  occ. eigenvalues -- -256.00390-101.41449-101.41134 -29.89827 -25.78960
  Beta  occ. eigenvalues --  -25.77649 -25.77569 -19.17238 -19.17168 -14.43122
  Beta  occ. eigenvalues --  -14.43027 -14.38715 -14.38640 -14.35947 -14.35873
  Beta  occ. eigenvalues --  -14.32960 -14.32957 -10.25966 -10.25924 -10.24406
  Beta  occ. eigenvalues --  -10.24295 -10.24225 -10.24086 -10.23794 -10.23749
  Beta  occ. eigenvalues --  -10.23540 -10.23519 -10.22432 -10.22395 -10.20828
  Beta  occ. eigenvalues --  -10.20817 -10.20781 -10.20724 -10.20250 -10.20222
  Beta  occ. eigenvalues --  -10.20030 -10.20023 -10.20007 -10.19761 -10.19629
  Beta  occ. eigenvalues --  -10.19522 -10.19472 -10.19468 -10.18544 -10.18517
  Beta  occ. eigenvalues --   -9.32890  -9.32575  -7.08834  -7.08631  -7.08602
  Beta  occ. eigenvalues --   -7.08518  -7.08317  -7.08291  -3.30275  -2.07768
  Beta  occ. eigenvalues --   -2.06839  -2.06745  -1.12700  -1.12612  -1.09178
  Beta  occ. eigenvalues --   -1.09097  -0.96719  -0.96627  -0.95015  -0.94934
  Beta  occ. eigenvalues --   -0.87858  -0.87783  -0.84360  -0.84303  -0.81776
  Beta  occ. eigenvalues --   -0.81749  -0.79056  -0.79034  -0.78419  -0.78066
  Beta  occ. eigenvalues --   -0.77163  -0.76936  -0.73151  -0.72990  -0.68309
  Beta  occ. eigenvalues --   -0.68098  -0.67896  -0.67639  -0.66965  -0.66556
  Beta  occ. eigenvalues --   -0.64608  -0.64470  -0.64222  -0.63889  -0.62093
  Beta  occ. eigenvalues --   -0.62003  -0.60043  -0.60011  -0.57903  -0.57792
  Beta  occ. eigenvalues --   -0.55589  -0.55484  -0.53250  -0.53174  -0.52046
  Beta  occ. eigenvalues --   -0.51963  -0.50776  -0.50724  -0.49376  -0.49240
  Beta  occ. eigenvalues --   -0.49159  -0.49012  -0.48610  -0.48481  -0.48308
  Beta  occ. eigenvalues --   -0.48296  -0.47369  -0.47339  -0.45689  -0.45544
  Beta  occ. eigenvalues --   -0.44557  -0.44480  -0.44207  -0.44003  -0.42765
  Beta  occ. eigenvalues --   -0.42733  -0.42499  -0.42185  -0.42089  -0.41984
  Beta  occ. eigenvalues --   -0.40867  -0.40812  -0.39268  -0.39227  -0.38663
  Beta  occ. eigenvalues --   -0.38326  -0.37904  -0.36923  -0.36406  -0.35832
  Beta  occ. eigenvalues --   -0.35497  -0.35393  -0.32993  -0.32765  -0.32511
  Beta  occ. eigenvalues --   -0.31280  -0.31187  -0.30713  -0.30480  -0.30107
  Beta  occ. eigenvalues --   -0.29904  -0.29508  -0.28523  -0.28483  -0.25642
  Beta  occ. eigenvalues --   -0.25606  -0.24912  -0.24033  -0.23958  -0.23809
  Beta  occ. eigenvalues --   -0.21708  -0.21661  -0.21252  -0.20293  -0.15285
  Beta virt. eigenvalues --   -0.05865  -0.05673  -0.05302  -0.04691  -0.03774
  Beta virt. eigenvalues --   -0.03764  -0.03223  -0.02911  -0.00602   0.00116
  Beta virt. eigenvalues --    0.00341   0.00916   0.02367   0.02491   0.02684
  Beta virt. eigenvalues --    0.03291   0.03355   0.04484   0.04752   0.05365
  Beta virt. eigenvalues --    0.05664   0.05924   0.06087   0.06487   0.06947
  Beta virt. eigenvalues --    0.07002   0.08664   0.08771   0.09032   0.09283
  Beta virt. eigenvalues --    0.09481   0.09561   0.09704   0.09795   0.10393
  Beta virt. eigenvalues --    0.10592   0.11168   0.11642   0.11973   0.12423
  Beta virt. eigenvalues --    0.13413   0.13953   0.14190   0.14838   0.15014
  Beta virt. eigenvalues --    0.15999   0.16369   0.16506   0.16852   0.18003
  Beta virt. eigenvalues --    0.18272   0.18336   0.18989   0.20157   0.21084
  Beta virt. eigenvalues --    0.21414   0.21793   0.22606   0.22917   0.23745
  Beta virt. eigenvalues --    0.24218   0.25315   0.25449   0.26257   0.26593
  Beta virt. eigenvalues --    0.26884   0.26906   0.27360   0.28021   0.28374
  Beta virt. eigenvalues --    0.29041   0.29088   0.29108   0.29200   0.29884
  Beta virt. eigenvalues --    0.30041   0.30473   0.30988   0.31482   0.31767
  Beta virt. eigenvalues --    0.31927   0.33190   0.33484   0.33603   0.34228
  Beta virt. eigenvalues --    0.34506   0.35086   0.35533   0.35610   0.35861
  Beta virt. eigenvalues --    0.36139   0.36189   0.36513   0.37102   0.37425
  Beta virt. eigenvalues --    0.37688   0.37843   0.37907   0.38060   0.38226
  Beta virt. eigenvalues --    0.38658   0.38967   0.39250   0.39439   0.39626
  Beta virt. eigenvalues --    0.39828   0.40339   0.40375   0.40832   0.40926
  Beta virt. eigenvalues --    0.41589   0.41774   0.41998   0.42141   0.42295
  Beta virt. eigenvalues --    0.42549   0.42902   0.42974   0.43422   0.43816
  Beta virt. eigenvalues --    0.44451   0.45006   0.45112   0.45621   0.46207
  Beta virt. eigenvalues --    0.46321   0.46851   0.47315   0.47527   0.47820
  Beta virt. eigenvalues --    0.48175   0.48416   0.48512   0.49210   0.49316
  Beta virt. eigenvalues --    0.49771   0.50083   0.50980   0.51166   0.51371
  Beta virt. eigenvalues --    0.52145   0.52291   0.52565   0.52796   0.53833
  Beta virt. eigenvalues --    0.54278   0.54660   0.55179   0.55346   0.55678
  Beta virt. eigenvalues --    0.55837   0.55911   0.56714   0.56861   0.56944
  Beta virt. eigenvalues --    0.57209   0.57860   0.58004   0.58579   0.58814
  Beta virt. eigenvalues --    0.58965   0.59400   0.59964   0.60023   0.60131
  Beta virt. eigenvalues --    0.60237   0.60402   0.60630   0.60743   0.60884
  Beta virt. eigenvalues --    0.61132   0.61420   0.61592   0.62050   0.62180
  Beta virt. eigenvalues --    0.63096   0.63411   0.64048   0.64403   0.64666
  Beta virt. eigenvalues --    0.65253   0.65536   0.66235   0.66431   0.66660
  Beta virt. eigenvalues --    0.67196   0.67478   0.67847   0.68353   0.68760
  Beta virt. eigenvalues --    0.69460   0.69808   0.71132   0.71508   0.72037
  Beta virt. eigenvalues --    0.72066   0.72579   0.72676   0.74205   0.74389
  Beta virt. eigenvalues --    0.75003   0.75742   0.76366   0.76567   0.77013
  Beta virt. eigenvalues --    0.77300   0.77427   0.78124   0.78519   0.78649
  Beta virt. eigenvalues --    0.78832   0.79669   0.79935   0.80604   0.81055
  Beta virt. eigenvalues --    0.81343   0.81772   0.81902   0.82629   0.83298
  Beta virt. eigenvalues --    0.83477   0.84419   0.84666   0.85676   0.85880
  Beta virt. eigenvalues --    0.86136   0.86610   0.86788   0.87204   0.87635
  Beta virt. eigenvalues --    0.88822   0.88983   0.90313   0.91317   0.91765
  Beta virt. eigenvalues --    0.92539   0.92815   0.93712   0.94392   0.94879
  Beta virt. eigenvalues --    0.95269   0.95299   0.95789   0.96290   0.96815
  Beta virt. eigenvalues --    0.97274   0.97570   0.97948   0.98262   0.98684
  Beta virt. eigenvalues --    0.99041   0.99240   0.99546   0.99789   0.99909
  Beta virt. eigenvalues --    1.00711   1.00950   1.01256   1.01750   1.01937
  Beta virt. eigenvalues --    1.02293   1.02913   1.03221   1.03488   1.03858
  Beta virt. eigenvalues --    1.04408   1.04749   1.04975   1.05521   1.05723
  Beta virt. eigenvalues --    1.05793   1.06083   1.06489   1.07538   1.08092
  Beta virt. eigenvalues --    1.08359   1.08950   1.09355   1.10166   1.10511
  Beta virt. eigenvalues --    1.12163   1.13371   1.14008   1.14750   1.15776
  Beta virt. eigenvalues --    1.16909   1.17059   1.17164   1.17705   1.18190
  Beta virt. eigenvalues --    1.18930   1.19156   1.20743   1.21062   1.22333
  Beta virt. eigenvalues --    1.22943   1.23018   1.23979   1.24990   1.25348
  Beta virt. eigenvalues --    1.26881   1.27657   1.28601   1.28770   1.30248
  Beta virt. eigenvalues --    1.30945   1.32246   1.32432   1.34399   1.35017
  Beta virt. eigenvalues --    1.35327   1.35686   1.37105   1.37654   1.39260
  Beta virt. eigenvalues --    1.40449   1.41214   1.41343   1.41399   1.41829
  Beta virt. eigenvalues --    1.41911   1.42638   1.42919   1.43124   1.43768
  Beta virt. eigenvalues --    1.44204   1.44368   1.45449   1.45867   1.47288
  Beta virt. eigenvalues --    1.47642   1.48274   1.49616   1.50905   1.51134
  Beta virt. eigenvalues --    1.51207   1.51518   1.51770   1.52205   1.52258
  Beta virt. eigenvalues --    1.52545   1.52612   1.53209   1.53524   1.54144
  Beta virt. eigenvalues --    1.54192   1.54389   1.55001   1.56254   1.56371
  Beta virt. eigenvalues --    1.56490   1.56553   1.56904   1.56919   1.57384
  Beta virt. eigenvalues --    1.57491   1.57666   1.57986   1.58065   1.59061
  Beta virt. eigenvalues --    1.60025   1.60637   1.61500   1.61703   1.62364
  Beta virt. eigenvalues --    1.63360   1.63697   1.64174   1.64311   1.64475
  Beta virt. eigenvalues --    1.64714   1.64842   1.65289   1.66064   1.67123
  Beta virt. eigenvalues --    1.67552   1.67932   1.68201   1.69503   1.69984
  Beta virt. eigenvalues --    1.71487   1.71676   1.72060   1.72316   1.73789
  Beta virt. eigenvalues --    1.73881   1.74580   1.74800   1.75021   1.75172
  Beta virt. eigenvalues --    1.75244   1.76275   1.77459   1.77888   1.78067
  Beta virt. eigenvalues --    1.78714   1.79530   1.80303   1.81093   1.82065
  Beta virt. eigenvalues --    1.83000   1.83379   1.83747   1.86029   1.86635
  Beta virt. eigenvalues --    1.86873   1.87378   1.87531   1.88211   1.88537
  Beta virt. eigenvalues --    1.88654   1.88952   1.89694   1.89950   1.90169
  Beta virt. eigenvalues --    1.90387   1.90923   1.90956   1.91198   1.91544
  Beta virt. eigenvalues --    1.91676   1.91990   1.93345   1.93462   1.95624
  Beta virt. eigenvalues --    1.95745   1.96172   1.96905   1.97683   1.98420
  Beta virt. eigenvalues --    1.98585   1.98706   1.99731   1.99899   2.00461
  Beta virt. eigenvalues --    2.00987   2.01527   2.02741   2.04120   2.04455
  Beta virt. eigenvalues --    2.04580   2.04968   2.05065   2.05660   2.06395
  Beta virt. eigenvalues --    2.06465   2.07109   2.08618   2.10515   2.10877
  Beta virt. eigenvalues --    2.12256   2.12914   2.13814   2.14319   2.16353
  Beta virt. eigenvalues --    2.16457   2.17309   2.17452   2.18526   2.18666
  Beta virt. eigenvalues --    2.18774   2.19513   2.23566   2.24191   2.24396
  Beta virt. eigenvalues --    2.24715   2.24786   2.25980   2.26280   2.27201
  Beta virt. eigenvalues --    2.28024   2.28488   2.28532   2.29045   2.29171
  Beta virt. eigenvalues --    2.29306   2.29917   2.30068   2.30733   2.31238
  Beta virt. eigenvalues --    2.31300   2.32023   2.33249   2.33433   2.34090
  Beta virt. eigenvalues --    2.34317   2.34619   2.37201   2.37408   2.38380
  Beta virt. eigenvalues --    2.38706   2.39168   2.39774   2.41392   2.41645
  Beta virt. eigenvalues --    2.42273   2.42582   2.42719   2.43480   2.44277
  Beta virt. eigenvalues --    2.47025   2.47044   2.47661   2.48074   2.49509
  Beta virt. eigenvalues --    2.49929   2.51820   2.52099   2.53572   2.53641
  Beta virt. eigenvalues --    2.55670   2.55921   2.56745   2.56762   2.57103
  Beta virt. eigenvalues --    2.57717   2.58053   2.58239   2.58361   2.58727
  Beta virt. eigenvalues --    2.59073   2.59317   2.60093   2.60160   2.60629
  Beta virt. eigenvalues --    2.60810   2.61634   2.61876   2.62547   2.62650
  Beta virt. eigenvalues --    2.62936   2.63648   2.63913   2.64316   2.64579
  Beta virt. eigenvalues --    2.64609   2.64867   2.65444   2.65819   2.65931
  Beta virt. eigenvalues --    2.66461   2.66736   2.67279   2.67767   2.68023
  Beta virt. eigenvalues --    2.68259   2.69773   2.69822   2.70238   2.70609
  Beta virt. eigenvalues --    2.71504   2.71860   2.72118   2.72242   2.73605
  Beta virt. eigenvalues --    2.74477   2.75829   2.75978   2.76987   2.77152
  Beta virt. eigenvalues --    2.78080   2.78230   2.79275   2.79426   2.82102
  Beta virt. eigenvalues --    2.82460   2.82742   2.83026   2.84175   2.84362
  Beta virt. eigenvalues --    2.87993   2.88134   2.89125   2.89537   2.90572
  Beta virt. eigenvalues --    2.90617   2.91461   2.92732   2.93553   2.94011
  Beta virt. eigenvalues --    2.94926   2.95894   2.96264   2.96632   2.97075
  Beta virt. eigenvalues --    2.97417   2.97691   2.98313   2.98724   3.00175
  Beta virt. eigenvalues --    3.00180   3.01592   3.01910   3.01974   3.02136
  Beta virt. eigenvalues --    3.02435   3.03444   3.03554   3.05249   3.05702
  Beta virt. eigenvalues --    3.07015   3.08409   3.08610   3.12935   3.13492
  Beta virt. eigenvalues --    3.14346   3.14796   3.17202   3.17674   3.22089
  Beta virt. eigenvalues --    3.22113   3.22913   3.23592   3.25575   3.26215
  Beta virt. eigenvalues --    3.28914   3.29057   3.33472   3.34116   3.34561
  Beta virt. eigenvalues --    3.34951   3.35659   3.37461   3.38882   3.39248
  Beta virt. eigenvalues --    3.41803   3.42170   3.44588   3.44873   3.45884
  Beta virt. eigenvalues --    3.46279   3.46525   3.46606   3.47522   3.53212
  Beta virt. eigenvalues --    3.53227   3.56896   3.57084   3.58499   3.60004
  Beta virt. eigenvalues --    3.61030   3.61057   3.62360   3.63964   3.71593
  Beta virt. eigenvalues --    3.72040   3.73372   3.73473   3.74209   3.76385
  Beta virt. eigenvalues --    3.76837   3.78078   3.82953   3.85752   3.86623
  Beta virt. eigenvalues --    3.87040   3.87613   3.87848   3.89337   3.89546
  Beta virt. eigenvalues --    3.95275   3.95337   3.96938   3.98956   4.00259
  Beta virt. eigenvalues --    4.00598   4.02290   4.03497   4.04096   4.04237
  Beta virt. eigenvalues --    4.04801   4.05370   4.07633   4.08080   4.09151
  Beta virt. eigenvalues --    4.09515   4.13832   4.15109   4.16241   4.18970
  Beta virt. eigenvalues --    4.27002   4.27227   4.41902   4.45673   4.49657
  Beta virt. eigenvalues --    4.50076   4.61146   4.67865   4.80411   4.80483
  Beta virt. eigenvalues --    4.82201   4.82297   4.87271   4.87320   5.07336
  Beta virt. eigenvalues --    5.07710   5.23177   5.23688   5.25711   5.25764
  Beta virt. eigenvalues --    5.61363   5.61591   5.74990   5.75032   5.76447
  Beta virt. eigenvalues --    5.81774   5.82668   6.01858   6.14817   8.00350
  Beta virt. eigenvalues --    8.07652   8.18484   9.60438   9.74843  23.45679
  Beta virt. eigenvalues --   23.45790  23.60961  23.61173  23.76761  23.77075
  Beta virt. eigenvalues --   23.84172  23.84280  23.87142  23.87280  23.87591
  Beta virt. eigenvalues --   23.87752  23.91241  23.91286  23.98279  23.98473
  Beta virt. eigenvalues --   24.01998  24.02055  24.07199  24.07296  24.09161
  Beta virt. eigenvalues --   24.09172  24.11133  24.11219  24.14780  24.14805
  Beta virt. eigenvalues --   24.15771  24.15895  25.55109  25.63258  25.72814
  Beta virt. eigenvalues --   25.73662  25.78756  25.91551  26.37787  33.89262
  Beta virt. eigenvalues --   33.95565  34.03481  35.36493  35.36884  35.48159
  Beta virt. eigenvalues --   35.48279  35.59933  35.60224  35.64524  35.65392
  Beta virt. eigenvalues --   49.89562  49.89633 147.21209 215.53603 215.71050
  Beta virt. eigenvalues --  777.01276
          Condensed to atoms (all electrons):
          Atomic-Atomic Spin Densities.
 Mulliken charges and spin densities:
               1          2
     1  Fe   1.387215   3.762526
     2  Cl  -0.751262   0.074553
     3  N   -0.545705   0.019079
     4  N   -0.385302   0.019253
     5  N   -0.002625  -0.001428
     6  N   -0.344899   0.003280
     7  C    0.152273  -0.005275
     8  H    0.175194   0.002113
     9  C   -0.184868   0.002486
    10  H    0.109334   0.000589
    11  C    0.001484  -0.006037
    12  H    0.104644   0.000288
    13  C   -0.102177   0.003689
    14  H    0.091639   0.000543
    15  C    0.240988  -0.000751
    16  C    0.102033   0.002219
    17  C    0.142004  -0.000453
    18  H    0.127886   0.000131
    19  Cl  -0.745486   0.078620
    20  N   -0.547590   0.018500
    21  N   -0.382717   0.018320
    22  N   -0.002882  -0.000003
    23  N   -0.340023   0.003031
    24  C    0.152906  -0.003798
    25  H    0.177763   0.001743
    26  C   -0.185004   0.001795
    27  H    0.110221   0.000622
    28  C    0.002705  -0.004009
    29  H    0.105276   0.000166
    30  C   -0.104621   0.002752
    31  H    0.092027   0.000593
    32  C    0.242588   0.000932
    33  C    0.096560   0.001951
    34  C    0.139592  -0.000544
    35  H    0.130065   0.000102
    36  C    0.187956   0.000869
    37  C   -0.080427   0.000025
    38  C   -0.043213  -0.000038
    39  C   -0.138226   0.000097
    40  C   -0.092239   0.000032
    41  C    0.182630  -0.000031
    42  H    0.115901  -0.000006
    43  H    0.121822   0.000000
    44  H    0.113866   0.000012
    45  H    0.112995  -0.000003
    46  C    0.168921   0.000673
    47  C   -0.079927   0.000244
    48  C   -0.035955   0.000463
    49  C   -0.093539  -0.000175
    50  C   -0.138661  -0.000158
    51  C    0.182998   0.000340
    52  H    0.109767   0.000000
    53  H    0.136380  -0.000024
    54  H    0.111443   0.000018
    55  H    0.117736   0.000006
    56  O   -0.341797   0.000006
    57  C   -0.136152   0.000001
    58  H    0.114052  -0.000001
    59  H    0.117919   0.000000
    60  H    0.136131   0.000000
    61  O   -0.343249   0.000065
    62  C   -0.136260  -0.000006
    63  H    0.118212   0.000007
    64  H    0.116330   0.000007
    65  H    0.135350   0.000000
 Sum of Mulliken charges =   0.00000   4.00000
 Mulliken charges and spin densities with hydrogens summed into heavy atoms:
               1          2
     1  Fe   1.387215   3.762526
     2  Cl  -0.751262   0.074553
     3  N   -0.545705   0.019079
     4  N   -0.385302   0.019253
     5  N   -0.002625  -0.001428
     6  N   -0.344899   0.003280
     7  C    0.327468  -0.003163
     9  C   -0.075534   0.003075
    11  C    0.106128  -0.005749
    13  C   -0.010538   0.004232
    15  C    0.240988  -0.000751
    16  C    0.102033   0.002219
    17  C    0.269889  -0.000322
    19  Cl  -0.745486   0.078620
    20  N   -0.547590   0.018500
    21  N   -0.382717   0.018320
    22  N   -0.002882  -0.000003
    23  N   -0.340023   0.003031
    24  C    0.330668  -0.002055
    26  C   -0.074782   0.002416
    28  C    0.107982  -0.003843
    30  C   -0.012594   0.003345
    32  C    0.242588   0.000932
    33  C    0.096560   0.001951
    34  C    0.269657  -0.000442
    36  C    0.187956   0.000869
    37  C    0.035474   0.000018
    38  C    0.078609  -0.000038
    39  C   -0.024360   0.000109
    40  C    0.020757   0.000030
    41  C    0.182630  -0.000031
    46  C    0.168921   0.000673
    47  C    0.029840   0.000244
    48  C    0.100424   0.000440
    49  C    0.017905  -0.000156
    50  C   -0.020925  -0.000153
    51  C    0.182998   0.000340
    56  O   -0.341797   0.000006
    57  C    0.231950   0.000001
    61  O   -0.343249   0.000065
    62  C    0.233631   0.000007
 Electronic spatial extent (au):  <R**2>=          29500.0140
 Charge=              0.0000 electrons
 Dipole moment (field-independent basis, Debye):
    X=             -0.9103    Y=             15.8389    Z=             -2.0098  Tot=             15.9918
 Quadrupole moment (field-independent basis, Debye-Ang):
   XX=           -198.1297   YY=           -294.3292   ZZ=           -198.3364
   XY=             -3.6683   XZ=              3.6181   YZ=             -2.1374
 Traceless Quadrupole moment (field-independent basis, Debye-Ang):
   XX=             32.1354   YY=            -64.0641   ZZ=             31.9287
   XY=             -3.6683   XZ=              3.6181   YZ=             -2.1374
 Octapole moment (field-independent basis, Debye-Ang**2):
  XXX=           -115.5884  YYY=            251.2906  ZZZ=              4.6262  XYY=            -25.7863
  XXY=            380.8083  XXZ=           -163.6928  XZZ=             28.8078  YZZ=            -92.2938
  YYZ=            -18.3407  XYZ=             15.3223
 Hexadecapole moment (field-independent basis, Debye-Ang**3):
 XXXX=         -15359.6901 YYYY=         -13082.3281 ZZZZ=          -5985.8842 XXXY=           -585.4239
 XXXZ=           -486.4796 YYYX=           -199.9702 YYYZ=            -54.2294 ZZZX=             40.1184
 ZZZY=              2.5344 XXYY=          -4487.2015 XXZZ=          -4232.4054 YYZZ=          -2845.6800
 XXYZ=           -502.5854 YYXZ=           -319.8148 ZZXY=            159.2882
 N-N= 5.594473599169D+03 E-N=-2.027877593911D+04  KE= 3.844937463367D+03
                          Isotropic Fermi Contact Couplings
        Atom                 a.u.       MegaHertz       Gauss      10(-4) cm-1
     1  Fe(57)            -0.56849     -20.61331      -7.35534      -6.87586
     2  Cl(35)             0.05259       5.76441       2.05689       1.92280
     3  N(14)              0.07231       5.84055       2.08405       1.94820
     4  N(14)              0.08484       6.85338       2.44546       2.28604
     5  N(14)              0.01075       0.86869       0.30997       0.28976
     6  N(14)              0.00881       0.71142       0.25385       0.23730
     7  C(13)             -0.00158      -0.44349      -0.15825      -0.14793
     8  H(1)               0.00046       0.51948       0.18536       0.17328
     9  C(13)              0.00180       0.50490       0.18016       0.16842
    10  H(1)               0.00013       0.14291       0.05100       0.04767
    11  C(13)             -0.00022      -0.06202      -0.02213      -0.02069
    12  H(1)               0.00007       0.07499       0.02676       0.02501
    13  C(13)              0.00231       0.65060       0.23215       0.21702
    14  H(1)               0.00016       0.17993       0.06420       0.06002
    15  C(13)             -0.00123      -0.34671      -0.12372      -0.11565
    16  C(13)             -0.00027      -0.07588      -0.02708      -0.02531
    17  C(13)              0.00037       0.10519       0.03753       0.03509
    18  H(1)               0.00008       0.08554       0.03052       0.02853
    19  Cl(35)             0.05312       5.82305       2.07781       1.94236
    20  N(14)              0.07181       5.80070       2.06983       1.93491
    21  N(14)              0.08438       6.81571       2.43201       2.27347
    22  N(14)              0.01044       0.84342       0.30095       0.28133
    23  N(14)              0.00883       0.71343       0.25457       0.23797
    24  C(13)             -0.00150      -0.42079      -0.15015      -0.14036
    25  H(1)               0.00043       0.48487       0.17301       0.16173
    26  C(13)              0.00166       0.46569       0.16617       0.15534
    27  H(1)               0.00013       0.14079       0.05024       0.04696
    28  C(13)             -0.00009      -0.02528      -0.00902      -0.00843
    29  H(1)               0.00004       0.04333       0.01546       0.01445
    30  C(13)              0.00216       0.60683       0.21653       0.20242
    31  H(1)               0.00017       0.19147       0.06832       0.06387
    32  C(13)             -0.00123      -0.34471      -0.12300      -0.11498
    33  C(13)             -0.00031      -0.08845      -0.03156      -0.02951
    34  C(13)              0.00038       0.10682       0.03812       0.03563
    35  H(1)               0.00006       0.07037       0.02511       0.02347
    36  C(13)              0.00051       0.14350       0.05120       0.04787
    37  C(13)              0.00029       0.08226       0.02935       0.02744
    38  C(13)             -0.00003      -0.00815      -0.00291      -0.00272
    39  C(13)              0.00011       0.03026       0.01080       0.01009
    40  C(13)              0.00001       0.00146       0.00052       0.00049
    41  C(13)             -0.00001      -0.00332      -0.00118      -0.00111
    42  H(1)               0.00001       0.01240       0.00443       0.00414
    43  H(1)               0.00001       0.00953       0.00340       0.00318
    44  H(1)               0.00001       0.00592       0.00211       0.00197
    45  H(1)               0.00000      -0.00086      -0.00031      -0.00029
    46  C(13)              0.00052       0.14508       0.05177       0.04839
    47  C(13)              0.00014       0.03991       0.01424       0.01331
    48  C(13)              0.00001       0.00337       0.00120       0.00112
    49  C(13)              0.00003       0.00820       0.00292       0.00273
    50  C(13)             -0.00002      -0.00432      -0.00154      -0.00144
    51  C(13)              0.00002       0.00630       0.00225       0.00210
    52  H(1)               0.00000       0.00485       0.00173       0.00162
    53  H(1)               0.00000      -0.00127      -0.00045      -0.00042
    54  H(1)               0.00001       0.00761       0.00272       0.00254
    55  H(1)               0.00000       0.00230       0.00082       0.00077
    56  O(17)              0.00000      -0.00056      -0.00020      -0.00019
    57  C(13)              0.00000       0.00010       0.00004       0.00003
    58  H(1)               0.00000       0.00034       0.00012       0.00011
    59  H(1)               0.00000       0.00003       0.00001       0.00001
    60  H(1)               0.00000       0.00010       0.00003       0.00003
    61  O(17)              0.00002      -0.00267      -0.00095      -0.00089
    62  C(13)              0.00000      -0.00058      -0.00021      -0.00019
    63  H(1)               0.00000       0.00163       0.00058       0.00055
    64  H(1)               0.00000       0.00082       0.00029       0.00027
    65  H(1)               0.00000      -0.00018      -0.00006      -0.00006
 --------------------------------------------------------
       Center         ----  Spin Dipole Couplings  ----
                      3XX-RR        3YY-RR        3ZZ-RR
 --------------------------------------------------------
     1   Atom        2.239895     -1.201391     -1.038504
     2   Atom        0.099828      0.085675     -0.185503
     3   Atom       -0.078068     -0.079127      0.157195
     4   Atom        0.023810      0.021357     -0.045167
     5   Atom        0.008591      0.003749     -0.012341
     6   Atom        0.006346      0.001326     -0.007671
     7   Atom       -0.020674     -0.009701      0.030375
     8   Atom       -0.007508     -0.008210      0.015718
     9   Atom       -0.006594     -0.006328      0.012922
    10   Atom       -0.003295     -0.003030      0.006326
    11   Atom       -0.005633     -0.006851      0.012484
    12   Atom       -0.002338     -0.002411      0.004749
    13   Atom       -0.005615     -0.005803      0.011418
    14   Atom       -0.002540     -0.002901      0.005441
    15   Atom       -0.013375     -0.015486      0.028861
    16   Atom       -0.005230     -0.001652      0.006882
    17   Atom       -0.000205      0.001555     -0.001349
    18   Atom        0.000029      0.000114     -0.000143
    19   Atom        0.118067      0.038584     -0.156651
    20   Atom       -0.079908     -0.079970      0.159878
    21   Atom        0.013119      0.031902     -0.045022
    22   Atom        0.006952      0.007026     -0.013978
    23   Atom        0.004536      0.002686     -0.007223
    24   Atom       -0.020046     -0.009872      0.029918
    25   Atom       -0.007611     -0.007984      0.015594
    26   Atom       -0.006355     -0.006575      0.012931
    27   Atom       -0.003183     -0.003166      0.006349
    28   Atom       -0.005611     -0.005858      0.011469
    29   Atom       -0.002468     -0.002432      0.004900
    30   Atom       -0.006039     -0.005627      0.011666
    31   Atom       -0.003043     -0.002388      0.005431
    32   Atom       -0.016421     -0.011034      0.027455
    33   Atom       -0.008364      0.002272      0.006092
    34   Atom       -0.001588      0.002906     -0.001317
    35   Atom       -0.000484      0.000649     -0.000164
    36   Atom        0.001539      0.002026     -0.003565
    37   Atom        0.001589      0.000255     -0.001844
    38   Atom        0.000081      0.002332     -0.002413
    39   Atom        0.000767      0.000415     -0.001182
    40   Atom        0.000126      0.001166     -0.001292
    41   Atom        0.000423      0.000585     -0.001008
    42   Atom        0.001726     -0.000271     -0.001455
    43   Atom       -0.001062      0.003829     -0.002768
    44   Atom        0.000730      0.000075     -0.000806
    45   Atom       -0.000151      0.001074     -0.000923
    46   Atom        0.000813      0.002692     -0.003506
    47   Atom       -0.000160      0.001997     -0.001838
    48   Atom        0.001657      0.000749     -0.002406
    49   Atom        0.000115      0.001029     -0.001144
    50   Atom        0.000772      0.000544     -0.001316
    51   Atom        0.000419      0.000595     -0.001014
    52   Atom       -0.000612      0.001971     -0.001358
    53   Atom        0.002960     -0.000059     -0.002901
    54   Atom       -0.000064      0.000837     -0.000773
    55   Atom        0.000830      0.000120     -0.000950
    56   Atom        0.000239      0.000419     -0.000658
    57   Atom        0.000298      0.000189     -0.000487
    58   Atom        0.000242      0.000220     -0.000462
    59   Atom        0.000457      0.000043     -0.000500
    60   Atom        0.000204      0.000172     -0.000376
    61   Atom        0.000326      0.000322     -0.000648
    62   Atom        0.000283      0.000205     -0.000487
    63   Atom        0.000468      0.000044     -0.000512
    64   Atom        0.000205      0.000245     -0.000450
    65   Atom        0.000192      0.000180     -0.000372
 --------------------------------------------------------
                        XY            XZ            YZ
 --------------------------------------------------------
     1   Atom       -0.096131      0.685766      0.092870
     2   Atom        0.187271     -0.018852     -0.010588
     3   Atom        0.006953      0.026444      0.006236
     4   Atom       -0.095158      0.056690     -0.052566
     5   Atom       -0.029024     -0.003669      0.003257
     6   Atom       -0.010723      0.006582     -0.003537
     7   Atom       -0.008093     -0.009758      0.015223
     8   Atom       -0.010567     -0.018395      0.018265
     9   Atom        0.000218     -0.003215      0.002048
    10   Atom       -0.000780     -0.002503      0.002999
    11   Atom       -0.004840      0.001553      0.000469
    12   Atom       -0.000243      0.000597     -0.000047
    13   Atom        0.000765      0.003878     -0.004526
    14   Atom       -0.001354      0.003827     -0.003427
    15   Atom       -0.014059      0.016011     -0.015425
    16   Atom       -0.018229      0.018290     -0.018607
    17   Atom       -0.009593      0.006731     -0.006235
    18   Atom       -0.004063      0.003815     -0.003766
    19   Atom       -0.182415     -0.013469      0.010524
    20   Atom       -0.004989      0.014529      0.007000
    21   Atom        0.092853      0.053733      0.053341
    22   Atom        0.025969     -0.003330     -0.003289
    23   Atom        0.010852      0.006255      0.003827
    24   Atom        0.006065     -0.011240     -0.013676
    25   Atom        0.010575     -0.018171     -0.018225
    26   Atom        0.000074     -0.003598     -0.001693
    27   Atom        0.000783     -0.002716     -0.002732
    28   Atom        0.003263      0.000420      0.000754
    29   Atom        0.000180      0.000251      0.000424
    30   Atom       -0.000246      0.002805      0.005390
    31   Atom        0.001337      0.003105      0.004054
    32   Atom        0.012048      0.012174      0.018806
    33   Atom        0.017375      0.016225      0.020030
    34   Atom        0.009531      0.006158      0.006724
    35   Atom        0.004048      0.003546      0.004014
    36   Atom       -0.005423      0.000192     -0.000247
    37   Atom       -0.002877      0.000838     -0.000609
    38   Atom       -0.003506     -0.000480      0.000750
    39   Atom       -0.001762      0.000224     -0.000213
    40   Atom       -0.001946     -0.000376      0.000459
    41   Atom       -0.001526     -0.000078      0.000123
    42   Atom       -0.002451      0.001381     -0.000897
    43   Atom       -0.003924     -0.000962      0.001802
    44   Atom       -0.001212      0.000300     -0.000226
    45   Atom       -0.001445     -0.000420      0.000641
    46   Atom        0.005496     -0.000069      0.000221
    47   Atom        0.002363      0.000658      0.000643
    48   Atom        0.003584     -0.000397     -0.000842
    49   Atom        0.001760      0.000066      0.000342
    50   Atom        0.002132     -0.000547     -0.000395
    51   Atom        0.001312      0.000144     -0.000281
    52   Atom        0.002146      0.000755      0.001395
    53   Atom        0.004639     -0.001896     -0.001334
    54   Atom        0.001127      0.000196      0.000301
    55   Atom        0.001596     -0.000664     -0.000525
    56   Atom       -0.000960     -0.000110      0.000112
    57   Atom       -0.000729     -0.000016      0.000017
    58   Atom       -0.000700      0.000082     -0.000081
    59   Atom       -0.000720     -0.000025      0.000019
    60   Atom       -0.000566     -0.000049      0.000048
    61   Atom        0.000758      0.000154     -0.000258
    62   Atom        0.000785     -0.000208     -0.000192
    63   Atom        0.000783     -0.000221     -0.000167
    64   Atom        0.000807     -0.000320     -0.000327
    65   Atom        0.000590     -0.000139     -0.000137
 --------------------------------------------------------


 ---------------------------------------------------------------------------------
              Anisotropic Spin Dipole Couplings in Principal Axis System
 ---------------------------------------------------------------------------------

       Atom             a.u.   MegaHertz   Gauss  10(-4) cm-1        Axes

              Baa    -1.3004   -22.513    -8.033    -7.509  0.1456  0.7485 -0.6469
     1 Fe(57) Bbb    -1.0788   -18.678    -6.665    -6.230 -0.1331  0.6627  0.7369
              Bcc     2.3792    41.190    14.698    13.740  0.9803 -0.0212  0.1961
 
              Baa    -0.1868    -9.775    -3.488    -3.261  0.0731 -0.0115  0.9973
     2 Cl(35) Bbb    -0.0943    -4.937    -1.762    -1.647 -0.6900  0.7214  0.0589
              Bcc     0.2811    14.712     5.250     4.907  0.7201  0.6925 -0.0448
 
              Baa    -0.0864    -3.334    -1.190    -1.112  0.7502 -0.6580 -0.0646
     3 N(14)  Bbb    -0.0739    -2.850    -1.017    -0.951  0.6518  0.7524 -0.0949
              Bcc     0.1603     6.184     2.206     2.063  0.1110  0.0291  0.9934
 
              Baa    -0.0771    -2.974    -1.061    -0.992 -0.5477 -0.0849  0.8324
     4 N(14)  Bbb    -0.0715    -2.756    -0.984    -0.919  0.5093  0.7555  0.4122
              Bcc     0.1486     5.730     2.045     1.911  0.6638 -0.6496  0.3705
 
              Baa    -0.0230    -0.885    -0.316    -0.295  0.6776  0.7354  0.0086
     5 N(14)  Bbb    -0.0128    -0.495    -0.177    -0.165  0.0688 -0.0750  0.9948
              Bcc     0.0358     1.381     0.493     0.460  0.7322 -0.6735 -0.1014
 
              Baa    -0.0104    -0.400    -0.143    -0.133 -0.4333 -0.1275  0.8922
     6 N(14)  Bbb    -0.0067    -0.258    -0.092    -0.086  0.4838  0.8023  0.3496
              Bcc     0.0170     0.657     0.235     0.219  0.7604 -0.5831  0.2860
 
              Baa    -0.0250    -3.358    -1.198    -1.120  0.8988  0.4367  0.0383
     7 C(13)  Bbb    -0.0129    -1.729    -0.617    -0.577 -0.3905  0.8373 -0.3827
              Bcc     0.0379     5.087     1.815     1.697 -0.1992  0.3290  0.9231
 
              Baa    -0.0185    -9.859    -3.518    -3.289  0.5629  0.8158 -0.1329
     8 H(1)   Bbb    -0.0175    -9.318    -3.325    -3.108  0.7005 -0.3855  0.6006
              Bcc     0.0359    19.176     6.843     6.397 -0.4387  0.4312  0.7885
 
              Baa    -0.0074    -0.997    -0.356    -0.333  0.8410 -0.5088  0.1840
     9 C(13)  Bbb    -0.0062    -0.833    -0.297    -0.278  0.5183  0.8552 -0.0045
              Bcc     0.0136     1.830     0.653     0.610 -0.1551  0.0991  0.9829
 
              Baa    -0.0040    -2.110    -0.753    -0.704  0.7066  0.7068 -0.0341
    10 H(1)   Bbb    -0.0039    -2.064    -0.736    -0.688  0.6694 -0.6519  0.3562
              Bcc     0.0078     4.174     1.489     1.392 -0.2295  0.2746  0.9338
 
              Baa    -0.0112    -1.503    -0.536    -0.501  0.6642  0.7453 -0.0583
    11 C(13)  Bbb    -0.0014    -0.190    -0.068    -0.063  0.7428 -0.6667 -0.0605
              Bcc     0.0126     1.693     0.604     0.565  0.0840  0.0031  0.9965
 
              Baa    -0.0026    -1.407    -0.502    -0.469  0.6879  0.7240 -0.0510
    12 H(1)   Bbb    -0.0022    -1.153    -0.412    -0.385  0.7209 -0.6898 -0.0670
              Bcc     0.0048     2.561     0.914     0.854  0.0837 -0.0093  0.9965
 
              Baa    -0.0083    -1.112    -0.397    -0.371 -0.6281  0.7222  0.2896
    13 C(13)  Bbb    -0.0049    -0.663    -0.236    -0.221  0.7550  0.6557  0.0024
              Bcc     0.0132     1.774     0.633     0.592  0.1881 -0.2202  0.9572
 
              Baa    -0.0041    -2.205    -0.787    -0.735 -0.2261  0.8849  0.4072
    14 H(1)   Bbb    -0.0041    -2.172    -0.775    -0.724  0.9077  0.3432 -0.2416
              Bcc     0.0082     4.376     1.562     1.460  0.3535 -0.3150  0.8808
 
              Baa    -0.0285    -3.829    -1.366    -1.277  0.6740  0.7387  0.0105
    15 C(13)  Bbb    -0.0123    -1.654    -0.590    -0.552  0.6535 -0.5895 -0.4748
              Bcc     0.0409     5.483     1.956     1.829  0.3445 -0.3269  0.8800
 
              Baa    -0.0219    -2.934    -1.047    -0.979  0.7836  0.6129 -0.1018
    16 C(13)  Bbb    -0.0154    -2.066    -0.737    -0.689 -0.3428  0.5632  0.7519
              Bcc     0.0373     5.000     1.784     1.668  0.5182 -0.5542  0.6514
 
              Baa    -0.0091    -1.225    -0.437    -0.409  0.7857  0.5801 -0.2149
    17 C(13)  Bbb    -0.0062    -0.832    -0.297    -0.277 -0.1422  0.5075  0.8499
              Bcc     0.0153     2.057     0.734     0.686 -0.6020  0.6372 -0.4812
 
              Baa    -0.0040    -2.136    -0.762    -0.713  0.7784  0.6002 -0.1836
    18 H(1)   Bbb    -0.0038    -2.008    -0.717    -0.670 -0.2291  0.5440  0.8072
              Bcc     0.0078     4.145     1.479     1.382 -0.5844  0.5863 -0.5610
 
              Baa    -0.1573    -8.235    -2.938    -2.747  0.0347 -0.0213  0.9992
    19 Cl(35) Bbb    -0.1084    -5.672    -2.024    -1.892  0.6272  0.7789 -0.0052
              Bcc     0.2657    13.907     4.962     4.639  0.7781 -0.6268 -0.0404
 
              Baa    -0.0859    -3.312    -1.182    -1.105  0.7250  0.6860 -0.0624
    20 N(14)  Bbb    -0.0751    -2.895    -1.033    -0.966 -0.6862  0.7271  0.0208
              Bcc     0.1609     6.207     2.215     2.070  0.0596  0.0278  0.9978
 
              Baa    -0.0772    -2.979    -1.063    -0.994 -0.5889  0.1097  0.8007
    21 N(14)  Bbb    -0.0686    -2.645    -0.944    -0.882 -0.5080  0.7203 -0.4723
              Bcc     0.1458     5.623     2.007     1.876  0.6286  0.6850  0.3685
 
              Baa    -0.0190    -0.732    -0.261    -0.244  0.7080 -0.7061  0.0070
    22 N(14)  Bbb    -0.0144    -0.557    -0.199    -0.186  0.0645  0.0745  0.9951
              Bcc     0.0334     1.289     0.460     0.430  0.7032  0.7041 -0.0983
 
              Baa    -0.0101    -0.388    -0.138    -0.129 -0.4833  0.1527  0.8621
    23 N(14)  Bbb    -0.0066    -0.256    -0.091    -0.085 -0.5031  0.7574 -0.4162
              Bcc     0.0167     0.643     0.230     0.215  0.7165  0.6349  0.2892
 
              Baa    -0.0234    -3.143    -1.122    -1.048  0.9461 -0.2998  0.1225
    24 C(13)  Bbb    -0.0135    -1.812    -0.647    -0.604  0.2420  0.9058  0.3479
              Bcc     0.0369     4.955     1.768     1.653 -0.2153 -0.2995  0.9295
 
              Baa    -0.0184    -9.817    -3.503    -3.275 -0.6093  0.7871  0.0963
    25 H(1)   Bbb    -0.0173    -9.235    -3.295    -3.080  0.6620  0.4380  0.6082
              Bcc     0.0357    19.052     6.798     6.355 -0.4365 -0.4343  0.7879
 
              Baa    -0.0071    -0.957    -0.341    -0.319  0.8563  0.4786  0.1940
    26 C(13)  Bbb    -0.0066    -0.884    -0.316    -0.295 -0.4855  0.8742 -0.0137
              Bcc     0.0137     1.841     0.657     0.614 -0.1761 -0.0825  0.9809
 
              Baa    -0.0040    -2.111    -0.753    -0.704  0.7326 -0.6805  0.0127
    27 H(1)   Bbb    -0.0038    -2.053    -0.733    -0.685  0.6334  0.6885  0.3532
              Bcc     0.0078     4.164     1.486     1.389 -0.2491 -0.2508  0.9354
 
              Baa    -0.0090    -1.208    -0.431    -0.403 -0.6924  0.7214 -0.0124
    28 C(13)  Bbb    -0.0025    -0.338    -0.121    -0.113  0.7207  0.6907 -0.0589
              Bcc     0.0115     1.546     0.552     0.516  0.0339  0.0497  0.9982
 
              Baa    -0.0026    -1.404    -0.501    -0.468  0.7289 -0.6845  0.0142
    29 H(1)   Bbb    -0.0023    -1.228    -0.438    -0.410  0.6837  0.7267 -0.0666
              Bcc     0.0049     2.632     0.939     0.878  0.0353  0.0582  0.9977
 
              Baa    -0.0079    -1.054    -0.376    -0.352  0.5601  0.7744 -0.2943
    30 C(13)  Bbb    -0.0057    -0.766    -0.273    -0.256  0.8177 -0.5739  0.0460
              Bcc     0.0136     1.820     0.649     0.607  0.1333  0.2664  0.9546
 
              Baa    -0.0041    -2.196    -0.784    -0.732 -0.2686  0.9149 -0.3012
    31 H(1)   Bbb    -0.0041    -2.165    -0.772    -0.722  0.9190  0.1497 -0.3647
              Bcc     0.0082     4.360     1.556     1.454  0.2886  0.3748  0.8810
 
              Baa    -0.0262    -3.519    -1.256    -1.174  0.7398 -0.6695  0.0668
    32 C(13)  Bbb    -0.0134    -1.800    -0.642    -0.601  0.6141  0.6315 -0.4735
              Bcc     0.0396     5.320     1.898     1.774  0.2748  0.3913  0.8783
 
              Baa    -0.0214    -2.866    -1.023    -0.956  0.8458 -0.5196 -0.1208
    33 C(13)  Bbb    -0.0154    -2.068    -0.738    -0.690 -0.2608 -0.6003  0.7561
              Bcc     0.0368     4.933     1.760     1.646  0.4654  0.6080  0.6432
 
              Baa    -0.0092    -1.241    -0.443    -0.414  0.8192 -0.5471 -0.1722
    34 C(13)  Bbb    -0.0062    -0.826    -0.295    -0.275 -0.1444 -0.4873  0.8612
              Bcc     0.0154     2.067     0.737     0.689  0.5551  0.6806  0.4782
 
              Baa    -0.0040    -2.140    -0.764    -0.714  0.7984 -0.5900 -0.1203
    35 H(1)   Bbb    -0.0038    -2.011    -0.718    -0.671 -0.2547 -0.5119  0.8204
              Bcc     0.0078     4.151     1.481     1.385  0.5457  0.6243  0.5590
 
              Baa    -0.0037    -0.491    -0.175    -0.164  0.6693  0.6539  0.3526
    36 C(13)  Bbb    -0.0036    -0.478    -0.171    -0.159 -0.2737 -0.2242  0.9353
              Bcc     0.0072     0.969     0.346     0.323 -0.6907  0.7225 -0.0289
 
              Baa    -0.0021    -0.278    -0.099    -0.093 -0.5457 -0.4984  0.6737
    37 C(13)  Bbb    -0.0020    -0.266    -0.095    -0.089  0.3260  0.6143  0.7186
              Bcc     0.0041     0.544     0.194     0.182  0.7719 -0.6118  0.1728
 
              Baa    -0.0026    -0.343    -0.122    -0.114 -0.3925 -0.4080  0.8243
    38 C(13)  Bbb    -0.0024    -0.327    -0.117    -0.109  0.7103  0.4350  0.5534
              Bcc     0.0050     0.670     0.239     0.224 -0.5843  0.8027  0.1191
 
              Baa    -0.0012    -0.162    -0.058    -0.054  0.1000  0.2353  0.9668
    39 C(13)  Bbb    -0.0012    -0.158    -0.056    -0.053  0.6668  0.7053 -0.2406
              Bcc     0.0024     0.320     0.114     0.107  0.7385 -0.6687  0.0864
 
              Baa    -0.0014    -0.187    -0.067    -0.062  0.5447  0.2720  0.7933
    40 C(13)  Bbb    -0.0014    -0.182    -0.065    -0.061 -0.5826 -0.5576  0.5913
              Bcc     0.0027     0.369     0.132     0.123 -0.6032  0.7843  0.1453
 
              Baa    -0.0010    -0.141    -0.050    -0.047 -0.5328 -0.5467  0.6459
    41 C(13)  Bbb    -0.0010    -0.133    -0.047    -0.044  0.4940  0.4187  0.7620
              Bcc     0.0020     0.274     0.098     0.091 -0.6870  0.7251  0.0470
 
              Baa    -0.0020    -1.053    -0.376    -0.351 -0.4507 -0.1890  0.8725
    42 H(1)   Bbb    -0.0019    -1.018    -0.363    -0.339  0.4085  0.8253  0.3898
              Bcc     0.0039     2.071     0.739     0.691  0.7937 -0.5321  0.2948
 
              Baa    -0.0033    -1.741    -0.621    -0.581  0.6398  0.5018 -0.5822
    43 H(1)   Bbb    -0.0032    -1.705    -0.608    -0.569  0.6057  0.1372  0.7838
              Bcc     0.0065     3.446     1.230     1.150 -0.4732  0.8540  0.2161
 
              Baa    -0.0009    -0.460    -0.164    -0.154 -0.3058 -0.1699  0.9368
    44 H(1)   Bbb    -0.0009    -0.455    -0.162    -0.152  0.5382  0.7809  0.3173
              Bcc     0.0017     0.915     0.326     0.305  0.7854 -0.6012  0.1474
 
              Baa    -0.0011    -0.594    -0.212    -0.198 -0.3930 -0.4882  0.7792
    45 H(1)   Bbb    -0.0011    -0.589    -0.210    -0.197  0.7471  0.3246  0.5801
              Bcc     0.0022     1.183     0.422     0.395 -0.5361  0.8101  0.2371
 
              Baa    -0.0039    -0.526    -0.188    -0.175  0.6869 -0.5857  0.4302
    46 C(13)  Bbb    -0.0034    -0.458    -0.163    -0.153 -0.3356  0.2694  0.9027
              Bcc     0.0073     0.984     0.351     0.328  0.6446  0.7644  0.0115
 
              Baa    -0.0021    -0.280    -0.100    -0.093 -0.4527  0.1230  0.8831
    47 C(13)  Bbb    -0.0016    -0.212    -0.076    -0.071  0.7104 -0.5488  0.4406
              Bcc     0.0037     0.492     0.175     0.164  0.5389  0.8268  0.1610
 
              Baa    -0.0028    -0.379    -0.135    -0.127 -0.3736  0.5502  0.7468
    48 C(13)  Bbb    -0.0021    -0.280    -0.100    -0.093  0.5577 -0.5101  0.6548
              Bcc     0.0049     0.660     0.235     0.220  0.7412  0.6611 -0.1163
 
              Baa    -0.0014    -0.184    -0.066    -0.061  0.5903 -0.5210  0.6166
    49 C(13)  Bbb    -0.0010    -0.141    -0.050    -0.047 -0.5328  0.3224  0.7825
              Bcc     0.0024     0.324     0.116     0.108  0.6064  0.7903  0.0873
 
              Baa    -0.0015    -0.207    -0.074    -0.069  0.6195 -0.5222  0.5862
    50 C(13)  Bbb    -0.0014    -0.182    -0.065    -0.061 -0.3150  0.5186  0.7949
              Bcc     0.0029     0.389     0.139     0.130  0.7190  0.6771 -0.1568
 
              Baa    -0.0012    -0.165    -0.059    -0.055 -0.4023  0.4152  0.8159
    51 C(13)  Bbb    -0.0006    -0.080    -0.029    -0.027  0.6135 -0.5392  0.5769
              Bcc     0.0018     0.245     0.087     0.082  0.6795  0.7327 -0.0378
 
              Baa    -0.0019    -1.000    -0.357    -0.333  0.3123 -0.4733  0.8237
    52 H(1)   Bbb    -0.0018    -0.965    -0.344    -0.322  0.8267 -0.2918 -0.4811
              Bcc     0.0037     1.965     0.701     0.656  0.4681  0.8312  0.3001
 
              Baa    -0.0035    -1.854    -0.661    -0.618  0.4937 -0.3616  0.7909
    53 H(1)   Bbb    -0.0034    -1.816    -0.648    -0.606 -0.3683  0.7369  0.5668
              Bcc     0.0069     3.670     1.310     1.224  0.7878  0.5712 -0.2306
 
              Baa    -0.0008    -0.445    -0.159    -0.148  0.5639 -0.4990  0.6580
    54 H(1)   Bbb    -0.0008    -0.438    -0.156    -0.146 -0.6121  0.2823  0.7387
              Bcc     0.0017     0.882     0.315     0.294  0.5543  0.8193  0.1463
 
              Baa    -0.0012    -0.625    -0.223    -0.208  0.4655 -0.2281  0.8551
    55 H(1)   Bbb    -0.0012    -0.618    -0.220    -0.206 -0.4607  0.7625  0.4542
              Bcc     0.0023     1.242     0.443     0.414  0.7556  0.6054 -0.2499
 
              Baa    -0.0007     0.049     0.017     0.016  0.1621  0.0411  0.9859
    56 O(17)  Bbb    -0.0006     0.046     0.016     0.015  0.7232  0.6748 -0.1470
              Bcc     0.0013    -0.094    -0.034    -0.032 -0.6714  0.7368  0.0797
 
              Baa    -0.0005    -0.066    -0.023    -0.022 -0.4226 -0.4729  0.7731
    57 C(13)  Bbb    -0.0005    -0.065    -0.023    -0.022  0.5333  0.5599  0.6340
              Bcc     0.0010     0.131     0.047     0.044  0.7328 -0.6803 -0.0156
 
              Baa    -0.0005    -0.251    -0.090    -0.084 -0.0381  0.0777  0.9962
    58 H(1)   Bbb    -0.0005    -0.251    -0.089    -0.084  0.7029  0.7107 -0.0286
              Bcc     0.0009     0.502     0.179     0.167  0.7103 -0.6991  0.0817
 
              Baa    -0.0005    -0.267    -0.095    -0.089  0.0721  0.0611  0.9955
    59 H(1)   Bbb    -0.0005    -0.266    -0.095    -0.089  0.5975  0.7965 -0.0921
              Bcc     0.0010     0.534     0.190     0.178  0.7986 -0.6015 -0.0210
 
              Baa    -0.0004    -0.203    -0.072    -0.068 -0.1254 -0.2135  0.9689
    60 H(1)   Bbb    -0.0004    -0.202    -0.072    -0.067  0.6870  0.6858  0.2401
              Bcc     0.0008     0.405     0.144     0.135  0.7157 -0.6957 -0.0607
 
              Baa    -0.0009     0.062     0.022     0.021 -0.3807  0.4256  0.8209
    61 O(17)  Bbb    -0.0002     0.017     0.006     0.006  0.6024 -0.5593  0.5694
              Bcc     0.0011    -0.079    -0.028    -0.026  0.7015  0.7113 -0.0435
 
              Baa    -0.0005    -0.073    -0.026    -0.024  0.6533 -0.5512  0.5190
    62 C(13)  Bbb    -0.0005    -0.072    -0.026    -0.024 -0.2541  0.4861  0.8362
              Bcc     0.0011     0.145     0.052     0.048  0.7131  0.6782 -0.1775
 
              Baa    -0.0006    -0.299    -0.107    -0.100  0.3785 -0.2443  0.8928
    63 H(1)   Bbb    -0.0006    -0.296    -0.106    -0.099 -0.4936  0.7627  0.4179
              Bcc     0.0011     0.594     0.212     0.198  0.7830  0.5988 -0.1681
 
              Baa    -0.0006    -0.311    -0.111    -0.104  0.7374 -0.5873  0.3336
    64 H(1)   Bbb    -0.0006    -0.309    -0.110    -0.103 -0.0693  0.4254  0.9023
              Bcc     0.0012     0.620     0.221     0.207  0.6719  0.6885 -0.2730
 
              Baa    -0.0004    -0.216    -0.077    -0.072  0.3788 -0.1684  0.9100
    65 H(1)   Bbb    -0.0004    -0.215    -0.077    -0.072 -0.6039  0.7002  0.3809
              Bcc     0.0008     0.431     0.154     0.144  0.7013  0.6938 -0.1635
 

 ---------------------------------------------------------------------------------

 No NMR shielding tensors so no spin-rotation constants.
 Leave Link  601 at Sat Oct 20 11:28:40 2018, MaxMem=   838860800 cpu:       105.2
 (Enter /soft/sl6.3/x86_64/gaussian/g09_d01/g09/l701.exe)
 Compute integral first derivatives.
 ... and contract with generalized density number  0.
 Leave Link  701 at Sat Oct 20 11:28:44 2018, MaxMem=   838860800 cpu:        54.1
 (Enter /soft/sl6.3/x86_64/gaussian/g09_d01/g09/l702.exe)
 L702 exits ... SP integral derivatives will be done elsewhere.
 Leave Link  702 at Sat Oct 20 11:28:44 2018, MaxMem=   838860800 cpu:         0.6
 (Enter /soft/sl6.3/x86_64/gaussian/g09_d01/g09/l703.exe)
 Compute integral first derivatives, UseDBF=F ICtDFT=           0.
 Integral derivatives from FoFJK, PRISM(SPDF).
 Calling FoFJK, ICntrl=      2127 FMM=T ISym2X=0 I1Cent= 0 IOpClX= 1 NMat=1 NMatS=1 NMatT=0.
 FoFJK:  IHMeth= 1 ICntrl=    2127 DoSepK=F KAlg= 0 I1Cent=   0 FoldK=F
 IRaf=         0 NMat=   1 IRICut=       1 DoRegI=T DoRafI=F ISym2E= 0.
 FoFCou: FMM=T IPFlag=           0 FMFlag=      100000 FMFlg1=        2001
         NFxFlg=           0 DoJE=F BraDBF=F KetDBF=F FulRan=T
         wScrn=  0.000000 ICntrl=    2127 IOpCl=  1 I1Cent=           0 NGrid=           0
         NMat0=    1 NMatS0=      1 NMatT0=    0 NMatD0=    1 NMtDS0=    0 NMtDT0=    0
 Symmetry not used in FoFCou.
 FMM levels:  10  Number of levels for PrismC:   9
 Leave Link  703 at Sat Oct 20 11:31:08 2018, MaxMem=   838860800 cpu:      2026.2
 (Enter /soft/sl6.3/x86_64/gaussian/g09_d01/g09/l716.exe)
 Dipole        =-3.58122566D-01 6.23149721D+00-7.90725332D-01
 ***** Axes restored to original set *****
 -------------------------------------------------------------------
 Center     Atomic                   Forces (Hartrees/Bohr)
 Number     Number              X              Y              Z
 -------------------------------------------------------------------
      1       26           0.000011841   -0.000006988    0.000003862
      2       17          -0.000001128    0.000001439    0.000002322
      3        7          -0.000006129   -0.000007027    0.000006143
      4        7          -0.000011007    0.000011017   -0.000001182
      5        7           0.000004062   -0.000000640    0.000001242
      6        7           0.000001601   -0.000002776    0.000001557
      7        6          -0.000000640    0.000003023    0.000002189
      8        1          -0.000000193   -0.000001986    0.000001064
      9        6          -0.000000385   -0.000000902   -0.000000460
     10        1           0.000000096   -0.000001570    0.000002283
     11        6          -0.000000956   -0.000000518   -0.000000161
     12        1          -0.000000513   -0.000001826    0.000000842
     13        6           0.000001355   -0.000001625    0.000000844
     14        1          -0.000000614   -0.000000804    0.000001097
     15        6           0.000001363    0.000000576    0.000002515
     16        6          -0.000001990   -0.000001969   -0.000004497
     17        6           0.000002132   -0.000001532   -0.000000896
     18        1          -0.000000731   -0.000000927   -0.000000243
     19       17          -0.000002105    0.000002983    0.000000055
     20        7          -0.000000612   -0.000004464   -0.000003414
     21        7           0.000004725    0.000007067   -0.000001260
     22        7          -0.000003600   -0.000001346    0.000000876
     23        7          -0.000003160   -0.000002938   -0.000003253
     24        6           0.000001202    0.000004560    0.000001884
     25        1          -0.000000548    0.000000081    0.000000778
     26        6           0.000001088    0.000002343    0.000001917
     27        1          -0.000000232    0.000000951    0.000000248
     28        6          -0.000000256    0.000000961    0.000002615
     29        1           0.000000381    0.000001734    0.000000492
     30        6           0.000000398    0.000001701   -0.000000551
     31        1           0.000000030    0.000001347   -0.000000908
     32        6          -0.000001124    0.000000685   -0.000001846
     33        6           0.000003507    0.000000408    0.000004423
     34        6          -0.000000648   -0.000000796    0.000002398
     35        1           0.000000021    0.000001301   -0.000000439
     36        6          -0.000000550    0.000000464   -0.000000393
     37        6           0.000000030   -0.000000532   -0.000000944
     38        6           0.000001266   -0.000000455    0.000000289
     39        6           0.000001242    0.000000124    0.000001000
     40        6          -0.000001164   -0.000001686   -0.000001299
     41        6           0.000008901   -0.000001957   -0.000002890
     42        1          -0.000000432   -0.000000445   -0.000000132
     43        1           0.000000447    0.000000294   -0.000000377
     44        1          -0.000000712   -0.000000199   -0.000000275
     45        1           0.000000064    0.000000923   -0.000000523
     46        6           0.000000330    0.000006404    0.000005588
     47        6          -0.000003905   -0.000007315   -0.000001918
     48        6           0.000004741   -0.000000045   -0.000004651
     49        6           0.000003946    0.000002234   -0.000004514
     50        6          -0.000002197   -0.000005690   -0.000003625
     51        6          -0.000007062    0.000004864    0.000003977
     52        1           0.000000518    0.000001223   -0.000000223
     53        1          -0.000000766   -0.000000377    0.000000386
     54        1          -0.000000100   -0.000000739   -0.000000939
     55        1           0.000001104   -0.000000570    0.000000565
     56        8          -0.000014625    0.000003322   -0.000000895
     57        6           0.000011981    0.000001453    0.000003414
     58        1          -0.000002445   -0.000001158   -0.000001196
     59        1          -0.000001973   -0.000000734    0.000000076
     60        1          -0.000000890    0.000002078   -0.000002383
     61        8           0.000008966   -0.000002974   -0.000009981
     62        6          -0.000003699    0.000000111    0.000009686
     63        1           0.000000257    0.000000355   -0.000002590
     64        1          -0.000000684   -0.000000834   -0.000003911
     65        1           0.000000180    0.000000319   -0.000003859
 -------------------------------------------------------------------
 Cartesian Forces:  Max     0.000014625 RMS     0.000003350
 Leave Link  716 at Sat Oct 20 11:31:08 2018, MaxMem=   838860800 cpu:         0.9
 (Enter /soft/sl6.3/x86_64/gaussian/g09_d01/g09/l103.exe)

 GradGradGradGradGradGradGradGradGradGradGradGradGradGradGradGradGradGrad
 Berny optimization.
 FormGI is forming the generalized inverse of G from B-inverse, IUseBI=4.
 Internal  Forces:  Max     0.000008709 RMS     0.000001451
 Search for a local minimum.
 Step number   1 out of a maximum of  390
 All quantities printed in internal units (Hartrees-Bohrs-Radians)
 RMS Force = .14505D-05 SwitMx=.10000D-02 MixMth= 2
 Mixed Optimization -- En-DIIS/RFO-DIIS
 Second derivative matrix not updated -- first step.
 ITU=  0
     Eigenvalues ---    0.00631   0.00756   0.00807   0.00873   0.01121
     Eigenvalues ---    0.01138   0.01351   0.01352   0.01379   0.01388
     Eigenvalues ---    0.01555   0.01605   0.01798   0.01799   0.01884
     Eigenvalues ---    0.01885   0.01921   0.01921   0.02084   0.02086
     Eigenvalues ---    0.02095   0.02095   0.02127   0.02127   0.02144
     Eigenvalues ---    0.02146   0.02165   0.02166   0.02184   0.02185
     Eigenvalues ---    0.02192   0.02193   0.02197   0.02197   0.02205
     Eigenvalues ---    0.02206   0.02206   0.02206   0.02207   0.02207
     Eigenvalues ---    0.02219   0.02219   0.02226   0.02227   0.02231
     Eigenvalues ---    0.02239   0.02244   0.02251   0.02251   0.02308
     Eigenvalues ---    0.02313   0.02321   0.02324   0.02357   0.02375
     Eigenvalues ---    0.02378   0.05161   0.06238   0.08016   0.08642
     Eigenvalues ---    0.08802   0.08879   0.09766   0.09814   0.10027
     Eigenvalues ---    0.10028   0.10661   0.10662   0.10910   0.11818
     Eigenvalues ---    0.13030   0.15965   0.15988   0.15993   0.15996
     Eigenvalues ---    0.15997   0.15998   0.15999   0.15999   0.15999
     Eigenvalues ---    0.16000   0.16000   0.16000   0.16000   0.16000
     Eigenvalues ---    0.16000   0.16000   0.16000   0.16000   0.16000
     Eigenvalues ---    0.16000   0.16000   0.16000   0.16000   0.16000
     Eigenvalues ---    0.20921   0.22000   0.22000   0.22000   0.22000
     Eigenvalues ---    0.22030   0.22596   0.22620   0.22975   0.22976
     Eigenvalues ---    0.23817   0.23839   0.24000   0.24000   0.24373
     Eigenvalues ---    0.24410   0.24516   0.24711   0.24859   0.24888
     Eigenvalues ---    0.24989   0.24999   0.25000   0.25000   0.25000
     Eigenvalues ---    0.25000   0.25000   0.25000   0.34199   0.34220
     Eigenvalues ---    0.34221   0.34230   0.34695   0.34787   0.35016
     Eigenvalues ---    0.35016   0.35413   0.35433   0.35510   0.35511
     Eigenvalues ---    0.35585   0.35608   0.35609   0.35612   0.35669
     Eigenvalues ---    0.35677   0.35678   0.35681   0.35767   0.35811
     Eigenvalues ---    0.35871   0.35874   0.36577   0.36596   0.41607
     Eigenvalues ---    0.41619   0.41913   0.42012   0.42102   0.42109
     Eigenvalues ---    0.42226   0.42230   0.42419   0.42477   0.42833
     Eigenvalues ---    0.42859   0.44223   0.44228   0.45871   0.45912
     Eigenvalues ---    0.45981   0.46040   0.46466   0.46502   0.46704
     Eigenvalues ---    0.46718   0.46951   0.46955   0.47231   0.47241
     Eigenvalues ---    0.47871   0.48096   0.50957   0.50998   0.52023
     Eigenvalues ---    0.52052   0.53409   0.53413   0.53582   0.53606
     Eigenvalues ---    0.56364   0.56372   0.65711   0.65727
 RFO step:  Lambda= 0.00000000D+00 EMin= 6.30732983D-03
 Linear search not attempted -- first point.
 Iteration  1 RMS(Cart)=  0.00006967 RMS(Int)=  0.00000000
 Iteration  2 RMS(Cart)=  0.00000000 RMS(Int)=  0.00000000
 ITry= 1 IFail=0 DXMaxC= 5.05D-04 DCOld= 1.00D+10 DXMaxT= 3.00D-01 DXLimC= 3.00D+00 Rises=F
 Variable       Old X    -DE/DX   Delta X   Delta X   Delta X     New X
                                 (Linear)    (Quad)   (Total)
    R1        4.54116   0.00000   0.00000   0.00000   0.00000   4.54116
    R2        4.24653   0.00000   0.00000  -0.00004  -0.00004   4.24649
    R3        4.31783   0.00001   0.00000   0.00009   0.00009   4.31792
    R4        4.51671   0.00000   0.00000  -0.00004  -0.00004   4.51668
    R5        4.24972  -0.00001   0.00000  -0.00006  -0.00006   4.24966
    R6        4.32678   0.00000   0.00000   0.00003   0.00003   4.32681
    R7        2.52661   0.00000   0.00000   0.00000   0.00000   2.52660
    R8        2.54529   0.00000   0.00000   0.00000   0.00000   2.54529
    R9        2.44511  -0.00001   0.00000  -0.00001  -0.00001   2.44510
   R10        2.58000   0.00000   0.00000   0.00000   0.00000   2.58000
   R11        2.55124   0.00000   0.00000   0.00000   0.00000   2.55124
   R12        2.56981   0.00000   0.00000   0.00000   0.00000   2.56981
   R13        2.69412   0.00000   0.00000   0.00000   0.00000   2.69411
   R14        2.04977   0.00000   0.00000   0.00000   0.00000   2.04978
   R15        2.62878   0.00000   0.00000   0.00000   0.00000   2.62878
   R16        2.04590   0.00000   0.00000   0.00000   0.00000   2.04590
   R17        2.62894   0.00000   0.00000   0.00000   0.00000   2.62894
   R18        2.04852   0.00000   0.00000   0.00000   0.00000   2.04852
   R19        2.62539   0.00000   0.00000   0.00000   0.00000   2.62538
   R20        2.04698   0.00000   0.00000   0.00000   0.00000   2.04698
   R21        2.63711   0.00000   0.00000   0.00000   0.00000   2.63711
   R22        2.76571   0.00000   0.00000  -0.00001  -0.00001   2.76570
   R23        2.60277   0.00000   0.00000  -0.00001  -0.00001   2.60276
   R24        2.03159   0.00000   0.00000   0.00000   0.00000   2.03159
   R25        2.52657   0.00000   0.00000   0.00000   0.00000   2.52656
   R26        2.54525   0.00000   0.00000   0.00000   0.00000   2.54525
   R27        2.44519   0.00000   0.00000  -0.00001  -0.00001   2.44518
   R28        2.58017   0.00000   0.00000   0.00000   0.00000   2.58017
   R29        2.55145   0.00000   0.00000   0.00000   0.00000   2.55145
   R30        2.56930   0.00000   0.00000   0.00000   0.00000   2.56931
   R31        2.69426   0.00000   0.00000   0.00000   0.00000   2.69426
   R32        2.05010   0.00000   0.00000   0.00000   0.00000   2.05010
   R33        2.62921   0.00000   0.00000   0.00000   0.00000   2.62921
   R34        2.04583   0.00000   0.00000   0.00000   0.00000   2.04583
   R35        2.62860   0.00000   0.00000   0.00000   0.00000   2.62860
   R36        2.04856   0.00000   0.00000   0.00000   0.00000   2.04856
   R37        2.62565   0.00000   0.00000   0.00000   0.00000   2.62565
   R38        2.04699   0.00000   0.00000   0.00000   0.00000   2.04699
   R39        2.63712   0.00000   0.00000   0.00000   0.00000   2.63712
   R40        2.76647   0.00000   0.00000   0.00000   0.00000   2.76647
   R41        2.60329   0.00000   0.00000  -0.00001  -0.00001   2.60328
   R42        2.03189   0.00000   0.00000   0.00000   0.00000   2.03189
   R43        2.62588   0.00000   0.00000   0.00000   0.00000   2.62588
   R44        2.64184   0.00000   0.00000   0.00000   0.00000   2.64184
   R45        2.63441   0.00000   0.00000   0.00000   0.00000   2.63441
   R46        2.04692   0.00000   0.00000   0.00000   0.00000   2.04692
   R47        2.61264   0.00000   0.00000   0.00000   0.00000   2.61264
   R48        2.04378   0.00000   0.00000   0.00000   0.00000   2.04379
   R49        2.64125   0.00000   0.00000   0.00000   0.00000   2.64124
   R50        2.04284   0.00000   0.00000   0.00000   0.00000   2.04284
   R51        2.65050   0.00000   0.00000   0.00000   0.00000   2.65050
   R52        2.04602   0.00000   0.00000   0.00000   0.00000   2.04602
   R53        2.56574   0.00001   0.00000   0.00002   0.00002   2.56576
   R54        2.63996   0.00000   0.00000  -0.00001  -0.00001   2.63995
   R55        2.62760   0.00000   0.00000   0.00001   0.00001   2.62760
   R56        2.61618   0.00000   0.00000   0.00001   0.00001   2.61619
   R57        2.04736   0.00000   0.00000   0.00000   0.00000   2.04736
   R58        2.63072   0.00000   0.00000  -0.00001  -0.00001   2.63072
   R59        2.04447   0.00000   0.00000   0.00000   0.00000   2.04447
   R60        2.64873   0.00000   0.00000   0.00000   0.00000   2.64873
   R61        2.04589   0.00000   0.00000   0.00000   0.00000   2.04589
   R62        2.64383   0.00000   0.00000   0.00001   0.00001   2.64384
   R63        2.04278   0.00000   0.00000   0.00000   0.00000   2.04278
   R64        2.56570   0.00000   0.00000   0.00001   0.00001   2.56571
   R65        2.68908  -0.00001   0.00000  -0.00002  -0.00002   2.68907
   R66        2.06996   0.00000   0.00000   0.00000   0.00000   2.06996
   R67        2.06961   0.00000   0.00000   0.00001   0.00001   2.06962
   R68        2.05649   0.00000   0.00000   0.00000   0.00000   2.05649
   R69        2.69034  -0.00001   0.00000  -0.00002  -0.00002   2.69032
   R70        2.06943   0.00000   0.00000   0.00000   0.00000   2.06943
   R71        2.06959   0.00000   0.00000   0.00001   0.00001   2.06960
   R72        2.05650   0.00000   0.00000   0.00000   0.00000   2.05650
    A1        1.55976   0.00000   0.00000  -0.00001  -0.00001   1.55975
    A2        1.49534   0.00000   0.00000  -0.00001  -0.00001   1.49533
    A3        1.95416   0.00000   0.00000   0.00001   0.00001   1.95418
    A4        1.62458   0.00000   0.00000  -0.00002  -0.00002   1.62456
    A5        2.77452   0.00000   0.00000  -0.00001  -0.00001   2.77451
    A6        1.28251   0.00000   0.00000  -0.00001  -0.00001   1.28250
    A7        1.63386   0.00000   0.00000   0.00000   0.00000   1.63386
    A8        1.78276   0.00000   0.00000   0.00003   0.00003   1.78279
    A9        2.76444   0.00000   0.00000  -0.00001  -0.00001   2.76442
   A10        1.74482   0.00000   0.00000   0.00001   0.00001   1.74483
   A11        1.41241   0.00000   0.00000   0.00001   0.00001   1.41241
   A12        1.60075   0.00000   0.00000   0.00001   0.00001   1.60076
   A13        1.48552   0.00000   0.00000   0.00000   0.00000   1.48552
   A14        1.28334   0.00000   0.00000   0.00001   0.00001   1.28335
   A15        2.14312   0.00000   0.00000   0.00000   0.00000   2.14312
   A16        2.05502   0.00000   0.00000   0.00002   0.00002   2.05504
   A17        2.07645   0.00000   0.00000  -0.00001  -0.00001   2.07644
   A18        2.37032   0.00000   0.00000   0.00000   0.00000   2.37032
   A19        1.97534   0.00000   0.00000  -0.00001  -0.00001   1.97533
   A20        1.93002   0.00000   0.00000   0.00001   0.00001   1.93003
   A21        1.86612   0.00000   0.00000  -0.00001  -0.00001   1.86611
   A22        1.93151   0.00000   0.00000   0.00001   0.00001   1.93152
   A23        2.10329   0.00000   0.00000  -0.00001  -0.00001   2.10329
   A24        2.24839   0.00000   0.00000   0.00000   0.00000   2.24838
   A25        2.00959   0.00000   0.00000   0.00000   0.00000   2.00959
   A26        2.13720   0.00000   0.00000   0.00001   0.00001   2.13721
   A27        2.13638   0.00000   0.00000  -0.00001  -0.00001   2.13638
   A28        2.09214   0.00000   0.00000  -0.00001  -0.00001   2.09213
   A29        2.07255   0.00000   0.00000   0.00000   0.00000   2.07255
   A30        2.11847   0.00000   0.00000   0.00001   0.00001   2.11848
   A31        2.10684   0.00000   0.00000   0.00000   0.00000   2.10684
   A32        2.07771   0.00000   0.00000  -0.00001  -0.00001   2.07770
   A33        2.09863   0.00000   0.00000   0.00000   0.00000   2.09863
   A34        2.10755   0.00000   0.00000   0.00000   0.00000   2.10755
   A35        2.07259   0.00000   0.00000   0.00001   0.00001   2.07259
   A36        2.10302   0.00000   0.00000  -0.00001  -0.00001   2.10302
   A37        2.12984   0.00000   0.00000   0.00000   0.00000   2.12984
   A38        2.00614   0.00000   0.00000   0.00001   0.00001   2.00615
   A39        2.14720   0.00000   0.00000  -0.00001  -0.00001   2.14719
   A40        2.09167   0.00000   0.00000   0.00000   0.00000   2.09167
   A41        1.87022   0.00000   0.00000   0.00000   0.00000   1.87021
   A42        2.32129   0.00000   0.00000   0.00001   0.00001   2.32130
   A43        1.82690   0.00000   0.00000  -0.00001  -0.00001   1.82689
   A44        2.13627   0.00000   0.00000   0.00000   0.00000   2.13627
   A45        2.31961   0.00000   0.00000   0.00000   0.00000   2.31962
   A46        2.14532   0.00000   0.00000   0.00000   0.00000   2.14532
   A47        2.05568   0.00000   0.00000   0.00000   0.00000   2.05568
   A48        2.07747   0.00000   0.00000   0.00000   0.00000   2.07746
   A49        2.36952   0.00000   0.00000   0.00001   0.00001   2.36953
   A50        1.97255   0.00000   0.00000  -0.00002  -0.00002   1.97254
   A51        1.92956   0.00000   0.00000   0.00001   0.00001   1.92957
   A52        1.86610   0.00000   0.00000  -0.00001  -0.00001   1.86609
   A53        1.93202   0.00000   0.00000   0.00001   0.00001   1.93203
   A54        2.10406   0.00000   0.00000   0.00000   0.00000   2.10406
   A55        2.24672   0.00000   0.00000  -0.00001  -0.00001   2.24671
   A56        2.00880   0.00000   0.00000   0.00000   0.00000   2.00880
   A57        2.13650   0.00000   0.00000   0.00000   0.00000   2.13650
   A58        2.13787   0.00000   0.00000   0.00000   0.00000   2.13787
   A59        2.09213   0.00000   0.00000  -0.00001  -0.00001   2.09212
   A60        2.07253   0.00000   0.00000   0.00000   0.00000   2.07253
   A61        2.11851   0.00000   0.00000   0.00001   0.00001   2.11852
   A62        2.10667   0.00000   0.00000   0.00000   0.00000   2.10668
   A63        2.07810   0.00000   0.00000  -0.00001  -0.00001   2.07809
   A64        2.09841   0.00000   0.00000   0.00000   0.00000   2.09841
   A65        2.10748   0.00000   0.00000   0.00000   0.00000   2.10749
   A66        2.07252   0.00000   0.00000   0.00000   0.00000   2.07252
   A67        2.10318   0.00000   0.00000  -0.00001  -0.00001   2.10317
   A68        2.12924   0.00000   0.00000   0.00000   0.00000   2.12924
   A69        2.00805   0.00000   0.00000   0.00001   0.00001   2.00806
   A70        2.14588   0.00000   0.00000  -0.00001  -0.00001   2.14588
   A71        2.09374   0.00000   0.00000  -0.00001  -0.00001   2.09373
   A72        1.87066   0.00000   0.00000   0.00000   0.00000   1.87066
   A73        2.31835   0.00000   0.00000   0.00001   0.00001   2.31836
   A74        1.82633   0.00000   0.00000  -0.00001  -0.00001   1.82633
   A75        2.13509   0.00000   0.00000   0.00000   0.00000   2.13510
   A76        2.32060   0.00000   0.00000   0.00000   0.00000   2.32060
   A77        2.10084   0.00000   0.00000   0.00000   0.00000   2.10084
   A78        2.08476   0.00000   0.00000   0.00000   0.00000   2.08475
   A79        2.09757   0.00000   0.00000   0.00000   0.00000   2.09757
   A80        2.09817   0.00000   0.00000   0.00000   0.00000   2.09817
   A81        2.09944   0.00000   0.00000   0.00000   0.00000   2.09944
   A82        2.08520   0.00000   0.00000   0.00000   0.00000   2.08520
   A83        2.08913   0.00000   0.00000   0.00000   0.00000   2.08913
   A84        2.08397   0.00000   0.00000   0.00000   0.00000   2.08397
   A85        2.11004   0.00000   0.00000   0.00000   0.00000   2.11004
   A86        2.09135   0.00000   0.00000   0.00000   0.00000   2.09136
   A87        2.07700   0.00000   0.00000   0.00000   0.00000   2.07700
   A88        2.11465   0.00000   0.00000   0.00000   0.00000   2.11465
   A89        2.10442   0.00000   0.00000   0.00000   0.00000   2.10443
   A90        2.11267   0.00000   0.00000   0.00000   0.00000   2.11268
   A91        2.06606   0.00000   0.00000   0.00000   0.00000   2.06606
   A92        2.08553   0.00000   0.00000   0.00000   0.00000   2.08553
   A93        2.17834   0.00000   0.00000  -0.00001  -0.00001   2.17833
   A94        2.01931   0.00000   0.00000   0.00001   0.00001   2.01932
   A95        2.09853   0.00000   0.00000   0.00000   0.00000   2.09853
   A96        2.08527   0.00000   0.00000   0.00000   0.00000   2.08527
   A97        2.09938   0.00000   0.00000   0.00000   0.00000   2.09938
   A98        2.09091   0.00000   0.00000   0.00000   0.00000   2.09090
   A99        2.09946   0.00000   0.00000   0.00001   0.00001   2.09947
   A100       2.09263   0.00000   0.00000   0.00000   0.00000   2.09262
   A101       2.09446   0.00000   0.00000   0.00000   0.00000   2.09446
   A102       2.08339   0.00000   0.00000  -0.00001  -0.00001   2.08338
   A103       2.10534   0.00000   0.00000   0.00001   0.00001   2.10534
   A104       2.10067   0.00000   0.00000   0.00000   0.00000   2.10067
   A105       2.11438   0.00000   0.00000  -0.00001  -0.00001   2.11438
   A106       2.06804   0.00000   0.00000   0.00000   0.00000   2.06804
   A107       2.09453   0.00000   0.00000   0.00000   0.00000   2.09453
   A108       2.07562   0.00000   0.00000   0.00001   0.00001   2.07563
   A109       2.11294   0.00000   0.00000   0.00000   0.00000   2.11294
   A110       2.08628   0.00000   0.00000   0.00000   0.00000   2.08628
   A111       2.01890   0.00000   0.00000   0.00001   0.00001   2.01891
   A112       2.17800   0.00000   0.00000  -0.00001  -0.00001   2.17799
   A113       2.07193   0.00000   0.00000   0.00001   0.00001   2.07194
   A114       1.94424   0.00000   0.00000   0.00002   0.00002   1.94426
   A115       1.94449   0.00000   0.00000   0.00000   0.00000   1.94449
   A116       1.84543   0.00000   0.00000   0.00001   0.00001   1.84545
   A117       1.91263   0.00000   0.00000  -0.00001  -0.00001   1.91261
   A118       1.90779   0.00000   0.00000  -0.00001  -0.00001   1.90778
   A119       1.90776   0.00000   0.00000  -0.00001  -0.00001   1.90775
   A120       2.07184   0.00000   0.00000   0.00002   0.00002   2.07186
   A121       1.94391   0.00000   0.00000   0.00001   0.00001   1.94392
   A122       1.94458   0.00000   0.00000   0.00000   0.00000   1.94458
   A123       1.84497   0.00000   0.00000   0.00001   0.00001   1.84498
   A124       1.91231   0.00000   0.00000  -0.00001  -0.00001   1.91230
   A125       1.90831   0.00000   0.00000   0.00000   0.00000   1.90831
   A126       1.90830   0.00000   0.00000  -0.00002  -0.00002   1.90828
   A127       3.18434   0.00000   0.00000  -0.00003  -0.00003   3.18431
   A128       3.25922   0.00000   0.00000  -0.00001  -0.00001   3.25922
    D1       -1.64113   0.00000   0.00000  -0.00005  -0.00005  -1.64118
    D2        1.35831   0.00000   0.00000   0.00004   0.00004   1.35836
    D3       -3.13649   0.00000   0.00000  -0.00005  -0.00005  -3.13654
    D4       -0.13705   0.00000   0.00000   0.00005   0.00005  -0.13700
    D5        0.31311   0.00000   0.00000  -0.00004  -0.00004   0.31307
    D6       -2.97063   0.00000   0.00000   0.00006   0.00006  -2.97058
    D7        1.81014   0.00000   0.00000  -0.00004  -0.00004   1.81009
    D8       -1.47361   0.00000   0.00000   0.00005   0.00005  -1.47356
    D9       -1.41808   0.00000   0.00000  -0.00008  -0.00008  -1.41816
   D10        1.67991   0.00000   0.00000  -0.00005  -0.00005   1.67987
   D11        1.61546   0.00000   0.00000  -0.00001  -0.00001   1.61545
   D12       -1.56973   0.00000   0.00000   0.00003   0.00003  -1.56971
   D13        1.53780   0.00000   0.00000   0.00001   0.00001   1.53781
   D14       -1.45572   0.00000   0.00000  -0.00001  -0.00001  -1.45573
   D15        3.11947   0.00000   0.00000   0.00000   0.00000   3.11947
   D16        0.12595   0.00000   0.00000  -0.00002  -0.00002   0.12593
   D17       -2.19959   0.00000   0.00000  -0.00001  -0.00001  -2.19960
   D18        1.09007   0.00000   0.00000  -0.00002  -0.00002   1.09005
   D19       -0.07445   0.00000   0.00000   0.00003   0.00003  -0.07442
   D20       -3.06798   0.00000   0.00000   0.00002   0.00002  -3.06796
   D21       -1.31995   0.00000   0.00000   0.00003   0.00003  -1.31993
   D22        1.96971   0.00000   0.00000   0.00001   0.00001   1.96972
   D23        0.27927   0.00000   0.00000  -0.00004  -0.00004   0.27923
   D24       -2.96774   0.00000   0.00000  -0.00001  -0.00001  -2.96775
   D25        1.78283   0.00000   0.00000  -0.00005  -0.00005   1.78278
   D26       -1.46419   0.00000   0.00000  -0.00002  -0.00002  -1.46420
   D27       -1.67740   0.00000   0.00000  -0.00005  -0.00005  -1.67745
   D28        1.35877   0.00000   0.00000  -0.00002  -0.00002   1.35875
   D29        3.13286   0.00000   0.00000  -0.00005  -0.00005   3.13281
   D30       -0.11415   0.00000   0.00000  -0.00001  -0.00001  -0.11417
   D31       -2.29410   0.00000   0.00000  -0.00001  -0.00001  -2.29411
   D32        1.03112   0.00000   0.00000   0.00000   0.00000   1.03112
   D33       -0.16680   0.00000   0.00000   0.00001   0.00001  -0.16679
   D34       -3.12476   0.00000   0.00000   0.00002   0.00002  -3.12474
   D35       -1.40248   0.00000   0.00000   0.00002   0.00002  -1.40246
   D36        1.92274   0.00000   0.00000   0.00004   0.00004   1.92278
   D37        1.45032   0.00000   0.00000   0.00000   0.00000   1.45033
   D38       -1.50764   0.00000   0.00000   0.00002   0.00002  -1.50763
   D39        3.07776   0.00000   0.00000   0.00001   0.00001   3.07778
   D40        0.11980   0.00000   0.00000   0.00003   0.00003   0.11982
   D41       -0.13795   0.00000   0.00000   0.00008   0.00008  -0.13787
   D42        3.00662   0.00000   0.00000   0.00008   0.00008   3.00670
   D43       -3.13573   0.00000   0.00000  -0.00002  -0.00002  -3.13575
   D44        0.00884   0.00000   0.00000  -0.00002  -0.00002   0.00882
   D45       -3.01346   0.00000   0.00000  -0.00007  -0.00007  -3.01353
   D46        0.12475   0.00000   0.00000  -0.00007  -0.00007   0.12468
   D47       -0.00842   0.00000   0.00000   0.00002   0.00002  -0.00840
   D48        3.12979   0.00000   0.00000   0.00003   0.00003   3.12981
   D49       -2.99223   0.00000   0.00000   0.00001   0.00001  -2.99222
   D50        0.00398   0.00000   0.00000   0.00002   0.00002   0.00401
   D51       -0.11241   0.00000   0.00000  -0.00001  -0.00001  -0.11242
   D52        3.02881   0.00000   0.00000   0.00000   0.00000   3.02882
   D53        3.13925   0.00000   0.00000  -0.00002  -0.00002   3.13923
   D54       -0.00271   0.00000   0.00000  -0.00001  -0.00001  -0.00272
   D55       -0.00383   0.00000   0.00000  -0.00003  -0.00003  -0.00386
   D56        3.13794   0.00000   0.00000  -0.00003  -0.00003   3.13791
   D57        0.00213   0.00000   0.00000   0.00003   0.00003   0.00216
   D58       -3.11242   0.00000   0.00000   0.00001   0.00001  -3.11241
   D59       -3.13966   0.00000   0.00000   0.00002   0.00002  -3.13964
   D60        0.02897   0.00000   0.00000   0.00000   0.00000   0.02898
   D61       -2.53382   0.00000   0.00000  -0.00003  -0.00003  -2.53385
   D62        0.60130   0.00000   0.00000  -0.00004  -0.00004   0.60126
   D63        0.60798   0.00000   0.00000  -0.00002  -0.00002   0.60796
   D64       -2.54008   0.00000   0.00000  -0.00004  -0.00004  -2.54012
   D65       -3.13780   0.00000   0.00000   0.00000   0.00000  -3.13780
   D66       -0.00466   0.00000   0.00000   0.00001   0.00001  -0.00465
   D67        0.00699   0.00000   0.00000   0.00000   0.00000   0.00699
   D68        3.14013   0.00000   0.00000   0.00000   0.00000   3.14013
   D69       -3.13654   0.00000   0.00000   0.00000   0.00000  -3.13654
   D70       -0.00007   0.00000   0.00000   0.00000   0.00000  -0.00007
   D71       -0.00353   0.00000   0.00000   0.00001   0.00001  -0.00353
   D72        3.13294   0.00000   0.00000   0.00001   0.00001   3.13294
   D73       -3.13420   0.00000   0.00000  -0.00001  -0.00001  -3.13421
   D74        0.00042   0.00000   0.00000   0.00000   0.00000   0.00042
   D75        0.00229   0.00000   0.00000  -0.00001  -0.00001   0.00229
   D76        3.13692   0.00000   0.00000   0.00000   0.00000   3.13692
   D77        0.00386   0.00000   0.00000  -0.00001  -0.00001   0.00385
   D78       -3.13407   0.00000   0.00000  -0.00002  -0.00002  -3.13409
   D79        3.13850   0.00000   0.00000   0.00000   0.00000   3.13850
   D80        0.00057   0.00000   0.00000  -0.00001  -0.00001   0.00056
   D81       -0.00394   0.00000   0.00000   0.00005   0.00005  -0.00389
   D82        3.13813   0.00000   0.00000   0.00003   0.00003   3.13816
   D83        3.13423   0.00000   0.00000   0.00006   0.00006   3.13429
   D84       -0.00689   0.00000   0.00000   0.00004   0.00004  -0.00685
   D85        0.00028   0.00000   0.00000  -0.00001  -0.00001   0.00027
   D86        3.11071   0.00000   0.00000   0.00001   0.00001   3.11072
   D87        3.14144   0.00000   0.00000   0.00000   0.00000   3.14145
   D88       -0.03132   0.00000   0.00000   0.00003   0.00003  -0.03129
   D89       -0.10947   0.00000   0.00000   0.00002   0.00002  -0.10945
   D90        3.03868   0.00000   0.00000   0.00001   0.00001   3.03870
   D91        3.13880   0.00000   0.00000  -0.00001  -0.00001   3.13879
   D92        0.00376   0.00000   0.00000  -0.00002  -0.00002   0.00375
   D93       -3.04658   0.00000   0.00000  -0.00002  -0.00002  -3.04660
   D94        0.08979   0.00000   0.00000   0.00000   0.00000   0.08979
   D95       -0.00619   0.00000   0.00000   0.00002   0.00002  -0.00617
   D96        3.13019   0.00000   0.00000   0.00003   0.00003   3.13022
   D97       -2.94888   0.00000   0.00000   0.00003   0.00003  -2.94886
   D98        0.01225   0.00000   0.00000   0.00001   0.00001   0.01226
   D99       -0.12237   0.00000   0.00000  -0.00004  -0.00004  -0.12240
   D100       2.99172   0.00000   0.00000  -0.00001  -0.00001   2.99171
   D101      -3.12749   0.00000   0.00000  -0.00003  -0.00003  -3.12752
   D102      -0.01341   0.00000   0.00000   0.00000   0.00000  -0.01341
   D103      -0.00655   0.00000   0.00000  -0.00002  -0.00002  -0.00657
   D104       3.10767   0.00000   0.00000  -0.00002  -0.00002   3.10765
   D105      -0.00158   0.00000   0.00000   0.00002   0.00002  -0.00156
   D106       3.09449   0.00000   0.00000   0.00002   0.00002   3.09451
   D107      -3.11295   0.00000   0.00000   0.00002   0.00002  -3.11294
   D108      -0.01689   0.00000   0.00000   0.00002   0.00002  -0.01687
   D109       2.49395   0.00000   0.00000  -0.00001  -0.00001   2.49394
   D110      -0.64758   0.00000   0.00000  -0.00002  -0.00002  -0.64761
   D111      -0.68046   0.00000   0.00000  -0.00001  -0.00001  -0.68047
   D112       2.46119   0.00000   0.00000  -0.00003  -0.00003   2.46116
   D113      -3.13727   0.00000   0.00000   0.00001   0.00001  -3.13727
   D114      -0.00066   0.00000   0.00000   0.00001   0.00001  -0.00066
   D115       0.01136   0.00000   0.00000   0.00000   0.00000   0.01136
   D116      -3.13522   0.00000   0.00000   0.00000   0.00000  -3.13522
   D117      -3.13938   0.00000   0.00000   0.00000   0.00000  -3.13938
   D118      -0.00009   0.00000   0.00000   0.00000   0.00000  -0.00009
   D119      -0.00285   0.00000   0.00000   0.00000   0.00000  -0.00285
   D120       3.13644   0.00000   0.00000   0.00001   0.00001   3.13645
   D121      -3.13978   0.00000   0.00000  -0.00001  -0.00001  -3.13980
   D122      -0.00219   0.00000   0.00000  -0.00001  -0.00001  -0.00220
   D123      -0.00048   0.00000   0.00000  -0.00001  -0.00001  -0.00049
   D124       3.13711   0.00000   0.00000   0.00000   0.00000   3.13711
   D125       0.00544   0.00000   0.00000   0.00000   0.00000   0.00544
   D126      -3.13052   0.00000   0.00000  -0.00002  -0.00002  -3.13054
   D127      -3.14014   0.00000   0.00000   0.00000   0.00000  -3.14013
   D128       0.00709   0.00000   0.00000  -0.00001  -0.00001   0.00707
   D129       0.02622   0.00000   0.00000   0.00003   0.00003   0.02625
   D130      -3.07953   0.00000   0.00000  -0.00001  -0.00001  -3.07954
   D131      -3.12065   0.00000   0.00000   0.00004   0.00004  -3.12060
   D132       0.05679   0.00000   0.00000   0.00001   0.00001   0.05679
   D133       0.00870   0.00000   0.00000  -0.00001  -0.00001   0.00869
   D134      -3.08032   0.00000   0.00000  -0.00001  -0.00001  -3.08033
   D135       3.11779   0.00000   0.00000   0.00002   0.00002   3.11781
   D136       0.02877   0.00000   0.00000   0.00002   0.00002   0.02879
   D137      -3.12991   0.00000   0.00000  -0.00001  -0.00001  -3.12993
   D138       0.04114   0.00000   0.00000  -0.00001  -0.00001   0.04113
   D139       0.01819   0.00000   0.00000   0.00000   0.00000   0.01820
   D140      -3.09394   0.00000   0.00000   0.00001   0.00001  -3.09393
   D141      -3.14005   0.00000   0.00000   0.00001   0.00001  -3.14003
   D142      -0.00823   0.00000   0.00000   0.00001   0.00001  -0.00822
   D143      -0.00491   0.00000   0.00000   0.00000   0.00000  -0.00491
   D144       3.12690   0.00000   0.00000  -0.00001  -0.00001   3.12690
   D145      -0.01655   0.00000   0.00000   0.00001   0.00001  -0.01655
   D146      -3.13789   0.00000   0.00000   0.00000   0.00000  -3.13789
   D147       3.09582   0.00000   0.00000   0.00000   0.00000   3.09582
   D148      -0.02552   0.00000   0.00000   0.00000   0.00000  -0.02552
   D149      -0.00994   0.00000   0.00000  -0.00001  -0.00001  -0.00995
   D150       3.13907   0.00000   0.00000   0.00000   0.00000   3.13907
   D151       3.14158   0.00000   0.00000  -0.00001  -0.00001   3.14158
   D152       0.00741   0.00000   0.00000   0.00000   0.00000   0.00741
   D153       0.00179   0.00000   0.00000  -0.00002  -0.00002   0.00177
   D154      -3.13656   0.00000   0.00000   0.00000   0.00000  -3.13656
   D155       3.12268   0.00000   0.00000  -0.00001  -0.00001   3.12267
   D156      -0.01566   0.00000   0.00000   0.00000   0.00000  -0.01566
   D157       0.01149   0.00000   0.00000   0.00002   0.00002   0.01151
   D158      -3.13306   0.00000   0.00000   0.00000   0.00000  -3.13305
   D159      -3.13733   0.00000   0.00000   0.00001   0.00001  -3.13732
   D160       0.00131   0.00000   0.00000   0.00000   0.00000   0.00130
   D161       0.00644   0.00000   0.00000   0.00004   0.00004   0.00648
   D162      -3.13202   0.00000   0.00000   0.00005   0.00005  -3.13197
   D163       3.12806   0.00000   0.00000   0.00001   0.00001   3.12807
   D164      -0.03445   0.00000   0.00000   0.00001   0.00001  -0.03444
   D165      -0.01359   0.00000   0.00000   0.00002   0.00002  -0.01357
   D166       3.10709   0.00000   0.00000   0.00002   0.00002   3.10711
   D167      -3.14114   0.00000   0.00000  -0.00001  -0.00001  -3.14115
   D168      -0.00054   0.00000   0.00000  -0.00001  -0.00001  -0.00055
   D169       0.00051   0.00000   0.00000  -0.00002  -0.00002   0.00049
   D170       3.14110   0.00000   0.00000  -0.00002  -0.00002   3.14108
   D171       0.01410   0.00000   0.00000   0.00000   0.00000   0.01410
   D172       3.14008   0.00000   0.00000   0.00001   0.00001   3.14009
   D173      -3.10666   0.00000   0.00000   0.00000   0.00000  -3.10667
   D174       0.01932   0.00000   0.00000   0.00001   0.00001   0.01933
   D175       0.01203   0.00000   0.00000  -0.00001  -0.00001   0.01202
   D176       3.13961   0.00000   0.00000  -0.00003  -0.00003   3.13957
   D177      -3.12855   0.00000   0.00000   0.00000   0.00000  -3.12856
   D178      -0.00098   0.00000   0.00000  -0.00003  -0.00003  -0.00101
   D179      -0.00162   0.00000   0.00000  -0.00002  -0.00002  -0.00165
   D180       3.13759   0.00000   0.00000   0.00002   0.00002   3.13761
   D181      -3.12801   0.00000   0.00000  -0.00004  -0.00004  -3.12804
   D182       0.01120   0.00000   0.00000   0.00000   0.00000   0.01121
   D183      -0.01148   0.00000   0.00000   0.00003   0.00003  -0.01146
   D184       3.13272   0.00000   0.00000  -0.00002  -0.00002   3.13271
   D185      -3.13876   0.00000   0.00000   0.00005   0.00005  -3.13870
   D186       0.00545   0.00000   0.00000   0.00001   0.00001   0.00546
   D187       3.13665   0.00000   0.00000   0.00001   0.00001   3.13666
   D188      -0.00747   0.00000   0.00000   0.00006   0.00006  -0.00741
   D189      -1.07154   0.00000   0.00000   0.00017   0.00017  -1.07137
   D190       1.07012   0.00000   0.00000   0.00017   0.00017   1.07029
   D191       3.14093   0.00000   0.00000   0.00017   0.00017   3.14110
   D192      -1.07015   0.00000   0.00000  -0.00006  -0.00006  -1.07021
   D193       1.07092   0.00000   0.00000  -0.00006  -0.00006   1.07086
   D194      -3.14104   0.00000   0.00000  -0.00007  -0.00007  -3.14111
         Item               Value     Threshold  Converged?
 Maximum Force            0.000009     0.000450     YES
 RMS     Force            0.000001     0.000300     YES
 Maximum Displacement     0.000505     0.001800     YES
 RMS     Displacement     0.000070     0.001200     YES
 Predicted change in Energy=-3.531286D-09
 Optimization completed.
    -- Stationary point found.
                           ----------------------------
                           !   Optimized Parameters   !
                           ! (Angstroms and Degrees)  !
 --------------------------                            --------------------------
 ! Name  Definition              Value          Derivative Info.                !
 --------------------------------------------------------------------------------
 ! R1    R(1,2)                  2.4031         -DE/DX =    0.0                 !
 ! R2    R(1,3)                  2.2472         -DE/DX =    0.0                 !
 ! R3    R(1,4)                  2.2849         -DE/DX =    0.0                 !
 ! R4    R(1,19)                 2.3901         -DE/DX =    0.0                 !
 ! R5    R(1,20)                 2.2489         -DE/DX =    0.0                 !
 ! R6    R(1,21)                 2.2896         -DE/DX =    0.0                 !
 ! R7    R(3,7)                  1.337          -DE/DX =    0.0                 !
 ! R8    R(3,15)                 1.3469         -DE/DX =    0.0                 !
 ! R9    R(4,5)                  1.2939         -DE/DX =    0.0                 !
 ! R10   R(4,16)                 1.3653         -DE/DX =    0.0                 !
 ! R11   R(5,6)                  1.3501         -DE/DX =    0.0                 !
 ! R12   R(6,17)                 1.3599         -DE/DX =    0.0                 !
 ! R13   R(6,36)                 1.4257         -DE/DX =    0.0                 !
 ! R14   R(7,8)                  1.0847         -DE/DX =    0.0                 !
 ! R15   R(7,9)                  1.3911         -DE/DX =    0.0                 !
 ! R16   R(9,10)                 1.0826         -DE/DX =    0.0                 !
 ! R17   R(9,11)                 1.3912         -DE/DX =    0.0                 !
 ! R18   R(11,12)                1.084          -DE/DX =    0.0                 !
 ! R19   R(11,13)                1.3893         -DE/DX =    0.0                 !
 ! R20   R(13,14)                1.0832         -DE/DX =    0.0                 !
 ! R21   R(13,15)                1.3955         -DE/DX =    0.0                 !
 ! R22   R(15,16)                1.4636         -DE/DX =    0.0                 !
 ! R23   R(16,17)                1.3773         -DE/DX =    0.0                 !
 ! R24   R(17,18)                1.0751         -DE/DX =    0.0                 !
 ! R25   R(20,24)                1.337          -DE/DX =    0.0                 !
 ! R26   R(20,32)                1.3469         -DE/DX =    0.0                 !
 ! R27   R(21,22)                1.2939         -DE/DX =    0.0                 !
 ! R28   R(21,33)                1.3654         -DE/DX =    0.0                 !
 ! R29   R(22,23)                1.3502         -DE/DX =    0.0                 !
 ! R30   R(23,34)                1.3596         -DE/DX =    0.0                 !
 ! R31   R(23,46)                1.4257         -DE/DX =    0.0                 !
 ! R32   R(24,25)                1.0849         -DE/DX =    0.0                 !
 ! R33   R(24,26)                1.3913         -DE/DX =    0.0                 !
 ! R34   R(26,27)                1.0826         -DE/DX =    0.0                 !
 ! R35   R(26,28)                1.391          -DE/DX =    0.0                 !
 ! R36   R(28,29)                1.084          -DE/DX =    0.0                 !
 ! R37   R(28,30)                1.3894         -DE/DX =    0.0                 !
 ! R38   R(30,31)                1.0832         -DE/DX =    0.0                 !
 ! R39   R(30,32)                1.3955         -DE/DX =    0.0                 !
 ! R40   R(32,33)                1.464          -DE/DX =    0.0                 !
 ! R41   R(33,34)                1.3776         -DE/DX =    0.0                 !
 ! R42   R(34,35)                1.0752         -DE/DX =    0.0                 !
 ! R43   R(36,37)                1.3896         -DE/DX =    0.0                 !
 ! R44   R(36,38)                1.398          -DE/DX =    0.0                 !
 ! R45   R(37,39)                1.3941         -DE/DX =    0.0                 !
 ! R46   R(37,42)                1.0832         -DE/DX =    0.0                 !
 ! R47   R(38,40)                1.3826         -DE/DX =    0.0                 !
 ! R48   R(38,43)                1.0815         -DE/DX =    0.0                 !
 ! R49   R(39,41)                1.3977         -DE/DX =    0.0                 !
 ! R50   R(39,44)                1.081          -DE/DX =    0.0                 !
 ! R51   R(40,41)                1.4026         -DE/DX =    0.0                 !
 ! R52   R(40,45)                1.0827         -DE/DX =    0.0                 !
 ! R53   R(41,56)                1.3577         -DE/DX =    0.0                 !
 ! R54   R(46,47)                1.397          -DE/DX =    0.0                 !
 ! R55   R(46,48)                1.3905         -DE/DX =    0.0                 !
 ! R56   R(47,49)                1.3844         -DE/DX =    0.0                 !
 ! R57   R(47,52)                1.0834         -DE/DX =    0.0                 !
 ! R58   R(48,50)                1.3921         -DE/DX =    0.0                 !
 ! R59   R(48,53)                1.0819         -DE/DX =    0.0                 !
 ! R60   R(49,51)                1.4016         -DE/DX =    0.0                 !
 ! R61   R(49,54)                1.0826         -DE/DX =    0.0                 !
 ! R62   R(50,51)                1.3991         -DE/DX =    0.0                 !
 ! R63   R(50,55)                1.081          -DE/DX =    0.0                 !
 ! R64   R(51,61)                1.3577         -DE/DX =    0.0                 !
 ! R65   R(56,57)                1.423          -DE/DX =    0.0                 !
 ! R66   R(57,58)                1.0954         -DE/DX =    0.0                 !
 ! R67   R(57,59)                1.0952         -DE/DX =    0.0                 !
 ! R68   R(57,60)                1.0882         -DE/DX =    0.0                 !
 ! R69   R(61,62)                1.4237         -DE/DX =    0.0                 !
 ! R70   R(62,63)                1.0951         -DE/DX =    0.0                 !
 ! R71   R(62,64)                1.0952         -DE/DX =    0.0                 !
 ! R72   R(62,65)                1.0883         -DE/DX =    0.0                 !
 ! A1    A(2,1,3)               89.3677         -DE/DX =    0.0                 !
 ! A2    A(2,1,4)               85.6765         -DE/DX =    0.0                 !
 ! A3    A(2,1,19)             111.9654         -DE/DX =    0.0                 !
 ! A4    A(2,1,20)              93.0816         -DE/DX =    0.0                 !
 ! A5    A(2,1,21)             158.9685         -DE/DX =    0.0                 !
 ! A6    A(3,1,4)               73.4822         -DE/DX =    0.0                 !
 ! A7    A(3,1,19)              93.6135         -DE/DX =    0.0                 !
 ! A8    A(3,1,21)             102.1445         -DE/DX =    0.0                 !
 ! A9    A(4,1,19)             158.3905         -DE/DX =    0.0                 !
 ! A10   A(4,1,20)              99.971          -DE/DX =    0.0                 !
 ! A11   A(4,1,21)              80.9249         -DE/DX =    0.0                 !
 ! A12   A(19,1,20)             91.7161         -DE/DX =    0.0                 !
 ! A13   A(19,1,21)             85.1141         -DE/DX =    0.0                 !
 ! A14   A(20,1,21)             73.5301         -DE/DX =    0.0                 !
 ! A15   A(1,3,7)              122.7918         -DE/DX =    0.0                 !
 ! A16   A(1,3,15)             117.7438         -DE/DX =    0.0                 !
 ! A17   A(7,3,15)             118.9718         -DE/DX =    0.0                 !
 ! A18   A(1,4,5)              135.8093         -DE/DX =    0.0                 !
 ! A19   A(1,4,16)             113.1789         -DE/DX =    0.0                 !
 ! A20   A(5,4,16)             110.582          -DE/DX =    0.0                 !
 ! A21   A(4,5,6)              106.9211         -DE/DX =    0.0                 !
 ! A22   A(5,6,17)             110.6672         -DE/DX =    0.0                 !
 ! A23   A(5,6,36)             120.5098         -DE/DX =    0.0                 !
 ! A24   A(17,6,36)            128.823          -DE/DX =    0.0                 !
 ! A25   A(3,7,8)              115.1412         -DE/DX =    0.0                 !
 ! A26   A(3,7,9)              122.4528         -DE/DX =    0.0                 !
 ! A27   A(8,7,9)              122.4057         -DE/DX =    0.0                 !
 ! A28   A(7,9,10)             119.8706         -DE/DX =    0.0                 !
 ! A29   A(7,9,11)             118.7482         -DE/DX =    0.0                 !
 ! A30   A(10,9,11)            121.3793         -DE/DX =    0.0                 !
 ! A31   A(9,11,12)            120.7128         -DE/DX =    0.0                 !
 ! A32   A(9,11,13)            119.0441         -DE/DX =    0.0                 !
 ! A33   A(12,11,13)           120.2424         -DE/DX =    0.0                 !
 ! A34   A(11,13,14)           120.7538         -DE/DX =    0.0                 !
 ! A35   A(11,13,15)           118.7506         -DE/DX =    0.0                 !
 ! A36   A(14,13,15)           120.4944         -DE/DX =    0.0                 !
 ! A37   A(3,15,13)            122.0306         -DE/DX =    0.0                 !
 ! A38   A(3,15,16)            114.9435         -DE/DX =    0.0                 !
 ! A39   A(13,15,16)           123.0256         -DE/DX =    0.0                 !
 ! A40   A(4,16,15)            119.8441         -DE/DX =    0.0                 !
 ! A41   A(4,16,17)            107.1556         -DE/DX =    0.0                 !
 ! A42   A(15,16,17)           133.0003         -DE/DX =    0.0                 !
 ! A43   A(6,17,16)            104.6735         -DE/DX =    0.0                 !
 ! A44   A(6,17,18)            122.399          -DE/DX =    0.0                 !
 ! A45   A(16,17,18)           132.9041         -DE/DX =    0.0                 !
 ! A46   A(1,20,24)            122.9177         -DE/DX =    0.0                 !
 ! A47   A(1,20,32)            117.7816         -DE/DX =    0.0                 !
 ! A48   A(24,20,32)           119.0302         -DE/DX =    0.0                 !
 ! A49   A(1,21,22)            135.7636         -DE/DX =    0.0                 !
 ! A50   A(1,21,33)            113.0189         -DE/DX =    0.0                 !
 ! A51   A(22,21,33)           110.5555         -DE/DX =    0.0                 !
 ! A52   A(21,22,23)           106.9199         -DE/DX =    0.0                 !
 ! A53   A(22,23,34)           110.6967         -DE/DX =    0.0                 !
 ! A54   A(22,23,46)           120.5535         -DE/DX =    0.0                 !
 ! A55   A(34,23,46)           128.7276         -DE/DX =    0.0                 !
 ! A56   A(20,24,25)           115.0958         -DE/DX =    0.0                 !
 ! A57   A(20,24,26)           122.4122         -DE/DX =    0.0                 !
 ! A58   A(25,24,26)           122.4908         -DE/DX =    0.0                 !
 ! A59   A(24,26,27)           119.8702         -DE/DX =    0.0                 !
 ! A60   A(24,26,28)           118.7474         -DE/DX =    0.0                 !
 ! A61   A(27,26,28)           121.3818         -DE/DX =    0.0                 !
 ! A62   A(26,28,29)           120.7035         -DE/DX =    0.0                 !
 ! A63   A(26,28,30)           119.0664         -DE/DX =    0.0                 !
 ! A64   A(29,28,30)           120.23           -DE/DX =    0.0                 !
 ! A65   A(28,30,31)           120.7498         -DE/DX =    0.0                 !
 ! A66   A(28,30,32)           118.7464         -DE/DX =    0.0                 !
 ! A67   A(31,30,32)           120.5033         -DE/DX =    0.0                 !
 ! A68   A(20,32,30)           121.9965         -DE/DX =    0.0                 !
 ! A69   A(20,32,33)           115.0526         -DE/DX =    0.0                 !
 ! A70   A(30,32,33)           122.9501         -DE/DX =    0.0                 !
 ! A71   A(21,33,32)           119.9625         -DE/DX =    0.0                 !
 ! A72   A(21,33,34)           107.1812         -DE/DX =    0.0                 !
 ! A73   A(32,33,34)           132.8319         -DE/DX =    0.0                 !
 ! A74   A(23,34,33)           104.6412         -DE/DX =    0.0                 !
 ! A75   A(23,34,35)           122.3319         -DE/DX =    0.0                 !
 ! A76   A(33,34,35)           132.9606         -DE/DX =    0.0                 !
 ! A77   A(6,36,37)            120.3692         -DE/DX =    0.0                 !
 ! A78   A(6,36,38)            119.4478         -DE/DX =    0.0                 !
 ! A79   A(37,36,38)           120.182          -DE/DX =    0.0                 !
 ! A80   A(36,37,39)           120.2165         -DE/DX =    0.0                 !
 ! A81   A(36,37,42)           120.2888         -DE/DX =    0.0                 !
 ! A82   A(39,37,42)           119.4733         -DE/DX =    0.0                 !
 ! A83   A(36,38,40)           119.6986         -DE/DX =    0.0                 !
 ! A84   A(36,38,43)           119.4025         -DE/DX =    0.0                 !
 ! A85   A(40,38,43)           120.8965         -DE/DX =    0.0                 !
 ! A86   A(37,39,41)           119.8258         -DE/DX =    0.0                 !
 ! A87   A(37,39,44)           119.0033         -DE/DX =    0.0                 !
 ! A88   A(41,39,44)           121.1605         -DE/DX =    0.0                 !
 ! A89   A(38,40,41)           120.5746         -DE/DX =    0.0                 !
 ! A90   A(38,40,45)           121.0474         -DE/DX =    0.0                 !
 ! A91   A(41,40,45)           118.3767         -DE/DX =    0.0                 !
 ! A92   A(39,41,40)           119.4921         -DE/DX =    0.0                 !
 ! A93   A(39,41,56)           124.8097         -DE/DX =    0.0                 !
 ! A94   A(40,41,56)           115.6979         -DE/DX =    0.0                 !
 ! A95   A(23,46,47)           120.2371         -DE/DX =    0.0                 !
 ! A96   A(23,46,48)           119.4773         -DE/DX =    0.0                 !
 ! A97   A(47,46,48)           120.2856         -DE/DX =    0.0                 !
 ! A98   A(46,47,49)           119.8001         -DE/DX =    0.0                 !
 ! A99   A(46,47,52)           120.2903         -DE/DX =    0.0                 !
 ! A100  A(49,47,52)           119.8988         -DE/DX =    0.0                 !
 ! A101  A(46,48,50)           120.0039         -DE/DX =    0.0                 !
 ! A102  A(46,48,53)           119.3692         -DE/DX =    0.0                 !
 ! A103  A(50,48,53)           120.6269         -DE/DX =    0.0                 !
 ! A104  A(47,49,51)           120.3593         -DE/DX =    0.0                 !
 ! A105  A(47,49,54)           121.1452         -DE/DX =    0.0                 !
 ! A106  A(51,49,54)           118.4897         -DE/DX =    0.0                 !
 ! A107  A(48,50,51)           120.008          -DE/DX =    0.0                 !
 ! A108  A(48,50,55)           118.9242         -DE/DX =    0.0                 !
 ! A109  A(51,50,55)           121.0628         -DE/DX =    0.0                 !
 ! A110  A(49,51,50)           119.535          -DE/DX =    0.0                 !
 ! A111  A(49,51,61)           115.6745         -DE/DX =    0.0                 !
 ! A112  A(50,51,61)           124.7903         -DE/DX =    0.0                 !
 ! A113  A(41,56,57)           118.7131         -DE/DX =    0.0                 !
 ! A114  A(56,57,58)           111.3965         -DE/DX =    0.0                 !
 ! A115  A(56,57,59)           111.411          -DE/DX =    0.0                 !
 ! A116  A(56,57,60)           105.7356         -DE/DX =    0.0                 !
 ! A117  A(58,57,59)           109.5855         -DE/DX =    0.0                 !
 ! A118  A(58,57,60)           109.3084         -DE/DX =    0.0                 !
 ! A119  A(59,57,60)           109.3064         -DE/DX =    0.0                 !
 ! A120  A(51,61,62)           118.7079         -DE/DX =    0.0                 !
 ! A121  A(61,62,63)           111.3777         -DE/DX =    0.0                 !
 ! A122  A(61,62,64)           111.416          -DE/DX =    0.0                 !
 ! A123  A(61,62,65)           105.709          -DE/DX =    0.0                 !
 ! A124  A(63,62,64)           109.5672         -DE/DX =    0.0                 !
 ! A125  A(63,62,65)           109.3381         -DE/DX =    0.0                 !
 ! A126  A(64,62,65)           109.3374         -DE/DX =    0.0                 !
 ! A127  L(3,1,20,2,-1)        182.4493         -DE/DX =    0.0                 !
 ! A128  L(3,1,20,2,-2)        186.7398         -DE/DX =    0.0                 !
 ! D1    D(2,1,3,7)            -94.0298         -DE/DX =    0.0                 !
 ! D2    D(2,1,3,15)            77.8256         -DE/DX =    0.0                 !
 ! D3    D(4,1,3,7)           -179.7076         -DE/DX =    0.0                 !
 ! D4    D(4,1,3,15)            -7.8522         -DE/DX =    0.0                 !
 ! D5    D(19,1,3,7)            17.94           -DE/DX =    0.0                 !
 ! D6    D(19,1,3,15)         -170.2046         -DE/DX =    0.0                 !
 ! D7    D(21,1,3,7)           103.7131         -DE/DX =    0.0                 !
 ! D8    D(21,1,3,15)          -84.4315         -DE/DX =    0.0                 !
 ! D9    D(7,3,20,24)          -81.2498         -DE/DX =    0.0                 !
 ! D10   D(7,3,20,32)           96.252          -DE/DX =    0.0                 !
 ! D11   D(15,3,20,24)          92.5591         -DE/DX =    0.0                 !
 ! D12   D(15,3,20,32)         -89.9392         -DE/DX =    0.0                 !
 ! D13   D(2,1,4,5)             88.1096         -DE/DX =    0.0                 !
 ! D14   D(2,1,4,16)           -83.4068         -DE/DX =    0.0                 !
 ! D15   D(3,1,4,5)            178.7327         -DE/DX =    0.0                 !
 ! D16   D(3,1,4,16)             7.2164         -DE/DX =    0.0                 !
 ! D17   D(19,1,4,5)          -126.0271         -DE/DX =    0.0                 !
 ! D18   D(19,1,4,16)           62.4565         -DE/DX =    0.0                 !
 ! D19   D(20,1,4,5)            -4.2659         -DE/DX =    0.0                 !
 ! D20   D(20,1,4,16)         -175.7822         -DE/DX =    0.0                 !
 ! D21   D(21,1,4,5)           -75.6278         -DE/DX =    0.0                 !
 ! D22   D(21,1,4,16)          112.8558         -DE/DX =    0.0                 !
 ! D23   D(2,1,20,24)           16.0011         -DE/DX =    0.0                 !
 ! D24   D(2,1,20,32)         -170.0391         -DE/DX =    0.0                 !
 ! D25   D(4,1,20,24)          102.1485         -DE/DX =    0.0                 !
 ! D26   D(4,1,20,32)          -83.8917         -DE/DX =    0.0                 !
 ! D27   D(19,1,20,24)         -96.1078         -DE/DX =    0.0                 !
 ! D28   D(19,1,20,32)          77.8519         -DE/DX =    0.0                 !
 ! D29   D(21,1,20,24)         179.4997         -DE/DX =    0.0                 !
 ! D30   D(21,1,20,32)          -6.5405         -DE/DX =    0.0                 !
 ! D31   D(2,1,21,22)         -131.4425         -DE/DX =    0.0                 !
 ! D32   D(2,1,21,33)           59.0786         -DE/DX =    0.0                 !
 ! D33   D(3,1,21,22)           -9.5569         -DE/DX =    0.0                 !
 ! D34   D(3,1,21,33)         -179.0358         -DE/DX =    0.0                 !
 ! D35   D(4,1,21,22)          -80.3561         -DE/DX =    0.0                 !
 ! D36   D(4,1,21,33)          110.165          -DE/DX =    0.0                 !
 ! D37   D(19,1,21,22)          83.0973         -DE/DX =    0.0                 !
 ! D38   D(19,1,21,33)         -86.3816         -DE/DX =    0.0                 !
 ! D39   D(20,1,21,22)         176.3428         -DE/DX =    0.0                 !
 ! D40   D(20,1,21,33)           6.8639         -DE/DX =    0.0                 !
 ! D41   D(1,3,7,8)             -7.9042         -DE/DX =    0.0                 !
 ! D42   D(1,3,7,9)            172.2666         -DE/DX =    0.0                 !
 ! D43   D(15,3,7,8)          -179.6641         -DE/DX =    0.0                 !
 ! D44   D(15,3,7,9)             0.5066         -DE/DX =    0.0                 !
 ! D45   D(1,3,15,13)         -172.6585         -DE/DX =    0.0                 !
 ! D46   D(1,3,15,16)            7.1477         -DE/DX =    0.0                 !
 ! D47   D(7,3,15,13)           -0.4825         -DE/DX =    0.0                 !
 ! D48   D(7,3,15,16)          179.3236         -DE/DX =    0.0                 !
 ! D49   D(1,4,5,6)           -171.4424         -DE/DX =    0.0                 !
 ! D50   D(16,4,5,6)             0.2281         -DE/DX =    0.0                 !
 ! D51   D(1,4,16,15)           -6.4408         -DE/DX =    0.0                 !
 ! D52   D(1,4,16,17)          173.5382         -DE/DX =    0.0                 !
 ! D53   D(5,4,16,15)          179.8656         -DE/DX =    0.0                 !
 ! D54   D(5,4,16,17)           -0.1554         -DE/DX =    0.0                 !
 ! D55   D(4,5,6,17)            -0.2195         -DE/DX =    0.0                 !
 ! D56   D(4,5,6,36)           179.7907         -DE/DX =    0.0                 !
 ! D57   D(5,6,17,16)            0.122          -DE/DX =    0.0                 !
 ! D58   D(5,6,17,18)         -178.3287         -DE/DX =    0.0                 !
 ! D59   D(36,6,17,16)        -179.8892         -DE/DX =    0.0                 !
 ! D60   D(36,6,17,18)           1.6601         -DE/DX =    0.0                 !
 ! D61   D(5,6,36,37)         -145.1773         -DE/DX =    0.0                 !
 ! D62   D(5,6,36,38)           34.4521         -DE/DX =    0.0                 !
 ! D63   D(17,6,36,37)          34.8349         -DE/DX =    0.0                 !
 ! D64   D(17,6,36,38)        -145.5357         -DE/DX =    0.0                 !
 ! D65   D(3,7,9,10)          -179.7826         -DE/DX =    0.0                 !
 ! D66   D(3,7,9,11)            -0.267          -DE/DX =    0.0                 !
 ! D67   D(8,7,9,10)             0.4005         -DE/DX =    0.0                 !
 ! D68   D(8,7,9,11)           179.9161         -DE/DX =    0.0                 !
 ! D69   D(7,9,11,12)         -179.7105         -DE/DX =    0.0                 !
 ! D70   D(7,9,11,13)           -0.004          -DE/DX =    0.0                 !
 ! D71   D(10,9,11,12)          -0.2025         -DE/DX =    0.0                 !
 ! D72   D(10,9,11,13)         179.504          -DE/DX =    0.0                 !
 ! D73   D(9,11,13,14)        -179.5765         -DE/DX =    0.0                 !
 ! D74   D(9,11,13,15)           0.0243         -DE/DX =    0.0                 !
 ! D75   D(12,11,13,14)          0.1314         -DE/DX =    0.0                 !
 ! D76   D(12,11,13,15)        179.7322         -DE/DX =    0.0                 !
 ! D77   D(11,13,15,3)           0.2211         -DE/DX =    0.0                 !
 ! D78   D(11,13,15,16)       -179.5692         -DE/DX =    0.0                 !
 ! D79   D(14,13,15,3)         179.823          -DE/DX =    0.0                 !
 ! D80   D(14,13,15,16)          0.0327         -DE/DX =    0.0                 !
 ! D81   D(3,15,16,4)           -0.226          -DE/DX =    0.0                 !
 ! D82   D(3,15,16,17)         179.8015         -DE/DX =    0.0                 !
 ! D83   D(13,15,16,4)         179.578          -DE/DX =    0.0                 !
 ! D84   D(13,15,16,17)         -0.3945         -DE/DX =    0.0                 !
 ! D85   D(4,16,17,6)            0.0163         -DE/DX =    0.0                 !
 ! D86   D(4,16,17,18)         178.2304         -DE/DX =    0.0                 !
 ! D87   D(15,16,17,6)         179.9913         -DE/DX =    0.0                 !
 ! D88   D(15,16,17,18)         -1.7946         -DE/DX =    0.0                 !
 ! D89   D(1,20,24,25)          -6.2719         -DE/DX =    0.0                 !
 ! D90   D(1,20,24,26)         174.1035         -DE/DX =    0.0                 !
 ! D91   D(32,20,24,25)        179.8402         -DE/DX =    0.0                 !
 ! D92   D(32,20,24,26)          0.2157         -DE/DX =    0.0                 !
 ! D93   D(1,20,32,30)        -174.5564         -DE/DX =    0.0                 !
 ! D94   D(1,20,32,33)           5.1447         -DE/DX =    0.0                 !
 ! D95   D(24,20,32,30)         -0.3547         -DE/DX =    0.0                 !
 ! D96   D(24,20,32,33)        179.3465         -DE/DX =    0.0                 !
 ! D97   D(1,21,22,23)        -168.9585         -DE/DX =    0.0                 !
 ! D98   D(33,21,22,23)          0.7016         -DE/DX =    0.0                 !
 ! D99   D(1,21,33,32)          -7.0111         -DE/DX =    0.0                 !
 ! D100  D(1,21,33,34)         171.4127         -DE/DX =    0.0                 !
 ! D101  D(22,21,33,32)       -179.192          -DE/DX =    0.0                 !
 ! D102  D(22,21,33,34)         -0.7682         -DE/DX =    0.0                 !
 ! D103  D(21,22,23,34)         -0.3755         -DE/DX =    0.0                 !
 ! D104  D(21,22,23,46)        178.0564         -DE/DX =    0.0                 !
 ! D105  D(22,23,34,33)         -0.0902         -DE/DX =    0.0                 !
 ! D106  D(22,23,34,35)        177.3009         -DE/DX =    0.0                 !
 ! D107  D(46,23,34,33)       -178.3592         -DE/DX =    0.0                 !
 ! D108  D(46,23,34,35)         -0.968          -DE/DX =    0.0                 !
 ! D109  D(22,23,46,47)        142.8931         -DE/DX =    0.0                 !
 ! D110  D(22,23,46,48)        -37.1038         -DE/DX =    0.0                 !
 ! D111  D(34,23,46,47)        -38.9875         -DE/DX =    0.0                 !
 ! D112  D(34,23,46,48)        141.0157         -DE/DX =    0.0                 !
 ! D113  D(20,24,26,27)       -179.7525         -DE/DX =    0.0                 !
 ! D114  D(20,24,26,28)         -0.0381         -DE/DX =    0.0                 !
 ! D115  D(25,24,26,27)          0.6506         -DE/DX =    0.0                 !
 ! D116  D(25,24,26,28)       -179.635          -DE/DX =    0.0                 !
 ! D117  D(24,26,28,29)       -179.8734         -DE/DX =    0.0                 !
 ! D118  D(24,26,28,30)         -0.0052         -DE/DX =    0.0                 !
 ! D119  D(27,26,28,29)         -0.1634         -DE/DX =    0.0                 !
 ! D120  D(27,26,28,30)        179.7047         -DE/DX =    0.0                 !
 ! D121  D(26,28,30,31)       -179.8963         -DE/DX =    0.0                 !
 ! D122  D(26,28,30,32)         -0.1254         -DE/DX =    0.0                 !
 ! D123  D(29,28,30,31)         -0.0275         -DE/DX =    0.0                 !
 ! D124  D(29,28,30,32)        179.7434         -DE/DX =    0.0                 !
 ! D125  D(28,30,32,20)          0.3119         -DE/DX =    0.0                 !
 ! D126  D(28,30,32,33)       -179.3654         -DE/DX =    0.0                 !
 ! D127  D(31,30,32,20)       -179.9166         -DE/DX =    0.0                 !
 ! D128  D(31,30,32,33)          0.4061         -DE/DX =    0.0                 !
 ! D129  D(20,32,33,21)          1.5021         -DE/DX =    0.0                 !
 ! D130  D(20,32,33,34)       -176.4443         -DE/DX =    0.0                 !
 ! D131  D(30,32,33,21)       -178.8            -DE/DX =    0.0                 !
 ! D132  D(30,32,33,34)          3.2536         -DE/DX =    0.0                 !
 ! D133  D(21,33,34,23)          0.4983         -DE/DX =    0.0                 !
 ! D134  D(21,33,34,35)       -176.4892         -DE/DX =    0.0                 !
 ! D135  D(32,33,34,23)        178.6362         -DE/DX =    0.0                 !
 ! D136  D(32,33,34,35)          1.6486         -DE/DX =    0.0                 !
 ! D137  D(6,36,37,39)        -179.3309         -DE/DX =    0.0                 !
 ! D138  D(6,36,37,42)           2.3572         -DE/DX =    0.0                 !
 ! D139  D(38,36,37,39)          1.0425         -DE/DX =    0.0                 !
 ! D140  D(38,36,37,42)       -177.2695         -DE/DX =    0.0                 !
 ! D141  D(6,36,38,40)        -179.9114         -DE/DX =    0.0                 !
 ! D142  D(6,36,38,43)          -0.4718         -DE/DX =    0.0                 !
 ! D143  D(37,36,38,40)         -0.2813         -DE/DX =    0.0                 !
 ! D144  D(37,36,38,43)        179.1583         -DE/DX =    0.0                 !
 ! D145  D(36,37,39,41)         -0.9483         -DE/DX =    0.0                 !
 ! D146  D(36,37,39,44)       -179.788          -DE/DX =    0.0                 !
 ! D147  D(42,37,39,41)        177.3774         -DE/DX =    0.0                 !
 ! D148  D(42,37,39,44)         -1.4623         -DE/DX =    0.0                 !
 ! D149  D(36,38,40,41)         -0.5697         -DE/DX =    0.0                 !
 ! D150  D(36,38,40,45)        179.8556         -DE/DX =    0.0                 !
 ! D151  D(43,38,40,41)        179.9993         -DE/DX =    0.0                 !
 ! D152  D(43,38,40,45)          0.4245         -DE/DX =    0.0                 !
 ! D153  D(37,39,41,40)          0.1025         -DE/DX =    0.0                 !
 ! D154  D(37,39,41,56)       -179.7116         -DE/DX =    0.0                 !
 ! D155  D(44,39,41,40)        178.9166         -DE/DX =    0.0                 !
 ! D156  D(44,39,41,56)         -0.8975         -DE/DX =    0.0                 !
 ! D157  D(38,40,41,39)          0.6584         -DE/DX =    0.0                 !
 ! D158  D(38,40,41,56)       -179.511          -DE/DX =    0.0                 !
 ! D159  D(45,40,41,39)       -179.7557         -DE/DX =    0.0                 !
 ! D160  D(45,40,41,56)          0.0749         -DE/DX =    0.0                 !
 ! D161  D(39,41,56,57)          0.3689         -DE/DX =    0.0                 !
 ! D162  D(40,41,56,57)       -179.4515         -DE/DX =    0.0                 !
 ! D163  D(23,46,47,49)        179.2245         -DE/DX =    0.0                 !
 ! D164  D(23,46,47,52)         -1.9739         -DE/DX =    0.0                 !
 ! D165  D(48,46,47,49)         -0.7787         -DE/DX =    0.0                 !
 ! D166  D(48,46,47,52)        178.0229         -DE/DX =    0.0                 !
 ! D167  D(23,46,48,50)       -179.9741         -DE/DX =    0.0                 !
 ! D168  D(23,46,48,53)         -0.0311         -DE/DX =    0.0                 !
 ! D169  D(47,46,48,50)          0.029          -DE/DX =    0.0                 !
 ! D170  D(47,46,48,53)        179.972          -DE/DX =    0.0                 !
 ! D171  D(46,47,49,51)          0.8078         -DE/DX =    0.0                 !
 ! D172  D(46,47,49,54)        179.9131         -DE/DX =    0.0                 !
 ! D173  D(52,47,49,51)       -177.9986         -DE/DX =    0.0                 !
 ! D174  D(52,47,49,54)          1.1067         -DE/DX =    0.0                 !
 ! D175  D(46,48,50,51)          0.6893         -DE/DX =    0.0                 !
 ! D176  D(46,48,50,55)        179.8863         -DE/DX =    0.0                 !
 ! D177  D(53,48,50,51)       -179.2529         -DE/DX =    0.0                 !
 ! D178  D(53,48,50,55)         -0.0559         -DE/DX =    0.0                 !
 ! D179  D(47,49,51,50)         -0.093          -DE/DX =    0.0                 !
 ! D180  D(47,49,51,61)        179.7706         -DE/DX =    0.0                 !
 ! D181  D(54,49,51,50)       -179.2217         -DE/DX =    0.0                 !
 ! D182  D(54,49,51,61)          0.6419         -DE/DX =    0.0                 !
 ! D183  D(48,50,51,49)         -0.6579         -DE/DX =    0.0                 !
 ! D184  D(48,50,51,61)        179.4918         -DE/DX =    0.0                 !
 ! D185  D(55,50,51,49)       -179.8374         -DE/DX =    0.0                 !
 ! D186  D(55,50,51,61)          0.3123         -DE/DX =    0.0                 !
 ! D187  D(49,51,61,62)        179.7166         -DE/DX =    0.0                 !
 ! D188  D(50,51,61,62)         -0.4279         -DE/DX =    0.0                 !
 ! D189  D(41,56,57,58)        -61.3947         -DE/DX =    0.0                 !
 ! D190  D(41,56,57,59)         61.3132         -DE/DX =    0.0                 !
 ! D191  D(41,56,57,60)        179.9619         -DE/DX =    0.0                 !
 ! D192  D(51,61,62,63)        -61.3152         -DE/DX =    0.0                 !
 ! D193  D(51,61,62,64)         61.3592         -DE/DX =    0.0                 !
 ! D194  D(51,61,62,65)       -179.9681         -DE/DX =    0.0                 !
 --------------------------------------------------------------------------------
 Lowest energy point so far.  Saving SCF results.
 GradGradGradGradGradGradGradGradGradGradGradGradGradGradGradGradGradGrad

 Largest change from initial coordinates is atom   65       0.000 Angstoms.
 Leave Link  103 at Sat Oct 20 11:31:27 2018, MaxMem=   838860800 cpu:       264.1
 (Enter /soft/sl6.3/x86_64/gaussian/g09_d01/g09/l202.exe)
 Stoichiometry    C28H24Cl2FeN8O2(5)
 Framework group  C1[X(C28H24Cl2FeN8O2)]
 Deg. of freedom   189
 Full point group                 C1      NOp   1
 RotChk:  IX=0 Diff= 9.81D-18
 Largest Abelian subgroup         C1      NOp   1
 Largest concise Abelian subgroup C1      NOp   1
                         Standard orientation:                         
 ---------------------------------------------------------------------
 Center     Atomic      Atomic             Coordinates (Angstroms)
 Number     Number       Type             X           Y           Z
 ---------------------------------------------------------------------
      1         26           0        0.066633   -2.429621    0.046625
      2         17           0       -1.864449   -3.857776   -0.031413
      3          7           0        0.052844   -2.330037   -2.198294
      4          7           0       -1.370115   -0.745790   -0.520131
      5          7           0       -2.130947    0.080249    0.122492
      6          7           0       -2.886211    0.716340   -0.798173
      7          6           0        0.779179   -3.150860   -2.964008
      8          1           0        1.479617   -3.781990   -2.427705
      9          6           0        0.649097   -3.190390   -4.348440
     10          1           0        1.256383   -3.874272   -4.927770
     11          6           0       -0.275221   -2.348082   -4.957961
     12          1           0       -0.406092   -2.355952   -6.034036
     13          6           0       -1.036569   -1.496983   -4.166685
     14          1           0       -1.769102   -0.834523   -4.611536
     15          6           0       -0.846553   -1.516515   -2.784321
     16          6           0       -1.603064   -0.667382   -1.863100
     17          6           0       -2.585824    0.279263   -2.050379
     18          1           0       -3.058211    0.679866   -2.929097
     19         17           0        2.101315   -3.681017    0.129405
     20          7           0        0.000832   -2.259704    2.288084
     21          7           0        1.376733   -0.635334    0.600344
     22          7           0        2.132862    0.194228   -0.043371
     23          7           0        2.834697    0.884487    0.880709
     24          6           0       -0.707576   -3.090969    3.059271
     25          1           0       -1.337111   -3.792647    2.522364
     26          6           0       -0.647344   -3.052704    4.448759
     27          1           0       -1.235949   -3.748315    5.033320
     28          6           0        0.181171   -2.115376    5.056911
     29          1           0        0.253886   -2.059051    6.137051
     30          6           0        0.920152   -1.249763    4.259952
     31          1           0        1.575167   -0.510490    4.704697
     32          6           0        0.807055   -1.352992    2.872875
     33          6           0        1.552568   -0.498113    1.947371
     34          6           0        2.502706    0.481389    2.136039
     35          1           0        2.981164    0.878925    3.013056
     36          6           0       -3.840140    1.697739   -0.398930
     37          6           0       -5.039093    1.833259   -1.088137
     38          6           0       -3.563264    2.519071    0.697958
     39          6           0       -5.963584    2.803274   -0.703669
     40          6           0       -4.485473    3.471274    1.090749
     41          6           0       -5.690913    3.628290    0.391104
     42          1           0       -5.274657    1.168753   -1.910470
     43          1           0       -2.632144    2.393548    1.233639
     44          1           0       -6.891558    2.889257   -1.251471
     45          1           0       -4.294557    4.117298    1.938367
     46          6           0        3.797075    1.857808    0.481697
     47          6           0        3.953371    3.035254    1.217100
     48          6           0        4.578380    1.625719   -0.644841
     49          6           0        4.901746    3.966932    0.830844
     50          6           0        5.521776    2.568412   -1.044000
     51          6           0        5.693985    3.742887   -0.303519
     52          1           0        3.322800    3.230780    2.076132
     53          1           0        4.445282    0.708603   -1.203111
     54          1           0        5.040317    4.887242    1.383955
     55          1           0        6.121044    2.369280   -1.921367
     56          8           0       -6.518993    4.598937    0.855394
     57          6           0       -7.765190    4.805452    0.200202
     58          1           0       -7.623117    5.096674   -0.846151
     59          1           0       -8.396069    3.911615    0.250090
     60          1           0       -8.249879    5.618377    0.737337
     61          8           0        6.589461    4.720031   -0.597956
     62          6           0        7.431903    4.555925   -1.733818
     63          1           0        8.069841    3.671530   -1.633221
     64          1           0        6.848101    4.483908   -2.657621
     65          1           0        8.054932    5.447456   -1.769841
 ---------------------------------------------------------------------
 Rotational constants (GHZ):      0.0672883      0.0489641      0.0402996
 Leave Link  202 at Sat Oct 20 11:31:27 2018, MaxMem=   838860800 cpu:         1.3
 (Enter /soft/sl6.3/x86_64/gaussian/g09_d01/g09/l9999.exe)
 1\1\GINC-NODE0402\FOpt\UB3LYP\6-311G(d,p)\C28H24Cl2Fe1N8O2(5)\CONRADJ\
 20-Oct-2018\0\\#P b3lyp/6-311G(d,p) opt scf=(conver=8)\\Comment:\\0,5\
 Fe,0.066633,-2.429621,0.046625\Cl,-1.864449,-3.857776,-0.031413\N,0.05
 2844,-2.330037,-2.198294\N,-1.370115,-0.74579,-0.520131\N,-2.130947,0.
 080249,0.122492\N,-2.886211,0.71634,-0.798173\C,0.779179,-3.15086,-2.9
 64008\H,1.479617,-3.78199,-2.427705\C,0.649097,-3.19039,-4.34844\H,1.2
 56383,-3.874272,-4.92777\C,-0.275221,-2.348082,-4.957961\H,-0.406092,-
 2.355952,-6.034036\C,-1.036569,-1.496983,-4.166685\H,-1.769102,-0.8345
 23,-4.611536\C,-0.846553,-1.516515,-2.784321\C,-1.603064,-0.667382,-1.
 8631\C,-2.585824,0.279263,-2.050379\H,-3.058211,0.679866,-2.929097\Cl,
 2.101315,-3.681017,0.129405\N,0.000832,-2.259704,2.288084\N,1.376733,-
 0.635334,0.600344\N,2.132862,0.194228,-0.043371\N,2.834697,0.884487,0.
 880709\C,-0.707576,-3.090969,3.059271\H,-1.337111,-3.792647,2.522364\C
 ,-0.647344,-3.052704,4.448759\H,-1.235949,-3.748315,5.03332\C,0.181171
 ,-2.115376,5.056911\H,0.253886,-2.059051,6.137051\C,0.920152,-1.249763
 ,4.259952\H,1.575167,-0.51049,4.704697\C,0.807055,-1.352992,2.872875\C
 ,1.552568,-0.498113,1.947371\C,2.502706,0.481389,2.136039\H,2.981164,0
 .878925,3.013056\C,-3.84014,1.697739,-0.39893\C,-5.039093,1.833259,-1.
 088137\C,-3.563264,2.519071,0.697958\C,-5.963584,2.803274,-0.703669\C,
 -4.485473,3.471274,1.090749\C,-5.690913,3.62829,0.391104\H,-5.274657,1
 .168753,-1.91047\H,-2.632144,2.393548,1.233639\H,-6.891558,2.889257,-1
 .251471\H,-4.294557,4.117298,1.938367\C,3.797075,1.857808,0.481697\C,3
 .953371,3.035254,1.2171\C,4.57838,1.625719,-0.644841\C,4.901746,3.9669
 32,0.830844\C,5.521776,2.568412,-1.044\C,5.693985,3.742887,-0.303519\H
 ,3.3228,3.23078,2.076132\H,4.445282,0.708603,-1.203111\H,5.040317,4.88
 7242,1.383955\H,6.121044,2.36928,-1.921367\O,-6.518993,4.598937,0.8553
 94\C,-7.76519,4.805452,0.200202\H,-7.623117,5.096674,-0.846151\H,-8.39
 6069,3.911615,0.25009\H,-8.249879,5.618377,0.737337\O,6.589461,4.72003
 1,-0.597956\C,7.431903,4.555925,-1.733818\H,8.069841,3.67153,-1.633221
 \H,6.848101,4.483908,-2.657621\H,8.054932,5.447456,-1.769841\\Version=
 AS64L-G09RevD.01\State=5-A\HF=-3854.5264054\S2=6.016607\S2-1=0.\S2A=6.
 000044\RMSD=3.294e-09\RMSF=3.350e-06\Dipole=-0.3581229,6.2314972,-0.79
 07253\Quadrupole=23.8918747,-47.6300808,23.7382062,-2.7272828,2.690001
 5,-1.5890979\PG=C01 [X(C28H24Cl2Fe1N8O2)]\\@


 "THE TIME HAS COME", THE WALRUS SAID,
 "TO TALK OF MANY THINGS,
 OF SHOES AND SHIPS AND SEALING WAX,
 OF CABBAGES AND KINGS,
 AND WHY THE SEA IS BOILING HOT,
 AND WHETHER PIGS HAVE WINGS."
 Job cpu time:       0 days 11 hours 21 minutes 45.2 seconds.
 File lengths (MBytes):  RWF=    792 Int=      0 D2E=      0 Chk=     71 Scr=      1
 Normal termination of Gaussian 09 at Sat Oct 20 11:31:28 2018.
