# Supplementary material for: DFT and CV data of 4-phenyl-substituted dichloro(bis{2-[1-(phenyl)-1H-1,2,3-triazol-4-yl-κN3]pyridine-κN})iron(II) coordination compounds
Source: Data Brief. 2018 Oct 27;21:1458–71. doi: 10.1016/j.dib.2018.10.085 (PMC6234228; doi:10.1016/j.dib.2018.10.085)
Supplement: Supplementary file 2 — Supplementary material. [file mmc2.zip › DIB_DFT_files_Fe/FeCl2L12_OMe_trans1.log]

 Entering Gaussian System, Link 0=g09
 Input=FeCl2L12_OMe_trans1_.com
 Output=FeCl2L12_OMe_trans1_.log
 Initial command:
 /soft/sl6.3/x86_64/gaussian/g09_d01/g09/l1.exe "/scratch/conradj/558871.ui.FeCl2L12_OMe_trans1_/Gau-12829.inp" -scrdir="/scratch/conradj/558871.ui.FeCl2L12_OMe_trans1_/"
 Default linda workers:  node0405-ib,node0406-ib
 Default is to use  16 SMP processors on each worker.
 Entering Link 1 = /soft/sl6.3/x86_64/gaussian/g09_d01/g09/l1.exe PID=     12830.
  
 Copyright (c) 1988,1990,1992,1993,1995,1998,2003,2009,2013,
            Gaussian, Inc.  All Rights Reserved.
  
 This is part of the Gaussian(R) 09 program.  It is based on
 the Gaussian(R) 03 system (copyright 2003, Gaussian, Inc.),
 the Gaussian(R) 98 system (copyright 1998, Gaussian, Inc.),
 the Gaussian(R) 94 system (copyright 1995, Gaussian, Inc.),
 the Gaussian 92(TM) system (copyright 1992, Gaussian, Inc.),
 the Gaussian 90(TM) system (copyright 1990, Gaussian, Inc.),
 the Gaussian 88(TM) system (copyright 1988, Gaussian, Inc.),
 the Gaussian 86(TM) system (copyright 1986, Carnegie Mellon
 University), and the Gaussian 82(TM) system (copyright 1983,
 Carnegie Mellon University). Gaussian is a federally registered
 trademark of Gaussian, Inc.
  
 This software contains proprietary and confidential information,
 including trade secrets, belonging to Gaussian, Inc.
  
 This software is provided under written license and may be
 used, copied, transmitted, or stored only in accord with that
 written license.
  
 The following legend is applicable only to US Government
 contracts under FAR:
  
                    RESTRICTED RIGHTS LEGEND
  
 Use, reproduction and disclosure by the US Government is
 subject to restrictions as set forth in subparagraphs (a)
 and (c) of the Commercial Computer Software - Restricted
 Rights clause in FAR 52.227-19.
  
 Gaussian, Inc.
 340 Quinnipiac St., Bldg. 40, Wallingford CT 06492
  
  
 ---------------------------------------------------------------
 Warning -- This program may not be used in any manner that
 competes with the business of Gaussian, Inc. or will provide
 assistance to any competitor of Gaussian, Inc.  The licensee
 of this program is prohibited from giving any competitor of
 Gaussian, Inc. access to this program.  By using this program,
 the user acknowledges that Gaussian, Inc. is engaged in the
 business of creating and licensing software in the field of
 computational chemistry and represents and warrants to the
 licensee that it is not a competitor of Gaussian, Inc. and that
 it will not use this program in any manner prohibited above.
 ---------------------------------------------------------------
  

 Cite this work as:
 Gaussian 09, Revision D.01,
 M. J. Frisch, G. W. Trucks, H. B. Schlegel, G. E. Scuseria, 
 M. A. Robb, J. R. Cheeseman, G. Scalmani, V. Barone, B. Mennucci, 
 G. A. Petersson, H. Nakatsuji, M. Caricato, X. Li, H. P. Hratchian, 
 A. F. Izmaylov, J. Bloino, G. Zheng, J. L. Sonnenberg, M. Hada, 
 M. Ehara, K. Toyota, R. Fukuda, J. Hasegawa, M. Ishida, T. Nakajima, 
 Y. Honda, O. Kitao, H. Nakai, T. Vreven, J. A. Montgomery, Jr., 
 J. E. Peralta, F. Ogliaro, M. Bearpark, J. J. Heyd, E. Brothers, 
 K. N. Kudin, V. N. Staroverov, T. Keith, R. Kobayashi, J. Normand, 
 K. Raghavachari, A. Rendell, J. C. Burant, S. S. Iyengar, J. Tomasi, 
 M. Cossi, N. Rega, J. M. Millam, M. Klene, J. E. Knox, J. B. Cross, 
 V. Bakken, C. Adamo, J. Jaramillo, R. Gomperts, R. E. Stratmann, 
 O. Yazyev, A. J. Austin, R. Cammi, C. Pomelli, J. W. Ochterski, 
 R. L. Martin, K. Morokuma, V. G. Zakrzewski, G. A. Voth, 
 P. Salvador, J. J. Dannenberg, S. Dapprich, A. D. Daniels, 
 O. Farkas, J. B. Foresman, J. V. Ortiz, J. Cioslowski, 
 and D. J. Fox, Gaussian, Inc., Wallingford CT, 2013.
 
 ******************************************
 Gaussian 09:  AS64L-G09RevD.01 24-Apr-2013
                20-Oct-2018 
 ******************************************
 %chk=FeCl2L12_OMe_trans1_.chk
 SetLPE:  input flags="-opt 'Tsnet.Node.lindarsharg: ssh' "
 SetLPE:    new flags="-opt 'Tsnet.Node.lindarsharg: ssh'  -nodelist 'node0405-ib node0406-ib'"
 Will use up to    2 processors via Linda.
 ---------------------------------------
 #P b3lyp/6-311G(d,p) opt scf=(conver=8)
 ---------------------------------------
 1/14=-1,18=20,19=15,26=3,38=1/1,3;
 2/9=110,12=2,17=6,18=5,40=1/2;
 3/5=4,6=6,7=101,11=2,16=1,25=1,30=1,71=1,74=-5/1,2,3;
 4//1;
 5/5=2,6=8,38=5/2;
 6/7=2,8=2,9=2,10=2,28=1/1;
 7//1,2,3,16;
 1/14=-1,18=20,19=15,26=3/3(2);
 2/9=110/2;
 99//99;
 2/9=110/2;
 3/5=4,6=6,7=101,11=2,16=1,25=1,30=1,71=1,74=-5/1,2,3;
 4/5=5,16=3,69=1/1;
 5/5=2,6=8,38=5/2;
 7//1,2,3,16;
 1/14=-1,18=20,19=15,26=3/3(-5);
 2/9=110/2;
 6/7=2,8=2,9=2,10=2,19=2,28=1/1;
 99/9=1/99;
 Leave Link    1 at Sat Oct 20 14:31:36 2018, MaxMem=           0 cpu:         1.4
 (Enter /soft/sl6.3/x86_64/gaussian/g09_d01/g09/l101.exe)
 --------
 Comment:
 --------
 Symbolic Z-matrix:
 Charge =  0 Multiplicity = 5
 26                    0.        0.        0. 
 17                   -1.91075  -0.37425   1.40771 
 8                     4.93795   2.12155   8.03206 
 7                    -0.62789   2.14305  -0.30275 
 7                     0.96744   1.14894   1.65992 
 7                     1.70614   0.8544    2.67977 
 7                     1.94049   2.00715   3.34183 
 6                    -1.42126   2.55992  -1.29067 
 1                    -1.78821   1.78991  -1.95996 
 6                    -1.76547   3.89661  -1.46224 
 1                    -2.41471   4.19044  -2.27727 
 6                    -1.25733   4.83335  -0.56755 
 1                    -1.50131   5.88446  -0.67029 
 6                    -0.43145   4.40477   0.46356 
 1                    -0.02154   5.11195   1.17423 
 6                    -0.13828   3.04377   0.56779 
 6                     0.70706   2.48833   1.62642 
 6                     1.33381   3.05046   2.71649 
 1                     1.37041   4.05202   3.10606 
 6                     2.70434   2.0137    4.54596 
 6                     2.53159   0.99198   5.47265 
 1                     1.81823   0.20423   5.26938 
 6                     3.27064   0.98936   6.65244 
 1                     3.121     0.18661   7.36094 
 6                     4.17699   2.02291   6.912 
 6                     4.34276   3.04905   5.97153 
 1                     5.05979   3.83223   6.18263 
 6                     3.61867   3.04083   4.79168 
 1                     3.7794    3.81667   4.05275 
 6                     4.82894   1.10615   9.0236 
 1                     5.11092   0.12612   8.62439 
 1                     3.81536   1.05669   9.43548 
 1                     5.52447   1.38792   9.81173 
 17                    1.91075   0.37425  -1.40771 
 8                    -4.93795  -2.12155  -8.03206 
 7                     0.62789  -2.14305   0.30275 
 7                    -0.96744  -1.14894  -1.65992 
 7                    -1.70614  -0.8544   -2.67977 
 7                    -1.94049  -2.00715  -3.34183 
 6                     1.42126  -2.55992   1.29067 
 1                     1.78821  -1.78991   1.95996 
 6                     1.76547  -3.89661   1.46224 
 1                     2.41471  -4.19044   2.27727 
 6                     1.25733  -4.83335   0.56755 
 1                     1.50131  -5.88446   0.67029 
 6                     0.43145  -4.40477  -0.46356 
 1                     0.02154  -5.11195  -1.17423 
 6                     0.13828  -3.04377  -0.56779 
 6                    -0.70706  -2.48833  -1.62642 
 6                    -1.33381  -3.05046  -2.71649 
 1                    -1.37041  -4.05202  -3.10606 
 6                    -2.70434  -2.0137   -4.54596 
 6                    -2.53159  -0.99198  -5.47265 
 1                    -1.81823  -0.20423  -5.26938 
 6                    -3.27064  -0.98936  -6.65244 
 1                    -3.121    -0.18661  -7.36094 
 6                    -4.17699  -2.02291  -6.912 
 6                    -4.34276  -3.04905  -5.97153 
 1                    -5.05979  -3.83223  -6.18263 
 6                    -3.61867  -3.04083  -4.79168 
 1                    -3.7794   -3.81667  -4.05275 
 6                    -4.82894  -1.10615  -9.0236 
 1                    -5.11092  -0.12612  -8.62439 
 1                    -3.81536  -1.05669  -9.43548 
 1                    -5.52447  -1.38792  -9.81173 
 
 Add virtual bond connecting atoms N4         and Fe1        Dist= 4.26D+00.
 Add virtual bond connecting atoms N5         and Fe1        Dist= 4.23D+00.
 Add virtual bond connecting atoms N36        and Fe1        Dist= 4.26D+00.
 Add virtual bond connecting atoms N37        and Fe1        Dist= 4.23D+00.
 NAtoms=     65 NQM=       65 NQMF=       0 NMMI=      0 NMMIF=      0
                NMic=       0 NMicF=      0.
                    Isotopes and Nuclear Properties:
 (Nuclear quadrupole moments (NQMom) in fm**2, nuclear magnetic moments (NMagM)
  in nuclear magnetons)

  Atom         1           2           3           4           5           6           7           8           9          10
 IAtWgt=          56          35          16          14          14          14          14          12           1          12
 AtmWgt=  55.9349393  34.9688527  15.9949146  14.0030740  14.0030740  14.0030740  14.0030740  12.0000000   1.0078250  12.0000000
 NucSpn=           0           3           0           2           2           2           2           0           1           0
 AtZEff=   0.0000000   0.0000000   0.0000000   0.0000000   0.0000000   0.0000000   0.0000000   0.0000000   0.0000000   0.0000000
 NQMom=    0.0000000  -8.1650000   0.0000000   2.0440000   2.0440000   2.0440000   2.0440000   0.0000000   0.0000000   0.0000000
 NMagM=    0.0000000   0.8218740   0.0000000   0.4037610   0.4037610   0.4037610   0.4037610   0.0000000   2.7928460   0.0000000
 AtZNuc=  26.0000000  17.0000000   8.0000000   7.0000000   7.0000000   7.0000000   7.0000000   6.0000000   1.0000000   6.0000000

  Atom        11          12          13          14          15          16          17          18          19          20
 IAtWgt=           1          12           1          12           1          12          12          12           1          12
 AtmWgt=   1.0078250  12.0000000   1.0078250  12.0000000   1.0078250  12.0000000  12.0000000  12.0000000   1.0078250  12.0000000
 NucSpn=           1           0           1           0           1           0           0           0           1           0
 AtZEff=   0.0000000   0.0000000   0.0000000   0.0000000   0.0000000   0.0000000   0.0000000   0.0000000   0.0000000   0.0000000
 NQMom=    0.0000000   0.0000000   0.0000000   0.0000000   0.0000000   0.0000000   0.0000000   0.0000000   0.0000000   0.0000000
 NMagM=    2.7928460   0.0000000   2.7928460   0.0000000   2.7928460   0.0000000   0.0000000   0.0000000   2.7928460   0.0000000
 AtZNuc=   1.0000000   6.0000000   1.0000000   6.0000000   1.0000000   6.0000000   6.0000000   6.0000000   1.0000000   6.0000000

  Atom        21          22          23          24          25          26          27          28          29          30
 IAtWgt=          12           1          12           1          12          12           1          12           1          12
 AtmWgt=  12.0000000   1.0078250  12.0000000   1.0078250  12.0000000  12.0000000   1.0078250  12.0000000   1.0078250  12.0000000
 NucSpn=           0           1           0           1           0           0           1           0           1           0
 AtZEff=   0.0000000   0.0000000   0.0000000   0.0000000   0.0000000   0.0000000   0.0000000   0.0000000   0.0000000   0.0000000
 NQMom=    0.0000000   0.0000000   0.0000000   0.0000000   0.0000000   0.0000000   0.0000000   0.0000000   0.0000000   0.0000000
 NMagM=    0.0000000   2.7928460   0.0000000   2.7928460   0.0000000   0.0000000   2.7928460   0.0000000   2.7928460   0.0000000
 AtZNuc=   6.0000000   1.0000000   6.0000000   1.0000000   6.0000000   6.0000000   1.0000000   6.0000000   1.0000000   6.0000000

  Atom        31          32          33          34          35          36          37          38          39          40
 IAtWgt=           1           1           1          35          16          14          14          14          14          12
 AtmWgt=   1.0078250   1.0078250   1.0078250  34.9688527  15.9949146  14.0030740  14.0030740  14.0030740  14.0030740  12.0000000
 NucSpn=           1           1           1           3           0           2           2           2           2           0
 AtZEff=   0.0000000   0.0000000   0.0000000   0.0000000   0.0000000   0.0000000   0.0000000   0.0000000   0.0000000   0.0000000
 NQMom=    0.0000000   0.0000000   0.0000000  -8.1650000   0.0000000   2.0440000   2.0440000   2.0440000   2.0440000   0.0000000
 NMagM=    2.7928460   2.7928460   2.7928460   0.8218740   0.0000000   0.4037610   0.4037610   0.4037610   0.4037610   0.0000000
 AtZNuc=   1.0000000   1.0000000   1.0000000  17.0000000   8.0000000   7.0000000   7.0000000   7.0000000   7.0000000   6.0000000

  Atom        41          42          43          44          45          46          47          48          49          50
 IAtWgt=           1          12           1          12           1          12           1          12          12          12
 AtmWgt=   1.0078250  12.0000000   1.0078250  12.0000000   1.0078250  12.0000000   1.0078250  12.0000000  12.0000000  12.0000000
 NucSpn=           1           0           1           0           1           0           1           0           0           0
 AtZEff=   0.0000000   0.0000000   0.0000000   0.0000000   0.0000000   0.0000000   0.0000000   0.0000000   0.0000000   0.0000000
 NQMom=    0.0000000   0.0000000   0.0000000   0.0000000   0.0000000   0.0000000   0.0000000   0.0000000   0.0000000   0.0000000
 NMagM=    2.7928460   0.0000000   2.7928460   0.0000000   2.7928460   0.0000000   2.7928460   0.0000000   0.0000000   0.0000000
 AtZNuc=   1.0000000   6.0000000   1.0000000   6.0000000   1.0000000   6.0000000   1.0000000   6.0000000   6.0000000   6.0000000

  Atom        51          52          53          54          55          56          57          58          59          60
 IAtWgt=           1          12          12           1          12           1          12          12           1          12
 AtmWgt=   1.0078250  12.0000000  12.0000000   1.0078250  12.0000000   1.0078250  12.0000000  12.0000000   1.0078250  12.0000000
 NucSpn=           1           0           0           1           0           1           0           0           1           0
 AtZEff=   0.0000000   0.0000000   0.0000000   0.0000000   0.0000000   0.0000000   0.0000000   0.0000000   0.0000000   0.0000000
 NQMom=    0.0000000   0.0000000   0.0000000   0.0000000   0.0000000   0.0000000   0.0000000   0.0000000   0.0000000   0.0000000
 NMagM=    2.7928460   0.0000000   0.0000000   2.7928460   0.0000000   2.7928460   0.0000000   0.0000000   2.7928460   0.0000000
 AtZNuc=   1.0000000   6.0000000   6.0000000   1.0000000   6.0000000   1.0000000   6.0000000   6.0000000   1.0000000   6.0000000

  Atom        61          62          63          64          65
 IAtWgt=           1          12           1           1           1
 AtmWgt=   1.0078250  12.0000000   1.0078250   1.0078250   1.0078250
 NucSpn=           1           0           1           1           1
 AtZEff=   0.0000000   0.0000000   0.0000000   0.0000000   0.0000000
 NQMom=    0.0000000   0.0000000   0.0000000   0.0000000   0.0000000
 NMagM=    2.7928460   0.0000000   2.7928460   2.7928460   2.7928460
 AtZNuc=   1.0000000   6.0000000   1.0000000   1.0000000   1.0000000
 Leave Link  101 at Sat Oct 20 14:31:36 2018, MaxMem=  1073741824 cpu:         6.4
 (Enter /soft/sl6.3/x86_64/gaussian/g09_d01/g09/l103.exe)

 GradGradGradGradGradGradGradGradGradGradGradGradGradGradGradGradGradGrad
 Berny optimization.
 Initialization pass.
                           ----------------------------
                           !    Initial Parameters    !
                           ! (Angstroms and Degrees)  !
 --------------------------                            --------------------------
 ! Name  Definition              Value          Derivative Info.                !
 --------------------------------------------------------------------------------
 ! R1    R(1,2)                  2.4026         estimate D2E/DX2                !
 ! R2    R(1,4)                  2.2536         estimate D2E/DX2                !
 ! R3    R(1,5)                  2.2386         estimate D2E/DX2                !
 ! R4    R(1,34)                 2.4026         estimate D2E/DX2                !
 ! R5    R(1,36)                 2.2536         estimate D2E/DX2                !
 ! R6    R(1,37)                 2.2386         estimate D2E/DX2                !
 ! R7    R(3,25)                 1.3577         estimate D2E/DX2                !
 ! R8    R(3,30)                 1.4234         estimate D2E/DX2                !
 ! R9    R(4,8)                  1.3339         estimate D2E/DX2                !
 ! R10   R(4,16)                 1.3449         estimate D2E/DX2                !
 ! R11   R(5,6)                  1.2933         estimate D2E/DX2                !
 ! R12   R(5,17)                 1.3649         estimate D2E/DX2                !
 ! R13   R(6,7)                  1.3498         estimate D2E/DX2                !
 ! R14   R(7,18)                 1.3593         estimate D2E/DX2                !
 ! R15   R(7,20)                 1.426          estimate D2E/DX2                !
 ! R16   R(8,9)                  1.0842         estimate D2E/DX2                !
 ! R17   R(8,10)                 1.3909         estimate D2E/DX2                !
 ! R18   R(10,11)                1.0826         estimate D2E/DX2                !
 ! R19   R(10,12)                1.3915         estimate D2E/DX2                !
 ! R20   R(12,13)                1.0839         estimate D2E/DX2                !
 ! R21   R(12,14)                1.3889         estimate D2E/DX2                !
 ! R22   R(14,15)                1.0831         estimate D2E/DX2                !
 ! R23   R(14,16)                1.3961         estimate D2E/DX2                !
 ! R24   R(16,17)                1.4642         estimate D2E/DX2                !
 ! R25   R(17,18)                1.3773         estimate D2E/DX2                !
 ! R26   R(18,19)                1.0753         estimate D2E/DX2                !
 ! R27   R(20,21)                1.3902         estimate D2E/DX2                !
 ! R28   R(20,28)                1.3969         estimate D2E/DX2                !
 ! R29   R(21,22)                1.082          estimate D2E/DX2                !
 ! R30   R(21,23)                1.3922         estimate D2E/DX2                !
 ! R31   R(23,24)                1.0811         estimate D2E/DX2                !
 ! R32   R(23,25)                1.399          estimate D2E/DX2                !
 ! R33   R(25,26)                1.4018         estimate D2E/DX2                !
 ! R34   R(26,27)                1.0826         estimate D2E/DX2                !
 ! R35   R(26,28)                1.3844         estimate D2E/DX2                !
 ! R36   R(28,29)                1.0834         estimate D2E/DX2                !
 ! R37   R(30,31)                1.0951         estimate D2E/DX2                !
 ! R38   R(30,32)                1.0952         estimate D2E/DX2                !
 ! R39   R(30,33)                1.0883         estimate D2E/DX2                !
 ! R40   R(35,57)                1.3577         estimate D2E/DX2                !
 ! R41   R(35,62)                1.4234         estimate D2E/DX2                !
 ! R42   R(36,40)                1.3339         estimate D2E/DX2                !
 ! R43   R(36,48)                1.3449         estimate D2E/DX2                !
 ! R44   R(37,38)                1.2933         estimate D2E/DX2                !
 ! R45   R(37,49)                1.3649         estimate D2E/DX2                !
 ! R46   R(38,39)                1.3498         estimate D2E/DX2                !
 ! R47   R(39,50)                1.3593         estimate D2E/DX2                !
 ! R48   R(39,52)                1.426          estimate D2E/DX2                !
 ! R49   R(40,41)                1.0842         estimate D2E/DX2                !
 ! R50   R(40,42)                1.3909         estimate D2E/DX2                !
 ! R51   R(42,43)                1.0826         estimate D2E/DX2                !
 ! R52   R(42,44)                1.3915         estimate D2E/DX2                !
 ! R53   R(44,45)                1.0839         estimate D2E/DX2                !
 ! R54   R(44,46)                1.3889         estimate D2E/DX2                !
 ! R55   R(46,47)                1.0831         estimate D2E/DX2                !
 ! R56   R(46,48)                1.3961         estimate D2E/DX2                !
 ! R57   R(48,49)                1.4642         estimate D2E/DX2                !
 ! R58   R(49,50)                1.3773         estimate D2E/DX2                !
 ! R59   R(50,51)                1.0753         estimate D2E/DX2                !
 ! R60   R(52,53)                1.3902         estimate D2E/DX2                !
 ! R61   R(52,60)                1.3969         estimate D2E/DX2                !
 ! R62   R(53,54)                1.082          estimate D2E/DX2                !
 ! R63   R(53,55)                1.3922         estimate D2E/DX2                !
 ! R64   R(55,56)                1.0811         estimate D2E/DX2                !
 ! R65   R(55,57)                1.399          estimate D2E/DX2                !
 ! R66   R(57,58)                1.4018         estimate D2E/DX2                !
 ! R67   R(58,59)                1.0826         estimate D2E/DX2                !
 ! R68   R(58,60)                1.3844         estimate D2E/DX2                !
 ! R69   R(60,61)                1.0834         estimate D2E/DX2                !
 ! R70   R(62,63)                1.0951         estimate D2E/DX2                !
 ! R71   R(62,64)                1.0952         estimate D2E/DX2                !
 ! R72   R(62,65)                1.0883         estimate D2E/DX2                !
 ! A1    A(2,1,4)               90.3013         estimate D2E/DX2                !
 ! A2    A(2,1,5)               89.3803         estimate D2E/DX2                !
 ! A3    A(2,1,36)              89.6987         estimate D2E/DX2                !
 ! A4    A(2,1,37)              90.6197         estimate D2E/DX2                !
 ! A5    A(4,1,5)               74.4519         estimate D2E/DX2                !
 ! A6    A(4,1,34)              89.6987         estimate D2E/DX2                !
 ! A7    A(4,1,37)             105.5481         estimate D2E/DX2                !
 ! A8    A(5,1,34)              90.6197         estimate D2E/DX2                !
 ! A9    A(5,1,36)             105.5481         estimate D2E/DX2                !
 ! A10   A(34,1,36)             90.3013         estimate D2E/DX2                !
 ! A11   A(34,1,37)             89.3803         estimate D2E/DX2                !
 ! A12   A(36,1,37)             74.4519         estimate D2E/DX2                !
 ! A13   A(25,3,30)            118.6805         estimate D2E/DX2                !
 ! A14   A(1,4,8)              124.2232         estimate D2E/DX2                !
 ! A15   A(1,4,16)             116.6462         estimate D2E/DX2                !
 ! A16   A(8,4,16)             119.1192         estimate D2E/DX2                !
 ! A17   A(1,5,6)              135.6178         estimate D2E/DX2                !
 ! A18   A(1,5,17)             113.7666         estimate D2E/DX2                !
 ! A19   A(6,5,17)             110.599          estimate D2E/DX2                !
 ! A20   A(5,6,7)              106.9445         estimate D2E/DX2                !
 ! A21   A(6,7,18)             110.6308         estimate D2E/DX2                !
 ! A22   A(6,7,20)             120.7362         estimate D2E/DX2                !
 ! A23   A(18,7,20)            128.6117         estimate D2E/DX2                !
 ! A24   A(4,8,9)              115.8842         estimate D2E/DX2                !
 ! A25   A(4,8,10)             122.6082         estimate D2E/DX2                !
 ! A26   A(9,8,10)             121.5075         estimate D2E/DX2                !
 ! A27   A(8,10,11)            120.1379         estimate D2E/DX2                !
 ! A28   A(8,10,12)            118.5074         estimate D2E/DX2                !
 ! A29   A(11,10,12)           121.3547         estimate D2E/DX2                !
 ! A30   A(10,12,13)           120.642          estimate D2E/DX2                !
 ! A31   A(10,12,14)           119.1291         estimate D2E/DX2                !
 ! A32   A(13,12,14)           120.2288         estimate D2E/DX2                !
 ! A33   A(12,14,15)           120.7095         estimate D2E/DX2                !
 ! A34   A(12,14,16)           118.7583         estimate D2E/DX2                !
 ! A35   A(15,14,16)           120.5322         estimate D2E/DX2                !
 ! A36   A(4,16,14)            121.8769         estimate D2E/DX2                !
 ! A37   A(4,16,17)            115.095          estimate D2E/DX2                !
 ! A38   A(14,16,17)           123.0263         estimate D2E/DX2                !
 ! A39   A(5,17,16)            120.0102         estimate D2E/DX2                !
 ! A40   A(5,17,18)            107.1135         estimate D2E/DX2                !
 ! A41   A(16,17,18)           132.8535         estimate D2E/DX2                !
 ! A42   A(7,18,17)            104.7116         estimate D2E/DX2                !
 ! A43   A(7,18,19)            122.2123         estimate D2E/DX2                !
 ! A44   A(17,18,19)           133.0287         estimate D2E/DX2                !
 ! A45   A(7,20,21)            119.5351         estimate D2E/DX2                !
 ! A46   A(7,20,28)            120.1674         estimate D2E/DX2                !
 ! A47   A(21,20,28)           120.2975         estimate D2E/DX2                !
 ! A48   A(20,21,22)           119.458          estimate D2E/DX2                !
 ! A49   A(20,21,23)           120.0226         estimate D2E/DX2                !
 ! A50   A(22,21,23)           120.5192         estimate D2E/DX2                !
 ! A51   A(21,23,24)           118.9013         estimate D2E/DX2                !
 ! A52   A(21,23,25)           119.9854         estimate D2E/DX2                !
 ! A53   A(24,23,25)           121.1088         estimate D2E/DX2                !
 ! A54   A(3,25,23)            124.7406         estimate D2E/DX2                !
 ! A55   A(3,25,26)            115.7235         estimate D2E/DX2                !
 ! A56   A(23,25,26)           119.5358         estimate D2E/DX2                !
 ! A57   A(25,26,27)           118.4939         estimate D2E/DX2                !
 ! A58   A(25,26,28)           120.3717         estimate D2E/DX2                !
 ! A59   A(27,26,28)           121.1251         estimate D2E/DX2                !
 ! A60   A(20,28,26)           119.7782         estimate D2E/DX2                !
 ! A61   A(20,28,29)           120.2433         estimate D2E/DX2                !
 ! A62   A(26,28,29)           119.9629         estimate D2E/DX2                !
 ! A63   A(3,30,31)            111.3911         estimate D2E/DX2                !
 ! A64   A(3,30,32)            111.4119         estimate D2E/DX2                !
 ! A65   A(3,30,33)            105.7139         estimate D2E/DX2                !
 ! A66   A(31,30,32)           109.5713         estimate D2E/DX2                !
 ! A67   A(31,30,33)           109.3376         estimate D2E/DX2                !
 ! A68   A(32,30,33)           109.3187         estimate D2E/DX2                !
 ! A69   A(57,35,62)           118.6805         estimate D2E/DX2                !
 ! A70   A(1,36,40)            124.2232         estimate D2E/DX2                !
 ! A71   A(1,36,48)            116.6462         estimate D2E/DX2                !
 ! A72   A(40,36,48)           119.1192         estimate D2E/DX2                !
 ! A73   A(1,37,38)            135.6178         estimate D2E/DX2                !
 ! A74   A(1,37,49)            113.7666         estimate D2E/DX2                !
 ! A75   A(38,37,49)           110.599          estimate D2E/DX2                !
 ! A76   A(37,38,39)           106.9445         estimate D2E/DX2                !
 ! A77   A(38,39,50)           110.6308         estimate D2E/DX2                !
 ! A78   A(38,39,52)           120.7362         estimate D2E/DX2                !
 ! A79   A(50,39,52)           128.6117         estimate D2E/DX2                !
 ! A80   A(36,40,41)           115.8842         estimate D2E/DX2                !
 ! A81   A(36,40,42)           122.6082         estimate D2E/DX2                !
 ! A82   A(41,40,42)           121.5075         estimate D2E/DX2                !
 ! A83   A(40,42,43)           120.1379         estimate D2E/DX2                !
 ! A84   A(40,42,44)           118.5074         estimate D2E/DX2                !
 ! A85   A(43,42,44)           121.3547         estimate D2E/DX2                !
 ! A86   A(42,44,45)           120.642          estimate D2E/DX2                !
 ! A87   A(42,44,46)           119.1291         estimate D2E/DX2                !
 ! A88   A(45,44,46)           120.2288         estimate D2E/DX2                !
 ! A89   A(44,46,47)           120.7095         estimate D2E/DX2                !
 ! A90   A(44,46,48)           118.7583         estimate D2E/DX2                !
 ! A91   A(47,46,48)           120.5322         estimate D2E/DX2                !
 ! A92   A(36,48,46)           121.8769         estimate D2E/DX2                !
 ! A93   A(36,48,49)           115.095          estimate D2E/DX2                !
 ! A94   A(46,48,49)           123.0263         estimate D2E/DX2                !
 ! A95   A(37,49,48)           120.0102         estimate D2E/DX2                !
 ! A96   A(37,49,50)           107.1135         estimate D2E/DX2                !
 ! A97   A(48,49,50)           132.8535         estimate D2E/DX2                !
 ! A98   A(39,50,49)           104.7116         estimate D2E/DX2                !
 ! A99   A(39,50,51)           122.2123         estimate D2E/DX2                !
 ! A100  A(49,50,51)           133.0287         estimate D2E/DX2                !
 ! A101  A(39,52,53)           119.5351         estimate D2E/DX2                !
 ! A102  A(39,52,60)           120.1674         estimate D2E/DX2                !
 ! A103  A(53,52,60)           120.2975         estimate D2E/DX2                !
 ! A104  A(52,53,54)           119.458          estimate D2E/DX2                !
 ! A105  A(52,53,55)           120.0226         estimate D2E/DX2                !
 ! A106  A(54,53,55)           120.5192         estimate D2E/DX2                !
 ! A107  A(53,55,56)           118.9013         estimate D2E/DX2                !
 ! A108  A(53,55,57)           119.9854         estimate D2E/DX2                !
 ! A109  A(56,55,57)           121.1088         estimate D2E/DX2                !
 ! A110  A(35,57,55)           124.7406         estimate D2E/DX2                !
 ! A111  A(35,57,58)           115.7235         estimate D2E/DX2                !
 ! A112  A(55,57,58)           119.5358         estimate D2E/DX2                !
 ! A113  A(57,58,59)           118.4939         estimate D2E/DX2                !
 ! A114  A(57,58,60)           120.3717         estimate D2E/DX2                !
 ! A115  A(59,58,60)           121.1251         estimate D2E/DX2                !
 ! A116  A(52,60,58)           119.7782         estimate D2E/DX2                !
 ! A117  A(52,60,61)           120.2433         estimate D2E/DX2                !
 ! A118  A(58,60,61)           119.9629         estimate D2E/DX2                !
 ! A119  A(35,62,63)           111.3911         estimate D2E/DX2                !
 ! A120  A(35,62,64)           111.4119         estimate D2E/DX2                !
 ! A121  A(35,62,65)           105.7139         estimate D2E/DX2                !
 ! A122  A(63,62,64)           109.5713         estimate D2E/DX2                !
 ! A123  A(63,62,65)           109.3376         estimate D2E/DX2                !
 ! A124  A(64,62,65)           109.3187         estimate D2E/DX2                !
 ! A125  L(2,1,34,4,-1)        180.0            estimate D2E/DX2                !
 ! A126  L(4,1,36,2,-1)        180.0            estimate D2E/DX2                !
 ! A127  L(5,1,37,2,-1)        180.0            estimate D2E/DX2                !
 ! A128  L(2,1,34,4,-2)        180.0            estimate D2E/DX2                !
 ! A129  L(4,1,36,2,-2)        180.0            estimate D2E/DX2                !
 ! A130  L(5,1,37,2,-2)        180.0            estimate D2E/DX2                !
 ! D1    D(2,1,4,8)            -90.4607         estimate D2E/DX2                !
 ! D2    D(2,1,4,16)            90.7844         estimate D2E/DX2                !
 ! D3    D(5,1,4,8)           -179.7336         estimate D2E/DX2                !
 ! D4    D(5,1,4,16)             1.5115         estimate D2E/DX2                !
 ! D5    D(34,1,4,8)            89.5393         estimate D2E/DX2                !
 ! D6    D(34,1,4,16)          -89.2156         estimate D2E/DX2                !
 ! D7    D(37,1,4,8)             0.2664         estimate D2E/DX2                !
 ! D8    D(37,1,4,16)         -178.4885         estimate D2E/DX2                !
 ! D9    D(8,4,36,40)          180.0            estimate D2E/DX2                !
 ! D10   D(8,4,36,48)           -1.2451         estimate D2E/DX2                !
 ! D11   D(16,4,36,40)           1.2451         estimate D2E/DX2                !
 ! D12   D(16,4,36,48)         180.0            estimate D2E/DX2                !
 ! D13   D(2,1,5,6)             87.0884         estimate D2E/DX2                !
 ! D14   D(2,1,5,17)           -91.245          estimate D2E/DX2                !
 ! D15   D(4,1,5,6)            177.5736         estimate D2E/DX2                !
 ! D16   D(4,1,5,17)            -0.7598         estimate D2E/DX2                !
 ! D17   D(34,1,5,6)           -92.9116         estimate D2E/DX2                !
 ! D18   D(34,1,5,17)           88.755          estimate D2E/DX2                !
 ! D19   D(36,1,5,6)            -2.4264         estimate D2E/DX2                !
 ! D20   D(36,1,5,17)          179.2402         estimate D2E/DX2                !
 ! D21   D(6,5,37,38)          180.0            estimate D2E/DX2                !
 ! D22   D(6,5,37,49)           -1.6666         estimate D2E/DX2                !
 ! D23   D(17,5,37,38)           1.6666         estimate D2E/DX2                !
 ! D24   D(17,5,37,49)         180.0            estimate D2E/DX2                !
 ! D25   D(2,1,36,40)          -89.5393         estimate D2E/DX2                !
 ! D26   D(2,1,36,48)           89.2156         estimate D2E/DX2                !
 ! D27   D(5,1,36,40)           -0.2664         estimate D2E/DX2                !
 ! D28   D(5,1,36,48)          178.4885         estimate D2E/DX2                !
 ! D29   D(34,1,36,40)          90.4607         estimate D2E/DX2                !
 ! D30   D(34,1,36,48)         -90.7844         estimate D2E/DX2                !
 ! D31   D(37,1,36,40)         179.7336         estimate D2E/DX2                !
 ! D32   D(37,1,36,48)          -1.5115         estimate D2E/DX2                !
 ! D33   D(2,1,37,38)           92.9116         estimate D2E/DX2                !
 ! D34   D(2,1,37,49)          -88.755          estimate D2E/DX2                !
 ! D35   D(4,1,37,38)            2.4264         estimate D2E/DX2                !
 ! D36   D(4,1,37,49)         -179.2402         estimate D2E/DX2                !
 ! D37   D(34,1,37,38)         -87.0884         estimate D2E/DX2                !
 ! D38   D(34,1,37,49)          91.245          estimate D2E/DX2                !
 ! D39   D(36,1,37,38)        -177.5736         estimate D2E/DX2                !
 ! D40   D(36,1,37,49)           0.7598         estimate D2E/DX2                !
 ! D41   D(30,3,25,23)           0.4601         estimate D2E/DX2                !
 ! D42   D(30,3,25,26)        -179.4165         estimate D2E/DX2                !
 ! D43   D(25,3,30,31)          60.9647         estimate D2E/DX2                !
 ! D44   D(25,3,30,32)         -61.7218         estimate D2E/DX2                !
 ! D45   D(25,3,30,33)         179.6272         estimate D2E/DX2                !
 ! D46   D(1,4,8,9)              1.43           estimate D2E/DX2                !
 ! D47   D(1,4,8,10)          -178.6305         estimate D2E/DX2                !
 ! D48   D(16,4,8,9)          -179.8439         estimate D2E/DX2                !
 ! D49   D(16,4,8,10)            0.0956         estimate D2E/DX2                !
 ! D50   D(1,4,16,14)          178.5081         estimate D2E/DX2                !
 ! D51   D(1,4,16,17)           -1.9655         estimate D2E/DX2                !
 ! D52   D(8,4,16,14)           -0.3135         estimate D2E/DX2                !
 ! D53   D(8,4,16,17)          179.2129         estimate D2E/DX2                !
 ! D54   D(1,5,6,7)           -178.1318         estimate D2E/DX2                !
 ! D55   D(17,5,6,7)             0.2388         estimate D2E/DX2                !
 ! D56   D(1,5,17,16)            0.0234         estimate D2E/DX2                !
 ! D57   D(1,5,17,18)          178.5014         estimate D2E/DX2                !
 ! D58   D(6,5,17,16)         -178.7314         estimate D2E/DX2                !
 ! D59   D(6,5,17,18)           -0.2534         estimate D2E/DX2                !
 ! D60   D(5,6,7,18)            -0.1357         estimate D2E/DX2                !
 ! D61   D(5,6,7,20)           178.3236         estimate D2E/DX2                !
 ! D62   D(6,7,18,17)           -0.0182         estimate D2E/DX2                !
 ! D63   D(6,7,18,19)          177.7795         estimate D2E/DX2                !
 ! D64   D(20,7,18,17)        -178.3234         estimate D2E/DX2                !
 ! D65   D(20,7,18,19)          -0.5256         estimate D2E/DX2                !
 ! D66   D(6,7,20,21)          -39.8395         estimate D2E/DX2                !
 ! D67   D(6,7,20,28)          140.2091         estimate D2E/DX2                !
 ! D68   D(18,7,20,21)         138.3152         estimate D2E/DX2                !
 ! D69   D(18,7,20,28)         -41.6363         estimate D2E/DX2                !
 ! D70   D(4,8,10,11)         -179.8589         estimate D2E/DX2                !
 ! D71   D(4,8,10,12)            0.1581         estimate D2E/DX2                !
 ! D72   D(9,8,10,11)            0.0772         estimate D2E/DX2                !
 ! D73   D(9,8,10,12)         -179.9058         estimate D2E/DX2                !
 ! D74   D(8,10,12,13)         179.8569         estimate D2E/DX2                !
 ! D75   D(8,10,12,14)          -0.1946         estimate D2E/DX2                !
 ! D76   D(11,10,12,13)         -0.1259         estimate D2E/DX2                !
 ! D77   D(11,10,12,14)        179.8226         estimate D2E/DX2                !
 ! D78   D(10,12,14,15)        179.9802         estimate D2E/DX2                !
 ! D79   D(10,12,14,16)         -0.0089         estimate D2E/DX2                !
 ! D80   D(13,12,14,15)         -0.0711         estimate D2E/DX2                !
 ! D81   D(13,12,14,16)        179.9398         estimate D2E/DX2                !
 ! D82   D(12,14,16,4)           0.2705         estimate D2E/DX2                !
 ! D83   D(12,14,16,17)       -179.218          estimate D2E/DX2                !
 ! D84   D(15,14,16,4)        -179.7186         estimate D2E/DX2                !
 ! D85   D(15,14,16,17)          0.7929         estimate D2E/DX2                !
 ! D86   D(4,16,17,5)            1.3088         estimate D2E/DX2                !
 ! D87   D(4,16,17,18)        -176.7068         estimate D2E/DX2                !
 ! D88   D(14,16,17,5)        -179.1708         estimate D2E/DX2                !
 ! D89   D(14,16,17,18)          2.8136         estimate D2E/DX2                !
 ! D90   D(5,17,18,7)            0.1574         estimate D2E/DX2                !
 ! D91   D(5,17,18,19)        -177.2935         estimate D2E/DX2                !
 ! D92   D(16,17,18,7)         178.3595         estimate D2E/DX2                !
 ! D93   D(16,17,18,19)          0.9086         estimate D2E/DX2                !
 ! D94   D(7,20,21,22)          -0.0732         estimate D2E/DX2                !
 ! D95   D(7,20,21,23)        -179.9093         estimate D2E/DX2                !
 ! D96   D(28,20,21,22)        179.8782         estimate D2E/DX2                !
 ! D97   D(28,20,21,23)          0.0421         estimate D2E/DX2                !
 ! D98   D(7,20,28,26)         179.1214         estimate D2E/DX2                !
 ! D99   D(7,20,28,29)          -2.3213         estimate D2E/DX2                !
 ! D100  D(21,20,28,26)         -0.8297         estimate D2E/DX2                !
 ! D101  D(21,20,28,29)        177.7276         estimate D2E/DX2                !
 ! D102  D(20,21,23,24)        179.9294         estimate D2E/DX2                !
 ! D103  D(20,21,23,25)          0.6855         estimate D2E/DX2                !
 ! D104  D(22,21,23,24)          0.0951         estimate D2E/DX2                !
 ! D105  D(22,21,23,25)       -179.1488         estimate D2E/DX2                !
 ! D106  D(21,23,25,3)         179.5019         estimate D2E/DX2                !
 ! D107  D(21,23,25,26)         -0.6259         estimate D2E/DX2                !
 ! D108  D(24,23,25,3)           0.275          estimate D2E/DX2                !
 ! D109  D(24,23,25,26)       -179.8528         estimate D2E/DX2                !
 ! D110  D(3,25,26,27)           0.8189         estimate D2E/DX2                !
 ! D111  D(3,25,26,28)         179.7202         estimate D2E/DX2                !
 ! D112  D(23,25,26,27)       -179.0645         estimate D2E/DX2                !
 ! D113  D(23,25,26,28)         -0.1632         estimate D2E/DX2                !
 ! D114  D(25,26,28,20)          0.8873         estimate D2E/DX2                !
 ! D115  D(25,26,28,29)       -177.674          estimate D2E/DX2                !
 ! D116  D(27,26,28,20)        179.7593         estimate D2E/DX2                !
 ! D117  D(27,26,28,29)          1.198          estimate D2E/DX2                !
 ! D118  D(62,35,57,55)         -0.4601         estimate D2E/DX2                !
 ! D119  D(62,35,57,58)        179.4165         estimate D2E/DX2                !
 ! D120  D(57,35,62,63)        -60.9647         estimate D2E/DX2                !
 ! D121  D(57,35,62,64)         61.7218         estimate D2E/DX2                !
 ! D122  D(57,35,62,65)       -179.6272         estimate D2E/DX2                !
 ! D123  D(1,36,40,41)          -1.43           estimate D2E/DX2                !
 ! D124  D(1,36,40,42)         178.6305         estimate D2E/DX2                !
 ! D125  D(48,36,40,41)        179.8439         estimate D2E/DX2                !
 ! D126  D(48,36,40,42)         -0.0956         estimate D2E/DX2                !
 ! D127  D(1,36,48,46)        -178.5081         estimate D2E/DX2                !
 ! D128  D(1,36,48,49)           1.9655         estimate D2E/DX2                !
 ! D129  D(40,36,48,46)          0.3135         estimate D2E/DX2                !
 ! D130  D(40,36,48,49)       -179.2129         estimate D2E/DX2                !
 ! D131  D(1,37,38,39)         178.1318         estimate D2E/DX2                !
 ! D132  D(49,37,38,39)         -0.2388         estimate D2E/DX2                !
 ! D133  D(1,37,49,48)          -0.0234         estimate D2E/DX2                !
 ! D134  D(1,37,49,50)        -178.5014         estimate D2E/DX2                !
 ! D135  D(38,37,49,48)        178.7314         estimate D2E/DX2                !
 ! D136  D(38,37,49,50)          0.2534         estimate D2E/DX2                !
 ! D137  D(37,38,39,50)          0.1357         estimate D2E/DX2                !
 ! D138  D(37,38,39,52)       -178.3236         estimate D2E/DX2                !
 ! D139  D(38,39,50,49)          0.0182         estimate D2E/DX2                !
 ! D140  D(38,39,50,51)       -177.7795         estimate D2E/DX2                !
 ! D141  D(52,39,50,49)        178.3234         estimate D2E/DX2                !
 ! D142  D(52,39,50,51)          0.5256         estimate D2E/DX2                !
 ! D143  D(38,39,52,53)         39.8395         estimate D2E/DX2                !
 ! D144  D(38,39,52,60)       -140.2091         estimate D2E/DX2                !
 ! D145  D(50,39,52,53)       -138.3152         estimate D2E/DX2                !
 ! D146  D(50,39,52,60)         41.6363         estimate D2E/DX2                !
 ! D147  D(36,40,42,43)        179.8589         estimate D2E/DX2                !
 ! D148  D(36,40,42,44)         -0.1581         estimate D2E/DX2                !
 ! D149  D(41,40,42,43)         -0.0772         estimate D2E/DX2                !
 ! D150  D(41,40,42,44)        179.9058         estimate D2E/DX2                !
 ! D151  D(40,42,44,45)       -179.8569         estimate D2E/DX2                !
 ! D152  D(40,42,44,46)          0.1946         estimate D2E/DX2                !
 ! D153  D(43,42,44,45)          0.1259         estimate D2E/DX2                !
 ! D154  D(43,42,44,46)       -179.8226         estimate D2E/DX2                !
 ! D155  D(42,44,46,47)       -179.9802         estimate D2E/DX2                !
 ! D156  D(42,44,46,48)          0.0089         estimate D2E/DX2                !
 ! D157  D(45,44,46,47)          0.0711         estimate D2E/DX2                !
 ! D158  D(45,44,46,48)       -179.9398         estimate D2E/DX2                !
 ! D159  D(44,46,48,36)         -0.2705         estimate D2E/DX2                !
 ! D160  D(44,46,48,49)        179.218          estimate D2E/DX2                !
 ! D161  D(47,46,48,36)        179.7186         estimate D2E/DX2                !
 ! D162  D(47,46,48,49)         -0.7929         estimate D2E/DX2                !
 ! D163  D(36,48,49,37)         -1.3088         estimate D2E/DX2                !
 ! D164  D(36,48,49,50)        176.7068         estimate D2E/DX2                !
 ! D165  D(46,48,49,37)        179.1708         estimate D2E/DX2                !
 ! D166  D(46,48,49,50)         -2.8136         estimate D2E/DX2                !
 ! D167  D(37,49,50,39)         -0.1574         estimate D2E/DX2                !
 ! D168  D(37,49,50,51)        177.2935         estimate D2E/DX2                !
 ! D169  D(48,49,50,39)       -178.3595         estimate D2E/DX2                !
 ! D170  D(48,49,50,51)         -0.9086         estimate D2E/DX2                !
 ! D171  D(39,52,53,54)          0.0732         estimate D2E/DX2                !
 ! D172  D(39,52,53,55)        179.9093         estimate D2E/DX2                !
 ! D173  D(60,52,53,54)       -179.8782         estimate D2E/DX2                !
 ! D174  D(60,52,53,55)         -0.0421         estimate D2E/DX2                !
 ! D175  D(39,52,60,58)       -179.1214         estimate D2E/DX2                !
 ! D176  D(39,52,60,61)          2.3213         estimate D2E/DX2                !
 ! D177  D(53,52,60,58)          0.8297         estimate D2E/DX2                !
 ! D178  D(53,52,60,61)       -177.7276         estimate D2E/DX2                !
 ! D179  D(52,53,55,56)       -179.9294         estimate D2E/DX2                !
 ! D180  D(52,53,55,57)         -0.6855         estimate D2E/DX2                !
 ! D181  D(54,53,55,56)         -0.0951         estimate D2E/DX2                !
 ! D182  D(54,53,55,57)        179.1488         estimate D2E/DX2                !
 ! D183  D(53,55,57,35)       -179.5019         estimate D2E/DX2                !
 ! D184  D(53,55,57,58)          0.6259         estimate D2E/DX2                !
 ! D185  D(56,55,57,35)         -0.275          estimate D2E/DX2                !
 ! D186  D(56,55,57,58)        179.8528         estimate D2E/DX2                !
 ! D187  D(35,57,58,59)         -0.8189         estimate D2E/DX2                !
 ! D188  D(35,57,58,60)       -179.7202         estimate D2E/DX2                !
 ! D189  D(55,57,58,59)        179.0645         estimate D2E/DX2                !
 ! D190  D(55,57,58,60)          0.1632         estimate D2E/DX2                !
 ! D191  D(57,58,60,52)         -0.8873         estimate D2E/DX2                !
 ! D192  D(57,58,60,61)        177.674          estimate D2E/DX2                !
 ! D193  D(59,58,60,52)       -179.7593         estimate D2E/DX2                !
 ! D194  D(59,58,60,61)         -1.198          estimate D2E/DX2                !
 --------------------------------------------------------------------------------
 Trust Radius=3.00D-01 FncErr=1.00D-07 GrdErr=1.00D-06
 Number of steps in this run=    390 maximum allowed number of steps=    390.
 GradGradGradGradGradGradGradGradGradGradGradGradGradGradGradGradGradGrad

 Leave Link  103 at Sat Oct 20 14:31:36 2018, MaxMem=  1073741824 cpu:         0.5
 (Enter /soft/sl6.3/x86_64/gaussian/g09_d01/g09/l202.exe)
 Stoichiometry    C28H24Cl2FeN8O2(5)
 Framework group  CI[O(Fe),X(C28H24Cl2N8O2)]
 Deg. of freedom    93
 Full point group                 CI      NOp   2
 Largest Abelian subgroup         CI      NOp   2
 Largest concise Abelian subgroup CI      NOp   2
                         Standard orientation:                         
 ---------------------------------------------------------------------
 Center     Atomic      Atomic             Coordinates (Angstroms)
 Number     Number       Type             X           Y           Z
 ---------------------------------------------------------------------
      1         26           0        0.000000    0.000000    0.000000
      2         17           0       -1.910747   -0.374248    1.407710
      3          8           0        4.937946    2.121550    8.032062
      4          7           0       -0.627891    2.143055   -0.302747
      5          7           0        0.967437    1.148941    1.659924
      6          7           0        1.706142    0.854395    2.679773
      7          7           0        1.940493    2.007150    3.341834
      8          6           0       -1.421263    2.559922   -1.290668
      9          1           0       -1.788213    1.789911   -1.959962
     10          6           0       -1.765469    3.896607   -1.462241
     11          1           0       -2.414707    4.190441   -2.277274
     12          6           0       -1.257326    4.833346   -0.567548
     13          1           0       -1.501314    5.884456   -0.670285
     14          6           0       -0.431447    4.404771    0.463555
     15          1           0       -0.021540    5.111946    1.174226
     16          6           0       -0.138277    3.043765    0.567787
     17          6           0        0.707058    2.488333    1.626421
     18          6           0        1.333814    3.050456    2.716487
     19          1           0        1.370413    4.052021    3.106058
     20          6           0        2.704342    2.013704    4.545955
     21          6           0        2.531594    0.991981    5.472649
     22          1           0        1.818234    0.204225    5.269377
     23          6           0        3.270642    0.989357    6.652435
     24          1           0        3.120997    0.186608    7.360944
     25          6           0        4.176988    2.022912    6.911999
     26          6           0        4.342765    3.049048    5.971526
     27          1           0        5.059789    3.832229    6.182630
     28          6           0        3.618671    3.040828    4.791675
     29          1           0        3.779398    3.816666    4.052747
     30          6           0        4.828939    1.106149    9.023595
     31          1           0        5.110925    0.126119    8.624385
     32          1           0        3.815360    1.056690    9.435478
     33          1           0        5.524468    1.387922    9.811728
     34         17           0        1.910747    0.374248   -1.407710
     35          8           0       -4.937946   -2.121550   -8.032062
     36          7           0        0.627891   -2.143055    0.302747
     37          7           0       -0.967437   -1.148941   -1.659924
     38          7           0       -1.706142   -0.854395   -2.679773
     39          7           0       -1.940493   -2.007150   -3.341834
     40          6           0        1.421263   -2.559922    1.290668
     41          1           0        1.788213   -1.789911    1.959962
     42          6           0        1.765469   -3.896607    1.462241
     43          1           0        2.414707   -4.190441    2.277274
     44          6           0        1.257326   -4.833346    0.567548
     45          1           0        1.501314   -5.884456    0.670285
     46          6           0        0.431447   -4.404771   -0.463555
     47          1           0        0.021540   -5.111946   -1.174226
     48          6           0        0.138277   -3.043765   -0.567787
     49          6           0       -0.707058   -2.488333   -1.626421
     50          6           0       -1.333814   -3.050456   -2.716487
     51          1           0       -1.370413   -4.052021   -3.106058
     52          6           0       -2.704342   -2.013704   -4.545955
     53          6           0       -2.531594   -0.991981   -5.472649
     54          1           0       -1.818234   -0.204225   -5.269377
     55          6           0       -3.270642   -0.989357   -6.652435
     56          1           0       -3.120997   -0.186608   -7.360944
     57          6           0       -4.176988   -2.022912   -6.911999
     58          6           0       -4.342765   -3.049048   -5.971526
     59          1           0       -5.059789   -3.832229   -6.182630
     60          6           0       -3.618671   -3.040828   -4.791675
     61          1           0       -3.779398   -3.816666   -4.052747
     62          6           0       -4.828939   -1.106149   -9.023595
     63          1           0       -5.110925   -0.126119   -8.624385
     64          1           0       -3.815360   -1.056690   -9.435478
     65          1           0       -5.524468   -1.387922   -9.811728
 ---------------------------------------------------------------------
 Rotational constants (GHZ):      0.1586425      0.0321043      0.0281622
 Leave Link  202 at Sat Oct 20 14:31:36 2018, MaxMem=  1073741824 cpu:         0.2
 (Enter /soft/sl6.3/x86_64/gaussian/g09_d01/g09/l301.exe)
 Standard basis: 6-311G(d,p) (5D, 7F)
 Ernie: Thresh=  0.10000D-02 Tol=  0.10000D-05 Strict=F.
 There are   487 symmetry adapted cartesian basis functions of AG  symmetry.
 There are   485 symmetry adapted cartesian basis functions of AU  symmetry.
 There are   464 symmetry adapted basis functions of AG  symmetry.
 There are   462 symmetry adapted basis functions of AU  symmetry.
   926 basis functions,  1587 primitive gaussians,   972 cartesian basis functions
   164 alpha electrons      160 beta electrons
       nuclear repulsion energy      5499.8942032149 Hartrees.
 IExCor=  402 DFT=T Ex+Corr=B3LYP ExCW=0 ScaHFX=  0.200000
 ScaDFX=  0.800000  0.720000  1.000000  0.810000 ScalE2=  1.000000  1.000000
 IRadAn=      0 IRanWt=     -1 IRanGd=            0 ICorTp=0 IEmpDi=  4
 NAtoms=   65 NActive=   65 NUniq=   33 SFac= 3.88D+00 NAtFMM=   60 NAOKFM=T Big=F
 Integral buffers will be    131072 words long.
 Raffenetti 2 integral format.
 Two-electron integral symmetry is turned on.
 Leave Link  301 at Sat Oct 20 14:31:36 2018, MaxMem=  1073741824 cpu:         1.4
 (Enter /soft/sl6.3/x86_64/gaussian/g09_d01/g09/l302.exe)
 NPDir=0 NMtPBC=     1 NCelOv=     1 NCel=       1 NClECP=     1 NCelD=      1
         NCelK=      1 NCelE2=     1 NClLst=     1 CellRange=     0.0.
 One-electron integrals computed using PRISM.
 One-electron integral symmetry used in STVInt
 NBasis=   926 RedAO= T EigKep=  1.35D-04  NBF=   464   462
 NBsUse=   926 1.00D-06 EigRej= -1.00D+00 NBFU=   464   462
 Precomputing XC quadrature grid using
 IXCGrd= 4 IRadAn=           0 IRanWt=          -1 IRanGd=           0 AccXCQ= 0.00D+00.
 Generated NRdTot=       0 NPtTot=           0 NUsed=           0 NTot=          32
 NSgBfM=   778   779   783   787   787 MxSgAt=    65 MxSgA2=    65.
 Leave Link  302 at Sat Oct 20 14:31:41 2018, MaxMem=  1073741824 cpu:        46.0
 (Enter /soft/sl6.3/x86_64/gaussian/g09_d01/g09/l303.exe)
 DipDrv:  MaxL=1.
 Leave Link  303 at Sat Oct 20 14:31:41 2018, MaxMem=  1073741824 cpu:         4.4
 (Enter /soft/sl6.3/x86_64/gaussian/g09_d01/g09/l401.exe)
 ExpMin= 4.19D-02 ExpMax= 2.58D+05 ExpMxC= 8.89D+03 IAcc=2 IRadAn=         4 AccDes= 0.00D+00
 Harris functional with IExCor=  402 and IRadAn=       4 diagonalized for initial guess.
 HarFok:  IExCor=  402 AccDes= 0.00D+00 IRadAn=         4 IDoV= 1 UseB2=F ITyADJ=14
 ICtDFT=  3500011 ScaDFX=  1.000000  1.000000  1.000000  1.000000
 FoFCou: FMM=F IPFlag=           0 FMFlag=      100000 FMFlg1=        2000
         NFxFlg=           0 DoJE=T BraDBF=F KetDBF=T FulRan=T
         wScrn=  0.000000 ICntrl=     500 IOpCl=  0 I1Cent=   200000004 NGrid=           0
         NMat0=    1 NMatS0=      1 NMatT0=    0 NMatD0=    1 NMtDS0=    0 NMtDT0=    0
 Petite list used in FoFCou.
 Harris En= -3854.19325446846    
 JPrj=0 DoOrth=F DoCkMO=F.
 Initial guess orbital symmetries:
 Alpha Orbitals:
       Occupied  (AG) (AG) (AU) (AG) (AU) (AU) (AU) (AG) (AU) (AU)
                 (AG) (AG) (AU) (AG) (AU) (AG) (AU) (AG) (AU) (AG)
                 (AU) (AG) (AU) (AG) (AU) (AG) (AU) (AG) (AU) (AG)
                 (AU) (AG) (AU) (AG) (AU) (AG) (AU) (AG) (AU) (AG)
                 (AU) (AG) (AU) (AG) (AU) (AG) (AU) (AG) (AU) (AU)
                 (AG) (AU) (AG) (AG) (AU) (AU) (AU) (AG) (AU) (AG)
                 (AU) (AG) (AU) (AG) (AU) (AG) (AU) (AG) (AU) (AG)
                 (AU) (AG) (AU) (AU) (AG) (AU) (AG) (AG) (AU) (AG)
                 (AU) (AG) (AU) (AG) (AU) (AG) (AU) (AG) (AU) (AU)
                 (AG) (AU) (AG) (AG) (AU) (AG) (AU) (AU) (AG) (AG)
                 (AU) (AU) (AG) (AG) (AU) (AG) (AU) (AG) (AU) (AG)
                 (AU) (AG) (AU) (AU) (AG) (AG) (AU) (AG) (AU) (AG)
                 (AU) (AG) (AU) (AG) (AU) (AU) (AG) (AU) (AG) (AG)
                 (AU) (AG) (AG) (AU) (AU) (AG) (AU) (AG) (AG) (AU)
                 (AU) (AG) (AU) (AG) (AU) (AG) (AU) (AG) (AU) (AG)
                 (AU) (AG) (AU) (AG) (AU) (AG) (AG) (AU) (AU) (AG)
                 (AG) (AG) (AG) (AU)
       Virtual   (AG) (AG) (AU) (AG) (AU) (AG) (AU) (AG) (AU) (AG)
                 (AU) (AG) (AG) (AU) (AG) (AU) (AG) (AU) (AU) (AG)
                 (AG) (AU) (AG) (AU) (AU) (AG) (AU) (AG) (AG) (AG)
                 (AU) (AG) (AU) (AU) (AG) (AU) (AG) (AU) (AG) (AU)
                 (AG) (AU) (AG) (AG) (AU) (AG) (AU) (AG) (AU) (AG)
                 (AG) (AU) (AU) (AG) (AU) (AU) (AG) (AG) (AG) (AU)
                 (AU) (AG) (AU) (AU) (AG) (AU) (AG) (AU) (AG) (AU)
                 (AG) (AU) (AG) (AU) (AG) (AU) (AG) (AU) (AG) (AG)
                 (AG) (AU) (AG) (AU) (AG) (AU) (AG) (AU) (AG) (AG)
                 (AU) (AG) (AU) (AU) (AG) (AU) (AG) (AU) (AU) (AG)
                 (AU) (AU) (AG) (AG) (AG) (AU) (AG) (AU) (AG) (AU)
                 (AG) (AU) (AU) (AU) (AG) (AG) (AU) (AG) (AU) (AU)
                 (AG) (AG) (AU) (AU) (AG) (AG) (AU) (AG) (AG) (AU)
                 (AU) (AG) (AU) (AU) (AG) (AU) (AG) (AU) (AU) (AG)
                 (AG) (AU) (AG) (AU) (AU) (AG) (AU) (AG) (AU) (AG)
                 (AU) (AU) (AG) (AU) (AG) (AU) (AG) (AG) (AU) (AU)
                 (AG) (AU) (AG) (AG) (AU) (AG) (AU) (AG) (AU) (AU)
                 (AG) (AG) (AU) (AG) (AG) (AU) (AU) (AG) (AU) (AG)
                 (AU) (AG) (AU) (AG) (AU) (AG) (AG) (AU) (AG) (AU)
                 (AG) (AU) (AU) (AU) (AG) (AG) (AG) (AU) (AG) (AU)
                 (AG) (AU) (AG) (AU) (AU) (AG) (AG) (AU) (AG) (AG)
                 (AG) (AU) (AU) (AU) (AU) (AG) (AG) (AG) (AU) (AG)
                 (AU) (AU) (AU) (AG) (AG) (AU) (AU) (AG) (AU) (AG)
                 (AG) (AG) (AU) (AU) (AG) (AU) (AU) (AG) (AU) (AG)
                 (AU) (AG) (AG) (AU) (AU) (AG) (AU) (AG) (AU) (AG)
                 (AG) (AU) (AU) (AG) (AG) (AU) (AG) (AG) (AU) (AG)
                 (AU) (AG) (AU) (AU) (AG) (AU) (AG) (AU) (AG) (AU)
                 (AG) (AG) (AU) (AU) (AG) (AU) (AG) (AU) (AG) (AG)
                 (AU) (AG) (AG) (AU) (AG) (AG) (AU) (AU) (AU) (AG)
                 (AU) (AG) (AU) (AG) (AG) (AU) (AU) (AG) (AG) (AU)
                 (AG) (AU) (AG) (AU) (AG) (AU) (AG) (AU) (AG) (AG)
                 (AU) (AG) (AU) (AU) (AG) (AU) (AG) (AG) (AU) (AU)
                 (AG) (AU) (AG) (AG) (AU) (AG) (AU) (AU) (AG) (AG)
                 (AG) (AU) (AU) (AU) (AG) (AU) (AG) (AU) (AG) (AG)
                 (AU) (AU) (AG) (AG) (AU) (AU) (AG) (AG) (AU) (AG)
                 (AU) (AG) (AU) (AG) (AG) (AU) (AU) (AG) (AU) (AU)
                 (AG) (AG) (AU) (AU) (AU) (AG) (AG) (AG) (AU) (AG)
                 (AU) (AU) (AG) (AU) (AG) (AG) (AU) (AU) (AG) (AG)
                 (AU) (AG) (AU) (AG) (AU) (AG) (AU) (AG) (AG) (AU)
                 (AG) (AU) (AU) (AG) (AU) (AG) (AU) (AG) (AU) (AG)
                 (AG) (AU) (AG) (AU) (AU) (AG) (AU) (AU) (AG) (AG)
                 (AU) (AG) (AU) (AG) (AU) (AU) (AG) (AG) (AU) (AG)
                 (AG) (AU) (AG) (AU) (AU) (AG) (AU) (AG) (AU) (AG)
                 (AU) (AU) (AG) (AU) (AG) (AU) (AG) (AU) (AG) (AG)
                 (AU) (AG) (AU) (AG) (AU) (AG) (AU) (AG) (AU) (AG)
                 (AU) (AG) (AU) (AG) (AU) (AG) (AU) (AU) (AG) (AG)
                 (AG) (AU) (AU) (AG) (AU) (AG) (AU) (AU) (AG) (AU)
                 (AG) (AG) (AU) (AU) (AU) (AG) (AG) (AG) (AU) (AG)
                 (AU) (AG) (AG) (AU) (AU) (AG) (AU) (AU) (AG) (AG)
                 (AU) (AG) (AU) (AG) (AU) (AG) (AU) (AG) (AU) (AG)
                 (AG) (AG) (AU) (AU) (AU) (AG) (AU) (AG) (AU) (AG)
                 (AU) (AG) (AU) (AG) (AU) (AG) (AU) (AG) (AU) (AG)
                 (AU) (AG) (AU) (AG) (AU) (AU) (AG) (AG) (AG) (AU)
                 (AU) (AU) (AG) (AU) (AG) (AU) (AG) (AU) (AG) (AG)
                 (AU) (AG) (AU) (AG) (AG) (AU) (AU) (AG) (AU) (AU)
                 (AG) (AG) (AU) (AG) (AU) (AG) (AU) (AG) (AU) (AG)
                 (AU) (AG) (AU) (AG) (AG) (AU) (AU) (AU) (AG) (AU)
                 (AG) (AG) (AU) (AU) (AU) (AU) (AU) (AG) (AU) (AG)
                 (AU) (AU) (AG) (AG) (AU) (AG) (AU) (AU) (AG) (AU)
                 (AG) (AU) (AG) (AU) (AU) (AG) (AU) (AG) (AU) (AG)
                 (AU) (AG) (AU) (AG) (AU) (AG) (AU) (AG) (AU) (AU)
                 (AG) (AU) (AG) (AU) (AG) (AU) (AG) (AG) (AU) (AG)
                 (AU) (AU) (AG) (AU) (AG) (AG) (AU) (AG) (AU) (AG)
                 (AU) (AG) (AU) (AG) (AU) (AG) (AU) (AG) (AU) (AG)
                 (AG) (AU) (AU) (AG) (AU) (AG) (AU) (AG) (AG) (AU)
                 (AG) (AU) (AU) (AG) (AU) (AG) (AU) (AG) (AG) (AU)
                 (AU) (AG) (AU) (AG) (AU) (AG) (AU) (AG) (AU) (AG)
                 (AU) (AG) (AU) (AG) (AU) (AG) (AU) (AG) (AU) (AG)
                 (AU) (AG) (AU) (AG) (AU) (AG) (AU) (AG) (AU) (AG)
                 (AU) (AG) (AG) (AU) (AG) (AU) (AU) (AG) (AG) (AG)
                 (AU) (AG) (AG) (AG) (AG) (AU) (AU) (AU) (AU) (AG)
                 (AU) (AG) (AU) (AG) (AU) (AG) (AU) (AG) (AU) (AG)
                 (AU) (AG) (AU) (AG) (AU) (AG) (AU) (AG) (AU) (AG)
                 (AU) (AG) (AU) (AG) (AU) (AG) (AU) (AG) (AG) (AU)
                 (AG) (AU) (AU) (AG) (AG) (AU) (AU) (AU) (AU) (AG)
                 (AU) (AG) (AU) (AG) (AU) (AG) (AU) (AG) (AG) (AU)
                 (AG) (AG)
 Beta  Orbitals:
       Occupied  (AG) (AG) (AU) (AG) (AU) (AU) (AU) (AG) (AU) (AU)
                 (AG) (AG) (AU) (AG) (AU) (AG) (AU) (AG) (AU) (AG)
                 (AU) (AG) (AU) (AG) (AU) (AG) (AU) (AG) (AU) (AG)
                 (AU) (AG) (AU) (AG) (AU) (AG) (AU) (AG) (AU) (AG)
                 (AU) (AG) (AU) (AG) (AU) (AG) (AU) (AG) (AU) (AU)
                 (AG) (AU) (AG) (AG) (AU) (AU) (AU) (AG) (AU) (AG)
                 (AU) (AG) (AU) (AG) (AU) (AG) (AU) (AG) (AU) (AG)
                 (AU) (AG) (AU) (AU) (AG) (AU) (AG) (AG) (AU) (AG)
                 (AU) (AG) (AU) (AG) (AU) (AG) (AU) (AG) (AU) (AU)
                 (AG) (AU) (AG) (AG) (AU) (AG) (AU) (AU) (AG) (AG)
                 (AU) (AU) (AG) (AG) (AU) (AG) (AU) (AG) (AU) (AG)
                 (AU) (AG) (AU) (AU) (AG) (AG) (AU) (AG) (AU) (AG)
                 (AU) (AG) (AU) (AG) (AU) (AU) (AG) (AU) (AG) (AG)
                 (AU) (AG) (AG) (AU) (AU) (AG) (AU) (AG) (AG) (AU)
                 (AU) (AG) (AU) (AG) (AU) (AG) (AU) (AG) (AU) (AG)
                 (AU) (AG) (AU) (AG) (AU) (AG) (AG) (AU) (AU) (AG)
       Virtual   (AG) (AG) (AG) (AU) (AG) (AG) (AU) (AG) (AU) (AG)
                 (AU) (AG) (AU) (AG) (AU) (AG) (AG) (AU) (AG) (AU)
                 (AG) (AU) (AU) (AG) (AG) (AU) (AG) (AU) (AU) (AG)
                 (AU) (AG) (AG) (AG) (AU) (AG) (AU) (AU) (AG) (AU)
                 (AG) (AU) (AG) (AU) (AG) (AU) (AG) (AG) (AU) (AG)
                 (AU) (AG) (AU) (AG) (AG) (AU) (AU) (AG) (AU) (AU)
                 (AG) (AG) (AG) (AU) (AU) (AG) (AU) (AU) (AG) (AU)
                 (AG) (AU) (AG) (AU) (AG) (AU) (AG) (AU) (AG) (AU)
                 (AG) (AU) (AG) (AG) (AG) (AU) (AG) (AU) (AG) (AU)
                 (AG) (AU) (AG) (AG) (AU) (AG) (AU) (AU) (AG) (AU)
                 (AG) (AU) (AU) (AG) (AU) (AU) (AG) (AG) (AG) (AU)
                 (AG) (AU) (AG) (AU) (AG) (AU) (AU) (AU) (AG) (AG)
                 (AU) (AG) (AU) (AU) (AG) (AG) (AU) (AU) (AG) (AG)
                 (AU) (AG) (AG) (AU) (AU) (AG) (AU) (AU) (AG) (AU)
                 (AG) (AU) (AU) (AG) (AG) (AU) (AG) (AU) (AU) (AG)
                 (AU) (AG) (AU) (AG) (AU) (AU) (AG) (AU) (AG) (AU)
                 (AG) (AG) (AU) (AU) (AG) (AU) (AG) (AG) (AU) (AG)
                 (AU) (AG) (AU) (AU) (AG) (AG) (AU) (AG) (AG) (AU)
                 (AU) (AG) (AU) (AG) (AU) (AG) (AU) (AG) (AU) (AG)
                 (AG) (AU) (AG) (AU) (AG) (AU) (AU) (AU) (AG) (AG)
                 (AG) (AU) (AG) (AU) (AG) (AU) (AG) (AU) (AU) (AG)
                 (AG) (AU) (AG) (AG) (AG) (AU) (AU) (AU) (AU) (AG)
                 (AG) (AG) (AU) (AG) (AU) (AU) (AU) (AG) (AG) (AU)
                 (AU) (AG) (AU) (AG) (AG) (AG) (AU) (AU) (AG) (AU)
                 (AU) (AG) (AU) (AG) (AU) (AG) (AG) (AU) (AU) (AG)
                 (AU) (AG) (AU) (AG) (AG) (AU) (AU) (AG) (AG) (AU)
                 (AG) (AG) (AU) (AG) (AU) (AG) (AU) (AU) (AG) (AU)
                 (AG) (AU) (AG) (AU) (AG) (AG) (AU) (AU) (AG) (AU)
                 (AG) (AU) (AG) (AG) (AU) (AG) (AG) (AU) (AG) (AG)
                 (AU) (AU) (AU) (AG) (AU) (AG) (AU) (AG) (AG) (AU)
                 (AU) (AG) (AG) (AU) (AG) (AU) (AG) (AU) (AG) (AU)
                 (AG) (AU) (AG) (AG) (AU) (AG) (AU) (AU) (AG) (AU)
                 (AG) (AG) (AU) (AU) (AG) (AU) (AG) (AG) (AU) (AG)
                 (AU) (AU) (AG) (AG) (AG) (AU) (AU) (AU) (AG) (AU)
                 (AG) (AU) (AG) (AG) (AU) (AU) (AG) (AG) (AU) (AU)
                 (AG) (AG) (AU) (AG) (AU) (AG) (AU) (AG) (AG) (AU)
                 (AU) (AG) (AU) (AU) (AG) (AG) (AU) (AU) (AU) (AG)
                 (AG) (AG) (AU) (AG) (AU) (AU) (AG) (AU) (AG) (AG)
                 (AU) (AU) (AG) (AG) (AU) (AG) (AU) (AG) (AU) (AG)
                 (AU) (AG) (AG) (AU) (AG) (AU) (AU) (AG) (AU) (AG)
                 (AU) (AG) (AU) (AG) (AG) (AU) (AG) (AU) (AU) (AG)
                 (AU) (AU) (AG) (AG) (AU) (AG) (AU) (AG) (AU) (AU)
                 (AG) (AG) (AU) (AG) (AG) (AU) (AG) (AU) (AU) (AG)
                 (AU) (AG) (AU) (AG) (AU) (AU) (AG) (AU) (AG) (AU)
                 (AG) (AU) (AG) (AG) (AU) (AG) (AU) (AG) (AU) (AG)
                 (AU) (AG) (AU) (AG) (AU) (AG) (AU) (AG) (AU) (AG)
                 (AU) (AU) (AG) (AG) (AG) (AU) (AU) (AG) (AU) (AG)
                 (AU) (AU) (AG) (AU) (AG) (AG) (AU) (AU) (AU) (AG)
                 (AG) (AG) (AU) (AG) (AU) (AG) (AG) (AU) (AU) (AG)
                 (AU) (AU) (AG) (AG) (AU) (AG) (AU) (AG) (AU) (AG)
                 (AU) (AG) (AU) (AG) (AG) (AG) (AU) (AU) (AU) (AG)
                 (AU) (AG) (AU) (AG) (AU) (AG) (AU) (AG) (AU) (AG)
                 (AU) (AG) (AU) (AG) (AU) (AG) (AU) (AG) (AU) (AU)
                 (AG) (AG) (AG) (AU) (AU) (AU) (AG) (AU) (AG) (AU)
                 (AG) (AU) (AG) (AG) (AU) (AG) (AU) (AG) (AG) (AU)
                 (AU) (AG) (AU) (AU) (AG) (AG) (AU) (AG) (AU) (AG)
                 (AU) (AG) (AU) (AG) (AU) (AG) (AU) (AG) (AG) (AU)
                 (AU) (AU) (AG) (AU) (AG) (AG) (AU) (AU) (AU) (AU)
                 (AU) (AG) (AU) (AG) (AU) (AU) (AG) (AG) (AU) (AG)
                 (AU) (AU) (AG) (AU) (AG) (AU) (AG) (AU) (AU) (AG)
                 (AU) (AG) (AU) (AG) (AU) (AG) (AU) (AG) (AU) (AG)
                 (AU) (AG) (AU) (AU) (AG) (AU) (AG) (AU) (AG) (AU)
                 (AG) (AG) (AU) (AG) (AU) (AU) (AG) (AU) (AG) (AG)
                 (AU) (AG) (AU) (AG) (AU) (AG) (AU) (AG) (AU) (AG)
                 (AU) (AG) (AU) (AG) (AG) (AU) (AU) (AG) (AU) (AG)
                 (AU) (AG) (AG) (AU) (AG) (AU) (AU) (AG) (AU) (AG)
                 (AU) (AG) (AG) (AU) (AU) (AG) (AU) (AG) (AU) (AG)
                 (AU) (AG) (AU) (AG) (AU) (AG) (AU) (AG) (AU) (AG)
                 (AU) (AG) (AU) (AG) (AU) (AG) (AU) (AG) (AU) (AG)
                 (AU) (AG) (AU) (AG) (AU) (AG) (AG) (AU) (AG) (AU)
                 (AU) (AG) (AG) (AG) (AU) (AG) (AG) (AG) (AG) (AU)
                 (AU) (AU) (AU) (AG) (AU) (AG) (AU) (AG) (AU) (AG)
                 (AU) (AG) (AU) (AG) (AU) (AG) (AU) (AG) (AU) (AG)
                 (AU) (AG) (AU) (AG) (AU) (AG) (AU) (AG) (AU) (AG)
                 (AU) (AG) (AG) (AU) (AG) (AU) (AU) (AG) (AG) (AU)
                 (AU) (AU) (AU) (AG) (AU) (AG) (AU) (AG) (AU) (AG)
                 (AU) (AG) (AG) (AU) (AG) (AG)
 The electronic state of the initial guess is 5-AU.
 Initial guess <Sx>= 0.0000 <Sy>= 0.0000 <Sz>= 2.0000 <S**2>= 6.0000 S= 2.0000
 Leave Link  401 at Sat Oct 20 14:31:48 2018, MaxMem=  1073741824 cpu:       107.0
 (Enter /soft/sl6.3/x86_64/gaussian/g09_d01/g09/l502.exe)
 UHF open shell SCF:
 Using DIIS extrapolation, IDIIS=  1040.
 Integral symmetry usage will be decided dynamically.
 IVT=     2876928 IEndB=     2876928 NGot=  1073741824 MDV=  1071827293
 LenX=  1071827293 LenY=  1070881537
 Requested convergence on RMS density matrix=1.00D-08 within 128 cycles.
 Requested convergence on MAX density matrix=1.00D-06.
 Requested convergence on             energy=1.00D-06.
 No special actions if energy rises.
 Fock matrices will be formed incrementally for  20 cycles.

 Cycle   1  Pass 1  IDiag  1:
 FoFJK:  IHMeth= 1 ICntrl=       0 DoSepK=F KAlg= 0 I1Cent=   0 FoldK=F
 IRaf= 460000000 NMat=   1 IRICut=       1 DoRegI=T DoRafI=F ISym2E= 1.
 FoFCou: FMM=F IPFlag=           0 FMFlag=      100000 FMFlg1=        2000
         NFxFlg=           0 DoJE=F BraDBF=F KetDBF=F FulRan=T
         wScrn=  0.000000 ICntrl=       0 IOpCl=  1 I1Cent=           0 NGrid=           0
         NMat0=    1 NMatS0=      1 NMatT0=    0 NMatD0=    1 NMtDS0=    0 NMtDT0=    0
 Petite list used in FoFCou.
 E= -3853.45984424597    
 DIIS: error= 6.10D-02 at cycle   1 NSaved=   1.
 NSaved= 1 IEnMin= 1 EnMin= -3853.45984424597     IErMin= 1 ErrMin= 6.10D-02
 ErrMax= 6.10D-02  0.00D+00 EMaxC= 1.00D-01 BMatC= 5.57D+00 BMatP= 5.57D+00
 IDIUse=3 WtCom= 3.90D-01 WtEn= 6.10D-01
 Coeff-Com:  0.100D+01
 Coeff-En:   0.100D+01
 Coeff:      0.100D+01
 Gap=     0.310 Goal=   None    Shift=    0.000
 Gap=    -0.077 Goal=   None    Shift=    0.000
 GapD=   -0.077 DampG=0.250 DampE=0.250 DampFc=0.1250 IDamp=-1.
 Damping current iteration by 1.25D-01
 RMSDP=2.74D-03 MaxDP=2.60D-01              OVMax= 7.67D-01

 Cycle   2  Pass 1  IDiag  1:
 RMSU=  3.41D-04    CP:  9.97D-01
 E= -3853.65802819676     Delta-E=       -0.198183950790 Rises=F Damp=T
 DIIS: error= 3.83D-02 at cycle   2 NSaved=   2.
 NSaved= 2 IEnMin= 2 EnMin= -3853.65802819676     IErMin= 2 ErrMin= 3.83D-02
 ErrMax= 3.83D-02  0.00D+00 EMaxC= 1.00D-01 BMatC= 2.69D+00 BMatP= 5.57D+00
 IDIUse=3 WtCom= 6.17D-01 WtEn= 3.83D-01
 Coeff-Com: -0.518D+00 0.152D+01
 Coeff-En:   0.270D-01 0.973D+00
 Coeff:     -0.310D+00 0.131D+01
 Gap=     0.204 Goal=   None    Shift=    0.000
 Gap=    -0.189 Goal=   None    Shift=    0.000
 RMSDP=2.42D-03 MaxDP=1.64D-01 DE=-1.98D-01 OVMax= 9.93D-01

 Cycle   3  Pass 1  IDiag  1:
 RMSU=  2.33D-03    CP:  9.58D-01  2.64D+00
 E= -3847.63655181402     Delta-E=        6.021476382741 Rises=F Damp=F
 DIIS: error= 3.47D-01 at cycle   3 NSaved=   3.
 NSaved= 3 IEnMin= 2 EnMin= -3853.65802819676     IErMin= 2 ErrMin= 3.83D-02
 ErrMax= 3.47D-01  0.00D+00 EMaxC= 1.00D-01 BMatC= 2.63D+01 BMatP= 2.69D+00
 IDIUse=2 WtCom= 0.00D+00 WtEn= 1.00D+00
 Coeff-En:   0.000D+00 0.941D+00 0.595D-01
 Coeff:      0.000D+00 0.941D+00 0.595D-01
 Gap=    -0.152 Goal=   None    Shift=    0.000
 Gap=     0.005 Goal=   None    Shift=    0.000
 RMSDP=2.24D-03 MaxDP=1.94D-01 DE= 6.02D+00 OVMax= 8.66D-01

 Cycle   4  Pass 1  IDiag  1:
 RMSU=  1.01D-03    CP:  9.79D-01  3.00D+00  1.52D-01
 E= -3853.78641044941     Delta-E=       -6.149858635390 Rises=F Damp=F
 DIIS: error= 1.14D-01 at cycle   4 NSaved=   4.
 NSaved= 4 IEnMin= 4 EnMin= -3853.78641044941     IErMin= 2 ErrMin= 3.83D-02
 ErrMax= 1.14D-01  0.00D+00 EMaxC= 1.00D-01 BMatC= 4.10D+00 BMatP= 2.69D+00
 IDIUse=2 WtCom= 0.00D+00 WtEn= 1.00D+00
 EnCoef did   100 forward-backward iterations
 Coeff-En:   0.351D+00 0.973D-02 0.432D-01 0.596D+00
 Coeff:      0.351D+00 0.973D-02 0.432D-01 0.596D+00
 Gap=     0.070 Goal=   None    Shift=    0.000
 Gap=     0.215 Goal=   None    Shift=    0.000
 RMSDP=1.57D-03 MaxDP=1.29D-01 DE=-6.15D+00 OVMax= 3.68D-01

 Cycle   5  Pass 1  IDiag  1:
 RMSU=  9.61D-04    CP:  9.99D-01  5.00D-01  1.76D-01  3.73D-01
 E= -3853.91365103970     Delta-E=       -0.127240590287 Rises=F Damp=F
 DIIS: error= 1.01D-01 at cycle   5 NSaved=   5.
 NSaved= 5 IEnMin= 5 EnMin= -3853.91365103970     IErMin= 2 ErrMin= 3.83D-02
 ErrMax= 1.01D-01  0.00D+00 EMaxC= 1.00D-01 BMatC= 3.14D+00 BMatP= 2.69D+00
 IDIUse=2 WtCom= 0.00D+00 WtEn= 1.00D+00
 Coeff-En:   0.000D+00 0.000D+00 0.000D+00 0.465D+00 0.535D+00
 Coeff:      0.000D+00 0.000D+00 0.000D+00 0.465D+00 0.535D+00
 Gap=     0.160 Goal=   None    Shift=    0.000
 Gap=     0.163 Goal=   None    Shift=    0.000
 RMSDP=1.39D-03 MaxDP=1.33D-01 DE=-1.27D-01 OVMax= 3.20D-01

 Cycle   6  Pass 1  IDiag  1:
 RMSU=  5.31D-04    CP:  9.83D-01  2.18D+00  8.75D-02  7.21D-01 -1.14D-01
 E= -3854.26650226818     Delta-E=       -0.352851228483 Rises=F Damp=F
 DIIS: error= 8.13D-02 at cycle   6 NSaved=   6.
 NSaved= 6 IEnMin= 6 EnMin= -3854.26650226818     IErMin= 2 ErrMin= 3.83D-02
 ErrMax= 8.13D-02  0.00D+00 EMaxC= 1.00D-01 BMatC= 1.80D+00 BMatP= 2.69D+00
 IDIUse=3 WtCom= 1.87D-01 WtEn= 8.13D-01
 Coeff-Com: -0.605D+00 0.759D+00 0.152D-01 0.741D-01 0.550D+00 0.206D+00
 Coeff-En:   0.000D+00 0.000D+00 0.000D+00 0.000D+00 0.342D+00 0.658D+00
 Coeff:     -0.113D+00 0.142D+00 0.284D-02 0.139D-01 0.381D+00 0.574D+00
 Gap=     0.098 Goal=   None    Shift=    0.000
 Gap=     0.177 Goal=   None    Shift=    0.000
 RMSDP=7.64D-04 MaxDP=6.32D-02 DE=-3.53D-01 OVMax= 2.59D-01

 Cycle   7  Pass 1  IDiag  1:
 RMSU=  4.60D-04    CP:  9.85D-01  2.21D+00  1.43D-01  8.44D-01  4.17D-01
                    CP:  4.69D-01
 E= -3854.44996487309     Delta-E=       -0.183462604904 Rises=F Damp=F
 DIIS: error= 1.28D-02 at cycle   7 NSaved=   7.
 NSaved= 7 IEnMin= 7 EnMin= -3854.44996487309     IErMin= 7 ErrMin= 1.28D-02
 ErrMax= 1.28D-02  0.00D+00 EMaxC= 1.00D-01 BMatC= 3.61D-01 BMatP= 1.80D+00
 IDIUse=3 WtCom= 8.72D-01 WtEn= 1.28D-01
 EnCoef did     5 forward-backward iterations
 Coeff-Com: -0.201D+00 0.206D+00-0.754D-02-0.127D+00 0.221D+00 0.351D+00
 Coeff-Com:  0.557D+00
 Coeff-En:   0.000D+00 0.000D+00 0.000D+00 0.000D+00 0.284D-01 0.227D+00
 Coeff-En:   0.744D+00
 Coeff:     -0.175D+00 0.179D+00-0.657D-02-0.110D+00 0.197D+00 0.335D+00
 Coeff:      0.581D+00
 Gap=     0.112 Goal=   None    Shift=    0.000
 Gap=     0.115 Goal=   None    Shift=    0.000
 RMSDP=3.77D-04 MaxDP=2.16D-02 DE=-1.83D-01 OVMax= 6.53D-02

 Cycle   8  Pass 1  IDiag  1:
 RMSU=  2.03D-04    CP:  9.84D-01  1.77D+00  1.38D-01  8.15D-01  3.72D-01
                    CP:  8.73D-01  6.25D-01
 E= -3854.51672789574     Delta-E=       -0.066763022651 Rises=F Damp=F
 DIIS: error= 4.86D-03 at cycle   8 NSaved=   8.
 NSaved= 8 IEnMin= 8 EnMin= -3854.51672789574     IErMin= 8 ErrMin= 4.86D-03
 ErrMax= 4.86D-03  0.00D+00 EMaxC= 1.00D-01 BMatC= 5.44D-02 BMatP= 3.61D-01
 IDIUse=3 WtCom= 9.51D-01 WtEn= 4.86D-02
 Coeff-Com: -0.652D-01 0.630D-01-0.298D-03-0.883D-01 0.406D-01 0.166D+00
 Coeff-Com:  0.390D+00 0.494D+00
 Coeff-En:   0.000D+00 0.000D+00 0.000D+00 0.000D+00 0.000D+00 0.000D+00
 Coeff-En:   0.126D+00 0.874D+00
 Coeff:     -0.620D-01 0.600D-01-0.283D-03-0.840D-01 0.386D-01 0.158D+00
 Coeff:      0.377D+00 0.512D+00
 Gap=     0.117 Goal=   None    Shift=    0.000
 Gap=     0.099 Goal=   None    Shift=    0.000
 RMSDP=1.43D-04 MaxDP=7.88D-03 DE=-6.68D-02 OVMax= 2.71D-02

 Cycle   9  Pass 1  IDiag  1:
 RMSU=  8.40D-05    CP:  9.84D-01  1.88D+00  1.37D-01  8.00D-01  3.58D-01
                    CP:  8.33D-01  7.39D-01  5.56D-01
 E= -3854.52883685819     Delta-E=       -0.012108962457 Rises=F Damp=F
 DIIS: error= 1.89D-03 at cycle   9 NSaved=   9.
 NSaved= 9 IEnMin= 9 EnMin= -3854.52883685819     IErMin= 9 ErrMin= 1.89D-03
 ErrMax= 1.89D-03  0.00D+00 EMaxC= 1.00D-01 BMatC= 6.60D-03 BMatP= 5.44D-02
 IDIUse=3 WtCom= 9.81D-01 WtEn= 1.89D-02
 Coeff-Com: -0.144D-01 0.151D-01 0.816D-03-0.285D-01 0.275D-02 0.535D-01
 Coeff-Com:  0.147D+00 0.308D+00 0.516D+00
 Coeff-En:   0.000D+00 0.000D+00 0.000D+00 0.000D+00 0.000D+00 0.000D+00
 Coeff-En:   0.000D+00 0.681D-01 0.932D+00
 Coeff:     -0.142D-01 0.148D-01 0.801D-03-0.279D-01 0.270D-02 0.525D-01
 Coeff:      0.144D+00 0.303D+00 0.524D+00
 Gap=     0.122 Goal=   None    Shift=    0.000
 Gap=     0.102 Goal=   None    Shift=    0.000
 RMSDP=5.20D-05 MaxDP=3.99D-03 DE=-1.21D-02 OVMax= 8.02D-03

 Cycle  10  Pass 1  IDiag  1:
 RMSU=  3.86D-05    CP:  9.84D-01  1.91D+00  1.35D-01  7.94D-01  3.45D-01
                    CP:  8.45D-01  7.04D-01  6.17D-01  7.41D-01
 E= -3854.53021034633     Delta-E=       -0.001373488136 Rises=F Damp=F
 DIIS: error= 5.89D-04 at cycle  10 NSaved=  10.
 NSaved=10 IEnMin=10 EnMin= -3854.53021034633     IErMin=10 ErrMin= 5.89D-04
 ErrMax= 5.89D-04  0.00D+00 EMaxC= 1.00D-01 BMatC= 8.64D-04 BMatP= 6.60D-03
 IDIUse=3 WtCom= 9.94D-01 WtEn= 5.89D-03
 Coeff-Com:  0.455D-02-0.319D-02 0.321D-04 0.597D-02-0.348D-02-0.731D-02
 Coeff-Com: -0.120D-01 0.435D-01 0.290D+00 0.682D+00
 Coeff-En:   0.000D+00 0.000D+00 0.000D+00 0.000D+00 0.000D+00 0.000D+00
 Coeff-En:   0.000D+00 0.000D+00 0.877D-01 0.912D+00
 Coeff:      0.452D-02-0.317D-02 0.320D-04 0.594D-02-0.346D-02-0.727D-02
 Coeff:     -0.119D-01 0.432D-01 0.288D+00 0.684D+00
 Gap=     0.124 Goal=   None    Shift=    0.000
 Gap=     0.104 Goal=   None    Shift=    0.000
 RMSDP=2.31D-05 MaxDP=2.94D-03 DE=-1.37D-03 OVMax= 2.94D-03

 Cycle  11  Pass 1  IDiag  1:
 RMSU=  1.39D-05    CP:  9.84D-01  1.93D+00  1.34D-01  7.91D-01  3.36D-01
                    CP:  8.51D-01  6.93D-01  6.21D-01  8.90D-01  8.91D-01
 E= -3854.53040501239     Delta-E=       -0.000194666056 Rises=F Damp=F
 DIIS: error= 3.67D-04 at cycle  11 NSaved=  11.
 NSaved=11 IEnMin=11 EnMin= -3854.53040501239     IErMin=11 ErrMin= 3.67D-04
 ErrMax= 3.67D-04  0.00D+00 EMaxC= 1.00D-01 BMatC= 9.40D-05 BMatP= 8.64D-04
 IDIUse=3 WtCom= 9.96D-01 WtEn= 3.67D-03
 Coeff-Com:  0.178D-02-0.157D-02-0.166D-05 0.315D-02-0.592D-03-0.638D-02
 Coeff-Com: -0.141D-01-0.725D-02 0.684D-01 0.291D+00 0.666D+00
 Coeff-En:   0.000D+00 0.000D+00 0.000D+00 0.000D+00 0.000D+00 0.000D+00
 Coeff-En:   0.000D+00 0.000D+00 0.000D+00 0.000D+00 0.100D+01
 Coeff:      0.177D-02-0.157D-02-0.166D-05 0.314D-02-0.590D-03-0.636D-02
 Coeff:     -0.141D-01-0.722D-02 0.681D-01 0.290D+00 0.667D+00
 Gap=     0.123 Goal=   None    Shift=    0.000
 Gap=     0.103 Goal=   None    Shift=    0.000
 RMSDP=7.68D-06 MaxDP=4.06D-04 DE=-1.95D-04 OVMax= 2.06D-03

 Cycle  12  Pass 1  IDiag  1:
 RMSU=  5.69D-06    CP:  9.84D-01  1.92D+00  1.35D-01  7.92D-01  3.38D-01
                    CP:  8.53D-01  6.94D-01  6.28D-01  8.88D-01  9.46D-01
                    CP:  7.60D-01
 E= -3854.53042151096     Delta-E=       -0.000016498569 Rises=F Damp=F
 DIIS: error= 1.70D-04 at cycle  12 NSaved=  12.
 NSaved=12 IEnMin=12 EnMin= -3854.53042151096     IErMin=12 ErrMin= 1.70D-04
 ErrMax= 1.70D-04  0.00D+00 EMaxC= 1.00D-01 BMatC= 4.30D-05 BMatP= 9.40D-05
 IDIUse=3 WtCom= 9.98D-01 WtEn= 1.70D-03
 Coeff-Com: -0.101D-02 0.961D-03 0.510D-04 0.258D-03 0.778D-03-0.245D-02
 Coeff-Com: -0.574D-02-0.994D-02-0.483D-03 0.762D-01 0.445D+00 0.497D+00
 Coeff-En:   0.000D+00 0.000D+00 0.000D+00 0.000D+00 0.000D+00 0.000D+00
 Coeff-En:   0.000D+00 0.000D+00 0.000D+00 0.000D+00 0.250D+00 0.750D+00
 Coeff:     -0.100D-02 0.960D-03 0.509D-04 0.257D-03 0.777D-03-0.244D-02
 Coeff:     -0.573D-02-0.992D-02-0.482D-03 0.761D-01 0.444D+00 0.497D+00
 Gap=     0.123 Goal=   None    Shift=    0.000
 Gap=     0.103 Goal=   None    Shift=    0.000
 RMSDP=3.67D-06 MaxDP=1.78D-04 DE=-1.65D-05 OVMax= 7.50D-04

 Cycle  13  Pass 1  IDiag  1:
 RMSU=  2.43D-06    CP:  9.84D-01  1.92D+00  1.35D-01  7.91D-01  3.39D-01
                    CP:  8.53D-01  6.95D-01  6.27D-01  8.94D-01  9.45D-01
                    CP:  8.49D-01  5.98D-01
 E= -3854.53043159860     Delta-E=       -0.000010087642 Rises=F Damp=F
 DIIS: error= 4.62D-05 at cycle  13 NSaved=  13.
 NSaved=13 IEnMin=13 EnMin= -3854.53043159860     IErMin=13 ErrMin= 4.62D-05
 ErrMax= 4.62D-05  0.00D+00 EMaxC= 1.00D-01 BMatC= 3.57D-06 BMatP= 4.30D-05
 IDIUse=1 WtCom= 1.00D+00 WtEn= 0.00D+00
 Coeff-Com: -0.126D-02 0.137D-02 0.167D-04-0.228D-03 0.763D-03-0.880D-03
 Coeff-Com: -0.156D-02-0.462D-02-0.825D-02 0.147D-02 0.142D+00 0.259D+00
 Coeff-Com:  0.612D+00
 Coeff:     -0.126D-02 0.137D-02 0.167D-04-0.228D-03 0.763D-03-0.880D-03
 Coeff:     -0.156D-02-0.462D-02-0.825D-02 0.147D-02 0.142D+00 0.259D+00
 Coeff:      0.612D+00
 Gap=     0.123 Goal=   None    Shift=    0.000
 Gap=     0.103 Goal=   None    Shift=    0.000
 RMSDP=1.40D-06 MaxDP=9.42D-05 DE=-1.01D-05 OVMax= 3.51D-04

 Cycle  14  Pass 1  IDiag  1:
 RMSU=  1.11D-06    CP:  9.84D-01  1.92D+00  1.35D-01  7.91D-01  3.39D-01
                    CP:  8.53D-01  6.95D-01  6.27D-01  8.97D-01  9.53D-01
                    CP:  8.57D-01  6.91D-01  8.10D-01
 E= -3854.53043259540     Delta-E=       -0.000000996803 Rises=F Damp=F
 DIIS: error= 2.31D-05 at cycle  14 NSaved=  14.
 NSaved=14 IEnMin=14 EnMin= -3854.53043259540     IErMin=14 ErrMin= 2.31D-05
 ErrMax= 2.31D-05  0.00D+00 EMaxC= 1.00D-01 BMatC= 9.20D-07 BMatP= 3.57D-06
 IDIUse=1 WtCom= 1.00D+00 WtEn= 0.00D+00
 Coeff-Com: -0.555D-03 0.664D-03-0.122D-04-0.122D-03 0.322D-03-0.136D-03
 Coeff-Com:  0.114D-03-0.103D-02-0.526D-02-0.178D-01-0.241D-01 0.318D-01
 Coeff-Com:  0.366D+00 0.650D+00
 Coeff:     -0.555D-03 0.664D-03-0.122D-04-0.122D-03 0.322D-03-0.136D-03
 Coeff:      0.114D-03-0.103D-02-0.526D-02-0.178D-01-0.241D-01 0.318D-01
 Coeff:      0.366D+00 0.650D+00
 Gap=     0.123 Goal=   None    Shift=    0.000
 Gap=     0.103 Goal=   None    Shift=    0.000
 RMSDP=8.27D-07 MaxDP=5.60D-05 DE=-9.97D-07 OVMax= 3.30D-04

 Cycle  15  Pass 1  IDiag  1:
 RMSU=  5.92D-07    CP:  9.84D-01  1.92D+00  1.35D-01  7.91D-01  3.39D-01
                    CP:  8.53D-01  6.95D-01  6.27D-01  8.98D-01  9.57D-01
                    CP:  8.72D-01  7.07D-01  9.86D-01  9.15D-01
 E= -3854.53043294858     Delta-E=       -0.000000353179 Rises=F Damp=F
 DIIS: error= 1.92D-05 at cycle  15 NSaved=  15.
 NSaved=15 IEnMin=15 EnMin= -3854.53043294858     IErMin=15 ErrMin= 1.92D-05
 ErrMax= 1.92D-05  0.00D+00 EMaxC= 1.00D-01 BMatC= 2.30D-07 BMatP= 9.20D-07
 IDIUse=1 WtCom= 1.00D+00 WtEn= 0.00D+00
 Coeff-Com:  0.603D-04-0.417D-04-0.358D-05 0.381D-04-0.358D-04 0.638D-04
 Coeff-Com:  0.168D-03 0.147D-04-0.165D-02-0.999D-02-0.422D-01-0.347D-01
 Coeff-Com:  0.794D-01 0.372D+00 0.637D+00
 Coeff:      0.603D-04-0.417D-04-0.358D-05 0.381D-04-0.358D-04 0.638D-04
 Coeff:      0.168D-03 0.147D-04-0.165D-02-0.999D-02-0.422D-01-0.347D-01
 Coeff:      0.794D-01 0.372D+00 0.637D+00
 Gap=     0.123 Goal=   None    Shift=    0.000
 Gap=     0.103 Goal=   None    Shift=    0.000
 RMSDP=4.68D-07 MaxDP=3.64D-05 DE=-3.53D-07 OVMax= 2.69D-04

 Cycle  16  Pass 1  IDiag  1:
 RMSU=  3.19D-07    CP:  9.84D-01  1.92D+00  1.35D-01  7.91D-01  3.39D-01
                    CP:  8.53D-01  6.95D-01  6.27D-01  8.99D-01  9.57D-01
                    CP:  8.76D-01  7.31D-01  1.06D+00  1.11D+00  1.01D+00
 E= -3854.53043306052     Delta-E=       -0.000000111942 Rises=F Damp=F
 DIIS: error= 1.57D-05 at cycle  16 NSaved=  16.
 NSaved=16 IEnMin=16 EnMin= -3854.53043306052     IErMin=16 ErrMin= 1.57D-05
 ErrMax= 1.57D-05  0.00D+00 EMaxC= 1.00D-01 BMatC= 6.68D-08 BMatP= 2.30D-07
 IDIUse=1 WtCom= 1.00D+00 WtEn= 0.00D+00
 Coeff-Com:  0.166D-03-0.176D-03 0.130D-05 0.679D-04-0.110D-03 0.789D-04
 Coeff-Com:  0.359D-04 0.352D-03 0.472D-03-0.107D-02-0.195D-01-0.309D-01
 Coeff-Com: -0.613D-01 0.270D-01 0.367D+00 0.718D+00
 Coeff:      0.166D-03-0.176D-03 0.130D-05 0.679D-04-0.110D-03 0.789D-04
 Coeff:      0.359D-04 0.352D-03 0.472D-03-0.107D-02-0.195D-01-0.309D-01
 Coeff:     -0.613D-01 0.270D-01 0.367D+00 0.718D+00
 Gap=     0.123 Goal=   None    Shift=    0.000
 Gap=     0.103 Goal=   None    Shift=    0.000
 RMSDP=3.52D-07 MaxDP=3.12D-05 DE=-1.12D-07 OVMax= 2.73D-04

 Cycle  17  Pass 1  IDiag  1:
 RMSU=  1.74D-07    CP:  9.84D-01  1.92D+00  1.35D-01  7.91D-01  3.39D-01
                    CP:  8.53D-01  6.95D-01  6.27D-01  8.99D-01  9.58D-01
                    CP:  8.76D-01  7.39D-01  1.11D+00  1.24D+00  1.37D+00
                    CP:  1.28D+00
 E= -3854.53043311718     Delta-E=       -0.000000056660 Rises=F Damp=F
 DIIS: error= 1.23D-05 at cycle  17 NSaved=  17.
 NSaved=17 IEnMin=17 EnMin= -3854.53043311718     IErMin=17 ErrMin= 1.23D-05
 ErrMax= 1.23D-05  0.00D+00 EMaxC= 1.00D-01 BMatC= 1.64D-08 BMatP= 6.68D-08
 IDIUse=1 WtCom= 1.00D+00 WtEn= 0.00D+00
 Coeff-Com:  0.553D-04-0.704D-04 0.139D-05-0.629D-05-0.339D-04 0.669D-04
 Coeff-Com:  0.699D-04 0.237D-03 0.588D-03 0.176D-02 0.238D-02-0.406D-02
 Coeff-Com: -0.419D-01-0.813D-01-0.218D-01 0.292D+00 0.852D+00
 Coeff:      0.553D-04-0.704D-04 0.139D-05-0.629D-05-0.339D-04 0.669D-04
 Coeff:      0.699D-04 0.237D-03 0.588D-03 0.176D-02 0.238D-02-0.406D-02
 Coeff:     -0.419D-01-0.813D-01-0.218D-01 0.292D+00 0.852D+00
 Gap=     0.123 Goal=   None    Shift=    0.000
 Gap=     0.103 Goal=   None    Shift=    0.000
 RMSDP=2.90D-07 MaxDP=2.65D-05 DE=-5.67D-08 OVMax= 2.52D-04

 Cycle  18  Pass 1  IDiag  1:
 RMSU=  9.21D-08    CP:  9.84D-01  1.92D+00  1.35D-01  7.91D-01  3.39D-01
                    CP:  8.53D-01  6.95D-01  6.27D-01  8.99D-01  9.58D-01
                    CP:  8.78D-01  7.45D-01  1.14D+00  1.34D+00  1.60D+00
                    CP:  1.81D+00  1.53D+00
 E= -3854.53043314551     Delta-E=       -0.000000028329 Rises=F Damp=F
 DIIS: error= 9.44D-06 at cycle  18 NSaved=  18.
 NSaved=18 IEnMin=18 EnMin= -3854.53043314551     IErMin=18 ErrMin= 9.44D-06
 ErrMax= 9.44D-06  0.00D+00 EMaxC= 1.00D-01 BMatC= 9.17D-09 BMatP= 1.64D-08
 IDIUse=1 WtCom= 1.00D+00 WtEn= 0.00D+00
 Coeff-Com: -0.323D-04 0.314D-04-0.183D-05-0.292D-04 0.245D-04 0.141D-04
 Coeff-Com:  0.682D-04 0.101D-03 0.305D-03 0.127D-02 0.650D-02 0.633D-02
 Coeff-Com: -0.385D-02-0.509D-01-0.127D+00-0.750D-01 0.487D+00 0.755D+00
 Coeff:     -0.323D-04 0.314D-04-0.183D-05-0.292D-04 0.245D-04 0.141D-04
 Coeff:      0.682D-04 0.101D-03 0.305D-03 0.127D-02 0.650D-02 0.633D-02
 Coeff:     -0.385D-02-0.509D-01-0.127D+00-0.750D-01 0.487D+00 0.755D+00
 Gap=     0.123 Goal=   None    Shift=    0.000
 Gap=     0.103 Goal=   None    Shift=    0.000
 RMSDP=2.31D-07 MaxDP=2.22D-05 DE=-2.83D-08 OVMax= 2.10D-04

 Cycle  19  Pass 1  IDiag  1:
 RMSU=  6.93D-08    CP:  9.84D-01  1.92D+00  1.35D-01  7.91D-01  3.39D-01
                    CP:  8.53D-01  6.95D-01  6.27D-01  8.99D-01  9.58D-01
                    CP:  8.79D-01  7.48D-01  1.16D+00  1.40D+00  1.81D+00
                    CP:  2.19D+00  2.07D+00  1.34D+00
 E= -3854.53043316204     Delta-E=       -0.000000016529 Rises=F Damp=F
 DIIS: error= 7.10D-06 at cycle  19 NSaved=  19.
 NSaved=19 IEnMin=19 EnMin= -3854.53043316204     IErMin=19 ErrMin= 7.10D-06
 ErrMax= 7.10D-06  0.00D+00 EMaxC= 1.00D-01 BMatC= 4.09D-09 BMatP= 9.17D-09
 IDIUse=1 WtCom= 1.00D+00 WtEn= 0.00D+00
 Coeff-Com: -0.187D-04 0.189D-04 0.543D-06-0.112D-04 0.153D-04-0.258D-04
 Coeff-Com: -0.862D-05-0.856D-04-0.109D-03 0.140D-03 0.351D-02 0.645D-02
 Coeff-Com:  0.175D-01 0.832D-02-0.633D-01-0.200D+00-0.184D+00 0.424D+00
 Coeff-Com:  0.987D+00
 Coeff:     -0.187D-04 0.189D-04 0.543D-06-0.112D-04 0.153D-04-0.258D-04
 Coeff:     -0.862D-05-0.856D-04-0.109D-03 0.140D-03 0.351D-02 0.645D-02
 Coeff:      0.175D-01 0.832D-02-0.633D-01-0.200D+00-0.184D+00 0.424D+00
 Coeff:      0.987D+00
 Gap=     0.123 Goal=   None    Shift=    0.000
 Gap=     0.103 Goal=   None    Shift=    0.000
 RMSDP=2.70D-07 MaxDP=2.65D-05 DE=-1.65D-08 OVMax= 2.55D-04

 Cycle  20  Pass 1  IDiag  1:
 RMSU=  4.56D-08    CP:  9.84D-01  1.92D+00  1.35D-01  7.91D-01  3.39D-01
                    CP:  8.53D-01  6.95D-01  6.27D-01  8.99D-01  9.58D-01
                    CP:  8.79D-01  7.53D-01  1.19D+00  1.47D+00  2.01D+00
                    CP:  2.65D+00  2.75D+00  2.23D+00  1.68D+00
 E= -3854.53043317525     Delta-E=       -0.000000013210 Rises=F Damp=F
 DIIS: error= 4.38D-06 at cycle  20 NSaved=  20.
 NSaved=20 IEnMin=20 EnMin= -3854.53043317525     IErMin=20 ErrMin= 4.38D-06
 ErrMax= 4.38D-06  0.00D+00 EMaxC= 1.00D-01 BMatC= 1.91D-09 BMatP= 4.09D-09
 IDIUse=1 WtCom= 1.00D+00 WtEn= 0.00D+00
 Coeff-Com: -0.135D-04 0.188D-04 0.240D-06 0.904D-05 0.660D-05-0.314D-04
 Coeff-Com: -0.499D-04-0.105D-03-0.233D-03-0.634D-03-0.101D-02 0.104D-02
 Coeff-Com:  0.132D-01 0.279D-01 0.147D-01-0.863D-01-0.301D+00-0.587D-01
 Coeff-Com:  0.536D+00 0.855D+00
 Coeff:     -0.135D-04 0.188D-04 0.240D-06 0.904D-05 0.660D-05-0.314D-04
 Coeff:     -0.499D-04-0.105D-03-0.233D-03-0.634D-03-0.101D-02 0.104D-02
 Coeff:      0.132D-01 0.279D-01 0.147D-01-0.863D-01-0.301D+00-0.587D-01
 Coeff:      0.536D+00 0.855D+00
 Gap=     0.123 Goal=   None    Shift=    0.000
 Gap=     0.103 Goal=   None    Shift=    0.000
 RMSDP=1.89D-07 MaxDP=1.88D-05 DE=-1.32D-08 OVMax= 1.84D-04

 Cycle  21  Pass 1  IDiag  1:
 Restarting incremental Fock formation.
 E= -3854.53043317941     Delta-E=       -0.000000004162 Rises=F Damp=F
 DIIS: error= 3.08D-06 at cycle  21 NSaved=  20.
 NSaved=20 IEnMin=20 EnMin= -3854.53043317941     IErMin=20 ErrMin= 3.08D-06
 ErrMax= 3.08D-06  0.00D+00 EMaxC= 1.00D-01 BMatC= 9.21D-10 BMatP= 1.91D-09
 IDIUse=1 WtCom= 1.00D+00 WtEn= 0.00D+00
 Coeff-Com:  0.235D-05-0.171D-05 0.889D-05-0.279D-05-0.386D-05-0.306D-04
 Coeff-Com: -0.460D-04-0.128D-03-0.409D-03-0.160D-02-0.165D-02-0.463D-03
 Coeff-Com:  0.974D-02 0.322D-01 0.430D-01-0.693D-01-0.211D+00-0.193D+00
 Coeff-Com:  0.464D+00 0.929D+00
 Coeff:      0.235D-05-0.171D-05 0.889D-05-0.279D-05-0.386D-05-0.306D-04
 Coeff:     -0.460D-04-0.128D-03-0.409D-03-0.160D-02-0.165D-02-0.463D-03
 Coeff:      0.974D-02 0.322D-01 0.430D-01-0.693D-01-0.211D+00-0.193D+00
 Coeff:      0.464D+00 0.929D+00
 Gap=     0.123 Goal=   None    Shift=    0.000
 Gap=     0.103 Goal=   None    Shift=    0.000
 RMSDP=1.50D-07 MaxDP=1.61D-05 DE=-4.16D-09 OVMax= 1.51D-04

 Cycle  22  Pass 1  IDiag  1:
 RMSU=  1.50D-07    CP:  1.00D+00
 E= -3854.53043318291     Delta-E=       -0.000000003502 Rises=F Damp=F
 DIIS: error= 2.68D-06 at cycle  22 NSaved=  20.
 NSaved=20 IEnMin=20 EnMin= -3854.53043318291     IErMin=20 ErrMin= 2.68D-06
 ErrMax= 2.68D-06  0.00D+00 EMaxC= 1.00D-01 BMatC= 4.57D-10 BMatP= 9.21D-10
 IDIUse=1 WtCom= 1.00D+00 WtEn= 0.00D+00
 Coeff-Com: -0.569D-06-0.198D-05-0.178D-05 0.130D-04 0.134D-04 0.306D-04
 Coeff-Com:  0.349D-04 0.208D-04-0.471D-03-0.123D-02-0.510D-02-0.615D-02
 Coeff-Com:  0.840D-02 0.548D-01 0.942D-01-0.766D-01-0.325D+00-0.135D+00
 Coeff-Com:  0.466D+00 0.927D+00
 Coeff:     -0.569D-06-0.198D-05-0.178D-05 0.130D-04 0.134D-04 0.306D-04
 Coeff:      0.349D-04 0.208D-04-0.471D-03-0.123D-02-0.510D-02-0.615D-02
 Coeff:      0.840D-02 0.548D-01 0.942D-01-0.766D-01-0.325D+00-0.135D+00
 Coeff:      0.466D+00 0.927D+00
 Gap=     0.123 Goal=   None    Shift=    0.000
 Gap=     0.103 Goal=   None    Shift=    0.000
 RMSDP=1.08D-07 MaxDP=1.26D-05 DE=-3.50D-09 OVMax= 1.13D-04

 Cycle  23  Pass 1  IDiag  1:
 RMSU=  2.83D-08    CP:  1.00D+00  1.70D+00
 E= -3854.53043318485     Delta-E=       -0.000000001935 Rises=F Damp=F
 DIIS: error= 2.33D-06 at cycle  23 NSaved=  20.
 NSaved=20 IEnMin=20 EnMin= -3854.53043318485     IErMin=20 ErrMin= 2.33D-06
 ErrMax= 2.33D-06  0.00D+00 EMaxC= 1.00D-01 BMatC= 2.89D-10 BMatP= 4.57D-10
 IDIUse=1 WtCom= 1.00D+00 WtEn= 0.00D+00
 Coeff-Com: -0.462D-05-0.419D-06 0.918D-05 0.242D-04 0.477D-04 0.109D-03
 Coeff-Com:  0.258D-03 0.358D-03-0.243D-03-0.345D-02-0.821D-02-0.851D-02
 Coeff-Com:  0.138D-01 0.892D-01 0.526D-01-0.954D-01-0.320D+00-0.180D+00
 Coeff-Com:  0.567D+00 0.892D+00
 Coeff:     -0.462D-05-0.419D-06 0.918D-05 0.242D-04 0.477D-04 0.109D-03
 Coeff:      0.258D-03 0.358D-03-0.243D-03-0.345D-02-0.821D-02-0.851D-02
 Coeff:      0.138D-01 0.892D-01 0.526D-01-0.954D-01-0.320D+00-0.180D+00
 Coeff:      0.567D+00 0.892D+00
 Gap=     0.123 Goal=   None    Shift=    0.000
 Gap=     0.103 Goal=   None    Shift=    0.000
 RMSDP=8.82D-08 MaxDP=1.06D-05 DE=-1.94D-09 OVMax= 9.46D-05

 Cycle  24  Pass 1  IDiag  1:
 RMSU=  1.95D-08    CP:  1.00D+00  2.23D+00  2.07D+00
 E= -3854.53043318609     Delta-E=       -0.000000001246 Rises=F Damp=F
 DIIS: error= 2.00D-06 at cycle  24 NSaved=  20.
 NSaved=20 IEnMin=20 EnMin= -3854.53043318609     IErMin=20 ErrMin= 2.00D-06
 ErrMax= 2.00D-06  0.00D+00 EMaxC= 1.00D-01 BMatC= 1.63D-10 BMatP= 2.89D-10
 IDIUse=1 WtCom= 1.00D+00 WtEn= 0.00D+00
 Coeff-Com:  0.146D-05-0.581D-05-0.224D-05-0.269D-05 0.330D-04 0.151D-03
 Coeff-Com:  0.579D-03 0.733D-03 0.153D-02-0.151D-03-0.902D-02-0.284D-01
 Coeff-Com: -0.241D-01 0.714D-01 0.178D+00-0.514D-01-0.410D+00-0.366D+00
 Coeff-Com:  0.455D+00 0.118D+01
 Coeff:      0.146D-05-0.581D-05-0.224D-05-0.269D-05 0.330D-04 0.151D-03
 Coeff:      0.579D-03 0.733D-03 0.153D-02-0.151D-03-0.902D-02-0.284D-01
 Coeff:     -0.241D-01 0.714D-01 0.178D+00-0.514D-01-0.410D+00-0.366D+00
 Coeff:      0.455D+00 0.118D+01
 Gap=     0.123 Goal=   None    Shift=    0.000
 Gap=     0.103 Goal=   None    Shift=    0.000
 RMSDP=9.58D-08 MaxDP=1.14D-05 DE=-1.25D-09 OVMax= 1.06D-04

 Cycle  25  Pass 1  IDiag  1:
 RMSU=  2.47D-08    CP:  1.00D+00  2.76D+00  3.00D+00  2.28D+00
 E= -3854.53043318714     Delta-E=       -0.000000001050 Rises=F Damp=F
 DIIS: error= 1.61D-06 at cycle  25 NSaved=  20.
 NSaved=20 IEnMin=20 EnMin= -3854.53043318714     IErMin=20 ErrMin= 1.61D-06
 ErrMax= 1.61D-06  0.00D+00 EMaxC= 1.00D-01 BMatC= 1.05D-10 BMatP= 1.63D-10
 IDIUse=1 WtCom= 1.00D+00 WtEn= 0.00D+00
 Coeff-Com: -0.454D-05-0.367D-05-0.589D-05-0.675D-05-0.593D-05 0.154D-03
 Coeff-Com:  0.373D-03 0.142D-02 0.144D-02-0.270D-02-0.174D-01-0.313D-01
 Coeff-Com:  0.261D-01 0.113D+00 0.531D-01-0.166D+00-0.362D+00-0.311D-01
 Coeff-Com:  0.638D+00 0.777D+00
 Coeff:     -0.454D-05-0.367D-05-0.589D-05-0.675D-05-0.593D-05 0.154D-03
 Coeff:      0.373D-03 0.142D-02 0.144D-02-0.270D-02-0.174D-01-0.313D-01
 Coeff:      0.261D-01 0.113D+00 0.531D-01-0.166D+00-0.362D+00-0.311D-01
 Coeff:      0.638D+00 0.777D+00
 Gap=     0.123 Goal=   None    Shift=    0.000
 Gap=     0.103 Goal=   None    Shift=    0.000
 RMSDP=5.15D-08 MaxDP=5.77D-06 DE=-1.05D-09 OVMax= 5.77D-05

 Cycle  26  Pass 1  IDiag  1:
 RMSU=  1.22D-08    CP:  1.00D+00  3.00D+00  3.00D+00  3.00D+00  2.16D+00
 E= -3854.53043318768     Delta-E=       -0.000000000537 Rises=F Damp=F
 DIIS: error= 1.38D-06 at cycle  26 NSaved=  20.
 NSaved=20 IEnMin=20 EnMin= -3854.53043318768     IErMin=20 ErrMin= 1.38D-06
 ErrMax= 1.38D-06  0.00D+00 EMaxC= 1.00D-01 BMatC= 7.28D-11 BMatP= 1.05D-10
 IDIUse=1 WtCom= 1.00D+00 WtEn= 0.00D+00
 Coeff-Com: -0.321D-05-0.132D-04-0.451D-04-0.109D-03-0.293D-04 0.198D-03
 Coeff-Com:  0.884D-03 0.133D-02 0.112D-02 0.259D-02-0.343D-02-0.269D-01
 Coeff-Com: -0.499D-01 0.721D-01 0.204D+00 0.567D-01-0.377D+00-0.581D+00
 Coeff-Com:  0.418D+00 0.128D+01
 Coeff:     -0.321D-05-0.132D-04-0.451D-04-0.109D-03-0.293D-04 0.198D-03
 Coeff:      0.884D-03 0.133D-02 0.112D-02 0.259D-02-0.343D-02-0.269D-01
 Coeff:     -0.499D-01 0.721D-01 0.204D+00 0.567D-01-0.377D+00-0.581D+00
 Coeff:      0.418D+00 0.128D+01
 Gap=     0.123 Goal=   None    Shift=    0.000
 Gap=     0.103 Goal=   None    Shift=    0.000
 RMSDP=7.42D-08 MaxDP=7.75D-06 DE=-5.37D-10 OVMax= 8.37D-05

 Cycle  27  Pass 1  IDiag  1:
 RMSU=  5.67D-08    CP:  1.00D+00  3.00D+00  3.00D+00  3.00D+00  3.00D+00
                    CP:  3.00D+00
 E= -3854.53043318824     Delta-E=       -0.000000000564 Rises=F Damp=F
 DIIS: error= 1.05D-06 at cycle  27 NSaved=  20.
 NSaved=20 IEnMin=20 EnMin= -3854.53043318824     IErMin=20 ErrMin= 1.05D-06
 ErrMax= 1.05D-06  0.00D+00 EMaxC= 1.00D-01 BMatC= 4.59D-11 BMatP= 7.28D-11
 IDIUse=1 WtCom= 1.00D+00 WtEn= 0.00D+00
 Coeff-Com: -0.476D-05-0.195D-04-0.478D-04-0.125D-04 0.106D-03 0.595D-03
 Coeff-Com:  0.905D-03 0.311D-03 0.116D-02 0.283D-02-0.108D-01-0.402D-01
 Coeff-Com: -0.210D-02 0.117D+00 0.202D+00-0.881D-01-0.569D+00-0.382D+00
 Coeff-Com:  0.482D+00 0.129D+01
 Coeff:     -0.476D-05-0.195D-04-0.478D-04-0.125D-04 0.106D-03 0.595D-03
 Coeff:      0.905D-03 0.311D-03 0.116D-02 0.283D-02-0.108D-01-0.402D-01
 Coeff:     -0.210D-02 0.117D+00 0.202D+00-0.881D-01-0.569D+00-0.382D+00
 Coeff:      0.482D+00 0.129D+01
 Gap=     0.123 Goal=   None    Shift=    0.000
 Gap=     0.103 Goal=   None    Shift=    0.000
 RMSDP=7.47D-08 MaxDP=8.51D-06 DE=-5.64D-10 OVMax= 8.42D-05

 Cycle  28  Pass 1  IDiag  1:
 RMSU=  3.52D-08    CP:  1.00D+00  3.00D+00  3.00D+00  3.00D+00  3.00D+00
                    CP:  3.00D+00  2.16D+00
 E= -3854.53043318871     Delta-E=       -0.000000000471 Rises=F Damp=F
 DIIS: error= 7.17D-07 at cycle  28 NSaved=  20.
 NSaved=20 IEnMin=20 EnMin= -3854.53043318871     IErMin=20 ErrMin= 7.17D-07
 ErrMax= 7.17D-07  0.00D+00 EMaxC= 1.00D-01 BMatC= 3.23D-11 BMatP= 4.59D-11
 IDIUse=1 WtCom= 1.00D+00 WtEn= 0.00D+00
 Coeff-Com:  0.618D-05 0.524D-04 0.835D-04-0.591D-04-0.642D-03-0.101D-02
 Coeff-Com:  0.280D-03 0.475D-02 0.132D-01 0.158D-02-0.312D-01-0.551D-01
 Coeff-Com: -0.864D-02 0.189D+00 0.203D+00-0.117D+00-0.753D+00-0.703D+00
 Coeff-Com:  0.116D+01 0.109D+01
 Coeff:      0.618D-05 0.524D-04 0.835D-04-0.591D-04-0.642D-03-0.101D-02
 Coeff:      0.280D-03 0.475D-02 0.132D-01 0.158D-02-0.312D-01-0.551D-01
 Coeff:     -0.864D-02 0.189D+00 0.203D+00-0.117D+00-0.753D+00-0.703D+00
 Coeff:      0.116D+01 0.109D+01
 Gap=     0.123 Goal=   None    Shift=    0.000
 Gap=     0.103 Goal=   None    Shift=    0.000
 RMSDP=9.63D-08 MaxDP=1.13D-05 DE=-4.71D-10 OVMax= 1.08D-04

 Cycle  29  Pass 1  IDiag  1:
 RMSU=  3.69D-08    CP:  1.00D+00  3.00D+00  3.00D+00  3.00D+00  3.00D+00
                    CP:  3.00D+00  3.00D+00  2.33D+00
 E= -3854.53043318907     Delta-E=       -0.000000000357 Rises=F Damp=F
 DIIS: error= 2.88D-07 at cycle  29 NSaved=  20.
 NSaved=20 IEnMin=20 EnMin= -3854.53043318907     IErMin=20 ErrMin= 2.88D-07
 ErrMax= 2.88D-07  0.00D+00 EMaxC= 1.00D-01 BMatC= 7.71D-12 BMatP= 3.23D-11
 IDIUse=1 WtCom= 1.00D+00 WtEn= 0.00D+00
 Coeff-Com: -0.805D-05-0.116D-03-0.173D-03-0.208D-03 0.418D-03 0.152D-02
 Coeff-Com:  0.817D-03-0.399D-02-0.710D-03 0.102D-01-0.299D-02-0.319D-01
 Coeff-Com: -0.241D-01 0.772D-01 0.144D+00-0.119D+00-0.382D+00-0.903D-02
 Coeff-Com:  0.348D+00 0.993D+00
 Coeff:     -0.805D-05-0.116D-03-0.173D-03-0.208D-03 0.418D-03 0.152D-02
 Coeff:      0.817D-03-0.399D-02-0.710D-03 0.102D-01-0.299D-02-0.319D-01
 Coeff:     -0.241D-01 0.772D-01 0.144D+00-0.119D+00-0.382D+00-0.903D-02
 Coeff:      0.348D+00 0.993D+00
 Gap=     0.123 Goal=   None    Shift=    0.000
 Gap=     0.103 Goal=   None    Shift=    0.000
 RMSDP=3.77D-08 MaxDP=4.51D-06 DE=-3.57D-10 OVMax= 4.22D-05

 Cycle  30  Pass 1  IDiag  1:
 RMSU=  4.00D-09    CP:  1.00D+00  3.00D+00  3.00D+00  3.00D+00  3.00D+00
                    CP:  3.00D+00  3.00D+00  2.89D+00  1.87D+00
 E= -3854.53043318908     Delta-E=       -0.000000000013 Rises=F Damp=F
 DIIS: error= 1.21D-07 at cycle  30 NSaved=  20.
 NSaved=20 IEnMin=20 EnMin= -3854.53043318908     IErMin=20 ErrMin= 1.21D-07
 ErrMax= 1.21D-07  0.00D+00 EMaxC= 1.00D-01 BMatC= 4.19D-12 BMatP= 7.71D-12
 IDIUse=1 WtCom= 1.00D+00 WtEn= 0.00D+00
 Coeff-Com: -0.203D-04-0.232D-04-0.238D-05 0.972D-04 0.205D-03-0.804D-03
 Coeff-Com: -0.412D-02-0.348D-04 0.144D-01 0.145D-01-0.195D-01-0.809D-01
 Coeff-Com: -0.150D-01 0.148D+00 0.177D+00-0.181D-01-0.404D+00-0.153D+00
 Coeff-Com:  0.590D+00 0.751D+00
 Coeff:     -0.203D-04-0.232D-04-0.238D-05 0.972D-04 0.205D-03-0.804D-03
 Coeff:     -0.412D-02-0.348D-04 0.144D-01 0.145D-01-0.195D-01-0.809D-01
 Coeff:     -0.150D-01 0.148D+00 0.177D+00-0.181D-01-0.404D+00-0.153D+00
 Coeff:      0.590D+00 0.751D+00
 Gap=     0.123 Goal=   None    Shift=    0.000
 Gap=     0.103 Goal=   None    Shift=    0.000
 RMSDP=1.58D-08 MaxDP=1.88D-06 DE=-1.27D-11 OVMax= 1.75D-05

 Cycle  31  Pass 1  IDiag  1:
 RMSU=  4.80D-09    CP:  1.00D+00  3.00D+00  3.00D+00  3.00D+00  3.00D+00
                    CP:  3.00D+00  3.00D+00  3.00D+00  2.22D+00  1.35D+00
 E= -3854.53043318913     Delta-E=       -0.000000000051 Rises=F Damp=F
 DIIS: error= 5.55D-08 at cycle  31 NSaved=  20.
 NSaved=20 IEnMin=20 EnMin= -3854.53043318913     IErMin=20 ErrMin= 5.55D-08
 ErrMax= 5.55D-08  0.00D+00 EMaxC= 1.00D-01 BMatC= 1.35D-12 BMatP= 4.19D-12
 IDIUse=1 WtCom= 1.00D+00 WtEn= 0.00D+00
 Coeff-Com:  0.410D-04 0.237D-03 0.220D-03-0.510D-03-0.217D-02-0.281D-02
 Coeff-Com:  0.236D-02 0.112D-01 0.830D-02-0.109D-01-0.465D-01-0.253D-01
 Coeff-Com:  0.580D-01 0.138D+00 0.101D+00-0.235D+00-0.191D+00 0.747D-02
 Coeff-Com:  0.367D+00 0.820D+00
 Coeff:      0.410D-04 0.237D-03 0.220D-03-0.510D-03-0.217D-02-0.281D-02
 Coeff:      0.236D-02 0.112D-01 0.830D-02-0.109D-01-0.465D-01-0.253D-01
 Coeff:      0.580D-01 0.138D+00 0.101D+00-0.235D+00-0.191D+00 0.747D-02
 Coeff:      0.367D+00 0.820D+00
 Gap=     0.123 Goal=   None    Shift=    0.000
 Gap=     0.103 Goal=   None    Shift=    0.000
 RMSDP=6.66D-09 MaxDP=7.60D-07 DE=-5.09D-11 OVMax= 7.28D-06

 SCF Done:  E(UB3LYP) =  -3854.53043319     A.U. after   31 cycles
            NFock= 31  Conv=0.67D-08     -V/T= 2.0025
 <Sx>= 0.0000 <Sy>= 0.0000 <Sz>= 2.0000 <S**2>= 6.0078 S= 2.0016
 <L.S>= 0.000000000000E+00
 KE= 3.844908347275D+03 PE=-2.009027898281D+04 EE= 6.890945999136D+03
 Annihilation of the first spin contaminant:
 S**2 before annihilation     6.0078,   after     6.0000
 Leave Link  502 at Sat Oct 20 14:54:44 2018, MaxMem=  1073741824 cpu:     21754.5
 (Enter /soft/sl6.3/x86_64/gaussian/g09_d01/g09/l601.exe)
 Copying SCF densities to generalized density rwf, IOpCl= 1 IROHF=0.

 **********************************************************************

            Population analysis using the SCF density.

 **********************************************************************

 Orbital symmetries:
 Alpha Orbitals:
       Occupied  (AG) (AG) (AU) (AG) (AU) (AU) (AU) (AG) (AU) (AU)
                 (AG) (AG) (AU) (AG) (AU) (AG) (AU) (AG) (AU) (AG)
                 (AU) (AG) (AU) (AG) (AU) (AG) (AU) (AG) (AU) (AG)
                 (AU) (AG) (AU) (AG) (AU) (AG) (AU) (AG) (AU) (AG)
                 (AU) (AG) (AU) (AG) (AU) (AG) (AU) (AU) (AG) (AU)
                 (AG) (AU) (AG) (AG) (AU) (AU) (AU) (AG) (AU) (AG)
                 (AU) (AG) (AU) (AU) (AG) (AG) (AU) (AG) (AU) (AG)
                 (AU) (AU) (AG) (AG) (AU) (AU) (AG) (AG) (AU) (AG)
                 (AG) (AU) (AU) (AU) (AG) (AG) (AU) (AU) (AG) (AU)
                 (AG) (AG) (AU) (AG) (AU) (AG) (AU) (AG) (AU) (AG)
                 (AU) (AG) (AU) (AG) (AU) (AG) (AU) (AG) (AG) (AU)
                 (AU) (AG) (AU) (AU) (AG) (AU) (AG) (AG) (AU) (AG)
                 (AG) (AU) (AU) (AG) (AU) (AG) (AU) (AG) (AU) (AG)
                 (AU) (AG) (AU) (AG) (AU) (AG) (AU) (AG) (AG) (AG)
                 (AU) (AG) (AG) (AU) (AG) (AU) (AU) (AU) (AG) (AG)
                 (AG) (AU) (AG) (AU) (AG) (AU) (AG) (AU) (AU) (AU)
                 (AG) (AG) (AG) (AG)
       Virtual   (AU) (AG) (AU) (AG) (AU) (AG) (AG) (AU) (AU) (AG)
                 (AG) (AU) (AG) (AU) (AU) (AG) (AU) (AG) (AG) (AU)
                 (AU) (AG) (AG) (AU) (AG) (AU) (AG) (AU) (AU) (AG)
                 (AU) (AG) (AG) (AU) (AG) (AU) (AG) (AU) (AG) (AU)
                 (AG) (AG) (AU) (AU) (AG) (AG) (AG) (AU) (AU) (AG)
                 (AU) (AG) (AU) (AU) (AG) (AU) (AG) (AG) (AU) (AG)
                 (AG) (AU) (AU) (AU) (AG) (AU) (AG) (AU) (AU) (AG)
                 (AG) (AG) (AU) (AU) (AG) (AU) (AG) (AG) (AU) (AG)
                 (AG) (AG) (AU) (AU) (AG) (AG) (AU) (AG) (AU) (AU)
                 (AG) (AG) (AU) (AU) (AG) (AG) (AU) (AU) (AG) (AU)
                 (AU) (AU) (AG) (AG) (AU) (AG) (AG) (AU) (AU) (AG)
                 (AG) (AU) (AU) (AG) (AG) (AU) (AU) (AU) (AU) (AG)
                 (AG) (AG) (AU) (AU) (AG) (AU) (AG) (AG) (AU) (AU)
                 (AG) (AU) (AG) (AU) (AU) (AG) (AG) (AG) (AU) (AU)
                 (AU) (AG) (AU) (AG) (AU) (AG) (AU) (AU) (AG) (AG)
                 (AG) (AU) (AG) (AU) (AU) (AG) (AU) (AG) (AU) (AG)
                 (AG) (AU) (AG) (AU) (AU) (AG) (AU) (AG) (AU) (AG)
                 (AU) (AG) (AU) (AG) (AU) (AG) (AU) (AG) (AG) (AU)
                 (AU) (AG) (AU) (AG) (AU) (AG) (AG) (AU) (AU) (AG)
                 (AU) (AG) (AU) (AU) (AG) (AU) (AG) (AG) (AU) (AG)
                 (AG) (AU) (AG) (AU) (AU) (AG) (AG) (AU) (AG) (AG)
                 (AU) (AU) (AG) (AG) (AU) (AG) (AU) (AG) (AU) (AG)
                 (AU) (AU) (AG) (AU) (AG) (AU) (AG) (AU) (AG) (AU)
                 (AU) (AG) (AG) (AG) (AU) (AU) (AG) (AG) (AU) (AU)
                 (AG) (AU) (AU) (AG) (AG) (AU) (AU) (AG) (AG) (AU)
                 (AG) (AU) (AG) (AU) (AG) (AU) (AG) (AU) (AG) (AG)
                 (AU) (AU) (AG) (AG) (AU) (AU) (AG) (AU) (AG) (AG)
                 (AU) (AG) (AU) (AU) (AG) (AU) (AG) (AU) (AG) (AG)
                 (AU) (AG) (AG) (AU) (AG) (AU) (AU) (AG) (AG) (AU)
                 (AU) (AG) (AU) (AG) (AG) (AU) (AG) (AU) (AU) (AG)
                 (AG) (AU) (AG) (AU) (AG) (AU) (AG) (AU) (AG) (AG)
                 (AU) (AU) (AG) (AG) (AU) (AG) (AU) (AG) (AU) (AG)
                 (AU) (AU) (AG) (AU) (AG) (AG) (AU) (AU) (AG) (AG)
                 (AU) (AG) (AU) (AU) (AG) (AU) (AG) (AU) (AU) (AG)
                 (AG) (AG) (AU) (AG) (AG) (AU) (AU) (AG) (AU) (AG)
                 (AU) (AG) (AG) (AU) (AU) (AG) (AU) (AG) (AU) (AU)
                 (AG) (AU) (AG) (AU) (AG) (AU) (AG) (AU) (AG) (AG)
                 (AU) (AU) (AG) (AG) (AU) (AG) (AU) (AU) (AG) (AG)
                 (AU) (AU) (AG) (AG) (AU) (AG) (AU) (AG) (AG) (AU)
                 (AG) (AU) (AG) (AU) (AU) (AU) (AG) (AG) (AU) (AG)
                 (AU) (AG) (AG) (AU) (AG) (AU) (AU) (AU) (AG) (AG)
                 (AG) (AU) (AU) (AU) (AG) (AU) (AG) (AG) (AU) (AG)
                 (AU) (AG) (AU) (AG) (AU) (AG) (AU) (AG) (AU) (AG)
                 (AU) (AU) (AG) (AG) (AU) (AU) (AU) (AG) (AG) (AG)
                 (AU) (AG) (AU) (AG) (AU) (AG) (AU) (AG) (AU) (AG)
                 (AU) (AG) (AU) (AG) (AU) (AG) (AU) (AG) (AU) (AG)
                 (AU) (AG) (AU) (AG) (AU) (AG) (AU) (AG) (AU) (AU)
                 (AG) (AU) (AG) (AU) (AG) (AU) (AG) (AG) (AU) (AG)
                 (AU) (AG) (AU) (AG) (AU) (AG) (AU) (AU) (AG) (AG)
                 (AG) (AU) (AU) (AG) (AU) (AG) (AU) (AG) (AG) (AU)
                 (AG) (AU) (AU) (AG) (AU) (AG) (AU) (AG) (AU) (AG)
                 (AU) (AU) (AG) (AG) (AU) (AG) (AU) (AG) (AU) (AG)
                 (AU) (AG) (AU) (AG) (AU) (AG) (AU) (AG) (AU) (AU)
                 (AG) (AG) (AU) (AU) (AG) (AU) (AG) (AG) (AU) (AG)
                 (AU) (AG) (AU) (AG) (AG) (AU) (AU) (AU) (AG) (AG)
                 (AU) (AG) (AU) (AU) (AG) (AG) (AU) (AG) (AU) (AG)
                 (AU) (AG) (AU) (AG) (AU) (AU) (AG) (AU) (AU) (AU)
                 (AU) (AU) (AG) (AG) (AU) (AG) (AU) (AU) (AG) (AU)
                 (AU) (AG) (AU) (AG) (AG) (AU) (AG) (AU) (AG) (AU)
                 (AU) (AG) (AU) (AG) (AU) (AG) (AU) (AG) (AU) (AU)
                 (AG) (AG) (AU) (AG) (AU) (AU) (AG) (AU) (AG) (AG)
                 (AU) (AU) (AG) (AU) (AG) (AU) (AG) (AU) (AG) (AG)
                 (AU) (AG) (AU) (AU) (AG) (AG) (AU) (AG) (AU) (AG)
                 (AU) (AG) (AU) (AG) (AU) (AG) (AU) (AG) (AU) (AG)
                 (AG) (AU) (AG) (AU) (AU) (AG) (AU) (AG) (AU) (AG)
                 (AU) (AG) (AU) (AG) (AU) (AG) (AU) (AG) (AG) (AU)
                 (AG) (AU) (AU) (AG) (AG) (AU) (AU) (AG) (AU) (AG)
                 (AU) (AG) (AU) (AG) (AU) (AG) (AU) (AG) (AU) (AG)
                 (AU) (AG) (AU) (AG) (AU) (AG) (AU) (AG) (AU) (AG)
                 (AU) (AG) (AG) (AU) (AG) (AU) (AU) (AG) (AG) (AG)
                 (AU) (AG) (AG) (AG) (AG) (AU) (AU) (AU) (AU) (AG)
                 (AU) (AG) (AU) (AG) (AU) (AG) (AU) (AG) (AU) (AG)
                 (AU) (AG) (AU) (AG) (AU) (AG) (AU) (AG) (AU) (AG)
                 (AU) (AG) (AU) (AG) (AU) (AG) (AU) (AG) (AG) (AU)
                 (AG) (AU) (AU) (AG) (AG) (AU) (AU) (AU) (AU) (AG)
                 (AU) (AG) (AU) (AG) (AU) (AG) (AU) (AG) (AG) (AU)
                 (AG) (AG)
 Beta  Orbitals:
       Occupied  (AG) (AG) (AU) (AG) (AU) (AU) (AU) (AG) (AU) (AU)
                 (AG) (AG) (AU) (AG) (AU) (AG) (AU) (AG) (AU) (AG)
                 (AU) (AG) (AU) (AG) (AU) (AG) (AU) (AG) (AU) (AG)
                 (AU) (AG) (AU) (AG) (AU) (AG) (AU) (AG) (AU) (AG)
                 (AU) (AG) (AU) (AG) (AU) (AG) (AU) (AU) (AG) (AG)
                 (AU) (AG) (AU) (AG) (AU) (AU) (AU) (AG) (AU) (AG)
                 (AU) (AG) (AU) (AU) (AG) (AG) (AU) (AG) (AU) (AG)
                 (AU) (AU) (AG) (AG) (AU) (AU) (AG) (AG) (AU) (AG)
                 (AU) (AG) (AU) (AU) (AG) (AG) (AU) (AU) (AG) (AU)
                 (AG) (AG) (AU) (AG) (AU) (AG) (AU) (AG) (AU) (AG)
                 (AU) (AG) (AU) (AG) (AU) (AG) (AU) (AG) (AG) (AU)
                 (AU) (AG) (AU) (AU) (AG) (AU) (AG) (AU) (AG) (AG)
                 (AU) (AG) (AU) (AG) (AU) (AG) (AU) (AU) (AG) (AU)
                 (AG) (AG) (AU) (AG) (AU) (AG) (AU) (AG) (AG) (AU)
                 (AU) (AG) (AU) (AG) (AU) (AG) (AU) (AG) (AU) (AG)
                 (AU) (AG) (AG) (AU) (AU) (AG) (AG) (AU) (AU) (AG)
       Virtual   (AG) (AU) (AG) (AU) (AG) (AU) (AG) (AU) (AG) (AU)
                 (AG) (AG) (AG) (AG) (AU) (AU) (AG) (AU) (AG) (AU)
                 (AG) (AG) (AU) (AG) (AU) (AG) (AG) (AU) (AG) (AU)
                 (AG) (AU) (AU) (AG) (AU) (AG) (AG) (AU) (AG) (AU)
                 (AG) (AU) (AG) (AU) (AG) (AU) (AG) (AU) (AG) (AG)
                 (AU) (AG) (AU) (AG) (AU) (AG) (AU) (AU) (AG) (AU)
                 (AG) (AG) (AU) (AG) (AU) (AG) (AU) (AU) (AG) (AU)
                 (AG) (AU) (AU) (AG) (AG) (AG) (AU) (AU) (AG) (AU)
                 (AG) (AG) (AU) (AG) (AG) (AG) (AU) (AU) (AG) (AG)
                 (AU) (AG) (AU) (AU) (AG) (AG) (AU) (AU) (AG) (AG)
                 (AU) (AG) (AU) (AU) (AU) (AU) (AG) (AG) (AU) (AG)
                 (AU) (AG) (AU) (AG) (AG) (AU) (AU) (AG) (AG) (AU)
                 (AU) (AU) (AU) (AG) (AG) (AG) (AU) (AU) (AG) (AU)
                 (AG) (AG) (AU) (AU) (AG) (AU) (AG) (AU) (AU) (AG)
                 (AG) (AG) (AU) (AU) (AG) (AU) (AG) (AU) (AU) (AG)
                 (AU) (AU) (AG) (AG) (AG) (AU) (AG) (AU) (AU) (AG)
                 (AU) (AG) (AU) (AG) (AG) (AU) (AG) (AU) (AU) (AG)
                 (AG) (AU) (AU) (AG) (AU) (AG) (AU) (AG) (AU) (AG)
                 (AU) (AG) (AG) (AU) (AU) (AG) (AU) (AG) (AU) (AG)
                 (AG) (AU) (AU) (AG) (AU) (AG) (AU) (AU) (AG) (AU)
                 (AG) (AU) (AG) (AG) (AU) (AG) (AG) (AU) (AU) (AG)
                 (AG) (AU) (AG) (AU) (AG) (AU) (AG) (AG) (AU) (AG)
                 (AU) (AG) (AU) (AG) (AU) (AG) (AU) (AU) (AU) (AG)
                 (AG) (AU) (AU) (AG) (AU) (AG) (AG) (AG) (AU) (AU)
                 (AG) (AU) (AU) (AG) (AG) (AU) (AU) (AG) (AG) (AU)
                 (AG) (AU) (AU) (AG) (AG) (AU) (AU) (AG) (AU) (AG)
                 (AG) (AU) (AG) (AU) (AG) (AU) (AG) (AG) (AU) (AU)
                 (AG) (AU) (AG) (AG) (AU) (AU) (AG) (AU) (AG) (AU)
                 (AG) (AU) (AG) (AG) (AU) (AG) (AU) (AG) (AU) (AG)
                 (AU) (AG) (AU) (AU) (AG) (AG) (AU) (AG) (AG) (AU)
                 (AG) (AU) (AU) (AG) (AG) (AU) (AG) (AU) (AU) (AG)
                 (AU) (AG) (AG) (AG) (AU) (AG) (AU) (AG) (AU) (AG)
                 (AU) (AG) (AU) (AU) (AG) (AU) (AG) (AU) (AG) (AG)
                 (AU) (AU) (AG) (AG) (AU) (AG) (AU) (AU) (AG) (AU)
                 (AG) (AU) (AU) (AG) (AG) (AG) (AU) (AG) (AU) (AG)
                 (AU) (AG) (AU) (AG) (AU) (AG) (AG) (AU) (AU) (AG)
                 (AU) (AG) (AU) (AU) (AG) (AU) (AG) (AU) (AU) (AG)
                 (AG) (AU) (AG) (AG) (AU) (AU) (AG) (AU) (AG) (AG)
                 (AU) (AU) (AG) (AG) (AU) (AU) (AG) (AG) (AU) (AU)
                 (AG) (AG) (AG) (AU) (AG) (AU) (AG) (AU) (AU) (AG)
                 (AU) (AG) (AU) (AG) (AU) (AG) (AG) (AU) (AG) (AU)
                 (AU) (AG) (AU) (AG) (AG) (AU) (AU) (AG) (AU) (AU)
                 (AG) (AG) (AU) (AG) (AU) (AG) (AG) (AU) (AG) (AU)
                 (AG) (AU) (AU) (AG) (AU) (AU) (AG) (AU) (AG) (AU)
                 (AU) (AG) (AG) (AU) (AG) (AU) (AG) (AU) (AG) (AG)
                 (AU) (AG) (AU) (AG) (AU) (AG) (AU) (AG) (AU) (AG)
                 (AU) (AG) (AG) (AU) (AU) (AG) (AU) (AG) (AU) (AG)
                 (AU) (AG) (AU) (AU) (AG) (AU) (AU) (AG) (AU) (AG)
                 (AG) (AU) (AG) (AG) (AU) (AG) (AU) (AG) (AU) (AG)
                 (AU) (AU) (AG) (AG) (AU) (AG) (AU) (AG) (AU) (AG)
                 (AU) (AG) (AG) (AU) (AG) (AU) (AU) (AG) (AU) (AG)
                 (AU) (AG) (AU) (AG) (AU) (AU) (AG) (AG) (AU) (AG)
                 (AU) (AG) (AU) (AG) (AU) (AG) (AU) (AG) (AU) (AG)
                 (AU) (AG) (AU) (AU) (AG) (AG) (AU) (AU) (AG) (AU)
                 (AG) (AG) (AU) (AG) (AU) (AG) (AU) (AG) (AG) (AU)
                 (AU) (AU) (AG) (AG) (AU) (AG) (AU) (AU) (AG) (AG)
                 (AU) (AG) (AG) (AU) (AU) (AG) (AG) (AU) (AU) (AG)
                 (AU) (AU) (AG) (AG) (AG) (AU) (AU) (AU) (AU) (AG)
                 (AU) (AU) (AG) (AU) (AU) (AG) (AG) (AU) (AG) (AU)
                 (AU) (AG) (AU) (AG) (AU) (AU) (AG) (AU) (AG) (AU)
                 (AG) (AU) (AU) (AG) (AU) (AG) (AU) (AG) (AU) (AU)
                 (AG) (AU) (AG) (AG) (AU) (AU) (AG) (AU) (AG) (AU)
                 (AG) (AU) (AG) (AG) (AU) (AG) (AU) (AU) (AG) (AG)
                 (AU) (AG) (AU) (AG) (AU) (AG) (AU) (AG) (AU) (AG)
                 (AU) (AG) (AU) (AG) (AG) (AU) (AG) (AU) (AU) (AG)
                 (AU) (AG) (AU) (AG) (AG) (AU) (AU) (AG) (AU) (AG)
                 (AU) (AG) (AG) (AU) (AG) (AU) (AU) (AG) (AG) (AU)
                 (AU) (AG) (AU) (AG) (AU) (AG) (AU) (AG) (AU) (AG)
                 (AU) (AG) (AU) (AG) (AU) (AG) (AU) (AG) (AU) (AG)
                 (AU) (AG) (AU) (AG) (AU) (AG) (AG) (AU) (AG) (AU)
                 (AU) (AG) (AG) (AU) (AG) (AG) (AG) (AG) (AG) (AU)
                 (AU) (AU) (AU) (AG) (AU) (AG) (AU) (AG) (AU) (AG)
                 (AU) (AG) (AU) (AG) (AU) (AG) (AU) (AG) (AU) (AG)
                 (AU) (AG) (AU) (AG) (AU) (AG) (AU) (AG) (AU) (AG)
                 (AU) (AG) (AG) (AU) (AG) (AU) (AU) (AG) (AG) (AU)
                 (AU) (AU) (AU) (AG) (AU) (AG) (AU) (AG) (AU) (AG)
                 (AU) (AG) (AG) (AU) (AG) (AG)
 The electronic state is 5-AG.
 Alpha  occ. eigenvalues -- -255.99765-101.41037-101.41037 -29.96901 -25.85525
 Alpha  occ. eigenvalues --  -25.83153 -25.82514 -19.16889 -19.16889 -14.42775
 Alpha  occ. eigenvalues --  -14.42775 -14.38539 -14.38539 -14.35906 -14.35905
 Alpha  occ. eigenvalues --  -14.33032 -14.33032 -10.25639 -10.25639 -10.24037
 Alpha  occ. eigenvalues --  -10.24037 -10.23774 -10.23774 -10.23508 -10.23508
 Alpha  occ. eigenvalues --  -10.23487 -10.23487 -10.22150 -10.22150 -10.21384
 Alpha  occ. eigenvalues --  -10.21384 -10.20354 -10.20354 -10.20103 -10.20103
 Alpha  occ. eigenvalues --  -10.20008 -10.20008 -10.19497 -10.19497 -10.19466
 Alpha  occ. eigenvalues --  -10.19466 -10.19290 -10.19290 -10.18790 -10.18790
 Alpha  occ. eigenvalues --   -9.32477  -9.32471  -7.08482  -7.08482  -7.08229
 Alpha  occ. eigenvalues --   -7.08229  -7.08214  -7.08214  -3.48020  -2.29563
 Alpha  occ. eigenvalues --   -2.24781  -2.23299  -1.12469  -1.12462  -1.08824
 Alpha  occ. eigenvalues --   -1.08824  -0.96827  -0.96761  -0.94865  -0.94844
 Alpha  occ. eigenvalues --   -0.87519  -0.87516  -0.84175  -0.84127  -0.81880
 Alpha  occ. eigenvalues --   -0.81853  -0.78852  -0.78838  -0.77773  -0.77769
 Alpha  occ. eigenvalues --   -0.77218  -0.77210  -0.72767  -0.72747  -0.68200
 Alpha  occ. eigenvalues --   -0.67836  -0.67798  -0.67743  -0.66811  -0.66794
 Alpha  occ. eigenvalues --   -0.64667  -0.64590  -0.63838  -0.63829  -0.62113
 Alpha  occ. eigenvalues --   -0.61907  -0.59860  -0.59847  -0.57715  -0.57551
 Alpha  occ. eigenvalues --   -0.55346  -0.55255  -0.53364  -0.53309  -0.51801
 Alpha  occ. eigenvalues --   -0.51785  -0.50733  -0.50667  -0.49039  -0.48992
 Alpha  occ. eigenvalues --   -0.48857  -0.48818  -0.48468  -0.48424  -0.48336
 Alpha  occ. eigenvalues --   -0.48316  -0.47140  -0.47105  -0.45373  -0.45276
 Alpha  occ. eigenvalues --   -0.44815  -0.44608  -0.43749  -0.43736  -0.42971
 Alpha  occ. eigenvalues --   -0.42520  -0.42511  -0.42179  -0.42119  -0.41963
 Alpha  occ. eigenvalues --   -0.40639  -0.40559  -0.39116  -0.39101  -0.38944
 Alpha  occ. eigenvalues --   -0.38809  -0.38410  -0.36939  -0.36159  -0.35813
 Alpha  occ. eigenvalues --   -0.35158  -0.35121  -0.34539  -0.33007  -0.32591
 Alpha  occ. eigenvalues --   -0.32406  -0.32343  -0.31678  -0.31469  -0.31011
 Alpha  occ. eigenvalues --   -0.30947  -0.30289  -0.30101  -0.29400  -0.28588
 Alpha  occ. eigenvalues --   -0.28197  -0.28184  -0.25471  -0.25450  -0.24119
 Alpha  occ. eigenvalues --   -0.23896  -0.23725  -0.23326  -0.20902  -0.20835
 Alpha  occ. eigenvalues --   -0.20492  -0.20277  -0.20164  -0.17831
 Alpha virt. eigenvalues --   -0.05496  -0.05403  -0.04682  -0.04431  -0.03463
 Alpha virt. eigenvalues --   -0.03462  -0.03026  -0.03003   0.00223   0.00244
 Alpha virt. eigenvalues --    0.02894   0.03064   0.03520   0.03541   0.04588
 Alpha virt. eigenvalues --    0.04794   0.05549   0.05601   0.06073   0.06523
 Alpha virt. eigenvalues --    0.06852   0.07243   0.08474   0.08573   0.09150
 Alpha virt. eigenvalues --    0.09561   0.09743   0.09818   0.10023   0.10027
 Alpha virt. eigenvalues --    0.10292   0.10548   0.11162   0.11620   0.12007
 Alpha virt. eigenvalues --    0.12678   0.13114   0.13775   0.14235   0.14612
 Alpha virt. eigenvalues --    0.14905   0.15398   0.15402   0.16733   0.16884
 Alpha virt. eigenvalues --    0.17785   0.18381   0.18609   0.18875   0.19004
 Alpha virt. eigenvalues --    0.20876   0.21540   0.21903   0.22231   0.22747
 Alpha virt. eigenvalues --    0.24106   0.24382   0.25322   0.25776   0.26357
 Alpha virt. eigenvalues --    0.26625   0.26653   0.27167   0.27592   0.28160
 Alpha virt. eigenvalues --    0.28551   0.28718   0.28866   0.29462   0.29476
 Alpha virt. eigenvalues --    0.29889   0.30479   0.30758   0.30800   0.31715
 Alpha virt. eigenvalues --    0.31920   0.32290   0.32857   0.33147   0.33632
 Alpha virt. eigenvalues --    0.34005   0.34685   0.35180   0.35653   0.35702
 Alpha virt. eigenvalues --    0.35925   0.36201   0.36517   0.36733   0.36868
 Alpha virt. eigenvalues --    0.37209   0.37878   0.37973   0.38156   0.38180
 Alpha virt. eigenvalues --    0.38487   0.38945   0.39309   0.39507   0.39595
 Alpha virt. eigenvalues --    0.39623   0.40035   0.40074   0.40364   0.40486
 Alpha virt. eigenvalues --    0.40674   0.41512   0.41516   0.41982   0.42163
 Alpha virt. eigenvalues --    0.42586   0.42871   0.42919   0.43283   0.43710
 Alpha virt. eigenvalues --    0.43913   0.44763   0.45193   0.45891   0.45922
 Alpha virt. eigenvalues --    0.46238   0.46318   0.46823   0.47240   0.47587
 Alpha virt. eigenvalues --    0.48105   0.48396   0.48518   0.49454   0.49474
 Alpha virt. eigenvalues --    0.49582   0.50027   0.50444   0.51092   0.51414
 Alpha virt. eigenvalues --    0.51489   0.52183   0.52832   0.52995   0.53850
 Alpha virt. eigenvalues --    0.54515   0.54664   0.55102   0.55151   0.55837
 Alpha virt. eigenvalues --    0.56002   0.56277   0.56420   0.56843   0.56999
 Alpha virt. eigenvalues --    0.57316   0.57325   0.58328   0.58344   0.58666
 Alpha virt. eigenvalues --    0.59519   0.59528   0.59989   0.60006   0.60123
 Alpha virt. eigenvalues --    0.60360   0.60449   0.60539   0.60567   0.60809
 Alpha virt. eigenvalues --    0.61302   0.61562   0.61704   0.61775   0.62166
 Alpha virt. eigenvalues --    0.62517   0.62756   0.63472   0.64014   0.64620
 Alpha virt. eigenvalues --    0.65172   0.65825   0.65860   0.66688   0.66779
 Alpha virt. eigenvalues --    0.67150   0.67546   0.67896   0.69178   0.69707
 Alpha virt. eigenvalues --    0.69845   0.69877   0.70669   0.71641   0.71862
 Alpha virt. eigenvalues --    0.72351   0.72453   0.73187   0.73618   0.73932
 Alpha virt. eigenvalues --    0.74696   0.74785   0.75844   0.75963   0.76146
 Alpha virt. eigenvalues --    0.76934   0.77275   0.77718   0.77958   0.78734
 Alpha virt. eigenvalues --    0.78839   0.79518   0.80420   0.80671   0.81474
 Alpha virt. eigenvalues --    0.81496   0.81698   0.82289   0.83065   0.83310
 Alpha virt. eigenvalues --    0.83479   0.83771   0.85030   0.85327   0.86033
 Alpha virt. eigenvalues --    0.86287   0.86684   0.86721   0.87969   0.88711
 Alpha virt. eigenvalues --    0.88752   0.89412   0.90344   0.90757   0.91157
 Alpha virt. eigenvalues --    0.92270   0.92367   0.92784   0.94117   0.94217
 Alpha virt. eigenvalues --    0.95159   0.95192   0.95413   0.95523   0.96025
 Alpha virt. eigenvalues --    0.96665   0.97103   0.97489   0.97830   0.98468
 Alpha virt. eigenvalues --    0.98902   0.99397   0.99461   0.99570   0.99798
 Alpha virt. eigenvalues --    1.00143   1.00410   1.01003   1.01019   1.01258
 Alpha virt. eigenvalues --    1.01402   1.02283   1.02713   1.02768   1.03166
 Alpha virt. eigenvalues --    1.03282   1.03909   1.04885   1.05273   1.05368
 Alpha virt. eigenvalues --    1.05969   1.06251   1.06312   1.07090   1.08427
 Alpha virt. eigenvalues --    1.08477   1.08736   1.08740   1.09639   1.10204
 Alpha virt. eigenvalues --    1.10828   1.11225   1.13303   1.13447   1.14856
 Alpha virt. eigenvalues --    1.16129   1.16213   1.17123   1.17281   1.17513
 Alpha virt. eigenvalues --    1.17980   1.18764   1.19274   1.19915   1.20133
 Alpha virt. eigenvalues --    1.20753   1.22914   1.23166   1.23678   1.26060
 Alpha virt. eigenvalues --    1.27188   1.27288   1.28223   1.29675   1.29770
 Alpha virt. eigenvalues --    1.31005   1.31605   1.31847   1.32927   1.33698
 Alpha virt. eigenvalues --    1.35090   1.35382   1.35586   1.36550   1.37886
 Alpha virt. eigenvalues --    1.38594   1.39268   1.40838   1.41463   1.41592
 Alpha virt. eigenvalues --    1.41649   1.41708   1.42307   1.42551   1.43538
 Alpha virt. eigenvalues --    1.43811   1.44268   1.44445   1.44635   1.44920
 Alpha virt. eigenvalues --    1.45676   1.46316   1.47820   1.47894   1.49729
 Alpha virt. eigenvalues --    1.51184   1.51516   1.51712   1.51806   1.52230
 Alpha virt. eigenvalues --    1.52490   1.52730   1.53009   1.53222   1.53403
 Alpha virt. eigenvalues --    1.53741   1.54348   1.54519   1.55469   1.56344
 Alpha virt. eigenvalues --    1.56375   1.56723   1.56728   1.57046   1.57198
 Alpha virt. eigenvalues --    1.57458   1.57612   1.58226   1.58406   1.58989
 Alpha virt. eigenvalues --    1.59280   1.60238   1.60665   1.61104   1.61553
 Alpha virt. eigenvalues --    1.62129   1.63396   1.63707   1.64352   1.64613
 Alpha virt. eigenvalues --    1.64711   1.65082   1.65119   1.65283   1.66075
 Alpha virt. eigenvalues --    1.67390   1.67887   1.68034   1.69399   1.69521
 Alpha virt. eigenvalues --    1.70433   1.71488   1.71884   1.72189   1.72389
 Alpha virt. eigenvalues --    1.74476   1.74565   1.74787   1.75127   1.75240
 Alpha virt. eigenvalues --    1.75401   1.75459   1.76193   1.77249   1.77334
 Alpha virt. eigenvalues --    1.77827   1.79011   1.79202   1.79928   1.80542
 Alpha virt. eigenvalues --    1.81875   1.82732   1.83309   1.84484   1.84983
 Alpha virt. eigenvalues --    1.86781   1.86988   1.87187   1.87575   1.88122
 Alpha virt. eigenvalues --    1.88536   1.88719   1.88979   1.89148   1.89600
 Alpha virt. eigenvalues --    1.90176   1.90454   1.90757   1.91030   1.91204
 Alpha virt. eigenvalues --    1.91385   1.91428   1.93028   1.93700   1.94037
 Alpha virt. eigenvalues --    1.95657   1.96306   1.96453   1.96949   1.98155
 Alpha virt. eigenvalues --    1.98354   1.98704   1.98793   1.99467   1.99615
 Alpha virt. eigenvalues --    2.00637   2.01565   2.01863   2.03984   2.04238
 Alpha virt. eigenvalues --    2.04535   2.04929   2.04933   2.05092   2.06139
 Alpha virt. eigenvalues --    2.06641   2.06776   2.06880   2.09445   2.10460
 Alpha virt. eigenvalues --    2.10879   2.11630   2.12800   2.13563   2.14696
 Alpha virt. eigenvalues --    2.16433   2.16692   2.17163   2.17613   2.18650
 Alpha virt. eigenvalues --    2.18669   2.19133   2.19420   2.22951   2.23234
 Alpha virt. eigenvalues --    2.24523   2.24710   2.25084   2.26092   2.26501
 Alpha virt. eigenvalues --    2.26834   2.27033   2.27988   2.28333   2.28896
 Alpha virt. eigenvalues --    2.29046   2.29485   2.29605   2.29618   2.30481
 Alpha virt. eigenvalues --    2.30501   2.30969   2.31504   2.31512   2.33869
 Alpha virt. eigenvalues --    2.34258   2.34790   2.34877   2.36600   2.37858
 Alpha virt. eigenvalues --    2.38937   2.38971   2.39744   2.40085   2.41926
 Alpha virt. eigenvalues --    2.42365   2.42377   2.42969   2.42973   2.43632
 Alpha virt. eigenvalues --    2.45150   2.47266   2.47329   2.48175   2.48188
 Alpha virt. eigenvalues --    2.49287   2.50306   2.52425   2.52436   2.53838
 Alpha virt. eigenvalues --    2.53842   2.56096   2.56259   2.56792   2.57592
 Alpha virt. eigenvalues --    2.57622   2.57845   2.58006   2.58344   2.58376
 Alpha virt. eigenvalues --    2.58539   2.59481   2.59790   2.60372   2.60493
 Alpha virt. eigenvalues --    2.60702   2.60847   2.61702   2.61947   2.62143
 Alpha virt. eigenvalues --    2.62728   2.63576   2.63846   2.63854   2.64402
 Alpha virt. eigenvalues --    2.64734   2.65231   2.65572   2.66067   2.66198
 Alpha virt. eigenvalues --    2.66461   2.66785   2.67432   2.67621   2.68484
 Alpha virt. eigenvalues --    2.68931   2.69376   2.70069   2.70685   2.71185
 Alpha virt. eigenvalues --    2.71271   2.72268   2.72429   2.72481   2.72594
 Alpha virt. eigenvalues --    2.73470   2.74046   2.75477   2.75767   2.76401
 Alpha virt. eigenvalues --    2.78288   2.79102   2.79248   2.80434   2.80871
 Alpha virt. eigenvalues --    2.81959   2.82892   2.82988   2.83392   2.84272
 Alpha virt. eigenvalues --    2.84702   2.84870   2.84904   2.85200   2.85837
 Alpha virt. eigenvalues --    2.88047   2.89588   2.89640   2.90513   2.90636
 Alpha virt. eigenvalues --    2.90829   2.90982   2.92532   2.94305   2.94880
 Alpha virt. eigenvalues --    2.95737   2.96194   2.96984   2.97433   2.97986
 Alpha virt. eigenvalues --    2.98616   2.98728   2.99162   3.00801   3.00960
 Alpha virt. eigenvalues --    3.02281   3.02310   3.03440   3.03686   3.04420
 Alpha virt. eigenvalues --    3.05274   3.05744   3.08629   3.09912   3.13881
 Alpha virt. eigenvalues --    3.13920   3.14670   3.14735   3.15888   3.17634
 Alpha virt. eigenvalues --    3.22236   3.22379   3.22733   3.23429   3.26154
 Alpha virt. eigenvalues --    3.26500   3.29417   3.29441   3.33861   3.33877
 Alpha virt. eigenvalues --    3.34468   3.35122   3.37623   3.37767   3.38269
 Alpha virt. eigenvalues --    3.39621   3.41603   3.41936   3.44799   3.45076
 Alpha virt. eigenvalues --    3.46014   3.46658   3.46922   3.47049   3.49787
 Alpha virt. eigenvalues --    3.53554   3.53588   3.56786   3.58360   3.59133
 Alpha virt. eigenvalues --    3.60088   3.61121   3.61499   3.62395   3.63447
 Alpha virt. eigenvalues --    3.72657   3.73314   3.73737   3.73737   3.75135
 Alpha virt. eigenvalues --    3.76952   3.77222   3.78695   3.84427   3.84735
 Alpha virt. eigenvalues --    3.86572   3.86609   3.87537   3.87588   3.89435
 Alpha virt. eigenvalues --    3.90157   3.95501   3.95601   3.97450   3.97590
 Alpha virt. eigenvalues --    4.00018   4.00251   4.02885   4.04103   4.04405
 Alpha virt. eigenvalues --    4.04405   4.05239   4.06583   4.08006   4.08474
 Alpha virt. eigenvalues --    4.09306   4.09399   4.14665   4.15469   4.16389
 Alpha virt. eigenvalues --    4.19625   4.27039   4.28013   4.40690   4.49405
 Alpha virt. eigenvalues --    4.49915   4.52486   4.61953   4.62894   4.80378
 Alpha virt. eigenvalues --    4.81563   4.82610   4.82797   4.87607   4.87608
 Alpha virt. eigenvalues --    5.07337   5.07458   5.23503   5.24257   5.26012
 Alpha virt. eigenvalues --    5.26013   5.61691   5.61869   5.62357   5.62930
 Alpha virt. eigenvalues --    5.75292   5.75295   5.82274   5.96822   6.08364
 Alpha virt. eigenvalues --    7.66328   8.05220   8.11084   9.54204   9.76615
 Alpha virt. eigenvalues --   23.46108  23.46187  23.60925  23.61919  23.76633
 Alpha virt. eigenvalues --   23.77338  23.84540  23.84541  23.87436  23.87479
 Alpha virt. eigenvalues --   23.87773  23.88009  23.91604  23.91605  23.98150
 Alpha virt. eigenvalues --   23.98312  24.02396  24.02407  24.07038  24.07130
 Alpha virt. eigenvalues --   24.09453  24.09457  24.11419  24.11498  24.14609
 Alpha virt. eigenvalues --   24.14696  24.16083  24.16099  25.60631  25.62997
 Alpha virt. eigenvalues --   25.65481  25.65586  25.74234  25.84491  26.50606
 Alpha virt. eigenvalues --   33.66856  33.93461  33.98676  35.36707  35.37337
 Alpha virt. eigenvalues --   35.48852  35.48881  35.60212  35.60401  35.64592
 Alpha virt. eigenvalues --   35.65973  49.89920  49.89921 147.25398 215.45565
 Alpha virt. eigenvalues --  215.74044 777.08816
  Beta  occ. eigenvalues -- -255.99790-101.40952-101.40952 -29.89228 -25.78283
  Beta  occ. eigenvalues --  -25.77168 -25.76930 -19.16888 -19.16888 -14.42763
  Beta  occ. eigenvalues --  -14.42763 -14.38535 -14.38535 -14.35789 -14.35789
  Beta  occ. eigenvalues --  -14.32909 -14.32909 -10.25639 -10.25639 -10.24037
  Beta  occ. eigenvalues --  -10.24037 -10.23772 -10.23772 -10.23508 -10.23508
  Beta  occ. eigenvalues --  -10.23490 -10.23490 -10.22149 -10.22149 -10.21388
  Beta  occ. eigenvalues --  -10.21388 -10.20353 -10.20353 -10.20104 -10.20104
  Beta  occ. eigenvalues --  -10.20007 -10.20007 -10.19497 -10.19497 -10.19463
  Beta  occ. eigenvalues --  -10.19463 -10.19290 -10.19290 -10.18786 -10.18786
  Beta  occ. eigenvalues --   -9.32395  -9.32389  -7.08326  -7.08326  -7.08125
  Beta  occ. eigenvalues --   -7.08125  -7.08119  -7.08119  -3.29702  -2.07102
  Beta  occ. eigenvalues --   -2.06453  -2.06125  -1.12420  -1.12413  -1.08823
  Beta  occ. eigenvalues --   -1.08823  -0.96728  -0.96663  -0.94798  -0.94774
  Beta  occ. eigenvalues --   -0.87506  -0.87503  -0.84157  -0.84110  -0.81841
  Beta  occ. eigenvalues --   -0.81816  -0.78843  -0.78828  -0.77767  -0.77764
  Beta  occ. eigenvalues --   -0.77200  -0.77192  -0.72751  -0.72734  -0.67829
  Beta  occ. eigenvalues --   -0.67773  -0.67669  -0.67232  -0.66777  -0.66699
  Beta  occ. eigenvalues --   -0.64635  -0.64566  -0.63820  -0.63808  -0.62076
  Beta  occ. eigenvalues --   -0.61866  -0.59829  -0.59828  -0.57683  -0.57530
  Beta  occ. eigenvalues --   -0.55325  -0.55242  -0.53310  -0.53277  -0.51784
  Beta  occ. eigenvalues --   -0.51774  -0.50689  -0.50642  -0.49016  -0.48981
  Beta  occ. eigenvalues --   -0.48847  -0.48808  -0.48434  -0.48351  -0.48315
  Beta  occ. eigenvalues --   -0.48282  -0.47118  -0.47096  -0.45368  -0.45275
  Beta  occ. eigenvalues --   -0.44802  -0.44596  -0.43729  -0.43728  -0.42648
  Beta  occ. eigenvalues --   -0.42501  -0.42473  -0.42075  -0.41997  -0.41921
  Beta  occ. eigenvalues --   -0.40586  -0.40547  -0.39066  -0.38953  -0.38777
  Beta  occ. eigenvalues --   -0.38410  -0.37717  -0.36766  -0.35966  -0.35745
  Beta  occ. eigenvalues --   -0.35138  -0.35117  -0.33135  -0.32452  -0.32369
  Beta  occ. eigenvalues --   -0.31233  -0.30958  -0.30917  -0.30116  -0.30039
  Beta  occ. eigenvalues --   -0.29966  -0.29887  -0.28181  -0.28180  -0.25483
  Beta  occ. eigenvalues --   -0.25445  -0.25087  -0.23859  -0.23799  -0.22664
  Beta  occ. eigenvalues --   -0.20967  -0.20914  -0.20467  -0.20414  -0.15938
  Beta virt. eigenvalues --   -0.05654  -0.05461  -0.04902  -0.04635  -0.03470
  Beta virt. eigenvalues --   -0.03461  -0.03178  -0.02978  -0.00290   0.00244
  Beta virt. eigenvalues --    0.01465   0.01784   0.02426   0.02937   0.03065
  Beta virt. eigenvalues --    0.03544   0.03549   0.04595   0.04833   0.05574
  Beta virt. eigenvalues --    0.05743   0.06147   0.06529   0.06813   0.06853
  Beta virt. eigenvalues --    0.07273   0.08498   0.08576   0.09194   0.09563
  Beta virt. eigenvalues --    0.09745   0.09821   0.10023   0.10027   0.10299
  Beta virt. eigenvalues --    0.10616   0.11322   0.11630   0.12031   0.12684
  Beta virt. eigenvalues --    0.13270   0.13787   0.14304   0.14648   0.15081
  Beta virt. eigenvalues --    0.15425   0.15524   0.16751   0.17106   0.17889
  Beta virt. eigenvalues --    0.18636   0.18800   0.18915   0.20217   0.20966
  Beta virt. eigenvalues --    0.21562   0.21921   0.22271   0.22796   0.24127
  Beta virt. eigenvalues --    0.24414   0.25517   0.25785   0.26540   0.26706
  Beta virt. eigenvalues --    0.27015   0.27239   0.27675   0.28251   0.28596
  Beta virt. eigenvalues --    0.28795   0.28922   0.29463   0.29478   0.30003
  Beta virt. eigenvalues --    0.30566   0.30781   0.30864   0.31764   0.31941
  Beta virt. eigenvalues --    0.32424   0.33017   0.33195   0.33729   0.34169
  Beta virt. eigenvalues --    0.34798   0.35213   0.35704   0.35886   0.35985
  Beta virt. eigenvalues --    0.36238   0.36536   0.36798   0.36953   0.37285
  Beta virt. eigenvalues --    0.37942   0.38011   0.38179   0.38205   0.38517
  Beta virt. eigenvalues --    0.38996   0.39527   0.39617   0.39646   0.39706
  Beta virt. eigenvalues --    0.40044   0.40148   0.40429   0.40527   0.40698
  Beta virt. eigenvalues --    0.41538   0.41564   0.42016   0.42201   0.42604
  Beta virt. eigenvalues --    0.42886   0.42957   0.43328   0.43727   0.43975
  Beta virt. eigenvalues --    0.44828   0.45274   0.45903   0.46002   0.46264
  Beta virt. eigenvalues --    0.46353   0.46895   0.47339   0.47609   0.48161
  Beta virt. eigenvalues --    0.48430   0.48552   0.49547   0.49582   0.49621
  Beta virt. eigenvalues --    0.50140   0.50487   0.51143   0.51501   0.51518
  Beta virt. eigenvalues --    0.52210   0.52858   0.53192   0.53926   0.54723
  Beta virt. eigenvalues --    0.54851   0.55164   0.55282   0.55894   0.56013
  Beta virt. eigenvalues --    0.56323   0.56448   0.56854   0.57034   0.57344
  Beta virt. eigenvalues --    0.57370   0.58354   0.58528   0.58965   0.59537
  Beta virt. eigenvalues --    0.59923   0.60007   0.60094   0.60148   0.60379
  Beta virt. eigenvalues --    0.60481   0.60550   0.60751   0.61035   0.61310
  Beta virt. eigenvalues --    0.61710   0.61848   0.61938   0.62181   0.62616
  Beta virt. eigenvalues --    0.62807   0.63649   0.64038   0.64744   0.65221
  Beta virt. eigenvalues --    0.65916   0.65938   0.66738   0.66854   0.67329
  Beta virt. eigenvalues --    0.67587   0.67933   0.69241   0.69758   0.69870
  Beta virt. eigenvalues --    0.70478   0.70720   0.71697   0.71916   0.72429
  Beta virt. eigenvalues --    0.72491   0.73396   0.73739   0.74106   0.74728
  Beta virt. eigenvalues --    0.74831   0.76035   0.76170   0.76947   0.77294
  Beta virt. eigenvalues --    0.77453   0.77843   0.77983   0.78771   0.79101
  Beta virt. eigenvalues --    0.79645   0.80483   0.80778   0.81522   0.81735
  Beta virt. eigenvalues --    0.81741   0.82493   0.83175   0.83414   0.83767
  Beta virt. eigenvalues --    0.83841   0.85297   0.85406   0.86093   0.86298
  Beta virt. eigenvalues --    0.86748   0.86766   0.88029   0.88788   0.88809
  Beta virt. eigenvalues --    0.89544   0.90433   0.92161   0.92491   0.92573
  Beta virt. eigenvalues --    0.93010   0.93040   0.94382   0.94387   0.95215
  Beta virt. eigenvalues --    0.95371   0.95602   0.96065   0.96395   0.96936
  Beta virt. eigenvalues --    0.97281   0.97599   0.98199   0.98985   0.99275
  Beta virt. eigenvalues --    0.99609   0.99756   0.99832   0.99968   1.00425
  Beta virt. eigenvalues --    1.00693   1.01075   1.01088   1.01447   1.01644
  Beta virt. eigenvalues --    1.02758   1.02799   1.03095   1.03354   1.03374
  Beta virt. eigenvalues --    1.04113   1.05098   1.05353   1.05442   1.05988
  Beta virt. eigenvalues --    1.06322   1.06378   1.07456   1.08455   1.08485
  Beta virt. eigenvalues --    1.08747   1.08774   1.09656   1.10255   1.10847
  Beta virt. eigenvalues --    1.11316   1.13354   1.13622   1.14965   1.16178
  Beta virt. eigenvalues --    1.16782   1.17310   1.17312   1.18092   1.18260
  Beta virt. eigenvalues --    1.18934   1.19954   1.20218   1.20807   1.21941
  Beta virt. eigenvalues --    1.23001   1.23172   1.24029   1.26193   1.27208
  Beta virt. eigenvalues --    1.27866   1.28268   1.29760   1.30259   1.31503
  Beta virt. eigenvalues --    1.31611   1.32510   1.32982   1.35150   1.35437
  Beta virt. eigenvalues --    1.35609   1.37486   1.38202   1.38718   1.39260
  Beta virt. eigenvalues --    1.40962   1.41607   1.41651   1.41751   1.42345
  Beta virt. eigenvalues --    1.42587   1.43567   1.43833   1.44291   1.44476
  Beta virt. eigenvalues --    1.44644   1.45008   1.45124   1.45784   1.46222
  Beta virt. eigenvalues --    1.46336   1.47860   1.47936   1.50021   1.51253
  Beta virt. eigenvalues --    1.51646   1.51751   1.51859   1.52279   1.52552
  Beta virt. eigenvalues --    1.52796   1.53047   1.53264   1.53760   1.54051
  Beta virt. eigenvalues --    1.54517   1.54531   1.55878   1.56417   1.56456
  Beta virt. eigenvalues --    1.56734   1.56783   1.57094   1.57214   1.57492
  Beta virt. eigenvalues --    1.57648   1.58263   1.58421   1.59058   1.59348
  Beta virt. eigenvalues --    1.60268   1.60757   1.61298   1.61631   1.62199
  Beta virt. eigenvalues --    1.63430   1.63928   1.64430   1.64733   1.64791
  Beta virt. eigenvalues --    1.65114   1.65137   1.65400   1.66580   1.67542
  Beta virt. eigenvalues --    1.67957   1.68305   1.69663   1.69667   1.70540
  Beta virt. eigenvalues --    1.71556   1.71903   1.72244   1.72467   1.74514
  Beta virt. eigenvalues --    1.74806   1.74881   1.75257   1.75373   1.75485
  Beta virt. eigenvalues --    1.75535   1.76639   1.77300   1.77373   1.78207
  Beta virt. eigenvalues --    1.79093   1.79219   1.80292   1.81335   1.83024
  Beta virt. eigenvalues --    1.83250   1.83404   1.84997   1.85889   1.86819
  Beta virt. eigenvalues --    1.87282   1.87376   1.87728   1.88281   1.88723
  Beta virt. eigenvalues --    1.88995   1.89184   1.89749   1.89884   1.90224
  Beta virt. eigenvalues --    1.90499   1.90949   1.91215   1.91266   1.91407
  Beta virt. eigenvalues --    1.91441   1.93048   1.93796   1.94970   1.96360
  Beta virt. eigenvalues --    1.96529   1.97272   1.97589   1.98476   1.98691
  Beta virt. eigenvalues --    1.98915   1.98915   1.99537   1.99654   2.00754
  Beta virt. eigenvalues --    2.01590   2.01954   2.04301   2.04593   2.04609
  Beta virt. eigenvalues --    2.04955   2.04965   2.05654   2.06685   2.06758
  Beta virt. eigenvalues --    2.06960   2.07080   2.10513   2.10688   2.11265
  Beta virt. eigenvalues --    2.11724   2.12890   2.13614   2.14781   2.16493
  Beta virt. eigenvalues --    2.16808   2.17215   2.17648   2.18723   2.18736
  Beta virt. eigenvalues --    2.19248   2.19469   2.23342   2.23578   2.24556
  Beta virt. eigenvalues --    2.24733   2.25354   2.26321   2.26759   2.26992
  Beta virt. eigenvalues --    2.27334   2.28041   2.28535   2.28906   2.29074
  Beta virt. eigenvalues --    2.29598   2.29717   2.29765   2.30615   2.30647
  Beta virt. eigenvalues --    2.31219   2.31515   2.31516   2.33916   2.34302
  Beta virt. eigenvalues --    2.34903   2.34934   2.36723   2.37944   2.38969
  Beta virt. eigenvalues --    2.38976   2.39823   2.40286   2.42039   2.42460
  Beta virt. eigenvalues --    2.42975   2.42979   2.43182   2.43707   2.45539
  Beta virt. eigenvalues --    2.47274   2.47356   2.48221   2.48233   2.49455
  Beta virt. eigenvalues --    2.50366   2.52439   2.52455   2.53845   2.53848
  Beta virt. eigenvalues --    2.56136   2.56292   2.56922   2.57631   2.57699
  Beta virt. eigenvalues --    2.57877   2.58064   2.58358   2.58400   2.58568
  Beta virt. eigenvalues --    2.59510   2.59817   2.60389   2.60500   2.60746
  Beta virt. eigenvalues --    2.60883   2.61827   2.61957   2.62183   2.62747
  Beta virt. eigenvalues --    2.63616   2.63876   2.63967   2.64550   2.64747
  Beta virt. eigenvalues --    2.65267   2.65615   2.66141   2.66217   2.66556
  Beta virt. eigenvalues --    2.66886   2.67535   2.67672   2.68594   2.68980
  Beta virt. eigenvalues --    2.69449   2.70106   2.70794   2.71212   2.71356
  Beta virt. eigenvalues --    2.72374   2.72472   2.72501   2.72631   2.73861
  Beta virt. eigenvalues --    2.74097   2.75514   2.76082   2.76420   2.78342
  Beta virt. eigenvalues --    2.79130   2.79263   2.80909   2.81021   2.82451
  Beta virt. eigenvalues --    2.82900   2.83409   2.83734   2.84811   2.84875
  Beta virt. eigenvalues --    2.87384   2.89342   2.89664   2.90545   2.90832
  Beta virt. eigenvalues --    2.90870   2.92394   2.93184   2.94206   2.94378
  Beta virt. eigenvalues --    2.95473   2.96059   2.96245   2.96957   2.97118
  Beta virt. eigenvalues --    2.97455   2.98054   2.98101   2.98743   2.98897
  Beta virt. eigenvalues --    3.00290   3.00813   3.02209   3.02311   3.02341
  Beta virt. eigenvalues --    3.03127   3.03702   3.04111   3.05342   3.05483
  Beta virt. eigenvalues --    3.08698   3.09581   3.10579   3.13951   3.14242
  Beta virt. eigenvalues --    3.14691   3.15036   3.15953   3.18736   3.22314
  Beta virt. eigenvalues --    3.22386   3.23031   3.23613   3.26307   3.26591
  Beta virt. eigenvalues --    3.29428   3.29447   3.33880   3.33881   3.34559
  Beta virt. eigenvalues --    3.35145   3.37640   3.37780   3.38558   3.39809
  Beta virt. eigenvalues --    3.41949   3.41970   3.44809   3.45119   3.46049
  Beta virt. eigenvalues --    3.46680   3.46926   3.47063   3.53474   3.53558
  Beta virt. eigenvalues --    3.54653   3.56897   3.59028   3.59181   3.60651
  Beta virt. eigenvalues --    3.61143   3.61712   3.62443   3.64124   3.73132
  Beta virt. eigenvalues --    3.73433   3.73737   3.73737   3.75313   3.76959
  Beta virt. eigenvalues --    3.77231   3.78768   3.84481   3.84800   3.86651
  Beta virt. eigenvalues --    3.86666   3.87665   3.87710   3.89472   3.90188
  Beta virt. eigenvalues --    3.95505   3.95603   3.97538   3.97681   4.00034
  Beta virt. eigenvalues --    4.00258   4.02960   4.04123   4.04406   4.04407
  Beta virt. eigenvalues --    4.05343   4.06620   4.08026   4.08486   4.09309
  Beta virt. eigenvalues --    4.09404   4.14722   4.15477   4.16434   4.19706
  Beta virt. eigenvalues --    4.27065   4.28044   4.40941   4.49466   4.49986
  Beta virt. eigenvalues --    4.52863   4.62128   4.63060   4.80435   4.81612
  Beta virt. eigenvalues --    4.82615   4.82818   4.87607   4.87608   5.07348
  Beta virt. eigenvalues --    5.07471   5.23584   5.24328   5.26012   5.26014
  Beta virt. eigenvalues --    5.61736   5.62425   5.75277   5.75292   5.76069
  Beta virt. eigenvalues --    5.76757   5.90136   6.07974   6.22145   7.80260
  Beta virt. eigenvalues --    8.15746   8.22339   9.54419   9.76765  23.46109
  Beta virt. eigenvalues --   23.46187  23.60927  23.61920  23.76635  23.77339
  Beta virt. eigenvalues --   23.84540  23.84541  23.87436  23.87479  23.87773
  Beta virt. eigenvalues --   23.88009  23.91604  23.91605  23.98149  23.98312
  Beta virt. eigenvalues --   24.02397  24.02408  24.07039  24.07132  24.09453
  Beta virt. eigenvalues --   24.09458  24.11420  24.11500  24.14611  24.14698
  Beta virt. eigenvalues --   24.16084  24.16100  25.60754  25.63120  25.65613
  Beta virt. eigenvalues --   25.65713  25.74424  25.88349  26.57710  33.77022
  Beta virt. eigenvalues --   34.01389  34.07067  35.36742  35.37368  35.48867
  Beta virt. eigenvalues --   35.48895  35.60317  35.60507  35.64723  35.66102
  Beta virt. eigenvalues --   49.89921  49.89921 147.29357 215.45644 215.74123
  Beta virt. eigenvalues --  777.09582
          Condensed to atoms (all electrons):
          Atomic-Atomic Spin Densities.
 Mulliken charges and spin densities:
               1          2
     1  Fe   1.387343   3.735802
     2  Cl  -0.769751   0.087750
     3  O   -0.342544   0.000040
     4  N   -0.530430   0.018621
     5  N   -0.383797   0.013545
     6  N   -0.001657   0.000994
     7  N   -0.332908   0.003173
     8  C    0.164224  -0.002632
     9  H    0.133999   0.000992
    10  C   -0.189278   0.001131
    11  H    0.104256   0.000825
    12  C    0.004736  -0.000725
    13  H    0.105447  -0.000034
    14  C   -0.098809   0.001238
    15  H    0.094037   0.000603
    16  C    0.246831   0.003387
    17  C    0.120411   0.001264
    18  C    0.136627   0.000583
    19  H    0.129550   0.000020
    20  C    0.162501   0.000826
    21  C   -0.033264   0.000294
    22  H    0.132803  -0.000014
    23  C   -0.139248  -0.000081
    24  H    0.116431   0.000002
    25  C    0.183069   0.000193
    26  C   -0.093080  -0.000063
    27  H    0.112564   0.000018
    28  C   -0.074458   0.000140
    29  H    0.115300   0.000003
    30  C   -0.136220  -0.000004
    31  H    0.116957   0.000005
    32  H    0.116714   0.000004
    33  H    0.135315   0.000000
    34  Cl  -0.769751   0.087750
    35  O   -0.342544   0.000040
    36  N   -0.530430   0.018621
    37  N   -0.383797   0.013545
    38  N   -0.001657   0.000994
    39  N   -0.332908   0.003173
    40  C    0.164224  -0.002632
    41  H    0.133999   0.000992
    42  C   -0.189278   0.001131
    43  H    0.104256   0.000825
    44  C    0.004736  -0.000725
    45  H    0.105447  -0.000034
    46  C   -0.098809   0.001238
    47  H    0.094037   0.000603
    48  C    0.246831   0.003387
    49  C    0.120411   0.001264
    50  C    0.136627   0.000583
    51  H    0.129550   0.000020
    52  C    0.162501   0.000826
    53  C   -0.033264   0.000294
    54  H    0.132803  -0.000014
    55  C   -0.139248  -0.000081
    56  H    0.116431   0.000002
    57  C    0.183069   0.000193
    58  C   -0.093080  -0.000063
    59  H    0.112564   0.000018
    60  C   -0.074458   0.000140
    61  H    0.115300   0.000003
    62  C   -0.136220  -0.000004
    63  H    0.116957   0.000005
    64  H    0.116714   0.000004
    65  H    0.135315   0.000000
 Sum of Mulliken charges =   0.00000   4.00000
 Mulliken charges and spin densities with hydrogens summed into heavy atoms:
               1          2
     1  Fe   1.387343   3.735802
     2  Cl  -0.769751   0.087750
     3  O   -0.342544   0.000040
     4  N   -0.530430   0.018621
     5  N   -0.383797   0.013545
     6  N   -0.001657   0.000994
     7  N   -0.332908   0.003173
     8  C    0.298222  -0.001640
    10  C   -0.085021   0.001955
    12  C    0.110183  -0.000759
    14  C   -0.004772   0.001841
    16  C    0.246831   0.003387
    17  C    0.120411   0.001264
    18  C    0.266178   0.000603
    20  C    0.162501   0.000826
    21  C    0.099539   0.000281
    23  C   -0.022817  -0.000079
    25  C    0.183069   0.000193
    26  C    0.019484  -0.000045
    28  C    0.040843   0.000143
    30  C    0.232766   0.000005
    34  Cl  -0.769751   0.087750
    35  O   -0.342544   0.000040
    36  N   -0.530430   0.018621
    37  N   -0.383797   0.013545
    38  N   -0.001657   0.000994
    39  N   -0.332908   0.003173
    40  C    0.298222  -0.001640
    42  C   -0.085021   0.001955
    44  C    0.110183  -0.000759
    46  C   -0.004772   0.001841
    48  C    0.246831   0.003387
    49  C    0.120411   0.001264
    50  C    0.266178   0.000603
    52  C    0.162501   0.000826
    53  C    0.099539   0.000281
    55  C   -0.022817  -0.000079
    57  C    0.183069   0.000193
    58  C    0.019484  -0.000045
    60  C    0.040843   0.000143
    62  C    0.232766   0.000005
 Electronic spatial extent (au):  <R**2>=          35785.6299
 Charge=              0.0000 electrons
 Dipole moment (field-independent basis, Debye):
    X=              0.0000    Y=              0.0000    Z=              0.0000  Tot=              0.0000
 Quadrupole moment (field-independent basis, Debye-Ang):
   XX=           -262.8449   YY=           -194.4948   ZZ=           -162.3040
   XY=             -4.1328   XZ=             71.9917   YZ=             11.8451
 Traceless Quadrupole moment (field-independent basis, Debye-Ang):
   XX=            -56.2970   YY=             12.0531   ZZ=             44.2439
   XY=             -4.1328   XZ=             71.9917   YZ=             11.8451
 Octapole moment (field-independent basis, Debye-Ang**2):
  XXX=              0.0000  YYY=              0.0000  ZZZ=              0.0000  XYY=              0.0000
  XXY=              0.0000  XXZ=              0.0000  XZZ=              0.0000  YZZ=              0.0000
  YYZ=              0.0000  XYZ=              0.0000
 Hexadecapole moment (field-independent basis, Debye-Ang**3):
 XXXX=         -10739.0890 YYYY=          -8116.5090 ZZZZ=         -19707.0575 XXXY=          -1804.3205
 XXXZ=          -7046.4519 YYYX=          -1830.8318 YYYZ=          -3433.9550 ZZZX=          -3808.7153
 ZZZY=          -3951.1767 XXYY=          -3197.1038 XXZZ=          -4812.4237 YYZZ=          -6306.0051
 XXYZ=          -1249.6537 YYXZ=          -2353.5134 ZZXY=           -708.6521
 N-N= 5.499894203215D+03 E-N=-2.009027898804D+04  KE= 3.844908347275D+03
 Symmetry AG   KE= 2.131657690427D+03
 Symmetry AU   KE= 1.713250656848D+03
                          Isotropic Fermi Contact Couplings
        Atom                 a.u.       MegaHertz       Gauss      10(-4) cm-1
     1  Fe(57)            -0.57879     -20.98690      -7.48865      -7.00048
     2  Cl(35)             0.05790       6.34630       2.26452       2.11690
     3  O(17)              0.00001      -0.00201      -0.00072      -0.00067
     4  N(14)              0.07588       6.12949       2.18715       2.04458
     5  N(14)              0.08643       6.98149       2.49117       2.32877
     6  N(14)              0.01119       0.90401       0.32257       0.30155
     7  N(14)              0.00979       0.79104       0.28226       0.26386
     8  C(13)             -0.00229      -0.64359      -0.22965      -0.21468
     9  H(1)               0.00049       0.54492       0.19444       0.18177
    10  C(13)              0.00187       0.52525       0.18742       0.17520
    11  H(1)               0.00015       0.16365       0.05839       0.05459
    12  C(13)              0.00011       0.02974       0.01061       0.00992
    13  H(1)              -0.00001      -0.01322      -0.00472      -0.00441
    14  C(13)              0.00173       0.48660       0.17363       0.16231
    15  H(1)               0.00016       0.17389       0.06205       0.05800
    16  C(13)             -0.00219      -0.61670      -0.22005      -0.20571
    17  C(13)             -0.00088      -0.24855      -0.08869      -0.08291
    18  C(13)              0.00039       0.10870       0.03879       0.03626
    19  H(1)               0.00002       0.02207       0.00787       0.00736
    20  C(13)              0.00056       0.15810       0.05641       0.05274
    21  C(13)             -0.00001      -0.00304      -0.00108      -0.00101
    22  H(1)               0.00000       0.00351       0.00125       0.00117
    23  C(13)             -0.00001      -0.00194      -0.00069      -0.00065
    24  H(1)               0.00000       0.00108       0.00039       0.00036
    25  C(13)              0.00001       0.00254       0.00091       0.00085
    26  C(13)              0.00007       0.01877       0.00670       0.00626
    27  H(1)               0.00001       0.00768       0.00274       0.00256
    28  C(13)              0.00022       0.06104       0.02178       0.02036
    29  H(1)               0.00001       0.00927       0.00331       0.00309
    30  C(13)              0.00000      -0.00035      -0.00012      -0.00012
    31  H(1)               0.00000       0.00041       0.00014       0.00014
    32  H(1)               0.00000       0.00098       0.00035       0.00033
    33  H(1)               0.00000      -0.00011      -0.00004      -0.00004
    34  Cl(35)             0.05790       6.34630       2.26452       2.11690
    35  O(17)              0.00001      -0.00201      -0.00072      -0.00067
    36  N(14)              0.07588       6.12949       2.18715       2.04458
    37  N(14)              0.08643       6.98149       2.49117       2.32877
    38  N(14)              0.01119       0.90401       0.32257       0.30155
    39  N(14)              0.00979       0.79104       0.28226       0.26386
    40  C(13)             -0.00229      -0.64359      -0.22965      -0.21468
    41  H(1)               0.00049       0.54492       0.19444       0.18177
    42  C(13)              0.00187       0.52525       0.18742       0.17520
    43  H(1)               0.00015       0.16365       0.05839       0.05459
    44  C(13)              0.00011       0.02974       0.01061       0.00992
    45  H(1)              -0.00001      -0.01322      -0.00472      -0.00441
    46  C(13)              0.00173       0.48660       0.17363       0.16231
    47  H(1)               0.00016       0.17389       0.06205       0.05800
    48  C(13)             -0.00219      -0.61670      -0.22005      -0.20571
    49  C(13)             -0.00088      -0.24855      -0.08869      -0.08291
    50  C(13)              0.00039       0.10870       0.03879       0.03626
    51  H(1)               0.00002       0.02207       0.00787       0.00736
    52  C(13)              0.00056       0.15810       0.05641       0.05274
    53  C(13)             -0.00001      -0.00304      -0.00108      -0.00101
    54  H(1)               0.00000       0.00351       0.00125       0.00117
    55  C(13)             -0.00001      -0.00194      -0.00069      -0.00065
    56  H(1)               0.00000       0.00108       0.00039       0.00036
    57  C(13)              0.00001       0.00254       0.00091       0.00085
    58  C(13)              0.00007       0.01877       0.00670       0.00626
    59  H(1)               0.00001       0.00768       0.00274       0.00256
    60  C(13)              0.00022       0.06104       0.02178       0.02036
    61  H(1)               0.00001       0.00927       0.00331       0.00309
    62  C(13)              0.00000      -0.00035      -0.00012      -0.00012
    63  H(1)               0.00000       0.00041       0.00014       0.00014
    64  H(1)               0.00000       0.00098       0.00035       0.00033
    65  H(1)               0.00000      -0.00011      -0.00004      -0.00004
 --------------------------------------------------------
       Center         ----  Spin Dipole Couplings  ----
                      3XX-RR        3YY-RR        3ZZ-RR
 --------------------------------------------------------
     1   Atom        0.885217     -0.750772     -0.134445
     2   Atom        0.114190     -0.112008     -0.002182
     3   Atom       -0.000083     -0.000584      0.000667
     4   Atom       -0.065242      0.145937     -0.080695
     5   Atom       -0.043176      0.006866      0.036310
     6   Atom       -0.003697     -0.013100      0.016797
     7   Atom       -0.003926     -0.001418      0.005344
     8   Atom       -0.006994      0.013474     -0.006480
     9   Atom       -0.000927     -0.001539      0.002467
    10   Atom       -0.003817      0.008869     -0.005052
    11   Atom       -0.001453      0.003123     -0.001671
    12   Atom       -0.004078      0.008601     -0.004523
    13   Atom       -0.002116      0.004584     -0.002469
    14   Atom       -0.006569      0.013450     -0.006882
    15   Atom       -0.004088      0.007516     -0.003428
    16   Atom       -0.019179      0.034694     -0.015516
    17   Atom       -0.016630      0.020110     -0.003480
    18   Atom       -0.005385      0.004054      0.001331
    19   Atom       -0.003200      0.003086      0.000114
    20   Atom       -0.000890     -0.002617      0.003506
    21   Atom       -0.001133     -0.002386      0.003519
    22   Atom       -0.002253     -0.003315      0.005568
    23   Atom       -0.000589     -0.001338      0.001928
    24   Atom       -0.000614     -0.001147      0.001761
    25   Atom       -0.000164     -0.000873      0.001037
    26   Atom       -0.000231     -0.000697      0.000929
    27   Atom       -0.000018     -0.000380      0.000398
    28   Atom        0.000005     -0.000850      0.000845
    29   Atom       -0.000098     -0.000070      0.000168
    30   Atom       -0.000185     -0.000522      0.000706
    31   Atom       -0.000128     -0.000584      0.000712
    32   Atom       -0.000319     -0.000535      0.000854
    33   Atom       -0.000116     -0.000388      0.000504
    34   Atom        0.114190     -0.112008     -0.002182
    35   Atom       -0.000083     -0.000584      0.000667
    36   Atom       -0.065242      0.145937     -0.080695
    37   Atom       -0.043176      0.006866      0.036310
    38   Atom       -0.003697     -0.013100      0.016797
    39   Atom       -0.003926     -0.001418      0.005344
    40   Atom       -0.006994      0.013474     -0.006480
    41   Atom       -0.000927     -0.001539      0.002467
    42   Atom       -0.003817      0.008869     -0.005052
    43   Atom       -0.001453      0.003123     -0.001671
    44   Atom       -0.004078      0.008601     -0.004523
    45   Atom       -0.002116      0.004584     -0.002469
    46   Atom       -0.006569      0.013450     -0.006882
    47   Atom       -0.004088      0.007516     -0.003428
    48   Atom       -0.019179      0.034694     -0.015516
    49   Atom       -0.016630      0.020110     -0.003480
    50   Atom       -0.005385      0.004054      0.001331
    51   Atom       -0.003200      0.003086      0.000114
    52   Atom       -0.000890     -0.002617      0.003506
    53   Atom       -0.001133     -0.002386      0.003519
    54   Atom       -0.002253     -0.003315      0.005568
    55   Atom       -0.000589     -0.001338      0.001928
    56   Atom       -0.000614     -0.001147      0.001761
    57   Atom       -0.000164     -0.000873      0.001037
    58   Atom       -0.000231     -0.000697      0.000929
    59   Atom       -0.000018     -0.000380      0.000398
    60   Atom        0.000005     -0.000850      0.000845
    61   Atom       -0.000098     -0.000070      0.000168
    62   Atom       -0.000185     -0.000522      0.000706
    63   Atom       -0.000128     -0.000584      0.000712
    64   Atom       -0.000319     -0.000535      0.000854
    65   Atom       -0.000116     -0.000388      0.000504
 --------------------------------------------------------
                        XY            XZ            YZ
 --------------------------------------------------------
     1   Atom        0.580925     -1.777917     -0.011582
     2   Atom        0.060239     -0.196750     -0.020646
     3   Atom        0.000078      0.000698      0.000447
     4   Atom       -0.059036      0.002538     -0.030774
     5   Atom        0.049319      0.055509      0.096538
     6   Atom        0.003867      0.023176      0.007998
     7   Atom        0.006055      0.006948      0.010662
     8   Atom       -0.018572      0.012265     -0.017281
     9   Atom       -0.015659      0.017496     -0.017245
    10   Atom       -0.006814      0.002108     -0.005175
    11   Atom       -0.004091      0.002301     -0.003874
    12   Atom       -0.003497      0.000758     -0.001493
    13   Atom       -0.001828      0.000235     -0.000823
    14   Atom       -0.002435     -0.000450      0.001509
    15   Atom       -0.000006      0.000025      0.002728
    16   Atom       -0.001290      0.002764      0.011829
    17   Atom        0.008648      0.008342      0.023263
    18   Atom        0.004704      0.004596      0.009832
    19   Atom        0.002305      0.001844      0.005301
    20   Atom        0.001688      0.004628      0.002570
    21   Atom        0.000310      0.002725      0.001132
    22   Atom        0.000141      0.003105      0.000283
    23   Atom        0.000270      0.001693      0.000445
    24   Atom        0.000034      0.001242      0.000062
    25   Atom        0.000229      0.001173      0.000686
    26   Atom        0.000799      0.001489      0.000984
    27   Atom        0.000634      0.001019      0.000765
    28   Atom        0.001448      0.002229      0.001899
    29   Atom        0.001887      0.001938      0.001962
    30   Atom        0.000081      0.000668      0.000146
    31   Atom        0.000009      0.000770      0.000014
    32   Atom        0.000064      0.000568      0.000153
    33   Atom        0.000071      0.000512      0.000126
    34   Atom        0.060239     -0.196750     -0.020646
    35   Atom        0.000078      0.000698      0.000447
    36   Atom       -0.059036      0.002538     -0.030774
    37   Atom        0.049319      0.055509      0.096538
    38   Atom        0.003867      0.023176      0.007998
    39   Atom        0.006055      0.006948      0.010662
    40   Atom       -0.018572      0.012265     -0.017281
    41   Atom       -0.015659      0.017496     -0.017245
    42   Atom       -0.006814      0.002108     -0.005175
    43   Atom       -0.004091      0.002301     -0.003874
    44   Atom       -0.003497      0.000758     -0.001493
    45   Atom       -0.001828      0.000235     -0.000823
    46   Atom       -0.002435     -0.000450      0.001509
    47   Atom       -0.000006      0.000025      0.002728
    48   Atom       -0.001290      0.002764      0.011829
    49   Atom        0.008648      0.008342      0.023263
    50   Atom        0.004704      0.004596      0.009832
    51   Atom        0.002305      0.001844      0.005301
    52   Atom        0.001688      0.004628      0.002570
    53   Atom        0.000310      0.002725      0.001132
    54   Atom        0.000141      0.003105      0.000283
    55   Atom        0.000270      0.001693      0.000445
    56   Atom        0.000034      0.001242      0.000062
    57   Atom        0.000229      0.001173      0.000686
    58   Atom        0.000799      0.001489      0.000984
    59   Atom        0.000634      0.001019      0.000765
    60   Atom        0.001448      0.002229      0.001899
    61   Atom        0.001887      0.001938      0.001962
    62   Atom        0.000081      0.000668      0.000146
    63   Atom        0.000009      0.000770      0.000014
    64   Atom        0.000064      0.000568      0.000153
    65   Atom        0.000071      0.000512      0.000126
 --------------------------------------------------------


 ---------------------------------------------------------------------------------
              Anisotropic Spin Dipole Couplings in Principal Axis System
 ---------------------------------------------------------------------------------

       Atom             a.u.   MegaHertz   Gauss  10(-4) cm-1        Axes

              Baa    -1.6174   -28.002    -9.992    -9.340  0.5920 -0.3874  0.7067
     1 Fe(57) Bbb    -0.6810   -11.791    -4.207    -3.933  0.1171  0.9089  0.4001
              Bcc     2.2984    39.792    14.199    13.273  0.7974  0.1541 -0.5835
 
              Baa    -0.1591    -8.327    -2.971    -2.778  0.5846 -0.4525  0.6734
     2 Cl(35) Bbb    -0.1117    -5.846    -2.086    -1.950  0.1593  0.8779  0.4516
              Bcc     0.2708    14.173     5.057     4.728  0.7956  0.1568 -0.5853
 
              Baa    -0.0008     0.056     0.020     0.019  0.3295  0.8450 -0.4212
     3 O(17)  Bbb    -0.0004     0.030     0.011     0.010  0.8134 -0.4805 -0.3278
              Bcc     0.0012    -0.086    -0.031    -0.029  0.4794  0.2346  0.8457
 
              Baa    -0.0881    -3.400    -1.213    -1.134  0.5300  0.2406  0.8132
     4 N(14)  Bbb    -0.0769    -2.967    -1.059    -0.990  0.8110  0.1363 -0.5689
              Bcc     0.1651     6.367     2.272     2.124 -0.2477  0.9610 -0.1229
 
              Baa    -0.0764    -2.946    -1.051    -0.983 -0.2388  0.7924 -0.5613
     5 N(14)  Bbb    -0.0717    -2.765    -0.987    -0.922  0.9011 -0.0346 -0.4322
              Bcc     0.1481     5.711     2.038     1.905  0.3619  0.6090  0.7058
 
              Baa    -0.0191    -0.736    -0.263    -0.245  0.7886  0.2447 -0.5641
     6 N(14)  Bbb    -0.0145    -0.559    -0.199    -0.186 -0.3068  0.9516 -0.0160
              Bcc     0.0336     1.294     0.462     0.432  0.5329  0.1857  0.8256
 
              Baa    -0.0095    -0.368    -0.131    -0.123 -0.3758  0.8275 -0.4172
     7 N(14)  Bbb    -0.0076    -0.293    -0.105    -0.098  0.8360  0.1086 -0.5378
              Bcc     0.0172     0.662     0.236     0.221  0.3997  0.5509  0.7326
 
              Baa    -0.0192    -2.578    -0.920    -0.860  0.8148  0.1699 -0.5543
     8 C(13)  Bbb    -0.0160    -2.141    -0.764    -0.714  0.3443  0.6274  0.6985
              Bcc     0.0352     4.719     1.684     1.574 -0.4664  0.7599 -0.4527
 
              Baa    -0.0169    -9.030    -3.222    -3.012  0.3907  0.8341  0.3893
     9 H(1)   Bbb    -0.0168    -8.968    -3.200    -2.991  0.7299 -0.0230 -0.6831
              Bcc     0.0337    17.997     6.422     6.003  0.5609 -0.5511  0.6178
 
              Baa    -0.0069    -0.924    -0.330    -0.308  0.6372  0.4749  0.6070
    10 C(13)  Bbb    -0.0066    -0.889    -0.317    -0.297 -0.6702 -0.0473  0.7407
              Bcc     0.0135     1.814     0.647     0.605 -0.3805  0.8788 -0.2881
 
              Baa    -0.0039    -2.064    -0.737    -0.689  0.8207  0.1797 -0.5424
    11 H(1)   Bbb    -0.0038    -2.039    -0.728    -0.680  0.3434  0.6036  0.7195
              Bcc     0.0077     4.104     1.464     1.369 -0.4567  0.7768 -0.4337
 
              Baa    -0.0052    -0.702    -0.250    -0.234  0.8112  0.1439 -0.5668
    12 C(13)  Bbb    -0.0045    -0.599    -0.214    -0.200  0.5285  0.2347  0.8159
              Bcc     0.0097     1.300     0.464     0.434 -0.2505  0.9613 -0.1143
 
              Baa    -0.0026    -1.387    -0.495    -0.463  0.8067  0.1395 -0.5743
    13 H(1)   Bbb    -0.0025    -1.359    -0.485    -0.453  0.5374  0.2313  0.8110
              Bcc     0.0051     2.746     0.980     0.916 -0.2459  0.9628 -0.1117
 
              Baa    -0.0072    -0.967    -0.345    -0.322  0.6154  0.0150  0.7881
    14 C(13)  Bbb    -0.0067    -0.893    -0.319    -0.298  0.7791  0.1402 -0.6110
              Bcc     0.0139     1.860     0.664     0.620 -0.1197  0.9900  0.0746
 
              Baa    -0.0041    -2.191    -0.782    -0.731  0.8140  0.1331 -0.5654
    15 H(1)   Bbb    -0.0041    -2.162    -0.771    -0.721  0.5808 -0.1866  0.7924
              Bcc     0.0082     4.353     1.553     1.452  0.0000  0.9734  0.2292
 
              Baa    -0.0217    -2.911    -1.039    -0.971  0.7646  0.1490 -0.6271
    16 C(13)  Bbb    -0.0157    -2.100    -0.749    -0.701  0.6444 -0.1592  0.7479
              Bcc     0.0373     5.012     1.788     1.672 -0.0116  0.9759  0.2178
 
              Baa    -0.0211    -2.832    -1.011    -0.945  0.7803  0.1752 -0.6004
    17 C(13)  Bbb    -0.0159    -2.129    -0.760    -0.710  0.5876 -0.5342  0.6077
              Bcc     0.0370     4.961     1.770     1.655  0.2143  0.8270  0.5198
 
              Baa    -0.0078    -1.042    -0.372    -0.348  0.7896  0.1750 -0.5882
    18 C(13)  Bbb    -0.0070    -0.938    -0.335    -0.313 -0.5296  0.6785 -0.5090
              Bcc     0.0148     1.981     0.707     0.661  0.3100  0.7134  0.6285
 
              Baa    -0.0040    -2.150    -0.767    -0.717  0.8280  0.1369 -0.5437
    19 H(1)   Bbb    -0.0039    -2.060    -0.735    -0.687 -0.4983  0.6244 -0.6016
              Bcc     0.0079     4.210     1.502     1.404  0.2571  0.7691  0.5852
 
              Baa    -0.0038    -0.513    -0.183    -0.171  0.8590 -0.1847 -0.4775
    20 C(13)  Bbb    -0.0036    -0.477    -0.170    -0.159  0.0087  0.9378 -0.3471
              Bcc     0.0074     0.990     0.353     0.330  0.5119  0.2940  0.8072
 
              Baa    -0.0027    -0.361    -0.129    -0.120  0.4326  0.8342 -0.3420
    21 C(13)  Bbb    -0.0023    -0.305    -0.109    -0.102  0.8029 -0.5290 -0.2746
              Bcc     0.0050     0.665     0.237     0.222  0.4100  0.1558  0.8987
 
              Baa    -0.0034    -1.798    -0.642    -0.600  0.7209 -0.6539 -0.2297
    22 H(1)   Bbb    -0.0033    -1.755    -0.626    -0.586  0.6099  0.7559 -0.2379
              Bcc     0.0067     3.554     1.268     1.185  0.3292  0.0314  0.9437
 
              Baa    -0.0015    -0.197    -0.070    -0.066  0.7809 -0.5370 -0.3191
    23 C(13)  Bbb    -0.0014    -0.185    -0.066    -0.062  0.4366  0.8345 -0.3361
              Bcc     0.0028     0.382     0.136     0.127  0.4468  0.1232  0.8861
 
              Baa    -0.0012    -0.616    -0.220    -0.205 -0.5475  0.8084  0.2160
    24 H(1)   Bbb    -0.0011    -0.608    -0.217    -0.203  0.7388  0.5882 -0.3288
              Bcc     0.0023     1.224     0.437     0.408  0.3929  0.0205  0.9194
 
              Baa    -0.0011    -0.154    -0.055    -0.051  0.3326  0.8337 -0.4409
    25 C(13)  Bbb    -0.0008    -0.106    -0.038    -0.035  0.8035 -0.4952 -0.3303
              Bcc     0.0019     0.259     0.093     0.086  0.4937  0.2444  0.8346
 
              Baa    -0.0013    -0.178    -0.064    -0.059  0.7739 -0.5778 -0.2590
    26 C(13)  Bbb    -0.0011    -0.151    -0.054    -0.050  0.3428  0.7263 -0.5958
              Bcc     0.0025     0.329     0.117     0.110  0.5324  0.3723  0.7602
 
              Baa    -0.0009    -0.458    -0.163    -0.153 -0.6662  0.7405  0.0891
    27 H(1)   Bbb    -0.0008    -0.451    -0.161    -0.150 -0.4788 -0.5162  0.7101
              Bcc     0.0017     0.909     0.324     0.303  0.5718  0.4304  0.6984
 
              Baa    -0.0021    -0.279    -0.100    -0.093 -0.0040  0.8403 -0.5421
    28 C(13)  Bbb    -0.0018    -0.243    -0.087    -0.081  0.8255 -0.3032 -0.4760
              Bcc     0.0039     0.523     0.186     0.174  0.5644  0.4495  0.6925
 
              Baa    -0.0020    -1.052    -0.375    -0.351 -0.6810  0.7304 -0.0528
    29 H(1)   Bbb    -0.0019    -1.009    -0.360    -0.336 -0.4670 -0.3776  0.7996
              Bcc     0.0039     2.061     0.735     0.687  0.5641  0.5692  0.5982
 
              Baa    -0.0005    -0.073    -0.026    -0.024  0.8007 -0.4686 -0.3732
    30 C(13)  Bbb    -0.0005    -0.072    -0.026    -0.024  0.3721  0.8773 -0.3032
              Bcc     0.0011     0.145     0.052     0.048  0.4695  0.1038  0.8768
 
              Baa    -0.0006    -0.312    -0.111    -0.104  0.7203 -0.5510 -0.4215
    31 H(1)   Bbb    -0.0006    -0.311    -0.111    -0.104  0.4697  0.8345 -0.2881
              Bcc     0.0012     0.623     0.222     0.208  0.5105  0.0095  0.8598
 
              Baa    -0.0006    -0.295    -0.105    -0.098 -0.5086  0.8536  0.1127
    32 H(1)   Bbb    -0.0005    -0.292    -0.104    -0.098  0.7758  0.5111 -0.3700
              Bcc     0.0011     0.587     0.210     0.196  0.3735  0.1007  0.9221
 
              Baa    -0.0004    -0.216    -0.077    -0.072 -0.4075  0.9072  0.1041
    33 H(1)   Bbb    -0.0004    -0.216    -0.077    -0.072  0.7723  0.4032 -0.4909
              Bcc     0.0008     0.432     0.154     0.144  0.4874  0.1196  0.8650
 
              Baa    -0.1591    -8.327    -2.971    -2.778  0.5846 -0.4525  0.6734
    34 Cl(35) Bbb    -0.1117    -5.846    -2.086    -1.950  0.1593  0.8779  0.4516
              Bcc     0.2708    14.173     5.057     4.728  0.7956  0.1568 -0.5853
 
              Baa    -0.0008     0.056     0.020     0.019  0.3295  0.8450 -0.4212
    35 O(17)  Bbb    -0.0004     0.030     0.011     0.010  0.8134 -0.4805 -0.3278
              Bcc     0.0012    -0.086    -0.031    -0.029  0.4794  0.2346  0.8457
 
              Baa    -0.0881    -3.400    -1.213    -1.134  0.5300  0.2406  0.8132
    36 N(14)  Bbb    -0.0769    -2.967    -1.059    -0.990  0.8110  0.1363 -0.5689
              Bcc     0.1651     6.367     2.272     2.124 -0.2477  0.9610 -0.1229
 
              Baa    -0.0764    -2.946    -1.051    -0.983 -0.2388  0.7924 -0.5613
    37 N(14)  Bbb    -0.0717    -2.765    -0.987    -0.922  0.9011 -0.0346 -0.4322
              Bcc     0.1481     5.711     2.038     1.905  0.3619  0.6090  0.7058
 
              Baa    -0.0191    -0.736    -0.263    -0.245  0.7886  0.2447 -0.5641
    38 N(14)  Bbb    -0.0145    -0.559    -0.199    -0.186 -0.3068  0.9516 -0.0160
              Bcc     0.0336     1.294     0.462     0.432  0.5329  0.1857  0.8256
 
              Baa    -0.0095    -0.368    -0.131    -0.123 -0.3758  0.8275 -0.4172
    39 N(14)  Bbb    -0.0076    -0.293    -0.105    -0.098  0.8360  0.1086 -0.5378
              Bcc     0.0172     0.662     0.236     0.221  0.3997  0.5509  0.7326
 
              Baa    -0.0192    -2.578    -0.920    -0.860  0.8148  0.1699 -0.5543
    40 C(13)  Bbb    -0.0160    -2.141    -0.764    -0.714  0.3443  0.6274  0.6985
              Bcc     0.0352     4.719     1.684     1.574 -0.4664  0.7599 -0.4527
 
              Baa    -0.0169    -9.030    -3.222    -3.012  0.3907  0.8341  0.3893
    41 H(1)   Bbb    -0.0168    -8.968    -3.200    -2.991  0.7299 -0.0230 -0.6831
              Bcc     0.0337    17.997     6.422     6.003  0.5609 -0.5511  0.6178
 
              Baa    -0.0069    -0.924    -0.330    -0.308  0.6372  0.4749  0.6070
    42 C(13)  Bbb    -0.0066    -0.889    -0.317    -0.297 -0.6702 -0.0473  0.7407
              Bcc     0.0135     1.814     0.647     0.605 -0.3805  0.8788 -0.2881
 
              Baa    -0.0039    -2.064    -0.737    -0.689  0.8207  0.1797 -0.5424
    43 H(1)   Bbb    -0.0038    -2.039    -0.728    -0.680  0.3434  0.6036  0.7195
              Bcc     0.0077     4.104     1.464     1.369 -0.4567  0.7768 -0.4337
 
              Baa    -0.0052    -0.702    -0.250    -0.234  0.8112  0.1439 -0.5668
    44 C(13)  Bbb    -0.0045    -0.599    -0.214    -0.200  0.5285  0.2347  0.8159
              Bcc     0.0097     1.300     0.464     0.434 -0.2505  0.9613 -0.1143
 
              Baa    -0.0026    -1.387    -0.495    -0.463  0.8067  0.1395 -0.5743
    45 H(1)   Bbb    -0.0025    -1.359    -0.485    -0.453  0.5374  0.2313  0.8110
              Bcc     0.0051     2.746     0.980     0.916 -0.2459  0.9628 -0.1117
 
              Baa    -0.0072    -0.967    -0.345    -0.322  0.6154  0.0150  0.7881
    46 C(13)  Bbb    -0.0067    -0.893    -0.319    -0.298  0.7791  0.1402 -0.6110
              Bcc     0.0139     1.860     0.664     0.620 -0.1197  0.9900  0.0746
 
              Baa    -0.0041    -2.191    -0.782    -0.731  0.8140  0.1331 -0.5654
    47 H(1)   Bbb    -0.0041    -2.162    -0.771    -0.721  0.5808 -0.1866  0.7924
              Bcc     0.0082     4.353     1.553     1.452  0.0000  0.9734  0.2292
 
              Baa    -0.0217    -2.911    -1.039    -0.971  0.7646  0.1490 -0.6271
    48 C(13)  Bbb    -0.0157    -2.100    -0.749    -0.701  0.6444 -0.1592  0.7479
              Bcc     0.0373     5.012     1.788     1.672 -0.0116  0.9759  0.2178
 
              Baa    -0.0211    -2.832    -1.011    -0.945  0.7803  0.1752 -0.6004
    49 C(13)  Bbb    -0.0159    -2.129    -0.760    -0.710  0.5876 -0.5342  0.6077
              Bcc     0.0370     4.961     1.770     1.655  0.2143  0.8270  0.5198
 
              Baa    -0.0078    -1.042    -0.372    -0.348  0.7896  0.1750 -0.5882
    50 C(13)  Bbb    -0.0070    -0.938    -0.335    -0.313 -0.5296  0.6785 -0.5090
              Bcc     0.0148     1.981     0.707     0.661  0.3100  0.7134  0.6285
 
              Baa    -0.0040    -2.150    -0.767    -0.717  0.8280  0.1369 -0.5437
    51 H(1)   Bbb    -0.0039    -2.060    -0.735    -0.687 -0.4983  0.6244 -0.6016
              Bcc     0.0079     4.210     1.502     1.404  0.2571  0.7691  0.5852
 
              Baa    -0.0038    -0.513    -0.183    -0.171  0.8590 -0.1847 -0.4775
    52 C(13)  Bbb    -0.0036    -0.477    -0.170    -0.159  0.0087  0.9378 -0.3471
              Bcc     0.0074     0.990     0.353     0.330  0.5119  0.2940  0.8072
 
              Baa    -0.0027    -0.361    -0.129    -0.120  0.4326  0.8342 -0.3420
    53 C(13)  Bbb    -0.0023    -0.305    -0.109    -0.102  0.8029 -0.5290 -0.2746
              Bcc     0.0050     0.665     0.237     0.222  0.4100  0.1558  0.8987
 
              Baa    -0.0034    -1.798    -0.642    -0.600  0.7209 -0.6539 -0.2297
    54 H(1)   Bbb    -0.0033    -1.755    -0.626    -0.586  0.6099  0.7559 -0.2379
              Bcc     0.0067     3.554     1.268     1.185  0.3292  0.0314  0.9437
 
              Baa    -0.0015    -0.197    -0.070    -0.066  0.7809 -0.5370 -0.3191
    55 C(13)  Bbb    -0.0014    -0.185    -0.066    -0.062  0.4366  0.8345 -0.3361
              Bcc     0.0028     0.382     0.136     0.127  0.4468  0.1232  0.8861
 
              Baa    -0.0012    -0.616    -0.220    -0.205 -0.5475  0.8084  0.2160
    56 H(1)   Bbb    -0.0011    -0.608    -0.217    -0.203  0.7388  0.5882 -0.3288
              Bcc     0.0023     1.224     0.437     0.408  0.3929  0.0205  0.9194
 
              Baa    -0.0011    -0.154    -0.055    -0.051  0.3326  0.8337 -0.4409
    57 C(13)  Bbb    -0.0008    -0.106    -0.038    -0.035  0.8035 -0.4952 -0.3303
              Bcc     0.0019     0.259     0.093     0.086  0.4937  0.2444  0.8346
 
              Baa    -0.0013    -0.178    -0.064    -0.059  0.7739 -0.5778 -0.2590
    58 C(13)  Bbb    -0.0011    -0.151    -0.054    -0.050  0.3428  0.7263 -0.5958
              Bcc     0.0025     0.329     0.117     0.110  0.5324  0.3723  0.7602
 
              Baa    -0.0009    -0.458    -0.163    -0.153 -0.6662  0.7405  0.0891
    59 H(1)   Bbb    -0.0008    -0.451    -0.161    -0.150 -0.4788 -0.5162  0.7101
              Bcc     0.0017     0.909     0.324     0.303  0.5718  0.4304  0.6984
 
              Baa    -0.0021    -0.279    -0.100    -0.093 -0.0040  0.8403 -0.5421
    60 C(13)  Bbb    -0.0018    -0.243    -0.087    -0.081  0.8255 -0.3032 -0.4760
              Bcc     0.0039     0.523     0.186     0.174  0.5644  0.4495  0.6925
 
              Baa    -0.0020    -1.052    -0.375    -0.351 -0.6810  0.7304 -0.0528
    61 H(1)   Bbb    -0.0019    -1.009    -0.360    -0.336 -0.4670 -0.3776  0.7996
              Bcc     0.0039     2.061     0.735     0.687  0.5641  0.5692  0.5982
 
              Baa    -0.0005    -0.073    -0.026    -0.024  0.8007 -0.4686 -0.3732
    62 C(13)  Bbb    -0.0005    -0.072    -0.026    -0.024  0.3721  0.8773 -0.3032
              Bcc     0.0011     0.145     0.052     0.048  0.4695  0.1038  0.8768
 
              Baa    -0.0006    -0.312    -0.111    -0.104  0.7203 -0.5510 -0.4215
    63 H(1)   Bbb    -0.0006    -0.311    -0.111    -0.104  0.4697  0.8345 -0.2881
              Bcc     0.0012     0.623     0.222     0.208  0.5105  0.0095  0.8598
 
              Baa    -0.0006    -0.295    -0.105    -0.098 -0.5086  0.8536  0.1127
    64 H(1)   Bbb    -0.0005    -0.292    -0.104    -0.098  0.7758  0.5111 -0.3700
              Bcc     0.0011     0.587     0.210     0.196  0.3735  0.1007  0.9221
 
              Baa    -0.0004    -0.216    -0.077    -0.072 -0.4075  0.9072  0.1041
    65 H(1)   Bbb    -0.0004    -0.216    -0.077    -0.072  0.7723  0.4032 -0.4909
              Bcc     0.0008     0.432     0.154     0.144  0.4874  0.1196  0.8650
 

 ---------------------------------------------------------------------------------

 No NMR shielding tensors so no spin-rotation constants.
 Leave Link  601 at Sat Oct 20 14:54:54 2018, MaxMem=  1073741824 cpu:       152.5
 (Enter /soft/sl6.3/x86_64/gaussian/g09_d01/g09/l701.exe)
 Compute integral first derivatives.
 ... and contract with generalized density number  0.
 Leave Link  701 at Sat Oct 20 14:54:55 2018, MaxMem=  1073741824 cpu:        18.0
 (Enter /soft/sl6.3/x86_64/gaussian/g09_d01/g09/l702.exe)
 L702 exits ... SP integral derivatives will be done elsewhere.
 Leave Link  702 at Sat Oct 20 14:54:55 2018, MaxMem=  1073741824 cpu:         0.4
 (Enter /soft/sl6.3/x86_64/gaussian/g09_d01/g09/l703.exe)
 Compute integral first derivatives, UseDBF=F ICtDFT=           0.
 Integral derivatives from FoFJK, PRISM(SPDF).
 Calling FoFJK, ICntrl=      2127 FMM=F ISym2X=1 I1Cent= 0 IOpClX= 1 NMat=1 NMatS=1 NMatT=0.
 FoFJK:  IHMeth= 1 ICntrl=    2127 DoSepK=F KAlg= 0 I1Cent=   0 FoldK=F
 IRaf=         0 NMat=   1 IRICut=       1 DoRegI=T DoRafI=F ISym2E= 1.
 FoFCou: FMM=F IPFlag=           0 FMFlag=      100000 FMFlg1=        2800
         NFxFlg=           0 DoJE=F BraDBF=F KetDBF=F FulRan=T
         wScrn=  0.000000 ICntrl=    2127 IOpCl=  1 I1Cent=           0 NGrid=           0
         NMat0=    1 NMatS0=      1 NMatT0=    0 NMatD0=    1 NMtDS0=    0 NMtDT0=    0
 Petite list used in FoFCou.
 Leave Link  703 at Sat Oct 20 14:56:17 2018, MaxMem=  1073741824 cpu:      1313.8
 (Enter /soft/sl6.3/x86_64/gaussian/g09_d01/g09/l716.exe)
 Dipole        =-3.69492631D-13 1.29205197D-12 2.19024798D-12
 ***** Axes restored to original set *****
 -------------------------------------------------------------------
 Center     Atomic                   Forces (Hartrees/Bohr)
 Number     Number              X              Y              Z
 -------------------------------------------------------------------
      1       26           0.000000000    0.000000000    0.000000000
      2       17          -0.000002006   -0.000000781    0.000002904
      3        8           0.000001964   -0.000001403   -0.000001876
      4        7           0.000003548    0.000005209    0.000012886
      5        7          -0.000002680   -0.000000787   -0.000009910
      6        7           0.000000018    0.000000787    0.000009891
      7        7           0.000001569    0.000000999    0.000001720
      8        6           0.000000243   -0.000010970   -0.000004996
      9        1           0.000000764    0.000002913    0.000000784
     10        6           0.000002347    0.000000118   -0.000002297
     11        1           0.000002732    0.000003856    0.000000324
     12        6           0.000003081   -0.000003177   -0.000001517
     13        1           0.000004167    0.000001497   -0.000000658
     14        6           0.000005776    0.000000864    0.000001504
     15        1           0.000003089    0.000002102   -0.000002016
     16        6          -0.000000118    0.000006552   -0.000002064
     17        6           0.000009345   -0.000008976   -0.000004898
     18        6          -0.000000205    0.000001073    0.000000912
     19        1           0.000004304   -0.000000380   -0.000001804
     20        6           0.000001779   -0.000002424   -0.000003147
     21        6           0.000002237   -0.000001888    0.000000740
     22        1           0.000000696    0.000000030   -0.000000144
     23        6           0.000001234   -0.000000828   -0.000001638
     24        1           0.000001122   -0.000001244    0.000000043
     25        6           0.000001715   -0.000000467    0.000001936
     26        6           0.000003286   -0.000002586   -0.000000970
     27        1           0.000003280   -0.000002240   -0.000001196
     28        6          -0.000000264   -0.000000552   -0.000000332
     29        1           0.000003808   -0.000001799   -0.000000335
     30        6           0.000001287   -0.000002464   -0.000000646
     31        1           0.000000543   -0.000002017   -0.000000793
     32        1           0.000001341   -0.000000841   -0.000000488
     33        1           0.000001393   -0.000001888   -0.000001320
     34       17           0.000002006    0.000000781   -0.000002904
     35        8          -0.000001964    0.000001403    0.000001876
     36        7          -0.000003548   -0.000005209   -0.000012886
     37        7           0.000002680    0.000000787    0.000009910
     38        7          -0.000000018   -0.000000787   -0.000009891
     39        7          -0.000001569   -0.000000999   -0.000001720
     40        6          -0.000000243    0.000010970    0.000004996
     41        1          -0.000000764   -0.000002913   -0.000000784
     42        6          -0.000002347   -0.000000118    0.000002297
     43        1          -0.000002732   -0.000003856   -0.000000324
     44        6          -0.000003081    0.000003177    0.000001517
     45        1          -0.000004167   -0.000001497    0.000000658
     46        6          -0.000005776   -0.000000864   -0.000001504
     47        1          -0.000003089   -0.000002102    0.000002016
     48        6           0.000000118   -0.000006552    0.000002064
     49        6          -0.000009345    0.000008976    0.000004898
     50        6           0.000000205   -0.000001073   -0.000000912
     51        1          -0.000004304    0.000000380    0.000001804
     52        6          -0.000001779    0.000002424    0.000003147
     53        6          -0.000002237    0.000001888   -0.000000740
     54        1          -0.000000696   -0.000000030    0.000000144
     55        6          -0.000001234    0.000000828    0.000001638
     56        1          -0.000001122    0.000001244   -0.000000043
     57        6          -0.000001715    0.000000467   -0.000001936
     58        6          -0.000003286    0.000002586    0.000000970
     59        1          -0.000003280    0.000002240    0.000001196
     60        6           0.000000264    0.000000552    0.000000332
     61        1          -0.000003808    0.000001799    0.000000335
     62        6          -0.000001287    0.000002464    0.000000646
     63        1          -0.000000543    0.000002017    0.000000793
     64        1          -0.000001341    0.000000841    0.000000488
     65        1          -0.000001393    0.000001888    0.000001320
 -------------------------------------------------------------------
 Cartesian Forces:  Max     0.000012886 RMS     0.000003370
 Leave Link  716 at Sat Oct 20 14:56:17 2018, MaxMem=  1073741824 cpu:         0.6
 (Enter /soft/sl6.3/x86_64/gaussian/g09_d01/g09/l103.exe)

 GradGradGradGradGradGradGradGradGradGradGradGradGradGradGradGradGradGrad
 Berny optimization.
 FormGI is forming the generalized inverse of G from B-inverse, IUseBI=4.
 GSVD:  received Info=                   1 from GESDD.
 Internal  Forces:  Max     0.000010201 RMS     0.000001712
 Search for a local minimum.
 Step number   1 out of a maximum of  390
 All quantities printed in internal units (Hartrees-Bohrs-Radians)
 RMS Force = .17120D-05 SwitMx=.10000D-02 MixMth= 2
 Mixed Optimization -- En-DIIS/RFO-DIIS
 Second derivative matrix not updated -- first step.
 ITU=  0
     Eigenvalues ---    0.00564   0.00660   0.00801   0.00817   0.01066
     Eigenvalues ---    0.01133   0.01348   0.01348   0.01382   0.01382
     Eigenvalues ---    0.01522   0.01744   0.01798   0.01802   0.01887
     Eigenvalues ---    0.01887   0.01922   0.01922   0.02087   0.02092
     Eigenvalues ---    0.02095   0.02095   0.02128   0.02128   0.02146
     Eigenvalues ---    0.02146   0.02167   0.02167   0.02183   0.02183
     Eigenvalues ---    0.02193   0.02193   0.02198   0.02198   0.02205
     Eigenvalues ---    0.02205   0.02207   0.02207   0.02207   0.02207
     Eigenvalues ---    0.02221   0.02221   0.02232   0.02232   0.02233
     Eigenvalues ---    0.02233   0.02251   0.02251   0.02327   0.02327
     Eigenvalues ---    0.02327   0.02330   0.02401   0.02402   0.02975
     Eigenvalues ---    0.04477   0.04674   0.06638   0.08608   0.08647
     Eigenvalues ---    0.08650   0.08650   0.09079   0.10028   0.10028
     Eigenvalues ---    0.10041   0.10043   0.10662   0.10662   0.12611
     Eigenvalues ---    0.14473   0.15975   0.15975   0.15995   0.15995
     Eigenvalues ---    0.15998   0.15998   0.15999   0.15999   0.16000
     Eigenvalues ---    0.16000   0.16000   0.16000   0.16000   0.16000
     Eigenvalues ---    0.16000   0.16000   0.16000   0.16000   0.16000
     Eigenvalues ---    0.16000   0.16000   0.16000   0.16000   0.16000
     Eigenvalues ---    0.22000   0.22000   0.22000   0.22000   0.22008
     Eigenvalues ---    0.22629   0.22649   0.22976   0.22976   0.23826
     Eigenvalues ---    0.23849   0.24000   0.24000   0.24521   0.24570
     Eigenvalues ---    0.24954   0.24956   0.24989   0.24989   0.24992
     Eigenvalues ---    0.24994   0.24996   0.25000   0.25000   0.25000
     Eigenvalues ---    0.25000   0.25000   0.25000   0.34220   0.34220
     Eigenvalues ---    0.34225   0.34225   0.35014   0.35014   0.35048
     Eigenvalues ---    0.35490   0.35490   0.35498   0.35523   0.35523
     Eigenvalues ---    0.35586   0.35586   0.35619   0.35619   0.35676
     Eigenvalues ---    0.35676   0.35680   0.35680   0.35752   0.35752
     Eigenvalues ---    0.35861   0.35861   0.36570   0.36570   0.41573
     Eigenvalues ---    0.41573   0.41953   0.41953   0.42117   0.42117
     Eigenvalues ---    0.42351   0.42351   0.42481   0.42481   0.42984
     Eigenvalues ---    0.42995   0.44296   0.44296   0.45922   0.45922
     Eigenvalues ---    0.46046   0.46046   0.46532   0.46534   0.46677
     Eigenvalues ---    0.46677   0.46983   0.46983   0.47265   0.47265
     Eigenvalues ---    0.47884   0.47884   0.51214   0.51214   0.52395
     Eigenvalues ---    0.52474   0.53417   0.53417   0.53680   0.53696
     Eigenvalues ---    0.57051   0.57060   0.65916   0.65921
 RFO step:  Lambda=-1.59061702D-08 EMin= 5.63628214D-03
 Linear search not attempted -- first point.
 Iteration  1 RMS(Cart)=  0.00012757 RMS(Int)=  0.00000001
 Iteration  2 RMS(Cart)=  0.00000001 RMS(Int)=  0.00000000
 ITry= 1 IFail=0 DXMaxC= 5.55D-04 DCOld= 1.00D+10 DXMaxT= 3.00D-01 DXLimC= 3.00D+00 Rises=F
 ClnCor:  largest displacement from symmetrization is 3.43D-08 for atom    65.
 Variable       Old X    -DE/DX   Delta X   Delta X   Delta X     New X
                                 (Linear)    (Quad)   (Total)
    R1        4.54033   0.00000   0.00000   0.00004   0.00004   4.54036
    R2        4.25863   0.00000   0.00000  -0.00005  -0.00005   4.25859
    R3        4.23035   0.00000   0.00000   0.00000   0.00000   4.23035
    R4        4.54033   0.00000   0.00000   0.00004   0.00004   4.54036
    R5        4.25863   0.00000   0.00000  -0.00005  -0.00005   4.25859
    R6        4.23035   0.00000   0.00000   0.00000   0.00000   4.23035
    R7        2.56567   0.00000   0.00000   0.00000   0.00000   2.56566
    R8        2.68983   0.00000   0.00000   0.00000   0.00000   2.68983
    R9        2.52065   0.00000   0.00000   0.00000   0.00000   2.52065
   R10        2.54154   0.00000   0.00000   0.00000   0.00000   2.54154
   R11        2.44392   0.00001   0.00000   0.00001   0.00001   2.44393
   R12        2.57924   0.00000   0.00000   0.00000   0.00000   2.57924
   R13        2.55084   0.00000   0.00000   0.00000   0.00000   2.55084
   R14        2.56864   0.00000   0.00000   0.00000   0.00000   2.56864
   R15        2.69471   0.00000   0.00000   0.00000   0.00000   2.69471
   R16        2.04887   0.00000   0.00000  -0.00001  -0.00001   2.04887
   R17        2.62845   0.00000   0.00000   0.00000   0.00000   2.62845
   R18        2.04591   0.00000   0.00000   0.00000   0.00000   2.04591
   R19        2.62948   0.00000   0.00000   0.00000   0.00000   2.62948
   R20        2.04834   0.00000   0.00000   0.00000   0.00000   2.04834
   R21        2.62456   0.00000   0.00000   0.00000   0.00000   2.62456
   R22        2.04682   0.00000   0.00000   0.00000   0.00000   2.04682
   R23        2.63828   0.00000   0.00000   0.00000   0.00000   2.63828
   R24        2.76689   0.00000   0.00000   0.00000   0.00000   2.76689
   R25        2.60278   0.00000   0.00000   0.00000   0.00000   2.60279
   R26        2.03199   0.00000   0.00000   0.00000   0.00000   2.03199
   R27        2.62701   0.00000   0.00000   0.00000   0.00000   2.62701
   R28        2.63978   0.00000   0.00000   0.00000   0.00000   2.63978
   R29        2.04472   0.00000   0.00000   0.00000   0.00000   2.04472
   R30        2.63079   0.00000   0.00000   0.00000   0.00000   2.63079
   R31        2.04299   0.00000   0.00000   0.00000   0.00000   2.04299
   R32        2.64364   0.00000   0.00000   0.00000   0.00000   2.64364
   R33        2.64894   0.00000   0.00000   0.00000   0.00000   2.64894
   R34        2.04585   0.00000   0.00000   0.00000   0.00000   2.04585
   R35        2.61604   0.00000   0.00000   0.00000   0.00000   2.61605
   R36        2.04734   0.00000   0.00000   0.00000   0.00000   2.04734
   R37        2.06952   0.00000   0.00000   0.00000   0.00000   2.06953
   R38        2.06960   0.00000   0.00000   0.00000   0.00000   2.06961
   R39        2.05651   0.00000   0.00000   0.00000   0.00000   2.05651
   R40        2.56567   0.00000   0.00000   0.00000   0.00000   2.56566
   R41        2.68983   0.00000   0.00000   0.00000   0.00000   2.68983
   R42        2.52065   0.00000   0.00000   0.00000   0.00000   2.52065
   R43        2.54154   0.00000   0.00000   0.00000   0.00000   2.54154
   R44        2.44392   0.00001   0.00000   0.00001   0.00001   2.44393
   R45        2.57924   0.00000   0.00000   0.00000   0.00000   2.57924
   R46        2.55084   0.00000   0.00000   0.00000   0.00000   2.55084
   R47        2.56864   0.00000   0.00000   0.00000   0.00000   2.56864
   R48        2.69471   0.00000   0.00000   0.00000   0.00000   2.69471
   R49        2.04887   0.00000   0.00000  -0.00001  -0.00001   2.04887
   R50        2.62845   0.00000   0.00000   0.00000   0.00000   2.62845
   R51        2.04591   0.00000   0.00000   0.00000   0.00000   2.04591
   R52        2.62948   0.00000   0.00000   0.00000   0.00000   2.62948
   R53        2.04834   0.00000   0.00000   0.00000   0.00000   2.04834
   R54        2.62456   0.00000   0.00000   0.00000   0.00000   2.62456
   R55        2.04682   0.00000   0.00000   0.00000   0.00000   2.04682
   R56        2.63828   0.00000   0.00000   0.00000   0.00000   2.63828
   R57        2.76689   0.00000   0.00000   0.00000   0.00000   2.76689
   R58        2.60278   0.00000   0.00000   0.00000   0.00000   2.60279
   R59        2.03199   0.00000   0.00000   0.00000   0.00000   2.03199
   R60        2.62701   0.00000   0.00000   0.00000   0.00000   2.62701
   R61        2.63978   0.00000   0.00000   0.00000   0.00000   2.63978
   R62        2.04472   0.00000   0.00000   0.00000   0.00000   2.04472
   R63        2.63079   0.00000   0.00000   0.00000   0.00000   2.63079
   R64        2.04299   0.00000   0.00000   0.00000   0.00000   2.04299
   R65        2.64364   0.00000   0.00000   0.00000   0.00000   2.64364
   R66        2.64894   0.00000   0.00000   0.00000   0.00000   2.64894
   R67        2.04585   0.00000   0.00000   0.00000   0.00000   2.04585
   R68        2.61604   0.00000   0.00000   0.00000   0.00000   2.61605
   R69        2.04734   0.00000   0.00000   0.00000   0.00000   2.04734
   R70        2.06952   0.00000   0.00000   0.00000   0.00000   2.06953
   R71        2.06960   0.00000   0.00000   0.00000   0.00000   2.06961
   R72        2.05651   0.00000   0.00000   0.00000   0.00000   2.05651
    A1        1.57606   0.00000   0.00000   0.00002   0.00002   1.57607
    A2        1.55998   0.00000   0.00000  -0.00001  -0.00001   1.55997
    A3        1.56554   0.00000   0.00000  -0.00002  -0.00002   1.56552
    A4        1.58161   0.00000   0.00000   0.00001   0.00001   1.58162
    A5        1.29943   0.00000   0.00000   0.00000   0.00000   1.29943
    A6        1.56554   0.00000   0.00000  -0.00002  -0.00002   1.56552
    A7        1.84216   0.00000   0.00000   0.00000   0.00000   1.84217
    A8        1.58161   0.00000   0.00000   0.00001   0.00001   1.58162
    A9        1.84216   0.00000   0.00000   0.00000   0.00000   1.84217
   A10        1.57606   0.00000   0.00000   0.00002   0.00002   1.57607
   A11        1.55998   0.00000   0.00000  -0.00001  -0.00001   1.55997
   A12        1.29943   0.00000   0.00000   0.00000   0.00000   1.29943
   A13        2.07137   0.00000   0.00000  -0.00001  -0.00001   2.07135
   A14        2.16810  -0.00001   0.00000  -0.00004  -0.00004   2.16806
   A15        2.03586   0.00001   0.00000   0.00002   0.00002   2.03588
   A16        2.07902   0.00001   0.00000   0.00002   0.00002   2.07904
   A17        2.36698   0.00000   0.00000   0.00002   0.00002   2.36699
   A18        1.98560   0.00000   0.00000   0.00000   0.00000   1.98560
   A19        1.93032   0.00000   0.00000  -0.00001  -0.00001   1.93030
   A20        1.86653   0.00000   0.00000   0.00001   0.00001   1.86654
   A21        1.93087   0.00000   0.00000   0.00000   0.00000   1.93087
   A22        2.10724   0.00000   0.00000   0.00000   0.00000   2.10724
   A23        2.24470   0.00000   0.00000   0.00001   0.00001   2.24471
   A24        2.02256   0.00000   0.00000   0.00002   0.00002   2.02258
   A25        2.13992   0.00000   0.00000  -0.00002  -0.00002   2.13990
   A26        2.12071   0.00000   0.00000   0.00000   0.00000   2.12071
   A27        2.09680   0.00000   0.00000   0.00002   0.00002   2.09682
   A28        2.06834   0.00000   0.00000   0.00000   0.00000   2.06834
   A29        2.11804   0.00000   0.00000  -0.00002  -0.00002   2.11802
   A30        2.10560   0.00000   0.00000  -0.00001  -0.00001   2.10560
   A31        2.07920   0.00000   0.00000   0.00002   0.00002   2.07921
   A32        2.09839   0.00000   0.00000  -0.00001  -0.00001   2.09838
   A33        2.10678   0.00000   0.00000  -0.00001  -0.00001   2.10677
   A34        2.07272   0.00000   0.00000  -0.00002  -0.00002   2.07271
   A35        2.10368   0.00000   0.00000   0.00002   0.00002   2.10371
   A36        2.12715   0.00000   0.00000   0.00000   0.00000   2.12715
   A37        2.00879   0.00000   0.00000  -0.00002  -0.00002   2.00877
   A38        2.14721   0.00001   0.00000   0.00002   0.00002   2.14724
   A39        2.09457   0.00000   0.00000   0.00000   0.00000   2.09458
   A40        1.86948   0.00000   0.00000   0.00001   0.00001   1.86949
   A41        2.31873   0.00000   0.00000  -0.00002  -0.00002   2.31871
   A42        1.82756   0.00000   0.00000   0.00000   0.00000   1.82756
   A43        2.13301   0.00000   0.00000   0.00000   0.00000   2.13301
   A44        2.32179   0.00000   0.00000   0.00000   0.00000   2.32179
   A45        2.08628   0.00000   0.00000   0.00000   0.00000   2.08628
   A46        2.09732   0.00000   0.00000   0.00000   0.00000   2.09732
   A47        2.09959   0.00000   0.00000   0.00000   0.00000   2.09958
   A48        2.08494   0.00000   0.00000   0.00000   0.00000   2.08494
   A49        2.09479   0.00000   0.00000   0.00000   0.00000   2.09479
   A50        2.10346   0.00000   0.00000   0.00000   0.00000   2.10346
   A51        2.07522   0.00000   0.00000   0.00000   0.00000   2.07522
   A52        2.09414   0.00000   0.00000   0.00000   0.00000   2.09414
   A53        2.11375   0.00000   0.00000   0.00000   0.00000   2.11375
   A54        2.17713   0.00000   0.00000  -0.00001  -0.00001   2.17713
   A55        2.01976   0.00000   0.00000   0.00001   0.00001   2.01976
   A56        2.08629   0.00000   0.00000   0.00000   0.00000   2.08629
   A57        2.06811   0.00000   0.00000   0.00000   0.00000   2.06811
   A58        2.10088   0.00000   0.00000   0.00000   0.00000   2.10088
   A59        2.11403   0.00000   0.00000   0.00000   0.00000   2.11403
   A60        2.09052   0.00000   0.00000   0.00000   0.00000   2.09052
   A61        2.09864   0.00000   0.00000   0.00001   0.00001   2.09865
   A62        2.09375   0.00000   0.00000  -0.00001  -0.00001   2.09374
   A63        1.94414   0.00000   0.00000   0.00000   0.00000   1.94414
   A64        1.94450   0.00000   0.00000   0.00000   0.00000   1.94450
   A65        1.84506   0.00000   0.00000   0.00000   0.00000   1.84505
   A66        1.91238   0.00000   0.00000   0.00000   0.00000   1.91238
   A67        1.90830   0.00000   0.00000   0.00000   0.00000   1.90830
   A68        1.90797   0.00000   0.00000   0.00000   0.00000   1.90797
   A69        2.07137   0.00000   0.00000  -0.00001  -0.00001   2.07135
   A70        2.16810  -0.00001   0.00000  -0.00004  -0.00004   2.16806
   A71        2.03586   0.00001   0.00000   0.00002   0.00002   2.03588
   A72        2.07902   0.00001   0.00000   0.00002   0.00002   2.07904
   A73        2.36698   0.00000   0.00000   0.00002   0.00002   2.36699
   A74        1.98560   0.00000   0.00000   0.00000   0.00000   1.98560
   A75        1.93032   0.00000   0.00000  -0.00001  -0.00001   1.93030
   A76        1.86653   0.00000   0.00000   0.00001   0.00001   1.86654
   A77        1.93087   0.00000   0.00000   0.00000   0.00000   1.93087
   A78        2.10724   0.00000   0.00000   0.00000   0.00000   2.10724
   A79        2.24470   0.00000   0.00000   0.00001   0.00001   2.24471
   A80        2.02256   0.00000   0.00000   0.00002   0.00002   2.02258
   A81        2.13992   0.00000   0.00000  -0.00002  -0.00002   2.13990
   A82        2.12071   0.00000   0.00000   0.00000   0.00000   2.12071
   A83        2.09680   0.00000   0.00000   0.00002   0.00002   2.09682
   A84        2.06834   0.00000   0.00000   0.00000   0.00000   2.06834
   A85        2.11804   0.00000   0.00000  -0.00002  -0.00002   2.11802
   A86        2.10560   0.00000   0.00000  -0.00001  -0.00001   2.10560
   A87        2.07920   0.00000   0.00000   0.00002   0.00002   2.07921
   A88        2.09839   0.00000   0.00000  -0.00001  -0.00001   2.09838
   A89        2.10678   0.00000   0.00000  -0.00001  -0.00001   2.10677
   A90        2.07272   0.00000   0.00000  -0.00002  -0.00002   2.07271
   A91        2.10368   0.00000   0.00000   0.00002   0.00002   2.10371
   A92        2.12715   0.00000   0.00000   0.00000   0.00000   2.12715
   A93        2.00879   0.00000   0.00000  -0.00002  -0.00002   2.00877
   A94        2.14721   0.00001   0.00000   0.00002   0.00002   2.14724
   A95        2.09457   0.00000   0.00000   0.00000   0.00000   2.09458
   A96        1.86948   0.00000   0.00000   0.00001   0.00001   1.86949
   A97        2.31873   0.00000   0.00000  -0.00002  -0.00002   2.31871
   A98        1.82756   0.00000   0.00000   0.00000   0.00000   1.82756
   A99        2.13301   0.00000   0.00000   0.00000   0.00000   2.13301
   A100       2.32179   0.00000   0.00000   0.00000   0.00000   2.32179
   A101       2.08628   0.00000   0.00000   0.00000   0.00000   2.08628
   A102       2.09732   0.00000   0.00000   0.00000   0.00000   2.09732
   A103       2.09959   0.00000   0.00000   0.00000   0.00000   2.09958
   A104       2.08494   0.00000   0.00000   0.00000   0.00000   2.08494
   A105       2.09479   0.00000   0.00000   0.00000   0.00000   2.09479
   A106       2.10346   0.00000   0.00000   0.00000   0.00000   2.10346
   A107       2.07522   0.00000   0.00000   0.00000   0.00000   2.07522
   A108       2.09414   0.00000   0.00000   0.00000   0.00000   2.09414
   A109       2.11375   0.00000   0.00000   0.00000   0.00000   2.11375
   A110       2.17713   0.00000   0.00000  -0.00001  -0.00001   2.17713
   A111       2.01976   0.00000   0.00000   0.00001   0.00001   2.01976
   A112       2.08629   0.00000   0.00000   0.00000   0.00000   2.08629
   A113       2.06811   0.00000   0.00000   0.00000   0.00000   2.06811
   A114       2.10088   0.00000   0.00000   0.00000   0.00000   2.10088
   A115       2.11403   0.00000   0.00000   0.00000   0.00000   2.11403
   A116       2.09052   0.00000   0.00000   0.00000   0.00000   2.09052
   A117       2.09864   0.00000   0.00000   0.00001   0.00001   2.09865
   A118       2.09375   0.00000   0.00000  -0.00001  -0.00001   2.09374
   A119       1.94414   0.00000   0.00000   0.00000   0.00000   1.94414
   A120       1.94450   0.00000   0.00000   0.00000   0.00000   1.94450
   A121       1.84506   0.00000   0.00000   0.00000   0.00000   1.84505
   A122       1.91238   0.00000   0.00000   0.00000   0.00000   1.91238
   A123       1.90830   0.00000   0.00000   0.00000   0.00000   1.90830
   A124       1.90797   0.00000   0.00000   0.00000   0.00000   1.90797
   A125       3.14159   0.00000   0.00000   0.00000   0.00000   3.14159
   A126       3.14159   0.00000   0.00000   0.00000   0.00000   3.14159
   A127       3.14159   0.00000   0.00000   0.00000   0.00000   3.14159
   A128       3.14159   0.00000   0.00000   0.00000   0.00000   3.14159
   A129       3.14159   0.00000   0.00000   0.00000   0.00000   3.14159
   A130       3.14159   0.00000   0.00000   0.00000   0.00000   3.14159
    D1       -1.57884   0.00000   0.00000   0.00005   0.00005  -1.57879
    D2        1.58449   0.00000   0.00000   0.00015   0.00015   1.58463
    D3       -3.13694   0.00000   0.00000   0.00006   0.00006  -3.13689
    D4        0.02638   0.00000   0.00000   0.00016   0.00016   0.02654
    D5        1.56276   0.00000   0.00000   0.00005   0.00005   1.56280
    D6       -1.55711   0.00000   0.00000   0.00015   0.00015  -1.55696
    D7        0.00465   0.00000   0.00000   0.00006   0.00006   0.00471
    D8       -3.11521   0.00000   0.00000   0.00016   0.00016  -3.11505
    D9        3.14159   0.00000   0.00000   0.00000   0.00000   3.14159
   D10       -0.02173   0.00000   0.00000  -0.00010  -0.00010  -0.02183
   D11        0.02173   0.00000   0.00000   0.00010   0.00010   0.02183
   D12        3.14159   0.00000   0.00000   0.00000   0.00000   3.14159
   D13        1.51998   0.00000   0.00000  -0.00021  -0.00021   1.51977
   D14       -1.59253   0.00000   0.00000  -0.00015  -0.00015  -1.59267
   D15        3.09924   0.00000   0.00000  -0.00019  -0.00019   3.09905
   D16       -0.01326   0.00000   0.00000  -0.00013  -0.00013  -0.01339
   D17       -1.62161   0.00000   0.00000  -0.00021  -0.00021  -1.62182
   D18        1.54907   0.00000   0.00000  -0.00015  -0.00015   1.54892
   D19       -0.04235   0.00000   0.00000  -0.00019  -0.00019  -0.04254
   D20        3.12833   0.00000   0.00000  -0.00013  -0.00013   3.12820
   D21        3.14159   0.00000   0.00000   0.00000   0.00000   3.14159
   D22       -0.02909   0.00000   0.00000  -0.00006  -0.00006  -0.02915
   D23        0.02909   0.00000   0.00000   0.00006   0.00006   0.02915
   D24        3.14159   0.00000   0.00000   0.00000   0.00000   3.14159
   D25       -1.56276   0.00000   0.00000  -0.00005  -0.00005  -1.56280
   D26        1.55711   0.00000   0.00000  -0.00015  -0.00015   1.55696
   D27       -0.00465   0.00000   0.00000  -0.00006  -0.00006  -0.00471
   D28        3.11521   0.00000   0.00000  -0.00016  -0.00016   3.11505
   D29        1.57884   0.00000   0.00000  -0.00005  -0.00005   1.57879
   D30       -1.58449   0.00000   0.00000  -0.00015  -0.00015  -1.58463
   D31        3.13694   0.00000   0.00000  -0.00006  -0.00006   3.13689
   D32       -0.02638   0.00000   0.00000  -0.00016  -0.00016  -0.02654
   D33        1.62161   0.00000   0.00000   0.00021   0.00021   1.62182
   D34       -1.54907   0.00000   0.00000   0.00015   0.00015  -1.54892
   D35        0.04235   0.00000   0.00000   0.00019   0.00019   0.04254
   D36       -3.12833   0.00000   0.00000   0.00013   0.00013  -3.12820
   D37       -1.51998   0.00000   0.00000   0.00021   0.00021  -1.51977
   D38        1.59253   0.00000   0.00000   0.00015   0.00015   1.59267
   D39       -3.09924   0.00000   0.00000   0.00019   0.00019  -3.09905
   D40        0.01326   0.00000   0.00000   0.00013   0.00013   0.01339
   D41        0.00803   0.00000   0.00000   0.00000   0.00000   0.00803
   D42       -3.13141   0.00000   0.00000   0.00003   0.00003  -3.13138
   D43        1.06403   0.00000   0.00000  -0.00002  -0.00002   1.06402
   D44       -1.07725   0.00000   0.00000  -0.00001  -0.00001  -1.07726
   D45        3.13509   0.00000   0.00000  -0.00002  -0.00002   3.13507
   D46        0.02496   0.00000   0.00000   0.00009   0.00009   0.02504
   D47       -3.11769   0.00000   0.00000   0.00010   0.00010  -3.11759
   D48       -3.13887   0.00000   0.00000  -0.00002  -0.00002  -3.13888
   D49        0.00167   0.00000   0.00000  -0.00001  -0.00001   0.00166
   D50        3.11555   0.00000   0.00000  -0.00010  -0.00010   3.11546
   D51       -0.03430   0.00000   0.00000  -0.00016  -0.00016  -0.03446
   D52       -0.00547   0.00000   0.00000   0.00000   0.00000  -0.00547
   D53        3.12786   0.00000   0.00000  -0.00006  -0.00006   3.12779
   D54       -3.10899   0.00000   0.00000   0.00002   0.00002  -3.10897
   D55        0.00417   0.00000   0.00000  -0.00004  -0.00004   0.00412
   D56        0.00041   0.00000   0.00000   0.00010   0.00010   0.00051
   D57        3.11544   0.00000   0.00000   0.00000   0.00000   3.11543
   D58       -3.11945   0.00000   0.00000   0.00014   0.00014  -3.11931
   D59       -0.00442   0.00000   0.00000   0.00004   0.00004  -0.00438
   D60       -0.00237   0.00000   0.00000   0.00003   0.00003  -0.00234
   D61        3.11233   0.00000   0.00000   0.00001   0.00001   3.11235
   D62       -0.00032   0.00000   0.00000   0.00000   0.00000  -0.00032
   D63        3.10284   0.00000   0.00000  -0.00002  -0.00002   3.10282
   D64       -3.11233   0.00000   0.00000   0.00001   0.00001  -3.11232
   D65       -0.00917   0.00000   0.00000  -0.00001  -0.00001  -0.00918
   D66       -0.69533   0.00000   0.00000   0.00014   0.00014  -0.69519
   D67        2.44711   0.00000   0.00000   0.00014   0.00014   2.44725
   D68        2.41405   0.00000   0.00000   0.00012   0.00012   2.41418
   D69       -0.72669   0.00000   0.00000   0.00013   0.00013  -0.72656
   D70       -3.13913   0.00000   0.00000   0.00000   0.00000  -3.13913
   D71        0.00276   0.00000   0.00000   0.00001   0.00001   0.00277
   D72        0.00135   0.00000   0.00000   0.00001   0.00001   0.00136
   D73       -3.13995   0.00000   0.00000   0.00002   0.00002  -3.13993
   D74        3.13909   0.00000   0.00000   0.00000   0.00000   3.13909
   D75       -0.00340   0.00000   0.00000  -0.00001  -0.00001  -0.00340
   D76       -0.00220   0.00000   0.00000   0.00000   0.00000  -0.00219
   D77        3.13850   0.00000   0.00000   0.00000   0.00000   3.13850
   D78        3.14125   0.00000   0.00000   0.00001   0.00001   3.14126
   D79       -0.00015   0.00000   0.00000   0.00000   0.00000  -0.00015
   D80       -0.00124   0.00000   0.00000   0.00001   0.00001  -0.00123
   D81        3.14054   0.00000   0.00000   0.00000   0.00000   3.14054
   D82        0.00472   0.00000   0.00000   0.00000   0.00000   0.00472
   D83       -3.12794   0.00000   0.00000   0.00007   0.00007  -3.12787
   D84       -3.13668   0.00000   0.00000  -0.00001  -0.00001  -3.13669
   D85        0.01384   0.00000   0.00000   0.00006   0.00006   0.01390
   D86        0.02284   0.00000   0.00000   0.00004   0.00004   0.02288
   D87       -3.08411   0.00000   0.00000   0.00017   0.00017  -3.08394
   D88       -3.12712   0.00000   0.00000  -0.00002  -0.00002  -3.12715
   D89        0.04911   0.00000   0.00000   0.00011   0.00011   0.04921
   D90        0.00275   0.00000   0.00000  -0.00002  -0.00002   0.00272
   D91       -3.09436   0.00000   0.00000   0.00000   0.00000  -3.09436
   D92        3.11296   0.00000   0.00000  -0.00014  -0.00014   3.11282
   D93        0.01586   0.00000   0.00000  -0.00012  -0.00012   0.01574
   D94       -0.00128   0.00000   0.00000   0.00000   0.00000  -0.00128
   D95       -3.14001   0.00000   0.00000  -0.00001  -0.00001  -3.14002
   D96        3.13947   0.00000   0.00000   0.00000   0.00000   3.13947
   D97        0.00074   0.00000   0.00000  -0.00001  -0.00001   0.00072
   D98        3.12626   0.00000   0.00000   0.00001   0.00001   3.12627
   D99       -0.04051   0.00000   0.00000  -0.00001  -0.00001  -0.04052
   D100      -0.01448   0.00000   0.00000   0.00001   0.00001  -0.01447
   D101       3.10193   0.00000   0.00000  -0.00001  -0.00001   3.10193
   D102       3.14036   0.00000   0.00000   0.00002   0.00002   3.14038
   D103       0.01196   0.00000   0.00000   0.00001   0.00001   0.01198
   D104       0.00166   0.00000   0.00000   0.00001   0.00001   0.00167
   D105      -3.12674   0.00000   0.00000   0.00000   0.00000  -3.12674
   D106       3.13290   0.00000   0.00000   0.00002   0.00002   3.13292
   D107      -0.01092   0.00000   0.00000  -0.00001  -0.00001  -0.01094
   D108       0.00480   0.00000   0.00000   0.00001   0.00001   0.00482
   D109      -3.13902   0.00000   0.00000  -0.00002  -0.00002  -3.13904
   D110       0.01429   0.00000   0.00000  -0.00002  -0.00002   0.01428
   D111       3.13671   0.00000   0.00000  -0.00002  -0.00002   3.13669
   D112      -3.12526   0.00000   0.00000   0.00001   0.00001  -3.12525
   D113      -0.00285   0.00000   0.00000   0.00001   0.00001  -0.00284
   D114       0.01549   0.00000   0.00000  -0.00001  -0.00001   0.01548
   D115      -3.10100   0.00000   0.00000   0.00001   0.00001  -3.10099
   D116       3.13739   0.00000   0.00000  -0.00001  -0.00001   3.13738
   D117       0.02091   0.00000   0.00000   0.00000   0.00000   0.02091
   D118      -0.00803   0.00000   0.00000   0.00000   0.00000  -0.00803
   D119       3.13141   0.00000   0.00000  -0.00003  -0.00003   3.13138
   D120      -1.06403   0.00000   0.00000   0.00002   0.00002  -1.06402
   D121       1.07725   0.00000   0.00000   0.00001   0.00001   1.07726
   D122      -3.13509   0.00000   0.00000   0.00002   0.00002  -3.13507
   D123      -0.02496   0.00000   0.00000  -0.00009  -0.00009  -0.02504
   D124       3.11769   0.00000   0.00000  -0.00010  -0.00010   3.11759
   D125       3.13887   0.00000   0.00000   0.00002   0.00002   3.13888
   D126      -0.00167   0.00000   0.00000   0.00001   0.00001  -0.00166
   D127      -3.11555   0.00000   0.00000   0.00010   0.00010  -3.11546
   D128       0.03430   0.00000   0.00000   0.00016   0.00016   0.03446
   D129       0.00547   0.00000   0.00000   0.00000   0.00000   0.00547
   D130      -3.12786   0.00000   0.00000   0.00006   0.00006  -3.12779
   D131       3.10899   0.00000   0.00000  -0.00002  -0.00002   3.10897
   D132      -0.00417   0.00000   0.00000   0.00004   0.00004  -0.00412
   D133      -0.00041   0.00000   0.00000  -0.00010  -0.00010  -0.00051
   D134      -3.11544   0.00000   0.00000   0.00000   0.00000  -3.11543
   D135       3.11945   0.00000   0.00000  -0.00014  -0.00014   3.11931
   D136       0.00442   0.00000   0.00000  -0.00004  -0.00004   0.00438
   D137       0.00237   0.00000   0.00000  -0.00003  -0.00003   0.00234
   D138      -3.11233   0.00000   0.00000  -0.00001  -0.00001  -3.11235
   D139       0.00032   0.00000   0.00000   0.00000   0.00000   0.00032
   D140      -3.10284   0.00000   0.00000   0.00002   0.00002  -3.10282
   D141       3.11233   0.00000   0.00000  -0.00001  -0.00001   3.11232
   D142       0.00917   0.00000   0.00000   0.00001   0.00001   0.00918
   D143       0.69533   0.00000   0.00000  -0.00014  -0.00014   0.69519
   D144      -2.44711   0.00000   0.00000  -0.00014  -0.00014  -2.44725
   D145      -2.41405   0.00000   0.00000  -0.00012  -0.00012  -2.41418
   D146       0.72669   0.00000   0.00000  -0.00013  -0.00013   0.72656
   D147       3.13913   0.00000   0.00000   0.00000   0.00000   3.13913
   D148      -0.00276   0.00000   0.00000  -0.00001  -0.00001  -0.00277
   D149      -0.00135   0.00000   0.00000  -0.00001  -0.00001  -0.00136
   D150       3.13995   0.00000   0.00000  -0.00002  -0.00002   3.13993
   D151      -3.13909   0.00000   0.00000   0.00000   0.00000  -3.13909
   D152       0.00340   0.00000   0.00000   0.00001   0.00001   0.00340
   D153       0.00220   0.00000   0.00000   0.00000   0.00000   0.00219
   D154      -3.13850   0.00000   0.00000   0.00000   0.00000  -3.13850
   D155      -3.14125   0.00000   0.00000  -0.00001  -0.00001  -3.14126
   D156       0.00015   0.00000   0.00000   0.00000   0.00000   0.00015
   D157       0.00124   0.00000   0.00000  -0.00001  -0.00001   0.00123
   D158      -3.14054   0.00000   0.00000   0.00000   0.00000  -3.14054
   D159      -0.00472   0.00000   0.00000   0.00000   0.00000  -0.00472
   D160       3.12794   0.00000   0.00000  -0.00007  -0.00007   3.12787
   D161       3.13668   0.00000   0.00000   0.00001   0.00001   3.13669
   D162      -0.01384   0.00000   0.00000  -0.00006  -0.00006  -0.01390
   D163      -0.02284   0.00000   0.00000  -0.00004  -0.00004  -0.02288
   D164       3.08411   0.00000   0.00000  -0.00017  -0.00017   3.08394
   D165       3.12712   0.00000   0.00000   0.00002   0.00002   3.12715
   D166      -0.04911   0.00000   0.00000  -0.00011  -0.00011  -0.04921
   D167      -0.00275   0.00000   0.00000   0.00002   0.00002  -0.00272
   D168       3.09436   0.00000   0.00000   0.00000   0.00000   3.09436
   D169      -3.11296   0.00000   0.00000   0.00014   0.00014  -3.11282
   D170      -0.01586   0.00000   0.00000   0.00012   0.00012  -0.01574
   D171       0.00128   0.00000   0.00000   0.00000   0.00000   0.00128
   D172       3.14001   0.00000   0.00000   0.00001   0.00001   3.14002
   D173      -3.13947   0.00000   0.00000   0.00000   0.00000  -3.13947
   D174      -0.00074   0.00000   0.00000   0.00001   0.00001  -0.00072
   D175      -3.12626   0.00000   0.00000  -0.00001  -0.00001  -3.12627
   D176       0.04051   0.00000   0.00000   0.00001   0.00001   0.04052
   D177       0.01448   0.00000   0.00000  -0.00001  -0.00001   0.01447
   D178      -3.10193   0.00000   0.00000   0.00001   0.00001  -3.10193
   D179      -3.14036   0.00000   0.00000  -0.00002  -0.00002  -3.14038
   D180      -0.01196   0.00000   0.00000  -0.00001  -0.00001  -0.01198
   D181      -0.00166   0.00000   0.00000  -0.00001  -0.00001  -0.00167
   D182       3.12674   0.00000   0.00000   0.00000   0.00000   3.12674
   D183      -3.13290   0.00000   0.00000  -0.00002  -0.00002  -3.13292
   D184       0.01092   0.00000   0.00000   0.00001   0.00001   0.01094
   D185      -0.00480   0.00000   0.00000  -0.00001  -0.00001  -0.00482
   D186       3.13902   0.00000   0.00000   0.00002   0.00002   3.13904
   D187      -0.01429   0.00000   0.00000   0.00002   0.00002  -0.01428
   D188      -3.13671   0.00000   0.00000   0.00002   0.00002  -3.13669
   D189       3.12526   0.00000   0.00000  -0.00001  -0.00001   3.12525
   D190       0.00285   0.00000   0.00000  -0.00001  -0.00001   0.00284
   D191      -0.01549   0.00000   0.00000   0.00001   0.00001  -0.01548
   D192       3.10100   0.00000   0.00000  -0.00001  -0.00001   3.10099
   D193      -3.13739   0.00000   0.00000   0.00001   0.00001  -3.13738
   D194      -0.02091   0.00000   0.00000   0.00000   0.00000  -0.02091
         Item               Value     Threshold  Converged?
 Maximum Force            0.000010     0.000450     YES
 RMS     Force            0.000002     0.000300     YES
 Maximum Displacement     0.000555     0.001800     YES
 RMS     Displacement     0.000128     0.001200     YES
 Predicted change in Energy=-7.953136D-09
 Optimization completed.
    -- Stationary point found.
                           ----------------------------
                           !   Optimized Parameters   !
                           ! (Angstroms and Degrees)  !
 --------------------------                            --------------------------
 ! Name  Definition              Value          Derivative Info.                !
 --------------------------------------------------------------------------------
 ! R1    R(1,2)                  2.4026         -DE/DX =    0.0                 !
 ! R2    R(1,4)                  2.2536         -DE/DX =    0.0                 !
 ! R3    R(1,5)                  2.2386         -DE/DX =    0.0                 !
 ! R4    R(1,34)                 2.4026         -DE/DX =    0.0                 !
 ! R5    R(1,36)                 2.2536         -DE/DX =    0.0                 !
 ! R6    R(1,37)                 2.2386         -DE/DX =    0.0                 !
 ! R7    R(3,25)                 1.3577         -DE/DX =    0.0                 !
 ! R8    R(3,30)                 1.4234         -DE/DX =    0.0                 !
 ! R9    R(4,8)                  1.3339         -DE/DX =    0.0                 !
 ! R10   R(4,16)                 1.3449         -DE/DX =    0.0                 !
 ! R11   R(5,6)                  1.2933         -DE/DX =    0.0                 !
 ! R12   R(5,17)                 1.3649         -DE/DX =    0.0                 !
 ! R13   R(6,7)                  1.3498         -DE/DX =    0.0                 !
 ! R14   R(7,18)                 1.3593         -DE/DX =    0.0                 !
 ! R15   R(7,20)                 1.426          -DE/DX =    0.0                 !
 ! R16   R(8,9)                  1.0842         -DE/DX =    0.0                 !
 ! R17   R(8,10)                 1.3909         -DE/DX =    0.0                 !
 ! R18   R(10,11)                1.0826         -DE/DX =    0.0                 !
 ! R19   R(10,12)                1.3915         -DE/DX =    0.0                 !
 ! R20   R(12,13)                1.0839         -DE/DX =    0.0                 !
 ! R21   R(12,14)                1.3889         -DE/DX =    0.0                 !
 ! R22   R(14,15)                1.0831         -DE/DX =    0.0                 !
 ! R23   R(14,16)                1.3961         -DE/DX =    0.0                 !
 ! R24   R(16,17)                1.4642         -DE/DX =    0.0                 !
 ! R25   R(17,18)                1.3773         -DE/DX =    0.0                 !
 ! R26   R(18,19)                1.0753         -DE/DX =    0.0                 !
 ! R27   R(20,21)                1.3902         -DE/DX =    0.0                 !
 ! R28   R(20,28)                1.3969         -DE/DX =    0.0                 !
 ! R29   R(21,22)                1.082          -DE/DX =    0.0                 !
 ! R30   R(21,23)                1.3922         -DE/DX =    0.0                 !
 ! R31   R(23,24)                1.0811         -DE/DX =    0.0                 !
 ! R32   R(23,25)                1.399          -DE/DX =    0.0                 !
 ! R33   R(25,26)                1.4018         -DE/DX =    0.0                 !
 ! R34   R(26,27)                1.0826         -DE/DX =    0.0                 !
 ! R35   R(26,28)                1.3844         -DE/DX =    0.0                 !
 ! R36   R(28,29)                1.0834         -DE/DX =    0.0                 !
 ! R37   R(30,31)                1.0951         -DE/DX =    0.0                 !
 ! R38   R(30,32)                1.0952         -DE/DX =    0.0                 !
 ! R39   R(30,33)                1.0883         -DE/DX =    0.0                 !
 ! R40   R(35,57)                1.3577         -DE/DX =    0.0                 !
 ! R41   R(35,62)                1.4234         -DE/DX =    0.0                 !
 ! R42   R(36,40)                1.3339         -DE/DX =    0.0                 !
 ! R43   R(36,48)                1.3449         -DE/DX =    0.0                 !
 ! R44   R(37,38)                1.2933         -DE/DX =    0.0                 !
 ! R45   R(37,49)                1.3649         -DE/DX =    0.0                 !
 ! R46   R(38,39)                1.3498         -DE/DX =    0.0                 !
 ! R47   R(39,50)                1.3593         -DE/DX =    0.0                 !
 ! R48   R(39,52)                1.426          -DE/DX =    0.0                 !
 ! R49   R(40,41)                1.0842         -DE/DX =    0.0                 !
 ! R50   R(40,42)                1.3909         -DE/DX =    0.0                 !
 ! R51   R(42,43)                1.0826         -DE/DX =    0.0                 !
 ! R52   R(42,44)                1.3915         -DE/DX =    0.0                 !
 ! R53   R(44,45)                1.0839         -DE/DX =    0.0                 !
 ! R54   R(44,46)                1.3889         -DE/DX =    0.0                 !
 ! R55   R(46,47)                1.0831         -DE/DX =    0.0                 !
 ! R56   R(46,48)                1.3961         -DE/DX =    0.0                 !
 ! R57   R(48,49)                1.4642         -DE/DX =    0.0                 !
 ! R58   R(49,50)                1.3773         -DE/DX =    0.0                 !
 ! R59   R(50,51)                1.0753         -DE/DX =    0.0                 !
 ! R60   R(52,53)                1.3902         -DE/DX =    0.0                 !
 ! R61   R(52,60)                1.3969         -DE/DX =    0.0                 !
 ! R62   R(53,54)                1.082          -DE/DX =    0.0                 !
 ! R63   R(53,55)                1.3922         -DE/DX =    0.0                 !
 ! R64   R(55,56)                1.0811         -DE/DX =    0.0                 !
 ! R65   R(55,57)                1.399          -DE/DX =    0.0                 !
 ! R66   R(57,58)                1.4018         -DE/DX =    0.0                 !
 ! R67   R(58,59)                1.0826         -DE/DX =    0.0                 !
 ! R68   R(58,60)                1.3844         -DE/DX =    0.0                 !
 ! R69   R(60,61)                1.0834         -DE/DX =    0.0                 !
 ! R70   R(62,63)                1.0951         -DE/DX =    0.0                 !
 ! R71   R(62,64)                1.0952         -DE/DX =    0.0                 !
 ! R72   R(62,65)                1.0883         -DE/DX =    0.0                 !
 ! A1    A(2,1,4)               90.3013         -DE/DX =    0.0                 !
 ! A2    A(2,1,5)               89.3803         -DE/DX =    0.0                 !
 ! A3    A(2,1,36)              89.6987         -DE/DX =    0.0                 !
 ! A4    A(2,1,37)              90.6197         -DE/DX =    0.0                 !
 ! A5    A(4,1,5)               74.4519         -DE/DX =    0.0                 !
 ! A6    A(4,1,34)              89.6987         -DE/DX =    0.0                 !
 ! A7    A(4,1,37)             105.5481         -DE/DX =    0.0                 !
 ! A8    A(5,1,34)              90.6197         -DE/DX =    0.0                 !
 ! A9    A(5,1,36)             105.5481         -DE/DX =    0.0                 !
 ! A10   A(34,1,36)             90.3013         -DE/DX =    0.0                 !
 ! A11   A(34,1,37)             89.3803         -DE/DX =    0.0                 !
 ! A12   A(36,1,37)             74.4519         -DE/DX =    0.0                 !
 ! A13   A(25,3,30)            118.6805         -DE/DX =    0.0                 !
 ! A14   A(1,4,8)              124.2232         -DE/DX =    0.0                 !
 ! A15   A(1,4,16)             116.6462         -DE/DX =    0.0                 !
 ! A16   A(8,4,16)             119.1192         -DE/DX =    0.0                 !
 ! A17   A(1,5,6)              135.6178         -DE/DX =    0.0                 !
 ! A18   A(1,5,17)             113.7666         -DE/DX =    0.0                 !
 ! A19   A(6,5,17)             110.599          -DE/DX =    0.0                 !
 ! A20   A(5,6,7)              106.9445         -DE/DX =    0.0                 !
 ! A21   A(6,7,18)             110.6308         -DE/DX =    0.0                 !
 ! A22   A(6,7,20)             120.7362         -DE/DX =    0.0                 !
 ! A23   A(18,7,20)            128.6117         -DE/DX =    0.0                 !
 ! A24   A(4,8,9)              115.8842         -DE/DX =    0.0                 !
 ! A25   A(4,8,10)             122.6082         -DE/DX =    0.0                 !
 ! A26   A(9,8,10)             121.5075         -DE/DX =    0.0                 !
 ! A27   A(8,10,11)            120.1379         -DE/DX =    0.0                 !
 ! A28   A(8,10,12)            118.5074         -DE/DX =    0.0                 !
 ! A29   A(11,10,12)           121.3547         -DE/DX =    0.0                 !
 ! A30   A(10,12,13)           120.642          -DE/DX =    0.0                 !
 ! A31   A(10,12,14)           119.1291         -DE/DX =    0.0                 !
 ! A32   A(13,12,14)           120.2288         -DE/DX =    0.0                 !
 ! A33   A(12,14,15)           120.7095         -DE/DX =    0.0                 !
 ! A34   A(12,14,16)           118.7583         -DE/DX =    0.0                 !
 ! A35   A(15,14,16)           120.5322         -DE/DX =    0.0                 !
 ! A36   A(4,16,14)            121.8769         -DE/DX =    0.0                 !
 ! A37   A(4,16,17)            115.095          -DE/DX =    0.0                 !
 ! A38   A(14,16,17)           123.0263         -DE/DX =    0.0                 !
 ! A39   A(5,17,16)            120.0102         -DE/DX =    0.0                 !
 ! A40   A(5,17,18)            107.1135         -DE/DX =    0.0                 !
 ! A41   A(16,17,18)           132.8535         -DE/DX =    0.0                 !
 ! A42   A(7,18,17)            104.7116         -DE/DX =    0.0                 !
 ! A43   A(7,18,19)            122.2123         -DE/DX =    0.0                 !
 ! A44   A(17,18,19)           133.0287         -DE/DX =    0.0                 !
 ! A45   A(7,20,21)            119.5351         -DE/DX =    0.0                 !
 ! A46   A(7,20,28)            120.1674         -DE/DX =    0.0                 !
 ! A47   A(21,20,28)           120.2975         -DE/DX =    0.0                 !
 ! A48   A(20,21,22)           119.458          -DE/DX =    0.0                 !
 ! A49   A(20,21,23)           120.0226         -DE/DX =    0.0                 !
 ! A50   A(22,21,23)           120.5192         -DE/DX =    0.0                 !
 ! A51   A(21,23,24)           118.9013         -DE/DX =    0.0                 !
 ! A52   A(21,23,25)           119.9854         -DE/DX =    0.0                 !
 ! A53   A(24,23,25)           121.1088         -DE/DX =    0.0                 !
 ! A54   A(3,25,23)            124.7406         -DE/DX =    0.0                 !
 ! A55   A(3,25,26)            115.7235         -DE/DX =    0.0                 !
 ! A56   A(23,25,26)           119.5358         -DE/DX =    0.0                 !
 ! A57   A(25,26,27)           118.4939         -DE/DX =    0.0                 !
 ! A58   A(25,26,28)           120.3717         -DE/DX =    0.0                 !
 ! A59   A(27,26,28)           121.1251         -DE/DX =    0.0                 !
 ! A60   A(20,28,26)           119.7782         -DE/DX =    0.0                 !
 ! A61   A(20,28,29)           120.2433         -DE/DX =    0.0                 !
 ! A62   A(26,28,29)           119.9629         -DE/DX =    0.0                 !
 ! A63   A(3,30,31)            111.3911         -DE/DX =    0.0                 !
 ! A64   A(3,30,32)            111.4119         -DE/DX =    0.0                 !
 ! A65   A(3,30,33)            105.7139         -DE/DX =    0.0                 !
 ! A66   A(31,30,32)           109.5713         -DE/DX =    0.0                 !
 ! A67   A(31,30,33)           109.3376         -DE/DX =    0.0                 !
 ! A68   A(32,30,33)           109.3187         -DE/DX =    0.0                 !
 ! A69   A(57,35,62)           118.6805         -DE/DX =    0.0                 !
 ! A70   A(1,36,40)            124.2232         -DE/DX =    0.0                 !
 ! A71   A(1,36,48)            116.6462         -DE/DX =    0.0                 !
 ! A72   A(40,36,48)           119.1192         -DE/DX =    0.0                 !
 ! A73   A(1,37,38)            135.6178         -DE/DX =    0.0                 !
 ! A74   A(1,37,49)            113.7666         -DE/DX =    0.0                 !
 ! A75   A(38,37,49)           110.599          -DE/DX =    0.0                 !
 ! A76   A(37,38,39)           106.9445         -DE/DX =    0.0                 !
 ! A77   A(38,39,50)           110.6308         -DE/DX =    0.0                 !
 ! A78   A(38,39,52)           120.7362         -DE/DX =    0.0                 !
 ! A79   A(50,39,52)           128.6117         -DE/DX =    0.0                 !
 ! A80   A(36,40,41)           115.8842         -DE/DX =    0.0                 !
 ! A81   A(36,40,42)           122.6082         -DE/DX =    0.0                 !
 ! A82   A(41,40,42)           121.5075         -DE/DX =    0.0                 !
 ! A83   A(40,42,43)           120.1379         -DE/DX =    0.0                 !
 ! A84   A(40,42,44)           118.5074         -DE/DX =    0.0                 !
 ! A85   A(43,42,44)           121.3547         -DE/DX =    0.0                 !
 ! A86   A(42,44,45)           120.642          -DE/DX =    0.0                 !
 ! A87   A(42,44,46)           119.1291         -DE/DX =    0.0                 !
 ! A88   A(45,44,46)           120.2288         -DE/DX =    0.0                 !
 ! A89   A(44,46,47)           120.7095         -DE/DX =    0.0                 !
 ! A90   A(44,46,48)           118.7583         -DE/DX =    0.0                 !
 ! A91   A(47,46,48)           120.5322         -DE/DX =    0.0                 !
 ! A92   A(36,48,46)           121.8769         -DE/DX =    0.0                 !
 ! A93   A(36,48,49)           115.095          -DE/DX =    0.0                 !
 ! A94   A(46,48,49)           123.0263         -DE/DX =    0.0                 !
 ! A95   A(37,49,48)           120.0102         -DE/DX =    0.0                 !
 ! A96   A(37,49,50)           107.1135         -DE/DX =    0.0                 !
 ! A97   A(48,49,50)           132.8535         -DE/DX =    0.0                 !
 ! A98   A(39,50,49)           104.7116         -DE/DX =    0.0                 !
 ! A99   A(39,50,51)           122.2123         -DE/DX =    0.0                 !
 ! A100  A(49,50,51)           133.0287         -DE/DX =    0.0                 !
 ! A101  A(39,52,53)           119.5351         -DE/DX =    0.0                 !
 ! A102  A(39,52,60)           120.1674         -DE/DX =    0.0                 !
 ! A103  A(53,52,60)           120.2975         -DE/DX =    0.0                 !
 ! A104  A(52,53,54)           119.458          -DE/DX =    0.0                 !
 ! A105  A(52,53,55)           120.0226         -DE/DX =    0.0                 !
 ! A106  A(54,53,55)           120.5192         -DE/DX =    0.0                 !
 ! A107  A(53,55,56)           118.9013         -DE/DX =    0.0                 !
 ! A108  A(53,55,57)           119.9854         -DE/DX =    0.0                 !
 ! A109  A(56,55,57)           121.1088         -DE/DX =    0.0                 !
 ! A110  A(35,57,55)           124.7406         -DE/DX =    0.0                 !
 ! A111  A(35,57,58)           115.7235         -DE/DX =    0.0                 !
 ! A112  A(55,57,58)           119.5358         -DE/DX =    0.0                 !
 ! A113  A(57,58,59)           118.4939         -DE/DX =    0.0                 !
 ! A114  A(57,58,60)           120.3717         -DE/DX =    0.0                 !
 ! A115  A(59,58,60)           121.1251         -DE/DX =    0.0                 !
 ! A116  A(52,60,58)           119.7782         -DE/DX =    0.0                 !
 ! A117  A(52,60,61)           120.2433         -DE/DX =    0.0                 !
 ! A118  A(58,60,61)           119.9629         -DE/DX =    0.0                 !
 ! A119  A(35,62,63)           111.3911         -DE/DX =    0.0                 !
 ! A120  A(35,62,64)           111.4119         -DE/DX =    0.0                 !
 ! A121  A(35,62,65)           105.7139         -DE/DX =    0.0                 !
 ! A122  A(63,62,64)           109.5713         -DE/DX =    0.0                 !
 ! A123  A(63,62,65)           109.3376         -DE/DX =    0.0                 !
 ! A124  A(64,62,65)           109.3187         -DE/DX =    0.0                 !
 ! A125  L(2,1,34,4,-1)        180.0            -DE/DX =    0.0                 !
 ! A126  L(4,1,36,2,-1)        180.0            -DE/DX =    0.0                 !
 ! A127  L(5,1,37,2,-1)        180.0            -DE/DX =    0.0                 !
 ! A128  L(2,1,34,4,-2)        180.0            -DE/DX =    0.0                 !
 ! A129  L(4,1,36,2,-2)        180.0            -DE/DX =    0.0                 !
 ! A130  L(5,1,37,2,-2)        180.0            -DE/DX =    0.0                 !
 ! D1    D(2,1,4,8)            -90.4607         -DE/DX =    0.0                 !
 ! D2    D(2,1,4,16)            90.7844         -DE/DX =    0.0                 !
 ! D3    D(5,1,4,8)           -179.7336         -DE/DX =    0.0                 !
 ! D4    D(5,1,4,16)             1.5115         -DE/DX =    0.0                 !
 ! D5    D(34,1,4,8)            89.5393         -DE/DX =    0.0                 !
 ! D6    D(34,1,4,16)          -89.2156         -DE/DX =    0.0                 !
 ! D7    D(37,1,4,8)             0.2664         -DE/DX =    0.0                 !
 ! D8    D(37,1,4,16)         -178.4885         -DE/DX =    0.0                 !
 ! D9    D(8,4,36,40)          180.0            -DE/DX =    0.0                 !
 ! D10   D(8,4,36,48)           -1.2451         -DE/DX =    0.0                 !
 ! D11   D(16,4,36,40)           1.2451         -DE/DX =    0.0                 !
 ! D12   D(16,4,36,48)         180.0            -DE/DX =    0.0                 !
 ! D13   D(2,1,5,6)             87.0884         -DE/DX =    0.0                 !
 ! D14   D(2,1,5,17)           -91.245          -DE/DX =    0.0                 !
 ! D15   D(4,1,5,6)            177.5736         -DE/DX =    0.0                 !
 ! D16   D(4,1,5,17)            -0.7598         -DE/DX =    0.0                 !
 ! D17   D(34,1,5,6)           -92.9116         -DE/DX =    0.0                 !
 ! D18   D(34,1,5,17)           88.755          -DE/DX =    0.0                 !
 ! D19   D(36,1,5,6)            -2.4264         -DE/DX =    0.0                 !
 ! D20   D(36,1,5,17)          179.2402         -DE/DX =    0.0                 !
 ! D21   D(6,5,37,38)          180.0            -DE/DX =    0.0                 !
 ! D22   D(6,5,37,49)           -1.6666         -DE/DX =    0.0                 !
 ! D23   D(17,5,37,38)           1.6666         -DE/DX =    0.0                 !
 ! D24   D(17,5,37,49)         180.0            -DE/DX =    0.0                 !
 ! D25   D(2,1,36,40)          -89.5393         -DE/DX =    0.0                 !
 ! D26   D(2,1,36,48)           89.2156         -DE/DX =    0.0                 !
 ! D27   D(5,1,36,40)           -0.2664         -DE/DX =    0.0                 !
 ! D28   D(5,1,36,48)          178.4885         -DE/DX =    0.0                 !
 ! D29   D(34,1,36,40)          90.4607         -DE/DX =    0.0                 !
 ! D30   D(34,1,36,48)         -90.7844         -DE/DX =    0.0                 !
 ! D31   D(37,1,36,40)         179.7336         -DE/DX =    0.0                 !
 ! D32   D(37,1,36,48)          -1.5115         -DE/DX =    0.0                 !
 ! D33   D(2,1,37,38)           92.9116         -DE/DX =    0.0                 !
 ! D34   D(2,1,37,49)          -88.755          -DE/DX =    0.0                 !
 ! D35   D(4,1,37,38)            2.4264         -DE/DX =    0.0                 !
 ! D36   D(4,1,37,49)         -179.2402         -DE/DX =    0.0                 !
 ! D37   D(34,1,37,38)         -87.0884         -DE/DX =    0.0                 !
 ! D38   D(34,1,37,49)          91.245          -DE/DX =    0.0                 !
 ! D39   D(36,1,37,38)        -177.5736         -DE/DX =    0.0                 !
 ! D40   D(36,1,37,49)           0.7598         -DE/DX =    0.0                 !
 ! D41   D(30,3,25,23)           0.4601         -DE/DX =    0.0                 !
 ! D42   D(30,3,25,26)        -179.4165         -DE/DX =    0.0                 !
 ! D43   D(25,3,30,31)          60.9647         -DE/DX =    0.0                 !
 ! D44   D(25,3,30,32)         -61.7218         -DE/DX =    0.0                 !
 ! D45   D(25,3,30,33)         179.6272         -DE/DX =    0.0                 !
 ! D46   D(1,4,8,9)              1.43           -DE/DX =    0.0                 !
 ! D47   D(1,4,8,10)          -178.6305         -DE/DX =    0.0                 !
 ! D48   D(16,4,8,9)          -179.8439         -DE/DX =    0.0                 !
 ! D49   D(16,4,8,10)            0.0956         -DE/DX =    0.0                 !
 ! D50   D(1,4,16,14)          178.5081         -DE/DX =    0.0                 !
 ! D51   D(1,4,16,17)           -1.9655         -DE/DX =    0.0                 !
 ! D52   D(8,4,16,14)           -0.3135         -DE/DX =    0.0                 !
 ! D53   D(8,4,16,17)          179.2129         -DE/DX =    0.0                 !
 ! D54   D(1,5,6,7)           -178.1318         -DE/DX =    0.0                 !
 ! D55   D(17,5,6,7)             0.2388         -DE/DX =    0.0                 !
 ! D56   D(1,5,17,16)            0.0234         -DE/DX =    0.0                 !
 ! D57   D(1,5,17,18)          178.5014         -DE/DX =    0.0                 !
 ! D58   D(6,5,17,16)         -178.7314         -DE/DX =    0.0                 !
 ! D59   D(6,5,17,18)           -0.2534         -DE/DX =    0.0                 !
 ! D60   D(5,6,7,18)            -0.1357         -DE/DX =    0.0                 !
 ! D61   D(5,6,7,20)           178.3236         -DE/DX =    0.0                 !
 ! D62   D(6,7,18,17)           -0.0182         -DE/DX =    0.0                 !
 ! D63   D(6,7,18,19)          177.7795         -DE/DX =    0.0                 !
 ! D64   D(20,7,18,17)        -178.3234         -DE/DX =    0.0                 !
 ! D65   D(20,7,18,19)          -0.5256         -DE/DX =    0.0                 !
 ! D66   D(6,7,20,21)          -39.8395         -DE/DX =    0.0                 !
 ! D67   D(6,7,20,28)          140.2091         -DE/DX =    0.0                 !
 ! D68   D(18,7,20,21)         138.3152         -DE/DX =    0.0                 !
 ! D69   D(18,7,20,28)         -41.6363         -DE/DX =    0.0                 !
 ! D70   D(4,8,10,11)         -179.8589         -DE/DX =    0.0                 !
 ! D71   D(4,8,10,12)            0.1581         -DE/DX =    0.0                 !
 ! D72   D(9,8,10,11)            0.0772         -DE/DX =    0.0                 !
 ! D73   D(9,8,10,12)         -179.9058         -DE/DX =    0.0                 !
 ! D74   D(8,10,12,13)         179.8569         -DE/DX =    0.0                 !
 ! D75   D(8,10,12,14)          -0.1946         -DE/DX =    0.0                 !
 ! D76   D(11,10,12,13)         -0.1259         -DE/DX =    0.0                 !
 ! D77   D(11,10,12,14)        179.8226         -DE/DX =    0.0                 !
 ! D78   D(10,12,14,15)        179.9802         -DE/DX =    0.0                 !
 ! D79   D(10,12,14,16)         -0.0089         -DE/DX =    0.0                 !
 ! D80   D(13,12,14,15)         -0.0711         -DE/DX =    0.0                 !
 ! D81   D(13,12,14,16)        179.9398         -DE/DX =    0.0                 !
 ! D82   D(12,14,16,4)           0.2705         -DE/DX =    0.0                 !
 ! D83   D(12,14,16,17)       -179.218          -DE/DX =    0.0                 !
 ! D84   D(15,14,16,4)        -179.7186         -DE/DX =    0.0                 !
 ! D85   D(15,14,16,17)          0.7929         -DE/DX =    0.0                 !
 ! D86   D(4,16,17,5)            1.3088         -DE/DX =    0.0                 !
 ! D87   D(4,16,17,18)        -176.7068         -DE/DX =    0.0                 !
 ! D88   D(14,16,17,5)        -179.1708         -DE/DX =    0.0                 !
 ! D89   D(14,16,17,18)          2.8136         -DE/DX =    0.0                 !
 ! D90   D(5,17,18,7)            0.1574         -DE/DX =    0.0                 !
 ! D91   D(5,17,18,19)        -177.2935         -DE/DX =    0.0                 !
 ! D92   D(16,17,18,7)         178.3595         -DE/DX =    0.0                 !
 ! D93   D(16,17,18,19)          0.9086         -DE/DX =    0.0                 !
 ! D94   D(7,20,21,22)          -0.0732         -DE/DX =    0.0                 !
 ! D95   D(7,20,21,23)        -179.9093         -DE/DX =    0.0                 !
 ! D96   D(28,20,21,22)        179.8782         -DE/DX =    0.0                 !
 ! D97   D(28,20,21,23)          0.0421         -DE/DX =    0.0                 !
 ! D98   D(7,20,28,26)         179.1214         -DE/DX =    0.0                 !
 ! D99   D(7,20,28,29)          -2.3213         -DE/DX =    0.0                 !
 ! D100  D(21,20,28,26)         -0.8297         -DE/DX =    0.0                 !
 ! D101  D(21,20,28,29)        177.7276         -DE/DX =    0.0                 !
 ! D102  D(20,21,23,24)        179.9294         -DE/DX =    0.0                 !
 ! D103  D(20,21,23,25)          0.6855         -DE/DX =    0.0                 !
 ! D104  D(22,21,23,24)          0.0951         -DE/DX =    0.0                 !
 ! D105  D(22,21,23,25)       -179.1488         -DE/DX =    0.0                 !
 ! D106  D(21,23,25,3)         179.5019         -DE/DX =    0.0                 !
 ! D107  D(21,23,25,26)         -0.6259         -DE/DX =    0.0                 !
 ! D108  D(24,23,25,3)           0.275          -DE/DX =    0.0                 !
 ! D109  D(24,23,25,26)       -179.8528         -DE/DX =    0.0                 !
 ! D110  D(3,25,26,27)           0.8189         -DE/DX =    0.0                 !
 ! D111  D(3,25,26,28)         179.7202         -DE/DX =    0.0                 !
 ! D112  D(23,25,26,27)       -179.0645         -DE/DX =    0.0                 !
 ! D113  D(23,25,26,28)         -0.1632         -DE/DX =    0.0                 !
 ! D114  D(25,26,28,20)          0.8873         -DE/DX =    0.0                 !
 ! D115  D(25,26,28,29)       -177.674          -DE/DX =    0.0                 !
 ! D116  D(27,26,28,20)        179.7593         -DE/DX =    0.0                 !
 ! D117  D(27,26,28,29)          1.198          -DE/DX =    0.0                 !
 ! D118  D(62,35,57,55)         -0.4601         -DE/DX =    0.0                 !
 ! D119  D(62,35,57,58)        179.4165         -DE/DX =    0.0                 !
 ! D120  D(57,35,62,63)        -60.9647         -DE/DX =    0.0                 !
 ! D121  D(57,35,62,64)         61.7218         -DE/DX =    0.0                 !
 ! D122  D(57,35,62,65)       -179.6272         -DE/DX =    0.0                 !
 ! D123  D(1,36,40,41)          -1.43           -DE/DX =    0.0                 !
 ! D124  D(1,36,40,42)         178.6305         -DE/DX =    0.0                 !
 ! D125  D(48,36,40,41)        179.8439         -DE/DX =    0.0                 !
 ! D126  D(48,36,40,42)         -0.0956         -DE/DX =    0.0                 !
 ! D127  D(1,36,48,46)        -178.5081         -DE/DX =    0.0                 !
 ! D128  D(1,36,48,49)           1.9655         -DE/DX =    0.0                 !
 ! D129  D(40,36,48,46)          0.3135         -DE/DX =    0.0                 !
 ! D130  D(40,36,48,49)       -179.2129         -DE/DX =    0.0                 !
 ! D131  D(1,37,38,39)         178.1318         -DE/DX =    0.0                 !
 ! D132  D(49,37,38,39)         -0.2388         -DE/DX =    0.0                 !
 ! D133  D(1,37,49,48)          -0.0234         -DE/DX =    0.0                 !
 ! D134  D(1,37,49,50)        -178.5014         -DE/DX =    0.0                 !
 ! D135  D(38,37,49,48)        178.7314         -DE/DX =    0.0                 !
 ! D136  D(38,37,49,50)          0.2534         -DE/DX =    0.0                 !
 ! D137  D(37,38,39,50)          0.1357         -DE/DX =    0.0                 !
 ! D138  D(37,38,39,52)       -178.3236         -DE/DX =    0.0                 !
 ! D139  D(38,39,50,49)          0.0182         -DE/DX =    0.0                 !
 ! D140  D(38,39,50,51)       -177.7795         -DE/DX =    0.0                 !
 ! D141  D(52,39,50,49)        178.3234         -DE/DX =    0.0                 !
 ! D142  D(52,39,50,51)          0.5256         -DE/DX =    0.0                 !
 ! D143  D(38,39,52,53)         39.8395         -DE/DX =    0.0                 !
 ! D144  D(38,39,52,60)       -140.2091         -DE/DX =    0.0                 !
 ! D145  D(50,39,52,53)       -138.3152         -DE/DX =    0.0                 !
 ! D146  D(50,39,52,60)         41.6363         -DE/DX =    0.0                 !
 ! D147  D(36,40,42,43)        179.8589         -DE/DX =    0.0                 !
 ! D148  D(36,40,42,44)         -0.1581         -DE/DX =    0.0                 !
 ! D149  D(41,40,42,43)         -0.0772         -DE/DX =    0.0                 !
 ! D150  D(41,40,42,44)        179.9058         -DE/DX =    0.0                 !
 ! D151  D(40,42,44,45)       -179.8569         -DE/DX =    0.0                 !
 ! D152  D(40,42,44,46)          0.1946         -DE/DX =    0.0                 !
 ! D153  D(43,42,44,45)          0.1259         -DE/DX =    0.0                 !
 ! D154  D(43,42,44,46)       -179.8226         -DE/DX =    0.0                 !
 ! D155  D(42,44,46,47)       -179.9802         -DE/DX =    0.0                 !
 ! D156  D(42,44,46,48)          0.0089         -DE/DX =    0.0                 !
 ! D157  D(45,44,46,47)          0.0711         -DE/DX =    0.0                 !
 ! D158  D(45,44,46,48)       -179.9398         -DE/DX =    0.0                 !
 ! D159  D(44,46,48,36)         -0.2705         -DE/DX =    0.0                 !
 ! D160  D(44,46,48,49)        179.218          -DE/DX =    0.0                 !
 ! D161  D(47,46,48,36)        179.7186         -DE/DX =    0.0                 !
 ! D162  D(47,46,48,49)         -0.7929         -DE/DX =    0.0                 !
 ! D163  D(36,48,49,37)         -1.3088         -DE/DX =    0.0                 !
 ! D164  D(36,48,49,50)        176.7068         -DE/DX =    0.0                 !
 ! D165  D(46,48,49,37)        179.1708         -DE/DX =    0.0                 !
 ! D166  D(46,48,49,50)         -2.8136         -DE/DX =    0.0                 !
 ! D167  D(37,49,50,39)         -0.1574         -DE/DX =    0.0                 !
 ! D168  D(37,49,50,51)        177.2935         -DE/DX =    0.0                 !
 ! D169  D(48,49,50,39)       -178.3595         -DE/DX =    0.0                 !
 ! D170  D(48,49,50,51)         -0.9086         -DE/DX =    0.0                 !
 ! D171  D(39,52,53,54)          0.0732         -DE/DX =    0.0                 !
 ! D172  D(39,52,53,55)        179.9093         -DE/DX =    0.0                 !
 ! D173  D(60,52,53,54)       -179.8782         -DE/DX =    0.0                 !
 ! D174  D(60,52,53,55)         -0.0421         -DE/DX =    0.0                 !
 ! D175  D(39,52,60,58)       -179.1214         -DE/DX =    0.0                 !
 ! D176  D(39,52,60,61)          2.3213         -DE/DX =    0.0                 !
 ! D177  D(53,52,60,58)          0.8297         -DE/DX =    0.0                 !
 ! D178  D(53,52,60,61)       -177.7276         -DE/DX =    0.0                 !
 ! D179  D(52,53,55,56)       -179.9294         -DE/DX =    0.0                 !
 ! D180  D(52,53,55,57)         -0.6855         -DE/DX =    0.0                 !
 ! D181  D(54,53,55,56)         -0.0951         -DE/DX =    0.0                 !
 ! D182  D(54,53,55,57)        179.1488         -DE/DX =    0.0                 !
 ! D183  D(53,55,57,35)       -179.5019         -DE/DX =    0.0                 !
 ! D184  D(53,55,57,58)          0.6259         -DE/DX =    0.0                 !
 ! D185  D(56,55,57,35)         -0.275          -DE/DX =    0.0                 !
 ! D186  D(56,55,57,58)        179.8528         -DE/DX =    0.0                 !
 ! D187  D(35,57,58,59)         -0.8189         -DE/DX =    0.0                 !
 ! D188  D(35,57,58,60)       -179.7202         -DE/DX =    0.0                 !
 ! D189  D(55,57,58,59)        179.0645         -DE/DX =    0.0                 !
 ! D190  D(55,57,58,60)          0.1632         -DE/DX =    0.0                 !
 ! D191  D(57,58,60,52)         -0.8873         -DE/DX =    0.0                 !
 ! D192  D(57,58,60,61)        177.674          -DE/DX =    0.0                 !
 ! D193  D(59,58,60,52)       -179.7593         -DE/DX =    0.0                 !
 ! D194  D(59,58,60,61)         -1.198          -DE/DX =    0.0                 !
 --------------------------------------------------------------------------------
 Lowest energy point so far.  Saving SCF results.
 GradGradGradGradGradGradGradGradGradGradGradGradGradGradGradGradGradGrad

 Largest change from initial coordinates is atom    0       0.000 Angstoms.
 Leave Link  103 at Sat Oct 20 14:56:18 2018, MaxMem=  1073741824 cpu:         9.4
 (Enter /soft/sl6.3/x86_64/gaussian/g09_d01/g09/l202.exe)
 Stoichiometry    C28H24Cl2FeN8O2(5)
 Framework group  CI[O(Fe),X(C28H24Cl2N8O2)]
 Deg. of freedom    93
 Full point group                 CI      NOp   2
 RotChk:  IX=0 Diff= 0.00D+00
 Largest Abelian subgroup         CI      NOp   2
 Largest concise Abelian subgroup CI      NOp   2
                         Standard orientation:                         
 ---------------------------------------------------------------------
 Center     Atomic      Atomic             Coordinates (Angstroms)
 Number     Number       Type             X           Y           Z
 ---------------------------------------------------------------------
      1         26           0        0.000000    0.000000    0.000000
      2         17           0       -1.910747   -0.374248    1.407710
      3          8           0        4.937946    2.121550    8.032062
      4          7           0       -0.627891    2.143055   -0.302747
      5          7           0        0.967437    1.148941    1.659924
      6          7           0        1.706142    0.854395    2.679773
      7          7           0        1.940493    2.007150    3.341834
      8          6           0       -1.421263    2.559922   -1.290668
      9          1           0       -1.788213    1.789911   -1.959962
     10          6           0       -1.765469    3.896607   -1.462241
     11          1           0       -2.414707    4.190441   -2.277274
     12          6           0       -1.257326    4.833346   -0.567548
     13          1           0       -1.501314    5.884456   -0.670285
     14          6           0       -0.431447    4.404771    0.463555
     15          1           0       -0.021540    5.111946    1.174226
     16          6           0       -0.138277    3.043765    0.567787
     17          6           0        0.707058    2.488333    1.626421
     18          6           0        1.333814    3.050456    2.716487
     19          1           0        1.370413    4.052021    3.106058
     20          6           0        2.704342    2.013704    4.545955
     21          6           0        2.531594    0.991981    5.472649
     22          1           0        1.818234    0.204225    5.269377
     23          6           0        3.270642    0.989357    6.652435
     24          1           0        3.120997    0.186608    7.360944
     25          6           0        4.176988    2.022912    6.911999
     26          6           0        4.342765    3.049048    5.971526
     27          1           0        5.059789    3.832229    6.182630
     28          6           0        3.618671    3.040828    4.791675
     29          1           0        3.779398    3.816666    4.052747
     30          6           0        4.828939    1.106149    9.023595
     31          1           0        5.110925    0.126119    8.624385
     32          1           0        3.815360    1.056690    9.435478
     33          1           0        5.524468    1.387922    9.811728
     34         17           0        1.910747    0.374248   -1.407710
     35          8           0       -4.937946   -2.121550   -8.032062
     36          7           0        0.627891   -2.143055    0.302747
     37          7           0       -0.967437   -1.148941   -1.659924
     38          7           0       -1.706142   -0.854395   -2.679773
     39          7           0       -1.940493   -2.007150   -3.341834
     40          6           0        1.421263   -2.559922    1.290668
     41          1           0        1.788213   -1.789911    1.959962
     42          6           0        1.765469   -3.896607    1.462241
     43          1           0        2.414707   -4.190441    2.277274
     44          6           0        1.257326   -4.833346    0.567548
     45          1           0        1.501314   -5.884456    0.670285
     46          6           0        0.431447   -4.404771   -0.463555
     47          1           0        0.021540   -5.111946   -1.174226
     48          6           0        0.138277   -3.043765   -0.567787
     49          6           0       -0.707058   -2.488333   -1.626421
     50          6           0       -1.333814   -3.050456   -2.716487
     51          1           0       -1.370413   -4.052021   -3.106058
     52          6           0       -2.704342   -2.013704   -4.545955
     53          6           0       -2.531594   -0.991981   -5.472649
     54          1           0       -1.818234   -0.204225   -5.269377
     55          6           0       -3.270642   -0.989357   -6.652435
     56          1           0       -3.120997   -0.186608   -7.360944
     57          6           0       -4.176988   -2.022912   -6.911999
     58          6           0       -4.342765   -3.049048   -5.971526
     59          1           0       -5.059789   -3.832229   -6.182630
     60          6           0       -3.618671   -3.040828   -4.791675
     61          1           0       -3.779398   -3.816666   -4.052747
     62          6           0       -4.828939   -1.106149   -9.023595
     63          1           0       -5.110925   -0.126119   -8.624385
     64          1           0       -3.815360   -1.056690   -9.435478
     65          1           0       -5.524468   -1.387922   -9.811728
 ---------------------------------------------------------------------
 Rotational constants (GHZ):      0.1586425      0.0321043      0.0281622
 Leave Link  202 at Sat Oct 20 14:56:18 2018, MaxMem=  1073741824 cpu:         0.1
 (Enter /soft/sl6.3/x86_64/gaussian/g09_d01/g09/l9999.exe)
 1\1\GINC-NODE0406\FOpt\UB3LYP\6-311G(d,p)\C28H24Cl2Fe1N8O2(5)\CONRADJ\
 20-Oct-2018\0\\#P b3lyp/6-311G(d,p) opt scf=(conver=8)\\Comment:\\0,5\
 Fe,0.,0.,0.\Cl,-1.910747,-0.374248,1.40771\O,4.937946,2.12155,8.032062
 \N,-0.627891,2.143055,-0.302747\N,0.967437,1.148941,1.659924\N,1.70614
 2,0.854395,2.679773\N,1.940493,2.00715,3.341834\C,-1.421263,2.559922,-
 1.290668\H,-1.788213,1.789911,-1.959962\C,-1.765469,3.896607,-1.462241
 \H,-2.414707,4.190441,-2.277274\C,-1.257326,4.833346,-0.567548\H,-1.50
 1314,5.884456,-0.670285\C,-0.431447,4.404771,0.463555\H,-0.02154,5.111
 946,1.174226\C,-0.138277,3.043765,0.567787\C,0.707058,2.488333,1.62642
 1\C,1.333814,3.050456,2.716487\H,1.370413,4.052021,3.106058\C,2.704342
 ,2.013704,4.545955\C,2.531594,0.991981,5.472649\H,1.818234,0.204225,5.
 269377\C,3.270642,0.989357,6.652435\H,3.120997,0.186608,7.360944\C,4.1
 76988,2.022912,6.911999\C,4.342765,3.049048,5.971526\H,5.059789,3.8322
 29,6.18263\C,3.618671,3.040828,4.791675\H,3.779398,3.816666,4.052747\C
 ,4.828939,1.106149,9.023595\H,5.110925,0.126119,8.624385\H,3.81536,1.0
 5669,9.435478\H,5.524468,1.387922,9.811728\Cl,1.910747,0.374248,-1.407
 71\O,-4.937946,-2.12155,-8.032062\N,0.627891,-2.143055,0.302747\N,-0.9
 67437,-1.148941,-1.659924\N,-1.706142,-0.854395,-2.679773\N,-1.940493,
 -2.00715,-3.341834\C,1.421263,-2.559922,1.290668\H,1.788213,-1.789911,
 1.959962\C,1.765469,-3.896607,1.462241\H,2.414707,-4.190441,2.277274\C
 ,1.257326,-4.833346,0.567548\H,1.501314,-5.884456,0.670285\C,0.431447,
 -4.404771,-0.463555\H,0.02154,-5.111946,-1.174226\C,0.138277,-3.043765
 ,-0.567787\C,-0.707058,-2.488333,-1.626421\C,-1.333814,-3.050456,-2.71
 6487\H,-1.370413,-4.052021,-3.106058\C,-2.704342,-2.013704,-4.545955\C
 ,-2.531594,-0.991981,-5.472649\H,-1.818234,-0.204225,-5.269377\C,-3.27
 0642,-0.989357,-6.652435\H,-3.120997,-0.186608,-7.360944\C,-4.176988,-
 2.022912,-6.911999\C,-4.342765,-3.049048,-5.971526\H,-5.059789,-3.8322
 29,-6.18263\C,-3.618671,-3.040828,-4.791675\H,-3.779398,-3.816666,-4.0
 52747\C,-4.828939,-1.106149,-9.023595\H,-5.110925,-0.126119,-8.624385\
 H,-3.81536,-1.05669,-9.435478\H,-5.524468,-1.387922,-9.811728\\Version
 =AS64L-G09RevD.01\State=5-AG\HF=-3854.5304332\S2=6.007812\S2-1=0.\S2A=
 6.000018\RMSD=6.659e-09\RMSF=3.370e-06\Dipole=0.,0.,0.\Quadrupole=-41.
 8554367,8.9611831,32.8942535,-3.0726579,53.5240386,8.8065514\PG=CI [O(
 Fe1),X(C28H24Cl2N8O2)]\\@


 SUCCESS IS NEVER CERTAIN,
 FAILURE IS NEVER FINAL.
 Job cpu time:       0 days  6 hours 30 minutes 18.9 seconds.
 File lengths (MBytes):  RWF=    806 Int=      0 D2E=      0 Chk=     71 Scr=      1
 Normal termination of Gaussian 09 at Sat Oct 20 14:56:18 2018.
