# Supplementary material for: DFT and CV data of 4-phenyl-substituted dichloro(bis{2-[1-(phenyl)-1H-1,2,3-triazol-4-yl-κN3]pyridine-κN})iron(II) coordination compounds
Source: Data Brief. 2018 Oct 27;21:1458–71. doi: 10.1016/j.dib.2018.10.085 (PMC6234228; doi:10.1016/j.dib.2018.10.085)
Supplement: Supplementary file 2 — Supplementary material. [file mmc2.zip › DIB_DFT_files_Fe/FeCl2L12_OMe_trans2.log]

 Entering Gaussian System, Link 0=g09
 Input=FeCl2L12_OMe_trans2.com
 Output=FeCl2L12_OMe_trans2.log
 Initial command:
 /soft/sl6.3/x86_64/gaussian/g09_d01/g09/l1.exe "/scratch/conradj/558866.ui.FeCl2L12_OMe_trans2/Gau-45403.inp" -scrdir="/scratch/conradj/558866.ui.FeCl2L12_OMe_trans2/"
 Default linda workers:  node0402-ib,node0403-ib
 Default is to use  16 SMP processors on each worker.
 Entering Link 1 = /soft/sl6.3/x86_64/gaussian/g09_d01/g09/l1.exe PID=     45404.
  
 Copyright (c) 1988,1990,1992,1993,1995,1998,2003,2009,2013,
            Gaussian, Inc.  All Rights Reserved.
  
 This is part of the Gaussian(R) 09 program.  It is based on
 the Gaussian(R) 03 system (copyright 2003, Gaussian, Inc.),
 the Gaussian(R) 98 system (copyright 1998, Gaussian, Inc.),
 the Gaussian(R) 94 system (copyright 1995, Gaussian, Inc.),
 the Gaussian 92(TM) system (copyright 1992, Gaussian, Inc.),
 the Gaussian 90(TM) system (copyright 1990, Gaussian, Inc.),
 the Gaussian 88(TM) system (copyright 1988, Gaussian, Inc.),
 the Gaussian 86(TM) system (copyright 1986, Carnegie Mellon
 University), and the Gaussian 82(TM) system (copyright 1983,
 Carnegie Mellon University). Gaussian is a federally registered
 trademark of Gaussian, Inc.
  
 This software contains proprietary and confidential information,
 including trade secrets, belonging to Gaussian, Inc.
  
 This software is provided under written license and may be
 used, copied, transmitted, or stored only in accord with that
 written license.
  
 The following legend is applicable only to US Government
 contracts under FAR:
  
                    RESTRICTED RIGHTS LEGEND
  
 Use, reproduction and disclosure by the US Government is
 subject to restrictions as set forth in subparagraphs (a)
 and (c) of the Commercial Computer Software - Restricted
 Rights clause in FAR 52.227-19.
  
 Gaussian, Inc.
 340 Quinnipiac St., Bldg. 40, Wallingford CT 06492
  
  
 ---------------------------------------------------------------
 Warning -- This program may not be used in any manner that
 competes with the business of Gaussian, Inc. or will provide
 assistance to any competitor of Gaussian, Inc.  The licensee
 of this program is prohibited from giving any competitor of
 Gaussian, Inc. access to this program.  By using this program,
 the user acknowledges that Gaussian, Inc. is engaged in the
 business of creating and licensing software in the field of
 computational chemistry and represents and warrants to the
 licensee that it is not a competitor of Gaussian, Inc. and that
 it will not use this program in any manner prohibited above.
 ---------------------------------------------------------------
  

 Cite this work as:
 Gaussian 09, Revision D.01,
 M. J. Frisch, G. W. Trucks, H. B. Schlegel, G. E. Scuseria, 
 M. A. Robb, J. R. Cheeseman, G. Scalmani, V. Barone, B. Mennucci, 
 G. A. Petersson, H. Nakatsuji, M. Caricato, X. Li, H. P. Hratchian, 
 A. F. Izmaylov, J. Bloino, G. Zheng, J. L. Sonnenberg, M. Hada, 
 M. Ehara, K. Toyota, R. Fukuda, J. Hasegawa, M. Ishida, T. Nakajima, 
 Y. Honda, O. Kitao, H. Nakai, T. Vreven, J. A. Montgomery, Jr., 
 J. E. Peralta, F. Ogliaro, M. Bearpark, J. J. Heyd, E. Brothers, 
 K. N. Kudin, V. N. Staroverov, T. Keith, R. Kobayashi, J. Normand, 
 K. Raghavachari, A. Rendell, J. C. Burant, S. S. Iyengar, J. Tomasi, 
 M. Cossi, N. Rega, J. M. Millam, M. Klene, J. E. Knox, J. B. Cross, 
 V. Bakken, C. Adamo, J. Jaramillo, R. Gomperts, R. E. Stratmann, 
 O. Yazyev, A. J. Austin, R. Cammi, C. Pomelli, J. W. Ochterski, 
 R. L. Martin, K. Morokuma, V. G. Zakrzewski, G. A. Voth, 
 P. Salvador, J. J. Dannenberg, S. Dapprich, A. D. Daniels, 
 O. Farkas, J. B. Foresman, J. V. Ortiz, J. Cioslowski, 
 and D. J. Fox, Gaussian, Inc., Wallingford CT, 2013.
 
 ******************************************
 Gaussian 09:  AS64L-G09RevD.01 24-Apr-2013
                20-Oct-2018 
 ******************************************
 %chk=FeCl2L12_OMe_trans2.chk
 SetLPE:  input flags="-opt 'Tsnet.Node.lindarsharg: ssh' "
 SetLPE:    new flags="-opt 'Tsnet.Node.lindarsharg: ssh'  -nodelist 'node0402-ib node0403-ib'"
 Will use up to    2 processors via Linda.
 ---------------------------------------
 #P b3lyp/6-311G(d,p) opt scf=(conver=8)
 ---------------------------------------
 1/14=-1,18=20,19=15,26=3,38=1/1,3;
 2/9=110,12=2,17=6,18=5,40=1/2;
 3/5=4,6=6,7=101,11=2,16=1,25=1,30=1,71=1,74=-5/1,2,3;
 4//1;
 5/5=2,6=8,38=5/2;
 6/7=2,8=2,9=2,10=2,28=1/1;
 7//1,2,3,16;
 1/14=-1,18=20,19=15,26=3/3(2);
 2/9=110/2;
 99//99;
 2/9=110/2;
 3/5=4,6=6,7=101,11=2,16=1,25=1,30=1,71=1,74=-5/1,2,3;
 4/5=5,16=3,69=1/1;
 5/5=2,6=8,38=5/2;
 7//1,2,3,16;
 1/14=-1,18=20,19=15,26=3/3(-5);
 2/9=110/2;
 6/7=2,8=2,9=2,10=2,19=2,28=1/1;
 99/9=1/99;
 Leave Link    1 at Sat Oct 20 10:39:04 2018, MaxMem=           0 cpu:         1.0
 (Enter /soft/sl6.3/x86_64/gaussian/g09_d01/g09/l101.exe)
 --------
 Comment:
 --------
 Symbolic Z-matrix:
 Charge =  0 Multiplicity = 5
 26                   -2.12492  -0.00095   0.01994 
 17                   -2.46648  -0.52112  -2.28749 
 8                     5.93785   5.19398   0.37035 
 7                    -3.48169   1.86228  -0.39604 
 7                    -0.7624    1.73043  -0.25797 
 7                     0.51862   1.87262  -0.14351 
 7                     0.76903   3.19751  -0.17327 
 6                    -4.80438   1.85792  -0.56059 
 1                    -5.28711   0.88949  -0.50804 
 6                    -5.54528   3.00802  -0.80781 
 1                    -6.61941   2.94853  -0.92954 
 6                    -4.87023   4.22117  -0.90133 
 1                    -5.4093    5.14126  -1.0951 
 6                    -3.48985   4.23419  -0.7578 
 1                    -2.93358   5.1591   -0.84828 
 6                    -2.8255    3.03086  -0.50626 
 6                    -1.37169   2.94679  -0.37122 
 6                    -0.384     3.90391  -0.31492 
 1                    -0.40352   4.97892  -0.31984 
 6                     2.0999    3.68707  -0.02738 
 6                     2.96901   3.05417   0.85402 
 1                     2.62274   2.19621   1.41489 
 6                     4.26945   3.52682   1.00857 
 1                     4.92999   3.02334   1.70066 
 6                     4.69717   4.64652   0.28737 
 6                     3.81312   5.27708  -0.59845 
 1                     4.16657   6.13309  -1.15915 
 6                     2.52526   4.79611  -0.76231 
 1                     1.85944   5.26703  -1.47544 
 6                     6.88932   4.60011   1.2457 
 1                     7.10078   3.5634    0.96239 
 1                     6.5512    4.63368   2.28692 
 1                     7.7958    5.19352   1.14251 
 17                   -2.17747   0.51328   2.35562 
 8                     5.92014  -5.21147  -0.74818 
 7                    -3.43585  -1.85406   0.56148 
 7                    -0.74741  -1.74174   0.15416 
 7                     0.52281  -1.88795  -0.04228 
 7                     0.77087  -3.21366  -0.03415 
 6                    -4.73513  -1.84044   0.85763 
 1                    -5.20082  -0.8633    0.90439 
 6                    -5.46884  -2.99239   1.11738 
 1                    -6.5242   -2.92587   1.34959 
 6                    -4.81053  -4.21763   1.07584 
 1                    -5.34539  -5.14012   1.2699 
 6                    -3.45117  -4.24114   0.7962 
 1                    -2.90742  -5.17763   0.77698 
 6                    -2.79199  -3.0344    0.5477 
 6                    -1.35413  -2.95709   0.29129 
 6                    -0.3743   -3.91663   0.17471 
 1                    -0.38873  -4.98932   0.24327 
 6                     2.0975   -3.70324  -0.21438 
 6                     3.17409  -2.95318   0.24551 
 1                     2.98999  -2.00183   0.72601 
 6                     4.47349  -3.42325   0.07658 
 1                     5.29711  -2.82376   0.43849 
 6                     4.69686  -4.6569   -0.54352 
 6                     3.60535  -5.40374  -1.00622 
 1                     3.79722  -6.34737  -1.50099 
 6                     2.3148   -4.92711  -0.8521 
 1                     1.48156  -5.49367  -1.24943 
 6                     7.07357  -4.4962   -0.3215 
 1                     7.15635  -3.53033  -0.83133 
 1                     7.06898  -4.33908   0.76258 
 1                     7.92393  -5.11971  -0.59097 
 
 Add virtual bond connecting atoms N4         and Fe1        Dist= 4.43D+00.
 Add virtual bond connecting atoms N5         and Fe1        Dist= 4.20D+00.
 Add virtual bond connecting atoms N36        and Fe1        Dist= 4.41D+00.
 Add virtual bond connecting atoms N37        and Fe1        Dist= 4.20D+00.
 Add virtual bond connecting atoms H41        and H9         Dist= 4.26D+00.
 NAtoms=     65 NQM=       65 NQMF=       0 NMMI=      0 NMMIF=      0
                NMic=       0 NMicF=      0.
                    Isotopes and Nuclear Properties:
 (Nuclear quadrupole moments (NQMom) in fm**2, nuclear magnetic moments (NMagM)
  in nuclear magnetons)

  Atom         1           2           3           4           5           6           7           8           9          10
 IAtWgt=          56          35          16          14          14          14          14          12           1          12
 AtmWgt=  55.9349393  34.9688527  15.9949146  14.0030740  14.0030740  14.0030740  14.0030740  12.0000000   1.0078250  12.0000000
 NucSpn=           0           3           0           2           2           2           2           0           1           0
 AtZEff=   0.0000000   0.0000000   0.0000000   0.0000000   0.0000000   0.0000000   0.0000000   0.0000000   0.0000000   0.0000000
 NQMom=    0.0000000  -8.1650000   0.0000000   2.0440000   2.0440000   2.0440000   2.0440000   0.0000000   0.0000000   0.0000000
 NMagM=    0.0000000   0.8218740   0.0000000   0.4037610   0.4037610   0.4037610   0.4037610   0.0000000   2.7928460   0.0000000
 AtZNuc=  26.0000000  17.0000000   8.0000000   7.0000000   7.0000000   7.0000000   7.0000000   6.0000000   1.0000000   6.0000000

  Atom        11          12          13          14          15          16          17          18          19          20
 IAtWgt=           1          12           1          12           1          12          12          12           1          12
 AtmWgt=   1.0078250  12.0000000   1.0078250  12.0000000   1.0078250  12.0000000  12.0000000  12.0000000   1.0078250  12.0000000
 NucSpn=           1           0           1           0           1           0           0           0           1           0
 AtZEff=   0.0000000   0.0000000   0.0000000   0.0000000   0.0000000   0.0000000   0.0000000   0.0000000   0.0000000   0.0000000
 NQMom=    0.0000000   0.0000000   0.0000000   0.0000000   0.0000000   0.0000000   0.0000000   0.0000000   0.0000000   0.0000000
 NMagM=    2.7928460   0.0000000   2.7928460   0.0000000   2.7928460   0.0000000   0.0000000   0.0000000   2.7928460   0.0000000
 AtZNuc=   1.0000000   6.0000000   1.0000000   6.0000000   1.0000000   6.0000000   6.0000000   6.0000000   1.0000000   6.0000000

  Atom        21          22          23          24          25          26          27          28          29          30
 IAtWgt=          12           1          12           1          12          12           1          12           1          12
 AtmWgt=  12.0000000   1.0078250  12.0000000   1.0078250  12.0000000  12.0000000   1.0078250  12.0000000   1.0078250  12.0000000
 NucSpn=           0           1           0           1           0           0           1           0           1           0
 AtZEff=   0.0000000   0.0000000   0.0000000   0.0000000   0.0000000   0.0000000   0.0000000   0.0000000   0.0000000   0.0000000
 NQMom=    0.0000000   0.0000000   0.0000000   0.0000000   0.0000000   0.0000000   0.0000000   0.0000000   0.0000000   0.0000000
 NMagM=    0.0000000   2.7928460   0.0000000   2.7928460   0.0000000   0.0000000   2.7928460   0.0000000   2.7928460   0.0000000
 AtZNuc=   6.0000000   1.0000000   6.0000000   1.0000000   6.0000000   6.0000000   1.0000000   6.0000000   1.0000000   6.0000000

  Atom        31          32          33          34          35          36          37          38          39          40
 IAtWgt=           1           1           1          35          16          14          14          14          14          12
 AtmWgt=   1.0078250   1.0078250   1.0078250  34.9688527  15.9949146  14.0030740  14.0030740  14.0030740  14.0030740  12.0000000
 NucSpn=           1           1           1           3           0           2           2           2           2           0
 AtZEff=   0.0000000   0.0000000   0.0000000   0.0000000   0.0000000   0.0000000   0.0000000   0.0000000   0.0000000   0.0000000
 NQMom=    0.0000000   0.0000000   0.0000000  -8.1650000   0.0000000   2.0440000   2.0440000   2.0440000   2.0440000   0.0000000
 NMagM=    2.7928460   2.7928460   2.7928460   0.8218740   0.0000000   0.4037610   0.4037610   0.4037610   0.4037610   0.0000000
 AtZNuc=   1.0000000   1.0000000   1.0000000  17.0000000   8.0000000   7.0000000   7.0000000   7.0000000   7.0000000   6.0000000

  Atom        41          42          43          44          45          46          47          48          49          50
 IAtWgt=           1          12           1          12           1          12           1          12          12          12
 AtmWgt=   1.0078250  12.0000000   1.0078250  12.0000000   1.0078250  12.0000000   1.0078250  12.0000000  12.0000000  12.0000000
 NucSpn=           1           0           1           0           1           0           1           0           0           0
 AtZEff=   0.0000000   0.0000000   0.0000000   0.0000000   0.0000000   0.0000000   0.0000000   0.0000000   0.0000000   0.0000000
 NQMom=    0.0000000   0.0000000   0.0000000   0.0000000   0.0000000   0.0000000   0.0000000   0.0000000   0.0000000   0.0000000
 NMagM=    2.7928460   0.0000000   2.7928460   0.0000000   2.7928460   0.0000000   2.7928460   0.0000000   0.0000000   0.0000000
 AtZNuc=   1.0000000   6.0000000   1.0000000   6.0000000   1.0000000   6.0000000   1.0000000   6.0000000   6.0000000   6.0000000

  Atom        51          52          53          54          55          56          57          58          59          60
 IAtWgt=           1          12          12           1          12           1          12          12           1          12
 AtmWgt=   1.0078250  12.0000000  12.0000000   1.0078250  12.0000000   1.0078250  12.0000000  12.0000000   1.0078250  12.0000000
 NucSpn=           1           0           0           1           0           1           0           0           1           0
 AtZEff=   0.0000000   0.0000000   0.0000000   0.0000000   0.0000000   0.0000000   0.0000000   0.0000000   0.0000000   0.0000000
 NQMom=    0.0000000   0.0000000   0.0000000   0.0000000   0.0000000   0.0000000   0.0000000   0.0000000   0.0000000   0.0000000
 NMagM=    2.7928460   0.0000000   0.0000000   2.7928460   0.0000000   2.7928460   0.0000000   0.0000000   2.7928460   0.0000000
 AtZNuc=   1.0000000   6.0000000   6.0000000   1.0000000   6.0000000   1.0000000   6.0000000   6.0000000   1.0000000   6.0000000

  Atom        61          62          63          64          65
 IAtWgt=           1          12           1           1           1
 AtmWgt=   1.0078250  12.0000000   1.0078250   1.0078250   1.0078250
 NucSpn=           1           0           1           1           1
 AtZEff=   0.0000000   0.0000000   0.0000000   0.0000000   0.0000000
 NQMom=    0.0000000   0.0000000   0.0000000   0.0000000   0.0000000
 NMagM=    2.7928460   0.0000000   2.7928460   2.7928460   2.7928460
 AtZNuc=   1.0000000   6.0000000   1.0000000   1.0000000   1.0000000
 Leave Link  101 at Sat Oct 20 10:39:05 2018, MaxMem=   838860800 cpu:         4.1
 (Enter /soft/sl6.3/x86_64/gaussian/g09_d01/g09/l103.exe)

 GradGradGradGradGradGradGradGradGradGradGradGradGradGradGradGradGradGrad
 Berny optimization.
 Initialization pass.
                           ----------------------------
                           !    Initial Parameters    !
                           ! (Angstroms and Degrees)  !
 --------------------------                            --------------------------
 ! Name  Definition              Value          Derivative Info.                !
 --------------------------------------------------------------------------------
 ! R1    R(1,2)                  2.3899         estimate D2E/DX2                !
 ! R2    R(1,4)                  2.3421         estimate D2E/DX2                !
 ! R3    R(1,5)                  2.2207         estimate D2E/DX2                !
 ! R4    R(1,34)                 2.3922         estimate D2E/DX2                !
 ! R5    R(1,36)                 2.3336         estimate D2E/DX2                !
 ! R6    R(1,37)                 2.2239         estimate D2E/DX2                !
 ! R7    R(3,25)                 1.3586         estimate D2E/DX2                !
 ! R8    R(3,30)                 1.4227         estimate D2E/DX2                !
 ! R9    R(4,8)                  1.3329         estimate D2E/DX2                !
 ! R10   R(4,16)                 1.3447         estimate D2E/DX2                !
 ! R11   R(5,6)                  1.294          estimate D2E/DX2                !
 ! R12   R(5,17)                 1.3651         estimate D2E/DX2                !
 ! R13   R(6,7)                  1.3487         estimate D2E/DX2                !
 ! R14   R(7,18)                 1.3596         estimate D2E/DX2                !
 ! R15   R(7,20)                 1.4255         estimate D2E/DX2                !
 ! R16   R(8,9)                  1.0834         estimate D2E/DX2                !
 ! R17   R(8,10)                 1.3902         estimate D2E/DX2                !
 ! R18   R(9,41)                 2.2527         estimate D2E/DX2                !
 ! R19   R(10,11)                1.0826         estimate D2E/DX2                !
 ! R20   R(10,12)                1.3915         estimate D2E/DX2                !
 ! R21   R(12,13)                1.0838         estimate D2E/DX2                !
 ! R22   R(12,14)                1.3879         estimate D2E/DX2                !
 ! R23   R(14,15)                1.0831         estimate D2E/DX2                !
 ! R24   R(14,16)                1.3974         estimate D2E/DX2                !
 ! R25   R(16,17)                1.4625         estimate D2E/DX2                !
 ! R26   R(17,18)                1.3765         estimate D2E/DX2                !
 ! R27   R(18,19)                1.0752         estimate D2E/DX2                !
 ! R28   R(20,21)                1.3902         estimate D2E/DX2                !
 ! R29   R(20,28)                1.3968         estimate D2E/DX2                !
 ! R30   R(21,22)                1.0819         estimate D2E/DX2                !
 ! R31   R(21,23)                1.3923         estimate D2E/DX2                !
 ! R32   R(23,24)                1.0811         estimate D2E/DX2                !
 ! R33   R(23,25)                1.3989         estimate D2E/DX2                !
 ! R34   R(25,26)                1.4014         estimate D2E/DX2                !
 ! R35   R(26,27)                1.0826         estimate D2E/DX2                !
 ! R36   R(26,28)                1.3845         estimate D2E/DX2                !
 ! R37   R(28,29)                1.0833         estimate D2E/DX2                !
 ! R38   R(30,31)                1.0953         estimate D2E/DX2                !
 ! R39   R(30,32)                1.0953         estimate D2E/DX2                !
 ! R40   R(30,33)                1.0883         estimate D2E/DX2                !
 ! R41   R(35,57)                1.3586         estimate D2E/DX2                !
 ! R42   R(35,62)                1.4227         estimate D2E/DX2                !
 ! R43   R(36,40)                1.3327         estimate D2E/DX2                !
 ! R44   R(36,48)                1.3446         estimate D2E/DX2                !
 ! R45   R(37,38)                1.2936         estimate D2E/DX2                !
 ! R46   R(37,49)                1.3653         estimate D2E/DX2                !
 ! R47   R(38,39)                1.3487         estimate D2E/DX2                !
 ! R48   R(39,50)                1.3599         estimate D2E/DX2                !
 ! R49   R(39,52)                1.4255         estimate D2E/DX2                !
 ! R50   R(40,41)                1.0834         estimate D2E/DX2                !
 ! R51   R(40,42)                1.3902         estimate D2E/DX2                !
 ! R52   R(42,43)                1.0826         estimate D2E/DX2                !
 ! R53   R(42,44)                1.3915         estimate D2E/DX2                !
 ! R54   R(44,45)                1.0838         estimate D2E/DX2                !
 ! R55   R(44,46)                1.388          estimate D2E/DX2                !
 ! R56   R(46,47)                1.0831         estimate D2E/DX2                !
 ! R57   R(46,48)                1.3973         estimate D2E/DX2                !
 ! R58   R(48,49)                1.4626         estimate D2E/DX2                !
 ! R59   R(49,50)                1.3764         estimate D2E/DX2                !
 ! R60   R(50,51)                1.075          estimate D2E/DX2                !
 ! R61   R(52,53)                1.3904         estimate D2E/DX2                !
 ! R62   R(52,60)                1.3971         estimate D2E/DX2                !
 ! R63   R(53,54)                1.0816         estimate D2E/DX2                !
 ! R64   R(53,55)                1.3921         estimate D2E/DX2                !
 ! R65   R(55,56)                1.0811         estimate D2E/DX2                !
 ! R66   R(55,57)                1.3987         estimate D2E/DX2                !
 ! R67   R(57,58)                1.4012         estimate D2E/DX2                !
 ! R68   R(58,59)                1.0826         estimate D2E/DX2                !
 ! R69   R(58,60)                1.3844         estimate D2E/DX2                !
 ! R70   R(60,61)                1.0831         estimate D2E/DX2                !
 ! R71   R(62,63)                1.0953         estimate D2E/DX2                !
 ! R72   R(62,64)                1.0954         estimate D2E/DX2                !
 ! R73   R(62,65)                1.0883         estimate D2E/DX2                !
 ! A1    A(2,1,4)               85.3468         estimate D2E/DX2                !
 ! A2    A(2,1,5)               97.8487         estimate D2E/DX2                !
 ! A3    A(2,1,36)              88.334          estimate D2E/DX2                !
 ! A4    A(2,1,37)              88.649          estimate D2E/DX2                !
 ! A5    A(4,1,5)               73.3188         estimate D2E/DX2                !
 ! A6    A(4,1,34)              89.4086         estimate D2E/DX2                !
 ! A7    A(4,1,36)             110.3358         estimate D2E/DX2                !
 ! A8    A(5,1,34)              88.1703         estimate D2E/DX2                !
 ! A9    A(5,1,37)             103.7565         estimate D2E/DX2                !
 ! A10   A(34,1,36)             86.0885         estimate D2E/DX2                !
 ! A11   A(34,1,37)             97.0621         estimate D2E/DX2                !
 ! A12   A(36,1,37)             73.284          estimate D2E/DX2                !
 ! A13   A(25,3,30)            118.6906         estimate D2E/DX2                !
 ! A14   A(1,4,8)              126.4547         estimate D2E/DX2                !
 ! A15   A(1,4,16)             115.0369         estimate D2E/DX2                !
 ! A16   A(8,4,16)             118.4866         estimate D2E/DX2                !
 ! A17   A(1,5,6)              133.0026         estimate D2E/DX2                !
 ! A18   A(1,5,17)             115.5455         estimate D2E/DX2                !
 ! A19   A(6,5,17)             110.5663         estimate D2E/DX2                !
 ! A20   A(5,6,7)              106.8467         estimate D2E/DX2                !
 ! A21   A(6,7,18)             110.808          estimate D2E/DX2                !
 ! A22   A(6,7,20)             120.5604         estimate D2E/DX2                !
 ! A23   A(18,7,20)            128.6067         estimate D2E/DX2                !
 ! A24   A(4,8,9)              116.0468         estimate D2E/DX2                !
 ! A25   A(4,8,10)             123.2367         estimate D2E/DX2                !
 ! A26   A(9,8,10)             120.7087         estimate D2E/DX2                !
 ! A27   A(8,9,41)             135.1448         estimate D2E/DX2                !
 ! A28   A(8,10,11)            120.2166         estimate D2E/DX2                !
 ! A29   A(8,10,12)            118.3369         estimate D2E/DX2                !
 ! A30   A(11,10,12)           121.4452         estimate D2E/DX2                !
 ! A31   A(10,12,13)           120.7199         estimate D2E/DX2                !
 ! A32   A(10,12,14)           118.9308         estimate D2E/DX2                !
 ! A33   A(13,12,14)           120.3451         estimate D2E/DX2                !
 ! A34   A(12,14,15)           120.677          estimate D2E/DX2                !
 ! A35   A(12,14,16)           118.9074         estimate D2E/DX2                !
 ! A36   A(15,14,16)           120.4131         estimate D2E/DX2                !
 ! A37   A(4,16,14)            122.0793         estimate D2E/DX2                !
 ! A38   A(4,16,17)            115.3121         estimate D2E/DX2                !
 ! A39   A(14,16,17)           122.5977         estimate D2E/DX2                !
 ! A40   A(5,17,16)            120.1696         estimate D2E/DX2                !
 ! A41   A(5,17,18)            107.2113         estimate D2E/DX2                !
 ! A42   A(16,17,18)           132.6159         estimate D2E/DX2                !
 ! A43   A(7,18,17)            104.5667         estimate D2E/DX2                !
 ! A44   A(7,18,19)            122.3672         estimate D2E/DX2                !
 ! A45   A(17,18,19)           132.9991         estimate D2E/DX2                !
 ! A46   A(7,20,21)            119.4842         estimate D2E/DX2                !
 ! A47   A(7,20,28)            120.2072         estimate D2E/DX2                !
 ! A48   A(21,20,28)           120.3084         estimate D2E/DX2                !
 ! A49   A(20,21,22)           119.3128         estimate D2E/DX2                !
 ! A50   A(20,21,23)           119.9835         estimate D2E/DX2                !
 ! A51   A(22,21,23)           120.7037         estimate D2E/DX2                !
 ! A52   A(21,23,24)           118.9242         estimate D2E/DX2                !
 ! A53   A(21,23,25)           120.0064         estimate D2E/DX2                !
 ! A54   A(24,23,25)           121.0642         estimate D2E/DX2                !
 ! A55   A(3,25,23)            124.7686         estimate D2E/DX2                !
 ! A56   A(3,25,26)            115.6822         estimate D2E/DX2                !
 ! A57   A(23,25,26)           119.549          estimate D2E/DX2                !
 ! A58   A(25,26,27)           118.5023         estimate D2E/DX2                !
 ! A59   A(25,26,28)           120.3527         estimate D2E/DX2                !
 ! A60   A(27,26,28)           121.137          estimate D2E/DX2                !
 ! A61   A(20,28,26)           119.7913         estimate D2E/DX2                !
 ! A62   A(20,28,29)           120.2864         estimate D2E/DX2                !
 ! A63   A(26,28,29)           119.9079         estimate D2E/DX2                !
 ! A64   A(3,30,31)            111.4098         estimate D2E/DX2                !
 ! A65   A(3,30,32)            111.4483         estimate D2E/DX2                !
 ! A66   A(3,30,33)            105.7288         estimate D2E/DX2                !
 ! A67   A(31,30,32)           109.5421         estimate D2E/DX2                !
 ! A68   A(31,30,33)           109.3134         estimate D2E/DX2                !
 ! A69   A(32,30,33)           109.3022         estimate D2E/DX2                !
 ! A70   A(57,35,62)           118.6576         estimate D2E/DX2                !
 ! A71   A(1,36,40)            126.2372         estimate D2E/DX2                !
 ! A72   A(1,36,48)            115.1959         estimate D2E/DX2                !
 ! A73   A(40,36,48)           118.5611         estimate D2E/DX2                !
 ! A74   A(1,37,38)            133.4335         estimate D2E/DX2                !
 ! A75   A(1,37,49)            115.3156         estimate D2E/DX2                !
 ! A76   A(38,37,49)           110.5476         estimate D2E/DX2                !
 ! A77   A(37,38,39)           106.9044         estimate D2E/DX2                !
 ! A78   A(38,39,50)           110.742          estimate D2E/DX2                !
 ! A79   A(38,39,52)           120.5286         estimate D2E/DX2                !
 ! A80   A(50,39,52)           128.7253         estimate D2E/DX2                !
 ! A81   A(36,40,41)           115.9676         estimate D2E/DX2                !
 ! A82   A(36,40,42)           123.201          estimate D2E/DX2                !
 ! A83   A(41,40,42)           120.8232         estimate D2E/DX2                !
 ! A84   A(9,41,40)            133.7205         estimate D2E/DX2                !
 ! A85   A(40,42,43)           120.2394         estimate D2E/DX2                !
 ! A86   A(40,42,44)           118.3157         estimate D2E/DX2                !
 ! A87   A(43,42,44)           121.4444         estimate D2E/DX2                !
 ! A88   A(42,44,45)           120.7043         estimate D2E/DX2                !
 ! A89   A(42,44,46)           118.9634         estimate D2E/DX2                !
 ! A90   A(45,44,46)           120.3284         estimate D2E/DX2                !
 ! A91   A(44,46,47)           120.657          estimate D2E/DX2                !
 ! A92   A(44,46,48)           118.8949         estimate D2E/DX2                !
 ! A93   A(47,46,48)           120.4469         estimate D2E/DX2                !
 ! A94   A(36,48,46)           122.0326         estimate D2E/DX2                !
 ! A95   A(36,48,49)           115.2229         estimate D2E/DX2                !
 ! A96   A(46,48,49)           122.7243         estimate D2E/DX2                !
 ! A97   A(37,49,48)           120.1017         estimate D2E/DX2                !
 ! A98   A(37,49,50)           107.2017         estimate D2E/DX2                !
 ! A99   A(48,49,50)           132.6766         estimate D2E/DX2                !
 ! A100  A(39,50,49)           104.6034         estimate D2E/DX2                !
 ! A101  A(39,50,51)           122.4759         estimate D2E/DX2                !
 ! A102  A(49,50,51)           132.8996         estimate D2E/DX2                !
 ! A103  A(39,52,53)           119.5713         estimate D2E/DX2                !
 ! A104  A(39,52,60)           120.2206         estimate D2E/DX2                !
 ! A105  A(53,52,60)           120.2079         estimate D2E/DX2                !
 ! A106  A(52,53,54)           119.3182         estimate D2E/DX2                !
 ! A107  A(52,53,55)           120.0301         estimate D2E/DX2                !
 ! A108  A(54,53,55)           120.6499         estimate D2E/DX2                !
 ! A109  A(53,55,56)           118.8983         estimate D2E/DX2                !
 ! A110  A(53,55,57)           120.0458         estimate D2E/DX2                !
 ! A111  A(56,55,57)           121.0542         estimate D2E/DX2                !
 ! A112  A(35,57,55)           124.7923         estimate D2E/DX2                !
 ! A113  A(35,57,58)           115.7269         estimate D2E/DX2                !
 ! A114  A(55,57,58)           119.4804         estimate D2E/DX2                !
 ! A115  A(57,58,59)           118.5189         estimate D2E/DX2                !
 ! A116  A(57,58,60)           120.3932         estimate D2E/DX2                !
 ! A117  A(59,58,60)           121.0774         estimate D2E/DX2                !
 ! A118  A(52,60,58)           119.8308         estimate D2E/DX2                !
 ! A119  A(52,60,61)           120.3995         estimate D2E/DX2                !
 ! A120  A(58,60,61)           119.751          estimate D2E/DX2                !
 ! A121  A(35,62,63)           111.4091         estimate D2E/DX2                !
 ! A122  A(35,62,64)           111.4398         estimate D2E/DX2                !
 ! A123  A(35,62,65)           105.7341         estimate D2E/DX2                !
 ! A124  A(63,62,64)           109.5409         estimate D2E/DX2                !
 ! A125  A(63,62,65)           109.3231         estimate D2E/DX2                !
 ! A126  A(64,62,65)           109.2981         estimate D2E/DX2                !
 ! A127  L(2,1,34,4,-1)        174.7554         estimate D2E/DX2                !
 ! A128  L(4,1,37,2,-1)        173.9958         estimate D2E/DX2                !
 ! A129  L(5,1,36,2,-1)        186.1827         estimate D2E/DX2                !
 ! A130  L(2,1,34,4,-2)        172.0951         estimate D2E/DX2                !
 ! A131  L(4,1,37,2,-2)        176.1272         estimate D2E/DX2                !
 ! A132  L(5,1,36,2,-2)        177.0142         estimate D2E/DX2                !
 ! D1    D(2,1,4,8)             74.5529         estimate D2E/DX2                !
 ! D2    D(2,1,4,16)          -103.7137         estimate D2E/DX2                !
 ! D3    D(5,1,4,8)            174.1906         estimate D2E/DX2                !
 ! D4    D(5,1,4,16)            -4.076          estimate D2E/DX2                !
 ! D5    D(34,1,4,8)           -97.5423         estimate D2E/DX2                !
 ! D6    D(34,1,4,16)           84.1912         estimate D2E/DX2                !
 ! D7    D(36,1,4,8)           -11.9342         estimate D2E/DX2                !
 ! D8    D(36,1,4,16)          169.7992         estimate D2E/DX2                !
 ! D9    D(8,4,37,38)          158.2641         estimate D2E/DX2                !
 ! D10   D(8,4,37,49)           -6.6268         estimate D2E/DX2                !
 ! D11   D(16,4,37,38)         -16.002          estimate D2E/DX2                !
 ! D12   D(16,4,37,49)         179.107          estimate D2E/DX2                !
 ! D13   D(2,1,5,6)           -102.5708         estimate D2E/DX2                !
 ! D14   D(2,1,5,17)            89.4335         estimate D2E/DX2                !
 ! D15   D(4,1,5,6)            174.7137         estimate D2E/DX2                !
 ! D16   D(4,1,5,17)             6.7181         estimate D2E/DX2                !
 ! D17   D(34,1,5,6)            84.7829         estimate D2E/DX2                !
 ! D18   D(34,1,5,17)          -83.2128         estimate D2E/DX2                !
 ! D19   D(37,1,5,6)           -12.0411         estimate D2E/DX2                !
 ! D20   D(37,1,5,17)          179.9632         estimate D2E/DX2                !
 ! D21   D(6,5,36,40)          155.631          estimate D2E/DX2                !
 ! D22   D(6,5,36,48)          -21.4261         estimate D2E/DX2                !
 ! D23   D(17,5,36,40)          -8.3681         estimate D2E/DX2                !
 ! D24   D(17,5,36,48)         174.5748         estimate D2E/DX2                !
 ! D25   D(2,1,36,40)          -96.7405         estimate D2E/DX2                !
 ! D26   D(2,1,36,48)           82.3664         estimate D2E/DX2                !
 ! D27   D(4,1,36,40)          -12.3262         estimate D2E/DX2                !
 ! D28   D(4,1,36,48)          166.7808         estimate D2E/DX2                !
 ! D29   D(34,1,36,40)          75.5893         estimate D2E/DX2                !
 ! D30   D(34,1,36,48)        -105.3037         estimate D2E/DX2                !
 ! D31   D(37,1,36,40)         174.1701         estimate D2E/DX2                !
 ! D32   D(37,1,36,48)          -6.7229         estimate D2E/DX2                !
 ! D33   D(2,1,37,38)           88.842          estimate D2E/DX2                !
 ! D34   D(2,1,37,49)          -80.4324         estimate D2E/DX2                !
 ! D35   D(5,1,37,38)           -8.9083         estimate D2E/DX2                !
 ! D36   D(5,1,37,49)         -178.1827         estimate D2E/DX2                !
 ! D37   D(34,1,37,38)         -98.7483         estimate D2E/DX2                !
 ! D38   D(34,1,37,49)          91.9774         estimate D2E/DX2                !
 ! D39   D(36,1,37,38)         177.5079         estimate D2E/DX2                !
 ! D40   D(36,1,37,49)           8.2336         estimate D2E/DX2                !
 ! D41   D(30,3,25,23)           0.1603         estimate D2E/DX2                !
 ! D42   D(30,3,25,26)        -179.6837         estimate D2E/DX2                !
 ! D43   D(25,3,30,31)          60.9852         estimate D2E/DX2                !
 ! D44   D(25,3,30,32)         -61.7029         estimate D2E/DX2                !
 ! D45   D(25,3,30,33)         179.6376         estimate D2E/DX2                !
 ! D46   D(1,4,8,9)             -0.89           estimate D2E/DX2                !
 ! D47   D(1,4,8,10)          -179.8789         estimate D2E/DX2                !
 ! D48   D(16,4,8,9)           177.3231         estimate D2E/DX2                !
 ! D49   D(16,4,8,10)           -1.6658         estimate D2E/DX2                !
 ! D50   D(1,4,16,14)          179.806          estimate D2E/DX2                !
 ! D51   D(1,4,16,17)            0.9796         estimate D2E/DX2                !
 ! D52   D(8,4,16,14)            1.3923         estimate D2E/DX2                !
 ! D53   D(8,4,16,17)         -177.4341         estimate D2E/DX2                !
 ! D54   D(1,5,6,7)           -168.117          estimate D2E/DX2                !
 ! D55   D(17,5,6,7)             0.321          estimate D2E/DX2                !
 ! D56   D(1,5,17,16)           -9.0745         estimate D2E/DX2                !
 ! D57   D(1,5,17,18)          170.3529         estimate D2E/DX2                !
 ! D58   D(6,5,17,16)         -179.7249         estimate D2E/DX2                !
 ! D59   D(6,5,17,18)           -0.2975         estimate D2E/DX2                !
 ! D60   D(5,6,7,18)            -0.228          estimate D2E/DX2                !
 ! D61   D(5,6,7,20)           178.1087         estimate D2E/DX2                !
 ! D62   D(6,7,18,17)            0.046          estimate D2E/DX2                !
 ! D63   D(6,7,18,19)          177.4269         estimate D2E/DX2                !
 ! D64   D(20,7,18,17)        -178.1212         estimate D2E/DX2                !
 ! D65   D(20,7,18,19)          -0.7402         estimate D2E/DX2                !
 ! D66   D(6,7,20,21)          -37.4121         estimate D2E/DX2                !
 ! D67   D(6,7,20,28)          142.7458         estimate D2E/DX2                !
 ! D68   D(18,7,20,21)         140.5981         estimate D2E/DX2                !
 ! D69   D(18,7,20,28)         -39.2439         estimate D2E/DX2                !
 ! D70   D(4,8,9,41)            47.9837         estimate D2E/DX2                !
 ! D71   D(10,8,9,41)         -132.9999         estimate D2E/DX2                !
 ! D72   D(4,8,10,11)         -179.7372         estimate D2E/DX2                !
 ! D73   D(4,8,10,12)            0.672          estimate D2E/DX2                !
 ! D74   D(9,8,10,11)            1.3194         estimate D2E/DX2                !
 ! D75   D(9,8,10,12)         -178.2714         estimate D2E/DX2                !
 ! D76   D(8,9,41,40)         -103.923          estimate D2E/DX2                !
 ! D77   D(8,10,12,13)         179.8694         estimate D2E/DX2                !
 ! D78   D(8,10,12,14)           0.6095         estimate D2E/DX2                !
 ! D79   D(11,10,12,13)          0.2838         estimate D2E/DX2                !
 ! D80   D(11,10,12,14)       -178.9761         estimate D2E/DX2                !
 ! D81   D(10,12,14,15)        178.5721         estimate D2E/DX2                !
 ! D82   D(10,12,14,16)         -0.8482         estimate D2E/DX2                !
 ! D83   D(13,12,14,15)         -0.6906         estimate D2E/DX2                !
 ! D84   D(13,12,14,16)        179.8891         estimate D2E/DX2                !
 ! D85   D(12,14,16,4)          -0.1529         estimate D2E/DX2                !
 ! D86   D(12,14,16,17)        178.5878         estimate D2E/DX2                !
 ! D87   D(15,14,16,4)        -179.5749         estimate D2E/DX2                !
 ! D88   D(15,14,16,17)         -0.8342         estimate D2E/DX2                !
 ! D89   D(4,16,17,5)            5.3197         estimate D2E/DX2                !
 ! D90   D(4,16,17,18)        -173.9371         estimate D2E/DX2                !
 ! D91   D(14,16,17,5)        -173.5            estimate D2E/DX2                !
 ! D92   D(14,16,17,18)          7.2432         estimate D2E/DX2                !
 ! D93   D(5,17,18,7)            0.1442         estimate D2E/DX2                !
 ! D94   D(5,17,18,19)        -176.8307         estimate D2E/DX2                !
 ! D95   D(16,17,18,7)         179.4716         estimate D2E/DX2                !
 ! D96   D(16,17,18,19)          2.4966         estimate D2E/DX2                !
 ! D97   D(7,20,21,22)           0.1823         estimate D2E/DX2                !
 ! D98   D(7,20,21,23)        -179.7464         estimate D2E/DX2                !
 ! D99   D(28,20,21,22)       -179.9758         estimate D2E/DX2                !
 ! D100  D(28,20,21,23)          0.0955         estimate D2E/DX2                !
 ! D101  D(7,20,28,26)         178.9945         estimate D2E/DX2                !
 ! D102  D(7,20,28,29)          -2.3828         estimate D2E/DX2                !
 ! D103  D(21,20,28,26)         -0.8462         estimate D2E/DX2                !
 ! D104  D(21,20,28,29)        177.7764         estimate D2E/DX2                !
 ! D105  D(20,21,23,24)        179.8316         estimate D2E/DX2                !
 ! D106  D(20,21,23,25)          0.6532         estimate D2E/DX2                !
 ! D107  D(22,21,23,24)         -0.0961         estimate D2E/DX2                !
 ! D108  D(22,21,23,25)       -179.2745         estimate D2E/DX2                !
 ! D109  D(21,23,25,3)         179.5106         estimate D2E/DX2                !
 ! D110  D(21,23,25,26)         -0.6509         estimate D2E/DX2                !
 ! D111  D(24,23,25,3)           0.3501         estimate D2E/DX2                !
 ! D112  D(24,23,25,26)       -179.8114         estimate D2E/DX2                !
 ! D113  D(3,25,26,27)           0.7703         estimate D2E/DX2                !
 ! D114  D(3,25,26,28)         179.7514         estimate D2E/DX2                !
 ! D115  D(23,25,26,27)       -179.0825         estimate D2E/DX2                !
 ! D116  D(23,25,26,28)         -0.1013         estimate D2E/DX2                !
 ! D117  D(25,26,28,20)          0.8461         estimate D2E/DX2                !
 ! D118  D(25,26,28,29)       -177.7818         estimate D2E/DX2                !
 ! D119  D(27,26,28,20)        179.8            estimate D2E/DX2                !
 ! D120  D(27,26,28,29)          1.1721         estimate D2E/DX2                !
 ! D121  D(62,35,57,55)         -0.714          estimate D2E/DX2                !
 ! D122  D(62,35,57,58)        179.0312         estimate D2E/DX2                !
 ! D123  D(57,35,62,63)        -60.9377         estimate D2E/DX2                !
 ! D124  D(57,35,62,64)         61.7423         estimate D2E/DX2                !
 ! D125  D(57,35,62,65)       -179.6044         estimate D2E/DX2                !
 ! D126  D(1,36,40,41)          -3.815          estimate D2E/DX2                !
 ! D127  D(1,36,40,42)         177.2237         estimate D2E/DX2                !
 ! D128  D(48,36,40,41)        177.105          estimate D2E/DX2                !
 ! D129  D(48,36,40,42)         -1.8562         estimate D2E/DX2                !
 ! D130  D(1,36,48,46)        -177.3395         estimate D2E/DX2                !
 ! D131  D(1,36,48,49)           4.254          estimate D2E/DX2                !
 ! D132  D(40,36,48,46)          1.8405         estimate D2E/DX2                !
 ! D133  D(40,36,48,49)       -176.5661         estimate D2E/DX2                !
 ! D134  D(1,37,38,39)        -169.772          estimate D2E/DX2                !
 ! D135  D(49,37,38,39)         -0.1222         estimate D2E/DX2                !
 ! D136  D(1,37,49,48)          -9.4544         estimate D2E/DX2                !
 ! D137  D(1,37,49,50)         171.9777         estimate D2E/DX2                !
 ! D138  D(38,37,49,48)        178.8439         estimate D2E/DX2                !
 ! D139  D(38,37,49,50)          0.276          estimate D2E/DX2                !
 ! D140  D(37,38,39,50)         -0.0815         estimate D2E/DX2                !
 ! D141  D(37,38,39,52)       -179.4079         estimate D2E/DX2                !
 ! D142  D(38,39,50,49)          0.2438         estimate D2E/DX2                !
 ! D143  D(38,39,50,51)       -178.2842         estimate D2E/DX2                !
 ! D144  D(52,39,50,49)        179.5001         estimate D2E/DX2                !
 ! D145  D(52,39,50,51)          0.972          estimate D2E/DX2                !
 ! D146  D(38,39,52,53)         31.8264         estimate D2E/DX2                !
 ! D147  D(38,39,52,60)       -148.0066         estimate D2E/DX2                !
 ! D148  D(50,39,52,53)       -147.3661         estimate D2E/DX2                !
 ! D149  D(50,39,52,60)         32.8009         estimate D2E/DX2                !
 ! D150  D(36,40,41,9)          52.376          estimate D2E/DX2                !
 ! D151  D(42,40,41,9)        -128.6362         estimate D2E/DX2                !
 ! D152  D(36,40,42,43)       -179.7663         estimate D2E/DX2                !
 ! D153  D(36,40,42,44)          0.5148         estimate D2E/DX2                !
 ! D154  D(41,40,42,43)          1.3212         estimate D2E/DX2                !
 ! D155  D(41,40,42,44)       -178.3977         estimate D2E/DX2                !
 ! D156  D(40,42,44,45)       -179.8622         estimate D2E/DX2                !
 ! D157  D(40,42,44,46)          0.8564         estimate D2E/DX2                !
 ! D158  D(43,42,44,45)          0.4224         estimate D2E/DX2                !
 ! D159  D(43,42,44,46)       -178.8589         estimate D2E/DX2                !
 ! D160  D(42,44,46,47)        178.743          estimate D2E/DX2                !
 ! D161  D(42,44,46,48)         -0.8546         estimate D2E/DX2                !
 ! D162  D(45,44,46,47)         -0.5411         estimate D2E/DX2                !
 ! D163  D(45,44,46,48)        179.8613         estimate D2E/DX2                !
 ! D164  D(44,46,48,36)         -0.5051         estimate D2E/DX2                !
 ! D165  D(44,46,48,49)        177.7814         estimate D2E/DX2                !
 ! D166  D(47,46,48,36)        179.8964         estimate D2E/DX2                !
 ! D167  D(47,46,48,49)         -1.817          estimate D2E/DX2                !
 ! D168  D(36,48,49,37)          3.3085         estimate D2E/DX2                !
 ! D169  D(36,48,49,50)       -178.5524         estimate D2E/DX2                !
 ! D170  D(46,48,49,37)       -175.0859         estimate D2E/DX2                !
 ! D171  D(46,48,49,50)          3.0532         estimate D2E/DX2                !
 ! D172  D(37,49,50,39)         -0.3062         estimate D2E/DX2                !
 ! D173  D(37,49,50,51)        177.9986         estimate D2E/DX2                !
 ! D174  D(48,49,50,39)       -178.621          estimate D2E/DX2                !
 ! D175  D(48,49,50,51)         -0.3161         estimate D2E/DX2                !
 ! D176  D(39,52,53,54)         -0.6019         estimate D2E/DX2                !
 ! D177  D(39,52,53,55)        179.8907         estimate D2E/DX2                !
 ! D178  D(60,52,53,54)        179.2312         estimate D2E/DX2                !
 ! D179  D(60,52,53,55)         -0.2762         estimate D2E/DX2                !
 ! D180  D(39,52,60,58)       -179.0997         estimate D2E/DX2                !
 ! D181  D(39,52,60,61)          2.4735         estimate D2E/DX2                !
 ! D182  D(53,52,60,58)          1.0684         estimate D2E/DX2                !
 ! D183  D(53,52,60,61)       -177.3585         estimate D2E/DX2                !
 ! D184  D(52,53,55,56)        179.8162         estimate D2E/DX2                !
 ! D185  D(52,53,55,57)         -0.6608         estimate D2E/DX2                !
 ! D186  D(54,53,55,56)          0.3154         estimate D2E/DX2                !
 ! D187  D(54,53,55,57)        179.8384         estimate D2E/DX2                !
 ! D188  D(53,55,57,35)       -179.4604         estimate D2E/DX2                !
 ! D189  D(53,55,57,58)          0.8034         estimate D2E/DX2                !
 ! D190  D(56,55,57,35)          0.0522         estimate D2E/DX2                !
 ! D191  D(56,55,57,58)       -179.6841         estimate D2E/DX2                !
 ! D192  D(35,57,58,59)         -0.9318         estimate D2E/DX2                !
 ! D193  D(35,57,58,60)       -179.7692         estimate D2E/DX2                !
 ! D194  D(55,57,58,59)        178.8278         estimate D2E/DX2                !
 ! D195  D(55,57,58,60)         -0.0096         estimate D2E/DX2                !
 ! D196  D(57,58,60,52)         -0.9222         estimate D2E/DX2                !
 ! D197  D(57,58,60,61)        177.515          estimate D2E/DX2                !
 ! D198  D(59,58,60,52)       -179.7295         estimate D2E/DX2                !
 ! D199  D(59,58,60,61)         -1.2924         estimate D2E/DX2                !
 --------------------------------------------------------------------------------
 Trust Radius=3.00D-01 FncErr=1.00D-07 GrdErr=1.00D-06
 Number of steps in this run=    390 maximum allowed number of steps=    390.
 GradGradGradGradGradGradGradGradGradGradGradGradGradGradGradGradGradGrad

 Leave Link  103 at Sat Oct 20 10:39:05 2018, MaxMem=   838860800 cpu:         0.3
 (Enter /soft/sl6.3/x86_64/gaussian/g09_d01/g09/l202.exe)
 Stoichiometry    C28H24Cl2FeN8O2(5)
 Framework group  C1[X(C28H24Cl2FeN8O2)]
 Deg. of freedom   189
 Full point group                 C1      NOp   1
 Largest Abelian subgroup         C1      NOp   1
 Largest concise Abelian subgroup C1      NOp   1
                         Standard orientation:                         
 ---------------------------------------------------------------------
 Center     Atomic      Atomic             Coordinates (Angstroms)
 Number     Number       Type             X           Y           Z
 ---------------------------------------------------------------------
      1         26           0        2.124920    0.000952    0.019943
      2         17           0        2.466480    0.521123   -2.287485
      3          8           0       -5.937849   -5.193975    0.370346
      4          7           0        3.481688   -1.862275   -0.396044
      5          7           0        0.762397   -1.730433   -0.257973
      6          7           0       -0.518622   -1.872623   -0.143512
      7          7           0       -0.769032   -3.197509   -0.173273
      8          6           0        4.804383   -1.857923   -0.560591
      9          1           0        5.287109   -0.889489   -0.508042
     10          6           0        5.545283   -3.008025   -0.807805
     11          1           0        6.619412   -2.948529   -0.929538
     12          6           0        4.870225   -4.221167   -0.901327
     13          1           0        5.409303   -5.141260   -1.095100
     14          6           0        3.489848   -4.234193   -0.757802
     15          1           0        2.933579   -5.159096   -0.848276
     16          6           0        2.825495   -3.030864   -0.506257
     17          6           0        1.371694   -2.946790   -0.371221
     18          6           0        0.384000   -3.903913   -0.314920
     19          1           0        0.403520   -4.978918   -0.319842
     20          6           0       -2.099897   -3.687068   -0.027375
     21          6           0       -2.969013   -3.054173    0.854023
     22          1           0       -2.622742   -2.196207    1.414887
     23          6           0       -4.269449   -3.526817    1.008570
     24          1           0       -4.929994   -3.023336    1.700655
     25          6           0       -4.697170   -4.646521    0.287367
     26          6           0       -3.813120   -5.277081   -0.598445
     27          1           0       -4.166572   -6.133090   -1.159145
     28          6           0       -2.525264   -4.796105   -0.762308
     29          1           0       -1.859436   -5.267027   -1.475435
     30          6           0       -6.889315   -4.600113    1.245702
     31          1           0       -7.100781   -3.563403    0.962387
     32          1           0       -6.551199   -4.633676    2.286922
     33          1           0       -7.795795   -5.193521    1.142514
     34         17           0        2.177473   -0.513283    2.355623
     35          8           0       -5.920135    5.211475   -0.748182
     36          7           0        3.435845    1.854063    0.561479
     37          7           0        0.747414    1.741735    0.154159
     38          7           0       -0.522813    1.887953   -0.042282
     39          7           0       -0.770869    3.213661   -0.034148
     40          6           0        4.735134    1.840439    0.857634
     41          1           0        5.200824    0.863297    0.904392
     42          6           0        5.468843    2.992390    1.117380
     43          1           0        6.524200    2.925871    1.349585
     44          6           0        4.810526    4.217631    1.075840
     45          1           0        5.345395    5.140118    1.269904
     46          6           0        3.451167    4.241140    0.796203
     47          1           0        2.907418    5.177627    0.776983
     48          6           0        2.791994    3.034404    0.547702
     49          6           0        1.354126    2.957092    0.291291
     50          6           0        0.374302    3.916629    0.174708
     51          1           0        0.388732    4.989315    0.243274
     52          6           0       -2.097498    3.703239   -0.214380
     53          6           0       -3.174087    2.953177    0.245513
     54          1           0       -2.989994    2.001831    0.726011
     55          6           0       -4.473486    3.423245    0.076582
     56          1           0       -5.297110    2.823761    0.438488
     57          6           0       -4.696856    4.656897   -0.543524
     58          6           0       -3.605351    5.403743   -1.006218
     59          1           0       -3.797220    6.347374   -1.500985
     60          6           0       -2.314802    4.927113   -0.852095
     61          1           0       -1.481554    5.493672   -1.249434
     62          6           0       -7.073567    4.496205   -0.321501
     63          1           0       -7.156351    3.530330   -0.831330
     64          1           0       -7.068978    4.339081    0.762582
     65          1           0       -7.923931    5.119714   -0.590974
 ---------------------------------------------------------------------
 Rotational constants (GHZ):      0.0668777      0.0581668      0.0335477
 Leave Link  202 at Sat Oct 20 10:39:05 2018, MaxMem=   838860800 cpu:         0.1
 (Enter /soft/sl6.3/x86_64/gaussian/g09_d01/g09/l301.exe)
 Standard basis: 6-311G(d,p) (5D, 7F)
 Ernie: Thresh=  0.10000D-02 Tol=  0.10000D-05 Strict=F.
 There are   972 symmetry adapted cartesian basis functions of A   symmetry.
 There are   926 symmetry adapted basis functions of A   symmetry.
   926 basis functions,  1587 primitive gaussians,   972 cartesian basis functions
   164 alpha electrons      160 beta electrons
       nuclear repulsion energy      5557.4727978667 Hartrees.
 IExCor=  402 DFT=T Ex+Corr=B3LYP ExCW=0 ScaHFX=  0.200000
 ScaDFX=  0.800000  0.720000  1.000000  0.810000 ScalE2=  1.000000  1.000000
 IRadAn=      0 IRanWt=     -1 IRanGd=            0 ICorTp=0 IEmpDi=  4
 NAtoms=   65 NActive=   65 NUniq=   65 SFac= 1.00D+00 NAtFMM=   60 NAOKFM=T Big=T
 Integral buffers will be    131072 words long.
 Raffenetti 2 integral format.
 Two-electron integral symmetry is turned on.
 Leave Link  301 at Sat Oct 20 10:39:05 2018, MaxMem=   838860800 cpu:         0.9
 (Enter /soft/sl6.3/x86_64/gaussian/g09_d01/g09/l302.exe)
 NPDir=0 NMtPBC=     1 NCelOv=     1 NCel=       1 NClECP=     1 NCelD=      1
         NCelK=      1 NCelE2=     1 NClLst=     1 CellRange=     0.0.
 One-electron integrals computed using PRISM.
 NBasis=   926 RedAO= T EigKep=  1.90D-04  NBF=   926
 NBsUse=   926 1.00D-06 EigRej= -1.00D+00 NBFU=   926
 Precomputing XC quadrature grid using
 IXCGrd= 4 IRadAn=           0 IRanWt=          -1 IRanGd=           0 AccXCQ= 0.00D+00.
 Generated NRdTot=       0 NPtTot=           0 NUsed=           0 NTot=          32
 NSgBfM=   877   877   877   877   877 MxSgAt=    65 MxSgA2=    65.
 Leave Link  302 at Sat Oct 20 10:39:08 2018, MaxMem=   838860800 cpu:        51.3
 (Enter /soft/sl6.3/x86_64/gaussian/g09_d01/g09/l303.exe)
 DipDrv:  MaxL=1.
 Leave Link  303 at Sat Oct 20 10:39:09 2018, MaxMem=   838860800 cpu:         3.4
 (Enter /soft/sl6.3/x86_64/gaussian/g09_d01/g09/l401.exe)
 ExpMin= 4.19D-02 ExpMax= 2.58D+05 ExpMxC= 8.89D+03 IAcc=2 IRadAn=         4 AccDes= 0.00D+00
 Harris functional with IExCor=  402 and IRadAn=       4 diagonalized for initial guess.
 HarFok:  IExCor=  402 AccDes= 0.00D+00 IRadAn=         4 IDoV= 1 UseB2=F ITyADJ=14
 ICtDFT=  3500011 ScaDFX=  1.000000  1.000000  1.000000  1.000000
 FoFCou: FMM=F IPFlag=           0 FMFlag=      100000 FMFlg1=        2001
         NFxFlg=           0 DoJE=T BraDBF=F KetDBF=T FulRan=T
         wScrn=  0.000000 ICntrl=     500 IOpCl=  0 I1Cent=   200000004 NGrid=           0
         NMat0=    1 NMatS0=      1 NMatT0=    0 NMatD0=    1 NMtDS0=    0 NMtDT0=    0
 Petite list used in FoFCou.
 Harris En= -3854.18718672826    
 JPrj=0 DoOrth=F DoCkMO=F.
 Initial guess <Sx>= 0.0000 <Sy>= 0.0000 <Sz>= 2.0000 <S**2>= 6.0000 S= 2.0000
 Leave Link  401 at Sat Oct 20 10:39:15 2018, MaxMem=   838860800 cpu:        96.6
 (Enter /soft/sl6.3/x86_64/gaussian/g09_d01/g09/l502.exe)
 UHF open shell SCF:
 Using DIIS extrapolation, IDIIS=  1040.
 Integral symmetry usage will be decided dynamically.
 IVT=     2875670 IEndB=     2875670 NGot=   838860800 MDV=   836947527
 LenX=   836947527 LenY=   836001771
 Requested convergence on RMS density matrix=1.00D-08 within 128 cycles.
 Requested convergence on MAX density matrix=1.00D-06.
 Requested convergence on             energy=1.00D-06.
 No special actions if energy rises.
 Fock matrices will be formed incrementally for  20 cycles.

 Cycle   1  Pass 1  IDiag  1:
 FoFJK:  IHMeth= 1 ICntrl=       0 DoSepK=F KAlg= 0 I1Cent=   0 FoldK=F
 IRaf= 550000000 NMat=   1 IRICut=       1 DoRegI=T DoRafI=F ISym2E= 0.
 FoFCou: FMM=T IPFlag=           0 FMFlag=      100000 FMFlg1=        2001
         NFxFlg=           0 DoJE=F BraDBF=F KetDBF=F FulRan=T
         wScrn=  0.000000 ICntrl=       0 IOpCl=  1 I1Cent=           0 NGrid=           0
         NMat0=    1 NMatS0=      1 NMatT0=    0 NMatD0=    1 NMtDS0=    0 NMtDT0=    0
 Symmetry not used in FoFCou.
 FMM levels:  10  Number of levels for PrismC:   9
 E= -3853.72848468929    
 DIIS: error= 3.62D-02 at cycle   1 NSaved=   1.
 NSaved= 1 IEnMin= 1 EnMin= -3853.72848468929     IErMin= 1 ErrMin= 3.62D-02
 ErrMax= 3.62D-02  0.00D+00 EMaxC= 1.00D-01 BMatC= 4.35D+00 BMatP= 4.35D+00
 IDIUse=3 WtCom= 6.38D-01 WtEn= 3.62D-01
 Coeff-Com:  0.100D+01
 Coeff-En:   0.100D+01
 Coeff:      0.100D+01
 Gap=     0.158 Goal=   None    Shift=    0.000
 Gap=     0.120 Goal=   None    Shift=    0.000
 GapD=    0.120 DampG=1.000 DampE=0.250 DampFc=0.2500 IDamp=-1.
 Damping current iteration by 2.50D-01
 RMSDP=1.85D-03 MaxDP=1.20D-01              OVMax= 2.69D-01

 Cycle   2  Pass 1  IDiag  1:
 RMSU=  4.61D-04    CP:  9.96D-01
 E= -3853.99919006176     Delta-E=       -0.270705372473 Rises=F Damp=T
 DIIS: error= 2.73D-02 at cycle   2 NSaved=   2.
 NSaved= 2 IEnMin= 2 EnMin= -3853.99919006176     IErMin= 2 ErrMin= 2.73D-02
 ErrMax= 2.73D-02  0.00D+00 EMaxC= 1.00D-01 BMatC= 1.55D+00 BMatP= 4.35D+00
 IDIUse=3 WtCom= 7.27D-01 WtEn= 2.73D-01
 Coeff-Com: -0.101D+01 0.201D+01
 Coeff-En:   0.000D+00 0.100D+01
 Coeff:     -0.735D+00 0.174D+01
 Gap=     0.174 Goal=   None    Shift=    0.000
 Gap=     0.146 Goal=   None    Shift=    0.000
 RMSDP=8.09D-04 MaxDP=4.74D-02 DE=-2.71D-01 OVMax= 2.06D-01

 Cycle   3  Pass 1  IDiag  1:
 RMSU=  7.28D-04    CP:  9.90D-01  1.76D+00
 E= -3854.44189652767     Delta-E=       -0.442706465910 Rises=F Damp=F
 DIIS: error= 1.26D-02 at cycle   3 NSaved=   3.
 NSaved= 3 IEnMin= 3 EnMin= -3854.44189652767     IErMin= 3 ErrMin= 1.26D-02
 ErrMax= 1.26D-02  0.00D+00 EMaxC= 1.00D-01 BMatC= 3.45D-01 BMatP= 1.55D+00
 IDIUse=3 WtCom= 8.74D-01 WtEn= 1.26D-01
 Coeff-Com: -0.508D+00 0.912D+00 0.595D+00
 Coeff-En:   0.000D+00 0.000D+00 0.100D+01
 Coeff:     -0.444D+00 0.798D+00 0.646D+00
 Gap=     0.118 Goal=   None    Shift=    0.000
 Gap=     0.093 Goal=   None    Shift=    0.000
 RMSDP=5.29D-04 MaxDP=3.60D-02 DE=-4.43D-01 OVMax= 8.94D-02

 Cycle   4  Pass 1  IDiag  1:
 RMSU=  3.55D-04    CP:  9.91D-01  1.97D+00  4.77D-01
 E= -3854.47001958502     Delta-E=       -0.028123057349 Rises=F Damp=F
 DIIS: error= 1.09D-02 at cycle   4 NSaved=   4.
 NSaved= 4 IEnMin= 4 EnMin= -3854.47001958502     IErMin= 4 ErrMin= 1.09D-02
 ErrMax= 1.09D-02  0.00D+00 EMaxC= 1.00D-01 BMatC= 2.26D-01 BMatP= 3.45D-01
 IDIUse=3 WtCom= 8.91D-01 WtEn= 1.09D-01
 Coeff-Com: -0.153D+00 0.261D+00 0.448D+00 0.444D+00
 Coeff-En:   0.000D+00 0.000D+00 0.416D+00 0.584D+00
 Coeff:     -0.136D+00 0.232D+00 0.445D+00 0.459D+00
 Gap=     0.135 Goal=   None    Shift=    0.000
 Gap=     0.116 Goal=   None    Shift=    0.000
 RMSDP=2.70D-04 MaxDP=1.56D-02 DE=-2.81D-02 OVMax= 5.06D-02

 Cycle   5  Pass 1  IDiag  1:
 RMSU=  1.62D-04    CP:  9.90D-01  1.84D+00  6.61D-01  5.55D-01
 E= -3854.51937611717     Delta-E=       -0.049356532145 Rises=F Damp=F
 DIIS: error= 1.78D-03 at cycle   5 NSaved=   5.
 NSaved= 5 IEnMin= 5 EnMin= -3854.51937611717     IErMin= 5 ErrMin= 1.78D-03
 ErrMax= 1.78D-03  0.00D+00 EMaxC= 1.00D-01 BMatC= 1.38D-02 BMatP= 2.26D-01
 IDIUse=3 WtCom= 9.82D-01 WtEn= 1.78D-02
 Coeff-Com: -0.337D-01 0.540D-01 0.206D+00 0.279D+00 0.495D+00
 Coeff-En:   0.000D+00 0.000D+00 0.000D+00 0.000D+00 0.100D+01
 Coeff:     -0.331D-01 0.530D-01 0.202D+00 0.274D+00 0.504D+00
 Gap=     0.127 Goal=   None    Shift=    0.000
 Gap=     0.103 Goal=   None    Shift=    0.000
 RMSDP=8.69D-05 MaxDP=4.04D-03 DE=-4.94D-02 OVMax= 1.41D-02

 Cycle   6  Pass 1  IDiag  1:
 RMSU=  5.31D-05    CP:  9.89D-01  1.86D+00  6.84D-01  6.03D-01  6.07D-01
 E= -3854.52237150801     Delta-E=       -0.002995390842 Rises=F Damp=F
 DIIS: error= 1.31D-03 at cycle   6 NSaved=   6.
 NSaved= 6 IEnMin= 6 EnMin= -3854.52237150801     IErMin= 6 ErrMin= 1.31D-03
 ErrMax= 1.31D-03  0.00D+00 EMaxC= 1.00D-01 BMatC= 1.90D-03 BMatP= 1.38D-02
 IDIUse=3 WtCom= 9.87D-01 WtEn= 1.31D-02
 Coeff-Com: -0.110D-02-0.366D-03 0.651D-01 0.108D+00 0.315D+00 0.514D+00
 Coeff-En:   0.000D+00 0.000D+00 0.000D+00 0.000D+00 0.106D+00 0.894D+00
 Coeff:     -0.109D-02-0.361D-03 0.643D-01 0.107D+00 0.312D+00 0.519D+00
 Gap=     0.128 Goal=   None    Shift=    0.000
 Gap=     0.106 Goal=   None    Shift=    0.000
 RMSDP=3.16D-05 MaxDP=2.57D-03 DE=-3.00D-03 OVMax= 6.65D-03

 Cycle   7  Pass 1  IDiag  1:
 RMSU=  1.73D-05    CP:  9.89D-01  1.85D+00  6.82D-01  6.19D-01  7.31D-01
                    CP:  7.05D-01
 E= -3854.52277163076     Delta-E=       -0.000400122755 Rises=F Damp=F
 DIIS: error= 5.78D-04 at cycle   7 NSaved=   7.
 NSaved= 7 IEnMin= 7 EnMin= -3854.52277163076     IErMin= 7 ErrMin= 5.78D-04
 ErrMax= 5.78D-04  0.00D+00 EMaxC= 1.00D-01 BMatC= 4.07D-04 BMatP= 1.90D-03
 IDIUse=3 WtCom= 9.94D-01 WtEn= 5.78D-03
 Coeff-Com:  0.488D-02-0.904D-02 0.925D-02 0.270D-01 0.136D+00 0.354D+00
 Coeff-Com:  0.478D+00
 Coeff-En:   0.000D+00 0.000D+00 0.000D+00 0.000D+00 0.000D+00 0.147D+00
 Coeff-En:   0.853D+00
 Coeff:      0.485D-02-0.899D-02 0.919D-02 0.268D-01 0.135D+00 0.353D+00
 Coeff:      0.480D+00
 Gap=     0.128 Goal=   None    Shift=    0.000
 Gap=     0.104 Goal=   None    Shift=    0.000
 RMSDP=1.21D-05 MaxDP=7.58D-04 DE=-4.00D-04 OVMax= 2.58D-03

 Cycle   8  Pass 1  IDiag  1:
 RMSU=  7.19D-06    CP:  9.89D-01  1.86D+00  6.85D-01  6.21D-01  7.13D-01
                    CP:  7.23D-01  5.05D-01
 E= -3854.52286049439     Delta-E=       -0.000088863626 Rises=F Damp=F
 DIIS: error= 9.20D-05 at cycle   8 NSaved=   8.
 NSaved= 8 IEnMin= 8 EnMin= -3854.52286049439     IErMin= 8 ErrMin= 9.20D-05
 ErrMax= 9.20D-05  0.00D+00 EMaxC= 1.00D-01 BMatC= 3.48D-05 BMatP= 4.07D-04
 IDIUse=1 WtCom= 1.00D+00 WtEn= 0.00D+00
 Coeff-Com:  0.288D-02-0.490D-02-0.611D-02-0.452D-02 0.160D-01 0.920D-01
 Coeff-Com:  0.264D+00 0.640D+00
 Coeff:      0.288D-02-0.490D-02-0.611D-02-0.452D-02 0.160D-01 0.920D-01
 Coeff:      0.264D+00 0.640D+00
 Gap=     0.128 Goal=   None    Shift=    0.000
 Gap=     0.105 Goal=   None    Shift=    0.000
 RMSDP=5.91D-06 MaxDP=6.35D-04 DE=-8.89D-05 OVMax= 1.17D-03

 Cycle   9  Pass 1  IDiag  1:
 RMSU=  3.05D-06    CP:  9.89D-01  1.85D+00  6.84D-01  6.24D-01  7.35D-01
                    CP:  7.51D-01  6.53D-01  8.24D-01
 E= -3854.52286741058     Delta-E=       -0.000006916185 Rises=F Damp=F
 DIIS: error= 7.21D-05 at cycle   9 NSaved=   9.
 NSaved= 9 IEnMin= 9 EnMin= -3854.52286741058     IErMin= 9 ErrMin= 7.21D-05
 ErrMax= 7.21D-05  0.00D+00 EMaxC= 1.00D-01 BMatC= 9.60D-06 BMatP= 3.48D-05
 IDIUse=1 WtCom= 1.00D+00 WtEn= 0.00D+00
 Coeff-Com:  0.128D-02-0.199D-02-0.586D-02-0.753D-02-0.956D-02 0.105D-01
 Coeff-Com:  0.107D+00 0.414D+00 0.492D+00
 Coeff:      0.128D-02-0.199D-02-0.586D-02-0.753D-02-0.956D-02 0.105D-01
 Coeff:      0.107D+00 0.414D+00 0.492D+00
 Gap=     0.128 Goal=   None    Shift=    0.000
 Gap=     0.105 Goal=   None    Shift=    0.000
 RMSDP=2.07D-06 MaxDP=1.49D-04 DE=-6.92D-06 OVMax= 8.42D-04

 Cycle  10  Pass 1  IDiag  1:
 RMSU=  1.45D-06    CP:  9.89D-01  1.85D+00  6.85D-01  6.23D-01  7.33D-01
                    CP:  7.54D-01  6.61D-01  9.66D-01  7.10D-01
 E= -3854.52286986898     Delta-E=       -0.000002458406 Rises=F Damp=F
 DIIS: error= 2.47D-05 at cycle  10 NSaved=  10.
 NSaved=10 IEnMin=10 EnMin= -3854.52286986898     IErMin=10 ErrMin= 2.47D-05
 ErrMax= 2.47D-05  0.00D+00 EMaxC= 1.00D-01 BMatC= 1.06D-06 BMatP= 9.60D-06
 IDIUse=1 WtCom= 1.00D+00 WtEn= 0.00D+00
 Coeff-Com:  0.162D-03-0.195D-03-0.189D-02-0.299D-02-0.739D-02-0.882D-02
 Coeff-Com:  0.150D-01 0.116D+00 0.268D+00 0.622D+00
 Coeff:      0.162D-03-0.195D-03-0.189D-02-0.299D-02-0.739D-02-0.882D-02
 Coeff:      0.150D-01 0.116D+00 0.268D+00 0.622D+00
 Gap=     0.128 Goal=   None    Shift=    0.000
 Gap=     0.105 Goal=   None    Shift=    0.000
 RMSDP=1.09D-06 MaxDP=1.61D-04 DE=-2.46D-06 OVMax= 9.36D-04

 Cycle  11  Pass 1  IDiag  1:
 RMSU=  8.67D-07    CP:  9.89D-01  1.85D+00  6.85D-01  6.24D-01  7.34D-01
                    CP:  7.59D-01  6.68D-01  1.01D+00  8.64D-01  1.11D+00
 E= -3854.52287046398     Delta-E=       -0.000000595002 Rises=F Damp=F
 DIIS: error= 2.33D-05 at cycle  11 NSaved=  11.
 NSaved=11 IEnMin=11 EnMin= -3854.52287046398     IErMin=11 ErrMin= 2.33D-05
 ErrMax= 2.33D-05  0.00D+00 EMaxC= 1.00D-01 BMatC= 3.67D-07 BMatP= 1.06D-06
 IDIUse=1 WtCom= 1.00D+00 WtEn= 0.00D+00
 Coeff-Com: -0.201D-03 0.341D-03 0.225D-03-0.236D-04-0.206D-02-0.740D-02
 Coeff-Com: -0.150D-01-0.269D-01 0.479D-01 0.382D+00 0.621D+00
 Coeff:     -0.201D-03 0.341D-03 0.225D-03-0.236D-04-0.206D-02-0.740D-02
 Coeff:     -0.150D-01-0.269D-01 0.479D-01 0.382D+00 0.621D+00
 Gap=     0.128 Goal=   None    Shift=    0.000
 Gap=     0.105 Goal=   None    Shift=    0.000
 RMSDP=9.34D-07 MaxDP=1.66D-04 DE=-5.95D-07 OVMax= 9.71D-04

 Cycle  12  Pass 1  IDiag  1:
 RMSU=  4.25D-07    CP:  9.89D-01  1.85D+00  6.85D-01  6.24D-01  7.34D-01
                    CP:  7.58D-01  6.73D-01  1.04D+00  9.72D-01  1.54D+00
                    CP:  1.37D+00
 E= -3854.52287090687     Delta-E=       -0.000000442888 Rises=F Damp=F
 DIIS: error= 2.18D-05 at cycle  12 NSaved=  12.
 NSaved=12 IEnMin=12 EnMin= -3854.52287090687     IErMin=12 ErrMin= 2.18D-05
 ErrMax= 2.18D-05  0.00D+00 EMaxC= 1.00D-01 BMatC= 1.54D-07 BMatP= 3.67D-07
 IDIUse=1 WtCom= 1.00D+00 WtEn= 0.00D+00
 Coeff-Com: -0.121D-03 0.186D-03 0.618D-03 0.837D-03 0.121D-02-0.925D-03
 Coeff-Com: -0.107D-01-0.440D-01-0.540D-01 0.156D-02 0.267D+00 0.838D+00
 Coeff:     -0.121D-03 0.186D-03 0.618D-03 0.837D-03 0.121D-02-0.925D-03
 Coeff:     -0.107D-01-0.440D-01-0.540D-01 0.156D-02 0.267D+00 0.838D+00
 Gap=     0.128 Goal=   None    Shift=    0.000
 Gap=     0.105 Goal=   None    Shift=    0.000
 RMSDP=1.10D-06 MaxDP=2.07D-04 DE=-4.43D-07 OVMax= 1.22D-03

 Cycle  13  Pass 1  IDiag  1:
 RMSU=  2.41D-07    CP:  9.89D-01  1.85D+00  6.85D-01  6.24D-01  7.34D-01
                    CP:  7.59D-01  6.78D-01  1.08D+00  1.09D+00  1.97D+00
                    CP:  2.15D+00  1.71D+00
 E= -3854.52287135493     Delta-E=       -0.000000448061 Rises=F Damp=F
 DIIS: error= 1.99D-05 at cycle  13 NSaved=  13.
 NSaved=13 IEnMin=13 EnMin= -3854.52287135493     IErMin=13 ErrMin= 1.99D-05
 ErrMax= 1.99D-05  0.00D+00 EMaxC= 1.00D-01 BMatC= 1.26D-07 BMatP= 1.54D-07
 IDIUse=1 WtCom= 1.00D+00 WtEn= 0.00D+00
 Coeff-Com:  0.349D-04-0.744D-04 0.312D-03 0.626D-03 0.215D-02 0.404D-02
 Coeff-Com:  0.171D-02-0.132D-01-0.710D-01-0.242D+00-0.205D+00 0.610D+00
 Coeff-Com:  0.913D+00
 Coeff:      0.349D-04-0.744D-04 0.312D-03 0.626D-03 0.215D-02 0.404D-02
 Coeff:      0.171D-02-0.132D-01-0.710D-01-0.242D+00-0.205D+00 0.610D+00
 Coeff:      0.913D+00
 Gap=     0.128 Goal=   None    Shift=    0.000
 Gap=     0.105 Goal=   None    Shift=    0.000
 RMSDP=1.54D-06 MaxDP=2.91D-04 DE=-4.48D-07 OVMax= 1.73D-03

 Cycle  14  Pass 1  IDiag  1:
 RMSU=  2.64D-07    CP:  9.89D-01  1.85D+00  6.85D-01  6.24D-01  7.34D-01
                    CP:  7.59D-01  6.85D-01  1.12D+00  1.25D+00  2.60D+00
                    CP:  3.00D+00  3.00D+00  1.80D+00
 E= -3854.52287191957     Delta-E=       -0.000000564636 Rises=F Damp=F
 DIIS: error= 1.73D-05 at cycle  14 NSaved=  14.
 NSaved=14 IEnMin=14 EnMin= -3854.52287191957     IErMin=14 ErrMin= 1.73D-05
 ErrMax= 1.73D-05  0.00D+00 EMaxC= 1.00D-01 BMatC= 8.68D-08 BMatP= 1.26D-07
 IDIUse=1 WtCom= 1.00D+00 WtEn= 0.00D+00
 Coeff-Com:  0.131D-03-0.209D-03-0.382D-03-0.421D-03 0.121D-03 0.354D-02
 Coeff-Com:  0.107D-01 0.344D-01 0.115D-01-0.130D+00-0.367D+00-0.499D+00
 Coeff-Com:  0.474D+00 0.146D+01
 Coeff:      0.131D-03-0.209D-03-0.382D-03-0.421D-03 0.121D-03 0.354D-02
 Coeff:      0.107D-01 0.344D-01 0.115D-01-0.130D+00-0.367D+00-0.499D+00
 Coeff:      0.474D+00 0.146D+01
 Gap=     0.128 Goal=   None    Shift=    0.000
 Gap=     0.105 Goal=   None    Shift=    0.000
 RMSDP=2.72D-06 MaxDP=5.11D-04 DE=-5.65D-07 OVMax= 3.07D-03

 Cycle  15  Pass 1  IDiag  1:
 RMSU=  1.92D-06    CP:  9.89D-01  1.85D+00  6.85D-01  6.24D-01  7.35D-01
                    CP:  7.60D-01  6.92D-01  1.19D+00  1.52D+00  3.00D+00
                    CP:  3.00D+00  3.00D+00  3.00D+00  3.00D+00
 E= -3854.52287272628     Delta-E=       -0.000000806709 Rises=F Damp=F
 DIIS: error= 1.29D-05 at cycle  15 NSaved=  15.
 NSaved=15 IEnMin=15 EnMin= -3854.52287272628     IErMin=15 ErrMin= 1.29D-05
 ErrMax= 1.29D-05  0.00D+00 EMaxC= 1.00D-01 BMatC= 6.26D-08 BMatP= 8.68D-08
 IDIUse=1 WtCom= 1.00D+00 WtEn= 0.00D+00
 Coeff-Com:  0.383D-04-0.465D-04-0.499D-03-0.829D-03-0.192D-02-0.143D-02
 Coeff-Com:  0.590D-02 0.354D-01 0.753D-01 0.118D+00-0.942D-01-0.989D+00
 Coeff-Com: -0.472D+00 0.122D+01 0.110D+01
 Coeff:      0.383D-04-0.465D-04-0.499D-03-0.829D-03-0.192D-02-0.143D-02
 Coeff:      0.590D-02 0.354D-01 0.753D-01 0.118D+00-0.942D-01-0.989D+00
 Coeff:     -0.472D+00 0.122D+01 0.110D+01
 Gap=     0.128 Goal=   None    Shift=    0.000
 Gap=     0.105 Goal=   None    Shift=    0.000
 RMSDP=3.23D-06 MaxDP=6.02D-04 DE=-8.07D-07 OVMax= 3.65D-03

 Cycle  16  Pass 1  IDiag  1:
 RMSU=  8.89D-07    CP:  9.89D-01  1.85D+00  6.85D-01  6.24D-01  7.35D-01
                    CP:  7.60D-01  7.05D-01  1.26D+00  1.84D+00  3.00D+00
                    CP:  3.00D+00  3.00D+00  3.00D+00  3.00D+00  2.50D+00
 E= -3854.52287339901     Delta-E=       -0.000000672730 Rises=F Damp=F
 DIIS: error= 7.74D-06 at cycle  16 NSaved=  16.
 NSaved=16 IEnMin=16 EnMin= -3854.52287339901     IErMin=16 ErrMin= 7.74D-06
 ErrMax= 7.74D-06  0.00D+00 EMaxC= 1.00D-01 BMatC= 3.43D-08 BMatP= 6.26D-08
 IDIUse=1 WtCom= 1.00D+00 WtEn= 0.00D+00
 Coeff-Com: -0.259D-04 0.545D-04-0.241D-03-0.465D-03-0.157D-02-0.305D-02
 Coeff-Com: -0.903D-03 0.685D-02 0.517D-01 0.168D+00 0.153D+00-0.443D+00
 Coeff-Com: -0.637D+00 0.119D-01 0.785D+00 0.908D+00
 Coeff:     -0.259D-04 0.545D-04-0.241D-03-0.465D-03-0.157D-02-0.305D-02
 Coeff:     -0.903D-03 0.685D-02 0.517D-01 0.168D+00 0.153D+00-0.443D+00
 Coeff:     -0.637D+00 0.119D-01 0.785D+00 0.908D+00
 Gap=     0.128 Goal=   None    Shift=    0.000
 Gap=     0.105 Goal=   None    Shift=    0.000
 RMSDP=2.44D-06 MaxDP=4.49D-04 DE=-6.73D-07 OVMax= 2.76D-03

 Cycle  17  Pass 1  IDiag  1:
 RMSU=  1.23D-06    CP:  9.89D-01  1.85D+00  6.85D-01  6.24D-01  7.36D-01
                    CP:  7.60D-01  7.14D-01  1.31D+00  2.09D+00  3.00D+00
                    CP:  3.00D+00  3.00D+00  3.00D+00  3.00D+00  3.00D+00
                    CP:  1.77D+00
 E= -3854.52287370642     Delta-E=       -0.000000307409 Rises=F Damp=F
 DIIS: error= 4.61D-06 at cycle  17 NSaved=  17.
 NSaved=17 IEnMin=17 EnMin= -3854.52287370642     IErMin=17 ErrMin= 4.61D-06
 ErrMax= 4.61D-06  0.00D+00 EMaxC= 1.00D-01 BMatC= 1.59D-08 BMatP= 3.43D-08
 IDIUse=1 WtCom= 1.00D+00 WtEn= 0.00D+00
 Coeff-Com: -0.518D-04 0.792D-04 0.187D-03 0.258D-03 0.133D-03-0.129D-02
 Coeff-Com: -0.490D-02-0.177D-01-0.140D-01 0.420D-01 0.162D+00 0.305D+00
 Coeff-Com: -0.144D+00-0.747D+00-0.915D-01 0.580D+00 0.931D+00
 Coeff:     -0.518D-04 0.792D-04 0.187D-03 0.258D-03 0.133D-03-0.129D-02
 Coeff:     -0.490D-02-0.177D-01-0.140D-01 0.420D-01 0.162D+00 0.305D+00
 Coeff:     -0.144D+00-0.747D+00-0.915D-01 0.580D+00 0.931D+00
 Gap=     0.128 Goal=   None    Shift=    0.000
 Gap=     0.105 Goal=   None    Shift=    0.000
 RMSDP=1.63D-06 MaxDP=2.91D-04 DE=-3.07D-07 OVMax= 1.84D-03

 Cycle  18  Pass 1  IDiag  1:
 RMSU=  1.69D-07    CP:  9.89D-01  1.85D+00  6.85D-01  6.24D-01  7.36D-01
                    CP:  7.61D-01  7.20D-01  1.35D+00  2.24D+00  3.00D+00
                    CP:  3.00D+00  3.00D+00  3.00D+00  3.00D+00  3.00D+00
                    CP:  2.34D+00  2.18D+00
 E= -3854.52287381982     Delta-E=       -0.000000113405 Rises=F Damp=F
 DIIS: error= 2.98D-06 at cycle  18 NSaved=  18.
 NSaved=18 IEnMin=18 EnMin= -3854.52287381982     IErMin=18 ErrMin= 2.98D-06
 ErrMax= 2.98D-06  0.00D+00 EMaxC= 1.00D-01 BMatC= 6.03D-09 BMatP= 1.59D-08
 IDIUse=1 WtCom= 1.00D+00 WtEn= 0.00D+00
 Coeff-Com: -0.757D-05 0.731D-05 0.178D-03 0.306D-03 0.752D-03 0.931D-03
 Coeff-Com: -0.148D-02-0.951D-02-0.272D-01-0.506D-01 0.840D-02 0.312D+00
 Coeff-Com:  0.190D+00-0.338D+00-0.352D+00-0.124D+00 0.474D+00 0.917D+00
 Coeff:     -0.757D-05 0.731D-05 0.178D-03 0.306D-03 0.752D-03 0.931D-03
 Coeff:     -0.148D-02-0.951D-02-0.272D-01-0.506D-01 0.840D-02 0.312D+00
 Coeff:      0.190D+00-0.338D+00-0.352D+00-0.124D+00 0.474D+00 0.917D+00
 Gap=     0.128 Goal=   None    Shift=    0.000
 Gap=     0.105 Goal=   None    Shift=    0.000
 RMSDP=7.81D-07 MaxDP=1.32D-04 DE=-1.13D-07 OVMax= 8.75D-04

 Cycle  19  Pass 1  IDiag  1:
 RMSU=  1.10D-07    CP:  9.89D-01  1.85D+00  6.85D-01  6.24D-01  7.36D-01
                    CP:  7.61D-01  7.22D-01  1.36D+00  2.31D+00  3.00D+00
                    CP:  3.00D+00  3.00D+00  3.00D+00  3.00D+00  3.00D+00
                    CP:  2.61D+00  2.73D+00  1.34D+00
 E= -3854.52287384880     Delta-E=       -0.000000028982 Rises=F Damp=F
 DIIS: error= 1.52D-06 at cycle  19 NSaved=  19.
 NSaved=19 IEnMin=19 EnMin= -3854.52287384880     IErMin=19 ErrMin= 1.52D-06
 ErrMax= 1.52D-06  0.00D+00 EMaxC= 1.00D-01 BMatC= 2.90D-09 BMatP= 6.03D-09
 IDIUse=1 WtCom= 1.00D+00 WtEn= 0.00D+00
 Coeff-Com:  0.123D-04-0.213D-04 0.348D-04 0.612D-04 0.323D-03 0.851D-03
 Coeff-Com:  0.878D-03 0.103D-02-0.900D-02-0.487D-01-0.604D-01 0.549D-01
 Coeff-Com:  0.156D+00 0.140D+00-0.174D+00-0.290D+00-0.206D+00 0.557D+00
 Coeff-Com:  0.877D+00
 Coeff:      0.123D-04-0.213D-04 0.348D-04 0.612D-04 0.323D-03 0.851D-03
 Coeff:      0.878D-03 0.103D-02-0.900D-02-0.487D-01-0.604D-01 0.549D-01
 Coeff:      0.156D+00 0.140D+00-0.174D+00-0.290D+00-0.206D+00 0.557D+00
 Coeff:      0.877D+00
 Gap=     0.128 Goal=   None    Shift=    0.000
 Gap=     0.105 Goal=   None    Shift=    0.000
 RMSDP=4.26D-07 MaxDP=6.58D-05 DE=-2.90D-08 OVMax= 4.73D-04

 Cycle  20  Pass 1  IDiag  1:
 RMSU=  6.14D-08    CP:  9.89D-01  1.85D+00  6.85D-01  6.24D-01  7.36D-01
                    CP:  7.61D-01  7.23D-01  1.37D+00  2.35D+00  3.00D+00
                    CP:  3.00D+00  3.00D+00  3.00D+00  3.00D+00  3.00D+00
                    CP:  2.78D+00  3.00D+00  1.75D+00  1.74D+00
 E= -3854.52287385718     Delta-E=       -0.000000008373 Rises=F Damp=F
 DIIS: error= 7.75D-07 at cycle  20 NSaved=  20.
 NSaved=20 IEnMin=20 EnMin= -3854.52287385718     IErMin=20 ErrMin= 7.75D-07
 ErrMax= 7.75D-07  0.00D+00 EMaxC= 1.00D-01 BMatC= 1.04D-09 BMatP= 2.90D-09
 IDIUse=1 WtCom= 1.00D+00 WtEn= 0.00D+00
 Coeff-Com:  0.150D-04-0.226D-04-0.504D-04-0.751D-04-0.217D-04 0.383D-03
 Coeff-Com:  0.134D-02 0.446D-02 0.261D-02-0.205D-01-0.495D-01-0.637D-01
 Coeff-Com:  0.579D-01 0.216D+00-0.195D-01-0.166D+00-0.298D+00 0.961D-01
 Coeff-Com:  0.561D+00 0.677D+00
 Coeff:      0.150D-04-0.226D-04-0.504D-04-0.751D-04-0.217D-04 0.383D-03
 Coeff:      0.134D-02 0.446D-02 0.261D-02-0.205D-01-0.495D-01-0.637D-01
 Coeff:      0.579D-01 0.216D+00-0.195D-01-0.166D+00-0.298D+00 0.961D-01
 Coeff:      0.561D+00 0.677D+00
 Gap=     0.128 Goal=   None    Shift=    0.000
 Gap=     0.105 Goal=   None    Shift=    0.000
 RMSDP=1.74D-07 MaxDP=2.43D-05 DE=-8.37D-09 OVMax= 1.91D-04

 Cycle  21  Pass 1  IDiag  1:
 Restarting incremental Fock formation.
 E= -3854.52287385980     Delta-E=       -0.000000002623 Rises=F Damp=F
 DIIS: error= 3.73D-07 at cycle  21 NSaved=  20.
 NSaved=20 IEnMin=20 EnMin= -3854.52287385980     IErMin=20 ErrMin= 3.73D-07
 ErrMax= 3.73D-07  0.00D+00 EMaxC= 1.00D-01 BMatC= 2.07D-10 BMatP= 1.04D-09
 IDIUse=1 WtCom= 1.00D+00 WtEn= 0.00D+00
 Coeff-Com:  0.416D-06-0.267D-04-0.439D-04-0.111D-03-0.102D-03 0.225D-03
 Coeff-Com:  0.162D-02 0.379D-02 0.738D-02-0.318D-02-0.486D-01-0.212D-01
 Coeff-Com:  0.521D-01 0.557D-01 0.275D-02-0.663D-01-0.149D+00 0.880D-02
 Coeff-Com:  0.282D+00 0.874D+00
 Coeff:      0.416D-06-0.267D-04-0.439D-04-0.111D-03-0.102D-03 0.225D-03
 Coeff:      0.162D-02 0.379D-02 0.738D-02-0.318D-02-0.486D-01-0.212D-01
 Coeff:      0.521D-01 0.557D-01 0.275D-02-0.663D-01-0.149D+00 0.880D-02
 Coeff:      0.282D+00 0.874D+00
 Gap=     0.128 Goal=   None    Shift=    0.000
 Gap=     0.105 Goal=   None    Shift=    0.000
 RMSDP=6.83D-08 MaxDP=1.01D-05 DE=-2.62D-09 OVMax= 7.23D-05

 Cycle  22  Pass 1  IDiag  1:
 RMSU=  6.83D-08    CP:  1.00D+00
 E= -3854.52287386009     Delta-E=       -0.000000000289 Rises=F Damp=F
 DIIS: error= 1.87D-07 at cycle  22 NSaved=  20.
 NSaved=20 IEnMin=20 EnMin= -3854.52287386009     IErMin=20 ErrMin= 1.87D-07
 ErrMax= 1.87D-07  0.00D+00 EMaxC= 1.00D-01 BMatC= 8.53D-11 BMatP= 2.07D-10
 IDIUse=1 WtCom= 1.00D+00 WtEn= 0.00D+00
 Coeff-Com: -0.112D-04-0.144D-04-0.543D-04-0.820D-04-0.842D-05 0.432D-03
 Coeff-Com:  0.180D-02 0.803D-02 0.597D-02-0.179D-01-0.216D-01-0.905D-02
 Coeff-Com:  0.383D-01 0.273D-01 0.251D-01-0.107D+00-0.106D+00 0.585D-03
 Coeff-Com:  0.521D+00 0.633D+00
 Coeff:     -0.112D-04-0.144D-04-0.543D-04-0.820D-04-0.842D-05 0.432D-03
 Coeff:      0.180D-02 0.803D-02 0.597D-02-0.179D-01-0.216D-01-0.905D-02
 Coeff:      0.383D-01 0.273D-01 0.251D-01-0.107D+00-0.106D+00 0.585D-03
 Coeff:      0.521D+00 0.633D+00
 Gap=     0.128 Goal=   None    Shift=    0.000
 Gap=     0.105 Goal=   None    Shift=    0.000
 RMSDP=2.15D-08 MaxDP=3.30D-06 DE=-2.89D-10 OVMax= 2.16D-05

 Cycle  23  Pass 1  IDiag  1:
 RMSU=  9.43D-09    CP:  1.00D+00  1.28D+00
 E= -3854.52287386026     Delta-E=       -0.000000000175 Rises=F Damp=F
 DIIS: error= 7.60D-08 at cycle  23 NSaved=  20.
 NSaved=20 IEnMin=20 EnMin= -3854.52287386026     IErMin=20 ErrMin= 7.60D-08
 ErrMax= 7.60D-08  0.00D+00 EMaxC= 1.00D-01 BMatC= 1.90D-11 BMatP= 8.53D-11
 IDIUse=1 WtCom= 1.00D+00 WtEn= 0.00D+00
 Coeff-Com:  0.592D-06-0.106D-04-0.398D-04-0.704D-04-0.184D-03 0.147D-03
 Coeff-Com:  0.228D-02 0.408D-02 0.203D-02-0.684D-02-0.151D-01 0.574D-02
 Coeff-Com:  0.140D-01 0.231D-01-0.143D-01-0.513D-01-0.620D-01 0.253D-01
 Coeff-Com:  0.312D+00 0.761D+00
 Coeff:      0.592D-06-0.106D-04-0.398D-04-0.704D-04-0.184D-03 0.147D-03
 Coeff:      0.228D-02 0.408D-02 0.203D-02-0.684D-02-0.151D-01 0.574D-02
 Coeff:      0.140D-01 0.231D-01-0.143D-01-0.513D-01-0.620D-01 0.253D-01
 Coeff:      0.312D+00 0.761D+00
 Gap=     0.128 Goal=   None    Shift=    0.000
 Gap=     0.105 Goal=   None    Shift=    0.000
 RMSDP=9.57D-09 MaxDP=1.33D-06 DE=-1.75D-10 OVMax= 9.06D-06

 Cycle  24  Pass 1  IDiag  1:
 RMSU=  5.89D-09    CP:  1.00D+00  1.39D+00  1.17D+00
 E= -3854.52287386027     Delta-E=       -0.000000000007 Rises=F Damp=F
 DIIS: error= 6.72D-08 at cycle  24 NSaved=  20.
 NSaved=20 IEnMin=20 EnMin= -3854.52287386027     IErMin=20 ErrMin= 6.72D-08
 ErrMax= 6.72D-08  0.00D+00 EMaxC= 1.00D-01 BMatC= 8.36D-12 BMatP= 1.90D-11
 IDIUse=1 WtCom= 1.00D+00 WtEn= 0.00D+00
 Coeff-Com:  0.248D-05-0.230D-05-0.985D-05-0.120D-03-0.290D-03-0.114D-02
 Coeff-Com:  0.105D-03 0.542D-02 0.265D-02-0.414D-02-0.862D-02 0.208D-03
 Coeff-Com:  0.352D-02 0.263D-01 0.443D-02-0.323D-01-0.158D+00-0.354D-01
 Coeff-Com:  0.432D+00 0.766D+00
 Coeff:      0.248D-05-0.230D-05-0.985D-05-0.120D-03-0.290D-03-0.114D-02
 Coeff:      0.105D-03 0.542D-02 0.265D-02-0.414D-02-0.862D-02 0.208D-03
 Coeff:      0.352D-02 0.263D-01 0.443D-02-0.323D-01-0.158D+00-0.354D-01
 Coeff:      0.432D+00 0.766D+00
 Gap=     0.128 Goal=   None    Shift=    0.000
 Gap=     0.105 Goal=   None    Shift=    0.000
 RMSDP=6.37D-09 MaxDP=7.80D-07 DE=-7.28D-12 OVMax= 5.99D-06

 SCF Done:  E(UB3LYP) =  -3854.52287386     A.U. after   24 cycles
            NFock= 24  Conv=0.64D-08     -V/T= 2.0025
 <Sx>= 0.0000 <Sy>= 0.0000 <Sz>= 2.0000 <S**2>= 6.0079 S= 2.0016
 <L.S>= 0.000000000000E+00
 KE= 3.844916300095D+03 PE=-2.020530170940D+04 EE= 6.948389737575D+03
 Annihilation of the first spin contaminant:
 S**2 before annihilation     6.0079,   after     6.0000
 Leave Link  502 at Sat Oct 20 11:06:02 2018, MaxMem=   838860800 cpu:     23888.9
 (Enter /soft/sl6.3/x86_64/gaussian/g09_d01/g09/l601.exe)
 Copying SCF densities to generalized density rwf, IOpCl= 1 IROHF=0.

 **********************************************************************

            Population analysis using the SCF density.

 **********************************************************************

 Orbital symmetries:
 Alpha Orbitals:
       Occupied  (A) (A) (A) (A) (A) (A) (A) (A) (A) (A) (A) (A)
                 (A) (A) (A) (A) (A) (A) (A) (A) (A) (A) (A) (A)
                 (A) (A) (A) (A) (A) (A) (A) (A) (A) (A) (A) (A)
                 (A) (A) (A) (A) (A) (A) (A) (A) (A) (A) (A) (A)
                 (A) (A) (A) (A) (A) (A) (A) (A) (A) (A) (A) (A)
                 (A) (A) (A) (A) (A) (A) (A) (A) (A) (A) (A) (A)
                 (A) (A) (A) (A) (A) (A) (A) (A) (A) (A) (A) (A)
                 (A) (A) (A) (A) (A) (A) (A) (A) (A) (A) (A) (A)
                 (A) (A) (A) (A) (A) (A) (A) (A) (A) (A) (A) (A)
                 (A) (A) (A) (A) (A) (A) (A) (A) (A) (A) (A) (A)
                 (A) (A) (A) (A) (A) (A) (A) (A) (A) (A) (A) (A)
                 (A) (A) (A) (A) (A) (A) (A) (A) (A) (A) (A) (A)
                 (A) (A) (A) (A) (A) (A) (A) (A) (A) (A) (A) (A)
                 (A) (A) (A) (A) (A) (A) (A) (A)
       Virtual   (A) (A) (A) (A) (A) (A) (A) (A) (A) (A) (A) (A)
                 (A) (A) (A) (A) (A) (A) (A) (A) (A) (A) (A) (A)
                 (A) (A) (A) (A) (A) (A) (A) (A) (A) (A) (A) (A)
                 (A) (A) (A) (A) (A) (A) (A) (A) (A) (A) (A) (A)
                 (A) (A) (A) (A) (A) (A) (A) (A) (A) (A) (A) (A)
                 (A) (A) (A) (A) (A) (A) (A) (A) (A) (A) (A) (A)
                 (A) (A) (A) (A) (A) (A) (A) (A) (A) (A) (A) (A)
                 (A) (A) (A) (A) (A) (A) (A) (A) (A) (A) (A) (A)
                 (A) (A) (A) (A) (A) (A) (A) (A) (A) (A) (A) (A)
                 (A) (A) (A) (A) (A) (A) (A) (A) (A) (A) (A) (A)
                 (A) (A) (A) (A) (A) (A) (A) (A) (A) (A) (A) (A)
                 (A) (A) (A) (A) (A) (A) (A) (A) (A) (A) (A) (A)
                 (A) (A) (A) (A) (A) (A) (A) (A) (A) (A) (A) (A)
                 (A) (A) (A) (A) (A) (A) (A) (A) (A) (A) (A) (A)
                 (A) (A) (A) (A) (A) (A) (A) (A) (A) (A) (A) (A)
                 (A) (A) (A) (A) (A) (A) (A) (A) (A) (A) (A) (A)
                 (A) (A) (A) (A) (A) (A) (A) (A) (A) (A) (A) (A)
                 (A) (A) (A) (A) (A) (A) (A) (A) (A) (A) (A) (A)
                 (A) (A) (A) (A) (A) (A) (A) (A) (A) (A) (A) (A)
                 (A) (A) (A) (A) (A) (A) (A) (A) (A) (A) (A) (A)
                 (A) (A) (A) (A) (A) (A) (A) (A) (A) (A) (A) (A)
                 (A) (A) (A) (A) (A) (A) (A) (A) (A) (A) (A) (A)
                 (A) (A) (A) (A) (A) (A) (A) (A) (A) (A) (A) (A)
                 (A) (A) (A) (A) (A) (A) (A) (A) (A) (A) (A) (A)
                 (A) (A) (A) (A) (A) (A) (A) (A) (A) (A) (A) (A)
                 (A) (A) (A) (A) (A) (A) (A) (A) (A) (A) (A) (A)
                 (A) (A) (A) (A) (A) (A) (A) (A) (A) (A) (A) (A)
                 (A) (A) (A) (A) (A) (A) (A) (A) (A) (A) (A) (A)
                 (A) (A) (A) (A) (A) (A) (A) (A) (A) (A) (A) (A)
                 (A) (A) (A) (A) (A) (A) (A) (A) (A) (A) (A) (A)
                 (A) (A) (A) (A) (A) (A) (A) (A) (A) (A) (A) (A)
                 (A) (A) (A) (A) (A) (A) (A) (A) (A) (A) (A) (A)
                 (A) (A) (A) (A) (A) (A) (A) (A) (A) (A) (A) (A)
                 (A) (A) (A) (A) (A) (A) (A) (A) (A) (A) (A) (A)
                 (A) (A) (A) (A) (A) (A) (A) (A) (A) (A) (A) (A)
                 (A) (A) (A) (A) (A) (A) (A) (A) (A) (A) (A) (A)
                 (A) (A) (A) (A) (A) (A) (A) (A) (A) (A) (A) (A)
                 (A) (A) (A) (A) (A) (A) (A) (A) (A) (A) (A) (A)
                 (A) (A) (A) (A) (A) (A) (A) (A) (A) (A) (A) (A)
                 (A) (A) (A) (A) (A) (A) (A) (A) (A) (A) (A) (A)
                 (A) (A) (A) (A) (A) (A) (A) (A) (A) (A) (A) (A)
                 (A) (A) (A) (A) (A) (A) (A) (A) (A) (A) (A) (A)
                 (A) (A) (A) (A) (A) (A) (A) (A) (A) (A) (A) (A)
                 (A) (A) (A) (A) (A) (A) (A) (A) (A) (A) (A) (A)
                 (A) (A) (A) (A) (A) (A) (A) (A) (A) (A) (A) (A)
                 (A) (A) (A) (A) (A) (A) (A) (A) (A) (A) (A) (A)
                 (A) (A) (A) (A) (A) (A) (A) (A) (A) (A) (A) (A)
                 (A) (A) (A) (A) (A) (A) (A) (A) (A) (A) (A) (A)
                 (A) (A) (A) (A) (A) (A) (A) (A) (A) (A) (A) (A)
                 (A) (A) (A) (A) (A) (A) (A) (A) (A) (A) (A) (A)
                 (A) (A) (A) (A) (A) (A) (A) (A) (A) (A) (A) (A)
                 (A) (A) (A) (A) (A) (A) (A) (A) (A) (A) (A) (A)
                 (A) (A) (A) (A) (A) (A) (A) (A) (A) (A) (A) (A)
                 (A) (A) (A) (A) (A) (A) (A) (A) (A) (A) (A) (A)
                 (A) (A) (A) (A) (A) (A) (A) (A) (A) (A) (A) (A)
                 (A) (A) (A) (A) (A) (A) (A) (A) (A) (A) (A) (A)
                 (A) (A) (A) (A) (A) (A) (A) (A) (A) (A) (A) (A)
                 (A) (A) (A) (A) (A) (A) (A) (A) (A) (A) (A) (A)
                 (A) (A) (A) (A) (A) (A) (A) (A) (A) (A) (A) (A)
                 (A) (A) (A) (A) (A) (A) (A) (A) (A) (A) (A) (A)
                 (A) (A) (A) (A) (A) (A) (A) (A) (A) (A) (A) (A)
                 (A) (A) (A) (A) (A) (A) (A) (A) (A) (A) (A) (A)
                 (A) (A) (A) (A) (A) (A) (A) (A) (A) (A) (A) (A)
                 (A) (A) (A) (A) (A) (A)
 Beta  Orbitals:
       Occupied  (A) (A) (A) (A) (A) (A) (A) (A) (A) (A) (A) (A)
                 (A) (A) (A) (A) (A) (A) (A) (A) (A) (A) (A) (A)
                 (A) (A) (A) (A) (A) (A) (A) (A) (A) (A) (A) (A)
                 (A) (A) (A) (A) (A) (A) (A) (A) (A) (A) (A) (A)
                 (A) (A) (A) (A) (A) (A) (A) (A) (A) (A) (A) (A)
                 (A) (A) (A) (A) (A) (A) (A) (A) (A) (A) (A) (A)
                 (A) (A) (A) (A) (A) (A) (A) (A) (A) (A) (A) (A)
                 (A) (A) (A) (A) (A) (A) (A) (A) (A) (A) (A) (A)
                 (A) (A) (A) (A) (A) (A) (A) (A) (A) (A) (A) (A)
                 (A) (A) (A) (A) (A) (A) (A) (A) (A) (A) (A) (A)
                 (A) (A) (A) (A) (A) (A) (A) (A) (A) (A) (A) (A)
                 (A) (A) (A) (A) (A) (A) (A) (A) (A) (A) (A) (A)
                 (A) (A) (A) (A) (A) (A) (A) (A) (A) (A) (A) (A)
                 (A) (A) (A) (A)
       Virtual   (A) (A) (A) (A) (A) (A) (A) (A) (A) (A) (A) (A)
                 (A) (A) (A) (A) (A) (A) (A) (A) (A) (A) (A) (A)
                 (A) (A) (A) (A) (A) (A) (A) (A) (A) (A) (A) (A)
                 (A) (A) (A) (A) (A) (A) (A) (A) (A) (A) (A) (A)
                 (A) (A) (A) (A) (A) (A) (A) (A) (A) (A) (A) (A)
                 (A) (A) (A) (A) (A) (A) (A) (A) (A) (A) (A) (A)
                 (A) (A) (A) (A) (A) (A) (A) (A) (A) (A) (A) (A)
                 (A) (A) (A) (A) (A) (A) (A) (A) (A) (A) (A) (A)
                 (A) (A) (A) (A) (A) (A) (A) (A) (A) (A) (A) (A)
                 (A) (A) (A) (A) (A) (A) (A) (A) (A) (A) (A) (A)
                 (A) (A) (A) (A) (A) (A) (A) (A) (A) (A) (A) (A)
                 (A) (A) (A) (A) (A) (A) (A) (A) (A) (A) (A) (A)
                 (A) (A) (A) (A) (A) (A) (A) (A) (A) (A) (A) (A)
                 (A) (A) (A) (A) (A) (A) (A) (A) (A) (A) (A) (A)
                 (A) (A) (A) (A) (A) (A) (A) (A) (A) (A) (A) (A)
                 (A) (A) (A) (A) (A) (A) (A) (A) (A) (A) (A) (A)
                 (A) (A) (A) (A) (A) (A) (A) (A) (A) (A) (A) (A)
                 (A) (A) (A) (A) (A) (A) (A) (A) (A) (A) (A) (A)
                 (A) (A) (A) (A) (A) (A) (A) (A) (A) (A) (A) (A)
                 (A) (A) (A) (A) (A) (A) (A) (A) (A) (A) (A) (A)
                 (A) (A) (A) (A) (A) (A) (A) (A) (A) (A) (A) (A)
                 (A) (A) (A) (A) (A) (A) (A) (A) (A) (A) (A) (A)
                 (A) (A) (A) (A) (A) (A) (A) (A) (A) (A) (A) (A)
                 (A) (A) (A) (A) (A) (A) (A) (A) (A) (A) (A) (A)
                 (A) (A) (A) (A) (A) (A) (A) (A) (A) (A) (A) (A)
                 (A) (A) (A) (A) (A) (A) (A) (A) (A) (A) (A) (A)
                 (A) (A) (A) (A) (A) (A) (A) (A) (A) (A) (A) (A)
                 (A) (A) (A) (A) (A) (A) (A) (A) (A) (A) (A) (A)
                 (A) (A) (A) (A) (A) (A) (A) (A) (A) (A) (A) (A)
                 (A) (A) (A) (A) (A) (A) (A) (A) (A) (A) (A) (A)
                 (A) (A) (A) (A) (A) (A) (A) (A) (A) (A) (A) (A)
                 (A) (A) (A) (A) (A) (A) (A) (A) (A) (A) (A) (A)
                 (A) (A) (A) (A) (A) (A) (A) (A) (A) (A) (A) (A)
                 (A) (A) (A) (A) (A) (A) (A) (A) (A) (A) (A) (A)
                 (A) (A) (A) (A) (A) (A) (A) (A) (A) (A) (A) (A)
                 (A) (A) (A) (A) (A) (A) (A) (A) (A) (A) (A) (A)
                 (A) (A) (A) (A) (A) (A) (A) (A) (A) (A) (A) (A)
                 (A) (A) (A) (A) (A) (A) (A) (A) (A) (A) (A) (A)
                 (A) (A) (A) (A) (A) (A) (A) (A) (A) (A) (A) (A)
                 (A) (A) (A) (A) (A) (A) (A) (A) (A) (A) (A) (A)
                 (A) (A) (A) (A) (A) (A) (A) (A) (A) (A) (A) (A)
                 (A) (A) (A) (A) (A) (A) (A) (A) (A) (A) (A) (A)
                 (A) (A) (A) (A) (A) (A) (A) (A) (A) (A) (A) (A)
                 (A) (A) (A) (A) (A) (A) (A) (A) (A) (A) (A) (A)
                 (A) (A) (A) (A) (A) (A) (A) (A) (A) (A) (A) (A)
                 (A) (A) (A) (A) (A) (A) (A) (A) (A) (A) (A) (A)
                 (A) (A) (A) (A) (A) (A) (A) (A) (A) (A) (A) (A)
                 (A) (A) (A) (A) (A) (A) (A) (A) (A) (A) (A) (A)
                 (A) (A) (A) (A) (A) (A) (A) (A) (A) (A) (A) (A)
                 (A) (A) (A) (A) (A) (A) (A) (A) (A) (A) (A) (A)
                 (A) (A) (A) (A) (A) (A) (A) (A) (A) (A) (A) (A)
                 (A) (A) (A) (A) (A) (A) (A) (A) (A) (A) (A) (A)
                 (A) (A) (A) (A) (A) (A) (A) (A) (A) (A) (A) (A)
                 (A) (A) (A) (A) (A) (A) (A) (A) (A) (A) (A) (A)
                 (A) (A) (A) (A) (A) (A) (A) (A) (A) (A) (A) (A)
                 (A) (A) (A) (A) (A) (A) (A) (A) (A) (A) (A) (A)
                 (A) (A) (A) (A) (A) (A) (A) (A) (A) (A) (A) (A)
                 (A) (A) (A) (A) (A) (A) (A) (A) (A) (A) (A) (A)
                 (A) (A) (A) (A) (A) (A) (A) (A) (A) (A) (A) (A)
                 (A) (A) (A) (A) (A) (A) (A) (A) (A) (A) (A) (A)
                 (A) (A) (A) (A) (A) (A) (A) (A) (A) (A) (A) (A)
                 (A) (A) (A) (A) (A) (A) (A) (A) (A) (A) (A) (A)
                 (A) (A) (A) (A) (A) (A) (A) (A) (A) (A) (A) (A)
                 (A) (A) (A) (A) (A) (A) (A) (A) (A) (A)
 The electronic state is 5-A.
 Alpha  occ. eigenvalues -- -256.00154-101.41428-101.41339 -29.97252 -25.85869
 Alpha  occ. eigenvalues --  -25.83543 -25.82846 -19.16880 -19.16796 -14.42654
 Alpha  occ. eigenvalues --  -14.42583 -14.38217 -14.38196 -14.35760 -14.35736
 Alpha  occ. eigenvalues --  -14.33097 -14.33093 -10.25570 -10.25466 -10.24113
 Alpha  occ. eigenvalues --  -10.24041 -10.23694 -10.23670 -10.23545 -10.23528
 Alpha  occ. eigenvalues --  -10.23341 -10.23325 -10.22026 -10.22005 -10.21792
 Alpha  occ. eigenvalues --  -10.21782 -10.20288 -10.20239 -10.20226 -10.20213
 Alpha  occ. eigenvalues --  -10.19851 -10.19784 -10.19585 -10.19570 -10.19437
 Alpha  occ. eigenvalues --  -10.19378 -10.19235 -10.19162 -10.19021 -10.19006
 Alpha  occ. eigenvalues --   -9.32865  -9.32779  -7.08873  -7.08789  -7.08620
 Alpha  occ. eigenvalues --   -7.08604  -7.08533  -7.08517  -3.48361  -2.29903
 Alpha  occ. eigenvalues --   -2.25171  -2.23586  -1.12311  -1.12271  -1.08806
 Alpha  occ. eigenvalues --   -1.08723  -0.96915  -0.96852  -0.94744  -0.94706
 Alpha  occ. eigenvalues --   -0.87424  -0.87374  -0.84102  -0.84061  -0.82053
 Alpha  occ. eigenvalues --   -0.82025  -0.78824  -0.78793  -0.77697  -0.77645
 Alpha  occ. eigenvalues --   -0.77278  -0.77233  -0.72737  -0.72686  -0.68554
 Alpha  occ. eigenvalues --   -0.68117  -0.67871  -0.67811  -0.66827  -0.66777
 Alpha  occ. eigenvalues --   -0.64750  -0.64666  -0.63874  -0.63788  -0.61928
 Alpha  occ. eigenvalues --   -0.61759  -0.59777  -0.59750  -0.57653  -0.57524
 Alpha  occ. eigenvalues --   -0.55332  -0.55216  -0.53532  -0.53331  -0.51700
 Alpha  occ. eigenvalues --   -0.51504  -0.50747  -0.50678  -0.49189  -0.49054
 Alpha  occ. eigenvalues --   -0.48906  -0.48828  -0.48579  -0.48418  -0.48409
 Alpha  occ. eigenvalues --   -0.48365  -0.47043  -0.46944  -0.45436  -0.45192
 Alpha  occ. eigenvalues --   -0.44955  -0.44607  -0.43733  -0.43675  -0.42858
 Alpha  occ. eigenvalues --   -0.42471  -0.42424  -0.42360  -0.42211  -0.42076
 Alpha  occ. eigenvalues --   -0.40585  -0.40472  -0.39230  -0.38986  -0.38817
 Alpha  occ. eigenvalues --   -0.38695  -0.38340  -0.37531  -0.36256  -0.35964
 Alpha  occ. eigenvalues --   -0.35126  -0.35058  -0.33676  -0.32951  -0.32598
 Alpha  occ. eigenvalues --   -0.32492  -0.32363  -0.31586  -0.31251  -0.31117
 Alpha  occ. eigenvalues --   -0.30718  -0.30527  -0.30164  -0.29239  -0.29183
 Alpha  occ. eigenvalues --   -0.28105  -0.28032  -0.25509  -0.25473  -0.24414
 Alpha  occ. eigenvalues --   -0.23984  -0.23593  -0.23311  -0.21161  -0.21151
 Alpha  occ. eigenvalues --   -0.21106  -0.20547  -0.20471  -0.18351
 Alpha virt. eigenvalues --   -0.05562  -0.05500  -0.04687  -0.04488  -0.03398
 Alpha virt. eigenvalues --   -0.03376  -0.03151  -0.03078   0.00525   0.00867
 Alpha virt. eigenvalues --    0.02693   0.03059   0.03251   0.03546   0.04261
 Alpha virt. eigenvalues --    0.04791   0.05247   0.05589   0.05719   0.06556
 Alpha virt. eigenvalues --    0.06688   0.07623   0.07749   0.08813   0.08970
 Alpha virt. eigenvalues --    0.09468   0.09601   0.09870   0.09962   0.10070
 Alpha virt. eigenvalues --    0.10104   0.10487   0.10855   0.11720   0.12270
 Alpha virt. eigenvalues --    0.12527   0.13186   0.13980   0.14381   0.14789
 Alpha virt. eigenvalues --    0.14955   0.15548   0.16680   0.16796   0.17342
 Alpha virt. eigenvalues --    0.17510   0.18085   0.18693   0.18784   0.19269
 Alpha virt. eigenvalues --    0.21585   0.21632   0.21834   0.22043   0.22904
 Alpha virt. eigenvalues --    0.23668   0.24164   0.24649   0.25471   0.25992
 Alpha virt. eigenvalues --    0.26183   0.26948   0.27271   0.27542   0.27768
 Alpha virt. eigenvalues --    0.28629   0.28712   0.29140   0.29364   0.29446
 Alpha virt. eigenvalues --    0.29598   0.30163   0.30619   0.31027   0.31730
 Alpha virt. eigenvalues --    0.32146   0.32240   0.32859   0.33475   0.33822
 Alpha virt. eigenvalues --    0.34077   0.35000   0.35170   0.35414   0.35923
 Alpha virt. eigenvalues --    0.35991   0.36336   0.36706   0.36803   0.36854
 Alpha virt. eigenvalues --    0.37366   0.37433   0.38060   0.38303   0.38448
 Alpha virt. eigenvalues --    0.38529   0.39029   0.39134   0.39459   0.39484
 Alpha virt. eigenvalues --    0.39678   0.39775   0.39949   0.40504   0.40799
 Alpha virt. eigenvalues --    0.40883   0.41241   0.41417   0.41991   0.42151
 Alpha virt. eigenvalues --    0.42393   0.42888   0.43127   0.43343   0.43647
 Alpha virt. eigenvalues --    0.44306   0.44606   0.45282   0.45835   0.45952
 Alpha virt. eigenvalues --    0.46190   0.46761   0.47239   0.47425   0.47698
 Alpha virt. eigenvalues --    0.47905   0.48268   0.48792   0.48881   0.49279
 Alpha virt. eigenvalues --    0.49584   0.49820   0.50296   0.50841   0.51300
 Alpha virt. eigenvalues --    0.51677   0.52034   0.52264   0.52656   0.53318
 Alpha virt. eigenvalues --    0.54415   0.54657   0.54804   0.55245   0.55341
 Alpha virt. eigenvalues --    0.55734   0.55862   0.56069   0.56226   0.56688
 Alpha virt. eigenvalues --    0.57001   0.57348   0.57968   0.58024   0.58230
 Alpha virt. eigenvalues --    0.59355   0.59739   0.60015   0.60127   0.60434
 Alpha virt. eigenvalues --    0.60529   0.60593   0.60662   0.60777   0.60828
 Alpha virt. eigenvalues --    0.61028   0.61280   0.61611   0.62063   0.62210
 Alpha virt. eigenvalues --    0.62407   0.63233   0.63424   0.63778   0.64580
 Alpha virt. eigenvalues --    0.65691   0.65764   0.66661   0.66848   0.67190
 Alpha virt. eigenvalues --    0.67656   0.67943   0.68249   0.68996   0.69226
 Alpha virt. eigenvalues --    0.69571   0.70160   0.70464   0.71698   0.72038
 Alpha virt. eigenvalues --    0.72252   0.72723   0.72966   0.73351   0.73578
 Alpha virt. eigenvalues --    0.73990   0.74740   0.75152   0.75798   0.76047
 Alpha virt. eigenvalues --    0.76751   0.77041   0.77414   0.78210   0.78285
 Alpha virt. eigenvalues --    0.78709   0.79147   0.79379   0.80230   0.80931
 Alpha virt. eigenvalues --    0.81007   0.81459   0.81930   0.82014   0.82966
 Alpha virt. eigenvalues --    0.83732   0.84078   0.84285   0.84732   0.85875
 Alpha virt. eigenvalues --    0.86097   0.86263   0.86434   0.87453   0.87888
 Alpha virt. eigenvalues --    0.88368   0.88921   0.89366   0.90048   0.90809
 Alpha virt. eigenvalues --    0.91387   0.91715   0.92458   0.93080   0.93443
 Alpha virt. eigenvalues --    0.94484   0.94728   0.95044   0.95529   0.95759
 Alpha virt. eigenvalues --    0.96192   0.96925   0.97552   0.98019   0.98052
 Alpha virt. eigenvalues --    0.98771   0.99185   0.99312   0.99605   0.99721
 Alpha virt. eigenvalues --    0.99955   1.00271   1.00611   1.00957   1.01153
 Alpha virt. eigenvalues --    1.01473   1.01863   1.01935   1.02737   1.02832
 Alpha virt. eigenvalues --    1.03215   1.03668   1.04722   1.05035   1.05757
 Alpha virt. eigenvalues --    1.05942   1.06141   1.06366   1.07056   1.08313
 Alpha virt. eigenvalues --    1.08462   1.08607   1.09250   1.10239   1.10405
 Alpha virt. eigenvalues --    1.10726   1.11203   1.12371   1.13820   1.14696
 Alpha virt. eigenvalues --    1.15630   1.15789   1.16505   1.17473   1.17584
 Alpha virt. eigenvalues --    1.17840   1.18992   1.19313   1.19632   1.20283
 Alpha virt. eigenvalues --    1.22860   1.23175   1.23416   1.24690   1.25679
 Alpha virt. eigenvalues --    1.26170   1.27053   1.27919   1.28791   1.29760
 Alpha virt. eigenvalues --    1.30442   1.31378   1.31468   1.33488   1.34118
 Alpha virt. eigenvalues --    1.35086   1.35418   1.35549   1.36363   1.36901
 Alpha virt. eigenvalues --    1.37038   1.39337   1.39511   1.40667   1.41561
 Alpha virt. eigenvalues --    1.41615   1.42013   1.42456   1.42558   1.42700
 Alpha virt. eigenvalues --    1.43991   1.44338   1.44486   1.44681   1.44723
 Alpha virt. eigenvalues --    1.45498   1.46267   1.47263   1.47574   1.49543
 Alpha virt. eigenvalues --    1.51212   1.51277   1.51797   1.52097   1.52210
 Alpha virt. eigenvalues --    1.52489   1.52534   1.52851   1.53103   1.53523
 Alpha virt. eigenvalues --    1.53867   1.54219   1.54435   1.54555   1.56119
 Alpha virt. eigenvalues --    1.56394   1.56585   1.56736   1.56896   1.57163
 Alpha virt. eigenvalues --    1.57396   1.57653   1.58082   1.58367   1.58934
 Alpha virt. eigenvalues --    1.59370   1.60151   1.60322   1.61284   1.61515
 Alpha virt. eigenvalues --    1.61870   1.62472   1.63150   1.63649   1.63709
 Alpha virt. eigenvalues --    1.64618   1.64796   1.64939   1.65084   1.65153
 Alpha virt. eigenvalues --    1.67337   1.67909   1.68074   1.68102   1.69959
 Alpha virt. eigenvalues --    1.70011   1.71432   1.71706   1.71849   1.72144
 Alpha virt. eigenvalues --    1.72832   1.73920   1.74230   1.74673   1.75011
 Alpha virt. eigenvalues --    1.75509   1.75553   1.75805   1.76251   1.77120
 Alpha virt. eigenvalues --    1.77736   1.78740   1.78997   1.79354   1.79850
 Alpha virt. eigenvalues --    1.82030   1.83288   1.83748   1.84082   1.84776
 Alpha virt. eigenvalues --    1.85695   1.86910   1.87194   1.87812   1.87848
 Alpha virt. eigenvalues --    1.88217   1.88714   1.89003   1.89224   1.89997
 Alpha virt. eigenvalues --    1.90310   1.90377   1.91129   1.91236   1.91514
 Alpha virt. eigenvalues --    1.91772   1.91927   1.93314   1.93850   1.94386
 Alpha virt. eigenvalues --    1.95532   1.95605   1.96214   1.96544   1.98216
 Alpha virt. eigenvalues --    1.98376   1.98832   1.99154   1.99244   1.99569
 Alpha virt. eigenvalues --    1.99918   2.01679   2.01908   2.03855   2.04367
 Alpha virt. eigenvalues --    2.04502   2.04809   2.04842   2.05001   2.05197
 Alpha virt. eigenvalues --    2.06763   2.06825   2.07465   2.08034   2.10680
 Alpha virt. eigenvalues --    2.10812   2.12029   2.12602   2.13709   2.14356
 Alpha virt. eigenvalues --    2.16376   2.16552   2.17442   2.17656   2.18352
 Alpha virt. eigenvalues --    2.18962   2.19101   2.19490   2.23253   2.23599
 Alpha virt. eigenvalues --    2.24640   2.24877   2.25187   2.25928   2.26484
 Alpha virt. eigenvalues --    2.26769   2.27917   2.28053   2.28144   2.28957
 Alpha virt. eigenvalues --    2.29138   2.29654   2.29792   2.29928   2.30309
 Alpha virt. eigenvalues --    2.30463   2.31311   2.31505   2.31678   2.33200
 Alpha virt. eigenvalues --    2.33890   2.34296   2.35145   2.36961   2.37360
 Alpha virt. eigenvalues --    2.38310   2.38911   2.38983   2.39875   2.40867
 Alpha virt. eigenvalues --    2.42164   2.42514   2.42862   2.42923   2.44377
 Alpha virt. eigenvalues --    2.45186   2.47294   2.47353   2.48080   2.48227
 Alpha virt. eigenvalues --    2.49383   2.50346   2.52325   2.52495   2.53824
 Alpha virt. eigenvalues --    2.53935   2.55970   2.56189   2.56704   2.57410
 Alpha virt. eigenvalues --    2.57707   2.57724   2.57882   2.58078   2.58442
 Alpha virt. eigenvalues --    2.58681   2.59497   2.59628   2.60368   2.60454
 Alpha virt. eigenvalues --    2.60538   2.60772   2.61310   2.62012   2.62180
 Alpha virt. eigenvalues --    2.62417   2.62733   2.63373   2.63974   2.64273
 Alpha virt. eigenvalues --    2.64552   2.64817   2.65130   2.65673   2.66014
 Alpha virt. eigenvalues --    2.66079   2.66572   2.66797   2.67432   2.68183
 Alpha virt. eigenvalues --    2.68408   2.68724   2.69857   2.70072   2.70694
 Alpha virt. eigenvalues --    2.71025   2.71670   2.72123   2.72507   2.72700
 Alpha virt. eigenvalues --    2.73240   2.73874   2.74983   2.75634   2.76722
 Alpha virt. eigenvalues --    2.76889   2.77741   2.79418   2.79487   2.80118
 Alpha virt. eigenvalues --    2.82700   2.82812   2.83026   2.83186   2.84147
 Alpha virt. eigenvalues --    2.84268   2.84553   2.84831   2.85234   2.85437
 Alpha virt. eigenvalues --    2.87888   2.88386   2.89485   2.89959   2.90311
 Alpha virt. eigenvalues --    2.90905   2.91339   2.92430   2.93212   2.94185
 Alpha virt. eigenvalues --    2.95887   2.96895   2.97038   2.97218   2.97672
 Alpha virt. eigenvalues --    2.98491   2.98525   3.00071   3.00517   3.01901
 Alpha virt. eigenvalues --    3.02123   3.02358   3.02559   3.03756   3.04132
 Alpha virt. eigenvalues --    3.05580   3.06210   3.07113   3.09727   3.13326
 Alpha virt. eigenvalues --    3.14559   3.14708   3.14943   3.15444   3.17336
 Alpha virt. eigenvalues --    3.22326   3.22433   3.23121   3.23673   3.24659
 Alpha virt. eigenvalues --    3.27763   3.29336   3.29536   3.33696   3.34062
 Alpha virt. eigenvalues --    3.34594   3.35271   3.37619   3.37798   3.37934
 Alpha virt. eigenvalues --    3.39255   3.40469   3.41869   3.44510   3.44803
 Alpha virt. eigenvalues --    3.45191   3.46015   3.46677   3.46981   3.47185
 Alpha virt. eigenvalues --    3.53570   3.53772   3.56095   3.58609   3.59561
 Alpha virt. eigenvalues --    3.59900   3.61338   3.61632   3.62565   3.64084
 Alpha virt. eigenvalues --    3.70745   3.72890   3.73635   3.73698   3.75727
 Alpha virt. eigenvalues --    3.76746   3.77285   3.78090   3.83961   3.84969
 Alpha virt. eigenvalues --    3.85880   3.86514   3.87078   3.88368   3.89607
 Alpha virt. eigenvalues --    3.90167   3.95648   3.95948   3.96827   3.97850
 Alpha virt. eigenvalues --    3.99835   3.99984   4.02077   4.03687   4.04432
 Alpha virt. eigenvalues --    4.04546   4.04856   4.05905   4.08281   4.08359
 Alpha virt. eigenvalues --    4.09443   4.09937   4.15144   4.15560   4.17149
 Alpha virt. eigenvalues --    4.17912   4.27037   4.27230   4.41377   4.49326
 Alpha virt. eigenvalues --    4.49888   4.51660   4.61896   4.62297   4.80616
 Alpha virt. eigenvalues --    4.80875   4.82699   4.82833   4.87603   4.87687
 Alpha virt. eigenvalues --    5.07719   5.08410   5.23113   5.23606   5.26010
 Alpha virt. eigenvalues --    5.26184   5.60955   5.61630   5.62735   5.63706
 Alpha virt. eigenvalues --    5.75281   5.75417   5.80329   5.94848   6.04928
 Alpha virt. eigenvalues --    7.66887   8.01987   8.08308   9.55276   9.73837
 Alpha virt. eigenvalues --   23.46057  23.46363  23.61289  23.61358  23.76802
 Alpha virt. eigenvalues --   23.77455  23.84461  23.84533  23.87448  23.87497
 Alpha virt. eigenvalues --   23.87921  23.87993  23.91723  23.91829  23.97927
 Alpha virt. eigenvalues --   23.98033  24.02512  24.02536  24.06908  24.07118
 Alpha virt. eigenvalues --   24.09552  24.09701  24.11810  24.11945  24.14490
 Alpha virt. eigenvalues --   24.14686  24.16178  24.16284  25.60926  25.63240
 Alpha virt. eigenvalues --   25.66492  25.67318  25.75088  25.84696  26.41694
 Alpha virt. eigenvalues --   33.67177  33.90843  33.96291  35.37231  35.37313
 Alpha virt. eigenvalues --   35.48642  35.49137  35.60357  35.60452  35.64639
 Alpha virt. eigenvalues --   35.65532  49.89908  49.90000 147.21404 215.46690
 Alpha virt. eigenvalues --  215.70687 777.04728
  Beta  occ. eigenvalues -- -256.00178-101.41346-101.41257 -29.89585 -25.78638
  Beta  occ. eigenvalues --  -25.77541 -25.77283 -19.16880 -19.16796 -14.42640
  Beta  occ. eigenvalues --  -14.42570 -14.38210 -14.38188 -14.35644 -14.35621
  Beta  occ. eigenvalues --  -14.32979 -14.32976 -10.25570 -10.25466 -10.24113
  Beta  occ. eigenvalues --  -10.24042 -10.23692 -10.23669 -10.23550 -10.23533
  Beta  occ. eigenvalues --  -10.23342 -10.23326 -10.22024 -10.22003 -10.21797
  Beta  occ. eigenvalues --  -10.21787 -10.20287 -10.20242 -10.20229 -10.20212
  Beta  occ. eigenvalues --  -10.19850 -10.19783 -10.19581 -10.19566 -10.19438
  Beta  occ. eigenvalues --  -10.19378 -10.19235 -10.19162 -10.19017 -10.19001
  Beta  occ. eigenvalues --   -9.32787  -9.32700  -7.08727  -7.08642  -7.08518
  Beta  occ. eigenvalues --   -7.08511  -7.08429  -7.08423  -3.30045  -2.07435
  Beta  occ. eigenvalues --   -2.06789  -2.06471  -1.12259  -1.12219  -1.08806
  Beta  occ. eigenvalues --   -1.08723  -0.96821  -0.96759  -0.94677  -0.94638
  Beta  occ. eigenvalues --   -0.87411  -0.87361  -0.84084  -0.84042  -0.82019
  Beta  occ. eigenvalues --   -0.81990  -0.78815  -0.78784  -0.77690  -0.77637
  Beta  occ. eigenvalues --   -0.77262  -0.77217  -0.72722  -0.72671  -0.68046
  Beta  occ. eigenvalues --   -0.67837  -0.67797  -0.67607  -0.66763  -0.66737
  Beta  occ. eigenvalues --   -0.64726  -0.64639  -0.63855  -0.63768  -0.61891
  Beta  occ. eigenvalues --   -0.61720  -0.59754  -0.59725  -0.57623  -0.57503
  Beta  occ. eigenvalues --   -0.55312  -0.55203  -0.53498  -0.53293  -0.51683
  Beta  occ. eigenvalues --   -0.51486  -0.50717  -0.50648  -0.49166  -0.49034
  Beta  occ. eigenvalues --   -0.48900  -0.48822  -0.48553  -0.48384  -0.48361
  Beta  occ. eigenvalues --   -0.48307  -0.47026  -0.46926  -0.45425  -0.45189
  Beta  occ. eigenvalues --   -0.44949  -0.44596  -0.43721  -0.43656  -0.42644
  Beta  occ. eigenvalues --   -0.42442  -0.42400  -0.42185  -0.42127  -0.42018
  Beta  occ. eigenvalues --   -0.40549  -0.40454  -0.39150  -0.38893  -0.38773
  Beta  occ. eigenvalues --   -0.38506  -0.37750  -0.36603  -0.36103  -0.35661
  Beta  occ. eigenvalues --   -0.35116  -0.35039  -0.32679  -0.32330  -0.32310
  Beta  occ. eigenvalues --   -0.31016  -0.30951  -0.30796  -0.30276  -0.30173
  Beta  occ. eigenvalues --   -0.29783  -0.29666  -0.28095  -0.28023  -0.25524
  Beta  occ. eigenvalues --   -0.25477  -0.25428  -0.23754  -0.23550  -0.23055
  Beta  occ. eigenvalues --   -0.21302  -0.21274  -0.20834  -0.20678  -0.16137
  Beta virt. eigenvalues --   -0.05686  -0.05515  -0.04953  -0.04656  -0.03470
  Beta virt. eigenvalues --   -0.03384  -0.03246  -0.03078   0.00022   0.00293
  Beta virt. eigenvalues --    0.01448   0.01667   0.01959   0.02737   0.03040
  Beta virt. eigenvalues --    0.03355   0.03536   0.04360   0.04748   0.05343
  Beta virt. eigenvalues --    0.05714   0.05754   0.06170   0.06575   0.06800
  Beta virt. eigenvalues --    0.07626   0.07788   0.08819   0.08986   0.09473
  Beta virt. eigenvalues --    0.09610   0.09871   0.09963   0.10087   0.10120
  Beta virt. eigenvalues --    0.10681   0.10879   0.11758   0.12284   0.12558
  Beta virt. eigenvalues --    0.13366   0.14056   0.14464   0.14843   0.15005
  Beta virt. eigenvalues --    0.15562   0.16815   0.16969   0.17386   0.17909
  Beta virt. eigenvalues --    0.18595   0.18748   0.19053   0.19354   0.21613
  Beta virt. eigenvalues --    0.21686   0.22127   0.22211   0.23493   0.23718
  Beta virt. eigenvalues --    0.24270   0.24669   0.25497   0.26019   0.26278
  Beta virt. eigenvalues --    0.26957   0.27414   0.27566   0.27860   0.28696
  Beta virt. eigenvalues --    0.28811   0.29180   0.29372   0.29450   0.29658
  Beta virt. eigenvalues --    0.30241   0.30665   0.31142   0.31754   0.32207
  Beta virt. eigenvalues --    0.32324   0.32976   0.33555   0.34055   0.34118
  Beta virt. eigenvalues --    0.35097   0.35258   0.35491   0.35976   0.36080
  Beta virt. eigenvalues --    0.36386   0.36741   0.36853   0.36896   0.37435
  Beta virt. eigenvalues --    0.37514   0.38092   0.38338   0.38472   0.38594
  Beta virt. eigenvalues --    0.39078   0.39376   0.39492   0.39528   0.39755
  Beta virt. eigenvalues --    0.39792   0.40003   0.40547   0.40837   0.40984
  Beta virt. eigenvalues --    0.41289   0.41470   0.42016   0.42187   0.42430
  Beta virt. eigenvalues --    0.42916   0.43154   0.43358   0.43672   0.44399
  Beta virt. eigenvalues --    0.44768   0.45317   0.45893   0.45965   0.46209
  Beta virt. eigenvalues --    0.46805   0.47401   0.47453   0.47729   0.47946
  Beta virt. eigenvalues --    0.48300   0.48812   0.49029   0.49345   0.49610
  Beta virt. eigenvalues --    0.49862   0.50430   0.50873   0.51370   0.51718
  Beta virt. eigenvalues --    0.52095   0.52384   0.52707   0.53422   0.54445
  Beta virt. eigenvalues --    0.54670   0.55033   0.55315   0.55484   0.55819
  Beta virt. eigenvalues --    0.56020   0.56082   0.56250   0.56936   0.57340
  Beta virt. eigenvalues --    0.57521   0.57995   0.58088   0.58321   0.59420
  Beta virt. eigenvalues --    0.59761   0.60052   0.60292   0.60452   0.60566
  Beta virt. eigenvalues --    0.60690   0.60747   0.60860   0.61037   0.61087
  Beta virt. eigenvalues --    0.61366   0.61753   0.62080   0.62383   0.62453
  Beta virt. eigenvalues --    0.63319   0.63454   0.63880   0.64643   0.65735
  Beta virt. eigenvalues --    0.65797   0.66706   0.67051   0.67234   0.67778
  Beta virt. eigenvalues --    0.68005   0.68419   0.69056   0.69257   0.69748
  Beta virt. eigenvalues --    0.70200   0.70808   0.71771   0.72103   0.72394
  Beta virt. eigenvalues --    0.72784   0.73061   0.73509   0.73632   0.74102
  Beta virt. eigenvalues --    0.74780   0.75659   0.76235   0.76368   0.76845
  Beta virt. eigenvalues --    0.77160   0.77486   0.78288   0.78574   0.78792
  Beta virt. eigenvalues --    0.79224   0.79652   0.80272   0.81156   0.81220
  Beta virt. eigenvalues --    0.81516   0.82006   0.82147   0.83041   0.83832
  Beta virt. eigenvalues --    0.84158   0.84420   0.85000   0.85962   0.86221
  Beta virt. eigenvalues --    0.86291   0.86450   0.87525   0.87977   0.88580
  Beta virt. eigenvalues --    0.88995   0.90642   0.90680   0.91516   0.91885
  Beta virt. eigenvalues --    0.92550   0.92654   0.93449   0.93675   0.94778
  Beta virt. eigenvalues --    0.95102   0.95346   0.95717   0.95839   0.96367
  Beta virt. eigenvalues --    0.97222   0.97863   0.98221   0.98595   0.99035
  Beta virt. eigenvalues --    0.99435   0.99654   0.99730   0.99982   1.00112
  Beta virt. eigenvalues --    1.00645   1.00900   1.01097   1.01244   1.01513
  Beta virt. eigenvalues --    1.01916   1.02255   1.02820   1.02966   1.03356
  Beta virt. eigenvalues --    1.04325   1.04844   1.05156   1.05814   1.06023
  Beta virt. eigenvalues --    1.06182   1.06428   1.07216   1.08330   1.08496
  Beta virt. eigenvalues --    1.08623   1.09295   1.10334   1.10436   1.10819
  Beta virt. eigenvalues --    1.11215   1.12597   1.14036   1.14856   1.15770
  Beta virt. eigenvalues --    1.15995   1.16871   1.17636   1.18270   1.18507
  Beta virt. eigenvalues --    1.19189   1.19703   1.19764   1.20345   1.23039
  Beta virt. eigenvalues --    1.23200   1.23870   1.25103   1.26142   1.27096
  Beta virt. eigenvalues --    1.27306   1.28121   1.29469   1.30052   1.30919
  Beta virt. eigenvalues --    1.31429   1.31719   1.33607   1.34549   1.35391
  Beta virt. eigenvalues --    1.35589   1.36006   1.37336   1.38207   1.39764
  Beta virt. eigenvalues --    1.40804   1.41382   1.41580   1.41617   1.42216
  Beta virt. eigenvalues --    1.42379   1.42747   1.43147   1.44062   1.44466
  Beta virt. eigenvalues --    1.44490   1.44691   1.45006   1.45655   1.46090
  Beta virt. eigenvalues --    1.46465   1.47311   1.47630   1.49900   1.51308
  Beta virt. eigenvalues --    1.51592   1.51881   1.52143   1.52282   1.52597
  Beta virt. eigenvalues --    1.52824   1.53042   1.53381   1.53844   1.54161
  Beta virt. eigenvalues --    1.54394   1.54506   1.54650   1.56190   1.56425
  Beta virt. eigenvalues --    1.56627   1.56786   1.56968   1.57190   1.57421
  Beta virt. eigenvalues --    1.57681   1.58108   1.58380   1.59014   1.59395
  Beta virt. eigenvalues --    1.60244   1.60377   1.61454   1.61666   1.61965
  Beta virt. eigenvalues --    1.62632   1.63639   1.63912   1.64365   1.64682
  Beta virt. eigenvalues --    1.64967   1.65091   1.65140   1.65406   1.67445
  Beta virt. eigenvalues --    1.67997   1.68182   1.68203   1.70056   1.70281
  Beta virt. eigenvalues --    1.71554   1.71824   1.72075   1.72272   1.73642
  Beta virt. eigenvalues --    1.74277   1.74349   1.74963   1.75164   1.75568
  Beta virt. eigenvalues --    1.75615   1.75961   1.76296   1.77307   1.77780
  Beta virt. eigenvalues --    1.78771   1.79168   1.80088   1.80262   1.82184
  Beta virt. eigenvalues --    1.83617   1.84143   1.84291   1.85859   1.86657
  Beta virt. eigenvalues --    1.87059   1.87465   1.87845   1.88019   1.88612
  Beta virt. eigenvalues --    1.88830   1.89028   1.89267   1.90098   1.90353
  Beta virt. eigenvalues --    1.90446   1.91202   1.91392   1.91554   1.91975
  Beta virt. eigenvalues --    1.92108   1.93446   1.94264   1.95507   1.95906
  Beta virt. eigenvalues --    1.96303   1.96618   1.97289   1.98264   1.98438
  Beta virt. eigenvalues --    1.98913   1.99168   1.99348   1.99742   2.00109
  Beta virt. eigenvalues --    2.01687   2.02036   2.04412   2.04488   2.04687
  Beta virt. eigenvalues --    2.04860   2.05031   2.05341   2.05866   2.06780
  Beta virt. eigenvalues --    2.06829   2.08116   2.08820   2.10708   2.10843
  Beta virt. eigenvalues --    2.12079   2.12655   2.13757   2.14397   2.16419
  Beta virt. eigenvalues --    2.16603   2.17489   2.17695   2.18433   2.19020
  Beta virt. eigenvalues --    2.19185   2.19627   2.23501   2.24088   2.24683
  Beta virt. eigenvalues --    2.24938   2.25692   2.26114   2.26637   2.26997
  Beta virt. eigenvalues --    2.28087   2.28132   2.28332   2.28979   2.29184
  Beta virt. eigenvalues --    2.29777   2.29902   2.29982   2.30363   2.30588
  Beta virt. eigenvalues --    2.31389   2.31557   2.31688   2.33298   2.33965
  Beta virt. eigenvalues --    2.34347   2.35187   2.37064   2.37407   2.38751
  Beta virt. eigenvalues --    2.38932   2.39223   2.39975   2.41150   2.42378
  Beta virt. eigenvalues --    2.42657   2.42866   2.42929   2.44782   2.45312
  Beta virt. eigenvalues --    2.47311   2.47374   2.48121   2.48293   2.49500
  Beta virt. eigenvalues --    2.50381   2.52339   2.52509   2.53832   2.53941
  Beta virt. eigenvalues --    2.56015   2.56231   2.56788   2.57478   2.57753
  Beta virt. eigenvalues --    2.57791   2.57923   2.58107   2.58475   2.58717
  Beta virt. eigenvalues --    2.59514   2.59642   2.60394   2.60479   2.60566
  Beta virt. eigenvalues --    2.60804   2.61347   2.62133   2.62307   2.62475
  Beta virt. eigenvalues --    2.62775   2.63394   2.64010   2.64334   2.64592
  Beta virt. eigenvalues --    2.64865   2.65179   2.65722   2.66055   2.66165
  Beta virt. eigenvalues --    2.66620   2.66866   2.67497   2.68268   2.68506
  Beta virt. eigenvalues --    2.68841   2.69904   2.70126   2.70745   2.71084
  Beta virt. eigenvalues --    2.71745   2.72160   2.72547   2.72767   2.73318
  Beta virt. eigenvalues --    2.74163   2.75296   2.75707   2.76818   2.77016
  Beta virt. eigenvalues --    2.77891   2.79472   2.79530   2.80267   2.82896
  Beta virt. eigenvalues --    2.83066   2.83244   2.83305   2.84600   2.84858
  Beta virt. eigenvalues --    2.87621   2.88807   2.89883   2.89945   2.90855
  Beta virt. eigenvalues --    2.91270   2.92546   2.93193   2.93499   2.94164
  Beta virt. eigenvalues --    2.94551   2.95103   2.96260   2.96948   2.97012
  Beta virt. eigenvalues --    2.97262   2.97560   2.98253   2.98593   2.98899
  Beta virt. eigenvalues --    3.00226   3.00734   3.01928   3.02284   3.02376
  Beta virt. eigenvalues --    3.03492   3.03757   3.04653   3.04908   3.07095
  Beta virt. eigenvalues --    3.07223   3.09230   3.09962   3.13480   3.14602
  Beta virt. eigenvalues --    3.14785   3.15030   3.15756   3.18081   3.22346
  Beta virt. eigenvalues --    3.22438   3.23346   3.23803   3.24881   3.27833
  Beta virt. eigenvalues --    3.29344   3.29545   3.33716   3.34071   3.34666
  Beta virt. eigenvalues --    3.35350   3.37794   3.37931   3.38559   3.39415
  Beta virt. eigenvalues --    3.41339   3.41916   3.44740   3.45208   3.45924
  Beta virt. eigenvalues --    3.46691   3.46984   3.47187   3.49828   3.53584
  Beta virt. eigenvalues --    3.53775   3.56169   3.58728   3.59852   3.60154
  Beta virt. eigenvalues --    3.61444   3.61641   3.62882   3.64146   3.70942
  Beta virt. eigenvalues --    3.72996   3.73635   3.73698   3.75944   3.76766
  Beta virt. eigenvalues --    3.77323   3.78149   3.84017   3.85017   3.85981
  Beta virt. eigenvalues --    3.86606   3.87201   3.88492   3.89632   3.90210
  Beta virt. eigenvalues --    3.95651   3.95951   3.96923   3.97944   3.99857
  Beta virt. eigenvalues --    3.99994   4.02186   4.03723   4.04436   4.04548
  Beta virt. eigenvalues --    4.04885   4.05977   4.08291   4.08374   4.09448
  Beta virt. eigenvalues --    4.09943   4.15174   4.15583   4.17209   4.17973
  Beta virt. eigenvalues --    4.27061   4.27257   4.41619   4.49398   4.49943
  Beta virt. eigenvalues --    4.52082   4.62038   4.62486   4.80672   4.80931
  Beta virt. eigenvalues --    4.82705   4.82839   4.87604   4.87687   5.07732
  Beta virt. eigenvalues --    5.08423   5.23181   5.23676   5.26011   5.26185
  Beta virt. eigenvalues --    5.61827   5.62461   5.75276   5.75394   5.76147
  Beta virt. eigenvalues --    5.76723   5.88139   6.06070   6.18847   7.80798
  Beta virt. eigenvalues --    8.12483   8.19628   9.55491   9.73980  23.46058
  Beta virt. eigenvalues --   23.46363  23.61290  23.61359  23.76804  23.77456
  Beta virt. eigenvalues --   23.84461  23.84533  23.87447  23.87496  23.87921
  Beta virt. eigenvalues --   23.87994  23.91723  23.91829  23.97925  23.98030
  Beta virt. eigenvalues --   24.02513  24.02536  24.06910  24.07119  24.09553
  Beta virt. eigenvalues --   24.09701  24.11812  24.11946  24.14492  24.14688
  Beta virt. eigenvalues --   24.16178  24.16284  25.61052  25.63397  25.66613
  Beta virt. eigenvalues --   25.67443  25.75269  25.88322  26.48980  33.77340
  Beta virt. eigenvalues --   33.98735  34.04714  35.37266  35.37349  35.48658
  Beta virt. eigenvalues --   35.49154  35.60461  35.60557  35.64763  35.65656
  Beta virt. eigenvalues --   49.89908  49.90000 147.25360 215.46766 215.70763
  Beta virt. eigenvalues --  777.05494
          Condensed to atoms (all electrons):
          Atomic-Atomic Spin Densities.
 Mulliken charges and spin densities:
               1          2
     1  Fe   1.374783   3.739779
     2  Cl  -0.761511   0.086003
     3  O   -0.343325   0.000074
     4  N   -0.499092   0.017609
     5  N   -0.398264   0.013808
     6  N    0.021051   0.002648
     7  N   -0.339981   0.003420
     8  C    0.161519  -0.003044
     9  H    0.113153   0.001529
    10  C   -0.182534   0.002133
    11  H    0.105399   0.000619
    12  C    0.002533  -0.002162
    13  H    0.106170   0.000056
    14  C   -0.096235   0.002129
    15  H    0.094761   0.000397
    16  C    0.234173   0.001700
    17  C    0.118500   0.002736
    18  C    0.134829  -0.000425
    19  H    0.129569   0.000072
    20  C    0.170748   0.000602
    21  C   -0.034631   0.000580
    22  H    0.137248  -0.000039
    23  C   -0.140115  -0.000190
    24  H    0.114178   0.000009
    25  C    0.182368   0.000395
    26  C   -0.093214  -0.000212
    27  H    0.111492   0.000023
    28  C   -0.077664   0.000326
    29  H    0.112923  -0.000003
    30  C   -0.135335  -0.000007
    31  H    0.114050   0.000008
    32  H    0.116850   0.000008
    33  H    0.134759   0.000000
    34  Cl  -0.765211   0.084718
    35  O   -0.343220   0.000027
    36  N   -0.500631   0.017845
    37  N   -0.397084   0.014054
    38  N    0.021709   0.002522
    39  N   -0.346721   0.003523
    40  C    0.160350  -0.003113
    41  H    0.114409   0.001550
    42  C   -0.182411   0.002022
    43  H    0.105452   0.000639
    44  C    0.002037  -0.002122
    45  H    0.106182   0.000054
    46  C   -0.094846   0.002061
    47  H    0.094948   0.000415
    48  C    0.234992   0.001815
    49  C    0.115436   0.002555
    50  C    0.139473  -0.000411
    51  H    0.128648   0.000096
    52  C    0.190878   0.000795
    53  C   -0.041973   0.000109
    54  H    0.133296  -0.000009
    55  C   -0.137255  -0.000033
    56  H    0.112442   0.000000
    57  C    0.181768   0.000085
    58  C   -0.093348   0.000021
    59  H    0.111571   0.000016
    60  C   -0.084424   0.000182
    61  H    0.114323  -0.000002
    62  C   -0.135504  -0.000002
    63  H    0.116331   0.000002
    64  H    0.114475   0.000002
    65  H    0.134750   0.000000
 Sum of Mulliken charges =   0.00000   4.00000
 Mulliken charges and spin densities with hydrogens summed into heavy atoms:
               1          2
     1  Fe   1.374783   3.739779
     2  Cl  -0.761511   0.086003
     3  O   -0.343325   0.000074
     4  N   -0.499092   0.017609
     5  N   -0.398264   0.013808
     6  N    0.021051   0.002648
     7  N   -0.339981   0.003420
     8  C    0.274672  -0.001515
    10  C   -0.077135   0.002752
    12  C    0.108702  -0.002106
    14  C   -0.001473   0.002526
    16  C    0.234173   0.001700
    17  C    0.118500   0.002736
    18  C    0.264398  -0.000353
    20  C    0.170748   0.000602
    21  C    0.102617   0.000540
    23  C   -0.025937  -0.000181
    25  C    0.182368   0.000395
    26  C    0.018278  -0.000189
    28  C    0.035259   0.000324
    30  C    0.230323   0.000009
    34  Cl  -0.765211   0.084718
    35  O   -0.343220   0.000027
    36  N   -0.500631   0.017845
    37  N   -0.397084   0.014054
    38  N    0.021709   0.002522
    39  N   -0.346721   0.003523
    40  C    0.274759  -0.001562
    42  C   -0.076959   0.002661
    44  C    0.108219  -0.002068
    46  C    0.000103   0.002476
    48  C    0.234992   0.001815
    49  C    0.115436   0.002555
    50  C    0.268121  -0.000316
    52  C    0.190878   0.000795
    53  C    0.091323   0.000100
    55  C   -0.024813  -0.000032
    57  C    0.181768   0.000085
    58  C    0.018223   0.000037
    60  C    0.029900   0.000180
    62  C    0.230052   0.000002
 Electronic spatial extent (au):  <R**2>=          30366.6624
 Charge=              0.0000 electrons
 Dipole moment (field-independent basis, Debye):
    X=             -6.3446    Y=             -0.1644    Z=              1.3902  Tot=              6.4972
 Quadrupole moment (field-independent basis, Debye-Ang):
   XX=           -173.0564   YY=           -183.0730   ZZ=           -295.6374
   XY=              0.5613   XZ=             -8.5368   YZ=             13.6551
 Traceless Quadrupole moment (field-independent basis, Debye-Ang):
   XX=             44.1992   YY=             34.1826   ZZ=            -78.3818
   XY=              0.5613   XZ=             -8.5368   YZ=             13.6551
 Octapole moment (field-independent basis, Debye-Ang**2):
  XXX=           -139.3767  YYY=              7.0584  ZZZ=              0.6475  XYY=             85.0682
  XXY=             -2.4987  XXZ=             98.0218  XZZ=            -98.9462  YZZ=            -14.0651
  YYZ=            -28.3694  XYZ=             85.3609
 Hexadecapole moment (field-independent basis, Debye-Ang**3):
 XXXX=         -15988.7933 YYYY=         -16603.2482 ZZZZ=          -2072.6450 XXXY=           -129.2364
 XXXZ=           -399.5547 YYYX=             65.8166 YYYZ=            190.2026 ZZZX=            -25.4288
 ZZZY=             -8.0192 XXYY=          -5376.7455 XXZZ=          -3977.4236 YYZZ=          -3358.6356
 XXYZ=             53.1445 YYXZ=            -68.1937 ZZXY=             97.7502
 N-N= 5.557472797867D+03 E-N=-2.020530170254D+04  KE= 3.844916300095D+03
                          Isotropic Fermi Contact Couplings
        Atom                 a.u.       MegaHertz       Gauss      10(-4) cm-1
     1  Fe(57)            -0.56745     -20.57570      -7.34192      -6.86332
     2  Cl(35)             0.05441       5.96369       2.12799       1.98927
     3  O(17)              0.00002      -0.00309      -0.00110      -0.00103
     4  N(14)              0.07118       5.74969       2.05163       1.91789
     5  N(14)              0.08674       7.00679       2.50020       2.33721
     6  N(14)              0.01117       0.90200       0.32186       0.30088
     7  N(14)              0.00955       0.77124       0.27520       0.25726
     8  C(13)             -0.00195      -0.54885      -0.19584      -0.18308
     9  H(1)               0.00042       0.47071       0.16796       0.15701
    10  C(13)              0.00167       0.46876       0.16727       0.15636
    11  H(1)               0.00012       0.13650       0.04871       0.04553
    12  C(13)             -0.00002      -0.00602      -0.00215      -0.00201
    13  H(1)               0.00001       0.01087       0.00388       0.00362
    14  C(13)              0.00166       0.46642       0.16643       0.15558
    15  H(1)               0.00013       0.14644       0.05225       0.04885
    16  C(13)             -0.00186      -0.52172      -0.18616      -0.17403
    17  C(13)             -0.00060      -0.16785      -0.05989      -0.05599
    18  C(13)              0.00034       0.09681       0.03454       0.03229
    19  H(1)               0.00004       0.04000       0.01427       0.01334
    20  C(13)              0.00052       0.14541       0.05189       0.04850
    21  C(13)              0.00002       0.00440       0.00157       0.00147
    22  H(1)               0.00000      -0.00259      -0.00093      -0.00086
    23  C(13)             -0.00002      -0.00611      -0.00218      -0.00204
    24  H(1)               0.00000       0.00300       0.00107       0.00100
    25  C(13)              0.00003       0.00729       0.00260       0.00243
    26  C(13)              0.00004       0.01024       0.00365       0.00342
    27  H(1)               0.00001       0.00832       0.00297       0.00278
    28  C(13)              0.00019       0.05284       0.01886       0.01763
    29  H(1)               0.00000       0.00501       0.00179       0.00167
    30  C(13)              0.00000      -0.00064      -0.00023      -0.00021
    31  H(1)               0.00000       0.00092       0.00033       0.00031
    32  H(1)               0.00000       0.00183       0.00065       0.00061
    33  H(1)               0.00000      -0.00020      -0.00007      -0.00007
    34  Cl(35)             0.05471       5.99702       2.13988       2.00039
    35  O(17)              0.00001      -0.00193      -0.00069      -0.00064
    36  N(14)              0.07176       5.79687       2.06847       1.93363
    37  N(14)              0.08718       7.04208       2.51279       2.34898
    38  N(14)              0.01121       0.90533       0.32304       0.30198
    39  N(14)              0.00939       0.75822       0.27055       0.25291
    40  C(13)             -0.00205      -0.57576      -0.20545      -0.19205
    41  H(1)               0.00043       0.48373       0.17261       0.16136
    42  C(13)              0.00167       0.47069       0.16795       0.15700
    43  H(1)               0.00013       0.13993       0.04993       0.04667
    44  C(13)             -0.00001      -0.00251      -0.00090      -0.00084
    45  H(1)               0.00001       0.01015       0.00362       0.00339
    46  C(13)              0.00169       0.47412       0.16918       0.15815
    47  H(1)               0.00014       0.15208       0.05427       0.05073
    48  C(13)             -0.00187      -0.52450      -0.18716      -0.17496
    49  C(13)             -0.00059      -0.16720      -0.05966      -0.05577
    50  C(13)              0.00034       0.09677       0.03453       0.03228
    51  H(1)               0.00003       0.03768       0.01344       0.01257
    52  C(13)              0.00051       0.14195       0.05065       0.04735
    53  C(13)             -0.00003      -0.00876      -0.00313      -0.00292
    54  H(1)               0.00001       0.00785       0.00280       0.00262
    55  C(13)             -0.00001      -0.00148      -0.00053      -0.00049
    56  H(1)               0.00000       0.00036       0.00013       0.00012
    57  C(13)              0.00000      -0.00014      -0.00005      -0.00005
    58  C(13)              0.00011       0.02979       0.01063       0.00994
    59  H(1)               0.00001       0.00740       0.00264       0.00247
    60  C(13)              0.00035       0.09732       0.03473       0.03246
    61  H(1)               0.00001       0.01185       0.00423       0.00395
    62  C(13)              0.00000      -0.00021      -0.00007      -0.00007
    63  H(1)               0.00000       0.00037       0.00013       0.00012
    64  H(1)               0.00000       0.00069       0.00025       0.00023
    65  H(1)               0.00000      -0.00005      -0.00002      -0.00002
 --------------------------------------------------------
       Center         ----  Spin Dipole Couplings  ----
                      3XX-RR        3YY-RR        3ZZ-RR
 --------------------------------------------------------
     1   Atom       -1.646410     -0.575623      2.222033
     2   Atom       -0.131610     -0.085176      0.216785
     3   Atom        0.000567     -0.000071     -0.000496
     4   Atom       -0.013460      0.074427     -0.060967
     5   Atom       -0.014508      0.089443     -0.074936
     6   Atom        0.018452     -0.004002     -0.014450
     7   Atom       -0.001060      0.007455     -0.006394
     8   Atom        0.019959     -0.001887     -0.018072
     9   Atom        0.026244     -0.012234     -0.014010
    10   Atom        0.002804      0.001769     -0.004573
    11   Atom        0.003908     -0.000598     -0.003310
    12   Atom        0.000400      0.005632     -0.006032
    13   Atom       -0.000320      0.002579     -0.002259
    14   Atom       -0.005243      0.010028     -0.004785
    15   Atom       -0.003727      0.007390     -0.003664
    16   Atom       -0.012523      0.033258     -0.020736
    17   Atom       -0.014026      0.032757     -0.018731
    18   Atom       -0.002790      0.011717     -0.008927
    19   Atom       -0.002588      0.006595     -0.004008
    20   Atom        0.003558      0.000404     -0.003961
    21   Atom        0.003047     -0.000609     -0.002439
    22   Atom        0.004789     -0.001879     -0.002910
    23   Atom        0.001950     -0.000497     -0.001452
    24   Atom        0.001727     -0.000683     -0.001044
    25   Atom        0.000956     -0.000067     -0.000889
    26   Atom        0.000892      0.000347     -0.001238
    27   Atom        0.000445      0.000358     -0.000803
    28   Atom        0.000776      0.000893     -0.001669
    29   Atom        0.000043      0.001534     -0.001578
    30   Atom        0.000756     -0.000222     -0.000534
    31   Atom        0.000958     -0.000372     -0.000586
    32   Atom        0.000701     -0.000217     -0.000484
    33   Atom        0.000557     -0.000154     -0.000403
    34   Atom       -0.142122     -0.082759      0.224881
    35   Atom        0.000661     -0.000122     -0.000539
    36   Atom       -0.015281      0.075791     -0.060509
    37   Atom       -0.014196      0.089914     -0.075718
    38   Atom        0.018097     -0.003697     -0.014399
    39   Atom       -0.001336      0.007561     -0.006225
    40   Atom        0.018716     -0.002106     -0.016610
    41   Atom        0.024648     -0.012544     -0.012104
    42   Atom        0.002508      0.001716     -0.004223
    43   Atom        0.003639     -0.000639     -0.003000
    44   Atom        0.000130      0.005689     -0.005819
    45   Atom       -0.000397      0.002604     -0.002207
    46   Atom       -0.005307      0.010195     -0.004889
    47   Atom       -0.003755      0.007506     -0.003750
    48   Atom       -0.013181      0.033907     -0.020726
    49   Atom       -0.013675      0.033122     -0.019447
    50   Atom       -0.002771      0.011688     -0.008917
    51   Atom       -0.002564      0.006589     -0.004024
    52   Atom        0.003201      0.000594     -0.003795
    53   Atom        0.003379     -0.000804     -0.002575
    54   Atom        0.005390     -0.002116     -0.003273
    55   Atom        0.001988     -0.000541     -0.001447
    56   Atom        0.001889     -0.000733     -0.001157
    57   Atom        0.001045     -0.000098     -0.000947
    58   Atom        0.000779      0.000437     -0.001216
    59   Atom        0.000311      0.000478     -0.000789
    60   Atom        0.000550      0.001325     -0.001875
    61   Atom       -0.000274      0.002026     -0.001753
    62   Atom        0.000783     -0.000235     -0.000548
    63   Atom        0.000955     -0.000374     -0.000582
    64   Atom        0.000804     -0.000258     -0.000547
    65   Atom        0.000566     -0.000160     -0.000406
 --------------------------------------------------------
                        XY            XZ            YZ
 --------------------------------------------------------
     1   Atom        0.029629     -0.236842     -0.441937
     2   Atom        0.034225     -0.063312     -0.071849
     3   Atom        0.000771      0.000093     -0.000364
     4   Atom       -0.103041     -0.020671      0.031824
     5   Atom        0.101427      0.006838      0.002518
     6   Atom        0.022093      0.000518     -0.001585
     7   Atom        0.012649      0.000226     -0.002189
     8   Atom       -0.019783     -0.007094      0.004492
     9   Atom       -0.011257     -0.006614      0.001764
    10   Atom       -0.009239     -0.002152      0.001922
    11   Atom       -0.004784     -0.001555      0.000965
    12   Atom       -0.005845     -0.001682      0.002404
    13   Atom       -0.003149     -0.000702      0.001082
    14   Atom       -0.006200     -0.001117      0.003125
    15   Atom       -0.001638     -0.000294      0.001911
    16   Atom       -0.008448     -0.002071      0.009625
    17   Atom        0.011017      0.002887      0.005558
    18   Atom        0.008099      0.000932      0.001772
    19   Atom        0.003583      0.000240      0.000745
    20   Atom        0.005441     -0.000033      0.000340
    21   Atom        0.003229     -0.000741     -0.000934
    22   Atom        0.003856     -0.002453     -0.001077
    23   Atom        0.001861     -0.000544     -0.000166
    24   Atom        0.001251     -0.000689     -0.000286
    25   Atom        0.001314      0.000105     -0.000372
    26   Atom        0.001860      0.000055      0.000307
    27   Atom        0.001251      0.000234      0.000237
    28   Atom        0.002826      0.000768      0.000378
    29   Atom        0.002603      0.000726      0.001018
    30   Atom        0.000661     -0.000182     -0.000086
    31   Atom        0.000594     -0.000159     -0.000059
    32   Atom        0.000677     -0.000334     -0.000174
    33   Atom        0.000504     -0.000110     -0.000057
    34   Atom       -0.025529      0.019248     -0.076324
    35   Atom       -0.000889      0.000149      0.000006
    36   Atom        0.102807      0.021401      0.035370
    37   Atom       -0.101904     -0.002063     -0.003298
    38   Atom       -0.022016      0.002879     -0.002950
    39   Atom       -0.012560      0.000616     -0.003764
    40   Atom        0.019364      0.010302      0.006219
    41   Atom        0.010789      0.011163      0.003029
    42   Atom        0.009032      0.002850      0.002993
    43   Atom        0.004689      0.002178      0.001386
    44   Atom        0.005772      0.002121      0.002536
    45   Atom        0.003116      0.000788      0.001208
    46   Atom        0.006086      0.000950      0.003405
    47   Atom        0.001602      0.000253      0.001668
    48   Atom        0.007989      0.003233      0.008534
    49   Atom       -0.011394     -0.001925      0.004130
    50   Atom       -0.008130     -0.000394      0.000972
    51   Atom       -0.003601     -0.000149      0.000498
    52   Atom       -0.005404      0.000584     -0.000450
    53   Atom       -0.003245     -0.000256      0.000199
    54   Atom       -0.003349     -0.001213      0.000431
    55   Atom       -0.001735     -0.000019     -0.000011
    56   Atom       -0.001148     -0.000172      0.000060
    57   Atom       -0.001435      0.000188     -0.000061
    58   Atom       -0.001828      0.000274     -0.000313
    59   Atom       -0.001261      0.000298     -0.000328
    60   Atom       -0.003041      0.000572     -0.000640
    61   Atom       -0.002593      0.000583     -0.000955
    62   Atom       -0.000644      0.000048     -0.000025
    63   Atom       -0.000584      0.000141     -0.000054
    64   Atom       -0.000638     -0.000111      0.000050
    65   Atom       -0.000494      0.000058     -0.000030
 --------------------------------------------------------


 ---------------------------------------------------------------------------------
              Anisotropic Spin Dipole Couplings in Principal Axis System
 ---------------------------------------------------------------------------------

       Atom             a.u.   MegaHertz   Gauss  10(-4) cm-1        Axes

              Baa    -1.6609   -28.754   -10.260    -9.591  0.9982 -0.0026  0.0606
     1 Fe(57) Bbb    -0.6437   -11.145    -3.977    -3.718 -0.0067  0.9884  0.1519
              Bcc     2.3046    39.899    14.237    13.309 -0.0603 -0.1520  0.9865
 
              Baa    -0.1516    -7.935    -2.832    -2.647  0.9197 -0.3838  0.0832
     2 Cl(35) Bbb    -0.0942    -4.928    -1.758    -1.644  0.3484  0.8952  0.2778
              Bcc     0.2458    12.863     4.590     4.291 -0.1811 -0.2265  0.9570
 
              Baa    -0.0009     0.065     0.023     0.022 -0.3799  0.6435  0.6645
     3 O(17)  Bbb    -0.0002     0.014     0.005     0.005  0.4305 -0.5128  0.7428
              Bcc     0.0011    -0.079    -0.028    -0.026  0.8187  0.5682 -0.0823
 
              Baa    -0.0815    -3.145    -1.122    -1.049  0.8322  0.5541 -0.0209
     4 N(14)  Bbb    -0.0678    -2.615    -0.933    -0.872  0.1155 -0.1364  0.9839
              Bcc     0.1494     5.760     2.055     1.921 -0.5423  0.8212  0.1776
 
              Baa    -0.0804    -3.100    -1.106    -1.034  0.6569 -0.3827 -0.6497
     5 N(14)  Bbb    -0.0712    -2.747    -0.980    -0.916  0.5443 -0.3556  0.7598
              Bcc     0.1516     5.846     2.086     1.950  0.5218  0.8527  0.0252
 
              Baa    -0.0183    -0.704    -0.251    -0.235 -0.4783  0.7854  0.3929
     6 N(14)  Bbb    -0.0138    -0.531    -0.189    -0.177  0.2121 -0.3308  0.9196
              Bcc     0.0320     1.235     0.441     0.412  0.8522  0.5232 -0.0083
 
              Baa    -0.0107    -0.411    -0.147    -0.137  0.7545 -0.5668 -0.3308
     7 N(14)  Bbb    -0.0060    -0.231    -0.083    -0.077  0.3092 -0.1376  0.9410
              Bcc     0.0167     0.643     0.229     0.214  0.5789  0.8123 -0.0715
 
              Baa    -0.0195    -2.612    -0.932    -0.871  0.1171 -0.1201  0.9858
     8 C(13)  Bbb    -0.0136    -1.818    -0.649    -0.607  0.5147  0.8563  0.0432
              Bcc     0.0330     4.430     1.581     1.478  0.8493 -0.5023 -0.1621
 
              Baa    -0.0153    -8.158    -2.911    -2.721  0.2777  0.9529  0.1218
     9 H(1)   Bbb    -0.0151    -8.037    -2.868    -2.681  0.1139 -0.1585  0.9808
              Bcc     0.0304    16.194     5.779     5.402  0.9539 -0.2585 -0.1525
 
              Baa    -0.0070    -0.935    -0.334    -0.312  0.6912  0.7215  0.0418
    10 C(13)  Bbb    -0.0051    -0.680    -0.243    -0.227  0.0951 -0.1482  0.9844
              Bcc     0.0120     1.616     0.577     0.539  0.7164 -0.6764 -0.1710
 
              Baa    -0.0036    -1.946    -0.694    -0.649  0.5005  0.5823  0.6406
    11 H(1)   Bbb    -0.0036    -1.927    -0.688    -0.643 -0.2386 -0.6185  0.7487
              Bcc     0.0073     3.873     1.382     1.292  0.8322 -0.5276 -0.1706
 
              Baa    -0.0066    -0.882    -0.315    -0.294  0.1251 -0.1337  0.9831
    12 C(13)  Bbb    -0.0034    -0.454    -0.162    -0.151  0.8348  0.5496 -0.0315
              Bcc     0.0100     1.336     0.477     0.446 -0.5361  0.8246  0.1804
 
              Baa    -0.0025    -1.331    -0.475    -0.444  0.1383 -0.1237  0.9826
    13 H(1)   Bbb    -0.0023    -1.247    -0.445    -0.416  0.8361  0.5464 -0.0489
              Bcc     0.0048     2.577     0.920     0.860 -0.5309  0.8283  0.1790
 
              Baa    -0.0074    -0.999    -0.356    -0.333  0.9426  0.3338  0.0038
    14 C(13)  Bbb    -0.0054    -0.726    -0.259    -0.242  0.0582 -0.1756  0.9827
              Bcc     0.0129     1.725     0.615     0.575 -0.3287  0.9261  0.1849
 
              Baa    -0.0040    -2.132    -0.761    -0.711  0.5059 -0.0714  0.8596
    15 H(1)   Bbb    -0.0040    -2.109    -0.753    -0.704  0.8510  0.2044 -0.4838
              Bcc     0.0079     4.241     1.513     1.415 -0.1411  0.9763  0.1642
 
              Baa    -0.0224    -3.012    -1.075    -1.005  0.0697 -0.1596  0.9847
    16 C(13)  Bbb    -0.0140    -1.881    -0.671    -0.627  0.9822  0.1836 -0.0397
              Bcc     0.0365     4.893     1.746     1.632 -0.1745  0.9700  0.1695
 
              Baa    -0.0201    -2.698    -0.963    -0.900 -0.4156 -0.0090  0.9095
    17 C(13)  Bbb    -0.0158    -2.119    -0.756    -0.707  0.8825 -0.2462  0.4008
              Bcc     0.0359     4.816     1.719     1.607  0.2203  0.9692  0.1103
 
              Baa    -0.0091    -1.221    -0.436    -0.407 -0.0765 -0.0550  0.9955
    18 C(13)  Bbb    -0.0064    -0.859    -0.307    -0.287  0.9102 -0.4114  0.0472
              Bcc     0.0155     2.080     0.742     0.694  0.4070  0.9098  0.0815
 
              Baa    -0.0041    -2.166    -0.773    -0.723  0.0403 -0.0832  0.9957
    19 H(1)   Bbb    -0.0038    -2.038    -0.727    -0.680  0.9450 -0.3205 -0.0650
              Bcc     0.0079     4.204     1.500     1.402  0.3245  0.9436  0.0657
 
              Baa    -0.0041    -0.557    -0.199    -0.186  0.3096 -0.4334  0.8464
    20 C(13)  Bbb    -0.0035    -0.470    -0.168    -0.157 -0.5153  0.6716  0.5324
              Bcc     0.0076     1.026     0.366     0.342  0.7992  0.6009  0.0153
 
              Baa    -0.0030    -0.400    -0.143    -0.133 -0.2423  0.6230  0.7437
    21 C(13)  Bbb    -0.0021    -0.284    -0.101    -0.095  0.4671 -0.5970  0.6523
              Bcc     0.0051     0.684     0.244     0.228  0.8504  0.5054 -0.1463
 
              Baa    -0.0037    -1.959    -0.699    -0.653 -0.4725  0.6802 -0.5604
    22 H(1)   Bbb    -0.0036    -1.914    -0.683    -0.638 -0.0516  0.6134  0.7881
              Bcc     0.0073     3.872     1.382     1.292  0.8798  0.4013 -0.2547
 
              Baa    -0.0016    -0.218    -0.078    -0.073  0.3979 -0.5493  0.7348
    23 C(13)  Bbb    -0.0014    -0.188    -0.067    -0.063 -0.2762  0.6920  0.6669
              Bcc     0.0030     0.406     0.145     0.135  0.8749  0.4683 -0.1237
 
              Baa    -0.0012    -0.650    -0.232    -0.217 -0.4364  0.7965 -0.4185
    24 H(1)   Bbb    -0.0012    -0.641    -0.229    -0.214  0.0077  0.4685  0.8835
              Bcc     0.0024     1.291     0.461     0.431  0.8997  0.3823 -0.2106
 
              Baa    -0.0013    -0.174    -0.062    -0.058 -0.3965  0.6264  0.6711
    25 C(13)  Bbb    -0.0006    -0.075    -0.027    -0.025  0.4102 -0.5330  0.7400
              Bcc     0.0019     0.250     0.089     0.083  0.8213  0.5687 -0.0456
 
              Baa    -0.0015    -0.195    -0.070    -0.065  0.4340 -0.5679  0.6994
    26 C(13)  Bbb    -0.0011    -0.143    -0.051    -0.048 -0.4949  0.4985  0.7118
              Bcc     0.0025     0.338     0.120     0.113  0.7528  0.6550  0.0647
 
              Baa    -0.0009    -0.457    -0.163    -0.153  0.4713 -0.6097  0.6373
    27 H(1)   Bbb    -0.0008    -0.448    -0.160    -0.150 -0.5195  0.3921  0.7592
              Bcc     0.0017     0.906     0.323     0.302  0.7128  0.6889  0.1320
 
              Baa    -0.0022    -0.294    -0.105    -0.098  0.6399 -0.5170 -0.5685
    28 C(13)  Bbb    -0.0016    -0.214    -0.076    -0.071  0.3229 -0.4904  0.8095
              Bcc     0.0038     0.507     0.181     0.169  0.6973  0.7015  0.1469
 
              Baa    -0.0019    -1.032    -0.368    -0.344  0.6567 -0.6191  0.4306
    29 H(1)   Bbb    -0.0019    -0.989    -0.353    -0.330 -0.4757  0.1029  0.8736
              Bcc     0.0038     2.021     0.721     0.674  0.5852  0.7785  0.2269
 
              Baa    -0.0006    -0.075    -0.027    -0.025  0.3583 -0.4964  0.7907
    30 C(13)  Bbb    -0.0006    -0.074    -0.026    -0.025 -0.2931  0.7443  0.6001
              Bcc     0.0011     0.149     0.053     0.050  0.8864  0.4468 -0.1212
 
              Baa    -0.0006    -0.322    -0.115    -0.107  0.2333 -0.3725  0.8982
    31 H(1)   Bbb    -0.0006    -0.319    -0.114    -0.106 -0.2834  0.8576  0.4293
              Bcc     0.0012     0.641     0.229     0.214  0.9302  0.3547 -0.0945
 
              Baa    -0.0006    -0.308    -0.110    -0.103 -0.5083  0.7807 -0.3635
    32 H(1)   Bbb    -0.0006    -0.304    -0.109    -0.102  0.0099  0.4273  0.9040
              Bcc     0.0011     0.612     0.218     0.204  0.8611  0.4560 -0.2250
 
              Baa    -0.0004    -0.222    -0.079    -0.074 -0.4535  0.7807 -0.4299
    33 H(1)   Bbb    -0.0004    -0.221    -0.079    -0.074 -0.1186  0.4252  0.8973
              Bcc     0.0008     0.443     0.158     0.148  0.8833  0.4580 -0.1002
 
              Baa    -0.1518    -7.947    -2.836    -2.651  0.9270  0.3740  0.0284
    34 Cl(35) Bbb    -0.0925    -4.842    -1.728    -1.615 -0.3696  0.8981  0.2384
              Bcc     0.2443    12.788     4.563     4.266  0.0636 -0.2315  0.9708
 
              Baa    -0.0007     0.054     0.019     0.018  0.5199  0.7516 -0.4059
    35 O(17)  Bbb    -0.0005     0.037     0.013     0.012  0.1693  0.3750  0.9114
              Bcc     0.0012    -0.090    -0.032    -0.030  0.8373 -0.5426  0.0677
 
              Baa    -0.0823    -3.175    -1.133    -1.059  0.8247 -0.5575  0.0949
    36 N(14)  Bbb    -0.0685    -2.640    -0.942    -0.881 -0.1851 -0.1076  0.9768
              Bcc     0.1508     5.815     2.075     1.940  0.5344  0.8232  0.1919
 
              Baa    -0.0797    -3.072    -1.096    -1.025  0.6356  0.3949  0.6634
    37 N(14)  Bbb    -0.0726    -2.802    -1.000    -0.935 -0.5688 -0.3414  0.7483
              Bcc     0.1523     5.874     2.096     1.959 -0.5219  0.8529 -0.0076
 
              Baa    -0.0177    -0.682    -0.244    -0.228  0.4786  0.8194  0.3155
    38 N(14)  Bbb    -0.0144    -0.556    -0.198    -0.185 -0.2365 -0.2257  0.9450
              Bcc     0.0321     1.238     0.442     0.413  0.8455 -0.5270  0.0858
 
              Baa    -0.0109    -0.419    -0.150    -0.140  0.7319  0.5738  0.3676
    39 N(14)  Bbb    -0.0061    -0.234    -0.084    -0.078 -0.3832 -0.0995  0.9183
              Bcc     0.0169     0.654     0.233     0.218 -0.5635  0.8130 -0.1470
 
              Baa    -0.0195    -2.619    -0.935    -0.874 -0.1971 -0.1280  0.9720
    40 C(13)  Bbb    -0.0137    -1.836    -0.655    -0.612 -0.5150  0.8571  0.0084
              Bcc     0.0332     4.455     1.590     1.486  0.8342  0.4989  0.2348
 
              Baa    -0.0154    -8.243    -2.941    -2.750 -0.2315  0.9673 -0.1035
    41 H(1)   Bbb    -0.0152    -8.125    -2.899    -2.710 -0.2784  0.0360  0.9598
              Bcc     0.0307    16.369     5.841     5.460  0.9321  0.2510  0.2610
 
              Baa    -0.0069    -0.933    -0.333    -0.311 -0.6697  0.7349 -0.1069
    42 C(13)  Bbb    -0.0052    -0.703    -0.251    -0.235 -0.2511 -0.0887  0.9639
              Bcc     0.0122     1.636     0.584     0.546  0.6989  0.6723  0.2439
 
              Baa    -0.0037    -1.954    -0.697    -0.652 -0.5536  0.5883  0.5894
    43 H(1)   Bbb    -0.0036    -1.941    -0.693    -0.647  0.1660 -0.6155  0.7704
              Bcc     0.0073     3.895     1.390     1.299  0.8161  0.5244  0.2431
 
              Baa    -0.0066    -0.880    -0.314    -0.294 -0.2261 -0.0942  0.9695
    44 C(13)  Bbb    -0.0034    -0.461    -0.164    -0.154  0.8195 -0.5565  0.1370
              Bcc     0.0100     1.341     0.479     0.447  0.5267  0.8255  0.2030
 
              Baa    -0.0025    -1.336    -0.477    -0.446 -0.2410 -0.0816  0.9671
    45 H(1)   Bbb    -0.0024    -1.255    -0.448    -0.419  0.8183 -0.5529  0.1572
              Bcc     0.0049     2.591     0.925     0.864  0.5219  0.8292  0.2000
 
              Baa    -0.0074    -0.998    -0.356    -0.333  0.9326 -0.3434  0.1113
    46 C(13)  Bbb    -0.0056    -0.746    -0.266    -0.249 -0.1698 -0.1451  0.9747
              Bcc     0.0130     1.744     0.622     0.582  0.3186  0.9279  0.1936
 
              Baa    -0.0040    -2.138    -0.763    -0.713 -0.5879 -0.0353  0.8082
    47 H(1)   Bbb    -0.0040    -2.115    -0.755    -0.706  0.7972 -0.1944  0.5715
              Bcc     0.0080     4.254     1.518     1.419  0.1370  0.9803  0.1424
 
              Baa    -0.0225    -3.021    -1.078    -1.008 -0.2380 -0.1122  0.9647
    48 C(13)  Bbb    -0.0141    -1.893    -0.675    -0.631  0.9569 -0.1971  0.2132
              Bcc     0.0366     4.914     1.754     1.639  0.1662  0.9739  0.1543
 
              Baa    -0.0200    -2.690    -0.960    -0.897  0.2559 -0.0202  0.9665
    49 C(13)  Bbb    -0.0161    -2.156    -0.769    -0.719  0.9401  0.2383 -0.2439
              Bcc     0.0361     4.845     1.729     1.616 -0.2253  0.9710  0.0800
 
              Baa    -0.0090    -1.203    -0.429    -0.401  0.0038 -0.0455  0.9990
    50 C(13)  Bbb    -0.0064    -0.862    -0.307    -0.287  0.9125  0.4088  0.0152
              Bcc     0.0154     2.064     0.737     0.689 -0.4091  0.9115  0.0431
 
              Baa    -0.0040    -2.160    -0.771    -0.721 -0.0739 -0.0716  0.9947
    51 H(1)   Bbb    -0.0038    -2.032    -0.725    -0.678  0.9422  0.3218  0.0931
              Bcc     0.0079     4.193     1.496     1.399 -0.3268  0.9441  0.0436
 
              Baa    -0.0038    -0.516    -0.184    -0.172 -0.0776  0.0065  0.9970
    52 C(13)  Bbb    -0.0037    -0.491    -0.175    -0.164  0.6159  0.7867  0.0428
              Bcc     0.0075     1.007     0.359     0.336  0.7840 -0.6173  0.0651
 
              Baa    -0.0026    -0.353    -0.126    -0.118 -0.2847 -0.5874  0.7576
    53 C(13)  Bbb    -0.0025    -0.339    -0.121    -0.113  0.3868  0.6527  0.6514
              Bcc     0.0052     0.693     0.247     0.231  0.8771 -0.4785 -0.0414
 
              Baa    -0.0035    -1.842    -0.657    -0.614  0.2657  0.3808  0.8857
    54 H(1)   Bbb    -0.0034    -1.803    -0.643    -0.601  0.2646  0.8546 -0.4468
              Bcc     0.0068     3.644     1.300     1.216  0.9270 -0.3531 -0.1263
 
              Baa    -0.0015    -0.196    -0.070    -0.065  0.2209  0.4290  0.8759
    55 C(13)  Bbb    -0.0014    -0.190    -0.068    -0.063  0.3959  0.7813 -0.4825
              Bcc     0.0029     0.385     0.137     0.129  0.8913 -0.4533 -0.0028
 
              Baa    -0.0012    -0.624    -0.223    -0.208  0.2644  0.5901  0.7628
    56 H(1)   Bbb    -0.0012    -0.619    -0.221    -0.207  0.2374  0.7268 -0.6445
              Bcc     0.0023     1.244     0.444     0.415  0.9347 -0.3515 -0.0521
 
              Baa    -0.0011    -0.147    -0.052    -0.049  0.5389  0.7534 -0.3767
    57 C(13)  Bbb    -0.0009    -0.126    -0.045    -0.042  0.1626  0.3457  0.9241
              Bcc     0.0020     0.272     0.097     0.091  0.8265 -0.5593  0.0638
 
              Baa    -0.0013    -0.174    -0.062    -0.058  0.3193  0.4845  0.8144
    58 C(13)  Bbb    -0.0012    -0.160    -0.057    -0.053  0.5997  0.5622 -0.5695
              Bcc     0.0025     0.334     0.119     0.111  0.7338 -0.6702  0.1110
 
              Baa    -0.0009    -0.467    -0.166    -0.156  0.4922  0.6096  0.6213
    59 H(1)   Bbb    -0.0009    -0.460    -0.164    -0.153 -0.5523 -0.3330  0.7643
              Bcc     0.0017     0.926     0.330     0.309 -0.6728  0.7193 -0.1728
 
              Baa    -0.0021    -0.286    -0.102    -0.095  0.7541  0.6549 -0.0494
    60 C(13)  Bbb    -0.0020    -0.268    -0.096    -0.089 -0.0561  0.1391  0.9887
              Bcc     0.0041     0.554     0.198     0.185 -0.6544  0.7428 -0.1416
 
              Baa    -0.0020    -1.066    -0.381    -0.356  0.4541  0.4719  0.7557
    61 H(1)   Bbb    -0.0019    -1.032    -0.368    -0.344  0.7131  0.3160 -0.6258
              Bcc     0.0039     2.099     0.749     0.700 -0.5341  0.8231 -0.1930
 
              Baa    -0.0006    -0.074    -0.026    -0.025  0.1506  0.3797  0.9128
    62 C(13)  Bbb    -0.0005    -0.073    -0.026    -0.024  0.4101  0.8161 -0.4071
              Bcc     0.0011     0.147     0.052     0.049  0.8995 -0.4357  0.0328
 
              Baa    -0.0006    -0.317    -0.113    -0.106  0.0839  0.4389  0.8946
    63 H(1)   Bbb    -0.0006    -0.317    -0.113    -0.106  0.3518  0.8269 -0.4387
              Bcc     0.0012     0.634     0.226     0.212  0.9323 -0.3516  0.0850
 
              Baa    -0.0006    -0.298    -0.106    -0.099  0.3777  0.7011  0.6048
    64 H(1)   Bbb    -0.0006    -0.296    -0.106    -0.099 -0.2046 -0.5738  0.7930
              Bcc     0.0011     0.593     0.212     0.198  0.9031 -0.4232 -0.0733
 
              Baa    -0.0004    -0.219    -0.078    -0.073  0.3493  0.7558  0.5539
    65 H(1)   Bbb    -0.0004    -0.218    -0.078    -0.073 -0.2903 -0.4748  0.8308
              Bcc     0.0008     0.437     0.156     0.146  0.8909 -0.4510  0.0535
 

 ---------------------------------------------------------------------------------

 No NMR shielding tensors so no spin-rotation constants.
 Leave Link  601 at Sat Oct 20 11:06:06 2018, MaxMem=   838860800 cpu:        47.4
 (Enter /soft/sl6.3/x86_64/gaussian/g09_d01/g09/l701.exe)
 Compute integral first derivatives.
 ... and contract with generalized density number  0.
 Leave Link  701 at Sat Oct 20 11:06:07 2018, MaxMem=   838860800 cpu:        17.5
 (Enter /soft/sl6.3/x86_64/gaussian/g09_d01/g09/l702.exe)
 L702 exits ... SP integral derivatives will be done elsewhere.
 Leave Link  702 at Sat Oct 20 11:06:07 2018, MaxMem=   838860800 cpu:         0.4
 (Enter /soft/sl6.3/x86_64/gaussian/g09_d01/g09/l703.exe)
 Compute integral first derivatives, UseDBF=F ICtDFT=           0.
 Integral derivatives from FoFJK, PRISM(SPDF).
 Calling FoFJK, ICntrl=      2127 FMM=T ISym2X=0 I1Cent= 0 IOpClX= 1 NMat=1 NMatS=1 NMatT=0.
 FoFJK:  IHMeth= 1 ICntrl=    2127 DoSepK=F KAlg= 0 I1Cent=   0 FoldK=F
 IRaf=         0 NMat=   1 IRICut=       1 DoRegI=T DoRafI=F ISym2E= 0.
 FoFCou: FMM=T IPFlag=           0 FMFlag=      100000 FMFlg1=        2001
         NFxFlg=           0 DoJE=F BraDBF=F KetDBF=F FulRan=T
         wScrn=  0.000000 ICntrl=    2127 IOpCl=  1 I1Cent=           0 NGrid=           0
         NMat0=    1 NMatS0=      1 NMatT0=    0 NMatD0=    1 NMtDS0=    0 NMtDT0=    0
 Symmetry not used in FoFCou.
 FMM levels:  10  Number of levels for PrismC:   9
 Leave Link  703 at Sat Oct 20 11:07:56 2018, MaxMem=   838860800 cpu:      1747.6
 (Enter /soft/sl6.3/x86_64/gaussian/g09_d01/g09/l716.exe)
 Dipole        =-2.49616929D+00-6.46661525D-02 5.46943144D-01
 ***** Axes restored to original set *****
 -------------------------------------------------------------------
 Center     Atomic                   Forces (Hartrees/Bohr)
 Number     Number              X              Y              Z
 -------------------------------------------------------------------
      1       26           0.000004978    0.000000071   -0.000005354
      2       17          -0.000001953   -0.000002802    0.000002121
      3        8           0.000001285    0.000000302   -0.000001752
      4        7          -0.000003532   -0.000009581    0.000007235
      5        7           0.000003846   -0.000007034    0.000002239
      6        7          -0.000006592    0.000000685   -0.000001444
      7        7           0.000003421    0.000002344   -0.000000367
      8        6          -0.000003237    0.000007287    0.000000005
      9        1          -0.000000291   -0.000001782    0.000003386
     10        6           0.000000475   -0.000001463    0.000004225
     11        1          -0.000000862   -0.000001681    0.000003938
     12        6          -0.000002260    0.000001339    0.000002368
     13        1          -0.000001138   -0.000000718    0.000004327
     14        6          -0.000000369   -0.000002006    0.000003390
     15        1          -0.000000277   -0.000000753    0.000003105
     16        6           0.000000392    0.000000624    0.000003767
     17        6          -0.000002637    0.000009264   -0.000002193
     18        6           0.000000935   -0.000003820    0.000007596
     19        1          -0.000000742   -0.000000408   -0.000000819
     20        6          -0.000001218    0.000000998   -0.000000238
     21        6          -0.000000253    0.000000600   -0.000000684
     22        1           0.000000404    0.000000046   -0.000000702
     23        6           0.000001054    0.000000523   -0.000001348
     24        1           0.000000508    0.000000245   -0.000001744
     25        6          -0.000002130   -0.000000027   -0.000001334
     26        6          -0.000001170    0.000000131   -0.000000532
     27        1          -0.000001208    0.000000753   -0.000001030
     28        6          -0.000000118    0.000000769   -0.000001038
     29        1          -0.000001289    0.000000100    0.000000388
     30        6          -0.000000827    0.000001513   -0.000002507
     31        1           0.000000237    0.000000265   -0.000002914
     32        1           0.000000794    0.000000243   -0.000002699
     33        1           0.000000010    0.000000603   -0.000002865
     34       17           0.000002257    0.000001394    0.000003244
     35        8           0.000001721    0.000001034   -0.000003757
     36        7          -0.000004482    0.000008546   -0.000000961
     37        7           0.000004990    0.000004826   -0.000002852
     38        7          -0.000002768    0.000001035    0.000002852
     39        7           0.000002556   -0.000000873   -0.000002044
     40        6          -0.000001506   -0.000008679    0.000004198
     41        1           0.000000843    0.000000621    0.000002383
     42        6           0.000001516   -0.000000007    0.000002279
     43        1           0.000001166   -0.000000236    0.000003436
     44        6           0.000001150   -0.000002827    0.000002979
     45        1           0.000001129   -0.000000404    0.000001839
     46        6          -0.000000140    0.000002299    0.000000836
     47        1           0.000001959   -0.000000690    0.000000436
     48        6           0.000002582   -0.000002661    0.000001091
     49        6          -0.000000891   -0.000009480    0.000006636
     50        6          -0.000000215    0.000002650   -0.000004307
     51        1           0.000000785   -0.000000080    0.000001982
     52        6          -0.000001202    0.000001164   -0.000000254
     53        6           0.000000487   -0.000000396   -0.000002076
     54        1           0.000000398    0.000000301   -0.000001450
     55        6           0.000001106   -0.000000076   -0.000002700
     56        1           0.000000205    0.000000424   -0.000003127
     57        6          -0.000000697    0.000001608   -0.000001862
     58        6           0.000000155   -0.000000020   -0.000002498
     59        1           0.000000000    0.000000576   -0.000002723
     60        6           0.000000482    0.000000182   -0.000002009
     61        1          -0.000000342    0.000000398   -0.000001467
     62        6          -0.000000850   -0.000000074   -0.000004368
     63        1           0.000000195    0.000001062   -0.000003928
     64        1           0.000000839    0.000000837   -0.000003790
     65        1           0.000000336    0.000000916   -0.000004547
 -------------------------------------------------------------------
 Cartesian Forces:  Max     0.000009581 RMS     0.000002743
 Leave Link  716 at Sat Oct 20 11:07:56 2018, MaxMem=   838860800 cpu:         0.6
 (Enter /soft/sl6.3/x86_64/gaussian/g09_d01/g09/l103.exe)

 GradGradGradGradGradGradGradGradGradGradGradGradGradGradGradGradGradGrad
 Berny optimization.
 FormGI is forming the generalized inverse of G from B-inverse, IUseBI=4.
 GSVD:  received Info=                   1 from GESDD.
 Internal  Forces:  Max     0.000005078 RMS     0.000001040
 Search for a local minimum.
 Step number   1 out of a maximum of  390
 All quantities printed in internal units (Hartrees-Bohrs-Radians)
 RMS Force = .10401D-05 SwitMx=.10000D-02 MixMth= 2
 Mixed Optimization -- En-DIIS/RFO-DIIS
 Second derivative matrix not updated -- first step.
 ITU=  0
     Eigenvalues ---    0.00612   0.00755   0.00866   0.01002   0.01070
     Eigenvalues ---    0.01296   0.01354   0.01354   0.01391   0.01392
     Eigenvalues ---    0.01467   0.01559   0.01688   0.01797   0.01808
     Eigenvalues ---    0.01829   0.01890   0.01893   0.01922   0.01924
     Eigenvalues ---    0.02072   0.02082   0.02098   0.02100   0.02128
     Eigenvalues ---    0.02129   0.02134   0.02147   0.02149   0.02153
     Eigenvalues ---    0.02168   0.02168   0.02180   0.02181   0.02193
     Eigenvalues ---    0.02194   0.02198   0.02199   0.02205   0.02206
     Eigenvalues ---    0.02209   0.02210   0.02212   0.02213   0.02227
     Eigenvalues ---    0.02229   0.02232   0.02232   0.02235   0.02236
     Eigenvalues ---    0.02239   0.02239   0.02330   0.02333   0.02593
     Eigenvalues ---    0.02960   0.04280   0.04487   0.06345   0.07685
     Eigenvalues ---    0.08774   0.08841   0.08852   0.08885   0.09101
     Eigenvalues ---    0.10026   0.10027   0.10136   0.10630   0.10662
     Eigenvalues ---    0.10662   0.13702   0.14687   0.15965   0.15989
     Eigenvalues ---    0.15994   0.15995   0.15997   0.15998   0.15998
     Eigenvalues ---    0.15998   0.15999   0.15999   0.15999   0.16000
     Eigenvalues ---    0.16000   0.16000   0.16000   0.16000   0.16000
     Eigenvalues ---    0.16000   0.16000   0.16000   0.16000   0.16000
     Eigenvalues ---    0.20559   0.20603   0.21860   0.21977   0.22000
     Eigenvalues ---    0.22000   0.22612   0.22829   0.22975   0.22976
     Eigenvalues ---    0.23318   0.23797   0.23825   0.24000   0.24000
     Eigenvalues ---    0.24098   0.24275   0.24590   0.24724   0.24761
     Eigenvalues ---    0.24988   0.24998   0.25000   0.25000   0.25000
     Eigenvalues ---    0.25000   0.25000   0.25000   0.33594   0.34194
     Eigenvalues ---    0.34204   0.34207   0.34212   0.35004   0.35005
     Eigenvalues ---    0.35058   0.35258   0.35505   0.35533   0.35534
     Eigenvalues ---    0.35593   0.35619   0.35625   0.35626   0.35677
     Eigenvalues ---    0.35677   0.35680   0.35681   0.35762   0.35803
     Eigenvalues ---    0.35861   0.35865   0.36581   0.36609   0.40792
     Eigenvalues ---    0.41294   0.41637   0.41639   0.42049   0.42057
     Eigenvalues ---    0.42139   0.42147   0.42376   0.42462   0.42487
     Eigenvalues ---    0.42496   0.43678   0.43929   0.45941   0.45953
     Eigenvalues ---    0.46070   0.46070   0.46609   0.46618   0.46622
     Eigenvalues ---    0.46637   0.46965   0.46971   0.47345   0.47360
     Eigenvalues ---    0.47864   0.47883   0.50377   0.50791   0.52045
     Eigenvalues ---    0.52432   0.53225   0.53227   0.53865   0.53879
     Eigenvalues ---    0.54688   0.56910   0.65709   0.65800
 RFO step:  Lambda= 0.00000000D+00 EMin= 6.11762885D-03
 Linear search not attempted -- first point.
 Iteration  1 RMS(Cart)=  0.00011945 RMS(Int)=  0.00000000
 Iteration  2 RMS(Cart)=  0.00000000 RMS(Int)=  0.00000000
 ITry= 1 IFail=0 DXMaxC= 6.09D-04 DCOld= 1.00D+10 DXMaxT= 3.00D-01 DXLimC= 3.00D+00 Rises=F
 Variable       Old X    -DE/DX   Delta X   Delta X   Delta X     New X
                                 (Linear)    (Quad)   (Total)
    R1        4.51619   0.00000   0.00000   0.00000   0.00000   4.51620
    R2        4.42595   0.00000   0.00000  -0.00001  -0.00001   4.42594
    R3        4.19647   0.00000   0.00000  -0.00001  -0.00001   4.19646
    R4        4.52059   0.00000   0.00000   0.00002   0.00002   4.52062
    R5        4.40991   0.00000   0.00000   0.00001   0.00001   4.40993
    R6        4.20262   0.00000   0.00000  -0.00001  -0.00001   4.20260
    R7        2.56744   0.00000   0.00000   0.00000   0.00000   2.56744
    R8        2.68860   0.00000   0.00000   0.00000   0.00000   2.68860
    R9        2.51881   0.00000   0.00000   0.00000   0.00000   2.51881
   R10        2.54120   0.00000   0.00000   0.00001   0.00001   2.54121
   R11        2.44523   0.00000   0.00000   0.00000   0.00000   2.44522
   R12        2.57973   0.00000   0.00000   0.00001   0.00001   2.57974
   R13        2.54862   0.00000   0.00000   0.00000   0.00000   2.54862
   R14        2.56930   0.00000   0.00000   0.00000   0.00000   2.56930
   R15        2.69387   0.00000   0.00000   0.00000   0.00000   2.69388
   R16        2.04724   0.00000   0.00000   0.00000   0.00000   2.04724
   R17        2.62718   0.00000   0.00000   0.00000   0.00000   2.62718
   R18        4.25699   0.00000   0.00000   0.00003   0.00003   4.25702
   R19        2.04590   0.00000   0.00000   0.00000   0.00000   2.04590
   R20        2.62948   0.00000   0.00000   0.00000   0.00000   2.62948
   R21        2.04817   0.00000   0.00000   0.00000   0.00000   2.04817
   R22        2.62271   0.00000   0.00000   0.00000   0.00000   2.62271
   R23        2.04673   0.00000   0.00000   0.00000   0.00000   2.04673
   R24        2.64064   0.00000   0.00000   0.00000   0.00000   2.64064
   R25        2.76368   0.00000   0.00000   0.00000   0.00000   2.76368
   R26        2.60124   0.00000   0.00000   0.00000   0.00000   2.60124
   R27        2.03182   0.00000   0.00000   0.00000   0.00000   2.03182
   R28        2.62718   0.00000   0.00000   0.00000   0.00000   2.62718
   R29        2.63955   0.00000   0.00000   0.00000   0.00000   2.63955
   R30        2.04456   0.00000   0.00000   0.00000   0.00000   2.04456
   R31        2.63101   0.00000   0.00000   0.00000   0.00000   2.63101
   R32        2.04300   0.00000   0.00000   0.00000   0.00000   2.04300
   R33        2.64347   0.00000   0.00000   0.00000   0.00000   2.64347
   R34        2.64819   0.00000   0.00000   0.00000   0.00000   2.64819
   R35        2.04585   0.00000   0.00000   0.00000   0.00000   2.04585
   R36        2.61627   0.00000   0.00000   0.00000   0.00000   2.61627
   R37        2.04723   0.00000   0.00000   0.00000   0.00000   2.04723
   R38        2.06988   0.00000   0.00000   0.00000   0.00000   2.06988
   R39        2.06974   0.00000   0.00000   0.00000   0.00000   2.06973
   R40        2.05667   0.00000   0.00000   0.00000   0.00000   2.05667
   R41        2.56742   0.00000   0.00000   0.00000   0.00000   2.56743
   R42        2.68851   0.00000   0.00000   0.00000   0.00000   2.68851
   R43        2.51841   0.00000   0.00000   0.00000   0.00000   2.51841
   R44        2.54092   0.00000   0.00000   0.00001   0.00001   2.54093
   R45        2.44458   0.00000   0.00000   0.00000   0.00000   2.44458
   R46        2.58001   0.00001   0.00000   0.00001   0.00001   2.58002
   R47        2.54875   0.00000   0.00000   0.00000   0.00000   2.54875
   R48        2.56975   0.00000   0.00000   0.00000   0.00000   2.56975
   R49        2.69385   0.00000   0.00000   0.00000   0.00000   2.69384
   R50        2.04742   0.00000   0.00000   0.00000   0.00000   2.04742
   R51        2.62719   0.00000   0.00000   0.00000   0.00000   2.62719
   R52        2.04590   0.00000   0.00000   0.00000   0.00000   2.04590
   R53        2.62959   0.00000   0.00000   0.00000   0.00000   2.62959
   R54        2.04818   0.00000   0.00000   0.00000   0.00000   2.04818
   R55        2.62298   0.00000   0.00000   0.00000   0.00000   2.62298
   R56        2.04671   0.00000   0.00000   0.00000   0.00000   2.04671
   R57        2.64053   0.00000   0.00000   0.00000   0.00000   2.64053
   R58        2.76391   0.00000   0.00000   0.00000   0.00000   2.76391
   R59        2.60094   0.00000   0.00000   0.00000   0.00000   2.60093
   R60        2.03140   0.00000   0.00000   0.00000   0.00000   2.03140
   R61        2.62743   0.00000   0.00000   0.00000   0.00000   2.62742
   R62        2.64006   0.00000   0.00000   0.00000   0.00000   2.64006
   R63        2.04390   0.00000   0.00000   0.00000   0.00000   2.04390
   R64        2.63069   0.00000   0.00000   0.00000   0.00000   2.63069
   R65        2.04293   0.00000   0.00000   0.00000   0.00000   2.04293
   R66        2.64313   0.00000   0.00000   0.00000   0.00000   2.64313
   R67        2.64781   0.00000   0.00000   0.00000   0.00000   2.64781
   R68        2.04584   0.00000   0.00000   0.00000   0.00000   2.04584
   R69        2.61606   0.00000   0.00000   0.00000   0.00000   2.61606
   R70        2.04682   0.00000   0.00000   0.00000   0.00000   2.04682
   R71        2.06983   0.00000   0.00000   0.00000   0.00000   2.06983
   R72        2.07004   0.00000   0.00000   0.00000   0.00000   2.07004
   R73        2.05668   0.00000   0.00000   0.00000   0.00000   2.05668
    A1        1.48958   0.00000   0.00000   0.00003   0.00003   1.48962
    A2        1.70778   0.00000   0.00000   0.00002   0.00002   1.70780
    A3        1.54172   0.00000   0.00000  -0.00002  -0.00002   1.54170
    A4        1.54722   0.00000   0.00000   0.00001   0.00001   1.54723
    A5        1.27965   0.00000   0.00000   0.00000   0.00000   1.27966
    A6        1.56048   0.00000   0.00000  -0.00002  -0.00002   1.56045
    A7        1.92572   0.00000   0.00000  -0.00002  -0.00002   1.92571
    A8        1.53886   0.00000   0.00000  -0.00002  -0.00002   1.53885
    A9        1.81089   0.00000   0.00000   0.00000   0.00000   1.81089
   A10        1.50253   0.00000   0.00000   0.00002   0.00002   1.50254
   A11        1.69405   0.00000   0.00000  -0.00002  -0.00002   1.69403
   A12        1.27905   0.00000   0.00000   0.00001   0.00001   1.27905
   A13        2.07154   0.00000   0.00000   0.00000   0.00000   2.07154
   A14        2.20705   0.00000   0.00000   0.00002   0.00002   2.20707
   A15        2.00777   0.00000   0.00000  -0.00001  -0.00001   2.00776
   A16        2.06798   0.00000   0.00000  -0.00001  -0.00001   2.06797
   A17        2.32133   0.00000   0.00000   0.00000   0.00000   2.32134
   A18        2.01665   0.00000   0.00000   0.00000   0.00000   2.01665
   A19        1.92975   0.00000   0.00000  -0.00001  -0.00001   1.92974
   A20        1.86483   0.00000   0.00000   0.00001   0.00001   1.86484
   A21        1.93396   0.00000   0.00000  -0.00001  -0.00001   1.93395
   A22        2.10418   0.00000   0.00000   0.00001   0.00001   2.10419
   A23        2.24461   0.00000   0.00000   0.00000   0.00000   2.24461
   A24        2.02540   0.00000   0.00000  -0.00001  -0.00001   2.02538
   A25        2.15089   0.00000   0.00000   0.00001   0.00001   2.15090
   A26        2.10676   0.00000   0.00000   0.00001   0.00001   2.10677
   A27        2.35872   0.00000   0.00000  -0.00001  -0.00001   2.35871
   A28        2.09818   0.00000   0.00000  -0.00001  -0.00001   2.09817
   A29        2.06537   0.00000   0.00000   0.00000   0.00000   2.06537
   A30        2.11962   0.00000   0.00000   0.00001   0.00001   2.11963
   A31        2.10696   0.00000   0.00000   0.00000   0.00000   2.10696
   A32        2.07573   0.00000   0.00000  -0.00001  -0.00001   2.07573
   A33        2.10042   0.00000   0.00000   0.00000   0.00000   2.10042
   A34        2.10621   0.00000   0.00000   0.00000   0.00000   2.10621
   A35        2.07532   0.00000   0.00000   0.00001   0.00001   2.07533
   A36        2.10160   0.00000   0.00000  -0.00001  -0.00001   2.10159
   A37        2.13069   0.00000   0.00000   0.00000   0.00000   2.13069
   A38        2.01258   0.00000   0.00000   0.00001   0.00001   2.01259
   A39        2.13973   0.00000   0.00000  -0.00001  -0.00001   2.13972
   A40        2.09736   0.00000   0.00000  -0.00001  -0.00001   2.09735
   A41        1.87119   0.00000   0.00000   0.00000   0.00000   1.87119
   A42        2.31458   0.00000   0.00000   0.00001   0.00001   2.31460
   A43        1.82503   0.00000   0.00000   0.00001   0.00001   1.82504
   A44        2.13571   0.00000   0.00000   0.00000   0.00000   2.13571
   A45        2.32127   0.00000   0.00000   0.00000   0.00000   2.32127
   A46        2.08539   0.00000   0.00000   0.00000   0.00000   2.08539
   A47        2.09801   0.00000   0.00000   0.00000   0.00000   2.09801
   A48        2.09978   0.00000   0.00000   0.00000   0.00000   2.09978
   A49        2.08240   0.00000   0.00000   0.00000   0.00000   2.08240
   A50        2.09411   0.00000   0.00000   0.00000   0.00000   2.09411
   A51        2.10668   0.00000   0.00000   0.00000   0.00000   2.10668
   A52        2.07562   0.00000   0.00000   0.00000   0.00000   2.07562
   A53        2.09451   0.00000   0.00000   0.00000   0.00000   2.09451
   A54        2.11297   0.00000   0.00000   0.00000   0.00000   2.11297
   A55        2.17762   0.00000   0.00000   0.00000   0.00000   2.17762
   A56        2.01903   0.00000   0.00000   0.00000   0.00000   2.01903
   A57        2.08652   0.00000   0.00000   0.00000   0.00000   2.08652
   A58        2.06825   0.00000   0.00000   0.00000   0.00000   2.06825
   A59        2.10055   0.00000   0.00000   0.00000   0.00000   2.10055
   A60        2.11424   0.00000   0.00000   0.00000   0.00000   2.11424
   A61        2.09075   0.00000   0.00000   0.00000   0.00000   2.09075
   A62        2.09939   0.00000   0.00000   0.00000   0.00000   2.09939
   A63        2.09279   0.00000   0.00000   0.00000   0.00000   2.09279
   A64        1.94447   0.00000   0.00000   0.00000   0.00000   1.94447
   A65        1.94514   0.00000   0.00000   0.00000   0.00000   1.94514
   A66        1.84532   0.00000   0.00000   0.00000   0.00000   1.84532
   A67        1.91187   0.00000   0.00000   0.00000   0.00000   1.91187
   A68        1.90788   0.00000   0.00000   0.00000   0.00000   1.90788
   A69        1.90768   0.00000   0.00000   0.00000   0.00000   1.90768
   A70        2.07097   0.00000   0.00000   0.00000   0.00000   2.07096
   A71        2.20325   0.00000   0.00000   0.00002   0.00002   2.20328
   A72        2.01055   0.00000   0.00000  -0.00001  -0.00001   2.01053
   A73        2.06928   0.00000   0.00000  -0.00001  -0.00001   2.06927
   A74        2.32885   0.00000   0.00000   0.00000   0.00000   2.32886
   A75        2.01264   0.00000   0.00000   0.00000   0.00000   2.01264
   A76        1.92942   0.00000   0.00000   0.00000   0.00000   1.92942
   A77        1.86583   0.00000   0.00000   0.00000   0.00000   1.86583
   A78        1.93281   0.00000   0.00000   0.00000   0.00000   1.93281
   A79        2.10362   0.00000   0.00000   0.00000   0.00000   2.10362
   A80        2.24668   0.00000   0.00000   0.00000   0.00000   2.24668
   A81        2.02402   0.00000   0.00000  -0.00001  -0.00001   2.02401
   A82        2.15026   0.00000   0.00000   0.00001   0.00001   2.15027
   A83        2.10876   0.00000   0.00000   0.00000   0.00000   2.10876
   A84        2.33386   0.00000   0.00000   0.00001   0.00001   2.33387
   A85        2.09857   0.00000   0.00000  -0.00001  -0.00001   2.09857
   A86        2.06500   0.00000   0.00000   0.00000   0.00000   2.06500
   A87        2.11960   0.00000   0.00000   0.00000   0.00000   2.11961
   A88        2.10669   0.00000   0.00000   0.00000   0.00000   2.10669
   A89        2.07630   0.00000   0.00000  -0.00001  -0.00001   2.07630
   A90        2.10013   0.00000   0.00000   0.00000   0.00000   2.10013
   A91        2.10586   0.00000   0.00000   0.00000   0.00000   2.10586
   A92        2.07511   0.00000   0.00000   0.00001   0.00001   2.07511
   A93        2.10219   0.00000   0.00000  -0.00001  -0.00001   2.10219
   A94        2.12987   0.00000   0.00000   0.00000   0.00000   2.12987
   A95        2.01102   0.00000   0.00000   0.00001   0.00001   2.01103
   A96        2.14194   0.00000   0.00000  -0.00001  -0.00001   2.14193
   A97        2.09617   0.00000   0.00000   0.00000   0.00000   2.09617
   A98        1.87102   0.00000   0.00000  -0.00001  -0.00001   1.87102
   A99        2.31564   0.00000   0.00000   0.00001   0.00001   2.31565
   A100       1.82567   0.00000   0.00000   0.00000   0.00000   1.82568
   A101       2.13761   0.00000   0.00000   0.00000   0.00000   2.13761
   A102       2.31954   0.00000   0.00000   0.00000   0.00000   2.31953
   A103       2.08691   0.00000   0.00000   0.00000   0.00000   2.08691
   A104       2.09825   0.00000   0.00000   0.00000   0.00000   2.09825
   A105       2.09802   0.00000   0.00000   0.00000   0.00000   2.09802
   A106       2.08250   0.00000   0.00000   0.00000   0.00000   2.08249
   A107       2.09492   0.00000   0.00000   0.00000   0.00000   2.09492
   A108       2.10574   0.00000   0.00000   0.00000   0.00000   2.10574
   A109       2.07517   0.00000   0.00000   0.00000   0.00000   2.07517
   A110       2.09519   0.00000   0.00000   0.00000   0.00000   2.09519
   A111       2.11279   0.00000   0.00000   0.00000   0.00000   2.11279
   A112       2.17804   0.00000   0.00000   0.00000   0.00000   2.17804
   A113       2.01981   0.00000   0.00000   0.00000   0.00000   2.01981
   A114       2.08533   0.00000   0.00000   0.00000   0.00000   2.08533
   A115       2.06855   0.00000   0.00000   0.00000   0.00000   2.06855
   A116       2.10126   0.00000   0.00000   0.00000   0.00000   2.10126
   A117       2.11320   0.00000   0.00000   0.00000   0.00000   2.11320
   A118       2.09144   0.00000   0.00000   0.00000   0.00000   2.09144
   A119       2.10137   0.00000   0.00000   0.00000   0.00000   2.10137
   A120       2.09005   0.00000   0.00000   0.00000   0.00000   2.09005
   A121       1.94445   0.00000   0.00000   0.00000   0.00000   1.94446
   A122       1.94499   0.00000   0.00000   0.00000   0.00000   1.94499
   A123       1.84541   0.00000   0.00000   0.00000   0.00000   1.84541
   A124       1.91185   0.00000   0.00000   0.00000   0.00000   1.91185
   A125       1.90805   0.00000   0.00000   0.00000   0.00000   1.90805
   A126       1.90761   0.00000   0.00000   0.00000   0.00000   1.90761
   A127       3.05006   0.00000   0.00000   0.00001   0.00001   3.05007
   A128       3.03680   0.00000   0.00000   0.00005   0.00005   3.03685
   A129       3.24950   0.00000   0.00000   0.00000   0.00000   3.24950
   A130       3.00363   0.00000   0.00000   0.00000   0.00000   3.00363
   A131       3.07400   0.00000   0.00000   0.00001   0.00001   3.07401
   A132       3.08948   0.00000   0.00000   0.00001   0.00001   3.08949
    D1        1.30119   0.00000   0.00000  -0.00006  -0.00006   1.30113
    D2       -1.81015   0.00000   0.00000  -0.00007  -0.00007  -1.81021
    D3        3.04020   0.00000   0.00000  -0.00005  -0.00005   3.04015
    D4       -0.07114   0.00000   0.00000  -0.00006  -0.00006  -0.07119
    D5       -1.70243   0.00000   0.00000  -0.00006  -0.00006  -1.70249
    D6        1.46941   0.00000   0.00000  -0.00007  -0.00007   1.46935
    D7       -0.20829   0.00000   0.00000  -0.00005  -0.00005  -0.20834
    D8        2.96356   0.00000   0.00000  -0.00006  -0.00006   2.96350
    D9        2.76223   0.00000   0.00000   0.00005   0.00005   2.76228
   D10       -0.11566   0.00000   0.00000  -0.00005  -0.00005  -0.11571
   D11       -0.27929   0.00000   0.00000   0.00002   0.00002  -0.27927
   D12        3.12601   0.00000   0.00000  -0.00008  -0.00008   3.12593
   D13       -1.79020   0.00000   0.00000   0.00004   0.00004  -1.79016
   D14        1.56091   0.00000   0.00000   0.00008   0.00008   1.56099
   D15        3.04933   0.00000   0.00000   0.00001   0.00001   3.04934
   D16        0.11725   0.00000   0.00000   0.00005   0.00005   0.11730
   D17        1.47974   0.00000   0.00000   0.00003   0.00003   1.47977
   D18       -1.45234   0.00000   0.00000   0.00007   0.00007  -1.45227
   D19       -0.21016   0.00000   0.00000   0.00006   0.00006  -0.21010
   D20        3.14095   0.00000   0.00000   0.00010   0.00010   3.14105
   D21        2.71627   0.00000   0.00000   0.00006   0.00006   2.71633
   D22       -0.37396   0.00000   0.00000   0.00006   0.00006  -0.37390
   D23       -0.14605   0.00000   0.00000   0.00010   0.00010  -0.14595
   D24        3.04691   0.00000   0.00000   0.00010   0.00010   3.04701
   D25       -1.68844   0.00000   0.00000   0.00002   0.00002  -1.68842
   D26        1.43757   0.00000   0.00000   0.00002   0.00002   1.43759
   D27       -0.21513   0.00000   0.00000   0.00005   0.00005  -0.21508
   D28        2.91087   0.00000   0.00000   0.00005   0.00005   2.91092
   D29        1.31928   0.00000   0.00000   0.00003   0.00003   1.31931
   D30       -1.83790   0.00000   0.00000   0.00003   0.00003  -1.83786
   D31        3.03984   0.00000   0.00000   0.00000   0.00000   3.03984
   D32       -0.11734   0.00000   0.00000   0.00000   0.00000  -0.11733
   D33        1.55058   0.00000   0.00000   0.00008   0.00008   1.55067
   D34       -1.40381   0.00000   0.00000   0.00001   0.00001  -1.40380
   D35       -0.15548   0.00000   0.00000   0.00006   0.00006  -0.15542
   D36       -3.10987   0.00000   0.00000  -0.00002  -0.00002  -3.10989
   D37       -1.72348   0.00000   0.00000   0.00008   0.00008  -1.72340
   D38        1.60531   0.00000   0.00000   0.00001   0.00001   1.60532
   D39        3.09810   0.00000   0.00000   0.00006   0.00006   3.09815
   D40        0.14370   0.00000   0.00000  -0.00002  -0.00002   0.14369
   D41        0.00280   0.00000   0.00000  -0.00001  -0.00001   0.00279
   D42       -3.13607   0.00000   0.00000  -0.00001  -0.00001  -3.13608
   D43        1.06439   0.00000   0.00000   0.00001   0.00001   1.06440
   D44       -1.07692   0.00000   0.00000   0.00001   0.00001  -1.07691
   D45        3.13527   0.00000   0.00000   0.00001   0.00001   3.13527
   D46       -0.01553   0.00000   0.00000   0.00001   0.00001  -0.01553
   D47       -3.13948   0.00000   0.00000  -0.00002  -0.00002  -3.13950
   D48        3.09487   0.00000   0.00000   0.00001   0.00001   3.09488
   D49       -0.02907   0.00000   0.00000  -0.00001  -0.00001  -0.02908
   D50        3.13821   0.00000   0.00000   0.00003   0.00003   3.13824
   D51        0.01710   0.00000   0.00000   0.00005   0.00005   0.01715
   D52        0.02430   0.00000   0.00000   0.00002   0.00002   0.02432
   D53       -3.09681   0.00000   0.00000   0.00005   0.00005  -3.09676
   D54       -2.93420   0.00000   0.00000   0.00004   0.00004  -2.93416
   D55        0.00560   0.00000   0.00000   0.00000   0.00000   0.00560
   D56       -0.15838   0.00000   0.00000  -0.00004  -0.00004  -0.15842
   D57        2.97322   0.00000   0.00000  -0.00005  -0.00005   2.97317
   D58       -3.13679   0.00000   0.00000  -0.00001  -0.00001  -3.13680
   D59       -0.00519   0.00000   0.00000  -0.00002  -0.00002  -0.00521
   D60       -0.00398   0.00000   0.00000   0.00002   0.00002  -0.00396
   D61        3.10858   0.00000   0.00000   0.00001   0.00001   3.10859
   D62        0.00080   0.00000   0.00000  -0.00003  -0.00003   0.00077
   D63        3.09668   0.00000   0.00000   0.00003   0.00003   3.09671
   D64       -3.10880   0.00000   0.00000  -0.00002  -0.00002  -3.10882
   D65       -0.01292   0.00000   0.00000   0.00004   0.00004  -0.01288
   D66       -0.65296   0.00000   0.00000  -0.00004  -0.00004  -0.65301
   D67        2.49138   0.00000   0.00000  -0.00004  -0.00004   2.49134
   D68        2.45390   0.00000   0.00000  -0.00005  -0.00005   2.45385
   D69       -0.68494   0.00000   0.00000  -0.00005  -0.00005  -0.68499
   D70        0.83747   0.00000   0.00000   0.00003   0.00003   0.83750
   D71       -2.32129   0.00000   0.00000   0.00005   0.00005  -2.32124
   D72       -3.13701   0.00000   0.00000   0.00000   0.00000  -3.13700
   D73        0.01173   0.00000   0.00000  -0.00001  -0.00001   0.01172
   D74        0.02303   0.00000   0.00000  -0.00002  -0.00002   0.02301
   D75       -3.11142   0.00000   0.00000  -0.00003  -0.00003  -3.11145
   D76       -1.81380   0.00000   0.00000   0.00001   0.00001  -1.81379
   D77        3.13931   0.00000   0.00000   0.00001   0.00001   3.13933
   D78        0.01064   0.00000   0.00000   0.00001   0.00001   0.01065
   D79        0.00495   0.00000   0.00000   0.00001   0.00001   0.00496
   D80       -3.12372   0.00000   0.00000   0.00000   0.00000  -3.12372
   D81        3.11667   0.00000   0.00000  -0.00001  -0.00001   3.11667
   D82       -0.01480   0.00000   0.00000   0.00000   0.00000  -0.01480
   D83       -0.01205   0.00000   0.00000  -0.00001  -0.00001  -0.01206
   D84        3.13966   0.00000   0.00000   0.00000   0.00000   3.13965
   D85       -0.00267   0.00000   0.00000  -0.00002  -0.00002  -0.00269
   D86        3.11694   0.00000   0.00000  -0.00004  -0.00004   3.11690
   D87       -3.13417   0.00000   0.00000  -0.00001  -0.00001  -3.13418
   D88       -0.01456   0.00000   0.00000  -0.00004  -0.00004  -0.01459
   D89        0.09285   0.00000   0.00000  -0.00001  -0.00001   0.09284
   D90       -3.03577   0.00000   0.00000   0.00000   0.00000  -3.03577
   D91       -3.02815   0.00000   0.00000   0.00002   0.00002  -3.02813
   D92        0.12642   0.00000   0.00000   0.00002   0.00002   0.12644
   D93        0.00252   0.00000   0.00000   0.00003   0.00003   0.00255
   D94       -3.08628   0.00000   0.00000  -0.00004  -0.00004  -3.08631
   D95        3.13237   0.00000   0.00000   0.00002   0.00002   3.13239
   D96        0.04357   0.00000   0.00000  -0.00004  -0.00004   0.04353
   D97        0.00318   0.00000   0.00000   0.00000   0.00000   0.00318
   D98       -3.13717   0.00000   0.00000   0.00000   0.00000  -3.13716
   D99       -3.14117   0.00000   0.00000   0.00000   0.00000  -3.14117
   D100       0.00167   0.00000   0.00000   0.00000   0.00000   0.00167
   D101       3.12404   0.00000   0.00000   0.00000   0.00000   3.12404
   D102      -0.04159   0.00000   0.00000   0.00000   0.00000  -0.04159
   D103      -0.01477   0.00000   0.00000   0.00000   0.00000  -0.01477
   D104       3.10278   0.00000   0.00000   0.00000   0.00000   3.10278
   D105       3.13865   0.00000   0.00000   0.00000   0.00000   3.13865
   D106       0.01140   0.00000   0.00000   0.00000   0.00000   0.01140
   D107      -0.00168   0.00000   0.00000   0.00000   0.00000  -0.00168
   D108      -3.12893   0.00000   0.00000   0.00000   0.00000  -3.12893
   D109       3.13305   0.00000   0.00000   0.00000   0.00000   3.13305
   D110      -0.01136   0.00000   0.00000   0.00000   0.00000  -0.01136
   D111       0.00611   0.00000   0.00000   0.00000   0.00000   0.00611
   D112      -3.13830   0.00000   0.00000   0.00000   0.00000  -3.13830
   D113       0.01344   0.00000   0.00000   0.00000   0.00000   0.01344
   D114       3.13725   0.00000   0.00000   0.00000   0.00000   3.13725
   D115      -3.12558   0.00000   0.00000   0.00000   0.00000  -3.12558
   D116      -0.00177   0.00000   0.00000   0.00000   0.00000  -0.00177
   D117       0.01477   0.00000   0.00000   0.00000   0.00000   0.01477
   D118      -3.10288   0.00000   0.00000   0.00000   0.00000  -3.10288
   D119       3.13810   0.00000   0.00000   0.00000   0.00000   3.13810
   D120       0.02046   0.00000   0.00000   0.00000   0.00000   0.02046
   D121      -0.01246   0.00000   0.00000   0.00001   0.00001  -0.01245
   D122       3.12468   0.00000   0.00000   0.00001   0.00001   3.12469
   D123      -1.06356   0.00000   0.00000  -0.00001  -0.00001  -1.06357
   D124       1.07761   0.00000   0.00000  -0.00001  -0.00001   1.07760
   D125      -3.13469   0.00000   0.00000  -0.00001  -0.00001  -3.13470
   D126      -0.06658   0.00000   0.00000  -0.00001  -0.00001  -0.06659
   D127       3.09314   0.00000   0.00000  -0.00001  -0.00001   3.09313
   D128       3.09107   0.00000   0.00000  -0.00001  -0.00001   3.09106
   D129      -0.03240   0.00000   0.00000  -0.00001  -0.00001  -0.03240
   D130      -3.09516   0.00000   0.00000   0.00002   0.00002  -3.09514
   D131       0.07425   0.00000   0.00000   0.00001   0.00001   0.07426
   D132       0.03212   0.00000   0.00000   0.00002   0.00002   0.03214
   D133      -3.08166   0.00000   0.00000   0.00001   0.00001  -3.08165
   D134      -2.96308   0.00000   0.00000  -0.00002  -0.00002  -2.96310
   D135      -0.00213   0.00000   0.00000   0.00005   0.00005  -0.00209
   D136      -0.16501   0.00000   0.00000   0.00003   0.00003  -0.16498
   D137       3.00158   0.00000   0.00000   0.00000   0.00000   3.00158
   D138       3.12142   0.00000   0.00000  -0.00002  -0.00002   3.12139
   D139       0.00482   0.00000   0.00000  -0.00005  -0.00005   0.00477
   D140      -0.00142   0.00000   0.00000  -0.00003  -0.00003  -0.00145
   D141      -3.13126   0.00000   0.00000   0.00000   0.00000  -3.13126
   D142       0.00426   0.00000   0.00000  -0.00001  -0.00001   0.00425
   D143      -3.11165   0.00000   0.00000   0.00005   0.00005  -3.11160
   D144       3.13287   0.00000   0.00000  -0.00003  -0.00003   3.13284
   D145       0.01696   0.00000   0.00000   0.00002   0.00002   0.01698
   D146       0.55548   0.00000   0.00000   0.00001   0.00001   0.55549
   D147      -2.58320   0.00000   0.00000   0.00001   0.00001  -2.58319
   D148      -2.57202   0.00000   0.00000   0.00004   0.00004  -2.57198
   D149       0.57248   0.00000   0.00000   0.00004   0.00004   0.57252
   D150       0.91413   0.00000   0.00000  -0.00003  -0.00003   0.91410
   D151      -2.24512   0.00000   0.00000  -0.00003  -0.00003  -2.24516
   D152      -3.13751   0.00000   0.00000   0.00000   0.00000  -3.13752
   D153       0.00899   0.00000   0.00000  -0.00001  -0.00001   0.00898
   D154       0.02306   0.00000   0.00000   0.00000   0.00000   0.02306
   D155      -3.11363   0.00000   0.00000  -0.00001  -0.00001  -3.11363
   D156      -3.13919   0.00000   0.00000   0.00001   0.00001  -3.13917
   D157       0.01495   0.00000   0.00000   0.00001   0.00001   0.01496
   D158       0.00737   0.00000   0.00000   0.00001   0.00001   0.00738
   D159      -3.12168   0.00000   0.00000   0.00000   0.00000  -3.12167
   D160       3.11965   0.00000   0.00000   0.00000   0.00000   3.11966
   D161      -0.01491   0.00000   0.00000   0.00000   0.00000  -0.01491
   D162      -0.00944   0.00000   0.00000   0.00000   0.00000  -0.00945
   D163       3.13917   0.00000   0.00000   0.00000   0.00000   3.13917
   D164      -0.00882   0.00000   0.00000  -0.00002  -0.00002  -0.00884
   D165       3.10287   0.00000   0.00000  -0.00001  -0.00001   3.10286
   D166       3.13979   0.00000   0.00000  -0.00002  -0.00002   3.13977
   D167      -0.03171   0.00000   0.00000  -0.00001  -0.00001  -0.03173
   D168       0.05774   0.00000   0.00000  -0.00003  -0.00003   0.05771
   D169      -3.11633   0.00000   0.00000   0.00000   0.00000  -3.11632
   D170      -3.05583   0.00000   0.00000  -0.00004  -0.00004  -3.05586
   D171       0.05329   0.00000   0.00000   0.00000   0.00000   0.05329
   D172      -0.00534   0.00000   0.00000   0.00003   0.00003  -0.00531
   D173       3.10666   0.00000   0.00000  -0.00003  -0.00003   3.10664
   D174      -3.11752   0.00000   0.00000   0.00000   0.00000  -3.11752
   D175      -0.00552   0.00000   0.00000  -0.00006  -0.00006  -0.00558
   D176      -0.01050   0.00000   0.00000   0.00000   0.00000  -0.01051
   D177       3.13969   0.00000   0.00000  -0.00001  -0.00001   3.13968
   D178       3.12817   0.00000   0.00000   0.00000   0.00000   3.12817
   D179      -0.00482   0.00000   0.00000  -0.00001  -0.00001  -0.00483
   D180      -3.12588   0.00000   0.00000   0.00001   0.00001  -3.12587
   D181       0.04317   0.00000   0.00000   0.00001   0.00001   0.04318
   D182       0.01865   0.00000   0.00000   0.00001   0.00001   0.01865
   D183      -3.09549   0.00000   0.00000   0.00001   0.00001  -3.09548
   D184       3.13838   0.00000   0.00000   0.00000   0.00000   3.13838
   D185      -0.01153   0.00000   0.00000   0.00000   0.00000  -0.01153
   D186       0.00550   0.00000   0.00000   0.00000   0.00000   0.00550
   D187       3.13877   0.00000   0.00000   0.00000   0.00000   3.13877
   D188      -3.13217   0.00000   0.00000   0.00000   0.00000  -3.13217
   D189       0.01402   0.00000   0.00000   0.00000   0.00000   0.01403
   D190       0.00091   0.00000   0.00000   0.00000   0.00000   0.00091
   D191      -3.13608   0.00000   0.00000   0.00001   0.00001  -3.13607
   D192      -0.01626   0.00000   0.00000   0.00000   0.00000  -0.01627
   D193      -3.13756   0.00000   0.00000   0.00000   0.00000  -3.13757
   D194       3.12113   0.00000   0.00000   0.00000   0.00000   3.12113
   D195      -0.00017   0.00000   0.00000   0.00000   0.00000  -0.00017
   D196      -0.01609   0.00000   0.00000   0.00000   0.00000  -0.01610
   D197       3.09822   0.00000   0.00000   0.00000   0.00000   3.09822
   D198      -3.13687   0.00000   0.00000   0.00000   0.00000  -3.13687
   D199      -0.02256   0.00000   0.00000   0.00000   0.00000  -0.02256
         Item               Value     Threshold  Converged?
 Maximum Force            0.000005     0.000450     YES
 RMS     Force            0.000001     0.000300     YES
 Maximum Displacement     0.000609     0.001800     YES
 RMS     Displacement     0.000119     0.001200     YES
 Predicted change in Energy=-1.982874D-09
 Optimization completed.
    -- Stationary point found.
                           ----------------------------
                           !   Optimized Parameters   !
                           ! (Angstroms and Degrees)  !
 --------------------------                            --------------------------
 ! Name  Definition              Value          Derivative Info.                !
 --------------------------------------------------------------------------------
 ! R1    R(1,2)                  2.3899         -DE/DX =    0.0                 !
 ! R2    R(1,4)                  2.3421         -DE/DX =    0.0                 !
 ! R3    R(1,5)                  2.2207         -DE/DX =    0.0                 !
 ! R4    R(1,34)                 2.3922         -DE/DX =    0.0                 !
 ! R5    R(1,36)                 2.3336         -DE/DX =    0.0                 !
 ! R6    R(1,37)                 2.2239         -DE/DX =    0.0                 !
 ! R7    R(3,25)                 1.3586         -DE/DX =    0.0                 !
 ! R8    R(3,30)                 1.4227         -DE/DX =    0.0                 !
 ! R9    R(4,8)                  1.3329         -DE/DX =    0.0                 !
 ! R10   R(4,16)                 1.3447         -DE/DX =    0.0                 !
 ! R11   R(5,6)                  1.294          -DE/DX =    0.0                 !
 ! R12   R(5,17)                 1.3651         -DE/DX =    0.0                 !
 ! R13   R(6,7)                  1.3487         -DE/DX =    0.0                 !
 ! R14   R(7,18)                 1.3596         -DE/DX =    0.0                 !
 ! R15   R(7,20)                 1.4255         -DE/DX =    0.0                 !
 ! R16   R(8,9)                  1.0834         -DE/DX =    0.0                 !
 ! R17   R(8,10)                 1.3902         -DE/DX =    0.0                 !
 ! R18   R(9,41)                 2.2527         -DE/DX =    0.0                 !
 ! R19   R(10,11)                1.0826         -DE/DX =    0.0                 !
 ! R20   R(10,12)                1.3915         -DE/DX =    0.0                 !
 ! R21   R(12,13)                1.0838         -DE/DX =    0.0                 !
 ! R22   R(12,14)                1.3879         -DE/DX =    0.0                 !
 ! R23   R(14,15)                1.0831         -DE/DX =    0.0                 !
 ! R24   R(14,16)                1.3974         -DE/DX =    0.0                 !
 ! R25   R(16,17)                1.4625         -DE/DX =    0.0                 !
 ! R26   R(17,18)                1.3765         -DE/DX =    0.0                 !
 ! R27   R(18,19)                1.0752         -DE/DX =    0.0                 !
 ! R28   R(20,21)                1.3902         -DE/DX =    0.0                 !
 ! R29   R(20,28)                1.3968         -DE/DX =    0.0                 !
 ! R30   R(21,22)                1.0819         -DE/DX =    0.0                 !
 ! R31   R(21,23)                1.3923         -DE/DX =    0.0                 !
 ! R32   R(23,24)                1.0811         -DE/DX =    0.0                 !
 ! R33   R(23,25)                1.3989         -DE/DX =    0.0                 !
 ! R34   R(25,26)                1.4014         -DE/DX =    0.0                 !
 ! R35   R(26,27)                1.0826         -DE/DX =    0.0                 !
 ! R36   R(26,28)                1.3845         -DE/DX =    0.0                 !
 ! R37   R(28,29)                1.0833         -DE/DX =    0.0                 !
 ! R38   R(30,31)                1.0953         -DE/DX =    0.0                 !
 ! R39   R(30,32)                1.0953         -DE/DX =    0.0                 !
 ! R40   R(30,33)                1.0883         -DE/DX =    0.0                 !
 ! R41   R(35,57)                1.3586         -DE/DX =    0.0                 !
 ! R42   R(35,62)                1.4227         -DE/DX =    0.0                 !
 ! R43   R(36,40)                1.3327         -DE/DX =    0.0                 !
 ! R44   R(36,48)                1.3446         -DE/DX =    0.0                 !
 ! R45   R(37,38)                1.2936         -DE/DX =    0.0                 !
 ! R46   R(37,49)                1.3653         -DE/DX =    0.0                 !
 ! R47   R(38,39)                1.3487         -DE/DX =    0.0                 !
 ! R48   R(39,50)                1.3599         -DE/DX =    0.0                 !
 ! R49   R(39,52)                1.4255         -DE/DX =    0.0                 !
 ! R50   R(40,41)                1.0834         -DE/DX =    0.0                 !
 ! R51   R(40,42)                1.3902         -DE/DX =    0.0                 !
 ! R52   R(42,43)                1.0826         -DE/DX =    0.0                 !
 ! R53   R(42,44)                1.3915         -DE/DX =    0.0                 !
 ! R54   R(44,45)                1.0838         -DE/DX =    0.0                 !
 ! R55   R(44,46)                1.388          -DE/DX =    0.0                 !
 ! R56   R(46,47)                1.0831         -DE/DX =    0.0                 !
 ! R57   R(46,48)                1.3973         -DE/DX =    0.0                 !
 ! R58   R(48,49)                1.4626         -DE/DX =    0.0                 !
 ! R59   R(49,50)                1.3764         -DE/DX =    0.0                 !
 ! R60   R(50,51)                1.075          -DE/DX =    0.0                 !
 ! R61   R(52,53)                1.3904         -DE/DX =    0.0                 !
 ! R62   R(52,60)                1.3971         -DE/DX =    0.0                 !
 ! R63   R(53,54)                1.0816         -DE/DX =    0.0                 !
 ! R64   R(53,55)                1.3921         -DE/DX =    0.0                 !
 ! R65   R(55,56)                1.0811         -DE/DX =    0.0                 !
 ! R66   R(55,57)                1.3987         -DE/DX =    0.0                 !
 ! R67   R(57,58)                1.4012         -DE/DX =    0.0                 !
 ! R68   R(58,59)                1.0826         -DE/DX =    0.0                 !
 ! R69   R(58,60)                1.3844         -DE/DX =    0.0                 !
 ! R70   R(60,61)                1.0831         -DE/DX =    0.0                 !
 ! R71   R(62,63)                1.0953         -DE/DX =    0.0                 !
 ! R72   R(62,64)                1.0954         -DE/DX =    0.0                 !
 ! R73   R(62,65)                1.0883         -DE/DX =    0.0                 !
 ! A1    A(2,1,4)               85.3468         -DE/DX =    0.0                 !
 ! A2    A(2,1,5)               97.8487         -DE/DX =    0.0                 !
 ! A3    A(2,1,36)              88.334          -DE/DX =    0.0                 !
 ! A4    A(2,1,37)              88.649          -DE/DX =    0.0                 !
 ! A5    A(4,1,5)               73.3188         -DE/DX =    0.0                 !
 ! A6    A(4,1,34)              89.4086         -DE/DX =    0.0                 !
 ! A7    A(4,1,36)             110.3358         -DE/DX =    0.0                 !
 ! A8    A(5,1,34)              88.1703         -DE/DX =    0.0                 !
 ! A9    A(5,1,37)             103.7565         -DE/DX =    0.0                 !
 ! A10   A(34,1,36)             86.0885         -DE/DX =    0.0                 !
 ! A11   A(34,1,37)             97.0621         -DE/DX =    0.0                 !
 ! A12   A(36,1,37)             73.284          -DE/DX =    0.0                 !
 ! A13   A(25,3,30)            118.6906         -DE/DX =    0.0                 !
 ! A14   A(1,4,8)              126.4547         -DE/DX =    0.0                 !
 ! A15   A(1,4,16)             115.0369         -DE/DX =    0.0                 !
 ! A16   A(8,4,16)             118.4866         -DE/DX =    0.0                 !
 ! A17   A(1,5,6)              133.0026         -DE/DX =    0.0                 !
 ! A18   A(1,5,17)             115.5455         -DE/DX =    0.0                 !
 ! A19   A(6,5,17)             110.5663         -DE/DX =    0.0                 !
 ! A20   A(5,6,7)              106.8467         -DE/DX =    0.0                 !
 ! A21   A(6,7,18)             110.808          -DE/DX =    0.0                 !
 ! A22   A(6,7,20)             120.5604         -DE/DX =    0.0                 !
 ! A23   A(18,7,20)            128.6067         -DE/DX =    0.0                 !
 ! A24   A(4,8,9)              116.0468         -DE/DX =    0.0                 !
 ! A25   A(4,8,10)             123.2367         -DE/DX =    0.0                 !
 ! A26   A(9,8,10)             120.7087         -DE/DX =    0.0                 !
 ! A27   A(8,9,41)             135.1448         -DE/DX =    0.0                 !
 ! A28   A(8,10,11)            120.2166         -DE/DX =    0.0                 !
 ! A29   A(8,10,12)            118.3369         -DE/DX =    0.0                 !
 ! A30   A(11,10,12)           121.4452         -DE/DX =    0.0                 !
 ! A31   A(10,12,13)           120.7199         -DE/DX =    0.0                 !
 ! A32   A(10,12,14)           118.9308         -DE/DX =    0.0                 !
 ! A33   A(13,12,14)           120.3451         -DE/DX =    0.0                 !
 ! A34   A(12,14,15)           120.677          -DE/DX =    0.0                 !
 ! A35   A(12,14,16)           118.9074         -DE/DX =    0.0                 !
 ! A36   A(15,14,16)           120.4131         -DE/DX =    0.0                 !
 ! A37   A(4,16,14)            122.0793         -DE/DX =    0.0                 !
 ! A38   A(4,16,17)            115.3121         -DE/DX =    0.0                 !
 ! A39   A(14,16,17)           122.5977         -DE/DX =    0.0                 !
 ! A40   A(5,17,16)            120.1696         -DE/DX =    0.0                 !
 ! A41   A(5,17,18)            107.2113         -DE/DX =    0.0                 !
 ! A42   A(16,17,18)           132.6159         -DE/DX =    0.0                 !
 ! A43   A(7,18,17)            104.5667         -DE/DX =    0.0                 !
 ! A44   A(7,18,19)            122.3672         -DE/DX =    0.0                 !
 ! A45   A(17,18,19)           132.9991         -DE/DX =    0.0                 !
 ! A46   A(7,20,21)            119.4842         -DE/DX =    0.0                 !
 ! A47   A(7,20,28)            120.2072         -DE/DX =    0.0                 !
 ! A48   A(21,20,28)           120.3084         -DE/DX =    0.0                 !
 ! A49   A(20,21,22)           119.3128         -DE/DX =    0.0                 !
 ! A50   A(20,21,23)           119.9835         -DE/DX =    0.0                 !
 ! A51   A(22,21,23)           120.7037         -DE/DX =    0.0                 !
 ! A52   A(21,23,24)           118.9242         -DE/DX =    0.0                 !
 ! A53   A(21,23,25)           120.0064         -DE/DX =    0.0                 !
 ! A54   A(24,23,25)           121.0642         -DE/DX =    0.0                 !
 ! A55   A(3,25,23)            124.7686         -DE/DX =    0.0                 !
 ! A56   A(3,25,26)            115.6822         -DE/DX =    0.0                 !
 ! A57   A(23,25,26)           119.549          -DE/DX =    0.0                 !
 ! A58   A(25,26,27)           118.5023         -DE/DX =    0.0                 !
 ! A59   A(25,26,28)           120.3527         -DE/DX =    0.0                 !
 ! A60   A(27,26,28)           121.137          -DE/DX =    0.0                 !
 ! A61   A(20,28,26)           119.7913         -DE/DX =    0.0                 !
 ! A62   A(20,28,29)           120.2864         -DE/DX =    0.0                 !
 ! A63   A(26,28,29)           119.9079         -DE/DX =    0.0                 !
 ! A64   A(3,30,31)            111.4098         -DE/DX =    0.0                 !
 ! A65   A(3,30,32)            111.4483         -DE/DX =    0.0                 !
 ! A66   A(3,30,33)            105.7288         -DE/DX =    0.0                 !
 ! A67   A(31,30,32)           109.5421         -DE/DX =    0.0                 !
 ! A68   A(31,30,33)           109.3134         -DE/DX =    0.0                 !
 ! A69   A(32,30,33)           109.3022         -DE/DX =    0.0                 !
 ! A70   A(57,35,62)           118.6576         -DE/DX =    0.0                 !
 ! A71   A(1,36,40)            126.2372         -DE/DX =    0.0                 !
 ! A72   A(1,36,48)            115.1959         -DE/DX =    0.0                 !
 ! A73   A(40,36,48)           118.5611         -DE/DX =    0.0                 !
 ! A74   A(1,37,38)            133.4335         -DE/DX =    0.0                 !
 ! A75   A(1,37,49)            115.3156         -DE/DX =    0.0                 !
 ! A76   A(38,37,49)           110.5476         -DE/DX =    0.0                 !
 ! A77   A(37,38,39)           106.9044         -DE/DX =    0.0                 !
 ! A78   A(38,39,50)           110.742          -DE/DX =    0.0                 !
 ! A79   A(38,39,52)           120.5286         -DE/DX =    0.0                 !
 ! A80   A(50,39,52)           128.7253         -DE/DX =    0.0                 !
 ! A81   A(36,40,41)           115.9676         -DE/DX =    0.0                 !
 ! A82   A(36,40,42)           123.201          -DE/DX =    0.0                 !
 ! A83   A(41,40,42)           120.8232         -DE/DX =    0.0                 !
 ! A84   A(9,41,40)            133.7205         -DE/DX =    0.0                 !
 ! A85   A(40,42,43)           120.2394         -DE/DX =    0.0                 !
 ! A86   A(40,42,44)           118.3157         -DE/DX =    0.0                 !
 ! A87   A(43,42,44)           121.4444         -DE/DX =    0.0                 !
 ! A88   A(42,44,45)           120.7043         -DE/DX =    0.0                 !
 ! A89   A(42,44,46)           118.9634         -DE/DX =    0.0                 !
 ! A90   A(45,44,46)           120.3284         -DE/DX =    0.0                 !
 ! A91   A(44,46,47)           120.657          -DE/DX =    0.0                 !
 ! A92   A(44,46,48)           118.8949         -DE/DX =    0.0                 !
 ! A93   A(47,46,48)           120.4469         -DE/DX =    0.0                 !
 ! A94   A(36,48,46)           122.0326         -DE/DX =    0.0                 !
 ! A95   A(36,48,49)           115.2229         -DE/DX =    0.0                 !
 ! A96   A(46,48,49)           122.7243         -DE/DX =    0.0                 !
 ! A97   A(37,49,48)           120.1017         -DE/DX =    0.0                 !
 ! A98   A(37,49,50)           107.2017         -DE/DX =    0.0                 !
 ! A99   A(48,49,50)           132.6766         -DE/DX =    0.0                 !
 ! A100  A(39,50,49)           104.6034         -DE/DX =    0.0                 !
 ! A101  A(39,50,51)           122.4759         -DE/DX =    0.0                 !
 ! A102  A(49,50,51)           132.8996         -DE/DX =    0.0                 !
 ! A103  A(39,52,53)           119.5713         -DE/DX =    0.0                 !
 ! A104  A(39,52,60)           120.2206         -DE/DX =    0.0                 !
 ! A105  A(53,52,60)           120.2079         -DE/DX =    0.0                 !
 ! A106  A(52,53,54)           119.3182         -DE/DX =    0.0                 !
 ! A107  A(52,53,55)           120.0301         -DE/DX =    0.0                 !
 ! A108  A(54,53,55)           120.6499         -DE/DX =    0.0                 !
 ! A109  A(53,55,56)           118.8983         -DE/DX =    0.0                 !
 ! A110  A(53,55,57)           120.0458         -DE/DX =    0.0                 !
 ! A111  A(56,55,57)           121.0542         -DE/DX =    0.0                 !
 ! A112  A(35,57,55)           124.7923         -DE/DX =    0.0                 !
 ! A113  A(35,57,58)           115.7269         -DE/DX =    0.0                 !
 ! A114  A(55,57,58)           119.4804         -DE/DX =    0.0                 !
 ! A115  A(57,58,59)           118.5189         -DE/DX =    0.0                 !
 ! A116  A(57,58,60)           120.3932         -DE/DX =    0.0                 !
 ! A117  A(59,58,60)           121.0774         -DE/DX =    0.0                 !
 ! A118  A(52,60,58)           119.8308         -DE/DX =    0.0                 !
 ! A119  A(52,60,61)           120.3995         -DE/DX =    0.0                 !
 ! A120  A(58,60,61)           119.751          -DE/DX =    0.0                 !
 ! A121  A(35,62,63)           111.4091         -DE/DX =    0.0                 !
 ! A122  A(35,62,64)           111.4398         -DE/DX =    0.0                 !
 ! A123  A(35,62,65)           105.7341         -DE/DX =    0.0                 !
 ! A124  A(63,62,64)           109.5409         -DE/DX =    0.0                 !
 ! A125  A(63,62,65)           109.3231         -DE/DX =    0.0                 !
 ! A126  A(64,62,65)           109.2981         -DE/DX =    0.0                 !
 ! A127  L(2,1,34,4,-1)        174.7554         -DE/DX =    0.0                 !
 ! A128  L(4,1,37,2,-1)        173.9958         -DE/DX =    0.0                 !
 ! A129  L(5,1,36,2,-1)        186.1827         -DE/DX =    0.0                 !
 ! A130  L(2,1,34,4,-2)        172.0951         -DE/DX =    0.0                 !
 ! A131  L(4,1,37,2,-2)        176.1272         -DE/DX =    0.0                 !
 ! A132  L(5,1,36,2,-2)        177.0142         -DE/DX =    0.0                 !
 ! D1    D(2,1,4,8)             74.5529         -DE/DX =    0.0                 !
 ! D2    D(2,1,4,16)          -103.7137         -DE/DX =    0.0                 !
 ! D3    D(5,1,4,8)            174.1906         -DE/DX =    0.0                 !
 ! D4    D(5,1,4,16)            -4.076          -DE/DX =    0.0                 !
 ! D5    D(34,1,4,8)           -97.5423         -DE/DX =    0.0                 !
 ! D6    D(34,1,4,16)           84.1912         -DE/DX =    0.0                 !
 ! D7    D(36,1,4,8)           -11.9342         -DE/DX =    0.0                 !
 ! D8    D(36,1,4,16)          169.7992         -DE/DX =    0.0                 !
 ! D9    D(8,4,37,38)          158.2641         -DE/DX =    0.0                 !
 ! D10   D(8,4,37,49)           -6.6268         -DE/DX =    0.0                 !
 ! D11   D(16,4,37,38)         -16.002          -DE/DX =    0.0                 !
 ! D12   D(16,4,37,49)         179.107          -DE/DX =    0.0                 !
 ! D13   D(2,1,5,6)           -102.5708         -DE/DX =    0.0                 !
 ! D14   D(2,1,5,17)            89.4335         -DE/DX =    0.0                 !
 ! D15   D(4,1,5,6)            174.7137         -DE/DX =    0.0                 !
 ! D16   D(4,1,5,17)             6.7181         -DE/DX =    0.0                 !
 ! D17   D(34,1,5,6)            84.7829         -DE/DX =    0.0                 !
 ! D18   D(34,1,5,17)          -83.2128         -DE/DX =    0.0                 !
 ! D19   D(37,1,5,6)           -12.0411         -DE/DX =    0.0                 !
 ! D20   D(37,1,5,17)          179.9632         -DE/DX =    0.0                 !
 ! D21   D(6,5,36,40)          155.631          -DE/DX =    0.0                 !
 ! D22   D(6,5,36,48)          -21.4261         -DE/DX =    0.0                 !
 ! D23   D(17,5,36,40)          -8.3681         -DE/DX =    0.0                 !
 ! D24   D(17,5,36,48)         174.5748         -DE/DX =    0.0                 !
 ! D25   D(2,1,36,40)          -96.7405         -DE/DX =    0.0                 !
 ! D26   D(2,1,36,48)           82.3664         -DE/DX =    0.0                 !
 ! D27   D(4,1,36,40)          -12.3262         -DE/DX =    0.0                 !
 ! D28   D(4,1,36,48)          166.7808         -DE/DX =    0.0                 !
 ! D29   D(34,1,36,40)          75.5893         -DE/DX =    0.0                 !
 ! D30   D(34,1,36,48)        -105.3037         -DE/DX =    0.0                 !
 ! D31   D(37,1,36,40)         174.1701         -DE/DX =    0.0                 !
 ! D32   D(37,1,36,48)          -6.7229         -DE/DX =    0.0                 !
 ! D33   D(2,1,37,38)           88.842          -DE/DX =    0.0                 !
 ! D34   D(2,1,37,49)          -80.4324         -DE/DX =    0.0                 !
 ! D35   D(5,1,37,38)           -8.9083         -DE/DX =    0.0                 !
 ! D36   D(5,1,37,49)         -178.1827         -DE/DX =    0.0                 !
 ! D37   D(34,1,37,38)         -98.7483         -DE/DX =    0.0                 !
 ! D38   D(34,1,37,49)          91.9774         -DE/DX =    0.0                 !
 ! D39   D(36,1,37,38)         177.5079         -DE/DX =    0.0                 !
 ! D40   D(36,1,37,49)           8.2336         -DE/DX =    0.0                 !
 ! D41   D(30,3,25,23)           0.1603         -DE/DX =    0.0                 !
 ! D42   D(30,3,25,26)        -179.6837         -DE/DX =    0.0                 !
 ! D43   D(25,3,30,31)          60.9852         -DE/DX =    0.0                 !
 ! D44   D(25,3,30,32)         -61.7029         -DE/DX =    0.0                 !
 ! D45   D(25,3,30,33)         179.6376         -DE/DX =    0.0                 !
 ! D46   D(1,4,8,9)             -0.89           -DE/DX =    0.0                 !
 ! D47   D(1,4,8,10)          -179.8789         -DE/DX =    0.0                 !
 ! D48   D(16,4,8,9)           177.3231         -DE/DX =    0.0                 !
 ! D49   D(16,4,8,10)           -1.6658         -DE/DX =    0.0                 !
 ! D50   D(1,4,16,14)          179.806          -DE/DX =    0.0                 !
 ! D51   D(1,4,16,17)            0.9796         -DE/DX =    0.0                 !
 ! D52   D(8,4,16,14)            1.3923         -DE/DX =    0.0                 !
 ! D53   D(8,4,16,17)         -177.4341         -DE/DX =    0.0                 !
 ! D54   D(1,5,6,7)           -168.117          -DE/DX =    0.0                 !
 ! D55   D(17,5,6,7)             0.321          -DE/DX =    0.0                 !
 ! D56   D(1,5,17,16)           -9.0745         -DE/DX =    0.0                 !
 ! D57   D(1,5,17,18)          170.3529         -DE/DX =    0.0                 !
 ! D58   D(6,5,17,16)         -179.7249         -DE/DX =    0.0                 !
 ! D59   D(6,5,17,18)           -0.2975         -DE/DX =    0.0                 !
 ! D60   D(5,6,7,18)            -0.228          -DE/DX =    0.0                 !
 ! D61   D(5,6,7,20)           178.1087         -DE/DX =    0.0                 !
 ! D62   D(6,7,18,17)            0.046          -DE/DX =    0.0                 !
 ! D63   D(6,7,18,19)          177.4269         -DE/DX =    0.0                 !
 ! D64   D(20,7,18,17)        -178.1212         -DE/DX =    0.0                 !
 ! D65   D(20,7,18,19)          -0.7402         -DE/DX =    0.0                 !
 ! D66   D(6,7,20,21)          -37.4121         -DE/DX =    0.0                 !
 ! D67   D(6,7,20,28)          142.7458         -DE/DX =    0.0                 !
 ! D68   D(18,7,20,21)         140.5981         -DE/DX =    0.0                 !
 ! D69   D(18,7,20,28)         -39.2439         -DE/DX =    0.0                 !
 ! D70   D(4,8,9,41)            47.9837         -DE/DX =    0.0                 !
 ! D71   D(10,8,9,41)         -132.9999         -DE/DX =    0.0                 !
 ! D72   D(4,8,10,11)         -179.7372         -DE/DX =    0.0                 !
 ! D73   D(4,8,10,12)            0.672          -DE/DX =    0.0                 !
 ! D74   D(9,8,10,11)            1.3194         -DE/DX =    0.0                 !
 ! D75   D(9,8,10,12)         -178.2714         -DE/DX =    0.0                 !
 ! D76   D(8,9,41,40)         -103.923          -DE/DX =    0.0                 !
 ! D77   D(8,10,12,13)         179.8694         -DE/DX =    0.0                 !
 ! D78   D(8,10,12,14)           0.6095         -DE/DX =    0.0                 !
 ! D79   D(11,10,12,13)          0.2838         -DE/DX =    0.0                 !
 ! D80   D(11,10,12,14)       -178.9761         -DE/DX =    0.0                 !
 ! D81   D(10,12,14,15)        178.5721         -DE/DX =    0.0                 !
 ! D82   D(10,12,14,16)         -0.8482         -DE/DX =    0.0                 !
 ! D83   D(13,12,14,15)         -0.6906         -DE/DX =    0.0                 !
 ! D84   D(13,12,14,16)        179.8891         -DE/DX =    0.0                 !
 ! D85   D(12,14,16,4)          -0.1529         -DE/DX =    0.0                 !
 ! D86   D(12,14,16,17)        178.5878         -DE/DX =    0.0                 !
 ! D87   D(15,14,16,4)        -179.5749         -DE/DX =    0.0                 !
 ! D88   D(15,14,16,17)         -0.8342         -DE/DX =    0.0                 !
 ! D89   D(4,16,17,5)            5.3197         -DE/DX =    0.0                 !
 ! D90   D(4,16,17,18)        -173.9371         -DE/DX =    0.0                 !
 ! D91   D(14,16,17,5)        -173.5            -DE/DX =    0.0                 !
 ! D92   D(14,16,17,18)          7.2432         -DE/DX =    0.0                 !
 ! D93   D(5,17,18,7)            0.1442         -DE/DX =    0.0                 !
 ! D94   D(5,17,18,19)        -176.8307         -DE/DX =    0.0                 !
 ! D95   D(16,17,18,7)         179.4716         -DE/DX =    0.0                 !
 ! D96   D(16,17,18,19)          2.4966         -DE/DX =    0.0                 !
 ! D97   D(7,20,21,22)           0.1823         -DE/DX =    0.0                 !
 ! D98   D(7,20,21,23)        -179.7464         -DE/DX =    0.0                 !
 ! D99   D(28,20,21,22)       -179.9758         -DE/DX =    0.0                 !
 ! D100  D(28,20,21,23)          0.0955         -DE/DX =    0.0                 !
 ! D101  D(7,20,28,26)         178.9945         -DE/DX =    0.0                 !
 ! D102  D(7,20,28,29)          -2.3828         -DE/DX =    0.0                 !
 ! D103  D(21,20,28,26)         -0.8462         -DE/DX =    0.0                 !
 ! D104  D(21,20,28,29)        177.7764         -DE/DX =    0.0                 !
 ! D105  D(20,21,23,24)        179.8316         -DE/DX =    0.0                 !
 ! D106  D(20,21,23,25)          0.6532         -DE/DX =    0.0                 !
 ! D107  D(22,21,23,24)         -0.0961         -DE/DX =    0.0                 !
 ! D108  D(22,21,23,25)       -179.2745         -DE/DX =    0.0                 !
 ! D109  D(21,23,25,3)         179.5106         -DE/DX =    0.0                 !
 ! D110  D(21,23,25,26)         -0.6509         -DE/DX =    0.0                 !
 ! D111  D(24,23,25,3)           0.3501         -DE/DX =    0.0                 !
 ! D112  D(24,23,25,26)       -179.8114         -DE/DX =    0.0                 !
 ! D113  D(3,25,26,27)           0.7703         -DE/DX =    0.0                 !
 ! D114  D(3,25,26,28)         179.7514         -DE/DX =    0.0                 !
 ! D115  D(23,25,26,27)       -179.0825         -DE/DX =    0.0                 !
 ! D116  D(23,25,26,28)         -0.1013         -DE/DX =    0.0                 !
 ! D117  D(25,26,28,20)          0.8461         -DE/DX =    0.0                 !
 ! D118  D(25,26,28,29)       -177.7818         -DE/DX =    0.0                 !
 ! D119  D(27,26,28,20)        179.8            -DE/DX =    0.0                 !
 ! D120  D(27,26,28,29)          1.1721         -DE/DX =    0.0                 !
 ! D121  D(62,35,57,55)         -0.714          -DE/DX =    0.0                 !
 ! D122  D(62,35,57,58)        179.0312         -DE/DX =    0.0                 !
 ! D123  D(57,35,62,63)        -60.9377         -DE/DX =    0.0                 !
 ! D124  D(57,35,62,64)         61.7423         -DE/DX =    0.0                 !
 ! D125  D(57,35,62,65)       -179.6044         -DE/DX =    0.0                 !
 ! D126  D(1,36,40,41)          -3.815          -DE/DX =    0.0                 !
 ! D127  D(1,36,40,42)         177.2237         -DE/DX =    0.0                 !
 ! D128  D(48,36,40,41)        177.105          -DE/DX =    0.0                 !
 ! D129  D(48,36,40,42)         -1.8562         -DE/DX =    0.0                 !
 ! D130  D(1,36,48,46)        -177.3395         -DE/DX =    0.0                 !
 ! D131  D(1,36,48,49)           4.254          -DE/DX =    0.0                 !
 ! D132  D(40,36,48,46)          1.8405         -DE/DX =    0.0                 !
 ! D133  D(40,36,48,49)       -176.5661         -DE/DX =    0.0                 !
 ! D134  D(1,37,38,39)        -169.772          -DE/DX =    0.0                 !
 ! D135  D(49,37,38,39)         -0.1222         -DE/DX =    0.0                 !
 ! D136  D(1,37,49,48)          -9.4544         -DE/DX =    0.0                 !
 ! D137  D(1,37,49,50)         171.9777         -DE/DX =    0.0                 !
 ! D138  D(38,37,49,48)        178.8439         -DE/DX =    0.0                 !
 ! D139  D(38,37,49,50)          0.276          -DE/DX =    0.0                 !
 ! D140  D(37,38,39,50)         -0.0815         -DE/DX =    0.0                 !
 ! D141  D(37,38,39,52)       -179.4079         -DE/DX =    0.0                 !
 ! D142  D(38,39,50,49)          0.2438         -DE/DX =    0.0                 !
 ! D143  D(38,39,50,51)       -178.2842         -DE/DX =    0.0                 !
 ! D144  D(52,39,50,49)        179.5001         -DE/DX =    0.0                 !
 ! D145  D(52,39,50,51)          0.972          -DE/DX =    0.0                 !
 ! D146  D(38,39,52,53)         31.8264         -DE/DX =    0.0                 !
 ! D147  D(38,39,52,60)       -148.0066         -DE/DX =    0.0                 !
 ! D148  D(50,39,52,53)       -147.3661         -DE/DX =    0.0                 !
 ! D149  D(50,39,52,60)         32.8009         -DE/DX =    0.0                 !
 ! D150  D(36,40,41,9)          52.376          -DE/DX =    0.0                 !
 ! D151  D(42,40,41,9)        -128.6362         -DE/DX =    0.0                 !
 ! D152  D(36,40,42,43)       -179.7663         -DE/DX =    0.0                 !
 ! D153  D(36,40,42,44)          0.5148         -DE/DX =    0.0                 !
 ! D154  D(41,40,42,43)          1.3212         -DE/DX =    0.0                 !
 ! D155  D(41,40,42,44)       -178.3977         -DE/DX =    0.0                 !
 ! D156  D(40,42,44,45)       -179.8622         -DE/DX =    0.0                 !
 ! D157  D(40,42,44,46)          0.8564         -DE/DX =    0.0                 !
 ! D158  D(43,42,44,45)          0.4224         -DE/DX =    0.0                 !
 ! D159  D(43,42,44,46)       -178.8589         -DE/DX =    0.0                 !
 ! D160  D(42,44,46,47)        178.743          -DE/DX =    0.0                 !
 ! D161  D(42,44,46,48)         -0.8546         -DE/DX =    0.0                 !
 ! D162  D(45,44,46,47)         -0.5411         -DE/DX =    0.0                 !
 ! D163  D(45,44,46,48)        179.8613         -DE/DX =    0.0                 !
 ! D164  D(44,46,48,36)         -0.5051         -DE/DX =    0.0                 !
 ! D165  D(44,46,48,49)        177.7814         -DE/DX =    0.0                 !
 ! D166  D(47,46,48,36)        179.8964         -DE/DX =    0.0                 !
 ! D167  D(47,46,48,49)         -1.817          -DE/DX =    0.0                 !
 ! D168  D(36,48,49,37)          3.3085         -DE/DX =    0.0                 !
 ! D169  D(36,48,49,50)       -178.5524         -DE/DX =    0.0                 !
 ! D170  D(46,48,49,37)       -175.0859         -DE/DX =    0.0                 !
 ! D171  D(46,48,49,50)          3.0532         -DE/DX =    0.0                 !
 ! D172  D(37,49,50,39)         -0.3062         -DE/DX =    0.0                 !
 ! D173  D(37,49,50,51)        177.9986         -DE/DX =    0.0                 !
 ! D174  D(48,49,50,39)       -178.621          -DE/DX =    0.0                 !
 ! D175  D(48,49,50,51)         -0.3161         -DE/DX =    0.0                 !
 ! D176  D(39,52,53,54)         -0.6019         -DE/DX =    0.0                 !
 ! D177  D(39,52,53,55)        179.8907         -DE/DX =    0.0                 !
 ! D178  D(60,52,53,54)        179.2312         -DE/DX =    0.0                 !
 ! D179  D(60,52,53,55)         -0.2762         -DE/DX =    0.0                 !
 ! D180  D(39,52,60,58)       -179.0997         -DE/DX =    0.0                 !
 ! D181  D(39,52,60,61)          2.4735         -DE/DX =    0.0                 !
 ! D182  D(53,52,60,58)          1.0684         -DE/DX =    0.0                 !
 ! D183  D(53,52,60,61)       -177.3585         -DE/DX =    0.0                 !
 ! D184  D(52,53,55,56)        179.8162         -DE/DX =    0.0                 !
 ! D185  D(52,53,55,57)         -0.6608         -DE/DX =    0.0                 !
 ! D186  D(54,53,55,56)          0.3154         -DE/DX =    0.0                 !
 ! D187  D(54,53,55,57)        179.8384         -DE/DX =    0.0                 !
 ! D188  D(53,55,57,35)       -179.4604         -DE/DX =    0.0                 !
 ! D189  D(53,55,57,58)          0.8034         -DE/DX =    0.0                 !
 ! D190  D(56,55,57,35)          0.0522         -DE/DX =    0.0                 !
 ! D191  D(56,55,57,58)       -179.6841         -DE/DX =    0.0                 !
 ! D192  D(35,57,58,59)         -0.9318         -DE/DX =    0.0                 !
 ! D193  D(35,57,58,60)       -179.7692         -DE/DX =    0.0                 !
 ! D194  D(55,57,58,59)        178.8278         -DE/DX =    0.0                 !
 ! D195  D(55,57,58,60)         -0.0096         -DE/DX =    0.0                 !
 ! D196  D(57,58,60,52)         -0.9222         -DE/DX =    0.0                 !
 ! D197  D(57,58,60,61)        177.515          -DE/DX =    0.0                 !
 ! D198  D(59,58,60,52)       -179.7295         -DE/DX =    0.0                 !
 ! D199  D(59,58,60,61)         -1.2924         -DE/DX =    0.0                 !
 --------------------------------------------------------------------------------
 Lowest energy point so far.  Saving SCF results.
 GradGradGradGradGradGradGradGradGradGradGradGradGradGradGradGradGradGrad

 Largest change from initial coordinates is atom    3       0.000 Angstoms.
 Leave Link  103 at Sat Oct 20 11:07:57 2018, MaxMem=   838860800 cpu:         9.3
 (Enter /soft/sl6.3/x86_64/gaussian/g09_d01/g09/l202.exe)
 Stoichiometry    C28H24Cl2FeN8O2(5)
 Framework group  C1[X(C28H24Cl2FeN8O2)]
 Deg. of freedom   189
 Full point group                 C1      NOp   1
 RotChk:  IX=0 Diff= 1.73D-15
 Largest Abelian subgroup         C1      NOp   1
 Largest concise Abelian subgroup C1      NOp   1
                         Standard orientation:                         
 ---------------------------------------------------------------------
 Center     Atomic      Atomic             Coordinates (Angstroms)
 Number     Number       Type             X           Y           Z
 ---------------------------------------------------------------------
      1         26           0        2.124920    0.000952    0.019943
      2         17           0        2.466480    0.521123   -2.287485
      3          8           0       -5.937849   -5.193975    0.370346
      4          7           0        3.481688   -1.862275   -0.396044
      5          7           0        0.762397   -1.730433   -0.257973
      6          7           0       -0.518622   -1.872623   -0.143512
      7          7           0       -0.769032   -3.197509   -0.173273
      8          6           0        4.804383   -1.857923   -0.560591
      9          1           0        5.287109   -0.889489   -0.508042
     10          6           0        5.545283   -3.008025   -0.807805
     11          1           0        6.619412   -2.948529   -0.929538
     12          6           0        4.870225   -4.221167   -0.901327
     13          1           0        5.409303   -5.141260   -1.095100
     14          6           0        3.489848   -4.234193   -0.757802
     15          1           0        2.933579   -5.159096   -0.848276
     16          6           0        2.825495   -3.030864   -0.506257
     17          6           0        1.371694   -2.946790   -0.371221
     18          6           0        0.384000   -3.903913   -0.314920
     19          1           0        0.403520   -4.978918   -0.319842
     20          6           0       -2.099897   -3.687068   -0.027375
     21          6           0       -2.969013   -3.054173    0.854023
     22          1           0       -2.622742   -2.196207    1.414887
     23          6           0       -4.269449   -3.526817    1.008570
     24          1           0       -4.929994   -3.023336    1.700655
     25          6           0       -4.697170   -4.646521    0.287367
     26          6           0       -3.813120   -5.277081   -0.598445
     27          1           0       -4.166572   -6.133090   -1.159145
     28          6           0       -2.525264   -4.796105   -0.762308
     29          1           0       -1.859436   -5.267027   -1.475435
     30          6           0       -6.889315   -4.600113    1.245702
     31          1           0       -7.100781   -3.563403    0.962387
     32          1           0       -6.551199   -4.633676    2.286922
     33          1           0       -7.795795   -5.193521    1.142514
     34         17           0        2.177473   -0.513283    2.355623
     35          8           0       -5.920135    5.211475   -0.748182
     36          7           0        3.435845    1.854063    0.561479
     37          7           0        0.747414    1.741735    0.154159
     38          7           0       -0.522813    1.887953   -0.042282
     39          7           0       -0.770869    3.213661   -0.034148
     40          6           0        4.735134    1.840439    0.857634
     41          1           0        5.200824    0.863297    0.904392
     42          6           0        5.468843    2.992390    1.117380
     43          1           0        6.524200    2.925871    1.349585
     44          6           0        4.810526    4.217631    1.075840
     45          1           0        5.345395    5.140118    1.269904
     46          6           0        3.451167    4.241140    0.796203
     47          1           0        2.907418    5.177627    0.776983
     48          6           0        2.791994    3.034404    0.547702
     49          6           0        1.354126    2.957092    0.291291
     50          6           0        0.374302    3.916629    0.174708
     51          1           0        0.388732    4.989315    0.243274
     52          6           0       -2.097498    3.703239   -0.214380
     53          6           0       -3.174087    2.953177    0.245513
     54          1           0       -2.989994    2.001831    0.726011
     55          6           0       -4.473486    3.423245    0.076582
     56          1           0       -5.297110    2.823761    0.438488
     57          6           0       -4.696856    4.656897   -0.543524
     58          6           0       -3.605351    5.403743   -1.006218
     59          1           0       -3.797220    6.347374   -1.500985
     60          6           0       -2.314802    4.927113   -0.852095
     61          1           0       -1.481554    5.493672   -1.249434
     62          6           0       -7.073567    4.496205   -0.321501
     63          1           0       -7.156351    3.530330   -0.831330
     64          1           0       -7.068978    4.339081    0.762582
     65          1           0       -7.923931    5.119714   -0.590974
 ---------------------------------------------------------------------
 Rotational constants (GHZ):      0.0668777      0.0581668      0.0335477
 Leave Link  202 at Sat Oct 20 11:07:57 2018, MaxMem=   838860800 cpu:         0.1
 (Enter /soft/sl6.3/x86_64/gaussian/g09_d01/g09/l9999.exe)
 1\1\GINC-NODE0403\FOpt\UB3LYP\6-311G(d,p)\C28H24Cl2Fe1N8O2(5)\CONRADJ\
 20-Oct-2018\0\\#P b3lyp/6-311G(d,p) opt scf=(conver=8)\\Comment:\\0,5\
 Fe,-2.12492,-0.000952,0.019943\Cl,-2.46648,-0.521123,-2.287485\O,5.937
 849,5.193976,0.370346\N,-3.481688,1.862275,-0.396044\N,-0.762397,1.730
 433,-0.257973\N,0.518622,1.872623,-0.143512\N,0.769032,3.197509,-0.173
 273\C,-4.804383,1.857923,-0.560591\H,-5.287109,0.889488,-0.508042\C,-5
 .545283,3.008024,-0.807805\H,-6.619412,2.948528,-0.929538\C,-4.870225,
 4.221167,-0.901327\H,-5.409303,5.141259,-1.0951\C,-3.489848,4.234193,-
 0.757802\H,-2.933579,5.159096,-0.848276\C,-2.825495,3.030864,-0.506257
 \C,-1.371694,2.94679,-0.371221\C,-0.384,3.903913,-0.31492\H,-0.40352,4
 .978918,-0.319842\C,2.099897,3.687068,-0.027375\C,2.969013,3.054173,0.
 854023\H,2.622742,2.196207,1.414887\C,4.269449,3.526817,1.00857\H,4.92
 9994,3.023336,1.700655\C,4.69717,4.646521,0.287367\C,3.813119,5.277081
 ,-0.598445\H,4.166571,6.13309,-1.159145\C,2.525264,4.796105,-0.762308\
 H,1.859435,5.267027,-1.475435\C,6.889315,4.600114,1.245702\H,7.100781,
 3.563404,0.962387\H,6.551199,4.633677,2.286922\H,7.795795,5.193522,1.1
 42514\Cl,-2.177473,0.513283,2.355623\O,5.920136,-5.211474,-0.748182\N,
 -3.435845,-1.854063,0.561479\N,-0.747414,-1.741735,0.154159\N,0.522813
 ,-1.887953,-0.042282\N,0.770869,-3.213661,-0.034148\C,-4.735134,-1.840
 439,0.857634\H,-5.200824,-0.863298,0.904392\C,-5.468843,-2.992391,1.11
 738\H,-6.5242,-2.925872,1.349585\C,-4.810526,-4.217631,1.07584\H,-5.34
 5394,-5.140119,1.269904\C,-3.451167,-4.24114,0.796203\H,-2.907417,-5.1
 77627,0.776983\C,-2.791994,-3.034404,0.547702\C,-1.354126,-2.957092,0.
 291291\C,-0.374302,-3.916629,0.174708\H,-0.388731,-4.989315,0.243274\C
 ,2.097498,-3.703239,-0.21438\C,3.174087,-2.953177,0.245513\H,2.989994,
 -2.001831,0.726011\C,4.473486,-3.423245,0.076582\H,5.29711,-2.82376,0.
 438488\C,4.696856,-4.656897,-0.543524\C,3.605352,-5.403743,-1.006218\H
 ,3.797221,-6.347374,-1.500985\C,2.314803,-4.927113,-0.852095\H,1.48155
 5,-5.493672,-1.249434\C,7.073567,-4.496204,-0.321501\H,7.156351,-3.530
 329,-0.83133\H,7.068978,-4.33908,0.762582\H,7.923932,-5.119713,-0.5909
 74\\Version=AS64L-G09RevD.01\State=5-A\HF=-3854.5228739\S2=6.007888\S2
 -1=0.\S2A=6.000018\RMSD=6.366e-09\RMSF=2.743e-06\Dipole=2.4961693,0.06
 46664,0.5469431\Quadrupole=32.8610191,25.4139314,-58.2749504,0.4172942
 ,6.3469218,-10.1522355\PG=C01 [X(C28H24Cl2Fe1N8O2)]\\@


 THE RARE EARTHS PERPLEX US IN OUR RESEARCHES,
 BAFFLE US IN OUR SPECULATIONS, AND HAUNT US IN OUR
 VERY DREAMS.  THEY STRETCH LIKE AN UNKNOWN BEFORE US,
 MOCKING, MYSTIFYING, AND MURMURING STRANGE REVELATIONS
 AND POSSIBILITIES.  -- SIR WILLIAM CROOKE, 1832-1919
 Job cpu time:       0 days  7 hours 11 minutes 11.2 seconds.
 File lengths (MBytes):  RWF=    792 Int=      0 D2E=      0 Chk=     71 Scr=      1
 Normal termination of Gaussian 09 at Sat Oct 20 11:07:58 2018.
