# Supplementary material for: DFT and CV data of 4-phenyl-substituted dichloro(bis{2-[1-(phenyl)-1H-1,2,3-triazol-4-yl-κN3]pyridine-κN})iron(II) coordination compounds
Source: Data Brief. 2018 Oct 27;21:1458–71. doi: 10.1016/j.dib.2018.10.085 (PMC6234228; doi:10.1016/j.dib.2018.10.085)
Supplement: Supplementary file 4 — Supplementary material. [file mmc4.zip]

Archive with 156 entries (148 files):
- Fe_CV_raw_data/FeL2-2/
- Fe_CV_raw_data/FeL2-2/100_01.TXT
- Fe_CV_raw_data/FeL2-2/1000_01.TXT
- Fe_CV_raw_data/FeL2-2/100FC.TXT
- Fe_CV_raw_data/FeL2-2/150_01.TXT
- Fe_CV_raw_data/FeL2-2/200_01.TXT
- Fe_CV_raw_data/FeL2-2/200FC.TXT
- Fe_CV_raw_data/FeL2-2/250_01.TXT
- Fe_CV_raw_data/FeL2-2/300_01.TXT
- Fe_CV_raw_data/FeL2-2/300FC.TXT
- Fe_CV_raw_data/FeL2-2/50_01.TXT
- Fe_CV_raw_data/FeL2-2/500_01.TXT
- Fe_CV_raw_data/FeL2-2/5000_01.TXT
- Fe_CV_raw_data/FeL2-2/500FC.TXT
- Fe_CV_raw_data/FeL2-2/BACK1.TXT
- Fe_CV_raw_data/FeL2-2/T1.TXT
- Fe_CV_raw_data/FeL2-2/T2.TXT
- Fe_CV_raw_data/FeL2-2/T3.TXT
- Fe_CV_raw_data/FeL3-2/
- Fe_CV_raw_data/FeL3-2/100_01.TXT
- Fe_CV_raw_data/FeL3-2/1000_01.TXT
- Fe_CV_raw_data/FeL3-2/100FC.TXT
- Fe_CV_raw_data/FeL3-2/150_01.TXT
- Fe_CV_raw_data/FeL3-2/200_01.TXT
- Fe_CV_raw_data/FeL3-2/200FC.TXT
- Fe_CV_raw_data/FeL3-2/250_01.TXT
- Fe_CV_raw_data/FeL3-2/300_01.TXT
- Fe_CV_raw_data/FeL3-2/300FC.TXT
- Fe_CV_raw_data/FeL3-2/50_01.TXT
- Fe_CV_raw_data/FeL3-2/500_01.TXT
- Fe_CV_raw_data/FeL3-2/5000_01.TXT
- Fe_CV_raw_data/FeL3-2/500FC.TXT
- Fe_CV_raw_data/FeL3-2/BACK.TXT
- Fe_CV_raw_data/FeL3-2/T1.TXT
- Fe_CV_raw_data/FeL3-2/T2.TXT
- Fe_CV_raw_data/FeL3-2/T3.TXT
- Fe_CV_raw_data/FeL3-2/T4.TXT
- Fe_CV_raw_data/FeL4-2/
- Fe_CV_raw_data/FeL4-2/100_01.TXT
- Fe_CV_raw_data/FeL4-2/1000_01.TXT
- Fe_CV_raw_data/FeL4-2/100FC.TXT
- Fe_CV_raw_data/FeL4-2/150_01.TXT
- Fe_CV_raw_data/FeL4-2/200_01.TXT
- Fe_CV_raw_data/FeL4-2/200FC.TXT
- Fe_CV_raw_data/FeL4-2/250_01.TXT
- Fe_CV_raw_data/FeL4-2/300.TXT
- Fe_CV_raw_data/FeL4-2/300FC.TXT
- Fe_CV_raw_data/FeL4-2/50_01.TXT
- Fe_CV_raw_data/FeL4-2/500_01.TXT
- Fe_CV_raw_data/FeL4-2/5000_01.TXT
- Fe_CV_raw_data/FeL4-2/500FC.TXT
- Fe_CV_raw_data/FeL4-2/BACK1.TXT
- Fe_CV_raw_data/FeL4-2/T1.TXT
- Fe_CV_raw_data/FeL4-2/T2.TXT
- Fe_CV_raw_data/FeL4-2/T3.TXT
- Fe_CV_raw_data/FeL4-2/T4.TXT
- Fe_CV_raw_data/FeL4-2/T5.TXT
- Fe_CV_raw_data/FeL5-2/
- Fe_CV_raw_data/FeL5-2/100_01.TXT
- Fe_CV_raw_data/FeL5-2/1000_01.TXT
- Fe_CV_raw_data/FeL5-2/100FC.TXT
- Fe_CV_raw_data/FeL5-2/150_01.TXT
- Fe_CV_raw_data/FeL5-2/200_01.TXT
- Fe_CV_raw_data/FeL5-2/200FC.TXT
- Fe_CV_raw_data/FeL5-2/250_01.TXT
- Fe_CV_raw_data/FeL5-2/300_01.TXT
- Fe_CV_raw_data/FeL5-2/300FC.TXT
- Fe_CV_raw_data/FeL5-2/50_01.TXT
- Fe_CV_raw_data/FeL5-2/500_01.TXT
- Fe_CV_raw_data/FeL5-2/5000_01.TXT
- Fe_CV_raw_data/FeL5-2/500FC.TXT
- Fe_CV_raw_data/FeL5-2/BACK1.TXT
- Fe_CV_raw_data/FeL5-2/T1.TXT
- Fe_CV_raw_data/FeL5-2/T2.TXT
- Fe_CV_raw_data/FeL5-2/T3.TXT
- Fe_CV_raw_data/FeL5-2/T4.TXT
- Fe_CV_raw_data/FeL5-2/T5.TXT
- Fe_CV_raw_data/FeL5-2/T6.TXT
- Fe_CV_raw_data/FeL6-2/
- Fe_CV_raw_data/FeL6-2/100_01.TXT
- Fe_CV_raw_data/FeL6-2/1000_01.TXT
- Fe_CV_raw_data/FeL6-2/100FC.TXT
- Fe_CV_raw_data/FeL6-2/150_01.TXT
- Fe_CV_raw_data/FeL6-2/200_01.TXT
- Fe_CV_raw_data/FeL6-2/200FC.TXT
- Fe_CV_raw_data/FeL6-2/250_01.TXT
- Fe_CV_raw_data/FeL6-2/300_01.TXT
- Fe_CV_raw_data/FeL6-2/300FC.TXT
- Fe_CV_raw_data/FeL6-2/50_01.TXT
- Fe_CV_raw_data/FeL6-2/500_01.TXT
- Fe_CV_raw_data/FeL6-2/5000_01.TXT
- Fe_CV_raw_data/FeL6-2/500FC.TXT
- Fe_CV_raw_data/FeL6-2/BACK1.TXT
- Fe_CV_raw_data/FeL6-2/T1.TXT
- Fe_CV_raw_data/FeL6-2/T2.TXT
- Fe_CV_raw_data/FeL6-2/T3.TXT
- Fe_CV_raw_data/FeL7-2/
- Fe_CV_raw_data/FeL7-2/100_01.TXT
- Fe_CV_raw_data/FeL7-2/1000_01.TXT
- Fe_CV_raw_data/FeL7-2/100FC.TXT
- Fe_CV_raw_data/FeL7-2/150_01.TXT
- Fe_CV_raw_data/FeL7-2/200_01.TXT
- Fe_CV_raw_data/FeL7-2/200FC.TXT
- Fe_CV_raw_data/FeL7-2/250_01.TXT
- Fe_CV_raw_data/FeL7-2/300_01.TXT
- Fe_CV_raw_data/FeL7-2/300FC.TXT
- Fe_CV_raw_data/FeL7-2/50_01.TXT
- Fe_CV_raw_data/FeL7-2/500_01.TXT
- Fe_CV_raw_data/FeL7-2/5000_01.TXT
- Fe_CV_raw_data/FeL7-2/500FC.TXT
- Fe_CV_raw_data/FeL7-2/BACK1.TXT
- Fe_CV_raw_data/FeL7-2/T1.TXT
- Fe_CV_raw_data/FeL7-2/T12TXT.BIN
- Fe_CV_raw_data/FeL7-2/T2.TXT
- Fe_CV_raw_data/FeL7-2/T3.TXT
- Fe_CV_raw_data/FeL7-2/T4.TXT
- Fe_CV_raw_data/FeL8-2/
- Fe_CV_raw_data/FeL8-2/100_01.TXT
- Fe_CV_raw_data/FeL8-2/1000_01.TXT
- Fe_CV_raw_data/FeL8-2/100FC.TXT
- Fe_CV_raw_data/FeL8-2/150_01.TXT
- Fe_CV_raw_data/FeL8-2/200_01.TXT
- Fe_CV_raw_data/FeL8-2/200FC.TXT
- Fe_CV_raw_data/FeL8-2/250_01.TXT
- Fe_CV_raw_data/FeL8-2/300_01.TXT
- Fe_CV_raw_data/FeL8-2/300FC.TXT
- Fe_CV_raw_data/FeL8-2/50_01.TXT
- Fe_CV_raw_data/FeL8-2/500_01.TXT
- Fe_CV_raw_data/FeL8-2/5000_01.TXT
- Fe_CV_raw_data/FeL8-2/500FC.TXT
- Fe_CV_raw_data/FeL8-2/BACK1.TXT
- Fe_CV_raw_data/FeL8-2/T1.TXT
- Fe_CV_raw_data/FeL8-2/T2.TXT
- Fe_CV_raw_data/FeL8-2/T3.TXT
- Fe_CV_raw_data/FeL8-2/T4.TXT
- Fe_CV_raw_data/FeL8-2/T5.TXT
- Fe_CV_raw_data/FeL8-2/T6.TXT
- Fe_CV_raw_data/FeL9-2/
- Fe_CV_raw_data/FeL9-2/100_01.TXT
- Fe_CV_raw_data/FeL9-2/1000_01.TXT
- Fe_CV_raw_data/FeL9-2/100FC.TXT
- Fe_CV_raw_data/FeL9-2/150_01.TXT
- Fe_CV_raw_data/FeL9-2/200_01.TXT
- Fe_CV_raw_data/FeL9-2/200FC.TXT
- Fe_CV_raw_data/FeL9-2/250_01.TXT
- Fe_CV_raw_data/FeL9-2/300_01.TXT
- Fe_CV_raw_data/FeL9-2/300FC.TXT
- Fe_CV_raw_data/FeL9-2/50_01.TXT
- Fe_CV_raw_data/FeL9-2/500_01.TXT
- Fe_CV_raw_data/FeL9-2/5000_01.TXT
- Fe_CV_raw_data/FeL9-2/500FC.TXT
- Fe_CV_raw_data/FeL9-2/BACK1.TXT
- Fe_CV_raw_data/FeL9-2/T1.TXT
- Fe_CV_raw_data/FeL9-2/T2.TXT
- Fe_CV_raw_data/FeL9-2/T3.TXT
- Fe_CV_raw_data/FeL9-2/WIDE.TXT
