# Supplementary material for: DFT and CV data of 4-phenyl-substituted dichloro(bis{2-[1-(phenyl)-1H-1,2,3-triazol-4-yl-κN3]pyridine-κN})iron(II) coordination compounds
Source: Data Brief. 2018 Oct 27;21:1458–71. doi: 10.1016/j.dib.2018.10.085 (PMC6234228; doi:10.1016/j.dib.2018.10.085)
Supplement: Supplementary file 4 — Supplementary material. [file mmc4.zip › Fe_CV_raw_data/FeL2-2/100_01.TXT]

Date: 04-Apr-2017
Time: 15:57:51
Label: 
Cyclic Voltammetry

Exp. Conditions:
Init E (mV) = 300
High E (mV) = 300
Low E (mV) = -620
Init P/N = N
V (mV/sec) = 100
Number of Segments = 2
Sample Interval (mV) = 1
Quiet Time (sec) = 10
Sensitivity (A/V) = 1E-5

2 Sets of Data
Total Number of Data Points = 1840
##
Potential (mV), Current (A)

Segment = 1
Negative
Number of Data Points = 920
#
299.0, +1.906e-006
298.0, +1.844e-006
297.0, +1.813e-006
296.0, +1.784e-006
295.0, +1.756e-006
294.0, +1.732e-006
293.0, +1.713e-006
292.0, +1.699e-006
291.0, +1.681e-006
290.0, +1.665e-006
289.0, +1.646e-006
288.0, +1.625e-006
287.0, +1.607e-006
286.0, +1.592e-006
285.0, +1.576e-006
284.0, +1.563e-006
283.0, +1.549e-006
282.0, +1.541e-006
281.0, +1.534e-006
280.0, +1.522e-006
279.0, +1.513e-006
278.0, +1.502e-006
277.0, +1.491e-006
276.0, +1.484e-006
275.0, +1.475e-006
274.0, +1.465e-006
273.0, +1.457e-006
272.0, +1.439e-006
271.0, +1.426e-006
270.0, +1.413e-006
269.0, +1.399e-006
268.0, +1.387e-006
267.0, +1.375e-006
266.0, +1.368e-006
265.0, +1.363e-006
264.0, +1.355e-006
263.0, +1.347e-006
262.0, +1.340e-006
261.0, +1.333e-006
260.0, +1.326e-006
259.0, +1.320e-006
258.0, +1.315e-006
257.0, +1.312e-006
256.0, +1.304e-006
255.0, +1.298e-006
254.0, +1.291e-006
253.0, +1.284e-006
252.0, +1.277e-006
251.0, +1.267e-006
250.0, +1.259e-006
249.0, +1.253e-006
248.0, +1.241e-006
247.0, +1.233e-006
246.0, +1.225e-006
245.0, +1.215e-006
244.0, +1.211e-006
243.0, +1.201e-006
242.0, +1.193e-006
241.0, +1.191e-006
240.0, +1.180e-006
239.0, +1.169e-006
238.0, +1.161e-006
237.0, +1.149e-006
236.0, +1.143e-006
235.0, +1.135e-006
234.0, +1.128e-006
233.0, +1.127e-006
232.0, +1.120e-006
231.0, +1.117e-006
230.0, +1.117e-006
229.0, +1.113e-006
228.0, +1.111e-006
227.0, +1.105e-006
226.0, +1.098e-006
225.0, +1.095e-006
224.0, +1.082e-006
223.0, +1.075e-006
222.0, +1.071e-006
221.0, +1.062e-006
220.0, +1.058e-006
219.0, +1.050e-006
218.0, +1.042e-006
217.0, +1.035e-006
216.0, +1.021e-006
215.0, +1.008e-006
214.0, +9.975e-007
213.0, +9.866e-007
212.0, +9.809e-007
211.0, +9.753e-007
210.0, +9.739e-007
209.0, +9.735e-007
208.0, +9.678e-007
207.0, +9.626e-007
206.0, +9.569e-007
205.0, +9.521e-007
204.0, +9.452e-007
203.0, +9.382e-007
202.0, +9.312e-007
201.0, +9.299e-007
200.0, +9.256e-007
199.0, +9.242e-007
198.0, +9.221e-007
197.0, +9.221e-007
196.0, +9.221e-007
195.0, +9.186e-007
194.0, +9.173e-007
193.0, +9.147e-007
192.0, +9.059e-007
191.0, +8.990e-007
190.0, +8.920e-007
189.0, +8.850e-007
188.0, +8.815e-007
187.0, +8.737e-007
186.0, +8.715e-007
185.0, +8.684e-007
184.0, +8.597e-007
183.0, +8.532e-007
182.0, +8.462e-007
181.0, +8.388e-007
180.0, +8.336e-007
179.0, +8.257e-007
178.0, +8.222e-007
177.0, +8.187e-007
176.0, +8.092e-007
175.0, +8.026e-007
174.0, +7.961e-007
173.0, +7.895e-007
172.0, +7.834e-007
171.0, +7.765e-007
170.0, +7.738e-007
169.0, +7.717e-007
168.0, +7.647e-007
167.0, +7.586e-007
166.0, +7.516e-007
165.0, +7.451e-007
164.0, +7.394e-007
163.0, +7.333e-007
162.0, +7.307e-007
161.0, +7.302e-007
160.0, +7.246e-007
159.0, +7.246e-007
158.0, +7.246e-007
157.0, +7.228e-007
156.0, +7.220e-007
155.0, +7.159e-007
154.0, +7.111e-007
153.0, +7.093e-007
152.0, +6.993e-007
151.0, +6.923e-007
150.0, +6.871e-007
149.0, +6.810e-007
148.0, +6.797e-007
147.0, +6.744e-007
146.0, +6.727e-007
145.0, +6.710e-007
144.0, +6.592e-007
143.0, +6.518e-007
142.0, +6.435e-007
141.0, +6.322e-007
140.0, +6.256e-007
139.0, +6.134e-007
138.0, +6.051e-007
137.0, +6.029e-007
136.0, +5.938e-007
135.0, +5.881e-007
134.0, +5.859e-007
133.0, +5.816e-007
132.0, +5.811e-007
131.0, +5.794e-007
130.0, +5.790e-007
129.0, +5.759e-007
128.0, +5.694e-007
127.0, +5.628e-007
126.0, +5.567e-007
125.0, +5.498e-007
124.0, +5.436e-007
123.0, +5.371e-007
122.0, +5.358e-007
121.0, +5.354e-007
120.0, +5.293e-007
119.0, +5.284e-007
118.0, +5.284e-007
117.0, +5.262e-007
116.0, +5.249e-007
115.0, +5.188e-007
114.0, +5.123e-007
113.0, +5.118e-007
112.0, +5.009e-007
111.0, +4.939e-007
110.0, +4.892e-007
109.0, +4.835e-007
108.0, +4.826e-007
107.0, +4.800e-007
106.0, +4.769e-007
105.0, +4.761e-007
104.0, +4.643e-007
103.0, +4.578e-007
102.0, +4.490e-007
101.0, +4.399e-007
100.0, +4.320e-007
99.0, +4.203e-007
98.0, +4.111e-007
97.0, +4.089e-007
96.0, +3.993e-007
95.0, +3.941e-007
94.0, +3.893e-007
93.0, +3.854e-007
92.0, +3.854e-007
91.0, +3.828e-007
90.0, +3.797e-007
89.0, +3.758e-007
88.0, +3.701e-007
87.0, +3.636e-007
86.0, +3.566e-007
85.0, +3.496e-007
84.0, +3.453e-007
83.0, +3.414e-007
82.0, +3.405e-007
81.0, +3.392e-007
80.0, +3.340e-007
79.0, +3.340e-007
78.0, +3.340e-007
77.0, +3.313e-007
76.0, +3.292e-007
75.0, +3.231e-007
74.0, +3.165e-007
73.0, +3.152e-007
72.0, +3.034e-007
71.0, +2.965e-007
70.0, +2.917e-007
69.0, +2.869e-007
68.0, +2.860e-007
67.0, +2.821e-007
66.0, +2.795e-007
65.0, +2.799e-007
64.0, +2.677e-007
63.0, +2.607e-007
62.0, +2.502e-007
61.0, +2.380e-007
60.0, +2.298e-007
59.0, +2.175e-007
58.0, +2.080e-007
57.0, +2.062e-007
56.0, +1.966e-007
55.0, +1.931e-007
54.0, +1.914e-007
53.0, +1.892e-007
52.0, +1.892e-007
51.0, +1.879e-007
50.0, +1.870e-007
49.0, +1.866e-007
48.0, +1.801e-007
47.0, +1.748e-007
46.0, +1.687e-007
45.0, +1.617e-007
44.0, +1.561e-007
43.0, +1.500e-007
42.0, +1.465e-007
41.0, +1.460e-007
40.0, +1.408e-007
39.0, +1.399e-007
38.0, +1.399e-007
37.0, +1.399e-007
36.0, +1.399e-007
35.0, +1.391e-007
34.0, +1.373e-007
33.0, +1.382e-007
32.0, +1.312e-007
31.0, +1.260e-007
30.0, +1.190e-007
29.0, +1.129e-007
28.0, +1.072e-007
27.0, +1.020e-007
26.0, +9.766e-008
25.0, +9.766e-008
24.0, +8.545e-008
23.0, +8.153e-008
22.0, +7.586e-008
21.0, +6.975e-008
20.0, +6.409e-008
19.0, +5.014e-008
18.0, +4.229e-008
17.0, +3.880e-008
16.0, +2.877e-008
15.0, +1.962e-008
14.0, +1.134e-008
13.0, +3.052e-009
12.0, +3.052e-009
11.0, -3.051e-009
10.0, -3.051e-009
9.0, -3.051e-009
8.0, -7.847e-009
7.0, -7.847e-009
6.0, -9.591e-009
5.0, -1.133e-008
4.0, -1.221e-008
3.0, -1.918e-008
2.0, -2.616e-008
1.0, -2.834e-008
0.0, -3.531e-008
-1.0, -4.054e-008
-2.0, -4.578e-008
-3.0, -5.188e-008
-4.0, -5.188e-008
-5.0, -5.232e-008
-6.0, -5.275e-008
-7.0, -5.362e-008
-8.0, -5.885e-008
-9.0, -5.973e-008
-10.0, -6.321e-008
-11.0, -6.888e-008
-12.0, -7.237e-008
-13.0, -7.891e-008
-14.0, -8.501e-008
-15.0, -8.676e-008
-16.0, -9.896e-008
-17.0, -1.029e-007
-18.0, -1.068e-007
-19.0, -1.112e-007
-20.0, -1.155e-007
-21.0, -1.225e-007
-22.0, -1.295e-007
-23.0, -1.304e-007
-24.0, -1.421e-007
-25.0, -1.474e-007
-26.0, -1.561e-007
-27.0, -1.644e-007
-28.0, -1.713e-007
-29.0, -1.783e-007
-30.0, -1.853e-007
-31.0, -1.870e-007
-32.0, -1.984e-007
-33.0, -2.027e-007
-34.0, -2.040e-007
-35.0, -2.058e-007
-36.0, -2.066e-007
-37.0, -2.132e-007
-38.0, -2.202e-007
-39.0, -2.219e-007
-40.0, -2.289e-007
-41.0, -2.359e-007
-42.0, -2.411e-007
-43.0, -2.472e-007
-44.0, -2.476e-007
-45.0, -2.481e-007
-46.0, -2.489e-007
-47.0, -2.516e-007
-48.0, -2.603e-007
-49.0, -2.655e-007
-50.0, -2.725e-007
-51.0, -2.790e-007
-52.0, -2.860e-007
-53.0, -2.960e-007
-54.0, -3.017e-007
-55.0, -3.052e-007
-56.0, -3.148e-007
-57.0, -3.213e-007
-58.0, -3.287e-007
-59.0, -3.353e-007
-60.0, -3.383e-007
-61.0, -3.488e-007
-62.0, -3.553e-007
-63.0, -3.601e-007
-64.0, -3.727e-007
-65.0, -3.810e-007
-66.0, -3.889e-007
-67.0, -4.020e-007
-68.0, -4.107e-007
-69.0, -4.198e-007
-70.0, -4.281e-007
-71.0, -4.299e-007
-72.0, -4.399e-007
-73.0, -4.464e-007
-74.0, -4.482e-007
-75.0, -4.538e-007
-76.0, -4.586e-007
-77.0, -4.656e-007
-78.0, -4.726e-007
-79.0, -4.774e-007
-80.0, -4.948e-007
-81.0, -5.070e-007
-82.0, -5.153e-007
-83.0, -5.293e-007
-84.0, -5.419e-007
-85.0, -5.559e-007
-86.0, -5.676e-007
-87.0, -5.707e-007
-88.0, -5.838e-007
-89.0, -5.951e-007
-90.0, -6.029e-007
-91.0, -6.112e-007
-92.0, -6.182e-007
-93.0, -6.252e-007
-94.0, -6.321e-007
-95.0, -6.343e-007
-96.0, -6.430e-007
-97.0, -6.500e-007
-98.0, -6.561e-007
-99.0, -6.635e-007
-100.0, -6.710e-007
-101.0, -6.840e-007
-102.0, -6.971e-007
-103.0, -7.054e-007
-104.0, -7.180e-007
-105.0, -7.263e-007
-106.0, -7.355e-007
-107.0, -7.516e-007
-108.0, -7.616e-007
-109.0, -7.760e-007
-110.0, -7.895e-007
-111.0, -7.991e-007
-112.0, -8.183e-007
-113.0, -8.349e-007
-114.0, -8.458e-007
-115.0, -8.575e-007
-116.0, -8.663e-007
-117.0, -8.802e-007
-118.0, -8.955e-007
-119.0, -9.107e-007
-120.0, -9.295e-007
-121.0, -9.443e-007
-122.0, -9.604e-007
-123.0, -9.796e-007
-124.0, -9.936e-007
-125.0, -1.006e-006
-126.0, -1.014e-006
-127.0, -1.025e-006
-128.0, -1.043e-006
-129.0, -1.058e-006
-130.0, -1.072e-006
-131.0, -1.086e-006
-132.0, -1.102e-006
-133.0, -1.123e-006
-134.0, -1.141e-006
-135.0, -1.157e-006
-136.0, -1.177e-006
-137.0, -1.191e-006
-138.0, -1.212e-006
-139.0, -1.230e-006
-140.0, -1.246e-006
-141.0, -1.269e-006
-142.0, -1.289e-006
-143.0, -1.307e-006
-144.0, -1.333e-006
-145.0, -1.355e-006
-146.0, -1.376e-006
-147.0, -1.395e-006
-148.0, -1.409e-006
-149.0, -1.427e-006
-150.0, -1.447e-006
-151.0, -1.462e-006
-152.0, -1.484e-006
-153.0, -1.508e-006
-154.0, -1.535e-006
-155.0, -1.558e-006
-156.0, -1.576e-006
-157.0, -1.598e-006
-158.0, -1.621e-006
-159.0, -1.641e-006
-160.0, -1.666e-006
-161.0, -1.688e-006
-162.0, -1.715e-006
-163.0, -1.742e-006
-164.0, -1.763e-006
-165.0, -1.790e-006
-166.0, -1.812e-006
-167.0, -1.832e-006
-168.0, -1.864e-006
-169.0, -1.888e-006
-170.0, -1.916e-006
-171.0, -1.944e-006
-172.0, -1.968e-006
-173.0, -1.998e-006
-174.0, -2.028e-006
-175.0, -2.051e-006
-176.0, -2.082e-006
-177.0, -2.110e-006
-178.0, -2.138e-006
-179.0, -2.168e-006
-180.0, -2.192e-006
-181.0, -2.219e-006
-182.0, -2.243e-006
-183.0, -2.270e-006
-184.0, -2.298e-006
-185.0, -2.326e-006
-186.0, -2.355e-006
-187.0, -2.385e-006
-188.0, -2.414e-006
-189.0, -2.446e-006
-190.0, -2.473e-006
-191.0, -2.500e-006
-192.0, -2.533e-006
-193.0, -2.561e-006
-194.0, -2.591e-006
-195.0, -2.623e-006
-196.0, -2.651e-006
-197.0, -2.682e-006
-198.0, -2.710e-006
-199.0, -2.737e-006
-200.0, -2.774e-006
-201.0, -2.809e-006
-202.0, -2.838e-006
-203.0, -2.871e-006
-204.0, -2.900e-006
-205.0, -2.928e-006
-206.0, -2.957e-006
-207.0, -2.980e-006
-208.0, -3.006e-006
-209.0, -3.030e-006
-210.0, -3.059e-006
-211.0, -3.087e-006
-212.0, -3.116e-006
-213.0, -3.145e-006
-214.0, -3.175e-006
-215.0, -3.207e-006
-216.0, -3.244e-006
-217.0, -3.273e-006
-218.0, -3.301e-006
-219.0, -3.334e-006
-220.0, -3.362e-006
-221.0, -3.391e-006
-222.0, -3.418e-006
-223.0, -3.446e-006
-224.0, -3.476e-006
-225.0, -3.506e-006
-226.0, -3.535e-006
-227.0, -3.569e-006
-228.0, -3.603e-006
-229.0, -3.634e-006
-230.0, -3.663e-006
-231.0, -3.689e-006
-232.0, -3.723e-006
-233.0, -3.754e-006
-234.0, -3.782e-006
-235.0, -3.805e-006
-236.0, -3.833e-006
-237.0, -3.860e-006
-238.0, -3.889e-006
-239.0, -3.915e-006
-240.0, -3.950e-006
-241.0, -3.983e-006
-242.0, -4.016e-006
-243.0, -4.049e-006
-244.0, -4.077e-006
-245.0, -4.107e-006
-246.0, -4.135e-006
-247.0, -4.159e-006
-248.0, -4.188e-006
-249.0, -4.216e-006
-250.0, -4.243e-006
-251.0, -4.271e-006
-252.0, -4.296e-006
-253.0, -4.324e-006
-254.0, -4.350e-006
-255.0, -4.378e-006
-256.0, -4.410e-006
-257.0, -4.437e-006
-258.0, -4.465e-006
-259.0, -4.493e-006
-260.0, -4.515e-006
-261.0, -4.541e-006
-262.0, -4.563e-006
-263.0, -4.586e-006
-264.0, -4.612e-006
-265.0, -4.638e-006
-266.0, -4.666e-006
-267.0, -4.692e-006
-268.0, -4.712e-006
-269.0, -4.734e-006
-270.0, -4.748e-006
-271.0, -4.766e-006
-272.0, -4.788e-006
-273.0, -4.809e-006
-274.0, -4.830e-006
-275.0, -4.855e-006
-276.0, -4.876e-006
-277.0, -4.897e-006
-278.0, -4.911e-006
-279.0, -4.919e-006
-280.0, -4.933e-006
-281.0, -4.947e-006
-282.0, -4.956e-006
-283.0, -4.966e-006
-284.0, -4.976e-006
-285.0, -4.990e-006
-286.0, -5.003e-006
-287.0, -5.011e-006
-288.0, -5.024e-006
-289.0, -5.037e-006
-290.0, -5.047e-006
-291.0, -5.058e-006
-292.0, -5.065e-006
-293.0, -5.074e-006
-294.0, -5.080e-006
-295.0, -5.084e-006
-296.0, -5.092e-006
-297.0, -5.096e-006
-298.0, -5.096e-006
-299.0, -5.099e-006
-300.0, -5.097e-006
-301.0, -5.101e-006
-302.0, -5.098e-006
-303.0, -5.094e-006
-304.0, -5.097e-006
-305.0, -5.097e-006
-306.0, -5.093e-006
-307.0, -5.093e-006
-308.0, -5.082e-006
-309.0, -5.080e-006
-310.0, -5.071e-006
-311.0, -5.059e-006
-312.0, -5.056e-006
-313.0, -5.049e-006
-314.0, -5.040e-006
-315.0, -5.035e-006
-316.0, -5.023e-006
-317.0, -5.016e-006
-318.0, -5.008e-006
-319.0, -4.995e-006
-320.0, -4.987e-006
-321.0, -4.976e-006
-322.0, -4.967e-006
-323.0, -4.959e-006
-324.0, -4.950e-006
-325.0, -4.943e-006
-326.0, -4.931e-006
-327.0, -4.919e-006
-328.0, -4.913e-006
-329.0, -4.904e-006
-330.0, -4.891e-006
-331.0, -4.878e-006
-332.0, -4.858e-006
-333.0, -4.846e-006
-334.0, -4.832e-006
-335.0, -4.814e-006
-336.0, -4.800e-006
-337.0, -4.786e-006
-338.0, -4.773e-006
-339.0, -4.765e-006
-340.0, -4.750e-006
-341.0, -4.740e-006
-342.0, -4.728e-006
-343.0, -4.715e-006
-344.0, -4.708e-006
-345.0, -4.699e-006
-346.0, -4.684e-006
-347.0, -4.672e-006
-348.0, -4.654e-006
-349.0, -4.640e-006
-350.0, -4.620e-006
-351.0, -4.599e-006
-352.0, -4.583e-006
-353.0, -4.570e-006
-354.0, -4.560e-006
-355.0, -4.553e-006
-356.0, -4.539e-006
-357.0, -4.531e-006
-358.0, -4.524e-006
-359.0, -4.514e-006
-360.0, -4.506e-006
-361.0, -4.493e-006
-362.0, -4.473e-006
-363.0, -4.459e-006
-364.0, -4.444e-006
-365.0, -4.429e-006
-366.0, -4.409e-006
-367.0, -4.390e-006
-368.0, -4.379e-006
-369.0, -4.371e-006
-370.0, -4.364e-006
-371.0, -4.356e-006
-372.0, -4.343e-006
-373.0, -4.335e-006
-374.0, -4.326e-006
-375.0, -4.313e-006
-376.0, -4.304e-006
-377.0, -4.291e-006
-378.0, -4.273e-006
-379.0, -4.262e-006
-380.0, -4.248e-006
-381.0, -4.237e-006
-382.0, -4.223e-006
-383.0, -4.208e-006
-384.0, -4.199e-006
-385.0, -4.190e-006
-386.0, -4.180e-006
-387.0, -4.173e-006
-388.0, -4.164e-006
-389.0, -4.159e-006
-390.0, -4.148e-006
-391.0, -4.137e-006
-392.0, -4.135e-006
-393.0, -4.128e-006
-394.0, -4.118e-006
-395.0, -4.112e-006
-396.0, -4.099e-006
-397.0, -4.094e-006
-398.0, -4.083e-006
-399.0, -4.069e-006
-400.0, -4.061e-006
-401.0, -4.049e-006
-402.0, -4.035e-006
-403.0, -4.027e-006
-404.0, -4.011e-006
-405.0, -4.001e-006
-406.0, -3.990e-006
-407.0, -3.978e-006
-408.0, -3.973e-006
-409.0, -3.967e-006
-410.0, -3.961e-006
-411.0, -3.960e-006
-412.0, -3.954e-006
-413.0, -3.952e-006
-414.0, -3.942e-006
-415.0, -3.932e-006
-416.0, -3.925e-006
-417.0, -3.912e-006
-418.0, -3.900e-006
-419.0, -3.891e-006
-420.0, -3.879e-006
-421.0, -3.876e-006
-422.0, -3.868e-006
-423.0, -3.861e-006
-424.0, -3.858e-006
-425.0, -3.854e-006
-426.0, -3.847e-006
-427.0, -3.840e-006
-428.0, -3.830e-006
-429.0, -3.824e-006
-430.0, -3.811e-006
-431.0, -3.803e-006
-432.0, -3.798e-006
-433.0, -3.791e-006
-434.0, -3.784e-006
-435.0, -3.779e-006
-436.0, -3.773e-006
-437.0, -3.773e-006
-438.0, -3.768e-006
-439.0, -3.763e-006
-440.0, -3.763e-006
-441.0, -3.762e-006
-442.0, -3.758e-006
-443.0, -3.753e-006
-444.0, -3.746e-006
-445.0, -3.740e-006
-446.0, -3.733e-006
-447.0, -3.726e-006
-448.0, -3.721e-006
-449.0, -3.718e-006
-450.0, -3.716e-006
-451.0, -3.715e-006
-452.0, -3.709e-006
-453.0, -3.707e-006
-454.0, -3.700e-006
-455.0, -3.696e-006
-456.0, -3.693e-006
-457.0, -3.685e-006
-458.0, -3.674e-006
-459.0, -3.670e-006
-460.0, -3.659e-006
-461.0, -3.656e-006
-462.0, -3.645e-006
-463.0, -3.633e-006
-464.0, -3.630e-006
-465.0, -3.627e-006
-466.0, -3.622e-006
-467.0, -3.620e-006
-468.0, -3.610e-006
-469.0, -3.608e-006
-470.0, -3.601e-006
-471.0, -3.593e-006
-472.0, -3.591e-006
-473.0, -3.585e-006
-474.0, -3.579e-006
-475.0, -3.579e-006
-476.0, -3.574e-006
-477.0, -3.574e-006
-478.0, -3.572e-006
-479.0, -3.568e-006
-480.0, -3.568e-006
-481.0, -3.568e-006
-482.0, -3.566e-006
-483.0, -3.565e-006
-484.0, -3.560e-006
-485.0, -3.558e-006
-486.0, -3.551e-006
-487.0, -3.548e-006
-488.0, -3.547e-006
-489.0, -3.543e-006
-490.0, -3.536e-006
-491.0, -3.535e-006
-492.0, -3.524e-006
-493.0, -3.523e-006
-494.0, -3.516e-006
-495.0, -3.510e-006
-496.0, -3.509e-006
-497.0, -3.506e-006
-498.0, -3.499e-006
-499.0, -3.500e-006
-500.0, -3.494e-006
-501.0, -3.491e-006
-502.0, -3.486e-006
-503.0, -3.478e-006
-504.0, -3.476e-006
-505.0, -3.476e-006
-506.0, -3.474e-006
-507.0, -3.474e-006
-508.0, -3.469e-006
-509.0, -3.469e-006
-510.0, -3.468e-006
-511.0, -3.465e-006
-512.0, -3.464e-006
-513.0, -3.463e-006
-514.0, -3.457e-006
-515.0, -3.459e-006
-516.0, -3.452e-006
-517.0, -3.451e-006
-518.0, -3.444e-006
-519.0, -3.440e-006
-520.0, -3.440e-006
-521.0, -3.439e-006
-522.0, -3.434e-006
-523.0, -3.434e-006
-524.0, -3.428e-006
-525.0, -3.428e-006
-526.0, -3.425e-006
-527.0, -3.420e-006
-528.0, -3.422e-006
-529.0, -3.421e-006
-530.0, -3.418e-006
-531.0, -3.419e-006
-532.0, -3.413e-006
-533.0, -3.412e-006
-534.0, -3.407e-006
-535.0, -3.403e-006
-536.0, -3.402e-006
-537.0, -3.404e-006
-538.0, -3.397e-006
-539.0, -3.399e-006
-540.0, -3.393e-006
-541.0, -3.395e-006
-542.0, -3.390e-006
-543.0, -3.384e-006
-544.0, -3.383e-006
-545.0, -3.384e-006
-546.0, -3.381e-006
-547.0, -3.381e-006
-548.0, -3.378e-006
-549.0, -3.378e-006
-550.0, -3.378e-006
-551.0, -3.373e-006
-552.0, -3.376e-006
-553.0, -3.376e-006
-554.0, -3.376e-006
-555.0, -3.376e-006
-556.0, -3.376e-006
-557.0, -3.376e-006
-558.0, -3.376e-006
-559.0, -3.372e-006
-560.0, -3.373e-006
-561.0, -3.373e-006
-562.0, -3.373e-006
-563.0, -3.373e-006
-564.0, -3.372e-006
-565.0, -3.372e-006
-566.0, -3.372e-006
-567.0, -3.371e-006
-568.0, -3.371e-006
-569.0, -3.371e-006
-570.0, -3.370e-006
-571.0, -3.370e-006
-572.0, -3.369e-006
-573.0, -3.369e-006
-574.0, -3.367e-006
-575.0, -3.367e-006
-576.0, -3.367e-006
-577.0, -3.368e-006
-578.0, -3.367e-006
-579.0, -3.368e-006
-580.0, -3.363e-006
-581.0, -3.364e-006
-582.0, -3.360e-006
-583.0, -3.361e-006
-584.0, -3.360e-006
-585.0, -3.361e-006
-586.0, -3.356e-006
-587.0, -3.360e-006
-588.0, -3.354e-006
-589.0, -3.358e-006
-590.0, -3.351e-006
-591.0, -3.351e-006
-592.0, -3.351e-006
-593.0, -3.355e-006
-594.0, -3.351e-006
-595.0, -3.356e-006
-596.0, -3.349e-006
-597.0, -3.354e-006
-598.0, -3.349e-006
-599.0, -3.347e-006
-600.0, -3.346e-006
-601.0, -3.346e-006
-602.0, -3.342e-006
-603.0, -3.346e-006
-604.0, -3.341e-006
-605.0, -3.347e-006
-606.0, -3.343e-006
-607.0, -3.343e-006
-608.0, -3.346e-006
-609.0, -3.350e-006
-610.0, -3.345e-006
-611.0, -3.349e-006
-612.0, -3.343e-006
-613.0, -3.349e-006
-614.0, -3.343e-006
-615.0, -3.339e-006
-616.0, -3.340e-006
-617.0, -3.340e-006
-618.0, -3.295e-006
-619.0, -3.275e-006
-620.0, -3.264e-006
*
Segment = 2
Positive
Number of Data Points = 920
#
-619.0, -3.064e-006
-618.0, -2.986e-006
-617.0, -2.919e-006
-616.0, -2.872e-006
-615.0, -2.819e-006
-614.0, -2.769e-006
-613.0, -2.727e-006
-612.0, -2.692e-006
-611.0, -2.664e-006
-610.0, -2.630e-006
-609.0, -2.602e-006
-608.0, -2.573e-006
-607.0, -2.546e-006
-606.0, -2.513e-006
-605.0, -2.485e-006
-604.0, -2.458e-006
-603.0, -2.435e-006
-602.0, -2.403e-006
-601.0, -2.377e-006
-600.0, -2.354e-006
-599.0, -2.335e-006
-598.0, -2.307e-006
-597.0, -2.279e-006
-596.0, -2.253e-006
-595.0, -2.236e-006
-594.0, -2.216e-006
-593.0, -2.197e-006
-592.0, -2.182e-006
-591.0, -2.171e-006
-590.0, -2.149e-006
-589.0, -2.128e-006
-588.0, -2.105e-006
-587.0, -2.083e-006
-586.0, -2.063e-006
-585.0, -2.042e-006
-584.0, -2.022e-006
-583.0, -2.009e-006
-582.0, -1.990e-006
-581.0, -1.973e-006
-580.0, -1.958e-006
-579.0, -1.944e-006
-578.0, -1.923e-006
-577.0, -1.904e-006
-576.0, -1.884e-006
-575.0, -1.869e-006
-574.0, -1.853e-006
-573.0, -1.839e-006
-572.0, -1.825e-006
-571.0, -1.811e-006
-570.0, -1.797e-006
-569.0, -1.788e-006
-568.0, -1.777e-006
-567.0, -1.763e-006
-566.0, -1.742e-006
-565.0, -1.724e-006
-564.0, -1.709e-006
-563.0, -1.693e-006
-562.0, -1.674e-006
-561.0, -1.657e-006
-560.0, -1.643e-006
-559.0, -1.636e-006
-558.0, -1.621e-006
-557.0, -1.610e-006
-556.0, -1.596e-006
-555.0, -1.587e-006
-554.0, -1.573e-006
-553.0, -1.559e-006
-552.0, -1.544e-006
-551.0, -1.534e-006
-550.0, -1.517e-006
-549.0, -1.504e-006
-548.0, -1.488e-006
-547.0, -1.475e-006
-546.0, -1.461e-006
-545.0, -1.449e-006
-544.0, -1.437e-006
-543.0, -1.431e-006
-542.0, -1.419e-006
-541.0, -1.411e-006
-540.0, -1.402e-006
-539.0, -1.395e-006
-538.0, -1.388e-006
-537.0, -1.380e-006
-536.0, -1.367e-006
-535.0, -1.358e-006
-534.0, -1.341e-006
-533.0, -1.328e-006
-532.0, -1.313e-006
-531.0, -1.299e-006
-530.0, -1.281e-006
-529.0, -1.266e-006
-528.0, -1.253e-006
-527.0, -1.246e-006
-526.0, -1.236e-006
-525.0, -1.229e-006
-524.0, -1.219e-006
-523.0, -1.211e-006
-522.0, -1.204e-006
-521.0, -1.195e-006
-520.0, -1.184e-006
-519.0, -1.173e-006
-518.0, -1.158e-006
-517.0, -1.146e-006
-516.0, -1.136e-006
-515.0, -1.125e-006
-514.0, -1.112e-006
-513.0, -1.102e-006
-512.0, -1.092e-006
-511.0, -1.082e-006
-510.0, -1.069e-006
-509.0, -1.058e-006
-508.0, -1.048e-006
-507.0, -1.042e-006
-506.0, -1.035e-006
-505.0, -1.029e-006
-504.0, -1.022e-006
-503.0, -1.016e-006
-502.0, -1.009e-006
-501.0, -1.002e-006
-500.0, -9.944e-007
-499.0, -9.862e-007
-498.0, -9.774e-007
-497.0, -9.683e-007
-496.0, -9.587e-007
-495.0, -9.469e-007
-494.0, -9.330e-007
-493.0, -9.195e-007
-492.0, -9.059e-007
-491.0, -8.937e-007
-490.0, -8.837e-007
-489.0, -8.724e-007
-488.0, -8.636e-007
-487.0, -8.567e-007
-486.0, -8.488e-007
-485.0, -8.427e-007
-484.0, -8.353e-007
-483.0, -8.296e-007
-482.0, -8.240e-007
-481.0, -8.153e-007
-480.0, -8.026e-007
-479.0, -7.904e-007
-478.0, -7.765e-007
-477.0, -7.647e-007
-476.0, -7.520e-007
-475.0, -7.429e-007
-474.0, -7.368e-007
-473.0, -7.329e-007
-472.0, -7.268e-007
-471.0, -7.198e-007
-470.0, -7.115e-007
-469.0, -7.041e-007
-468.0, -6.954e-007
-467.0, -6.836e-007
-466.0, -6.731e-007
-465.0, -6.644e-007
-464.0, -6.574e-007
-463.0, -6.518e-007
-462.0, -6.444e-007
-461.0, -6.391e-007
-460.0, -6.374e-007
-459.0, -6.335e-007
-458.0, -6.269e-007
-457.0, -6.204e-007
-456.0, -6.134e-007
-455.0, -6.073e-007
-454.0, -5.990e-007
-453.0, -5.920e-007
-452.0, -5.868e-007
-451.0, -5.833e-007
-450.0, -5.759e-007
-449.0, -5.681e-007
-448.0, -5.589e-007
-447.0, -5.480e-007
-446.0, -5.345e-007
-445.0, -5.219e-007
-444.0, -5.110e-007
-443.0, -5.027e-007
-442.0, -4.944e-007
-441.0, -4.831e-007
-440.0, -4.752e-007
-439.0, -4.687e-007
-438.0, -4.617e-007
-437.0, -4.547e-007
-436.0, -4.490e-007
-435.0, -4.443e-007
-434.0, -4.429e-007
-433.0, -4.408e-007
-432.0, -4.360e-007
-431.0, -4.290e-007
-430.0, -4.185e-007
-429.0, -4.102e-007
-428.0, -4.002e-007
-427.0, -3.884e-007
-426.0, -3.758e-007
-425.0, -3.662e-007
-424.0, -3.592e-007
-423.0, -3.549e-007
-422.0, -3.448e-007
-421.0, -3.366e-007
-420.0, -3.309e-007
-419.0, -3.239e-007
-418.0, -3.169e-007
-417.0, -3.095e-007
-416.0, -3.017e-007
-415.0, -2.960e-007
-414.0, -2.869e-007
-413.0, -2.777e-007
-412.0, -2.707e-007
-411.0, -2.638e-007
-410.0, -2.572e-007
-409.0, -2.520e-007
-408.0, -2.472e-007
-407.0, -2.459e-007
-406.0, -2.398e-007
-405.0, -2.350e-007
-404.0, -2.289e-007
-403.0, -2.219e-007
-402.0, -2.149e-007
-401.0, -2.088e-007
-400.0, -2.023e-007
-399.0, -2.001e-007
-398.0, -1.931e-007
-397.0, -1.866e-007
-396.0, -1.805e-007
-395.0, -1.735e-007
-394.0, -1.661e-007
-393.0, -1.569e-007
-392.0, -1.474e-007
-391.0, -1.386e-007
-390.0, -1.295e-007
-389.0, -1.212e-007
-388.0, -1.134e-007
-387.0, -1.055e-007
-386.0, -9.984e-008
-385.0, -9.025e-008
-384.0, -8.458e-008
-383.0, -7.848e-008
-382.0, -7.194e-008
-381.0, -6.583e-008
-380.0, -6.016e-008
-379.0, -5.450e-008
-378.0, -5.363e-008
-377.0, -5.101e-008
-376.0, -4.883e-008
-375.0, -4.403e-008
-374.0, -3.706e-008
-373.0, -3.008e-008
-372.0, -2.311e-008
-371.0, -1.613e-008
-370.0, -1.003e-008
-369.0, -5.233e-009
-368.0, -3.053e-009
-367.0, -3.053e-009
-366.0, +4.794e-009
-365.0, +1.003e-008
-364.0, +1.918e-008
-363.0, +3.095e-008
-362.0, +4.403e-008
-361.0, +5.798e-008
-360.0, +7.193e-008
-359.0, +7.804e-008
-358.0, +9.024e-008
-357.0, +9.809e-008
-356.0, +1.033e-007
-355.0, +1.112e-007
-354.0, +1.181e-007
-353.0, +1.251e-007
-352.0, +1.321e-007
-351.0, +1.356e-007
-350.0, +1.395e-007
-349.0, +1.439e-007
-348.0, +1.447e-007
-347.0, +1.487e-007
-346.0, +1.535e-007
-345.0, +1.604e-007
-344.0, +1.674e-007
-343.0, +1.744e-007
-342.0, +1.818e-007
-341.0, +1.879e-007
-340.0, +1.914e-007
-339.0, +1.957e-007
-338.0, +1.997e-007
-337.0, +2.097e-007
-336.0, +2.228e-007
-335.0, +2.359e-007
-334.0, +2.498e-007
-333.0, +2.633e-007
-332.0, +2.751e-007
-331.0, +2.860e-007
-330.0, +2.956e-007
-329.0, +3.034e-007
-328.0, +3.104e-007
-327.0, +3.174e-007
-326.0, +3.244e-007
-325.0, +3.322e-007
-324.0, +3.396e-007
-323.0, +3.453e-007
-322.0, +3.514e-007
-321.0, +3.584e-007
-320.0, +3.653e-007
-319.0, +3.727e-007
-318.0, +3.858e-007
-317.0, +3.959e-007
-316.0, +4.054e-007
-315.0, +4.181e-007
-314.0, +4.316e-007
-313.0, +4.456e-007
-312.0, +4.591e-007
-311.0, +4.669e-007
-310.0, +4.835e-007
-309.0, +4.974e-007
-308.0, +5.066e-007
-307.0, +5.140e-007
-306.0, +5.210e-007
-305.0, +5.301e-007
-304.0, +5.419e-007
-303.0, +5.489e-007
-302.0, +5.563e-007
-301.0, +5.637e-007
-300.0, +5.746e-007
-299.0, +5.886e-007
-298.0, +6.047e-007
-297.0, +6.199e-007
-296.0, +6.339e-007
-295.0, +6.500e-007
-294.0, +6.705e-007
-293.0, +6.875e-007
-292.0, +7.015e-007
-291.0, +7.119e-007
-290.0, +7.233e-007
-289.0, +7.372e-007
-288.0, +7.494e-007
-287.0, +7.621e-007
-286.0, +7.778e-007
-285.0, +7.952e-007
-284.0, +8.153e-007
-283.0, +8.323e-007
-282.0, +8.519e-007
-281.0, +8.719e-007
-280.0, +8.872e-007
-279.0, +8.998e-007
-278.0, +9.173e-007
-277.0, +9.312e-007
-276.0, +9.447e-007
-275.0, +9.565e-007
-274.0, +9.744e-007
-273.0, +9.953e-007
-272.0, +1.017e-006
-271.0, +1.038e-006
-270.0, +1.059e-006
-269.0, +1.079e-006
-268.0, +1.102e-006
-267.0, +1.119e-006
-266.0, +1.138e-006
-265.0, +1.159e-006
-264.0, +1.179e-006
-263.0, +1.200e-006
-262.0, +1.227e-006
-261.0, +1.250e-006
-260.0, +1.271e-006
-259.0, +1.290e-006
-258.0, +1.311e-006
-257.0, +1.329e-006
-256.0, +1.350e-006
-255.0, +1.372e-006
-254.0, +1.398e-006
-253.0, +1.425e-006
-252.0, +1.450e-006
-251.0, +1.473e-006
-250.0, +1.498e-006
-249.0, +1.518e-006
-248.0, +1.540e-006
-247.0, +1.563e-006
-246.0, +1.591e-006
-245.0, +1.619e-006
-244.0, +1.644e-006
-243.0, +1.672e-006
-242.0, +1.700e-006
-241.0, +1.726e-006
-240.0, +1.754e-006
-239.0, +1.777e-006
-238.0, +1.804e-006
-237.0, +1.833e-006
-236.0, +1.861e-006
-235.0, +1.891e-006
-234.0, +1.920e-006
-233.0, +1.948e-006
-232.0, +1.979e-006
-231.0, +2.007e-006
-230.0, +2.040e-006
-229.0, +2.068e-006
-228.0, +2.099e-006
-227.0, +2.131e-006
-226.0, +2.159e-006
-225.0, +2.189e-006
-224.0, +2.218e-006
-223.0, +2.248e-006
-222.0, +2.284e-006
-221.0, +2.317e-006
-220.0, +2.349e-006
-219.0, +2.383e-006
-218.0, +2.410e-006
-217.0, +2.445e-006
-216.0, +2.472e-006
-215.0, +2.505e-006
-214.0, +2.543e-006
-213.0, +2.576e-006
-212.0, +2.606e-006
-211.0, +2.641e-006
-210.0, +2.676e-006
-209.0, +2.718e-006
-208.0, +2.751e-006
-207.0, +2.780e-006
-206.0, +2.815e-006
-205.0, +2.849e-006
-204.0, +2.883e-006
-203.0, +2.917e-006
-202.0, +2.951e-006
-201.0, +2.983e-006
-200.0, +3.018e-006
-199.0, +3.052e-006
-198.0, +3.093e-006
-197.0, +3.128e-006
-196.0, +3.163e-006
-195.0, +3.193e-006
-194.0, +3.227e-006
-193.0, +3.256e-006
-192.0, +3.292e-006
-191.0, +3.320e-006
-190.0, +3.355e-006
-189.0, +3.385e-006
-188.0, +3.420e-006
-187.0, +3.454e-006
-186.0, +3.495e-006
-185.0, +3.528e-006
-184.0, +3.562e-006
-183.0, +3.593e-006
-182.0, +3.629e-006
-181.0, +3.663e-006
-180.0, +3.699e-006
-179.0, +3.731e-006
-178.0, +3.761e-006
-177.0, +3.794e-006
-176.0, +3.830e-006
-175.0, +3.862e-006
-174.0, +3.897e-006
-173.0, +3.928e-006
-172.0, +3.959e-006
-171.0, +3.987e-006
-170.0, +4.017e-006
-169.0, +4.042e-006
-168.0, +4.074e-006
-167.0, +4.101e-006
-166.0, +4.133e-006
-165.0, +4.160e-006
-164.0, +4.192e-006
-163.0, +4.220e-006
-162.0, +4.254e-006
-161.0, +4.282e-006
-160.0, +4.309e-006
-159.0, +4.337e-006
-158.0, +4.365e-006
-157.0, +4.389e-006
-156.0, +4.417e-006
-155.0, +4.438e-006
-154.0, +4.461e-006
-153.0, +4.486e-006
-152.0, +4.507e-006
-151.0, +4.531e-006
-150.0, +4.558e-006
-149.0, +4.579e-006
-148.0, +4.602e-006
-147.0, +4.624e-006
-146.0, +4.642e-006
-145.0, +4.663e-006
-144.0, +4.682e-006
-143.0, +4.703e-006
-142.0, +4.727e-006
-141.0, +4.750e-006
-140.0, +4.771e-006
-139.0, +4.790e-006
-138.0, +4.805e-006
-137.0, +4.818e-006
-136.0, +4.832e-006
-135.0, +4.844e-006
-134.0, +4.855e-006
-133.0, +4.864e-006
-132.0, +4.878e-006
-131.0, +4.895e-006
-130.0, +4.914e-006
-129.0, +4.928e-006
-128.0, +4.944e-006
-127.0, +4.963e-006
-126.0, +4.983e-006
-125.0, +4.997e-006
-124.0, +5.007e-006
-123.0, +5.014e-006
-122.0, +5.022e-006
-121.0, +5.029e-006
-120.0, +5.036e-006
-119.0, +5.042e-006
-118.0, +5.051e-006
-117.0, +5.059e-006
-116.0, +5.067e-006
-115.0, +5.077e-006
-114.0, +5.088e-006
-113.0, +5.095e-006
-112.0, +5.102e-006
-111.0, +5.107e-006
-110.0, +5.117e-006
-109.0, +5.123e-006
-108.0, +5.130e-006
-107.0, +5.135e-006
-106.0, +5.141e-006
-105.0, +5.148e-006
-104.0, +5.154e-006
-103.0, +5.158e-006
-102.0, +5.164e-006
-101.0, +5.168e-006
-100.0, +5.170e-006
-99.0, +5.172e-006
-98.0, +5.172e-006
-97.0, +5.172e-006
-96.0, +5.172e-006
-95.0, +5.172e-006
-94.0, +5.173e-006
-93.0, +5.173e-006
-92.0, +5.173e-006
-91.0, +5.173e-006
-90.0, +5.173e-006
-89.0, +5.173e-006
-88.0, +5.173e-006
-87.0, +5.173e-006
-86.0, +5.173e-006
-85.0, +5.173e-006
-84.0, +5.173e-006
-83.0, +5.172e-006
-82.0, +5.171e-006
-81.0, +5.171e-006
-80.0, +5.170e-006
-79.0, +5.167e-006
-78.0, +5.166e-006
-77.0, +5.160e-006
-76.0, +5.154e-006
-75.0, +5.149e-006
-74.0, +5.143e-006
-73.0, +5.137e-006
-72.0, +5.132e-006
-71.0, +5.127e-006
-70.0, +5.125e-006
-69.0, +5.120e-006
-68.0, +5.114e-006
-67.0, +5.110e-006
-66.0, +5.103e-006
-65.0, +5.097e-006
-64.0, +5.090e-006
-63.0, +5.083e-006
-62.0, +5.081e-006
-61.0, +5.077e-006
-60.0, +5.071e-006
-59.0, +5.066e-006
-58.0, +5.059e-006
-57.0, +5.052e-006
-56.0, +5.045e-006
-55.0, +5.038e-006
-54.0, +5.032e-006
-53.0, +5.029e-006
-52.0, +5.027e-006
-51.0, +5.026e-006
-50.0, +5.024e-006
-49.0, +5.024e-006
-48.0, +5.020e-006
-47.0, +5.016e-006
-46.0, +5.011e-006
-45.0, +5.004e-006
-44.0, +4.997e-006
-43.0, +4.992e-006
-42.0, +4.983e-006
-41.0, +4.978e-006
-40.0, +4.970e-006
-39.0, +4.961e-006
-38.0, +4.957e-006
-37.0, +4.947e-006
-36.0, +4.934e-006
-35.0, +4.924e-006
-34.0, +4.912e-006
-33.0, +4.903e-006
-32.0, +4.896e-006
-31.0, +4.885e-006
-30.0, +4.882e-006
-29.0, +4.881e-006
-28.0, +4.878e-006
-27.0, +4.877e-006
-26.0, +4.871e-006
-25.0, +4.865e-006
-24.0, +4.859e-006
-23.0, +4.852e-006
-22.0, +4.846e-006
-21.0, +4.841e-006
-20.0, +4.834e-006
-19.0, +4.833e-006
-18.0, +4.832e-006
-17.0, +4.831e-006
-16.0, +4.831e-006
-15.0, +4.827e-006
-14.0, +4.825e-006
-13.0, +4.819e-006
-12.0, +4.812e-006
-11.0, +4.805e-006
-10.0, +4.799e-006
-9.0, +4.792e-006
-8.0, +4.786e-006
-7.0, +4.779e-006
-6.0, +4.776e-006
-5.0, +4.769e-006
-4.0, +4.762e-006
-3.0, +4.756e-006
-2.0, +4.752e-006
-1.0, +4.749e-006
0.0, +4.742e-006
1.0, +4.737e-006
2.0, +4.736e-006
3.0, +4.730e-006
4.0, +4.723e-006
5.0, +4.713e-006
6.0, +4.706e-006
7.0, +4.700e-006
8.0, +4.692e-006
9.0, +4.685e-006
10.0, +4.684e-006
11.0, +4.678e-006
12.0, +4.672e-006
13.0, +4.666e-006
14.0, +4.659e-006
15.0, +4.653e-006
16.0, +4.647e-006
17.0, +4.641e-006
18.0, +4.639e-006
19.0, +4.637e-006
20.0, +4.636e-006
21.0, +4.636e-006
22.0, +4.634e-006
23.0, +4.634e-006
24.0, +4.633e-006
25.0, +4.632e-006
26.0, +4.631e-006
27.0, +4.626e-006
28.0, +4.620e-006
29.0, +4.615e-006
30.0, +4.608e-006
31.0, +4.602e-006
32.0, +4.596e-006
33.0, +4.590e-006
34.0, +4.588e-006
35.0, +4.587e-006
36.0, +4.584e-006
37.0, +4.582e-006
38.0, +4.576e-006
39.0, +4.573e-006
40.0, +4.567e-006
41.0, +4.560e-006
42.0, +4.555e-006
43.0, +4.551e-006
44.0, +4.544e-006
45.0, +4.541e-006
46.0, +4.531e-006
47.0, +4.527e-006
48.0, +4.521e-006
49.0, +4.513e-006
50.0, +4.509e-006
51.0, +4.504e-006
52.0, +4.500e-006
53.0, +4.499e-006
54.0, +4.496e-006
55.0, +4.495e-006
56.0, +4.494e-006
57.0, +4.491e-006
58.0, +4.490e-006
59.0, +4.490e-006
60.0, +4.490e-006
61.0, +4.490e-006
62.0, +4.489e-006
63.0, +4.489e-006
64.0, +4.486e-006
65.0, +4.485e-006
66.0, +4.484e-006
67.0, +4.482e-006
68.0, +4.475e-006
69.0, +4.472e-006
70.0, +4.466e-006
71.0, +4.462e-006
72.0, +4.457e-006
73.0, +4.451e-006
74.0, +4.448e-006
75.0, +4.448e-006
76.0, +4.445e-006
77.0, +4.444e-006
78.0, +4.443e-006
79.0, +4.442e-006
80.0, +4.442e-006
81.0, +4.441e-006
82.0, +4.441e-006
83.0, +4.441e-006
84.0, +4.441e-006
85.0, +4.441e-006
86.0, +4.441e-006
87.0, +4.441e-006
88.0, +4.441e-006
89.0, +4.440e-006
90.0, +4.440e-006
91.0, +4.440e-006
92.0, +4.440e-006
93.0, +4.440e-006
94.0, +4.439e-006
95.0, +4.439e-006
96.0, +4.439e-006
97.0, +4.439e-006
98.0, +4.439e-006
99.0, +4.439e-006
100.0, +4.438e-006
101.0, +4.438e-006
102.0, +4.436e-006
103.0, +4.436e-006
104.0, +4.436e-006
105.0, +4.433e-006
106.0, +4.433e-006
107.0, +4.434e-006
108.0, +4.432e-006
109.0, +4.432e-006
110.0, +4.426e-006
111.0, +4.427e-006
112.0, +4.425e-006
113.0, +4.423e-006
114.0, +4.422e-006
115.0, +4.421e-006
116.0, +4.418e-006
117.0, +4.419e-006
118.0, +4.414e-006
119.0, +4.413e-006
120.0, +4.409e-006
121.0, +4.405e-006
122.0, +4.406e-006
123.0, +4.405e-006
124.0, +4.404e-006
125.0, +4.403e-006
126.0, +4.401e-006
127.0, +4.401e-006
128.0, +4.401e-006
129.0, +4.397e-006
130.0, +4.399e-006
131.0, +4.399e-006
132.0, +4.399e-006
133.0, +4.399e-006
134.0, +4.398e-006
135.0, +4.399e-006
136.0, +4.398e-006
137.0, +4.395e-006
138.0, +4.396e-006
139.0, +4.397e-006
140.0, +4.397e-006
141.0, +4.397e-006
142.0, +4.395e-006
143.0, +4.396e-006
144.0, +4.395e-006
145.0, +4.394e-006
146.0, +4.395e-006
147.0, +4.396e-006
148.0, +4.396e-006
149.0, +4.398e-006
150.0, +4.397e-006
151.0, +4.398e-006
152.0, +4.399e-006
153.0, +4.397e-006
154.0, +4.397e-006
155.0, +4.397e-006
156.0, +4.396e-006
157.0, +4.397e-006
158.0, +4.395e-006
159.0, +4.399e-006
160.0, +4.399e-006
161.0, +4.400e-006
162.0, +4.403e-006
163.0, +4.404e-006
164.0, +4.405e-006
165.0, +4.407e-006
166.0, +4.404e-006
167.0, +4.405e-006
168.0, +4.403e-006
169.0, +4.402e-006
170.0, +4.407e-006
171.0, +4.408e-006
172.0, +4.405e-006
173.0, +4.406e-006
174.0, +4.406e-006
175.0, +4.408e-006
176.0, +4.406e-006
177.0, +4.403e-006
178.0, +4.407e-006
179.0, +4.411e-006
180.0, +4.412e-006
181.0, +4.416e-006
182.0, +4.415e-006
183.0, +4.420e-006
184.0, +4.420e-006
185.0, +4.420e-006
186.0, +4.423e-006
187.0, +4.426e-006
188.0, +4.426e-006
189.0, +4.430e-006
190.0, +4.428e-006
191.0, +4.432e-006
192.0, +4.431e-006
193.0, +4.430e-006
194.0, +4.431e-006
195.0, +4.433e-006
196.0, +4.433e-006
197.0, +4.436e-006
198.0, +4.435e-006
199.0, +4.436e-006
200.0, +4.436e-006
201.0, +4.436e-006
202.0, +4.437e-006
203.0, +4.438e-006
204.0, +4.438e-006
205.0, +4.439e-006
206.0, +4.439e-006
207.0, +4.440e-006
208.0, +4.440e-006
209.0, +4.440e-006
210.0, +4.440e-006
211.0, +4.440e-006
212.0, +4.440e-006
213.0, +4.440e-006
214.0, +4.440e-006
215.0, +4.440e-006
216.0, +4.440e-006
217.0, +4.440e-006
218.0, +4.440e-006
219.0, +4.440e-006
220.0, +4.440e-006
221.0, +4.440e-006
222.0, +4.440e-006
223.0, +4.440e-006
224.0, +4.440e-006
225.0, +4.440e-006
226.0, +4.440e-006
227.0, +4.440e-006
228.0, +4.440e-006
229.0, +4.440e-006
230.0, +4.441e-006
231.0, +4.441e-006
232.0, +4.441e-006
233.0, +4.441e-006
234.0, +4.442e-006
235.0, +4.445e-006
236.0, +4.446e-006
237.0, +4.447e-006
238.0, +4.447e-006
239.0, +4.449e-006
240.0, +4.450e-006
241.0, +4.449e-006
242.0, +4.449e-006
243.0, +4.449e-006
244.0, +4.449e-006
245.0, +4.453e-006
246.0, +4.452e-006
247.0, +4.455e-006
248.0, +4.456e-006
249.0, +4.456e-006
250.0, +4.461e-006
251.0, +4.463e-006
252.0, +4.463e-006
253.0, +4.467e-006
254.0, +4.466e-006
255.0, +4.470e-006
256.0, +4.474e-006
257.0, +4.475e-006
258.0, +4.477e-006
259.0, +4.481e-006
260.0, +4.483e-006
261.0, +4.488e-006
262.0, +4.488e-006
263.0, +4.489e-006
264.0, +4.489e-006
265.0, +4.489e-006
266.0, +4.490e-006
267.0, +4.490e-006
268.0, +4.490e-006
269.0, +4.490e-006
270.0, +4.490e-006
271.0, +4.490e-006
272.0, +4.490e-006
273.0, +4.490e-006
274.0, +4.491e-006
275.0, +4.491e-006
276.0, +4.492e-006
277.0, +4.492e-006
278.0, +4.492e-006
279.0, +4.492e-006
280.0, +4.493e-006
281.0, +4.493e-006
282.0, +4.496e-006
283.0, +4.498e-006
284.0, +4.500e-006
285.0, +4.505e-006
286.0, +4.506e-006
287.0, +4.512e-006
288.0, +4.512e-006
289.0, +4.517e-006
290.0, +4.522e-006
291.0, +4.528e-006
292.0, +4.531e-006
293.0, +4.537e-006
294.0, +4.537e-006
295.0, +4.543e-006
296.0, +4.543e-006
297.0, +4.543e-006
298.0, +4.543e-006
299.0, +4.545e-006
300.0, +4.552e-006
*
**
