# Supplementary material for: DFT and CV data of 4-phenyl-substituted dichloro(bis{2-[1-(phenyl)-1H-1,2,3-triazol-4-yl-κN3]pyridine-κN})iron(II) coordination compounds
Source: Data Brief. 2018 Oct 27;21:1458–71. doi: 10.1016/j.dib.2018.10.085 (PMC6234228; doi:10.1016/j.dib.2018.10.085)
Supplement: Supplementary file 4 — Supplementary material. [file mmc4.zip › Fe_CV_raw_data/FeL2-2/1000_01.TXT]

Date: 04-Apr-2017
Time: 16:05:27
Label: 
Cyclic Voltammetry

Exp. Conditions:
Init E (mV) = 300
High E (mV) = 300
Low E (mV) = -620
Init P/N = N
V (mV/sec) = 1003
Number of Segments = 2
Sample Interval (mV) = 1
Quiet Time (sec) = 10
Sensitivity (A/V) = 1E-5

2 Sets of Data
Total Number of Data Points = 1841
##
Potential (mV), Current (A)

Segment = 1
Negative
Number of Data Points = 920
#
299.0, +1.716e-006
298.0, +1.115e-006
297.0, +9.180e-007
296.0, +7.812e-007
295.0, +5.790e-007
294.0, +4.743e-007
293.0, +4.046e-007
292.0, +3.557e-007
291.0, +3.069e-007
290.0, +2.581e-007
289.0, +2.162e-007
288.0, +1.814e-007
287.0, +1.535e-007
286.0, +1.256e-007
285.0, +9.766e-008
284.0, +6.278e-008
283.0, +3.488e-008
282.0, -6.975e-009
281.0, -3.488e-008
280.0, -6.278e-008
279.0, -9.766e-008
278.0, -1.325e-007
277.0, -1.535e-007
276.0, -1.744e-007
275.0, -1.953e-007
274.0, -2.232e-007
273.0, -2.581e-007
272.0, -2.720e-007
271.0, -2.930e-007
270.0, -3.139e-007
269.0, -3.348e-007
268.0, -3.488e-007
267.0, -3.627e-007
266.0, -3.767e-007
265.0, -4.046e-007
264.0, -4.255e-007
263.0, -4.464e-007
262.0, -4.674e-007
261.0, -4.883e-007
260.0, -5.092e-007
259.0, -5.371e-007
258.0, -5.580e-007
257.0, -5.859e-007
256.0, -5.999e-007
255.0, -6.208e-007
254.0, -6.348e-007
253.0, -6.557e-007
252.0, -6.627e-007
251.0, -6.766e-007
250.0, -6.836e-007
249.0, -6.975e-007
248.0, -7.045e-007
247.0, -7.185e-007
246.0, -7.394e-007
245.0, -7.533e-007
244.0, -7.743e-007
243.0, -7.952e-007
242.0, -8.231e-007
241.0, -8.440e-007
240.0, -8.650e-007
239.0, -8.789e-007
238.0, -8.998e-007
237.0, -9.068e-007
236.0, -9.208e-007
235.0, -9.347e-007
234.0, -9.556e-007
233.0, -9.766e-007
232.0, -9.835e-007
231.0, -1.004e-006
230.0, -1.025e-006
229.0, -1.039e-006
228.0, -1.046e-006
227.0, -1.053e-006
226.0, -1.060e-006
225.0, -1.081e-006
224.0, -1.088e-006
223.0, -1.102e-006
222.0, -1.123e-006
221.0, -1.137e-006
220.0, -1.151e-006
219.0, -1.172e-006
218.0, -1.186e-006
217.0, -1.207e-006
216.0, -1.221e-006
215.0, -1.235e-006
214.0, -1.256e-006
213.0, -1.277e-006
212.0, -1.283e-006
211.0, -1.297e-006
210.0, -1.304e-006
209.0, -1.318e-006
208.0, -1.325e-006
207.0, -1.339e-006
206.0, -1.353e-006
205.0, -1.374e-006
204.0, -1.395e-006
203.0, -1.409e-006
202.0, -1.430e-006
201.0, -1.444e-006
200.0, -1.451e-006
199.0, -1.465e-006
198.0, -1.479e-006
197.0, -1.486e-006
196.0, -1.500e-006
195.0, -1.507e-006
194.0, -1.521e-006
193.0, -1.535e-006
192.0, -1.542e-006
191.0, -1.556e-006
190.0, -1.562e-006
189.0, -1.569e-006
188.0, -1.583e-006
187.0, -1.590e-006
186.0, -1.604e-006
185.0, -1.625e-006
184.0, -1.632e-006
183.0, -1.653e-006
182.0, -1.681e-006
181.0, -1.688e-006
180.0, -1.709e-006
179.0, -1.723e-006
178.0, -1.737e-006
177.0, -1.751e-006
176.0, -1.758e-006
175.0, -1.772e-006
174.0, -1.786e-006
173.0, -1.793e-006
172.0, -1.800e-006
171.0, -1.807e-006
170.0, -1.814e-006
169.0, -1.828e-006
168.0, -1.828e-006
167.0, -1.835e-006
166.0, -1.842e-006
165.0, -1.855e-006
164.0, -1.869e-006
163.0, -1.883e-006
162.0, -1.897e-006
161.0, -1.911e-006
160.0, -1.925e-006
159.0, -1.939e-006
158.0, -1.960e-006
157.0, -1.967e-006
156.0, -1.981e-006
155.0, -2.002e-006
154.0, -2.016e-006
153.0, -2.037e-006
152.0, -2.051e-006
151.0, -2.058e-006
150.0, -2.072e-006
149.0, -2.079e-006
148.0, -2.079e-006
147.0, -2.086e-006
146.0, -2.093e-006
145.0, -2.114e-006
144.0, -2.128e-006
143.0, -2.141e-006
142.0, -2.162e-006
141.0, -2.176e-006
140.0, -2.190e-006
139.0, -2.204e-006
138.0, -2.211e-006
137.0, -2.218e-006
136.0, -2.225e-006
135.0, -2.239e-006
134.0, -2.253e-006
133.0, -2.267e-006
132.0, -2.274e-006
131.0, -2.288e-006
130.0, -2.295e-006
129.0, -2.302e-006
128.0, -2.309e-006
127.0, -2.316e-006
126.0, -2.330e-006
125.0, -2.344e-006
124.0, -2.358e-006
123.0, -2.372e-006
122.0, -2.393e-006
121.0, -2.407e-006
120.0, -2.420e-006
119.0, -2.427e-006
118.0, -2.448e-006
117.0, -2.448e-006
116.0, -2.462e-006
115.0, -2.476e-006
114.0, -2.483e-006
113.0, -2.497e-006
112.0, -2.504e-006
111.0, -2.511e-006
110.0, -2.532e-006
109.0, -2.546e-006
108.0, -2.560e-006
107.0, -2.574e-006
106.0, -2.581e-006
105.0, -2.602e-006
104.0, -2.616e-006
103.0, -2.623e-006
102.0, -2.637e-006
101.0, -2.637e-006
100.0, -2.644e-006
99.0, -2.658e-006
98.0, -2.665e-006
97.0, -2.672e-006
96.0, -2.679e-006
95.0, -2.693e-006
94.0, -2.706e-006
93.0, -2.720e-006
92.0, -2.727e-006
91.0, -2.741e-006
90.0, -2.748e-006
89.0, -2.769e-006
88.0, -2.776e-006
87.0, -2.790e-006
86.0, -2.797e-006
85.0, -2.811e-006
84.0, -2.825e-006
83.0, -2.839e-006
82.0, -2.860e-006
81.0, -2.874e-006
80.0, -2.881e-006
79.0, -2.895e-006
78.0, -2.916e-006
77.0, -2.930e-006
76.0, -2.944e-006
75.0, -2.951e-006
74.0, -2.958e-006
73.0, -2.979e-006
72.0, -2.992e-006
71.0, -2.999e-006
70.0, -3.006e-006
69.0, -3.013e-006
68.0, -3.013e-006
67.0, -3.020e-006
66.0, -3.027e-006
65.0, -3.041e-006
64.0, -3.048e-006
63.0, -3.055e-006
62.0, -3.076e-006
61.0, -3.090e-006
60.0, -3.104e-006
59.0, -3.111e-006
58.0, -3.125e-006
57.0, -3.146e-006
56.0, -3.153e-006
55.0, -3.160e-006
54.0, -3.174e-006
53.0, -3.188e-006
52.0, -3.202e-006
51.0, -3.216e-006
50.0, -3.216e-006
49.0, -3.237e-006
48.0, -3.244e-006
47.0, -3.251e-006
46.0, -3.258e-006
45.0, -3.271e-006
44.0, -3.285e-006
43.0, -3.299e-006
42.0, -3.313e-006
41.0, -3.327e-006
40.0, -3.341e-006
39.0, -3.355e-006
38.0, -3.369e-006
37.0, -3.369e-006
36.0, -3.383e-006
35.0, -3.390e-006
34.0, -3.397e-006
33.0, -3.411e-006
32.0, -3.418e-006
31.0, -3.425e-006
30.0, -3.439e-006
29.0, -3.446e-006
28.0, -3.460e-006
27.0, -3.474e-006
26.0, -3.481e-006
25.0, -3.495e-006
24.0, -3.509e-006
23.0, -3.523e-006
22.0, -3.544e-006
21.0, -3.544e-006
20.0, -3.557e-006
19.0, -3.571e-006
18.0, -3.585e-006
17.0, -3.592e-006
16.0, -3.599e-006
15.0, -3.606e-006
14.0, -3.627e-006
13.0, -3.634e-006
12.0, -3.641e-006
11.0, -3.662e-006
10.0, -3.676e-006
9.0, -3.690e-006
8.0, -3.697e-006
7.0, -3.704e-006
6.0, -3.718e-006
5.0, -3.732e-006
4.0, -3.732e-006
3.0, -3.746e-006
2.0, -3.809e-006
1.0, -3.830e-006
0.0, -3.843e-006
-1.0, -3.857e-006
-2.0, -3.871e-006
-3.0, -3.885e-006
-4.0, -3.892e-006
-5.0, -3.850e-006
-6.0, -3.857e-006
-7.0, -3.878e-006
-8.0, -3.878e-006
-9.0, -3.892e-006
-10.0, -3.906e-006
-11.0, -3.920e-006
-12.0, -3.934e-006
-13.0, -3.941e-006
-14.0, -3.948e-006
-15.0, -3.969e-006
-16.0, -3.983e-006
-17.0, -3.997e-006
-18.0, -4.011e-006
-19.0, -4.018e-006
-20.0, -4.032e-006
-21.0, -4.039e-006
-22.0, -4.053e-006
-23.0, -4.067e-006
-24.0, -4.074e-006
-25.0, -4.088e-006
-26.0, -4.109e-006
-27.0, -4.122e-006
-28.0, -4.136e-006
-29.0, -4.150e-006
-30.0, -4.157e-006
-31.0, -4.178e-006
-32.0, -4.185e-006
-33.0, -4.192e-006
-34.0, -4.199e-006
-35.0, -4.213e-006
-36.0, -4.227e-006
-37.0, -4.241e-006
-38.0, -4.248e-006
-39.0, -4.262e-006
-40.0, -4.269e-006
-41.0, -4.283e-006
-42.0, -4.297e-006
-43.0, -4.311e-006
-44.0, -4.325e-006
-45.0, -4.339e-006
-46.0, -4.353e-006
-47.0, -4.381e-006
-48.0, -4.395e-006
-49.0, -4.408e-006
-50.0, -4.415e-006
-51.0, -4.429e-006
-52.0, -4.450e-006
-53.0, -4.464e-006
-54.0, -4.471e-006
-55.0, -4.492e-006
-56.0, -4.506e-006
-57.0, -4.527e-006
-58.0, -4.541e-006
-59.0, -4.548e-006
-60.0, -4.562e-006
-61.0, -4.576e-006
-62.0, -4.590e-006
-63.0, -4.604e-006
-64.0, -4.611e-006
-65.0, -4.632e-006
-66.0, -4.653e-006
-67.0, -4.674e-006
-68.0, -4.694e-006
-69.0, -4.715e-006
-70.0, -4.736e-006
-71.0, -4.764e-006
-72.0, -4.771e-006
-73.0, -4.778e-006
-74.0, -4.792e-006
-75.0, -4.799e-006
-76.0, -4.813e-006
-77.0, -4.827e-006
-78.0, -4.841e-006
-79.0, -4.862e-006
-80.0, -4.883e-006
-81.0, -4.904e-006
-82.0, -4.925e-006
-83.0, -4.939e-006
-84.0, -4.953e-006
-85.0, -4.967e-006
-86.0, -4.980e-006
-87.0, -5.001e-006
-88.0, -5.008e-006
-89.0, -5.029e-006
-90.0, -5.043e-006
-91.0, -5.064e-006
-92.0, -5.078e-006
-93.0, -5.099e-006
-94.0, -5.113e-006
-95.0, -5.141e-006
-96.0, -5.162e-006
-97.0, -5.183e-006
-98.0, -5.211e-006
-99.0, -5.239e-006
-100.0, -5.259e-006
-101.0, -5.280e-006
-102.0, -5.301e-006
-103.0, -5.322e-006
-104.0, -5.343e-006
-105.0, -5.357e-006
-106.0, -5.371e-006
-107.0, -5.399e-006
-108.0, -5.427e-006
-109.0, -5.455e-006
-110.0, -5.476e-006
-111.0, -5.511e-006
-112.0, -5.532e-006
-113.0, -5.552e-006
-114.0, -5.566e-006
-115.0, -5.587e-006
-116.0, -5.608e-006
-117.0, -5.636e-006
-118.0, -5.657e-006
-119.0, -5.685e-006
-120.0, -5.713e-006
-121.0, -5.741e-006
-122.0, -5.769e-006
-123.0, -5.790e-006
-124.0, -5.818e-006
-125.0, -5.845e-006
-126.0, -5.873e-006
-127.0, -5.908e-006
-128.0, -5.929e-006
-129.0, -5.950e-006
-130.0, -5.978e-006
-131.0, -6.006e-006
-132.0, -6.034e-006
-133.0, -6.062e-006
-134.0, -6.090e-006
-135.0, -6.131e-006
-136.0, -6.166e-006
-137.0, -6.201e-006
-138.0, -6.236e-006
-139.0, -6.257e-006
-140.0, -6.292e-006
-141.0, -6.320e-006
-142.0, -6.348e-006
-143.0, -6.383e-006
-144.0, -6.410e-006
-145.0, -6.438e-006
-146.0, -6.480e-006
-147.0, -6.515e-006
-148.0, -6.550e-006
-149.0, -6.592e-006
-150.0, -6.634e-006
-151.0, -6.675e-006
-152.0, -6.710e-006
-153.0, -6.745e-006
-154.0, -6.780e-006
-155.0, -6.822e-006
-156.0, -6.864e-006
-157.0, -6.899e-006
-158.0, -6.948e-006
-159.0, -6.996e-006
-160.0, -7.038e-006
-161.0, -7.087e-006
-162.0, -7.136e-006
-163.0, -7.178e-006
-164.0, -7.227e-006
-165.0, -7.268e-006
-166.0, -7.317e-006
-167.0, -7.380e-006
-168.0, -7.422e-006
-169.0, -7.471e-006
-170.0, -7.520e-006
-171.0, -7.575e-006
-172.0, -7.624e-006
-173.0, -7.666e-006
-174.0, -7.708e-006
-175.0, -7.771e-006
-176.0, -7.819e-006
-177.0, -7.875e-006
-178.0, -7.924e-006
-179.0, -7.980e-006
-180.0, -8.043e-006
-181.0, -8.105e-006
-182.0, -8.161e-006
-183.0, -8.231e-006
-184.0, -8.294e-006
-185.0, -8.357e-006
-186.0, -8.426e-006
-187.0, -8.489e-006
-188.0, -8.545e-006
-189.0, -8.608e-006
-190.0, -8.664e-006
-191.0, -8.726e-006
-192.0, -8.789e-006
-193.0, -8.845e-006
-194.0, -8.908e-006
-195.0, -8.970e-006
-196.0, -9.040e-006
-197.0, -9.110e-006
-198.0, -9.180e-006
-199.0, -9.249e-006
-200.0, -9.319e-006
-201.0, -9.382e-006
-202.0, -9.459e-006
-203.0, -9.528e-006
-204.0, -9.598e-006
-205.0, -9.661e-006
-206.0, -9.738e-006
-207.0, -9.814e-006
-208.0, -9.891e-006
-209.0, -9.961e-006
-210.0, -1.003e-005
-211.0, -1.010e-005
-212.0, -1.018e-005
-213.0, -1.024e-005
-214.0, -1.030e-005
-215.0, -1.038e-005
-216.0, -1.045e-005
-217.0, -1.053e-005
-218.0, -1.060e-005
-219.0, -1.067e-005
-220.0, -1.075e-005
-221.0, -1.083e-005
-222.0, -1.090e-005
-223.0, -1.098e-005
-224.0, -1.104e-005
-225.0, -1.112e-005
-226.0, -1.120e-005
-227.0, -1.128e-005
-228.0, -1.136e-005
-229.0, -1.143e-005
-230.0, -1.151e-005
-231.0, -1.159e-005
-232.0, -1.166e-005
-233.0, -1.173e-005
-234.0, -1.180e-005
-235.0, -1.188e-005
-236.0, -1.195e-005
-237.0, -1.203e-005
-238.0, -1.210e-005
-239.0, -1.219e-005
-240.0, -1.227e-005
-241.0, -1.234e-005
-242.0, -1.242e-005
-243.0, -1.249e-005
-244.0, -1.257e-005
-245.0, -1.264e-005
-246.0, -1.271e-005
-247.0, -1.279e-005
-248.0, -1.287e-005
-249.0, -1.294e-005
-250.0, -1.302e-005
-251.0, -1.309e-005
-252.0, -1.317e-005
-253.0, -1.324e-005
-254.0, -1.332e-005
-255.0, -1.339e-005
-256.0, -1.346e-005
-257.0, -1.353e-005
-258.0, -1.362e-005
-259.0, -1.369e-005
-260.0, -1.378e-005
-261.0, -1.385e-005
-262.0, -1.392e-005
-263.0, -1.400e-005
-264.0, -1.408e-005
-265.0, -1.415e-005
-266.0, -1.422e-005
-267.0, -1.430e-005
-268.0, -1.438e-005
-269.0, -1.445e-005
-270.0, -1.454e-005
-271.0, -1.462e-005
-272.0, -1.470e-005
-273.0, -1.478e-005
-274.0, -1.486e-005
-275.0, -1.493e-005
-276.0, -1.501e-005
-277.0, -1.509e-005
-278.0, -1.516e-005
-279.0, -1.524e-005
-280.0, -1.532e-005
-281.0, -1.539e-005
-282.0, -1.547e-005
-283.0, -1.555e-005
-284.0, -1.563e-005
-285.0, -1.570e-005
-286.0, -1.577e-005
-287.0, -1.586e-005
-288.0, -1.594e-005
-289.0, -1.602e-005
-290.0, -1.610e-005
-291.0, -1.618e-005
-292.0, -1.625e-005
-293.0, -1.633e-005
-294.0, -1.639e-005
-295.0, -1.647e-005
-296.0, -1.653e-005
-297.0, -1.660e-005
-298.0, -1.668e-005
-299.0, -1.676e-005
-300.0, -1.683e-005
-301.0, -1.692e-005
-302.0, -1.699e-005
-303.0, -1.708e-005
-304.0, -1.715e-005
-305.0, -1.722e-005
-306.0, -1.729e-005
-307.0, -1.735e-005
-308.0, -1.742e-005
-309.0, -1.749e-005
-310.0, -1.756e-005
-311.0, -1.763e-005
-312.0, -1.770e-005
-313.0, -1.776e-005
-314.0, -1.782e-005
-315.0, -1.789e-005
-316.0, -1.796e-005
-317.0, -1.802e-005
-318.0, -1.808e-005
-319.0, -1.816e-005
-320.0, -1.822e-005
-321.0, -1.828e-005
-322.0, -1.834e-005
-323.0, -1.840e-005
-324.0, -1.846e-005
-325.0, -1.852e-005
-326.0, -1.857e-005
-327.0, -1.864e-005
-328.0, -1.869e-005
-329.0, -1.874e-005
-330.0, -1.880e-005
-331.0, -1.885e-005
-332.0, -1.891e-005
-333.0, -1.896e-005
-334.0, -1.899e-005
-335.0, -1.904e-005
-336.0, -1.909e-005
-337.0, -1.913e-005
-338.0, -1.918e-005
-339.0, -1.922e-005
-340.0, -1.927e-005
-341.0, -1.931e-005
-342.0, -1.934e-005
-343.0, -1.938e-005
-344.0, -1.942e-005
-345.0, -1.945e-005
-346.0, -1.949e-005
-347.0, -1.953e-005
-348.0, -1.957e-005
-349.0, -1.961e-005
-350.0, -1.964e-005
-351.0, -1.968e-005
-352.0, -1.971e-005
-353.0, -1.974e-005
-354.0, -1.976e-005
-355.0, -1.978e-005
-356.0, -1.981e-005
-357.0, -1.984e-005
-358.0, -1.986e-005
-359.0, -1.989e-005
-360.0, -1.991e-005
-361.0, -1.994e-005
-362.0, -1.996e-005
-363.0, -1.998e-005
-364.0, -2.001e-005
-365.0, -2.002e-005
-366.0, -2.004e-005
-367.0, -2.007e-005
-368.0, -2.009e-005
-369.0, -2.010e-005
-370.0, -2.012e-005
-371.0, -2.013e-005
-372.0, -2.015e-005
-373.0, -2.015e-005
-374.0, -2.015e-005
-375.0, -2.015e-005
-376.0, -2.017e-005
-377.0, -2.017e-005
-378.0, -2.017e-005
-379.0, -2.018e-005
-380.0, -2.019e-005
-381.0, -2.019e-005
-382.0, -2.019e-005
-383.0, -2.020e-005
-384.0, -2.021e-005
-385.0, -2.020e-005
-386.0, -2.020e-005
-387.0, -2.020e-005
-388.0, -2.021e-005
-389.0, -2.020e-005
-390.0, -2.020e-005
-391.0, -2.020e-005
-392.0, -2.020e-005
-393.0, -2.019e-005
-394.0, -2.019e-005
-395.0, -2.018e-005
-396.0, -2.018e-005
-397.0, -2.017e-005
-398.0, -2.017e-005
-399.0, -2.017e-005
-400.0, -2.016e-005
-401.0, -2.015e-005
-402.0, -2.014e-005
-403.0, -2.013e-005
-404.0, -2.012e-005
-405.0, -2.010e-005
-406.0, -2.008e-005
-407.0, -2.008e-005
-408.0, -2.007e-005
-409.0, -2.006e-005
-410.0, -2.005e-005
-411.0, -2.004e-005
-412.0, -2.003e-005
-413.0, -2.001e-005
-414.0, -1.999e-005
-415.0, -1.997e-005
-416.0, -1.995e-005
-417.0, -1.994e-005
-418.0, -1.991e-005
-419.0, -1.991e-005
-420.0, -1.989e-005
-421.0, -1.988e-005
-422.0, -1.987e-005
-423.0, -1.986e-005
-424.0, -1.984e-005
-425.0, -1.982e-005
-426.0, -1.980e-005
-427.0, -1.979e-005
-428.0, -1.977e-005
-429.0, -1.974e-005
-430.0, -1.972e-005
-431.0, -1.970e-005
-432.0, -1.968e-005
-433.0, -1.965e-005
-434.0, -1.961e-005
-435.0, -1.959e-005
-436.0, -1.957e-005
-437.0, -1.955e-005
-438.0, -1.953e-005
-439.0, -1.952e-005
-440.0, -1.950e-005
-441.0, -1.948e-005
-442.0, -1.945e-005
-443.0, -1.944e-005
-444.0, -1.942e-005
-445.0, -1.939e-005
-446.0, -1.937e-005
-447.0, -1.935e-005
-448.0, -1.933e-005
-449.0, -1.930e-005
-450.0, -1.928e-005
-451.0, -1.925e-005
-452.0, -1.922e-005
-453.0, -1.919e-005
-454.0, -1.916e-005
-455.0, -1.914e-005
-456.0, -1.912e-005
-457.0, -1.909e-005
-458.0, -1.907e-005
-459.0, -1.906e-005
-460.0, -1.904e-005
-461.0, -1.902e-005
-462.0, -1.899e-005
-463.0, -1.898e-005
-464.0, -1.896e-005
-465.0, -1.893e-005
-466.0, -1.890e-005
-467.0, -1.888e-005
-468.0, -1.886e-005
-469.0, -1.883e-005
-470.0, -1.881e-005
-471.0, -1.879e-005
-472.0, -1.876e-005
-473.0, -1.874e-005
-474.0, -1.871e-005
-475.0, -1.869e-005
-476.0, -1.867e-005
-477.0, -1.865e-005
-478.0, -1.862e-005
-479.0, -1.862e-005
-480.0, -1.860e-005
-481.0, -1.858e-005
-482.0, -1.855e-005
-483.0, -1.853e-005
-484.0, -1.852e-005
-485.0, -1.850e-005
-486.0, -1.847e-005
-487.0, -1.846e-005
-488.0, -1.844e-005
-489.0, -1.841e-005
-490.0, -1.839e-005
-491.0, -1.836e-005
-492.0, -1.833e-005
-493.0, -1.831e-005
-494.0, -1.828e-005
-495.0, -1.826e-005
-496.0, -1.825e-005
-497.0, -1.823e-005
-498.0, -1.821e-005
-499.0, -1.820e-005
-500.0, -1.818e-005
-501.0, -1.816e-005
-502.0, -1.814e-005
-503.0, -1.812e-005
-504.0, -1.810e-005
-505.0, -1.808e-005
-506.0, -1.807e-005
-507.0, -1.805e-005
-508.0, -1.805e-005
-509.0, -1.802e-005
-510.0, -1.800e-005
-511.0, -1.798e-005
-512.0, -1.795e-005
-513.0, -1.793e-005
-514.0, -1.791e-005
-515.0, -1.788e-005
-516.0, -1.787e-005
-517.0, -1.786e-005
-518.0, -1.784e-005
-519.0, -1.783e-005
-520.0, -1.781e-005
-521.0, -1.779e-005
-522.0, -1.777e-005
-523.0, -1.775e-005
-524.0, -1.774e-005
-525.0, -1.772e-005
-526.0, -1.770e-005
-527.0, -1.770e-005
-528.0, -1.768e-005
-529.0, -1.766e-005
-530.0, -1.765e-005
-531.0, -1.763e-005
-532.0, -1.761e-005
-533.0, -1.759e-005
-534.0, -1.756e-005
-535.0, -1.755e-005
-536.0, -1.753e-005
-537.0, -1.752e-005
-538.0, -1.750e-005
-539.0, -1.750e-005
-540.0, -1.749e-005
-541.0, -1.747e-005
-542.0, -1.746e-005
-543.0, -1.746e-005
-544.0, -1.745e-005
-545.0, -1.742e-005
-546.0, -1.740e-005
-547.0, -1.740e-005
-548.0, -1.739e-005
-549.0, -1.737e-005
-550.0, -1.735e-005
-551.0, -1.735e-005
-552.0, -1.734e-005
-553.0, -1.732e-005
-554.0, -1.731e-005
-555.0, -1.729e-005
-556.0, -1.729e-005
-557.0, -1.728e-005
-558.0, -1.726e-005
-559.0, -1.726e-005
-560.0, -1.726e-005
-561.0, -1.724e-005
-562.0, -1.724e-005
-563.0, -1.722e-005
-564.0, -1.722e-005
-565.0, -1.720e-005
-566.0, -1.719e-005
-567.0, -1.718e-005
-568.0, -1.717e-005
-569.0, -1.715e-005
-570.0, -1.715e-005
-571.0, -1.712e-005
-572.0, -1.711e-005
-573.0, -1.709e-005
-574.0, -1.708e-005
-575.0, -1.706e-005
-576.0, -1.706e-005
-577.0, -1.705e-005
-578.0, -1.704e-005
-579.0, -1.704e-005
-580.0, -1.703e-005
-581.0, -1.702e-005
-582.0, -1.702e-005
-583.0, -1.702e-005
-584.0, -1.701e-005
-585.0, -1.700e-005
-586.0, -1.699e-005
-587.0, -1.698e-005
-588.0, -1.698e-005
-589.0, -1.696e-005
-590.0, -1.694e-005
-591.0, -1.694e-005
-592.0, -1.693e-005
-593.0, -1.692e-005
-594.0, -1.690e-005
-595.0, -1.689e-005
-596.0, -1.689e-005
-597.0, -1.689e-005
-598.0, -1.687e-005
-599.0, -1.688e-005
-600.0, -1.687e-005
-601.0, -1.687e-005
-602.0, -1.686e-005
-603.0, -1.685e-005
-604.0, -1.685e-005
-605.0, -1.685e-005
-606.0, -1.684e-005
-607.0, -1.685e-005
-608.0, -1.685e-005
-609.0, -1.683e-005
-610.0, -1.683e-005
-611.0, -1.682e-005
-612.0, -1.681e-005
-613.0, -1.679e-005
-614.0, -1.678e-005
-615.0, -1.677e-005
-616.0, -1.677e-005
-617.0, -1.676e-005
-618.0, -1.666e-005
-619.0, -1.662e-005
-620.0, -1.658e-005
*
Segment = 2
Positive
Number of Data Points = 920
#
-619.0, -1.609e-005
-618.0, -1.479e-005
-617.0, -1.440e-005
-616.0, -1.408e-005
-615.0, -1.363e-005
-614.0, -1.340e-005
-613.0, -1.324e-005
-612.0, -1.310e-005
-611.0, -1.297e-005
-610.0, -1.284e-005
-609.0, -1.273e-005
-608.0, -1.263e-005
-607.0, -1.252e-005
-606.0, -1.242e-005
-605.0, -1.231e-005
-604.0, -1.222e-005
-603.0, -1.213e-005
-602.0, -1.205e-005
-601.0, -1.197e-005
-600.0, -1.189e-005
-599.0, -1.181e-005
-598.0, -1.173e-005
-597.0, -1.166e-005
-596.0, -1.159e-005
-595.0, -1.152e-005
-594.0, -1.144e-005
-593.0, -1.137e-005
-592.0, -1.131e-005
-591.0, -1.124e-005
-590.0, -1.119e-005
-589.0, -1.112e-005
-588.0, -1.105e-005
-587.0, -1.099e-005
-586.0, -1.092e-005
-585.0, -1.085e-005
-584.0, -1.080e-005
-583.0, -1.073e-005
-582.0, -1.067e-005
-581.0, -1.063e-005
-580.0, -1.057e-005
-579.0, -1.052e-005
-578.0, -1.046e-005
-577.0, -1.041e-005
-576.0, -1.037e-005
-575.0, -1.031e-005
-574.0, -1.025e-005
-573.0, -1.021e-005
-572.0, -1.016e-005
-571.0, -1.010e-005
-570.0, -1.005e-005
-569.0, -1.000e-005
-568.0, -9.954e-006
-567.0, -9.891e-006
-566.0, -9.835e-006
-565.0, -9.787e-006
-564.0, -9.745e-006
-563.0, -9.689e-006
-562.0, -9.633e-006
-561.0, -9.598e-006
-560.0, -9.556e-006
-559.0, -9.508e-006
-558.0, -9.459e-006
-557.0, -9.417e-006
-556.0, -9.375e-006
-555.0, -9.333e-006
-554.0, -9.291e-006
-553.0, -9.249e-006
-552.0, -9.222e-006
-551.0, -9.173e-006
-550.0, -9.131e-006
-549.0, -9.089e-006
-548.0, -9.054e-006
-547.0, -9.005e-006
-546.0, -8.963e-006
-545.0, -8.922e-006
-544.0, -8.887e-006
-543.0, -8.838e-006
-542.0, -8.796e-006
-541.0, -8.761e-006
-540.0, -8.719e-006
-539.0, -8.677e-006
-538.0, -8.636e-006
-537.0, -8.608e-006
-536.0, -8.573e-006
-535.0, -8.531e-006
-534.0, -8.489e-006
-533.0, -8.454e-006
-532.0, -8.419e-006
-531.0, -8.371e-006
-530.0, -8.329e-006
-529.0, -8.287e-006
-528.0, -8.252e-006
-527.0, -8.210e-006
-526.0, -8.168e-006
-525.0, -8.133e-006
-524.0, -8.105e-006
-523.0, -8.071e-006
-522.0, -8.036e-006
-521.0, -8.015e-006
-520.0, -7.973e-006
-519.0, -7.931e-006
-518.0, -7.896e-006
-517.0, -7.868e-006
-516.0, -7.826e-006
-515.0, -7.799e-006
-514.0, -7.757e-006
-513.0, -7.736e-006
-512.0, -7.708e-006
-511.0, -7.666e-006
-510.0, -7.631e-006
-509.0, -7.596e-006
-508.0, -7.561e-006
-507.0, -7.527e-006
-506.0, -7.485e-006
-505.0, -7.450e-006
-504.0, -7.422e-006
-503.0, -7.380e-006
-502.0, -7.352e-006
-501.0, -7.331e-006
-500.0, -7.296e-006
-499.0, -7.268e-006
-498.0, -7.241e-006
-497.0, -7.213e-006
-496.0, -7.185e-006
-495.0, -7.143e-006
-494.0, -7.101e-006
-493.0, -7.073e-006
-492.0, -7.038e-006
-491.0, -7.003e-006
-490.0, -6.968e-006
-489.0, -6.934e-006
-488.0, -6.906e-006
-487.0, -6.871e-006
-486.0, -6.836e-006
-485.0, -6.801e-006
-484.0, -6.773e-006
-483.0, -6.738e-006
-482.0, -6.703e-006
-481.0, -6.682e-006
-480.0, -6.648e-006
-479.0, -6.613e-006
-478.0, -6.585e-006
-477.0, -6.557e-006
-476.0, -6.529e-006
-475.0, -6.501e-006
-474.0, -6.466e-006
-473.0, -6.438e-006
-472.0, -6.410e-006
-471.0, -6.369e-006
-470.0, -6.341e-006
-469.0, -6.306e-006
-468.0, -6.278e-006
-467.0, -6.250e-006
-466.0, -6.215e-006
-465.0, -6.187e-006
-464.0, -6.173e-006
-463.0, -6.131e-006
-462.0, -6.104e-006
-461.0, -6.090e-006
-460.0, -6.055e-006
-459.0, -6.034e-006
-458.0, -6.006e-006
-457.0, -5.978e-006
-456.0, -5.957e-006
-455.0, -5.929e-006
-454.0, -5.887e-006
-453.0, -5.859e-006
-452.0, -5.831e-006
-451.0, -5.797e-006
-450.0, -5.769e-006
-449.0, -5.734e-006
-448.0, -5.706e-006
-447.0, -5.671e-006
-446.0, -5.643e-006
-445.0, -5.608e-006
-444.0, -5.587e-006
-443.0, -5.559e-006
-442.0, -5.532e-006
-441.0, -5.511e-006
-440.0, -5.483e-006
-439.0, -5.448e-006
-438.0, -5.420e-006
-437.0, -5.392e-006
-436.0, -5.350e-006
-435.0, -5.322e-006
-434.0, -5.287e-006
-433.0, -5.266e-006
-432.0, -5.246e-006
-431.0, -5.204e-006
-430.0, -5.176e-006
-429.0, -5.155e-006
-428.0, -5.127e-006
-427.0, -5.099e-006
-426.0, -5.064e-006
-425.0, -5.029e-006
-424.0, -5.015e-006
-423.0, -4.973e-006
-422.0, -4.939e-006
-421.0, -4.918e-006
-420.0, -4.890e-006
-419.0, -4.862e-006
-418.0, -4.834e-006
-417.0, -4.813e-006
-416.0, -4.792e-006
-415.0, -4.764e-006
-414.0, -4.729e-006
-413.0, -4.701e-006
-412.0, -4.674e-006
-411.0, -4.632e-006
-410.0, -4.597e-006
-409.0, -4.562e-006
-408.0, -4.541e-006
-407.0, -4.506e-006
-406.0, -4.478e-006
-405.0, -4.450e-006
-404.0, -4.443e-006
-403.0, -4.422e-006
-402.0, -4.395e-006
-401.0, -4.367e-006
-400.0, -4.346e-006
-399.0, -4.311e-006
-398.0, -4.283e-006
-397.0, -4.255e-006
-396.0, -4.220e-006
-395.0, -4.192e-006
-394.0, -4.164e-006
-393.0, -4.136e-006
-392.0, -4.116e-006
-391.0, -4.081e-006
-390.0, -4.053e-006
-389.0, -4.025e-006
-388.0, -4.004e-006
-387.0, -3.969e-006
-386.0, -3.934e-006
-385.0, -3.899e-006
-384.0, -3.878e-006
-383.0, -3.843e-006
-382.0, -3.816e-006
-381.0, -3.795e-006
-380.0, -3.767e-006
-379.0, -3.746e-006
-378.0, -3.718e-006
-377.0, -3.690e-006
-376.0, -3.669e-006
-375.0, -3.634e-006
-374.0, -3.599e-006
-373.0, -3.571e-006
-372.0, -3.544e-006
-371.0, -3.516e-006
-370.0, -3.488e-006
-369.0, -3.453e-006
-368.0, -3.432e-006
-367.0, -3.397e-006
-366.0, -3.369e-006
-365.0, -3.334e-006
-364.0, -3.306e-006
-363.0, -3.278e-006
-362.0, -3.251e-006
-361.0, -3.230e-006
-360.0, -3.202e-006
-359.0, -3.167e-006
-358.0, -3.139e-006
-357.0, -3.111e-006
-356.0, -3.083e-006
-355.0, -3.055e-006
-354.0, -3.020e-006
-353.0, -2.992e-006
-352.0, -2.972e-006
-351.0, -2.937e-006
-350.0, -2.909e-006
-349.0, -2.874e-006
-348.0, -2.846e-006
-347.0, -2.811e-006
-346.0, -2.783e-006
-345.0, -2.748e-006
-344.0, -2.720e-006
-343.0, -2.686e-006
-342.0, -2.658e-006
-341.0, -2.630e-006
-340.0, -2.595e-006
-339.0, -2.560e-006
-338.0, -2.532e-006
-337.0, -2.504e-006
-336.0, -2.476e-006
-335.0, -2.434e-006
-334.0, -2.393e-006
-333.0, -2.365e-006
-332.0, -2.337e-006
-331.0, -2.295e-006
-330.0, -2.267e-006
-329.0, -2.225e-006
-328.0, -2.197e-006
-327.0, -2.162e-006
-326.0, -2.121e-006
-325.0, -2.079e-006
-324.0, -2.051e-006
-323.0, -2.009e-006
-322.0, -1.974e-006
-321.0, -1.939e-006
-320.0, -1.904e-006
-319.0, -1.862e-006
-318.0, -1.828e-006
-317.0, -1.786e-006
-316.0, -1.751e-006
-315.0, -1.716e-006
-314.0, -1.674e-006
-313.0, -1.639e-006
-312.0, -1.611e-006
-311.0, -1.569e-006
-310.0, -1.535e-006
-309.0, -1.500e-006
-308.0, -1.458e-006
-307.0, -1.416e-006
-306.0, -1.367e-006
-305.0, -1.318e-006
-304.0, -1.283e-006
-303.0, -1.235e-006
-302.0, -1.186e-006
-301.0, -1.151e-006
-300.0, -1.116e-006
-299.0, -1.081e-006
-298.0, -1.039e-006
-297.0, -9.905e-007
-296.0, -9.556e-007
-295.0, -9.138e-007
-294.0, -8.650e-007
-293.0, -8.161e-007
-292.0, -7.743e-007
-291.0, -7.324e-007
-290.0, -6.906e-007
-289.0, -6.417e-007
-288.0, -5.999e-007
-287.0, -5.511e-007
-286.0, -5.092e-007
-285.0, -4.604e-007
-284.0, -4.185e-007
-283.0, -3.697e-007
-282.0, -3.209e-007
-281.0, -2.720e-007
-280.0, -2.302e-007
-279.0, -1.814e-007
-278.0, -1.395e-007
-277.0, -8.371e-008
-276.0, -3.488e-008
-275.0, +6.969e-009
-274.0, +6.277e-008
-273.0, +1.116e-007
-272.0, +1.604e-007
-271.0, +2.232e-007
-270.0, +2.651e-007
-269.0, +3.069e-007
-268.0, +3.557e-007
-267.0, +3.976e-007
-266.0, +4.534e-007
-265.0, +5.022e-007
-264.0, +5.441e-007
-263.0, +6.069e-007
-262.0, +6.627e-007
-261.0, +7.115e-007
-260.0, +7.673e-007
-259.0, +8.091e-007
-258.0, +8.719e-007
-257.0, +9.277e-007
-256.0, +9.696e-007
-255.0, +1.025e-006
-254.0, +1.088e-006
-253.0, +1.137e-006
-252.0, +1.193e-006
-251.0, +1.242e-006
-250.0, +1.297e-006
-249.0, +1.353e-006
-248.0, +1.395e-006
-247.0, +1.451e-006
-246.0, +1.514e-006
-245.0, +1.569e-006
-244.0, +1.618e-006
-243.0, +1.674e-006
-242.0, +1.730e-006
-241.0, +1.793e-006
-240.0, +1.848e-006
-239.0, +1.904e-006
-238.0, +1.960e-006
-237.0, +2.023e-006
-236.0, +2.079e-006
-235.0, +2.134e-006
-234.0, +2.197e-006
-233.0, +2.253e-006
-232.0, +2.302e-006
-231.0, +2.372e-006
-230.0, +2.427e-006
-229.0, +2.483e-006
-228.0, +2.539e-006
-227.0, +2.595e-006
-226.0, +2.658e-006
-225.0, +2.727e-006
-224.0, +2.783e-006
-223.0, +2.846e-006
-222.0, +2.909e-006
-221.0, +2.965e-006
-220.0, +3.027e-006
-219.0, +3.083e-006
-218.0, +3.146e-006
-217.0, +3.202e-006
-216.0, +3.265e-006
-215.0, +3.327e-006
-214.0, +3.397e-006
-213.0, +3.460e-006
-212.0, +3.516e-006
-211.0, +3.571e-006
-210.0, +3.634e-006
-209.0, +3.697e-006
-208.0, +3.760e-006
-207.0, +3.830e-006
-206.0, +3.899e-006
-205.0, +3.969e-006
-204.0, +4.039e-006
-203.0, +4.109e-006
-202.0, +4.164e-006
-201.0, +4.227e-006
-200.0, +4.283e-006
-199.0, +4.346e-006
-198.0, +4.415e-006
-197.0, +4.478e-006
-196.0, +4.541e-006
-195.0, +4.611e-006
-194.0, +4.674e-006
-193.0, +4.743e-006
-192.0, +4.799e-006
-191.0, +4.869e-006
-190.0, +4.939e-006
-189.0, +5.008e-006
-188.0, +5.071e-006
-187.0, +5.141e-006
-186.0, +5.211e-006
-185.0, +5.287e-006
-184.0, +5.350e-006
-183.0, +5.420e-006
-182.0, +5.490e-006
-181.0, +5.559e-006
-180.0, +5.629e-006
-179.0, +5.699e-006
-178.0, +5.769e-006
-177.0, +5.831e-006
-176.0, +5.894e-006
-175.0, +5.957e-006
-174.0, +6.027e-006
-173.0, +6.097e-006
-172.0, +6.159e-006
-171.0, +6.222e-006
-170.0, +6.292e-006
-169.0, +6.355e-006
-168.0, +6.424e-006
-167.0, +6.501e-006
-166.0, +6.571e-006
-165.0, +6.641e-006
-164.0, +6.703e-006
-163.0, +6.773e-006
-162.0, +6.850e-006
-161.0, +6.913e-006
-160.0, +6.968e-006
-159.0, +7.038e-006
-158.0, +7.108e-006
-157.0, +7.178e-006
-156.0, +7.247e-006
-155.0, +7.303e-006
-154.0, +7.373e-006
-153.0, +7.443e-006
-152.0, +7.499e-006
-151.0, +7.561e-006
-150.0, +7.631e-006
-149.0, +7.694e-006
-148.0, +7.764e-006
-147.0, +7.833e-006
-146.0, +7.903e-006
-145.0, +7.980e-006
-144.0, +8.043e-006
-143.0, +8.112e-006
-142.0, +8.175e-006
-141.0, +8.245e-006
-140.0, +8.308e-006
-139.0, +8.371e-006
-138.0, +8.433e-006
-137.0, +8.503e-006
-136.0, +8.559e-006
-135.0, +8.629e-006
-134.0, +8.691e-006
-133.0, +8.747e-006
-132.0, +8.810e-006
-131.0, +8.866e-006
-130.0, +8.929e-006
-129.0, +8.998e-006
-128.0, +9.054e-006
-127.0, +9.117e-006
-126.0, +9.180e-006
-125.0, +9.242e-006
-124.0, +9.305e-006
-123.0, +9.361e-006
-122.0, +9.417e-006
-121.0, +9.473e-006
-120.0, +9.521e-006
-119.0, +9.591e-006
-118.0, +9.654e-006
-117.0, +9.710e-006
-116.0, +9.766e-006
-115.0, +9.821e-006
-114.0, +9.884e-006
-113.0, +9.940e-006
-112.0, +9.982e-006
-111.0, +1.004e-005
-110.0, +1.009e-005
-109.0, +1.015e-005
-108.0, +1.021e-005
-107.0, +1.026e-005
-106.0, +1.033e-005
-105.0, +1.039e-005
-104.0, +1.044e-005
-103.0, +1.050e-005
-102.0, +1.055e-005
-101.0, +1.060e-005
-100.0, +1.064e-005
-99.0, +1.068e-005
-98.0, +1.073e-005
-97.0, +1.077e-005
-96.0, +1.081e-005
-95.0, +1.087e-005
-94.0, +1.092e-005
-93.0, +1.097e-005
-92.0, +1.100e-005
-91.0, +1.104e-005
-90.0, +1.108e-005
-89.0, +1.113e-005
-88.0, +1.116e-005
-87.0, +1.120e-005
-86.0, +1.125e-005
-85.0, +1.130e-005
-84.0, +1.134e-005
-83.0, +1.138e-005
-82.0, +1.142e-005
-81.0, +1.145e-005
-80.0, +1.148e-005
-79.0, +1.152e-005
-78.0, +1.156e-005
-77.0, +1.159e-005
-76.0, +1.163e-005
-75.0, +1.166e-005
-74.0, +1.170e-005
-73.0, +1.174e-005
-72.0, +1.176e-005
-71.0, +1.178e-005
-70.0, +1.182e-005
-69.0, +1.184e-005
-68.0, +1.187e-005
-67.0, +1.189e-005
-66.0, +1.192e-005
-65.0, +1.196e-005
-64.0, +1.200e-005
-63.0, +1.203e-005
-62.0, +1.205e-005
-61.0, +1.208e-005
-60.0, +1.210e-005
-59.0, +1.212e-005
-58.0, +1.214e-005
-57.0, +1.215e-005
-56.0, +1.217e-005
-55.0, +1.219e-005
-54.0, +1.221e-005
-53.0, +1.223e-005
-52.0, +1.223e-005
-51.0, +1.225e-005
-50.0, +1.227e-005
-49.0, +1.229e-005
-48.0, +1.230e-005
-47.0, +1.233e-005
-46.0, +1.235e-005
-45.0, +1.237e-005
-44.0, +1.239e-005
-43.0, +1.240e-005
-42.0, +1.241e-005
-41.0, +1.242e-005
-40.0, +1.242e-005
-39.0, +1.243e-005
-38.0, +1.244e-005
-37.0, +1.244e-005
-36.0, +1.244e-005
-35.0, +1.245e-005
-34.0, +1.247e-005
-33.0, +1.247e-005
-32.0, +1.247e-005
-31.0, +1.248e-005
-30.0, +1.249e-005
-29.0, +1.250e-005
-28.0, +1.251e-005
-27.0, +1.251e-005
-26.0, +1.252e-005
-25.0, +1.253e-005
-24.0, +1.253e-005
-23.0, +1.253e-005
-22.0, +1.253e-005
-21.0, +1.253e-005
-20.0, +1.253e-005
-19.0, +1.253e-005
-18.0, +1.253e-005
-17.0, +1.253e-005
-16.0, +1.251e-005
-15.0, +1.252e-005
-14.0, +1.252e-005
-13.0, +1.252e-005
-12.0, +1.251e-005
-11.0, +1.250e-005
-10.0, +1.250e-005
-9.0, +1.250e-005
-8.0, +1.249e-005
-7.0, +1.249e-005
-6.0, +1.250e-005
-5.0, +1.251e-005
-4.0, +1.251e-005
-3.0, +1.250e-005
-2.0, +1.253e-005
-1.0, +1.255e-005
0.0, +1.254e-005
1.0, +1.254e-005
2.0, +1.253e-005
3.0, +1.253e-005
4.0, +1.253e-005
5.0, +1.250e-005
6.0, +1.248e-005
7.0, +1.247e-005
8.0, +1.245e-005
9.0, +1.244e-005
10.0, +1.244e-005
11.0, +1.243e-005
12.0, +1.242e-005
13.0, +1.242e-005
14.0, +1.242e-005
15.0, +1.242e-005
16.0, +1.241e-005
17.0, +1.241e-005
18.0, +1.240e-005
19.0, +1.240e-005
20.0, +1.238e-005
21.0, +1.237e-005
22.0, +1.237e-005
23.0, +1.236e-005
24.0, +1.235e-005
25.0, +1.235e-005
26.0, +1.235e-005
27.0, +1.234e-005
28.0, +1.233e-005
29.0, +1.231e-005
30.0, +1.230e-005
31.0, +1.229e-005
32.0, +1.228e-005
33.0, +1.228e-005
34.0, +1.228e-005
35.0, +1.227e-005
36.0, +1.226e-005
37.0, +1.225e-005
38.0, +1.224e-005
39.0, +1.223e-005
40.0, +1.221e-005
41.0, +1.221e-005
42.0, +1.221e-005
43.0, +1.220e-005
44.0, +1.219e-005
45.0, +1.219e-005
46.0, +1.219e-005
47.0, +1.217e-005
48.0, +1.216e-005
49.0, +1.215e-005
50.0, +1.215e-005
51.0, +1.214e-005
52.0, +1.214e-005
53.0, +1.213e-005
54.0, +1.213e-005
55.0, +1.213e-005
56.0, +1.212e-005
57.0, +1.212e-005
58.0, +1.211e-005
59.0, +1.210e-005
60.0, +1.207e-005
61.0, +1.206e-005
62.0, +1.205e-005
63.0, +1.204e-005
64.0, +1.202e-005
65.0, +1.201e-005
66.0, +1.201e-005
67.0, +1.200e-005
68.0, +1.200e-005
69.0, +1.198e-005
70.0, +1.198e-005
71.0, +1.198e-005
72.0, +1.197e-005
73.0, +1.197e-005
74.0, +1.197e-005
75.0, +1.197e-005
76.0, +1.197e-005
77.0, +1.196e-005
78.0, +1.196e-005
79.0, +1.194e-005
80.0, +1.192e-005
81.0, +1.192e-005
82.0, +1.191e-005
83.0, +1.190e-005
84.0, +1.189e-005
85.0, +1.188e-005
86.0, +1.188e-005
87.0, +1.187e-005
88.0, +1.186e-005
89.0, +1.185e-005
90.0, +1.185e-005
91.0, +1.184e-005
92.0, +1.184e-005
93.0, +1.183e-005
94.0, +1.183e-005
95.0, +1.182e-005
96.0, +1.182e-005
97.0, +1.181e-005
98.0, +1.181e-005
99.0, +1.180e-005
100.0, +1.180e-005
101.0, +1.179e-005
102.0, +1.179e-005
103.0, +1.178e-005
104.0, +1.177e-005
105.0, +1.177e-005
106.0, +1.177e-005
107.0, +1.176e-005
108.0, +1.175e-005
109.0, +1.175e-005
110.0, +1.175e-005
111.0, +1.175e-005
112.0, +1.174e-005
113.0, +1.174e-005
114.0, +1.175e-005
115.0, +1.175e-005
116.0, +1.174e-005
117.0, +1.173e-005
118.0, +1.173e-005
119.0, +1.172e-005
120.0, +1.170e-005
121.0, +1.170e-005
122.0, +1.169e-005
123.0, +1.168e-005
124.0, +1.167e-005
125.0, +1.167e-005
126.0, +1.167e-005
127.0, +1.167e-005
128.0, +1.166e-005
129.0, +1.166e-005
130.0, +1.166e-005
131.0, +1.166e-005
132.0, +1.165e-005
133.0, +1.164e-005
134.0, +1.165e-005
135.0, +1.165e-005
136.0, +1.164e-005
137.0, +1.164e-005
138.0, +1.164e-005
139.0, +1.164e-005
140.0, +1.163e-005
141.0, +1.162e-005
142.0, +1.163e-005
143.0, +1.163e-005
144.0, +1.162e-005
145.0, +1.162e-005
146.0, +1.162e-005
147.0, +1.162e-005
148.0, +1.162e-005
149.0, +1.161e-005
150.0, +1.162e-005
151.0, +1.162e-005
152.0, +1.162e-005
153.0, +1.163e-005
154.0, +1.164e-005
155.0, +1.164e-005
156.0, +1.164e-005
157.0, +1.164e-005
158.0, +1.164e-005
159.0, +1.164e-005
160.0, +1.162e-005
161.0, +1.163e-005
162.0, +1.163e-005
163.0, +1.162e-005
164.0, +1.162e-005
165.0, +1.162e-005
166.0, +1.162e-005
167.0, +1.163e-005
168.0, +1.162e-005
169.0, +1.162e-005
170.0, +1.163e-005
171.0, +1.163e-005
172.0, +1.163e-005
173.0, +1.163e-005
174.0, +1.164e-005
175.0, +1.164e-005
176.0, +1.164e-005
177.0, +1.165e-005
178.0, +1.165e-005
179.0, +1.166e-005
180.0, +1.166e-005
181.0, +1.166e-005
182.0, +1.166e-005
183.0, +1.166e-005
184.0, +1.165e-005
185.0, +1.166e-005
186.0, +1.166e-005
187.0, +1.166e-005
188.0, +1.166e-005
189.0, +1.166e-005
190.0, +1.167e-005
191.0, +1.167e-005
192.0, +1.167e-005
193.0, +1.168e-005
194.0, +1.170e-005
195.0, +1.170e-005
196.0, +1.171e-005
197.0, +1.171e-005
198.0, +1.172e-005
199.0, +1.173e-005
200.0, +1.171e-005
201.0, +1.172e-005
202.0, +1.173e-005
203.0, +1.173e-005
204.0, +1.173e-005
205.0, +1.173e-005
206.0, +1.174e-005
207.0, +1.175e-005
208.0, +1.175e-005
209.0, +1.175e-005
210.0, +1.175e-005
211.0, +1.175e-005
212.0, +1.176e-005
213.0, +1.176e-005
214.0, +1.178e-005
215.0, +1.179e-005
216.0, +1.180e-005
217.0, +1.180e-005
218.0, +1.181e-005
219.0, +1.182e-005
220.0, +1.182e-005
221.0, +1.182e-005
222.0, +1.182e-005
223.0, +1.182e-005
224.0, +1.183e-005
225.0, +1.183e-005
226.0, +1.184e-005
227.0, +1.184e-005
228.0, +1.184e-005
229.0, +1.184e-005
230.0, +1.187e-005
231.0, +1.187e-005
232.0, +1.187e-005
233.0, +1.188e-005
234.0, +1.189e-005
235.0, +1.191e-005
236.0, +1.192e-005
237.0, +1.192e-005
238.0, +1.193e-005
239.0, +1.193e-005
240.0, +1.193e-005
241.0, +1.194e-005
242.0, +1.195e-005
243.0, +1.195e-005
244.0, +1.195e-005
245.0, +1.196e-005
246.0, +1.196e-005
247.0, +1.198e-005
248.0, +1.198e-005
249.0, +1.198e-005
250.0, +1.200e-005
251.0, +1.201e-005
252.0, +1.203e-005
253.0, +1.203e-005
254.0, +1.205e-005
255.0, +1.207e-005
256.0, +1.207e-005
257.0, +1.208e-005
258.0, +1.210e-005
259.0, +1.210e-005
260.0, +1.212e-005
261.0, +1.212e-005
262.0, +1.213e-005
263.0, +1.213e-005
264.0, +1.213e-005
265.0, +1.214e-005
266.0, +1.215e-005
267.0, +1.215e-005
268.0, +1.215e-005
269.0, +1.215e-005
270.0, +1.217e-005
271.0, +1.218e-005
272.0, +1.218e-005
273.0, +1.219e-005
274.0, +1.221e-005
275.0, +1.222e-005
276.0, +1.223e-005
277.0, +1.223e-005
278.0, +1.224e-005
279.0, +1.225e-005
280.0, +1.225e-005
281.0, +1.226e-005
282.0, +1.228e-005
283.0, +1.228e-005
284.0, +1.229e-005
285.0, +1.230e-005
286.0, +1.232e-005
287.0, +1.234e-005
288.0, +1.234e-005
289.0, +1.234e-005
290.0, +1.236e-005
291.0, +1.237e-005
292.0, +1.238e-005
293.0, +1.239e-005
294.0, +1.240e-005
295.0, +1.242e-005
296.0, +1.243e-005
297.0, +1.244e-005
298.0, +1.245e-005
299.0, +1.248e-005
300.0, +1.249e-005
299.0, +1.182e-005
*
**
