# Supplementary material for: DFT and CV data of 4-phenyl-substituted dichloro(bis{2-[1-(phenyl)-1H-1,2,3-triazol-4-yl-κN3]pyridine-κN})iron(II) coordination compounds
Source: Data Brief. 2018 Oct 27;21:1458–71. doi: 10.1016/j.dib.2018.10.085 (PMC6234228; doi:10.1016/j.dib.2018.10.085)
Supplement: Supplementary file 4 — Supplementary material. [file mmc4.zip › Fe_CV_raw_data/FeL2-2/100FC.TXT]

Date: 04-Apr-2017
Time: 16:18:06
Label: 
Cyclic Voltammetry

Exp. Conditions:
Init E (mV) = 300
High E (mV) = 300
Low E (mV) = -620
Init P/N = N
V (mV/sec) = 100
Number of Segments = 2
Sample Interval (mV) = 1
Quiet Time (sec) = 10
Sensitivity (A/V) = 1E-5

2 Sets of Data
Total Number of Data Points = 1841
##
Potential (mV), Current (A)

Segment = 1
Negative
Number of Data Points = 920
#
299.0, +3.528e-006
298.0, +3.474e-006
297.0, +3.425e-006
296.0, +3.389e-006
295.0, +3.351e-006
294.0, +3.323e-006
293.0, +3.302e-006
292.0, +3.279e-006
291.0, +3.266e-006
290.0, +3.249e-006
289.0, +3.233e-006
288.0, +3.218e-006
287.0, +3.204e-006
286.0, +3.184e-006
285.0, +3.169e-006
284.0, +3.148e-006
283.0, +3.133e-006
282.0, +3.119e-006
281.0, +3.105e-006
280.0, +3.092e-006
279.0, +3.084e-006
278.0, +3.071e-006
277.0, +3.063e-006
276.0, +3.053e-006
275.0, +3.046e-006
274.0, +3.033e-006
273.0, +3.019e-006
272.0, +3.001e-006
271.0, +2.989e-006
270.0, +2.975e-006
269.0, +2.961e-006
268.0, +2.943e-006
267.0, +2.935e-006
266.0, +2.923e-006
265.0, +2.913e-006
264.0, +2.903e-006
263.0, +2.896e-006
262.0, +2.889e-006
261.0, +2.885e-006
260.0, +2.873e-006
259.0, +2.867e-006
258.0, +2.860e-006
257.0, +2.853e-006
256.0, +2.846e-006
255.0, +2.836e-006
254.0, +2.824e-006
253.0, +2.816e-006
252.0, +2.806e-006
251.0, +2.799e-006
250.0, +2.788e-006
249.0, +2.774e-006
248.0, +2.764e-006
247.0, +2.756e-006
246.0, +2.742e-006
245.0, +2.732e-006
244.0, +2.718e-006
243.0, +2.709e-006
242.0, +2.702e-006
241.0, +2.694e-006
240.0, +2.685e-006
239.0, +2.683e-006
238.0, +2.674e-006
237.0, +2.670e-006
236.0, +2.662e-006
235.0, +2.655e-006
234.0, +2.647e-006
233.0, +2.635e-006
232.0, +2.620e-006
231.0, +2.612e-006
230.0, +2.596e-006
229.0, +2.584e-006
228.0, +2.570e-006
227.0, +2.557e-006
226.0, +2.549e-006
225.0, +2.540e-006
224.0, +2.529e-006
223.0, +2.524e-006
222.0, +2.516e-006
221.0, +2.509e-006
220.0, +2.502e-006
219.0, +2.496e-006
218.0, +2.491e-006
217.0, +2.484e-006
216.0, +2.476e-006
215.0, +2.471e-006
214.0, +2.464e-006
213.0, +2.457e-006
212.0, +2.444e-006
211.0, +2.434e-006
210.0, +2.424e-006
209.0, +2.416e-006
208.0, +2.407e-006
207.0, +2.400e-006
206.0, +2.388e-006
205.0, +2.381e-006
204.0, +2.365e-006
203.0, +2.352e-006
202.0, +2.339e-006
201.0, +2.325e-006
200.0, +2.311e-006
199.0, +2.303e-006
198.0, +2.290e-006
197.0, +2.283e-006
196.0, +2.275e-006
195.0, +2.268e-006
194.0, +2.255e-006
193.0, +2.241e-006
192.0, +2.223e-006
191.0, +2.207e-006
190.0, +2.192e-006
189.0, +2.178e-006
188.0, +2.160e-006
187.0, +2.147e-006
186.0, +2.133e-006
185.0, +2.124e-006
184.0, +2.115e-006
183.0, +2.106e-006
182.0, +2.093e-006
181.0, +2.083e-006
180.0, +2.070e-006
179.0, +2.057e-006
178.0, +2.039e-006
177.0, +2.019e-006
176.0, +2.000e-006
175.0, +1.982e-006
174.0, +1.961e-006
173.0, +1.945e-006
172.0, +1.928e-006
171.0, +1.916e-006
170.0, +1.902e-006
169.0, +1.883e-006
168.0, +1.861e-006
167.0, +1.841e-006
166.0, +1.820e-006
165.0, +1.798e-006
164.0, +1.773e-006
163.0, +1.752e-006
162.0, +1.729e-006
161.0, +1.713e-006
160.0, +1.692e-006
159.0, +1.665e-006
158.0, +1.638e-006
157.0, +1.617e-006
156.0, +1.590e-006
155.0, +1.568e-006
154.0, +1.540e-006
153.0, +1.515e-006
152.0, +1.490e-006
151.0, +1.462e-006
150.0, +1.429e-006
149.0, +1.401e-006
148.0, +1.368e-006
147.0, +1.340e-006
146.0, +1.308e-006
145.0, +1.277e-006
144.0, +1.243e-006
143.0, +1.214e-006
142.0, +1.179e-006
141.0, +1.147e-006
140.0, +1.106e-006
139.0, +1.066e-006
138.0, +1.031e-006
137.0, +9.957e-007
136.0, +9.548e-007
135.0, +9.133e-007
134.0, +8.658e-007
133.0, +8.305e-007
132.0, +7.908e-007
131.0, +7.438e-007
130.0, +6.962e-007
129.0, +6.531e-007
128.0, +6.108e-007
127.0, +5.672e-007
126.0, +5.157e-007
125.0, +4.691e-007
124.0, +4.255e-007
123.0, +3.762e-007
122.0, +3.217e-007
121.0, +2.712e-007
120.0, +2.197e-007
119.0, +1.670e-007
118.0, +1.112e-007
117.0, +6.147e-008
116.0, +1.177e-008
115.0, -3.793e-008
114.0, -9.199e-008
113.0, -1.434e-007
112.0, -1.931e-007
111.0, -2.472e-007
110.0, -3.056e-007
109.0, -3.571e-007
108.0, -4.129e-007
107.0, -4.687e-007
106.0, -5.236e-007
105.0, -5.785e-007
104.0, -6.343e-007
103.0, -6.866e-007
102.0, -7.442e-007
101.0, -7.996e-007
100.0, -8.549e-007
99.0, -9.046e-007
98.0, -9.591e-007
97.0, -1.009e-006
96.0, -1.065e-006
95.0, -1.111e-006
94.0, -1.160e-006
93.0, -1.209e-006
92.0, -1.265e-006
91.0, -1.308e-006
90.0, -1.353e-006
89.0, -1.395e-006
88.0, -1.444e-006
87.0, -1.487e-006
86.0, -1.525e-006
85.0, -1.559e-006
84.0, -1.603e-006
83.0, -1.642e-006
82.0, -1.683e-006
81.0, -1.715e-006
80.0, -1.746e-006
79.0, -1.778e-006
78.0, -1.812e-006
77.0, -1.838e-006
76.0, -1.865e-006
75.0, -1.887e-006
74.0, -1.915e-006
73.0, -1.940e-006
72.0, -1.961e-006
71.0, -1.978e-006
70.0, -1.998e-006
69.0, -2.014e-006
68.0, -2.030e-006
67.0, -2.039e-006
66.0, -2.055e-006
65.0, -2.075e-006
64.0, -2.093e-006
63.0, -2.106e-006
62.0, -2.120e-006
61.0, -2.131e-006
60.0, -2.143e-006
59.0, -2.147e-006
58.0, -2.148e-006
57.0, -2.148e-006
56.0, -2.150e-006
55.0, -2.150e-006
54.0, -2.151e-006
53.0, -2.147e-006
52.0, -2.147e-006
51.0, -2.140e-006
50.0, -2.134e-006
49.0, -2.127e-006
48.0, -2.116e-006
47.0, -2.102e-006
46.0, -2.091e-006
45.0, -2.077e-006
44.0, -2.069e-006
43.0, -2.054e-006
42.0, -2.041e-006
41.0, -2.031e-006
40.0, -2.024e-006
39.0, -2.017e-006
38.0, -2.010e-006
37.0, -1.997e-006
36.0, -1.989e-006
35.0, -1.978e-006
34.0, -1.964e-006
33.0, -1.950e-006
32.0, -1.936e-006
31.0, -1.918e-006
30.0, -1.904e-006
29.0, -1.889e-006
28.0, -1.875e-006
27.0, -1.861e-006
26.0, -1.847e-006
25.0, -1.834e-006
24.0, -1.824e-006
23.0, -1.813e-006
22.0, -1.801e-006
21.0, -1.791e-006
20.0, -1.783e-006
19.0, -1.770e-006
18.0, -1.755e-006
17.0, -1.742e-006
16.0, -1.726e-006
15.0, -1.712e-006
14.0, -1.698e-006
13.0, -1.679e-006
12.0, -1.665e-006
11.0, -1.651e-006
10.0, -1.637e-006
9.0, -1.630e-006
8.0, -1.620e-006
7.0, -1.607e-006
6.0, -1.598e-006
5.0, -1.588e-006
4.0, -1.578e-006
3.0, -1.564e-006
2.0, -1.557e-006
1.0, -1.548e-006
0.0, -1.541e-006
-1.0, -1.532e-006
-2.0, -1.525e-006
-3.0, -1.514e-006
-4.0, -1.507e-006
-5.0, -1.491e-006
-6.0, -1.479e-006
-7.0, -1.469e-006
-8.0, -1.457e-006
-9.0, -1.447e-006
-10.0, -1.440e-006
-11.0, -1.433e-006
-12.0, -1.428e-006
-13.0, -1.423e-006
-14.0, -1.419e-006
-15.0, -1.419e-006
-16.0, -1.416e-006
-17.0, -1.412e-006
-18.0, -1.409e-006
-19.0, -1.403e-006
-20.0, -1.396e-006
-21.0, -1.389e-006
-22.0, -1.382e-006
-23.0, -1.378e-006
-24.0, -1.375e-006
-25.0, -1.371e-006
-26.0, -1.370e-006
-27.0, -1.369e-006
-28.0, -1.369e-006
-29.0, -1.368e-006
-30.0, -1.368e-006
-31.0, -1.368e-006
-32.0, -1.366e-006
-33.0, -1.364e-006
-34.0, -1.362e-006
-35.0, -1.357e-006
-36.0, -1.355e-006
-37.0, -1.349e-006
-38.0, -1.347e-006
-39.0, -1.345e-006
-40.0, -1.341e-006
-41.0, -1.335e-006
-42.0, -1.333e-006
-43.0, -1.327e-006
-44.0, -1.326e-006
-45.0, -1.321e-006
-46.0, -1.317e-006
-47.0, -1.317e-006
-48.0, -1.317e-006
-49.0, -1.315e-006
-50.0, -1.316e-006
-51.0, -1.311e-006
-52.0, -1.309e-006
-53.0, -1.307e-006
-54.0, -1.304e-006
-55.0, -1.304e-006
-56.0, -1.304e-006
-57.0, -1.302e-006
-58.0, -1.306e-006
-59.0, -1.303e-006
-60.0, -1.304e-006
-61.0, -1.301e-006
-62.0, -1.300e-006
-63.0, -1.302e-006
-64.0, -1.303e-006
-65.0, -1.301e-006
-66.0, -1.304e-006
-67.0, -1.304e-006
-68.0, -1.308e-006
-69.0, -1.306e-006
-70.0, -1.305e-006
-71.0, -1.310e-006
-72.0, -1.312e-006
-73.0, -1.312e-006
-74.0, -1.314e-006
-75.0, -1.314e-006
-76.0, -1.318e-006
-77.0, -1.319e-006
-78.0, -1.322e-006
-79.0, -1.328e-006
-80.0, -1.335e-006
-81.0, -1.339e-006
-82.0, -1.347e-006
-83.0, -1.351e-006
-84.0, -1.358e-006
-85.0, -1.360e-006
-86.0, -1.360e-006
-87.0, -1.362e-006
-88.0, -1.366e-006
-89.0, -1.367e-006
-90.0, -1.368e-006
-91.0, -1.369e-006
-92.0, -1.370e-006
-93.0, -1.371e-006
-94.0, -1.372e-006
-95.0, -1.378e-006
-96.0, -1.382e-006
-97.0, -1.388e-006
-98.0, -1.394e-006
-99.0, -1.399e-006
-100.0, -1.406e-006
-101.0, -1.413e-006
-102.0, -1.413e-006
-103.0, -1.416e-006
-104.0, -1.417e-006
-105.0, -1.419e-006
-106.0, -1.421e-006
-107.0, -1.423e-006
-108.0, -1.430e-006
-109.0, -1.437e-006
-110.0, -1.443e-006
-111.0, -1.455e-006
-112.0, -1.467e-006
-113.0, -1.478e-006
-114.0, -1.490e-006
-115.0, -1.497e-006
-116.0, -1.506e-006
-117.0, -1.518e-006
-118.0, -1.527e-006
-119.0, -1.540e-006
-120.0, -1.552e-006
-121.0, -1.566e-006
-122.0, -1.580e-006
-123.0, -1.592e-006
-124.0, -1.601e-006
-125.0, -1.610e-006
-126.0, -1.618e-006
-127.0, -1.628e-006
-128.0, -1.639e-006
-129.0, -1.650e-006
-130.0, -1.664e-006
-131.0, -1.681e-006
-132.0, -1.701e-006
-133.0, -1.716e-006
-134.0, -1.732e-006
-135.0, -1.750e-006
-136.0, -1.767e-006
-137.0, -1.780e-006
-138.0, -1.794e-006
-139.0, -1.808e-006
-140.0, -1.824e-006
-141.0, -1.842e-006
-142.0, -1.855e-006
-143.0, -1.876e-006
-144.0, -1.897e-006
-145.0, -1.920e-006
-146.0, -1.942e-006
-147.0, -1.961e-006
-148.0, -1.981e-006
-149.0, -2.002e-006
-150.0, -2.023e-006
-151.0, -2.051e-006
-152.0, -2.073e-006
-153.0, -2.095e-006
-154.0, -2.123e-006
-155.0, -2.145e-006
-156.0, -2.169e-006
-157.0, -2.190e-006
-158.0, -2.211e-006
-159.0, -2.234e-006
-160.0, -2.259e-006
-161.0, -2.285e-006
-162.0, -2.313e-006
-163.0, -2.339e-006
-164.0, -2.367e-006
-165.0, -2.393e-006
-166.0, -2.425e-006
-167.0, -2.456e-006
-168.0, -2.485e-006
-169.0, -2.513e-006
-170.0, -2.546e-006
-171.0, -2.577e-006
-172.0, -2.609e-006
-173.0, -2.638e-006
-174.0, -2.670e-006
-175.0, -2.699e-006
-176.0, -2.733e-006
-177.0, -2.764e-006
-178.0, -2.804e-006
-179.0, -2.836e-006
-180.0, -2.871e-006
-181.0, -2.900e-006
-182.0, -2.935e-006
-183.0, -2.971e-006
-184.0, -3.003e-006
-185.0, -3.037e-006
-186.0, -3.072e-006
-187.0, -3.105e-006
-188.0, -3.145e-006
-189.0, -3.186e-006
-190.0, -3.222e-006
-191.0, -3.264e-006
-192.0, -3.299e-006
-193.0, -3.338e-006
-194.0, -3.376e-006
-195.0, -3.415e-006
-196.0, -3.451e-006
-197.0, -3.488e-006
-198.0, -3.528e-006
-199.0, -3.571e-006
-200.0, -3.614e-006
-201.0, -3.654e-006
-202.0, -3.693e-006
-203.0, -3.734e-006
-204.0, -3.775e-006
-205.0, -3.818e-006
-206.0, -3.853e-006
-207.0, -3.892e-006
-208.0, -3.937e-006
-209.0, -3.979e-006
-210.0, -4.022e-006
-211.0, -4.061e-006
-212.0, -4.100e-006
-213.0, -4.144e-006
-214.0, -4.184e-006
-215.0, -4.223e-006
-216.0, -4.264e-006
-217.0, -4.304e-006
-218.0, -4.353e-006
-219.0, -4.397e-006
-220.0, -4.437e-006
-221.0, -4.477e-006
-222.0, -4.521e-006
-223.0, -4.565e-006
-224.0, -4.609e-006
-225.0, -4.646e-006
-226.0, -4.686e-006
-227.0, -4.733e-006
-228.0, -4.779e-006
-229.0, -4.819e-006
-230.0, -4.859e-006
-231.0, -4.901e-006
-232.0, -4.946e-006
-233.0, -4.989e-006
-234.0, -5.025e-006
-235.0, -5.063e-006
-236.0, -5.109e-006
-237.0, -5.151e-006
-238.0, -5.193e-006
-239.0, -5.235e-006
-240.0, -5.276e-006
-241.0, -5.319e-006
-242.0, -5.365e-006
-243.0, -5.402e-006
-244.0, -5.444e-006
-245.0, -5.485e-006
-246.0, -5.528e-006
-247.0, -5.573e-006
-248.0, -5.613e-006
-249.0, -5.651e-006
-250.0, -5.695e-006
-251.0, -5.737e-006
-252.0, -5.780e-006
-253.0, -5.817e-006
-254.0, -5.853e-006
-255.0, -5.902e-006
-256.0, -5.944e-006
-257.0, -5.984e-006
-258.0, -6.021e-006
-259.0, -6.056e-006
-260.0, -6.098e-006
-261.0, -6.140e-006
-262.0, -6.175e-006
-263.0, -6.216e-006
-264.0, -6.250e-006
-265.0, -6.292e-006
-266.0, -6.333e-006
-267.0, -6.372e-006
-268.0, -6.406e-006
-269.0, -6.440e-006
-270.0, -6.475e-006
-271.0, -6.512e-006
-272.0, -6.545e-006
-273.0, -6.580e-006
-274.0, -6.608e-006
-275.0, -6.642e-006
-276.0, -6.676e-006
-277.0, -6.710e-006
-278.0, -6.743e-006
-279.0, -6.778e-006
-280.0, -6.807e-006
-281.0, -6.836e-006
-282.0, -6.863e-006
-283.0, -6.888e-006
-284.0, -6.910e-006
-285.0, -6.931e-006
-286.0, -6.948e-006
-287.0, -6.976e-006
-288.0, -7.003e-006
-289.0, -7.026e-006
-290.0, -7.047e-006
-291.0, -7.067e-006
-292.0, -7.087e-006
-293.0, -7.108e-006
-294.0, -7.121e-006
-295.0, -7.141e-006
-296.0, -7.161e-006
-297.0, -7.179e-006
-298.0, -7.194e-006
-299.0, -7.208e-006
-300.0, -7.220e-006
-301.0, -7.228e-006
-302.0, -7.234e-006
-303.0, -7.241e-006
-304.0, -7.248e-006
-305.0, -7.255e-006
-306.0, -7.261e-006
-307.0, -7.267e-006
-308.0, -7.273e-006
-309.0, -7.275e-006
-310.0, -7.275e-006
-311.0, -7.276e-006
-312.0, -7.272e-006
-313.0, -7.268e-006
-314.0, -7.263e-006
-315.0, -7.256e-006
-316.0, -7.250e-006
-317.0, -7.243e-006
-318.0, -7.236e-006
-319.0, -7.233e-006
-320.0, -7.228e-006
-321.0, -7.220e-006
-322.0, -7.212e-006
-323.0, -7.199e-006
-324.0, -7.185e-006
-325.0, -7.170e-006
-326.0, -7.153e-006
-327.0, -7.138e-006
-328.0, -7.125e-006
-329.0, -7.111e-006
-330.0, -7.103e-006
-331.0, -7.090e-006
-332.0, -7.072e-006
-333.0, -7.054e-006
-334.0, -7.037e-006
-335.0, -7.023e-006
-336.0, -7.006e-006
-337.0, -6.985e-006
-338.0, -6.970e-006
-339.0, -6.954e-006
-340.0, -6.940e-006
-341.0, -6.926e-006
-342.0, -6.911e-006
-343.0, -6.894e-006
-344.0, -6.880e-006
-345.0, -6.865e-006
-346.0, -6.850e-006
-347.0, -6.829e-006
-348.0, -6.808e-006
-349.0, -6.781e-006
-350.0, -6.760e-006
-351.0, -6.739e-006
-352.0, -6.718e-006
-353.0, -6.698e-006
-354.0, -6.682e-006
-355.0, -6.661e-006
-356.0, -6.645e-006
-357.0, -6.624e-006
-358.0, -6.603e-006
-359.0, -6.583e-006
-360.0, -6.562e-006
-361.0, -6.544e-006
-362.0, -6.528e-006
-363.0, -6.508e-006
-364.0, -6.494e-006
-365.0, -6.477e-006
-366.0, -6.457e-006
-367.0, -6.441e-006
-368.0, -6.420e-006
-369.0, -6.396e-006
-370.0, -6.375e-006
-371.0, -6.354e-006
-372.0, -6.336e-006
-373.0, -6.316e-006
-374.0, -6.298e-006
-375.0, -6.283e-006
-376.0, -6.267e-006
-377.0, -6.250e-006
-378.0, -6.230e-006
-379.0, -6.208e-006
-380.0, -6.188e-006
-381.0, -6.167e-006
-382.0, -6.147e-006
-383.0, -6.133e-006
-384.0, -6.115e-006
-385.0, -6.101e-006
-386.0, -6.087e-006
-387.0, -6.074e-006
-388.0, -6.061e-006
-389.0, -6.040e-006
-390.0, -6.019e-006
-391.0, -6.004e-006
-392.0, -5.984e-006
-393.0, -5.963e-006
-394.0, -5.947e-006
-395.0, -5.930e-006
-396.0, -5.916e-006
-397.0, -5.903e-006
-398.0, -5.887e-006
-399.0, -5.877e-006
-400.0, -5.862e-006
-401.0, -5.841e-006
-402.0, -5.822e-006
-403.0, -5.805e-006
-404.0, -5.785e-006
-405.0, -5.766e-006
-406.0, -5.747e-006
-407.0, -5.735e-006
-408.0, -5.726e-006
-409.0, -5.712e-006
-410.0, -5.702e-006
-411.0, -5.692e-006
-412.0, -5.683e-006
-413.0, -5.668e-006
-414.0, -5.653e-006
-415.0, -5.635e-006
-416.0, -5.621e-006
-417.0, -5.604e-006
-418.0, -5.584e-006
-419.0, -5.566e-006
-420.0, -5.553e-006
-421.0, -5.541e-006
-422.0, -5.529e-006
-423.0, -5.518e-006
-424.0, -5.506e-006
-425.0, -5.496e-006
-426.0, -5.483e-006
-427.0, -5.469e-006
-428.0, -5.454e-006
-429.0, -5.436e-006
-430.0, -5.420e-006
-431.0, -5.406e-006
-432.0, -5.393e-006
-433.0, -5.379e-006
-434.0, -5.365e-006
-435.0, -5.351e-006
-436.0, -5.344e-006
-437.0, -5.336e-006
-438.0, -5.327e-006
-439.0, -5.318e-006
-440.0, -5.311e-006
-441.0, -5.304e-006
-442.0, -5.297e-006
-443.0, -5.287e-006
-444.0, -5.276e-006
-445.0, -5.263e-006
-446.0, -5.249e-006
-447.0, -5.236e-006
-448.0, -5.222e-006
-449.0, -5.206e-006
-450.0, -5.190e-006
-451.0, -5.174e-006
-452.0, -5.161e-006
-453.0, -5.151e-006
-454.0, -5.143e-006
-455.0, -5.137e-006
-456.0, -5.130e-006
-457.0, -5.121e-006
-458.0, -5.113e-006
-459.0, -5.105e-006
-460.0, -5.096e-006
-461.0, -5.083e-006
-462.0, -5.069e-006
-463.0, -5.056e-006
-464.0, -5.048e-006
-465.0, -5.037e-006
-466.0, -5.024e-006
-467.0, -5.012e-006
-468.0, -5.005e-006
-469.0, -4.996e-006
-470.0, -4.985e-006
-471.0, -4.974e-006
-472.0, -4.966e-006
-473.0, -4.959e-006
-474.0, -4.952e-006
-475.0, -4.945e-006
-476.0, -4.940e-006
-477.0, -4.933e-006
-478.0, -4.927e-006
-479.0, -4.924e-006
-480.0, -4.917e-006
-481.0, -4.910e-006
-482.0, -4.903e-006
-483.0, -4.895e-006
-484.0, -4.890e-006
-485.0, -4.882e-006
-486.0, -4.870e-006
-487.0, -4.863e-006
-488.0, -4.854e-006
-489.0, -4.842e-006
-490.0, -4.830e-006
-491.0, -4.818e-006
-492.0, -4.809e-006
-493.0, -4.801e-006
-494.0, -4.792e-006
-495.0, -4.785e-006
-496.0, -4.778e-006
-497.0, -4.771e-006
-498.0, -4.765e-006
-499.0, -4.758e-006
-500.0, -4.752e-006
-501.0, -4.747e-006
-502.0, -4.741e-006
-503.0, -4.740e-006
-504.0, -4.738e-006
-505.0, -4.733e-006
-506.0, -4.728e-006
-507.0, -4.721e-006
-508.0, -4.715e-006
-509.0, -4.708e-006
-510.0, -4.701e-006
-511.0, -4.696e-006
-512.0, -4.691e-006
-513.0, -4.688e-006
-514.0, -4.684e-006
-515.0, -4.677e-006
-516.0, -4.670e-006
-517.0, -4.662e-006
-518.0, -4.652e-006
-519.0, -4.644e-006
-520.0, -4.631e-006
-521.0, -4.621e-006
-522.0, -4.613e-006
-523.0, -4.606e-006
-524.0, -4.599e-006
-525.0, -4.592e-006
-526.0, -4.582e-006
-527.0, -4.581e-006
-528.0, -4.575e-006
-529.0, -4.569e-006
-530.0, -4.563e-006
-531.0, -4.557e-006
-532.0, -4.553e-006
-533.0, -4.550e-006
-534.0, -4.545e-006
-535.0, -4.544e-006
-536.0, -4.544e-006
-537.0, -4.543e-006
-538.0, -4.542e-006
-539.0, -4.541e-006
-540.0, -4.537e-006
-541.0, -4.532e-006
-542.0, -4.525e-006
-543.0, -4.521e-006
-544.0, -4.514e-006
-545.0, -4.508e-006
-546.0, -4.503e-006
-547.0, -4.499e-006
-548.0, -4.497e-006
-549.0, -4.497e-006
-550.0, -4.495e-006
-551.0, -4.495e-006
-552.0, -4.493e-006
-553.0, -4.490e-006
-554.0, -4.485e-006
-555.0, -4.479e-006
-556.0, -4.473e-006
-557.0, -4.465e-006
-558.0, -4.456e-006
-559.0, -4.451e-006
-560.0, -4.443e-006
-561.0, -4.437e-006
-562.0, -4.429e-006
-563.0, -4.421e-006
-564.0, -4.415e-006
-565.0, -4.410e-006
-566.0, -4.403e-006
-567.0, -4.400e-006
-568.0, -4.396e-006
-569.0, -4.395e-006
-570.0, -4.394e-006
-571.0, -4.392e-006
-572.0, -4.391e-006
-573.0, -4.385e-006
-574.0, -4.380e-006
-575.0, -4.378e-006
-576.0, -4.372e-006
-577.0, -4.367e-006
-578.0, -4.362e-006
-579.0, -4.357e-006
-580.0, -4.356e-006
-581.0, -4.354e-006
-582.0, -4.350e-006
-583.0, -4.350e-006
-584.0, -4.350e-006
-585.0, -4.350e-006
-586.0, -4.350e-006
-587.0, -4.349e-006
-588.0, -4.349e-006
-589.0, -4.349e-006
-590.0, -4.348e-006
-591.0, -4.348e-006
-592.0, -4.346e-006
-593.0, -4.345e-006
-594.0, -4.344e-006
-595.0, -4.341e-006
-596.0, -4.338e-006
-597.0, -4.336e-006
-598.0, -4.331e-006
-599.0, -4.333e-006
-600.0, -4.327e-006
-601.0, -4.321e-006
-602.0, -4.317e-006
-603.0, -4.313e-006
-604.0, -4.310e-006
-605.0, -4.307e-006
-606.0, -4.300e-006
-607.0, -4.301e-006
-608.0, -4.299e-006
-609.0, -4.299e-006
-610.0, -4.298e-006
-611.0, -4.297e-006
-612.0, -4.296e-006
-613.0, -4.296e-006
-614.0, -4.293e-006
-615.0, -4.293e-006
-616.0, -4.291e-006
-617.0, -4.290e-006
-618.0, -4.266e-006
-619.0, -4.255e-006
-620.0, -4.246e-006
*
Segment = 2
Positive
Number of Data Points = 920
#
-619.0, -4.136e-006
-618.0, -3.971e-006
-617.0, -3.905e-006
-616.0, -3.846e-006
-615.0, -3.771e-006
-614.0, -3.715e-006
-613.0, -3.675e-006
-612.0, -3.627e-006
-611.0, -3.585e-006
-610.0, -3.544e-006
-609.0, -3.505e-006
-608.0, -3.470e-006
-607.0, -3.442e-006
-606.0, -3.407e-006
-605.0, -3.384e-006
-604.0, -3.350e-006
-603.0, -3.321e-006
-602.0, -3.290e-006
-601.0, -3.262e-006
-600.0, -3.235e-006
-599.0, -3.204e-006
-598.0, -3.171e-006
-597.0, -3.149e-006
-596.0, -3.122e-006
-595.0, -3.098e-006
-594.0, -3.072e-006
-593.0, -3.044e-006
-592.0, -3.026e-006
-591.0, -3.008e-006
-590.0, -2.987e-006
-589.0, -2.972e-006
-588.0, -2.945e-006
-587.0, -2.925e-006
-586.0, -2.903e-006
-585.0, -2.878e-006
-584.0, -2.853e-006
-583.0, -2.832e-006
-582.0, -2.811e-006
-581.0, -2.796e-006
-580.0, -2.773e-006
-579.0, -2.756e-006
-578.0, -2.739e-006
-577.0, -2.721e-006
-576.0, -2.699e-006
-575.0, -2.675e-006
-574.0, -2.654e-006
-573.0, -2.640e-006
-572.0, -2.617e-006
-571.0, -2.599e-006
-570.0, -2.583e-006
-569.0, -2.569e-006
-568.0, -2.559e-006
-567.0, -2.544e-006
-566.0, -2.526e-006
-565.0, -2.511e-006
-564.0, -2.488e-006
-563.0, -2.468e-006
-562.0, -2.447e-006
-561.0, -2.427e-006
-560.0, -2.414e-006
-559.0, -2.397e-006
-558.0, -2.383e-006
-557.0, -2.372e-006
-556.0, -2.355e-006
-555.0, -2.340e-006
-554.0, -2.322e-006
-553.0, -2.302e-006
-552.0, -2.287e-006
-551.0, -2.267e-006
-550.0, -2.250e-006
-549.0, -2.238e-006
-548.0, -2.220e-006
-547.0, -2.207e-006
-546.0, -2.196e-006
-545.0, -2.183e-006
-544.0, -2.175e-006
-543.0, -2.166e-006
-542.0, -2.155e-006
-541.0, -2.145e-006
-540.0, -2.124e-006
-539.0, -2.107e-006
-538.0, -2.093e-006
-537.0, -2.074e-006
-536.0, -2.055e-006
-535.0, -2.039e-006
-534.0, -2.026e-006
-533.0, -2.020e-006
-532.0, -2.005e-006
-531.0, -1.991e-006
-530.0, -1.981e-006
-529.0, -1.970e-006
-528.0, -1.957e-006
-527.0, -1.942e-006
-526.0, -1.928e-006
-525.0, -1.918e-006
-524.0, -1.899e-006
-523.0, -1.886e-006
-522.0, -1.873e-006
-521.0, -1.859e-006
-520.0, -1.846e-006
-519.0, -1.832e-006
-518.0, -1.822e-006
-517.0, -1.820e-006
-516.0, -1.806e-006
-515.0, -1.795e-006
-514.0, -1.787e-006
-513.0, -1.780e-006
-512.0, -1.772e-006
-511.0, -1.758e-006
-510.0, -1.744e-006
-509.0, -1.735e-006
-508.0, -1.718e-006
-507.0, -1.704e-006
-506.0, -1.689e-006
-505.0, -1.673e-006
-504.0, -1.661e-006
-503.0, -1.648e-006
-502.0, -1.637e-006
-501.0, -1.632e-006
-500.0, -1.619e-006
-499.0, -1.611e-006
-498.0, -1.600e-006
-497.0, -1.590e-006
-496.0, -1.583e-006
-495.0, -1.569e-006
-494.0, -1.555e-006
-493.0, -1.547e-006
-492.0, -1.528e-006
-491.0, -1.518e-006
-490.0, -1.506e-006
-489.0, -1.492e-006
-488.0, -1.484e-006
-487.0, -1.471e-006
-486.0, -1.459e-006
-485.0, -1.451e-006
-484.0, -1.440e-006
-483.0, -1.433e-006
-482.0, -1.426e-006
-481.0, -1.419e-006
-480.0, -1.416e-006
-479.0, -1.407e-006
-478.0, -1.400e-006
-477.0, -1.394e-006
-476.0, -1.380e-006
-475.0, -1.372e-006
-474.0, -1.361e-006
-473.0, -1.348e-006
-472.0, -1.340e-006
-471.0, -1.326e-006
-470.0, -1.312e-006
-469.0, -1.304e-006
-468.0, -1.285e-006
-467.0, -1.272e-006
-466.0, -1.259e-006
-465.0, -1.246e-006
-464.0, -1.239e-006
-463.0, -1.232e-006
-462.0, -1.225e-006
-461.0, -1.222e-006
-460.0, -1.213e-006
-459.0, -1.206e-006
-458.0, -1.199e-006
-457.0, -1.190e-006
-456.0, -1.182e-006
-455.0, -1.169e-006
-454.0, -1.157e-006
-453.0, -1.150e-006
-452.0, -1.137e-006
-451.0, -1.124e-006
-450.0, -1.112e-006
-449.0, -1.098e-006
-448.0, -1.090e-006
-447.0, -1.077e-006
-446.0, -1.065e-006
-445.0, -1.058e-006
-444.0, -1.049e-006
-443.0, -1.042e-006
-442.0, -1.037e-006
-441.0, -1.029e-006
-440.0, -1.027e-006
-439.0, -1.020e-006
-438.0, -1.013e-006
-437.0, -1.006e-006
-436.0, -9.936e-007
-435.0, -9.848e-007
-434.0, -9.787e-007
-433.0, -9.687e-007
-432.0, -9.617e-007
-431.0, -9.530e-007
-430.0, -9.426e-007
-429.0, -9.347e-007
-428.0, -9.181e-007
-427.0, -9.038e-007
-426.0, -8.933e-007
-425.0, -8.811e-007
-424.0, -8.711e-007
-423.0, -8.606e-007
-422.0, -8.527e-007
-421.0, -8.501e-007
-420.0, -8.379e-007
-419.0, -8.314e-007
-418.0, -8.270e-007
-417.0, -8.201e-007
-416.0, -8.148e-007
-415.0, -8.013e-007
-414.0, -7.878e-007
-413.0, -7.804e-007
-412.0, -7.660e-007
-411.0, -7.538e-007
-410.0, -7.446e-007
-409.0, -7.342e-007
-408.0, -7.316e-007
-407.0, -7.246e-007
-406.0, -7.172e-007
-405.0, -7.106e-007
-404.0, -6.971e-007
-403.0, -6.858e-007
-402.0, -6.749e-007
-401.0, -6.631e-007
-400.0, -6.561e-007
-399.0, -6.492e-007
-398.0, -6.426e-007
-397.0, -6.422e-007
-396.0, -6.326e-007
-395.0, -6.274e-007
-394.0, -6.243e-007
-393.0, -6.173e-007
-392.0, -6.104e-007
-391.0, -6.034e-007
-390.0, -5.964e-007
-389.0, -5.960e-007
-388.0, -5.851e-007
-387.0, -5.768e-007
-386.0, -5.702e-007
-385.0, -5.620e-007
-384.0, -5.537e-007
-383.0, -5.397e-007
-382.0, -5.262e-007
-381.0, -5.197e-007
-380.0, -5.035e-007
-379.0, -4.905e-007
-378.0, -4.787e-007
-377.0, -4.665e-007
-376.0, -4.595e-007
-375.0, -4.525e-007
-374.0, -4.460e-007
-373.0, -4.456e-007
-372.0, -4.368e-007
-371.0, -4.294e-007
-370.0, -4.238e-007
-369.0, -4.155e-007
-368.0, -4.072e-007
-367.0, -3.941e-007
-366.0, -3.802e-007
-365.0, -3.732e-007
-364.0, -3.619e-007
-363.0, -3.523e-007
-362.0, -3.440e-007
-361.0, -3.326e-007
-360.0, -3.270e-007
-359.0, -3.196e-007
-358.0, -3.113e-007
-357.0, -3.047e-007
-356.0, -2.917e-007
-355.0, -2.803e-007
-354.0, -2.720e-007
-353.0, -2.629e-007
-352.0, -2.563e-007
-351.0, -2.502e-007
-350.0, -2.459e-007
-349.0, -2.407e-007
-348.0, -2.337e-007
-347.0, -2.267e-007
-346.0, -2.197e-007
-345.0, -2.110e-007
-344.0, -2.027e-007
-343.0, -1.896e-007
-342.0, -1.796e-007
-341.0, -1.696e-007
-340.0, -1.548e-007
-339.0, -1.404e-007
-338.0, -1.273e-007
-337.0, -1.112e-007
-336.0, -1.003e-007
-335.0, -8.763e-008
-334.0, -7.673e-008
-333.0, -7.063e-008
-332.0, -5.798e-008
-331.0, -4.970e-008
-330.0, -4.229e-008
-329.0, -3.226e-008
-328.0, -2.529e-008
-327.0, -1.700e-008
-326.0, -8.284e-009
-325.0, +8.711e-010
-324.0, +1.962e-008
-323.0, +3.618e-008
-322.0, +5.014e-008
-321.0, +6.583e-008
-320.0, +8.152e-008
-319.0, +1.007e-007
-318.0, +1.134e-007
-317.0, +1.203e-007
-316.0, +1.343e-007
-315.0, +1.482e-007
-314.0, +1.604e-007
-313.0, +1.718e-007
-312.0, +1.796e-007
-311.0, +1.966e-007
-310.0, +2.158e-007
-309.0, +2.298e-007
-308.0, +2.502e-007
-307.0, +2.712e-007
-306.0, +2.917e-007
-305.0, +3.122e-007
-304.0, +3.239e-007
-303.0, +3.396e-007
-302.0, +3.536e-007
-301.0, +3.627e-007
-300.0, +3.836e-007
-299.0, +4.041e-007
-298.0, +4.246e-007
-297.0, +4.482e-007
-296.0, +4.678e-007
-295.0, +4.887e-007
-294.0, +5.083e-007
-293.0, +5.223e-007
-292.0, +5.410e-007
-291.0, +5.580e-007
-290.0, +5.768e-007
-289.0, +5.990e-007
-288.0, +6.212e-007
-287.0, +6.487e-007
-286.0, +6.696e-007
-285.0, +6.901e-007
-284.0, +7.202e-007
-283.0, +7.455e-007
-282.0, +7.669e-007
-281.0, +7.935e-007
-280.0, +8.157e-007
-279.0, +8.436e-007
-278.0, +8.676e-007
-277.0, +8.876e-007
-276.0, +9.116e-007
-275.0, +9.351e-007
-274.0, +9.626e-007
-273.0, +9.901e-007
-272.0, +1.017e-006
-271.0, +1.045e-006
-270.0, +1.072e-006
-269.0, +1.102e-006
-268.0, +1.140e-006
-267.0, +1.168e-006
-266.0, +1.197e-006
-265.0, +1.225e-006
-264.0, +1.254e-006
-263.0, +1.285e-006
-262.0, +1.312e-006
-261.0, +1.340e-006
-260.0, +1.374e-006
-259.0, +1.407e-006
-258.0, +1.437e-006
-257.0, +1.471e-006
-256.0, +1.500e-006
-255.0, +1.539e-006
-254.0, +1.572e-006
-253.0, +1.600e-006
-252.0, +1.635e-006
-251.0, +1.669e-006
-250.0, +1.705e-006
-249.0, +1.746e-006
-248.0, +1.781e-006
-247.0, +1.817e-006
-246.0, +1.853e-006
-245.0, +1.890e-006
-244.0, +1.939e-006
-243.0, +1.979e-006
-242.0, +2.016e-006
-241.0, +2.051e-006
-240.0, +2.089e-006
-239.0, +2.131e-006
-238.0, +2.170e-006
-237.0, +2.202e-006
-236.0, +2.244e-006
-235.0, +2.286e-006
-234.0, +2.332e-006
-233.0, +2.373e-006
-232.0, +2.414e-006
-231.0, +2.453e-006
-230.0, +2.498e-006
-229.0, +2.540e-006
-228.0, +2.586e-006
-227.0, +2.627e-006
-226.0, +2.673e-006
-225.0, +2.719e-006
-224.0, +2.764e-006
-223.0, +2.805e-006
-222.0, +2.848e-006
-221.0, +2.890e-006
-220.0, +2.937e-006
-219.0, +2.981e-006
-218.0, +3.026e-006
-217.0, +3.075e-006
-216.0, +3.124e-006
-215.0, +3.167e-006
-214.0, +3.209e-006
-213.0, +3.254e-006
-212.0, +3.304e-006
-211.0, +3.346e-006
-210.0, +3.388e-006
-209.0, +3.435e-006
-208.0, +3.482e-006
-207.0, +3.531e-006
-206.0, +3.575e-006
-205.0, +3.618e-006
-204.0, +3.673e-006
-203.0, +3.721e-006
-202.0, +3.766e-006
-201.0, +3.814e-006
-200.0, +3.864e-006
-199.0, +3.912e-006
-198.0, +3.960e-006
-197.0, +3.997e-006
-196.0, +4.051e-006
-195.0, +4.099e-006
-194.0, +4.145e-006
-193.0, +4.193e-006
-192.0, +4.238e-006
-191.0, +4.287e-006
-190.0, +4.335e-006
-189.0, +4.372e-006
-188.0, +4.421e-006
-187.0, +4.466e-006
-186.0, +4.507e-006
-185.0, +4.551e-006
-184.0, +4.589e-006
-183.0, +4.636e-006
-182.0, +4.685e-006
-181.0, +4.720e-006
-180.0, +4.763e-006
-179.0, +4.803e-006
-178.0, +4.847e-006
-177.0, +4.893e-006
-176.0, +4.929e-006
-175.0, +4.966e-006
-174.0, +5.008e-006
-173.0, +5.049e-006
-172.0, +5.093e-006
-171.0, +5.128e-006
-170.0, +5.163e-006
-169.0, +5.202e-006
-168.0, +5.241e-006
-167.0, +5.280e-006
-166.0, +5.315e-006
-165.0, +5.348e-006
-164.0, +5.389e-006
-163.0, +5.425e-006
-162.0, +5.462e-006
-161.0, +5.496e-006
-160.0, +5.526e-006
-159.0, +5.559e-006
-158.0, +5.588e-006
-157.0, +5.614e-006
-156.0, +5.650e-006
-155.0, +5.680e-006
-154.0, +5.709e-006
-153.0, +5.737e-006
-152.0, +5.763e-006
-151.0, +5.795e-006
-150.0, +5.825e-006
-149.0, +5.845e-006
-148.0, +5.876e-006
-147.0, +5.899e-006
-146.0, +5.927e-006
-145.0, +5.953e-006
-144.0, +5.970e-006
-143.0, +5.991e-006
-142.0, +6.012e-006
-141.0, +6.025e-006
-140.0, +6.051e-006
-139.0, +6.070e-006
-138.0, +6.091e-006
-137.0, +6.112e-006
-136.0, +6.133e-006
-135.0, +6.153e-006
-134.0, +6.170e-006
-133.0, +6.178e-006
-132.0, +6.194e-006
-131.0, +6.207e-006
-130.0, +6.219e-006
-129.0, +6.227e-006
-128.0, +6.234e-006
-127.0, +6.246e-006
-126.0, +6.258e-006
-125.0, +6.270e-006
-124.0, +6.287e-006
-123.0, +6.302e-006
-122.0, +6.317e-006
-121.0, +6.332e-006
-120.0, +6.344e-006
-119.0, +6.359e-006
-118.0, +6.368e-006
-117.0, +6.371e-006
-116.0, +6.378e-006
-115.0, +6.383e-006
-114.0, +6.389e-006
-113.0, +6.393e-006
-112.0, +6.393e-006
-111.0, +6.393e-006
-110.0, +6.394e-006
-109.0, +6.394e-006
-108.0, +6.400e-006
-107.0, +6.401e-006
-106.0, +6.402e-006
-105.0, +6.404e-006
-104.0, +6.406e-006
-103.0, +6.407e-006
-102.0, +6.410e-006
-101.0, +6.404e-006
-100.0, +6.410e-006
-99.0, +6.409e-006
-98.0, +6.408e-006
-97.0, +6.408e-006
-96.0, +6.407e-006
-95.0, +6.405e-006
-94.0, +6.404e-006
-93.0, +6.397e-006
-92.0, +6.403e-006
-91.0, +6.402e-006
-90.0, +6.400e-006
-89.0, +6.400e-006
-88.0, +6.399e-006
-87.0, +6.399e-006
-86.0, +6.399e-006
-85.0, +6.393e-006
-84.0, +6.393e-006
-83.0, +6.393e-006
-82.0, +6.392e-006
-81.0, +6.387e-006
-80.0, +6.382e-006
-79.0, +6.376e-006
-78.0, +6.370e-006
-77.0, +6.364e-006
-76.0, +6.362e-006
-75.0, +6.354e-006
-74.0, +6.352e-006
-73.0, +6.346e-006
-72.0, +6.335e-006
-71.0, +6.327e-006
-70.0, +6.315e-006
-69.0, +6.298e-006
-68.0, +6.295e-006
-67.0, +6.281e-006
-66.0, +6.271e-006
-65.0, +6.267e-006
-64.0, +6.260e-006
-63.0, +6.258e-006
-62.0, +6.257e-006
-61.0, +6.244e-006
-60.0, +6.243e-006
-59.0, +6.238e-006
-58.0, +6.232e-006
-57.0, +6.225e-006
-56.0, +6.218e-006
-55.0, +6.212e-006
-54.0, +6.207e-006
-53.0, +6.200e-006
-52.0, +6.199e-006
-51.0, +6.196e-006
-50.0, +6.193e-006
-49.0, +6.187e-006
-48.0, +6.181e-006
-47.0, +6.174e-006
-46.0, +6.168e-006
-45.0, +6.161e-006
-44.0, +6.156e-006
-43.0, +6.151e-006
-42.0, +6.147e-006
-41.0, +6.140e-006
-40.0, +6.133e-006
-39.0, +6.126e-006
-38.0, +6.118e-006
-37.0, +6.107e-006
-36.0, +6.106e-006
-35.0, +6.096e-006
-34.0, +6.089e-006
-33.0, +6.081e-006
-32.0, +6.074e-006
-31.0, +6.068e-006
-30.0, +6.065e-006
-29.0, +6.054e-006
-28.0, +6.053e-006
-27.0, +6.052e-006
-26.0, +6.051e-006
-25.0, +6.049e-006
-24.0, +6.045e-006
-23.0, +6.043e-006
-22.0, +6.038e-006
-21.0, +6.032e-006
-20.0, +6.032e-006
-19.0, +6.026e-006
-18.0, +6.023e-006
-17.0, +6.021e-006
-16.0, +6.017e-006
-15.0, +6.016e-006
-14.0, +6.015e-006
-13.0, +6.009e-006
-12.0, +6.015e-006
-11.0, +6.013e-006
-10.0, +6.014e-006
-9.0, +6.014e-006
-8.0, +6.015e-006
-7.0, +6.016e-006
-6.0, +6.017e-006
-5.0, +6.013e-006
-4.0, +6.020e-006
-3.0, +6.024e-006
-2.0, +6.038e-006
-1.0, +6.044e-006
0.0, +6.051e-006
1.0, +6.056e-006
2.0, +6.064e-006
3.0, +6.066e-006
4.0, +6.081e-006
5.0, +6.080e-006
6.0, +6.086e-006
7.0, +6.094e-006
8.0, +6.105e-006
9.0, +6.116e-006
10.0, +6.128e-006
11.0, +6.129e-006
12.0, +6.143e-006
13.0, +6.151e-006
14.0, +6.164e-006
15.0, +6.173e-006
16.0, +6.180e-006
17.0, +6.188e-006
18.0, +6.198e-006
19.0, +6.202e-006
20.0, +6.213e-006
21.0, +6.220e-006
22.0, +6.228e-006
23.0, +6.235e-006
24.0, +6.251e-006
25.0, +6.269e-006
26.0, +6.287e-006
27.0, +6.306e-006
28.0, +6.328e-006
29.0, +6.348e-006
30.0, +6.371e-006
31.0, +6.390e-006
32.0, +6.404e-006
33.0, +6.419e-006
34.0, +6.441e-006
35.0, +6.461e-006
36.0, +6.488e-006
37.0, +6.512e-006
38.0, +6.534e-006
39.0, +6.556e-006
40.0, +6.584e-006
41.0, +6.603e-006
42.0, +6.631e-006
43.0, +6.652e-006
44.0, +6.681e-006
45.0, +6.708e-006
46.0, +6.741e-006
47.0, +6.768e-006
48.0, +6.800e-006
49.0, +6.828e-006
50.0, +6.863e-006
51.0, +6.890e-006
52.0, +6.931e-006
53.0, +6.962e-006
54.0, +7.001e-006
55.0, +7.035e-006
56.0, +7.070e-006
57.0, +7.098e-006
58.0, +7.134e-006
59.0, +7.163e-006
60.0, +7.208e-006
61.0, +7.245e-006
62.0, +7.286e-006
63.0, +7.323e-006
64.0, +7.370e-006
65.0, +7.414e-006
66.0, +7.458e-006
67.0, +7.492e-006
68.0, +7.541e-006
69.0, +7.584e-006
70.0, +7.631e-006
71.0, +7.669e-006
72.0, +7.709e-006
73.0, +7.754e-006
74.0, +7.803e-006
75.0, +7.839e-006
76.0, +7.888e-006
77.0, +7.930e-006
78.0, +7.983e-006
79.0, +8.030e-006
80.0, +8.075e-006
81.0, +8.118e-006
82.0, +8.167e-006
83.0, +8.209e-006
84.0, +8.258e-006
85.0, +8.294e-006
86.0, +8.343e-006
87.0, +8.385e-006
88.0, +8.428e-006
89.0, +8.470e-006
90.0, +8.512e-006
91.0, +8.552e-006
92.0, +8.601e-006
93.0, +8.636e-006
94.0, +8.676e-006
95.0, +8.710e-006
96.0, +8.745e-006
97.0, +8.779e-006
98.0, +8.816e-006
99.0, +8.844e-006
100.0, +8.884e-006
101.0, +8.912e-006
102.0, +8.948e-006
103.0, +8.974e-006
104.0, +9.002e-006
105.0, +9.026e-006
106.0, +9.054e-006
107.0, +9.069e-006
108.0, +9.097e-006
109.0, +9.112e-006
110.0, +9.133e-006
111.0, +9.147e-006
112.0, +9.158e-006
113.0, +9.167e-006
114.0, +9.181e-006
115.0, +9.186e-006
116.0, +9.205e-006
117.0, +9.213e-006
118.0, +9.225e-006
119.0, +9.235e-006
120.0, +9.245e-006
121.0, +9.251e-006
122.0, +9.259e-006
123.0, +9.253e-006
124.0, +9.259e-006
125.0, +9.256e-006
126.0, +9.254e-006
127.0, +9.249e-006
128.0, +9.241e-006
129.0, +9.232e-006
130.0, +9.225e-006
131.0, +9.212e-006
132.0, +9.210e-006
133.0, +9.199e-006
134.0, +9.191e-006
135.0, +9.179e-006
136.0, +9.169e-006
137.0, +9.160e-006
138.0, +9.153e-006
139.0, +9.136e-006
140.0, +9.130e-006
141.0, +9.118e-006
142.0, +9.110e-006
143.0, +9.096e-006
144.0, +9.082e-006
145.0, +9.065e-006
146.0, +9.049e-006
147.0, +9.024e-006
148.0, +9.010e-006
149.0, +8.990e-006
150.0, +8.975e-006
151.0, +8.958e-006
152.0, +8.941e-006
153.0, +8.925e-006
154.0, +8.910e-006
155.0, +8.886e-006
156.0, +8.872e-006
157.0, +8.851e-006
158.0, +8.831e-006
159.0, +8.810e-006
160.0, +8.789e-006
161.0, +8.773e-006
162.0, +8.760e-006
163.0, +8.740e-006
164.0, +8.728e-006
165.0, +8.710e-006
166.0, +8.695e-006
167.0, +8.681e-006
168.0, +8.662e-006
169.0, +8.641e-006
170.0, +8.619e-006
171.0, +8.597e-006
172.0, +8.582e-006
173.0, +8.562e-006
174.0, +8.543e-006
175.0, +8.524e-006
176.0, +8.507e-006
177.0, +8.488e-006
178.0, +8.467e-006
179.0, +8.446e-006
180.0, +8.432e-006
181.0, +8.412e-006
182.0, +8.394e-006
183.0, +8.379e-006
184.0, +8.368e-006
185.0, +8.355e-006
186.0, +8.341e-006
187.0, +8.325e-006
188.0, +8.316e-006
189.0, +8.302e-006
190.0, +8.285e-006
191.0, +8.266e-006
192.0, +8.250e-006
193.0, +8.233e-006
194.0, +8.214e-006
195.0, +8.194e-006
196.0, +8.181e-006
197.0, +8.169e-006
198.0, +8.158e-006
199.0, +8.145e-006
200.0, +8.133e-006
201.0, +8.124e-006
202.0, +8.111e-006
203.0, +8.094e-006
204.0, +8.084e-006
205.0, +8.067e-006
206.0, +8.053e-006
207.0, +8.037e-006
208.0, +8.019e-006
209.0, +8.004e-006
210.0, +7.993e-006
211.0, +7.976e-006
212.0, +7.969e-006
213.0, +7.960e-006
214.0, +7.954e-006
215.0, +7.946e-006
216.0, +7.937e-006
217.0, +7.929e-006
218.0, +7.918e-006
219.0, +7.901e-006
220.0, +7.894e-006
221.0, +7.877e-006
222.0, +7.862e-006
223.0, +7.850e-006
224.0, +7.834e-006
225.0, +7.825e-006
226.0, +7.818e-006
227.0, +7.799e-006
228.0, +7.796e-006
229.0, +7.789e-006
230.0, +7.782e-006
231.0, +7.777e-006
232.0, +7.768e-006
233.0, +7.760e-006
234.0, +7.754e-006
235.0, +7.741e-006
236.0, +7.738e-006
237.0, +7.730e-006
238.0, +7.717e-006
239.0, +7.707e-006
240.0, +7.694e-006
241.0, +7.683e-006
242.0, +7.671e-006
243.0, +7.654e-006
244.0, +7.647e-006
245.0, +7.639e-006
246.0, +7.631e-006
247.0, +7.625e-006
248.0, +7.616e-006
249.0, +7.608e-006
250.0, +7.602e-006
251.0, +7.590e-006
252.0, +7.585e-006
253.0, +7.578e-006
254.0, +7.572e-006
255.0, +7.571e-006
256.0, +7.567e-006
257.0, +7.567e-006
258.0, +7.562e-006
259.0, +7.554e-006
260.0, +7.553e-006
261.0, +7.546e-006
262.0, +7.539e-006
263.0, +7.533e-006
264.0, +7.523e-006
265.0, +7.516e-006
266.0, +7.509e-006
267.0, +7.497e-006
268.0, +7.496e-006
269.0, +7.489e-006
270.0, +7.482e-006
271.0, +7.476e-006
272.0, +7.468e-006
273.0, +7.461e-006
274.0, +7.455e-006
275.0, +7.442e-006
276.0, +7.440e-006
277.0, +7.432e-006
278.0, +7.424e-006
279.0, +7.417e-006
280.0, +7.411e-006
281.0, +7.402e-006
282.0, +7.395e-006
283.0, +7.384e-006
284.0, +7.383e-006
285.0, +7.379e-006
286.0, +7.377e-006
287.0, +7.375e-006
288.0, +7.374e-006
289.0, +7.373e-006
290.0, +7.373e-006
291.0, +7.368e-006
292.0, +7.367e-006
293.0, +7.362e-006
294.0, +7.357e-006
295.0, +7.352e-006
296.0, +7.346e-006
297.0, +7.340e-006
298.0, +7.329e-006
299.0, +7.328e-006
300.0, +7.324e-006
299.0, +7.135e-006
*
**
