# Supplementary material for: DFT and CV data of 4-phenyl-substituted dichloro(bis{2-[1-(phenyl)-1H-1,2,3-triazol-4-yl-κN3]pyridine-κN})iron(II) coordination compounds
Source: Data Brief. 2018 Oct 27;21:1458–71. doi: 10.1016/j.dib.2018.10.085 (PMC6234228; doi:10.1016/j.dib.2018.10.085)
Supplement: Supplementary file 4 — Supplementary material. [file mmc4.zip › Fe_CV_raw_data/FeL2-2/150_01.TXT]

Date: 04-Apr-2017
Time: 15:59:29
Label: 
Cyclic Voltammetry

Exp. Conditions:
Init E (mV) = 300
High E (mV) = 300
Low E (mV) = -620
Init P/N = N
V (mV/sec) = 150
Number of Segments = 2
Sample Interval (mV) = 1
Quiet Time (sec) = 10
Sensitivity (A/V) = 1E-5

2 Sets of Data
Total Number of Data Points = 1840
##
Potential (mV), Current (A)

Segment = 1
Negative
Number of Data Points = 920
#
299.0, +1.894e-006
298.0, +1.785e-006
297.0, +1.758e-006
296.0, +1.718e-006
295.0, +1.672e-006
294.0, +1.642e-006
293.0, +1.619e-006
292.0, +1.597e-006
291.0, +1.571e-006
290.0, +1.550e-006
289.0, +1.540e-006
288.0, +1.524e-006
287.0, +1.511e-006
286.0, +1.498e-006
285.0, +1.482e-006
284.0, +1.470e-006
283.0, +1.451e-006
282.0, +1.431e-006
281.0, +1.416e-006
280.0, +1.397e-006
279.0, +1.379e-006
278.0, +1.361e-006
277.0, +1.347e-006
276.0, +1.338e-006
275.0, +1.330e-006
274.0, +1.323e-006
273.0, +1.320e-006
272.0, +1.311e-006
271.0, +1.303e-006
270.0, +1.295e-006
269.0, +1.287e-006
268.0, +1.280e-006
267.0, +1.266e-006
266.0, +1.253e-006
265.0, +1.244e-006
264.0, +1.230e-006
263.0, +1.217e-006
262.0, +1.205e-006
261.0, +1.191e-006
260.0, +1.184e-006
259.0, +1.171e-006
258.0, +1.158e-006
257.0, +1.151e-006
256.0, +1.142e-006
255.0, +1.134e-006
254.0, +1.127e-006
253.0, +1.121e-006
252.0, +1.118e-006
251.0, +1.111e-006
250.0, +1.106e-006
249.0, +1.099e-006
248.0, +1.084e-006
247.0, +1.077e-006
246.0, +1.065e-006
245.0, +1.052e-006
244.0, +1.045e-006
243.0, +1.029e-006
242.0, +1.015e-006
241.0, +1.010e-006
240.0, +9.918e-007
239.0, +9.835e-007
238.0, +9.774e-007
237.0, +9.678e-007
236.0, +9.644e-007
235.0, +9.578e-007
234.0, +9.504e-007
233.0, +9.474e-007
232.0, +9.399e-007
231.0, +9.330e-007
230.0, +9.282e-007
229.0, +9.247e-007
228.0, +9.238e-007
227.0, +9.177e-007
226.0, +9.168e-007
225.0, +9.103e-007
224.0, +8.990e-007
223.0, +8.920e-007
222.0, +8.846e-007
221.0, +8.754e-007
220.0, +8.741e-007
219.0, +8.610e-007
218.0, +8.545e-007
217.0, +8.514e-007
216.0, +8.388e-007
215.0, +8.292e-007
214.0, +8.222e-007
213.0, +8.096e-007
212.0, +8.030e-007
211.0, +7.952e-007
210.0, +7.887e-007
209.0, +7.847e-007
208.0, +7.751e-007
207.0, +7.647e-007
206.0, +7.568e-007
205.0, +7.512e-007
204.0, +7.446e-007
203.0, +7.377e-007
202.0, +7.333e-007
201.0, +7.320e-007
200.0, +7.259e-007
199.0, +7.259e-007
198.0, +7.224e-007
197.0, +7.176e-007
196.0, +7.159e-007
195.0, +7.089e-007
194.0, +7.019e-007
193.0, +7.002e-007
192.0, +6.862e-007
191.0, +6.788e-007
190.0, +6.749e-007
189.0, +6.640e-007
188.0, +6.592e-007
187.0, +6.487e-007
186.0, +6.387e-007
185.0, +6.321e-007
184.0, +6.208e-007
183.0, +6.086e-007
182.0, +6.003e-007
181.0, +5.912e-007
180.0, +5.877e-007
179.0, +5.811e-007
178.0, +5.807e-007
177.0, +5.759e-007
176.0, +5.694e-007
175.0, +5.650e-007
174.0, +5.580e-007
173.0, +5.519e-007
172.0, +5.480e-007
171.0, +5.410e-007
170.0, +5.384e-007
169.0, +5.380e-007
168.0, +5.301e-007
167.0, +5.301e-007
166.0, +5.293e-007
165.0, +5.249e-007
164.0, +5.214e-007
163.0, +5.149e-007
162.0, +5.083e-007
161.0, +5.066e-007
160.0, +4.974e-007
159.0, +4.905e-007
158.0, +4.870e-007
157.0, +4.835e-007
156.0, +4.813e-007
155.0, +4.743e-007
154.0, +4.687e-007
153.0, +4.621e-007
152.0, +4.504e-007
151.0, +4.403e-007
150.0, +4.277e-007
149.0, +4.159e-007
148.0, +4.089e-007
147.0, +4.007e-007
146.0, +3.954e-007
145.0, +3.932e-007
144.0, +3.841e-007
143.0, +3.815e-007
142.0, +3.797e-007
141.0, +3.749e-007
140.0, +3.693e-007
139.0, +3.627e-007
138.0, +3.557e-007
137.0, +3.544e-007
136.0, +3.479e-007
135.0, +3.422e-007
134.0, +3.396e-007
133.0, +3.383e-007
132.0, +3.374e-007
131.0, +3.322e-007
130.0, +3.313e-007
129.0, +3.261e-007
128.0, +3.174e-007
127.0, +3.108e-007
126.0, +3.039e-007
125.0, +2.973e-007
124.0, +2.956e-007
123.0, +2.847e-007
122.0, +2.816e-007
121.0, +2.799e-007
120.0, +2.672e-007
119.0, +2.585e-007
118.0, +2.498e-007
117.0, +2.372e-007
116.0, +2.293e-007
115.0, +2.175e-007
114.0, +2.071e-007
113.0, +2.053e-007
112.0, +1.962e-007
111.0, +1.910e-007
110.0, +1.896e-007
109.0, +1.879e-007
108.0, +1.870e-007
107.0, +1.814e-007
106.0, +1.783e-007
105.0, +1.753e-007
104.0, +1.683e-007
103.0, +1.617e-007
102.0, +1.552e-007
101.0, +1.491e-007
100.0, +1.478e-007
99.0, +1.426e-007
98.0, +1.426e-007
97.0, +1.426e-007
96.0, +1.360e-007
95.0, +1.308e-007
94.0, +1.264e-007
93.0, +1.195e-007
92.0, +1.138e-007
91.0, +1.068e-007
90.0, +9.984e-008
89.0, +9.722e-008
88.0, +8.501e-008
87.0, +7.717e-008
86.0, +7.106e-008
85.0, +6.539e-008
84.0, +5.144e-008
83.0, +3.749e-008
82.0, +2.529e-008
81.0, +2.180e-008
80.0, +1.133e-008
79.0, +3.487e-009
78.0, -4.796e-009
77.0, -4.796e-009
76.0, -4.796e-009
75.0, -5.668e-009
74.0, -7.412e-009
73.0, -6.104e-009
72.0, -1.264e-008
71.0, -1.831e-008
70.0, -2.398e-008
69.0, -3.052e-008
68.0, -3.662e-008
67.0, -4.185e-008
66.0, -4.839e-008
65.0, -4.883e-008
64.0, -5.406e-008
63.0, -5.537e-008
62.0, -5.711e-008
61.0, -5.755e-008
60.0, -5.929e-008
59.0, -6.627e-008
58.0, -7.193e-008
57.0, -7.499e-008
56.0, -8.719e-008
55.0, -9.286e-008
54.0, -1.011e-007
53.0, -1.112e-007
52.0, -1.125e-007
51.0, -1.208e-007
50.0, -1.264e-007
49.0, -1.273e-007
48.0, -1.395e-007
47.0, -1.474e-007
46.0, -1.526e-007
45.0, -1.635e-007
44.0, -1.696e-007
43.0, -1.779e-007
42.0, -1.857e-007
41.0, -1.875e-007
40.0, -1.971e-007
39.0, -2.014e-007
38.0, -2.053e-007
37.0, -2.071e-007
36.0, -2.101e-007
35.0, -2.171e-007
34.0, -2.241e-007
33.0, -2.258e-007
32.0, -2.332e-007
31.0, -2.376e-007
30.0, -2.437e-007
29.0, -2.476e-007
28.0, -2.476e-007
27.0, -2.485e-007
26.0, -2.485e-007
25.0, -2.485e-007
24.0, -2.555e-007
23.0, -2.594e-007
22.0, -2.620e-007
21.0, -2.686e-007
20.0, -2.742e-007
19.0, -2.812e-007
18.0, -2.873e-007
17.0, -2.890e-007
16.0, -2.973e-007
15.0, -3.052e-007
14.0, -3.108e-007
13.0, -3.174e-007
12.0, -3.235e-007
11.0, -3.305e-007
10.0, -3.361e-007
9.0, -3.379e-007
8.0, -3.466e-007
7.0, -3.488e-007
6.0, -3.518e-007
5.0, -3.579e-007
4.0, -3.588e-007
3.0, -3.728e-007
2.0, -3.867e-007
1.0, -3.932e-007
0.0, -4.063e-007
-1.0, -4.181e-007
-2.0, -4.268e-007
-3.0, -4.399e-007
-4.0, -4.399e-007
-5.0, -4.399e-007
-6.0, -4.421e-007
-7.0, -4.425e-007
-8.0, -4.469e-007
-9.0, -4.469e-007
-10.0, -4.477e-007
-11.0, -4.482e-007
-12.0, -4.504e-007
-13.0, -4.569e-007
-14.0, -4.626e-007
-15.0, -4.647e-007
-16.0, -4.774e-007
-17.0, -4.835e-007
-18.0, -4.913e-007
-19.0, -5.001e-007
-20.0, -5.014e-007
-21.0, -5.101e-007
-22.0, -5.175e-007
-23.0, -5.201e-007
-24.0, -5.328e-007
-25.0, -5.450e-007
-26.0, -5.545e-007
-27.0, -5.676e-007
-28.0, -5.742e-007
-29.0, -5.811e-007
-30.0, -5.868e-007
-31.0, -5.886e-007
-32.0, -5.947e-007
-33.0, -5.986e-007
-34.0, -6.025e-007
-35.0, -6.082e-007
-36.0, -6.147e-007
-37.0, -6.217e-007
-38.0, -6.282e-007
-39.0, -6.295e-007
-40.0, -6.378e-007
-41.0, -6.409e-007
-42.0, -6.430e-007
-43.0, -6.457e-007
-44.0, -6.457e-007
-45.0, -6.526e-007
-46.0, -6.596e-007
-47.0, -6.618e-007
-48.0, -6.744e-007
-49.0, -6.827e-007
-50.0, -6.901e-007
-51.0, -7.036e-007
-52.0, -7.106e-007
-53.0, -7.180e-007
-54.0, -7.250e-007
-55.0, -7.268e-007
-56.0, -7.372e-007
-57.0, -7.420e-007
-58.0, -7.451e-007
-59.0, -7.512e-007
-60.0, -7.586e-007
-61.0, -7.721e-007
-62.0, -7.847e-007
-63.0, -7.930e-007
-64.0, -8.074e-007
-65.0, -8.187e-007
-66.0, -8.266e-007
-67.0, -8.331e-007
-68.0, -8.340e-007
-69.0, -8.418e-007
-70.0, -8.484e-007
-71.0, -8.545e-007
-72.0, -8.676e-007
-73.0, -8.767e-007
-74.0, -8.894e-007
-75.0, -9.024e-007
-76.0, -9.094e-007
-77.0, -9.229e-007
-78.0, -9.365e-007
-79.0, -9.443e-007
-80.0, -9.604e-007
-81.0, -9.692e-007
-82.0, -9.805e-007
-83.0, -9.923e-007
-84.0, -1.000e-006
-85.0, -1.008e-006
-86.0, -1.014e-006
-87.0, -1.017e-006
-88.0, -1.028e-006
-89.0, -1.032e-006
-90.0, -1.041e-006
-91.0, -1.048e-006
-92.0, -1.055e-006
-93.0, -1.069e-006
-94.0, -1.081e-006
-95.0, -1.090e-006
-96.0, -1.109e-006
-97.0, -1.121e-006
-98.0, -1.134e-006
-99.0, -1.148e-006
-100.0, -1.157e-006
-101.0, -1.171e-006
-102.0, -1.185e-006
-103.0, -1.194e-006
-104.0, -1.207e-006
-105.0, -1.216e-006
-106.0, -1.229e-006
-107.0, -1.241e-006
-108.0, -1.249e-006
-109.0, -1.263e-006
-110.0, -1.276e-006
-111.0, -1.292e-006
-112.0, -1.314e-006
-113.0, -1.329e-006
-114.0, -1.345e-006
-115.0, -1.365e-006
-116.0, -1.378e-006
-117.0, -1.392e-006
-118.0, -1.400e-006
-119.0, -1.407e-006
-120.0, -1.425e-006
-121.0, -1.438e-006
-122.0, -1.451e-006
-123.0, -1.465e-006
-124.0, -1.479e-006
-125.0, -1.500e-006
-126.0, -1.520e-006
-127.0, -1.535e-006
-128.0, -1.557e-006
-129.0, -1.573e-006
-130.0, -1.587e-006
-131.0, -1.606e-006
-132.0, -1.620e-006
-133.0, -1.641e-006
-134.0, -1.657e-006
-135.0, -1.678e-006
-136.0, -1.704e-006
-137.0, -1.729e-006
-138.0, -1.752e-006
-139.0, -1.773e-006
-140.0, -1.787e-006
-141.0, -1.807e-006
-142.0, -1.824e-006
-143.0, -1.839e-006
-144.0, -1.862e-006
-145.0, -1.883e-006
-146.0, -1.909e-006
-147.0, -1.936e-006
-148.0, -1.957e-006
-149.0, -1.981e-006
-150.0, -2.006e-006
-151.0, -2.030e-006
-152.0, -2.059e-006
-153.0, -2.082e-006
-154.0, -2.110e-006
-155.0, -2.138e-006
-156.0, -2.159e-006
-157.0, -2.186e-006
-158.0, -2.208e-006
-159.0, -2.229e-006
-160.0, -2.261e-006
-161.0, -2.286e-006
-162.0, -2.314e-006
-163.0, -2.345e-006
-164.0, -2.371e-006
-165.0, -2.405e-006
-166.0, -2.439e-006
-167.0, -2.462e-006
-168.0, -2.494e-006
-169.0, -2.522e-006
-170.0, -2.551e-006
-171.0, -2.584e-006
-172.0, -2.609e-006
-173.0, -2.637e-006
-174.0, -2.670e-006
-175.0, -2.698e-006
-176.0, -2.733e-006
-177.0, -2.765e-006
-178.0, -2.800e-006
-179.0, -2.835e-006
-180.0, -2.870e-006
-181.0, -2.899e-006
-182.0, -2.931e-006
-183.0, -2.963e-006
-184.0, -2.996e-006
-185.0, -3.019e-006
-186.0, -3.054e-006
-187.0, -3.082e-006
-188.0, -3.114e-006
-189.0, -3.152e-006
-190.0, -3.188e-006
-191.0, -3.221e-006
-192.0, -3.263e-006
-193.0, -3.292e-006
-194.0, -3.326e-006
-195.0, -3.364e-006
-196.0, -3.396e-006
-197.0, -3.431e-006
-198.0, -3.466e-006
-199.0, -3.499e-006
-200.0, -3.544e-006
-201.0, -3.585e-006
-202.0, -3.623e-006
-203.0, -3.661e-006
-204.0, -3.691e-006
-205.0, -3.729e-006
-206.0, -3.765e-006
-207.0, -3.792e-006
-208.0, -3.828e-006
-209.0, -3.860e-006
-210.0, -3.894e-006
-211.0, -3.934e-006
-212.0, -3.970e-006
-213.0, -4.010e-006
-214.0, -4.050e-006
-215.0, -4.078e-006
-216.0, -4.118e-006
-217.0, -4.153e-006
-218.0, -4.189e-006
-219.0, -4.225e-006
-220.0, -4.255e-006
-221.0, -4.290e-006
-222.0, -4.330e-006
-223.0, -4.366e-006
-224.0, -4.406e-006
-225.0, -4.442e-006
-226.0, -4.473e-006
-227.0, -4.508e-006
-228.0, -4.546e-006
-229.0, -4.583e-006
-230.0, -4.618e-006
-231.0, -4.648e-006
-232.0, -4.688e-006
-233.0, -4.726e-006
-234.0, -4.768e-006
-235.0, -4.804e-006
-236.0, -4.838e-006
-237.0, -4.873e-006
-238.0, -4.912e-006
-239.0, -4.942e-006
-240.0, -4.983e-006
-241.0, -5.018e-006
-242.0, -5.049e-006
-243.0, -5.084e-006
-244.0, -5.120e-006
-245.0, -5.157e-006
-246.0, -5.198e-006
-247.0, -5.227e-006
-248.0, -5.263e-006
-249.0, -5.303e-006
-250.0, -5.341e-006
-251.0, -5.377e-006
-252.0, -5.412e-006
-253.0, -5.447e-006
-254.0, -5.482e-006
-255.0, -5.520e-006
-256.0, -5.562e-006
-257.0, -5.598e-006
-258.0, -5.631e-006
-259.0, -5.666e-006
-260.0, -5.695e-006
-261.0, -5.737e-006
-262.0, -5.767e-006
-263.0, -5.797e-006
-264.0, -5.831e-006
-265.0, -5.865e-006
-266.0, -5.896e-006
-267.0, -5.937e-006
-268.0, -5.965e-006
-269.0, -5.999e-006
-270.0, -6.028e-006
-271.0, -6.056e-006
-272.0, -6.090e-006
-273.0, -6.122e-006
-274.0, -6.148e-006
-275.0, -6.175e-006
-276.0, -6.202e-006
-277.0, -6.230e-006
-278.0, -6.253e-006
-279.0, -6.276e-006
-280.0, -6.307e-006
-281.0, -6.330e-006
-282.0, -6.358e-006
-283.0, -6.381e-006
-284.0, -6.403e-006
-285.0, -6.430e-006
-286.0, -6.451e-006
-287.0, -6.462e-006
-288.0, -6.486e-006
-289.0, -6.500e-006
-290.0, -6.514e-006
-291.0, -6.533e-006
-292.0, -6.547e-006
-293.0, -6.562e-006
-294.0, -6.579e-006
-295.0, -6.590e-006
-296.0, -6.609e-006
-297.0, -6.627e-006
-298.0, -6.641e-006
-299.0, -6.653e-006
-300.0, -6.666e-006
-301.0, -6.677e-006
-302.0, -6.685e-006
-303.0, -6.687e-006
-304.0, -6.694e-006
-305.0, -6.695e-006
-306.0, -6.696e-006
-307.0, -6.696e-006
-308.0, -6.696e-006
-309.0, -6.696e-006
-310.0, -6.696e-006
-311.0, -6.693e-006
-312.0, -6.696e-006
-313.0, -6.696e-006
-314.0, -6.696e-006
-315.0, -6.696e-006
-316.0, -6.696e-006
-317.0, -6.696e-006
-318.0, -6.694e-006
-319.0, -6.688e-006
-320.0, -6.686e-006
-321.0, -6.679e-006
-322.0, -6.671e-006
-323.0, -6.659e-006
-324.0, -6.647e-006
-325.0, -6.635e-006
-326.0, -6.623e-006
-327.0, -6.610e-006
-328.0, -6.603e-006
-329.0, -6.590e-006
-330.0, -6.581e-006
-331.0, -6.573e-006
-332.0, -6.558e-006
-333.0, -6.545e-006
-334.0, -6.532e-006
-335.0, -6.518e-006
-336.0, -6.511e-006
-337.0, -6.500e-006
-338.0, -6.487e-006
-339.0, -6.480e-006
-340.0, -6.471e-006
-341.0, -6.459e-006
-342.0, -6.444e-006
-343.0, -6.427e-006
-344.0, -6.414e-006
-345.0, -6.400e-006
-346.0, -6.381e-006
-347.0, -6.360e-006
-348.0, -6.345e-006
-349.0, -6.332e-006
-350.0, -6.316e-006
-351.0, -6.299e-006
-352.0, -6.289e-006
-353.0, -6.275e-006
-354.0, -6.263e-006
-355.0, -6.248e-006
-356.0, -6.227e-006
-357.0, -6.212e-006
-358.0, -6.196e-006
-359.0, -6.171e-006
-360.0, -6.160e-006
-361.0, -6.145e-006
-362.0, -6.131e-006
-363.0, -6.122e-006
-364.0, -6.108e-006
-365.0, -6.095e-006
-366.0, -6.088e-006
-367.0, -6.075e-006
-368.0, -6.066e-006
-369.0, -6.049e-006
-370.0, -6.030e-006
-371.0, -6.016e-006
-372.0, -5.996e-006
-373.0, -5.978e-006
-374.0, -5.957e-006
-375.0, -5.939e-006
-376.0, -5.928e-006
-377.0, -5.914e-006
-378.0, -5.901e-006
-379.0, -5.893e-006
-380.0, -5.877e-006
-381.0, -5.866e-006
-382.0, -5.852e-006
-383.0, -5.832e-006
-384.0, -5.823e-006
-385.0, -5.809e-006
-386.0, -5.790e-006
-387.0, -5.777e-006
-388.0, -5.760e-006
-389.0, -5.746e-006
-390.0, -5.739e-006
-391.0, -5.724e-006
-392.0, -5.716e-006
-393.0, -5.707e-006
-394.0, -5.698e-006
-395.0, -5.690e-006
-396.0, -5.678e-006
-397.0, -5.668e-006
-398.0, -5.654e-006
-399.0, -5.638e-006
-400.0, -5.630e-006
-401.0, -5.615e-006
-402.0, -5.600e-006
-403.0, -5.587e-006
-404.0, -5.569e-006
-405.0, -5.557e-006
-406.0, -5.547e-006
-407.0, -5.535e-006
-408.0, -5.528e-006
-409.0, -5.520e-006
-410.0, -5.511e-006
-411.0, -5.503e-006
-412.0, -5.491e-006
-413.0, -5.479e-006
-414.0, -5.465e-006
-415.0, -5.452e-006
-416.0, -5.440e-006
-417.0, -5.429e-006
-418.0, -5.415e-006
-419.0, -5.406e-006
-420.0, -5.394e-006
-421.0, -5.386e-006
-422.0, -5.372e-006
-423.0, -5.358e-006
-424.0, -5.352e-006
-425.0, -5.345e-006
-426.0, -5.339e-006
-427.0, -5.335e-006
-428.0, -5.321e-006
-429.0, -5.320e-006
-430.0, -5.313e-006
-431.0, -5.303e-006
-432.0, -5.299e-006
-433.0, -5.292e-006
-434.0, -5.283e-006
-435.0, -5.281e-006
-436.0, -5.268e-006
-437.0, -5.261e-006
-438.0, -5.251e-006
-439.0, -5.236e-006
-440.0, -5.228e-006
-441.0, -5.216e-006
-442.0, -5.204e-006
-443.0, -5.195e-006
-444.0, -5.181e-006
-445.0, -5.176e-006
-446.0, -5.167e-006
-447.0, -5.154e-006
-448.0, -5.149e-006
-449.0, -5.142e-006
-450.0, -5.138e-006
-451.0, -5.137e-006
-452.0, -5.126e-006
-453.0, -5.124e-006
-454.0, -5.118e-006
-455.0, -5.108e-006
-456.0, -5.105e-006
-457.0, -5.096e-006
-458.0, -5.085e-006
-459.0, -5.078e-006
-460.0, -5.065e-006
-461.0, -5.058e-006
-462.0, -5.051e-006
-463.0, -5.040e-006
-464.0, -5.034e-006
-465.0, -5.031e-006
-466.0, -5.024e-006
-467.0, -5.017e-006
-468.0, -5.010e-006
-469.0, -5.004e-006
-470.0, -4.997e-006
-471.0, -4.990e-006
-472.0, -4.984e-006
-473.0, -4.975e-006
-474.0, -4.969e-006
-475.0, -4.963e-006
-476.0, -4.955e-006
-477.0, -4.949e-006
-478.0, -4.943e-006
-479.0, -4.936e-006
-480.0, -4.936e-006
-481.0, -4.935e-006
-482.0, -4.932e-006
-483.0, -4.929e-006
-484.0, -4.926e-006
-485.0, -4.924e-006
-486.0, -4.919e-006
-487.0, -4.912e-006
-488.0, -4.910e-006
-489.0, -4.906e-006
-490.0, -4.901e-006
-491.0, -4.898e-006
-492.0, -4.892e-006
-493.0, -4.890e-006
-494.0, -4.887e-006
-495.0, -4.880e-006
-496.0, -4.879e-006
-497.0, -4.872e-006
-498.0, -4.865e-006
-499.0, -4.858e-006
-500.0, -4.849e-006
-501.0, -4.844e-006
-502.0, -4.835e-006
-503.0, -4.825e-006
-504.0, -4.824e-006
-505.0, -4.817e-006
-506.0, -4.811e-006
-507.0, -4.807e-006
-508.0, -4.800e-006
-509.0, -4.797e-006
-510.0, -4.794e-006
-511.0, -4.786e-006
-512.0, -4.786e-006
-513.0, -4.785e-006
-514.0, -4.780e-006
-515.0, -4.773e-006
-516.0, -4.767e-006
-517.0, -4.762e-006
-518.0, -4.756e-006
-519.0, -4.749e-006
-520.0, -4.749e-006
-521.0, -4.746e-006
-522.0, -4.746e-006
-523.0, -4.745e-006
-524.0, -4.744e-006
-525.0, -4.744e-006
-526.0, -4.744e-006
-527.0, -4.739e-006
-528.0, -4.739e-006
-529.0, -4.738e-006
-530.0, -4.736e-006
-531.0, -4.736e-006
-532.0, -4.732e-006
-533.0, -4.731e-006
-534.0, -4.728e-006
-535.0, -4.727e-006
-536.0, -4.725e-006
-537.0, -4.720e-006
-538.0, -4.713e-006
-539.0, -4.710e-006
-540.0, -4.704e-006
-541.0, -4.701e-006
-542.0, -4.695e-006
-543.0, -4.691e-006
-544.0, -4.695e-006
-545.0, -4.695e-006
-546.0, -4.695e-006
-547.0, -4.695e-006
-548.0, -4.694e-006
-549.0, -4.694e-006
-550.0, -4.694e-006
-551.0, -4.688e-006
-552.0, -4.688e-006
-553.0, -4.687e-006
-554.0, -4.683e-006
-555.0, -4.681e-006
-556.0, -4.675e-006
-557.0, -4.672e-006
-558.0, -4.667e-006
-559.0, -4.662e-006
-560.0, -4.661e-006
-561.0, -4.658e-006
-562.0, -4.652e-006
-563.0, -4.649e-006
-564.0, -4.642e-006
-565.0, -4.642e-006
-566.0, -4.636e-006
-567.0, -4.629e-006
-568.0, -4.633e-006
-569.0, -4.628e-006
-570.0, -4.627e-006
-571.0, -4.625e-006
-572.0, -4.618e-006
-573.0, -4.621e-006
-574.0, -4.616e-006
-575.0, -4.605e-006
-576.0, -4.611e-006
-577.0, -4.607e-006
-578.0, -4.605e-006
-579.0, -4.604e-006
-580.0, -4.599e-006
-581.0, -4.599e-006
-582.0, -4.599e-006
-583.0, -4.592e-006
-584.0, -4.595e-006
-585.0, -4.594e-006
-586.0, -4.594e-006
-587.0, -4.593e-006
-588.0, -4.593e-006
-589.0, -4.593e-006
-590.0, -4.591e-006
-591.0, -4.587e-006
-592.0, -4.589e-006
-593.0, -4.588e-006
-594.0, -4.585e-006
-595.0, -4.585e-006
-596.0, -4.579e-006
-597.0, -4.581e-006
-598.0, -4.579e-006
-599.0, -4.572e-006
-600.0, -4.573e-006
-601.0, -4.572e-006
-602.0, -4.568e-006
-603.0, -4.569e-006
-604.0, -4.563e-006
-605.0, -4.559e-006
-606.0, -4.559e-006
-607.0, -4.553e-006
-608.0, -4.555e-006
-609.0, -4.555e-006
-610.0, -4.553e-006
-611.0, -4.553e-006
-612.0, -4.553e-006
-613.0, -4.557e-006
-614.0, -4.557e-006
-615.0, -4.552e-006
-616.0, -4.557e-006
-617.0, -4.556e-006
-618.0, -4.514e-006
-619.0, -4.495e-006
-620.0, -4.483e-006
*
Segment = 2
Positive
Number of Data Points = 920
#
-619.0, -4.272e-006
-618.0, -4.117e-006
-617.0, -4.035e-006
-616.0, -3.964e-006
-615.0, -3.889e-006
-614.0, -3.828e-006
-613.0, -3.780e-006
-612.0, -3.732e-006
-611.0, -3.690e-006
-610.0, -3.656e-006
-609.0, -3.619e-006
-608.0, -3.578e-006
-607.0, -3.541e-006
-606.0, -3.502e-006
-605.0, -3.468e-006
-604.0, -3.439e-006
-603.0, -3.404e-006
-602.0, -3.377e-006
-601.0, -3.346e-006
-600.0, -3.318e-006
-599.0, -3.291e-006
-598.0, -3.263e-006
-597.0, -3.235e-006
-596.0, -3.201e-006
-595.0, -3.169e-006
-594.0, -3.144e-006
-593.0, -3.116e-006
-592.0, -3.093e-006
-591.0, -3.066e-006
-590.0, -3.038e-006
-589.0, -3.023e-006
-588.0, -3.003e-006
-587.0, -2.982e-006
-586.0, -2.968e-006
-585.0, -2.947e-006
-584.0, -2.926e-006
-583.0, -2.905e-006
-582.0, -2.877e-006
-581.0, -2.854e-006
-580.0, -2.833e-006
-579.0, -2.808e-006
-578.0, -2.788e-006
-577.0, -2.771e-006
-576.0, -2.751e-006
-575.0, -2.731e-006
-574.0, -2.709e-006
-573.0, -2.688e-006
-572.0, -2.665e-006
-571.0, -2.644e-006
-570.0, -2.625e-006
-569.0, -2.604e-006
-568.0, -2.589e-006
-567.0, -2.577e-006
-566.0, -2.555e-006
-565.0, -2.539e-006
-564.0, -2.522e-006
-563.0, -2.501e-006
-562.0, -2.486e-006
-561.0, -2.465e-006
-560.0, -2.444e-006
-559.0, -2.431e-006
-558.0, -2.412e-006
-557.0, -2.394e-006
-556.0, -2.378e-006
-555.0, -2.358e-006
-554.0, -2.344e-006
-553.0, -2.325e-006
-552.0, -2.305e-006
-551.0, -2.289e-006
-550.0, -2.269e-006
-549.0, -2.251e-006
-548.0, -2.237e-006
-547.0, -2.223e-006
-546.0, -2.214e-006
-545.0, -2.200e-006
-544.0, -2.187e-006
-543.0, -2.179e-006
-542.0, -2.164e-006
-541.0, -2.150e-006
-540.0, -2.133e-006
-539.0, -2.112e-006
-538.0, -2.098e-006
-537.0, -2.081e-006
-536.0, -2.060e-006
-535.0, -2.047e-006
-534.0, -2.033e-006
-533.0, -2.021e-006
-532.0, -2.012e-006
-531.0, -1.998e-006
-530.0, -1.986e-006
-529.0, -1.972e-006
-528.0, -1.958e-006
-527.0, -1.943e-006
-526.0, -1.924e-006
-525.0, -1.905e-006
-524.0, -1.890e-006
-523.0, -1.875e-006
-522.0, -1.862e-006
-521.0, -1.848e-006
-520.0, -1.836e-006
-519.0, -1.828e-006
-518.0, -1.815e-006
-517.0, -1.804e-006
-516.0, -1.794e-006
-515.0, -1.784e-006
-514.0, -1.777e-006
-513.0, -1.765e-006
-512.0, -1.750e-006
-511.0, -1.741e-006
-510.0, -1.724e-006
-509.0, -1.709e-006
-508.0, -1.695e-006
-507.0, -1.677e-006
-506.0, -1.661e-006
-505.0, -1.648e-006
-504.0, -1.636e-006
-503.0, -1.628e-006
-502.0, -1.616e-006
-501.0, -1.604e-006
-500.0, -1.594e-006
-499.0, -1.586e-006
-498.0, -1.576e-006
-497.0, -1.562e-006
-496.0, -1.549e-006
-495.0, -1.540e-006
-494.0, -1.524e-006
-493.0, -1.511e-006
-492.0, -1.498e-006
-491.0, -1.482e-006
-490.0, -1.471e-006
-489.0, -1.457e-006
-488.0, -1.445e-006
-487.0, -1.438e-006
-486.0, -1.430e-006
-485.0, -1.417e-006
-484.0, -1.411e-006
-483.0, -1.402e-006
-482.0, -1.395e-006
-481.0, -1.388e-006
-480.0, -1.381e-006
-479.0, -1.368e-006
-478.0, -1.355e-006
-477.0, -1.344e-006
-476.0, -1.330e-006
-475.0, -1.315e-006
-474.0, -1.301e-006
-473.0, -1.283e-006
-472.0, -1.270e-006
-471.0, -1.260e-006
-470.0, -1.247e-006
-469.0, -1.240e-006
-468.0, -1.233e-006
-467.0, -1.225e-006
-466.0, -1.219e-006
-465.0, -1.211e-006
-464.0, -1.203e-006
-463.0, -1.194e-006
-462.0, -1.180e-006
-461.0, -1.167e-006
-460.0, -1.154e-006
-459.0, -1.143e-006
-458.0, -1.133e-006
-457.0, -1.120e-006
-456.0, -1.108e-006
-455.0, -1.100e-006
-454.0, -1.086e-006
-453.0, -1.073e-006
-452.0, -1.060e-006
-451.0, -1.049e-006
-450.0, -1.042e-006
-449.0, -1.033e-006
-448.0, -1.028e-006
-447.0, -1.025e-006
-446.0, -1.017e-006
-445.0, -1.010e-006
-444.0, -1.003e-006
-443.0, -9.949e-007
-442.0, -9.896e-007
-441.0, -9.766e-007
-440.0, -9.639e-007
-439.0, -9.561e-007
-438.0, -9.426e-007
-437.0, -9.286e-007
-436.0, -9.155e-007
-435.0, -9.011e-007
-434.0, -8.898e-007
-433.0, -8.780e-007
-432.0, -8.658e-007
-431.0, -8.584e-007
-430.0, -8.506e-007
-429.0, -8.436e-007
-428.0, -8.371e-007
-427.0, -8.323e-007
-426.0, -8.288e-007
-425.0, -8.148e-007
-424.0, -8.013e-007
-423.0, -7.887e-007
-422.0, -7.747e-007
-421.0, -7.612e-007
-420.0, -7.486e-007
-419.0, -7.355e-007
-418.0, -7.333e-007
-417.0, -7.268e-007
-416.0, -7.193e-007
-415.0, -7.119e-007
-414.0, -6.997e-007
-413.0, -6.862e-007
-412.0, -6.736e-007
-411.0, -6.614e-007
-410.0, -6.535e-007
-409.0, -6.465e-007
-408.0, -6.400e-007
-407.0, -6.369e-007
-406.0, -6.308e-007
-405.0, -6.278e-007
-404.0, -6.208e-007
-403.0, -6.138e-007
-402.0, -6.069e-007
-401.0, -5.990e-007
-400.0, -5.929e-007
-399.0, -5.877e-007
-398.0, -5.729e-007
-397.0, -5.646e-007
-396.0, -5.545e-007
-395.0, -5.406e-007
-394.0, -5.275e-007
-393.0, -5.131e-007
-392.0, -5.018e-007
-391.0, -4.944e-007
-390.0, -4.817e-007
-389.0, -4.708e-007
-388.0, -4.639e-007
-387.0, -4.569e-007
-386.0, -4.504e-007
-385.0, -4.429e-007
-384.0, -4.399e-007
-383.0, -4.334e-007
-382.0, -4.233e-007
-381.0, -4.155e-007
-380.0, -4.041e-007
-379.0, -3.911e-007
-378.0, -3.810e-007
-377.0, -3.662e-007
-376.0, -3.584e-007
-375.0, -3.540e-007
-374.0, -3.409e-007
-373.0, -3.340e-007
-372.0, -3.265e-007
-371.0, -3.169e-007
-370.0, -3.113e-007
-369.0, -3.021e-007
-368.0, -2.895e-007
-367.0, -2.825e-007
-366.0, -2.729e-007
-365.0, -2.659e-007
-364.0, -2.594e-007
-363.0, -2.507e-007
-362.0, -2.433e-007
-361.0, -2.367e-007
-360.0, -2.311e-007
-359.0, -2.241e-007
-358.0, -2.149e-007
-357.0, -2.080e-007
-356.0, -1.997e-007
-355.0, -1.901e-007
-354.0, -1.818e-007
-353.0, -1.696e-007
-352.0, -1.591e-007
-351.0, -1.487e-007
-350.0, -1.321e-007
-349.0, -1.212e-007
-348.0, -1.125e-007
-347.0, -9.940e-008
-346.0, -8.981e-008
-345.0, -7.935e-008
-344.0, -7.106e-008
-343.0, -6.670e-008
-342.0, -5.580e-008
-341.0, -4.578e-008
-340.0, -3.924e-008
-339.0, -3.183e-008
-338.0, -2.485e-008
-337.0, -1.788e-008
-336.0, -1.090e-008
-335.0, -8.729e-010
-334.0, +1.264e-008
-333.0, +2.354e-008
-332.0, +3.706e-008
-331.0, +5.101e-008
-330.0, +6.496e-008
-329.0, +8.501e-008
-328.0, +9.678e-008
-327.0, +1.072e-007
-326.0, +1.186e-007
-325.0, +1.260e-007
-324.0, +1.330e-007
-323.0, +1.430e-007
-322.0, +1.495e-007
-321.0, +1.587e-007
-320.0, +1.661e-007
-319.0, +1.735e-007
-318.0, +1.870e-007
-317.0, +2.053e-007
-316.0, +2.206e-007
-315.0, +2.359e-007
-314.0, +2.498e-007
-313.0, +2.668e-007
-312.0, +2.856e-007
-311.0, +2.999e-007
-310.0, +3.100e-007
-309.0, +3.200e-007
-308.0, +3.322e-007
-307.0, +3.462e-007
-306.0, +3.571e-007
-305.0, +3.697e-007
-304.0, +3.810e-007
-303.0, +3.967e-007
-302.0, +4.181e-007
-301.0, +4.338e-007
-300.0, +4.486e-007
-299.0, +4.695e-007
-298.0, +4.865e-007
-297.0, +5.035e-007
-296.0, +5.192e-007
-295.0, +5.323e-007
-294.0, +5.471e-007
-293.0, +5.624e-007
-292.0, +5.772e-007
-291.0, +5.947e-007
-290.0, +6.151e-007
-289.0, +6.339e-007
-288.0, +6.535e-007
-287.0, +6.736e-007
-286.0, +6.949e-007
-285.0, +7.119e-007
-284.0, +7.294e-007
-283.0, +7.481e-007
-282.0, +7.669e-007
-281.0, +7.887e-007
-280.0, +8.096e-007
-279.0, +8.301e-007
-278.0, +8.541e-007
-277.0, +8.750e-007
-276.0, +8.929e-007
-275.0, +9.142e-007
-274.0, +9.286e-007
-273.0, +9.491e-007
-272.0, +9.748e-007
-271.0, +9.966e-007
-270.0, +1.025e-006
-269.0, +1.051e-006
-268.0, +1.073e-006
-267.0, +1.100e-006
-266.0, +1.126e-006
-265.0, +1.147e-006
-264.0, +1.172e-006
-263.0, +1.193e-006
-262.0, +1.221e-006
-261.0, +1.248e-006
-260.0, +1.275e-006
-259.0, +1.298e-006
-258.0, +1.319e-006
-257.0, +1.348e-006
-256.0, +1.376e-006
-255.0, +1.401e-006
-254.0, +1.430e-006
-253.0, +1.454e-006
-252.0, +1.482e-006
-251.0, +1.511e-006
-250.0, +1.536e-006
-249.0, +1.565e-006
-248.0, +1.596e-006
-247.0, +1.623e-006
-246.0, +1.656e-006
-245.0, +1.684e-006
-244.0, +1.717e-006
-243.0, +1.748e-006
-242.0, +1.780e-006
-241.0, +1.808e-006
-240.0, +1.840e-006
-239.0, +1.869e-006
-238.0, +1.907e-006
-237.0, +1.942e-006
-236.0, +1.975e-006
-235.0, +2.005e-006
-234.0, +2.033e-006
-233.0, +2.065e-006
-232.0, +2.100e-006
-231.0, +2.131e-006
-230.0, +2.166e-006
-229.0, +2.197e-006
-228.0, +2.230e-006
-227.0, +2.271e-006
-226.0, +2.309e-006
-225.0, +2.345e-006
-224.0, +2.380e-006
-223.0, +2.410e-006
-222.0, +2.445e-006
-221.0, +2.482e-006
-220.0, +2.517e-006
-219.0, +2.555e-006
-218.0, +2.589e-006
-217.0, +2.625e-006
-216.0, +2.665e-006
-215.0, +2.706e-006
-214.0, +2.747e-006
-213.0, +2.783e-006
-212.0, +2.818e-006
-211.0, +2.857e-006
-210.0, +2.897e-006
-209.0, +2.938e-006
-208.0, +2.973e-006
-207.0, +3.008e-006
-206.0, +3.053e-006
-205.0, +3.095e-006
-204.0, +3.137e-006
-203.0, +3.174e-006
-202.0, +3.209e-006
-201.0, +3.248e-006
-200.0, +3.289e-006
-199.0, +3.327e-006
-198.0, +3.365e-006
-197.0, +3.401e-006
-196.0, +3.443e-006
-195.0, +3.485e-006
-194.0, +3.530e-006
-193.0, +3.567e-006
-192.0, +3.602e-006
-191.0, +3.642e-006
-190.0, +3.687e-006
-189.0, +3.728e-006
-188.0, +3.767e-006
-187.0, +3.805e-006
-186.0, +3.846e-006
-185.0, +3.891e-006
-184.0, +3.931e-006
-183.0, +3.967e-006
-182.0, +4.005e-006
-181.0, +4.044e-006
-180.0, +4.084e-006
-179.0, +4.125e-006
-178.0, +4.158e-006
-177.0, +4.196e-006
-176.0, +4.235e-006
-175.0, +4.274e-006
-174.0, +4.314e-006
-173.0, +4.350e-006
-172.0, +4.385e-006
-171.0, +4.425e-006
-170.0, +4.463e-006
-169.0, +4.504e-006
-168.0, +4.538e-006
-167.0, +4.573e-006
-166.0, +4.613e-006
-165.0, +4.651e-006
-164.0, +4.689e-006
-163.0, +4.724e-006
-162.0, +4.752e-006
-161.0, +4.787e-006
-160.0, +4.817e-006
-159.0, +4.847e-006
-158.0, +4.885e-006
-157.0, +4.918e-006
-156.0, +4.946e-006
-155.0, +4.980e-006
-154.0, +5.011e-006
-153.0, +5.046e-006
-152.0, +5.079e-006
-151.0, +5.106e-006
-150.0, +5.135e-006
-149.0, +5.165e-006
-148.0, +5.193e-006
-147.0, +5.220e-006
-146.0, +5.248e-006
-145.0, +5.276e-006
-144.0, +5.301e-006
-143.0, +5.328e-006
-142.0, +5.358e-006
-141.0, +5.384e-006
-140.0, +5.417e-006
-139.0, +5.443e-006
-138.0, +5.464e-006
-137.0, +5.489e-006
-136.0, +5.511e-006
-135.0, +5.535e-006
-134.0, +5.558e-006
-133.0, +5.573e-006
-132.0, +5.592e-006
-131.0, +5.613e-006
-130.0, +5.627e-006
-129.0, +5.647e-006
-128.0, +5.666e-006
-127.0, +5.687e-006
-126.0, +5.713e-006
-125.0, +5.736e-006
-124.0, +5.757e-006
-123.0, +5.777e-006
-122.0, +5.792e-006
-121.0, +5.804e-006
-120.0, +5.818e-006
-119.0, +5.831e-006
-118.0, +5.845e-006
-117.0, +5.859e-006
-116.0, +5.874e-006
-115.0, +5.891e-006
-114.0, +5.906e-006
-113.0, +5.920e-006
-112.0, +5.930e-006
-111.0, +5.937e-006
-110.0, +5.951e-006
-109.0, +5.964e-006
-108.0, +5.975e-006
-107.0, +5.984e-006
-106.0, +5.990e-006
-105.0, +5.998e-006
-104.0, +6.004e-006
-103.0, +6.005e-006
-102.0, +6.012e-006
-101.0, +6.017e-006
-100.0, +6.024e-006
-99.0, +6.031e-006
-98.0, +6.037e-006
-97.0, +6.043e-006
-96.0, +6.049e-006
-95.0, +6.050e-006
-94.0, +6.053e-006
-93.0, +6.054e-006
-92.0, +6.055e-006
-91.0, +6.056e-006
-90.0, +6.056e-006
-89.0, +6.060e-006
-88.0, +6.063e-006
-87.0, +6.063e-006
-86.0, +6.071e-006
-85.0, +6.074e-006
-84.0, +6.075e-006
-83.0, +6.080e-006
-82.0, +6.077e-006
-81.0, +6.076e-006
-80.0, +6.079e-006
-79.0, +6.073e-006
-78.0, +6.073e-006
-77.0, +6.073e-006
-76.0, +6.070e-006
-75.0, +6.068e-006
-74.0, +6.067e-006
-73.0, +6.064e-006
-72.0, +6.062e-006
-71.0, +6.058e-006
-70.0, +6.058e-006
-69.0, +6.057e-006
-68.0, +6.056e-006
-67.0, +6.056e-006
-66.0, +6.054e-006
-65.0, +6.054e-006
-64.0, +6.052e-006
-63.0, +6.046e-006
-62.0, +6.046e-006
-61.0, +6.041e-006
-60.0, +6.035e-006
-59.0, +6.030e-006
-58.0, +6.023e-006
-57.0, +6.018e-006
-56.0, +6.015e-006
-55.0, +6.008e-006
-54.0, +6.006e-006
-53.0, +6.005e-006
-52.0, +6.002e-006
-51.0, +6.001e-006
-50.0, +6.000e-006
-49.0, +5.999e-006
-48.0, +5.992e-006
-47.0, +5.988e-006
-46.0, +5.982e-006
-45.0, +5.976e-006
-44.0, +5.971e-006
-43.0, +5.964e-006
-42.0, +5.953e-006
-41.0, +5.951e-006
-40.0, +5.942e-006
-39.0, +5.934e-006
-38.0, +5.930e-006
-37.0, +5.923e-006
-36.0, +5.916e-006
-35.0, +5.913e-006
-34.0, +5.904e-006
-33.0, +5.898e-006
-32.0, +5.891e-006
-31.0, +5.880e-006
-30.0, +5.875e-006
-29.0, +5.866e-006
-28.0, +5.854e-006
-27.0, +5.845e-006
-26.0, +5.837e-006
-25.0, +5.830e-006
-24.0, +5.823e-006
-23.0, +5.814e-006
-22.0, +5.810e-006
-21.0, +5.807e-006
-20.0, +5.805e-006
-19.0, +5.800e-006
-18.0, +5.793e-006
-17.0, +5.788e-006
-16.0, +5.781e-006
-15.0, +5.774e-006
-14.0, +5.770e-006
-13.0, +5.763e-006
-12.0, +5.756e-006
-11.0, +5.751e-006
-10.0, +5.740e-006
-9.0, +5.731e-006
-8.0, +5.720e-006
-7.0, +5.705e-006
-6.0, +5.694e-006
-5.0, +5.685e-006
-4.0, +5.676e-006
-3.0, +5.671e-006
-2.0, +5.668e-006
-1.0, +5.665e-006
0.0, +5.664e-006
1.0, +5.663e-006
2.0, +5.663e-006
3.0, +5.657e-006
4.0, +5.651e-006
5.0, +5.643e-006
6.0, +5.636e-006
7.0, +5.629e-006
8.0, +5.622e-006
9.0, +5.615e-006
10.0, +5.614e-006
11.0, +5.613e-006
12.0, +5.611e-006
13.0, +5.610e-006
14.0, +5.604e-006
15.0, +5.600e-006
16.0, +5.593e-006
17.0, +5.588e-006
18.0, +5.582e-006
19.0, +5.577e-006
20.0, +5.570e-006
21.0, +5.566e-006
22.0, +5.562e-006
23.0, +5.557e-006
24.0, +5.549e-006
25.0, +5.542e-006
26.0, +5.537e-006
27.0, +5.530e-006
28.0, +5.526e-006
29.0, +5.520e-006
30.0, +5.517e-006
31.0, +5.516e-006
32.0, +5.513e-006
33.0, +5.511e-006
34.0, +5.511e-006
35.0, +5.508e-006
36.0, +5.504e-006
37.0, +5.500e-006
38.0, +5.492e-006
39.0, +5.484e-006
40.0, +5.476e-006
41.0, +5.466e-006
42.0, +5.458e-006
43.0, +5.451e-006
44.0, +5.441e-006
45.0, +5.436e-006
46.0, +5.431e-006
47.0, +5.426e-006
48.0, +5.422e-006
49.0, +5.418e-006
50.0, +5.417e-006
51.0, +5.417e-006
52.0, +5.417e-006
53.0, +5.417e-006
54.0, +5.416e-006
55.0, +5.416e-006
56.0, +5.415e-006
57.0, +5.413e-006
58.0, +5.413e-006
59.0, +5.408e-006
60.0, +5.402e-006
61.0, +5.397e-006
62.0, +5.390e-006
63.0, +5.385e-006
64.0, +5.382e-006
65.0, +5.375e-006
66.0, +5.374e-006
67.0, +5.373e-006
68.0, +5.371e-006
69.0, +5.371e-006
70.0, +5.369e-006
71.0, +5.368e-006
72.0, +5.364e-006
73.0, +5.362e-006
74.0, +5.361e-006
75.0, +5.357e-006
76.0, +5.353e-006
77.0, +5.348e-006
78.0, +5.342e-006
79.0, +5.341e-006
80.0, +5.334e-006
81.0, +5.327e-006
82.0, +5.327e-006
83.0, +5.321e-006
84.0, +5.314e-006
85.0, +5.312e-006
86.0, +5.303e-006
87.0, +5.300e-006
88.0, +5.296e-006
89.0, +5.287e-006
90.0, +5.287e-006
91.0, +5.288e-006
92.0, +5.284e-006
93.0, +5.283e-006
94.0, +5.281e-006
95.0, +5.279e-006
96.0, +5.278e-006
97.0, +5.275e-006
98.0, +5.274e-006
99.0, +5.273e-006
100.0, +5.273e-006
101.0, +5.273e-006
102.0, +5.273e-006
103.0, +5.273e-006
104.0, +5.272e-006
105.0, +5.270e-006
106.0, +5.271e-006
107.0, +5.271e-006
108.0, +5.271e-006
109.0, +5.271e-006
110.0, +5.270e-006
111.0, +5.270e-006
112.0, +5.270e-006
113.0, +5.267e-006
114.0, +5.267e-006
115.0, +5.268e-006
116.0, +5.266e-006
117.0, +5.264e-006
118.0, +5.262e-006
119.0, +5.262e-006
120.0, +5.259e-006
121.0, +5.259e-006
122.0, +5.259e-006
123.0, +5.257e-006
124.0, +5.257e-006
125.0, +5.256e-006
126.0, +5.250e-006
127.0, +5.252e-006
128.0, +5.248e-006
129.0, +5.242e-006
130.0, +5.245e-006
131.0, +5.244e-006
132.0, +5.244e-006
133.0, +5.247e-006
134.0, +5.242e-006
135.0, +5.244e-006
136.0, +5.246e-006
137.0, +5.242e-006
138.0, +5.244e-006
139.0, +5.243e-006
140.0, +5.240e-006
141.0, +5.241e-006
142.0, +5.239e-006
143.0, +5.236e-006
144.0, +5.234e-006
145.0, +5.232e-006
146.0, +5.236e-006
147.0, +5.236e-006
148.0, +5.235e-006
149.0, +5.236e-006
150.0, +5.234e-006
151.0, +5.237e-006
152.0, +5.235e-006
153.0, +5.231e-006
154.0, +5.236e-006
155.0, +5.236e-006
156.0, +5.235e-006
157.0, +5.237e-006
158.0, +5.235e-006
159.0, +5.235e-006
160.0, +5.236e-006
161.0, +5.232e-006
162.0, +5.235e-006
163.0, +5.238e-006
164.0, +5.236e-006
165.0, +5.237e-006
166.0, +5.238e-006
167.0, +5.238e-006
168.0, +5.237e-006
169.0, +5.238e-006
170.0, +5.241e-006
171.0, +5.242e-006
172.0, +5.242e-006
173.0, +5.243e-006
174.0, +5.241e-006
175.0, +5.244e-006
176.0, +5.243e-006
177.0, +5.239e-006
178.0, +5.244e-006
179.0, +5.246e-006
180.0, +5.246e-006
181.0, +5.253e-006
182.0, +5.252e-006
183.0, +5.253e-006
184.0, +5.259e-006
185.0, +5.256e-006
186.0, +5.259e-006
187.0, +5.263e-006
188.0, +5.262e-006
189.0, +5.264e-006
190.0, +5.266e-006
191.0, +5.266e-006
192.0, +5.268e-006
193.0, +5.268e-006
194.0, +5.268e-006
195.0, +5.269e-006
196.0, +5.270e-006
197.0, +5.270e-006
198.0, +5.269e-006
199.0, +5.269e-006
200.0, +5.269e-006
201.0, +5.269e-006
202.0, +5.271e-006
203.0, +5.271e-006
204.0, +5.271e-006
205.0, +5.272e-006
206.0, +5.272e-006
207.0, +5.272e-006
208.0, +5.272e-006
209.0, +5.270e-006
210.0, +5.272e-006
211.0, +5.272e-006
212.0, +5.273e-006
213.0, +5.273e-006
214.0, +5.273e-006
215.0, +5.273e-006
216.0, +5.274e-006
217.0, +5.273e-006
218.0, +5.279e-006
219.0, +5.279e-006
220.0, +5.282e-006
221.0, +5.283e-006
222.0, +5.283e-006
223.0, +5.289e-006
224.0, +5.290e-006
225.0, +5.288e-006
226.0, +5.297e-006
227.0, +5.299e-006
228.0, +5.301e-006
229.0, +5.308e-006
230.0, +5.307e-006
231.0, +5.312e-006
232.0, +5.316e-006
233.0, +5.314e-006
234.0, +5.318e-006
235.0, +5.324e-006
236.0, +5.325e-006
237.0, +5.328e-006
238.0, +5.331e-006
239.0, +5.331e-006
240.0, +5.331e-006
241.0, +5.334e-006
242.0, +5.339e-006
243.0, +5.343e-006
244.0, +5.348e-006
245.0, +5.351e-006
246.0, +5.354e-006
247.0, +5.361e-006
248.0, +5.361e-006
249.0, +5.361e-006
250.0, +5.364e-006
251.0, +5.365e-006
252.0, +5.366e-006
253.0, +5.369e-006
254.0, +5.369e-006
255.0, +5.370e-006
256.0, +5.371e-006
257.0, +5.370e-006
258.0, +5.373e-006
259.0, +5.375e-006
260.0, +5.376e-006
261.0, +5.378e-006
262.0, +5.379e-006
263.0, +5.381e-006
264.0, +5.382e-006
265.0, +5.385e-006
266.0, +5.389e-006
267.0, +5.393e-006
268.0, +5.398e-006
269.0, +5.403e-006
270.0, +5.405e-006
271.0, +5.410e-006
272.0, +5.411e-006
273.0, +5.411e-006
274.0, +5.413e-006
275.0, +5.413e-006
276.0, +5.413e-006
277.0, +5.416e-006
278.0, +5.416e-006
279.0, +5.417e-006
280.0, +5.417e-006
281.0, +5.417e-006
282.0, +5.417e-006
283.0, +5.418e-006
284.0, +5.418e-006
285.0, +5.418e-006
286.0, +5.418e-006
287.0, +5.419e-006
288.0, +5.419e-006
289.0, +5.421e-006
290.0, +5.426e-006
291.0, +5.427e-006
292.0, +5.430e-006
293.0, +5.433e-006
294.0, +5.433e-006
295.0, +5.442e-006
296.0, +5.444e-006
297.0, +5.443e-006
298.0, +5.447e-006
299.0, +5.458e-006
300.0, +5.445e-006
*
**
