# Supplementary material for: DFT and CV data of 4-phenyl-substituted dichloro(bis{2-[1-(phenyl)-1H-1,2,3-triazol-4-yl-κN3]pyridine-κN})iron(II) coordination compounds
Source: Data Brief. 2018 Oct 27;21:1458–71. doi: 10.1016/j.dib.2018.10.085 (PMC6234228; doi:10.1016/j.dib.2018.10.085)
Supplement: Supplementary file 4 — Supplementary material. [file mmc4.zip › Fe_CV_raw_data/FeL2-2/200_01.TXT]

Date: 04-Apr-2017
Time: 16:00:57
Label: 
Cyclic Voltammetry

Exp. Conditions:
Init E (mV) = 300
High E (mV) = 300
Low E (mV) = -620
Init P/N = N
V (mV/sec) = 200
Number of Segments = 2
Sample Interval (mV) = 1
Quiet Time (sec) = 10
Sensitivity (A/V) = 1E-5

2 Sets of Data
Total Number of Data Points = 1840
##
Potential (mV), Current (A)

Segment = 1
Negative
Number of Data Points = 920
#
299.0, +1.888e-006
298.0, +1.764e-006
297.0, +1.696e-006
296.0, +1.649e-006
295.0, +1.594e-006
294.0, +1.560e-006
293.0, +1.526e-006
292.0, +1.509e-006
291.0, +1.486e-006
290.0, +1.464e-006
289.0, +1.443e-006
288.0, +1.418e-006
287.0, +1.395e-006
286.0, +1.375e-006
285.0, +1.355e-006
284.0, +1.343e-006
283.0, +1.324e-006
282.0, +1.316e-006
281.0, +1.307e-006
280.0, +1.290e-006
279.0, +1.277e-006
278.0, +1.265e-006
277.0, +1.250e-006
276.0, +1.243e-006
275.0, +1.222e-006
274.0, +1.209e-006
273.0, +1.196e-006
272.0, +1.180e-006
271.0, +1.165e-006
270.0, +1.152e-006
269.0, +1.138e-006
268.0, +1.132e-006
267.0, +1.118e-006
266.0, +1.113e-006
265.0, +1.106e-006
264.0, +1.092e-006
263.0, +1.083e-006
262.0, +1.072e-006
261.0, +1.055e-006
260.0, +1.045e-006
259.0, +1.027e-006
258.0, +1.013e-006
257.0, +1.004e-006
256.0, +9.875e-007
255.0, +9.761e-007
254.0, +9.678e-007
253.0, +9.569e-007
252.0, +9.500e-007
251.0, +9.430e-007
250.0, +9.360e-007
249.0, +9.338e-007
248.0, +9.221e-007
247.0, +9.160e-007
246.0, +9.099e-007
245.0, +9.033e-007
244.0, +8.963e-007
243.0, +8.850e-007
242.0, +8.776e-007
241.0, +8.698e-007
240.0, +8.541e-007
239.0, +8.453e-007
238.0, +8.366e-007
237.0, +8.235e-007
236.0, +8.157e-007
235.0, +8.022e-007
234.0, +7.952e-007
233.0, +7.904e-007
232.0, +7.778e-007
231.0, +7.664e-007
230.0, +7.603e-007
229.0, +7.516e-007
228.0, +7.451e-007
227.0, +7.377e-007
226.0, +7.333e-007
225.0, +7.298e-007
224.0, +7.224e-007
223.0, +7.145e-007
222.0, +7.084e-007
221.0, +7.015e-007
220.0, +6.945e-007
219.0, +6.823e-007
218.0, +6.779e-007
217.0, +6.710e-007
216.0, +6.579e-007
215.0, +6.483e-007
214.0, +6.378e-007
213.0, +6.247e-007
212.0, +6.165e-007
211.0, +6.025e-007
210.0, +5.947e-007
209.0, +5.925e-007
208.0, +5.820e-007
207.0, +5.737e-007
206.0, +5.668e-007
205.0, +5.598e-007
204.0, +5.537e-007
203.0, +5.467e-007
202.0, +5.402e-007
201.0, +5.384e-007
200.0, +5.310e-007
199.0, +5.301e-007
198.0, +5.293e-007
197.0, +5.240e-007
196.0, +5.214e-007
195.0, +5.144e-007
194.0, +5.079e-007
193.0, +5.057e-007
192.0, +4.909e-007
191.0, +4.822e-007
190.0, +4.769e-007
189.0, +4.674e-007
188.0, +4.608e-007
187.0, +4.486e-007
186.0, +4.412e-007
185.0, +4.368e-007
184.0, +4.242e-007
183.0, +4.129e-007
182.0, +4.041e-007
181.0, +3.967e-007
180.0, +3.945e-007
179.0, +3.836e-007
178.0, +3.815e-007
177.0, +3.771e-007
176.0, +3.701e-007
175.0, +3.640e-007
174.0, +3.571e-007
173.0, +3.501e-007
172.0, +3.479e-007
171.0, +3.414e-007
170.0, +3.396e-007
169.0, +3.392e-007
168.0, +3.326e-007
167.0, +3.292e-007
166.0, +3.226e-007
165.0, +3.165e-007
164.0, +3.095e-007
163.0, +3.021e-007
162.0, +2.956e-007
161.0, +2.921e-007
160.0, +2.777e-007
159.0, +2.720e-007
158.0, +2.642e-007
157.0, +2.546e-007
156.0, +2.446e-007
155.0, +2.306e-007
154.0, +2.193e-007
153.0, +2.162e-007
152.0, +2.045e-007
151.0, +1.975e-007
150.0, +1.931e-007
149.0, +1.892e-007
148.0, +1.883e-007
147.0, +1.814e-007
146.0, +1.770e-007
145.0, +1.735e-007
144.0, +1.665e-007
143.0, +1.596e-007
142.0, +1.530e-007
141.0, +1.469e-007
140.0, +1.465e-007
139.0, +1.426e-007
138.0, +1.417e-007
137.0, +1.399e-007
136.0, +1.343e-007
135.0, +1.286e-007
134.0, +1.225e-007
133.0, +1.160e-007
132.0, +1.107e-007
131.0, +1.016e-007
130.0, +9.591e-008
129.0, +9.286e-008
128.0, +7.978e-008
127.0, +7.368e-008
126.0, +5.929e-008
125.0, +4.796e-008
124.0, +3.662e-008
123.0, +2.311e-008
122.0, +1.090e-008
121.0, +8.719e-009
120.0, -3.924e-009
119.0, -3.924e-009
118.0, -6.975e-009
117.0, -6.975e-009
116.0, -9.155e-009
115.0, -1.569e-008
114.0, -2.093e-008
113.0, -2.398e-008
112.0, -3.095e-008
111.0, -3.793e-008
110.0, -4.490e-008
109.0, -4.970e-008
108.0, -5.014e-008
107.0, -5.406e-008
106.0, -5.406e-008
105.0, -5.711e-008
104.0, -6.583e-008
103.0, -7.150e-008
102.0, -7.760e-008
101.0, -8.371e-008
100.0, -8.850e-008
99.0, -1.003e-007
98.0, -1.042e-007
97.0, -1.068e-007
96.0, -1.195e-007
95.0, -1.269e-007
94.0, -1.347e-007
93.0, -1.447e-007
92.0, -1.500e-007
91.0, -1.635e-007
90.0, -1.726e-007
89.0, -1.753e-007
88.0, -1.875e-007
87.0, -1.944e-007
86.0, -1.984e-007
85.0, -2.036e-007
84.0, -2.062e-007
83.0, -2.136e-007
82.0, -2.175e-007
81.0, -2.193e-007
80.0, -2.271e-007
79.0, -2.341e-007
78.0, -2.398e-007
77.0, -2.446e-007
76.0, -2.446e-007
75.0, -2.516e-007
74.0, -2.529e-007
73.0, -2.563e-007
72.0, -2.664e-007
71.0, -2.725e-007
70.0, -2.786e-007
69.0, -2.856e-007
68.0, -2.886e-007
67.0, -3.008e-007
66.0, -3.060e-007
65.0, -3.091e-007
64.0, -3.187e-007
63.0, -3.265e-007
62.0, -3.335e-007
61.0, -3.405e-007
60.0, -3.414e-007
59.0, -3.523e-007
58.0, -3.549e-007
57.0, -3.584e-007
56.0, -3.697e-007
55.0, -3.762e-007
54.0, -3.836e-007
53.0, -3.954e-007
52.0, -4.002e-007
51.0, -4.124e-007
50.0, -4.203e-007
49.0, -4.229e-007
48.0, -4.316e-007
47.0, -4.381e-007
46.0, -4.403e-007
45.0, -4.429e-007
44.0, -4.429e-007
43.0, -4.482e-007
42.0, -4.486e-007
41.0, -4.517e-007
40.0, -4.613e-007
39.0, -4.674e-007
38.0, -4.735e-007
37.0, -4.804e-007
36.0, -4.830e-007
35.0, -4.961e-007
34.0, -5.001e-007
33.0, -5.035e-007
32.0, -5.162e-007
31.0, -5.236e-007
30.0, -5.327e-007
29.0, -5.454e-007
28.0, -5.515e-007
27.0, -5.641e-007
26.0, -5.720e-007
25.0, -5.742e-007
24.0, -5.855e-007
23.0, -5.903e-007
22.0, -5.920e-007
21.0, -5.938e-007
20.0, -5.964e-007
19.0, -6.034e-007
18.0, -6.090e-007
17.0, -6.117e-007
16.0, -6.186e-007
15.0, -6.252e-007
14.0, -6.317e-007
13.0, -6.361e-007
12.0, -6.365e-007
11.0, -6.391e-007
10.0, -6.396e-007
9.0, -6.396e-007
8.0, -6.470e-007
7.0, -6.505e-007
6.0, -6.548e-007
5.0, -6.601e-007
4.0, -6.657e-007
3.0, -6.797e-007
2.0, -6.936e-007
1.0, -7.002e-007
0.0, -7.106e-007
-1.0, -7.202e-007
-2.0, -7.285e-007
-3.0, -7.355e-007
-4.0, -7.359e-007
-5.0, -7.368e-007
-6.0, -7.368e-007
-7.0, -7.377e-007
-8.0, -7.486e-007
-9.0, -7.520e-007
-10.0, -7.577e-007
-11.0, -7.677e-007
-12.0, -7.791e-007
-13.0, -7.930e-007
-14.0, -8.044e-007
-15.0, -8.070e-007
-16.0, -8.205e-007
-17.0, -8.288e-007
-18.0, -8.323e-007
-19.0, -8.340e-007
-20.0, -8.344e-007
-21.0, -8.410e-007
-22.0, -8.423e-007
-23.0, -8.445e-007
-24.0, -8.554e-007
-25.0, -8.623e-007
-26.0, -8.693e-007
-27.0, -8.759e-007
-28.0, -8.798e-007
-29.0, -8.924e-007
-30.0, -8.994e-007
-31.0, -9.024e-007
-32.0, -9.151e-007
-33.0, -9.269e-007
-34.0, -9.404e-007
-35.0, -9.526e-007
-36.0, -9.600e-007
-37.0, -9.692e-007
-38.0, -9.761e-007
-39.0, -9.787e-007
-40.0, -9.870e-007
-41.0, -9.927e-007
-42.0, -9.992e-007
-43.0, -1.006e-006
-44.0, -1.013e-006
-45.0, -1.020e-006
-46.0, -1.025e-006
-47.0, -1.026e-006
-48.0, -1.034e-006
-49.0, -1.038e-006
-50.0, -1.043e-006
-51.0, -1.049e-006
-52.0, -1.056e-006
-53.0, -1.069e-006
-54.0, -1.076e-006
-55.0, -1.082e-006
-56.0, -1.096e-006
-57.0, -1.106e-006
-58.0, -1.113e-006
-59.0, -1.123e-006
-60.0, -1.128e-006
-61.0, -1.142e-006
-62.0, -1.151e-006
-63.0, -1.155e-006
-64.0, -1.169e-006
-65.0, -1.182e-006
-66.0, -1.193e-006
-67.0, -1.203e-006
-68.0, -1.210e-006
-69.0, -1.219e-006
-70.0, -1.225e-006
-71.0, -1.229e-006
-72.0, -1.239e-006
-73.0, -1.246e-006
-74.0, -1.253e-006
-75.0, -1.262e-006
-76.0, -1.270e-006
-77.0, -1.288e-006
-78.0, -1.300e-006
-79.0, -1.310e-006
-80.0, -1.327e-006
-81.0, -1.341e-006
-82.0, -1.352e-006
-83.0, -1.365e-006
-84.0, -1.373e-006
-85.0, -1.386e-006
-86.0, -1.394e-006
-87.0, -1.399e-006
-88.0, -1.410e-006
-89.0, -1.418e-006
-90.0, -1.426e-006
-91.0, -1.434e-006
-92.0, -1.441e-006
-93.0, -1.454e-006
-94.0, -1.466e-006
-95.0, -1.475e-006
-96.0, -1.494e-006
-97.0, -1.507e-006
-98.0, -1.521e-006
-99.0, -1.534e-006
-100.0, -1.544e-006
-101.0, -1.560e-006
-102.0, -1.574e-006
-103.0, -1.583e-006
-104.0, -1.600e-006
-105.0, -1.610e-006
-106.0, -1.624e-006
-107.0, -1.636e-006
-108.0, -1.646e-006
-109.0, -1.662e-006
-110.0, -1.676e-006
-111.0, -1.690e-006
-112.0, -1.713e-006
-113.0, -1.729e-006
-114.0, -1.748e-006
-115.0, -1.766e-006
-116.0, -1.777e-006
-117.0, -1.794e-006
-118.0, -1.802e-006
-119.0, -1.811e-006
-120.0, -1.829e-006
-121.0, -1.844e-006
-122.0, -1.859e-006
-123.0, -1.876e-006
-124.0, -1.895e-006
-125.0, -1.920e-006
-126.0, -1.940e-006
-127.0, -1.956e-006
-128.0, -1.977e-006
-129.0, -1.996e-006
-130.0, -2.013e-006
-131.0, -2.032e-006
-132.0, -2.052e-006
-133.0, -2.074e-006
-134.0, -2.095e-006
-135.0, -2.117e-006
-136.0, -2.140e-006
-137.0, -2.161e-006
-138.0, -2.180e-006
-139.0, -2.197e-006
-140.0, -2.215e-006
-141.0, -2.237e-006
-142.0, -2.252e-006
-143.0, -2.275e-006
-144.0, -2.303e-006
-145.0, -2.328e-006
-146.0, -2.352e-006
-147.0, -2.376e-006
-148.0, -2.403e-006
-149.0, -2.437e-006
-150.0, -2.461e-006
-151.0, -2.488e-006
-152.0, -2.519e-006
-153.0, -2.545e-006
-154.0, -2.573e-006
-155.0, -2.599e-006
-156.0, -2.622e-006
-157.0, -2.652e-006
-158.0, -2.679e-006
-159.0, -2.704e-006
-160.0, -2.739e-006
-161.0, -2.767e-006
-162.0, -2.797e-006
-163.0, -2.830e-006
-164.0, -2.859e-006
-165.0, -2.889e-006
-166.0, -2.917e-006
-167.0, -2.945e-006
-168.0, -2.980e-006
-169.0, -3.007e-006
-170.0, -3.036e-006
-171.0, -3.068e-006
-172.0, -3.097e-006
-173.0, -3.135e-006
-174.0, -3.170e-006
-175.0, -3.205e-006
-176.0, -3.246e-006
-177.0, -3.280e-006
-178.0, -3.314e-006
-179.0, -3.353e-006
-180.0, -3.385e-006
-181.0, -3.427e-006
-182.0, -3.462e-006
-183.0, -3.495e-006
-184.0, -3.540e-006
-185.0, -3.581e-006
-186.0, -3.618e-006
-187.0, -3.658e-006
-188.0, -3.687e-006
-189.0, -3.724e-006
-190.0, -3.761e-006
-191.0, -3.789e-006
-192.0, -3.826e-006
-193.0, -3.861e-006
-194.0, -3.896e-006
-195.0, -3.942e-006
-196.0, -3.982e-006
-197.0, -4.024e-006
-198.0, -4.062e-006
-199.0, -4.099e-006
-200.0, -4.145e-006
-201.0, -4.187e-006
-202.0, -4.225e-006
-203.0, -4.265e-006
-204.0, -4.303e-006
-205.0, -4.350e-006
-206.0, -4.391e-006
-207.0, -4.427e-006
-208.0, -4.473e-006
-209.0, -4.511e-006
-210.0, -4.555e-006
-211.0, -4.596e-006
-212.0, -4.632e-006
-213.0, -4.674e-006
-214.0, -4.714e-006
-215.0, -4.752e-006
-216.0, -4.797e-006
-217.0, -4.832e-006
-218.0, -4.871e-006
-219.0, -4.912e-006
-220.0, -4.953e-006
-221.0, -4.997e-006
-222.0, -5.032e-006
-223.0, -5.067e-006
-224.0, -5.115e-006
-225.0, -5.157e-006
-226.0, -5.198e-006
-227.0, -5.237e-006
-228.0, -5.273e-006
-229.0, -5.319e-006
-230.0, -5.362e-006
-231.0, -5.398e-006
-232.0, -5.443e-006
-233.0, -5.483e-006
-234.0, -5.529e-006
-235.0, -5.574e-006
-236.0, -5.612e-006
-237.0, -5.652e-006
-238.0, -5.694e-006
-239.0, -5.732e-006
-240.0, -5.776e-006
-241.0, -5.812e-006
-242.0, -5.849e-006
-243.0, -5.896e-006
-244.0, -5.939e-006
-245.0, -5.981e-006
-246.0, -6.020e-006
-247.0, -6.060e-006
-248.0, -6.109e-006
-249.0, -6.155e-006
-250.0, -6.192e-006
-251.0, -6.232e-006
-252.0, -6.274e-006
-253.0, -6.318e-006
-254.0, -6.360e-006
-255.0, -6.394e-006
-256.0, -6.437e-006
-257.0, -6.479e-006
-258.0, -6.522e-006
-259.0, -6.564e-006
-260.0, -6.601e-006
-261.0, -6.643e-006
-262.0, -6.689e-006
-263.0, -6.727e-006
-264.0, -6.772e-006
-265.0, -6.811e-006
-266.0, -6.849e-006
-267.0, -6.888e-006
-268.0, -6.924e-006
-269.0, -6.961e-006
-270.0, -6.997e-006
-271.0, -7.032e-006
-272.0, -7.077e-006
-273.0, -7.115e-006
-274.0, -7.157e-006
-275.0, -7.196e-006
-276.0, -7.230e-006
-277.0, -7.270e-006
-278.0, -7.305e-006
-279.0, -7.338e-006
-280.0, -7.374e-006
-281.0, -7.404e-006
-282.0, -7.437e-006
-283.0, -7.472e-006
-284.0, -7.506e-006
-285.0, -7.540e-006
-286.0, -7.570e-006
-287.0, -7.597e-006
-288.0, -7.629e-006
-289.0, -7.656e-006
-290.0, -7.682e-006
-291.0, -7.704e-006
-292.0, -7.728e-006
-293.0, -7.754e-006
-294.0, -7.781e-006
-295.0, -7.802e-006
-296.0, -7.829e-006
-297.0, -7.846e-006
-298.0, -7.867e-006
-299.0, -7.882e-006
-300.0, -7.895e-006
-301.0, -7.912e-006
-302.0, -7.929e-006
-303.0, -7.944e-006
-304.0, -7.966e-006
-305.0, -7.980e-006
-306.0, -7.994e-006
-307.0, -8.007e-006
-308.0, -8.018e-006
-309.0, -8.029e-006
-310.0, -8.036e-006
-311.0, -8.039e-006
-312.0, -8.048e-006
-313.0, -8.054e-006
-314.0, -8.059e-006
-315.0, -8.061e-006
-316.0, -8.061e-006
-317.0, -8.062e-006
-318.0, -8.062e-006
-319.0, -8.060e-006
-320.0, -8.062e-006
-321.0, -8.062e-006
-322.0, -8.062e-006
-323.0, -8.061e-006
-324.0, -8.060e-006
-325.0, -8.060e-006
-326.0, -8.054e-006
-327.0, -8.046e-006
-328.0, -8.043e-006
-329.0, -8.036e-006
-330.0, -8.030e-006
-331.0, -8.023e-006
-332.0, -8.010e-006
-333.0, -8.003e-006
-334.0, -7.994e-006
-335.0, -7.979e-006
-336.0, -7.971e-006
-337.0, -7.956e-006
-338.0, -7.941e-006
-339.0, -7.928e-006
-340.0, -7.911e-006
-341.0, -7.899e-006
-342.0, -7.889e-006
-343.0, -7.875e-006
-344.0, -7.867e-006
-345.0, -7.855e-006
-346.0, -7.847e-006
-347.0, -7.835e-006
-348.0, -7.821e-006
-349.0, -7.807e-006
-350.0, -7.788e-006
-351.0, -7.768e-006
-352.0, -7.754e-006
-353.0, -7.733e-006
-354.0, -7.717e-006
-355.0, -7.704e-006
-356.0, -7.687e-006
-357.0, -7.676e-006
-358.0, -7.662e-006
-359.0, -7.648e-006
-360.0, -7.640e-006
-361.0, -7.625e-006
-362.0, -7.606e-006
-363.0, -7.587e-006
-364.0, -7.567e-006
-365.0, -7.548e-006
-366.0, -7.528e-006
-367.0, -7.508e-006
-368.0, -7.495e-006
-369.0, -7.479e-006
-370.0, -7.465e-006
-371.0, -7.452e-006
-372.0, -7.436e-006
-373.0, -7.421e-006
-374.0, -7.401e-006
-375.0, -7.381e-006
-376.0, -7.368e-006
-377.0, -7.347e-006
-378.0, -7.329e-006
-379.0, -7.315e-006
-380.0, -7.301e-006
-381.0, -7.292e-006
-382.0, -7.278e-006
-383.0, -7.263e-006
-384.0, -7.256e-006
-385.0, -7.241e-006
-386.0, -7.226e-006
-387.0, -7.206e-006
-388.0, -7.186e-006
-389.0, -7.171e-006
-390.0, -7.150e-006
-391.0, -7.129e-006
-392.0, -7.118e-006
-393.0, -7.103e-006
-394.0, -7.094e-006
-395.0, -7.077e-006
-396.0, -7.057e-006
-397.0, -7.043e-006
-398.0, -7.030e-006
-399.0, -7.012e-006
-400.0, -6.999e-006
-401.0, -6.980e-006
-402.0, -6.969e-006
-403.0, -6.958e-006
-404.0, -6.944e-006
-405.0, -6.930e-006
-406.0, -6.917e-006
-407.0, -6.904e-006
-408.0, -6.897e-006
-409.0, -6.884e-006
-410.0, -6.875e-006
-411.0, -6.868e-006
-412.0, -6.859e-006
-413.0, -6.852e-006
-414.0, -6.837e-006
-415.0, -6.821e-006
-416.0, -6.815e-006
-417.0, -6.799e-006
-418.0, -6.785e-006
-419.0, -6.768e-006
-420.0, -6.748e-006
-421.0, -6.735e-006
-422.0, -6.723e-006
-423.0, -6.707e-006
-424.0, -6.701e-006
-425.0, -6.686e-006
-426.0, -6.678e-006
-427.0, -6.669e-006
-428.0, -6.655e-006
-429.0, -6.641e-006
-430.0, -6.628e-006
-431.0, -6.614e-006
-432.0, -6.607e-006
-433.0, -6.593e-006
-434.0, -6.580e-006
-435.0, -6.573e-006
-436.0, -6.559e-006
-437.0, -6.548e-006
-438.0, -6.534e-006
-439.0, -6.521e-006
-440.0, -6.515e-006
-441.0, -6.506e-006
-442.0, -6.500e-006
-443.0, -6.495e-006
-444.0, -6.485e-006
-445.0, -6.479e-006
-446.0, -6.472e-006
-447.0, -6.463e-006
-448.0, -6.457e-006
-449.0, -6.444e-006
-450.0, -6.434e-006
-451.0, -6.426e-006
-452.0, -6.415e-006
-453.0, -6.403e-006
-454.0, -6.390e-006
-455.0, -6.377e-006
-456.0, -6.371e-006
-457.0, -6.359e-006
-458.0, -6.349e-006
-459.0, -6.339e-006
-460.0, -6.329e-006
-461.0, -6.322e-006
-462.0, -6.315e-006
-463.0, -6.307e-006
-464.0, -6.304e-006
-465.0, -6.299e-006
-466.0, -6.294e-006
-467.0, -6.288e-006
-468.0, -6.281e-006
-469.0, -6.274e-006
-470.0, -6.266e-006
-471.0, -6.257e-006
-472.0, -6.252e-006
-473.0, -6.243e-006
-474.0, -6.235e-006
-475.0, -6.227e-006
-476.0, -6.214e-006
-477.0, -6.206e-006
-478.0, -6.193e-006
-479.0, -6.181e-006
-480.0, -6.178e-006
-481.0, -6.170e-006
-482.0, -6.163e-006
-483.0, -6.158e-006
-484.0, -6.148e-006
-485.0, -6.141e-006
-486.0, -6.134e-006
-487.0, -6.123e-006
-488.0, -6.118e-006
-489.0, -6.113e-006
-490.0, -6.109e-006
-491.0, -6.109e-006
-492.0, -6.106e-006
-493.0, -6.104e-006
-494.0, -6.100e-006
-495.0, -6.092e-006
-496.0, -6.091e-006
-497.0, -6.084e-006
-498.0, -6.077e-006
-499.0, -6.073e-006
-500.0, -6.067e-006
-501.0, -6.065e-006
-502.0, -6.063e-006
-503.0, -6.056e-006
-504.0, -6.055e-006
-505.0, -6.047e-006
-506.0, -6.040e-006
-507.0, -6.032e-006
-508.0, -6.020e-006
-509.0, -6.012e-006
-510.0, -5.999e-006
-511.0, -5.986e-006
-512.0, -5.986e-006
-513.0, -5.979e-006
-514.0, -5.973e-006
-515.0, -5.971e-006
-516.0, -5.962e-006
-517.0, -5.960e-006
-518.0, -5.955e-006
-519.0, -5.944e-006
-520.0, -5.943e-006
-521.0, -5.937e-006
-522.0, -5.930e-006
-523.0, -5.927e-006
-524.0, -5.922e-006
-525.0, -5.920e-006
-526.0, -5.917e-006
-527.0, -5.912e-006
-528.0, -5.911e-006
-529.0, -5.910e-006
-530.0, -5.910e-006
-531.0, -5.909e-006
-532.0, -5.903e-006
-533.0, -5.902e-006
-534.0, -5.896e-006
-535.0, -5.893e-006
-536.0, -5.893e-006
-537.0, -5.886e-006
-538.0, -5.879e-006
-539.0, -5.878e-006
-540.0, -5.872e-006
-541.0, -5.871e-006
-542.0, -5.866e-006
-543.0, -5.861e-006
-544.0, -5.861e-006
-545.0, -5.857e-006
-546.0, -5.855e-006
-547.0, -5.854e-006
-548.0, -5.847e-006
-549.0, -5.844e-006
-550.0, -5.837e-006
-551.0, -5.831e-006
-552.0, -5.832e-006
-553.0, -5.825e-006
-554.0, -5.821e-006
-555.0, -5.819e-006
-556.0, -5.812e-006
-557.0, -5.811e-006
-558.0, -5.805e-006
-559.0, -5.796e-006
-560.0, -5.798e-006
-561.0, -5.791e-006
-562.0, -5.786e-006
-563.0, -5.783e-006
-564.0, -5.777e-006
-565.0, -5.776e-006
-566.0, -5.773e-006
-567.0, -5.765e-006
-568.0, -5.768e-006
-569.0, -5.767e-006
-570.0, -5.766e-006
-571.0, -5.765e-006
-572.0, -5.761e-006
-573.0, -5.760e-006
-574.0, -5.756e-006
-575.0, -5.750e-006
-576.0, -5.750e-006
-577.0, -5.744e-006
-578.0, -5.739e-006
-579.0, -5.738e-006
-580.0, -5.732e-006
-581.0, -5.729e-006
-582.0, -5.725e-006
-583.0, -5.719e-006
-584.0, -5.724e-006
-585.0, -5.723e-006
-586.0, -5.722e-006
-587.0, -5.722e-006
-588.0, -5.722e-006
-589.0, -5.722e-006
-590.0, -5.721e-006
-591.0, -5.716e-006
-592.0, -5.718e-006
-593.0, -5.717e-006
-594.0, -5.717e-006
-595.0, -5.717e-006
-596.0, -5.717e-006
-597.0, -5.717e-006
-598.0, -5.717e-006
-599.0, -5.716e-006
-600.0, -5.716e-006
-601.0, -5.716e-006
-602.0, -5.716e-006
-603.0, -5.716e-006
-604.0, -5.716e-006
-605.0, -5.716e-006
-606.0, -5.716e-006
-607.0, -5.716e-006
-608.0, -5.716e-006
-609.0, -5.713e-006
-610.0, -5.713e-006
-611.0, -5.713e-006
-612.0, -5.713e-006
-613.0, -5.712e-006
-614.0, -5.710e-006
-615.0, -5.709e-006
-616.0, -5.711e-006
-617.0, -5.705e-006
-618.0, -5.651e-006
-619.0, -5.626e-006
-620.0, -5.600e-006
*
Segment = 2
Positive
Number of Data Points = 920
#
-619.0, -5.355e-006
-618.0, -5.149e-006
-617.0, -5.051e-006
-616.0, -4.965e-006
-615.0, -4.869e-006
-614.0, -4.792e-006
-613.0, -4.730e-006
-612.0, -4.677e-006
-611.0, -4.627e-006
-610.0, -4.586e-006
-609.0, -4.538e-006
-608.0, -4.489e-006
-607.0, -4.453e-006
-606.0, -4.413e-006
-605.0, -4.371e-006
-604.0, -4.332e-006
-603.0, -4.286e-006
-602.0, -4.252e-006
-601.0, -4.220e-006
-600.0, -4.186e-006
-599.0, -4.154e-006
-598.0, -4.118e-006
-597.0, -4.088e-006
-596.0, -4.058e-006
-595.0, -4.030e-006
-594.0, -4.000e-006
-593.0, -3.966e-006
-592.0, -3.938e-006
-591.0, -3.910e-006
-590.0, -3.877e-006
-589.0, -3.849e-006
-588.0, -3.822e-006
-587.0, -3.793e-006
-586.0, -3.772e-006
-585.0, -3.749e-006
-584.0, -3.727e-006
-583.0, -3.704e-006
-582.0, -3.676e-006
-581.0, -3.648e-006
-580.0, -3.627e-006
-579.0, -3.601e-006
-578.0, -3.575e-006
-577.0, -3.548e-006
-576.0, -3.528e-006
-575.0, -3.507e-006
-574.0, -3.479e-006
-573.0, -3.452e-006
-572.0, -3.429e-006
-571.0, -3.407e-006
-570.0, -3.387e-006
-569.0, -3.366e-006
-568.0, -3.351e-006
-567.0, -3.335e-006
-566.0, -3.312e-006
-565.0, -3.292e-006
-564.0, -3.265e-006
-563.0, -3.244e-006
-562.0, -3.223e-006
-561.0, -3.200e-006
-560.0, -3.177e-006
-559.0, -3.157e-006
-558.0, -3.135e-006
-557.0, -3.120e-006
-556.0, -3.099e-006
-555.0, -3.078e-006
-554.0, -3.057e-006
-553.0, -3.039e-006
-552.0, -3.025e-006
-551.0, -3.011e-006
-550.0, -2.990e-006
-549.0, -2.976e-006
-548.0, -2.963e-006
-547.0, -2.946e-006
-546.0, -2.932e-006
-545.0, -2.911e-006
-544.0, -2.891e-006
-543.0, -2.870e-006
-542.0, -2.849e-006
-541.0, -2.829e-006
-540.0, -2.814e-006
-539.0, -2.794e-006
-538.0, -2.780e-006
-537.0, -2.764e-006
-536.0, -2.751e-006
-535.0, -2.737e-006
-534.0, -2.715e-006
-533.0, -2.694e-006
-532.0, -2.679e-006
-531.0, -2.659e-006
-530.0, -2.639e-006
-529.0, -2.624e-006
-528.0, -2.610e-006
-527.0, -2.597e-006
-526.0, -2.581e-006
-525.0, -2.568e-006
-524.0, -2.557e-006
-523.0, -2.540e-006
-522.0, -2.525e-006
-521.0, -2.505e-006
-520.0, -2.491e-006
-519.0, -2.472e-006
-518.0, -2.451e-006
-517.0, -2.434e-006
-516.0, -2.423e-006
-515.0, -2.407e-006
-514.0, -2.394e-006
-513.0, -2.378e-006
-512.0, -2.366e-006
-511.0, -2.352e-006
-510.0, -2.333e-006
-509.0, -2.318e-006
-508.0, -2.301e-006
-507.0, -2.282e-006
-506.0, -2.266e-006
-505.0, -2.250e-006
-504.0, -2.236e-006
-503.0, -2.226e-006
-502.0, -2.210e-006
-501.0, -2.201e-006
-500.0, -2.191e-006
-499.0, -2.181e-006
-498.0, -2.174e-006
-497.0, -2.164e-006
-496.0, -2.151e-006
-495.0, -2.135e-006
-494.0, -2.115e-006
-493.0, -2.101e-006
-492.0, -2.083e-006
-491.0, -2.063e-006
-490.0, -2.045e-006
-489.0, -2.029e-006
-488.0, -2.021e-006
-487.0, -2.010e-006
-486.0, -1.994e-006
-485.0, -1.983e-006
-484.0, -1.973e-006
-483.0, -1.959e-006
-482.0, -1.945e-006
-481.0, -1.929e-006
-480.0, -1.916e-006
-479.0, -1.904e-006
-478.0, -1.885e-006
-477.0, -1.873e-006
-476.0, -1.860e-006
-475.0, -1.846e-006
-474.0, -1.834e-006
-473.0, -1.824e-006
-472.0, -1.816e-006
-471.0, -1.808e-006
-470.0, -1.794e-006
-469.0, -1.787e-006
-468.0, -1.779e-006
-467.0, -1.765e-006
-466.0, -1.752e-006
-465.0, -1.736e-006
-464.0, -1.723e-006
-463.0, -1.710e-006
-462.0, -1.690e-006
-461.0, -1.674e-006
-460.0, -1.660e-006
-459.0, -1.645e-006
-458.0, -1.634e-006
-457.0, -1.624e-006
-456.0, -1.617e-006
-455.0, -1.610e-006
-454.0, -1.596e-006
-453.0, -1.588e-006
-452.0, -1.575e-006
-451.0, -1.561e-006
-450.0, -1.548e-006
-449.0, -1.532e-006
-448.0, -1.518e-006
-447.0, -1.507e-006
-446.0, -1.488e-006
-445.0, -1.479e-006
-444.0, -1.466e-006
-443.0, -1.452e-006
-442.0, -1.441e-006
-441.0, -1.433e-006
-440.0, -1.427e-006
-439.0, -1.423e-006
-438.0, -1.409e-006
-437.0, -1.402e-006
-436.0, -1.395e-006
-435.0, -1.386e-006
-434.0, -1.379e-006
-433.0, -1.365e-006
-432.0, -1.353e-006
-431.0, -1.340e-006
-430.0, -1.323e-006
-429.0, -1.308e-006
-428.0, -1.293e-006
-427.0, -1.273e-006
-426.0, -1.259e-006
-425.0, -1.246e-006
-424.0, -1.239e-006
-423.0, -1.234e-006
-422.0, -1.221e-006
-421.0, -1.212e-006
-420.0, -1.204e-006
-419.0, -1.194e-006
-418.0, -1.185e-006
-417.0, -1.171e-006
-416.0, -1.158e-006
-415.0, -1.150e-006
-414.0, -1.135e-006
-413.0, -1.124e-006
-412.0, -1.112e-006
-411.0, -1.096e-006
-410.0, -1.084e-006
-409.0, -1.070e-006
-408.0, -1.057e-006
-407.0, -1.049e-006
-406.0, -1.036e-006
-405.0, -1.031e-006
-404.0, -1.021e-006
-403.0, -1.012e-006
-402.0, -1.005e-006
-401.0, -9.979e-007
-400.0, -9.914e-007
-399.0, -9.848e-007
-398.0, -9.692e-007
-397.0, -9.604e-007
-396.0, -9.504e-007
-395.0, -9.365e-007
-394.0, -9.229e-007
-393.0, -9.077e-007
-392.0, -8.929e-007
-391.0, -8.820e-007
-390.0, -8.680e-007
-389.0, -8.571e-007
-388.0, -8.501e-007
-387.0, -8.427e-007
-386.0, -8.362e-007
-385.0, -8.257e-007
-384.0, -8.131e-007
-383.0, -8.000e-007
-382.0, -7.860e-007
-381.0, -7.725e-007
-380.0, -7.590e-007
-379.0, -7.451e-007
-378.0, -7.377e-007
-377.0, -7.289e-007
-376.0, -7.215e-007
-375.0, -7.137e-007
-374.0, -7.002e-007
-373.0, -6.880e-007
-372.0, -6.749e-007
-371.0, -6.614e-007
-370.0, -6.535e-007
-369.0, -6.465e-007
-368.0, -6.400e-007
-367.0, -6.374e-007
-366.0, -6.282e-007
-365.0, -6.213e-007
-364.0, -6.143e-007
-363.0, -6.060e-007
-362.0, -5.981e-007
-361.0, -5.846e-007
-360.0, -5.711e-007
-359.0, -5.598e-007
-358.0, -5.441e-007
-357.0, -5.301e-007
-356.0, -5.144e-007
-355.0, -4.953e-007
-354.0, -4.813e-007
-353.0, -4.687e-007
-352.0, -4.595e-007
-351.0, -4.530e-007
-350.0, -4.399e-007
-349.0, -4.299e-007
-348.0, -4.220e-007
-347.0, -4.120e-007
-346.0, -3.980e-007
-345.0, -3.841e-007
-344.0, -3.714e-007
-343.0, -3.619e-007
-342.0, -3.457e-007
-341.0, -3.318e-007
-340.0, -3.191e-007
-339.0, -3.074e-007
-338.0, -2.943e-007
-337.0, -2.803e-007
-336.0, -2.681e-007
-335.0, -2.625e-007
-334.0, -2.494e-007
-333.0, -2.393e-007
-332.0, -2.302e-007
-331.0, -2.219e-007
-330.0, -2.132e-007
-329.0, -1.984e-007
-328.0, -1.840e-007
-327.0, -1.718e-007
-326.0, -1.539e-007
-325.0, -1.386e-007
-324.0, -1.195e-007
-323.0, -1.003e-007
-322.0, -8.719e-008
-321.0, -7.324e-008
-320.0, -6.060e-008
-319.0, -4.926e-008
-318.0, -3.662e-008
-317.0, -2.834e-008
-316.0, -2.136e-008
-315.0, -5.668e-009
-314.0, +1.308e-008
-313.0, +3.226e-008
-312.0, +4.752e-008
-311.0, +6.801e-008
-310.0, +8.894e-008
-309.0, +1.099e-007
-308.0, +1.234e-007
-307.0, +1.386e-007
-306.0, +1.513e-007
-305.0, +1.657e-007
-304.0, +1.774e-007
-303.0, +1.953e-007
-302.0, +2.175e-007
-301.0, +2.376e-007
-300.0, +2.581e-007
-299.0, +2.790e-007
-298.0, +2.991e-007
-297.0, +3.217e-007
-296.0, +3.387e-007
-295.0, +3.523e-007
-294.0, +3.771e-007
-293.0, +3.954e-007
-292.0, +4.163e-007
-291.0, +4.408e-007
-290.0, +4.626e-007
-289.0, +4.835e-007
-288.0, +5.057e-007
-287.0, +5.223e-007
-286.0, +5.463e-007
-285.0, +5.663e-007
-284.0, +5.899e-007
-283.0, +6.117e-007
-282.0, +6.369e-007
-281.0, +6.627e-007
-280.0, +6.840e-007
-279.0, +7.050e-007
-278.0, +7.337e-007
-277.0, +7.555e-007
-276.0, +7.826e-007
-275.0, +8.074e-007
-274.0, +8.344e-007
-273.0, +8.619e-007
-272.0, +8.872e-007
-271.0, +9.081e-007
-270.0, +9.373e-007
-269.0, +9.591e-007
-268.0, +9.857e-007
-267.0, +1.014e-006
-266.0, +1.042e-006
-265.0, +1.069e-006
-264.0, +1.097e-006
-263.0, +1.123e-006
-262.0, +1.157e-006
-261.0, +1.185e-006
-260.0, +1.214e-006
-259.0, +1.242e-006
-258.0, +1.272e-006
-257.0, +1.301e-006
-256.0, +1.330e-006
-255.0, +1.358e-006
-254.0, +1.393e-006
-253.0, +1.421e-006
-252.0, +1.454e-006
-251.0, +1.483e-006
-250.0, +1.513e-006
-249.0, +1.548e-006
-248.0, +1.582e-006
-247.0, +1.610e-006
-246.0, +1.644e-006
-245.0, +1.674e-006
-244.0, +1.711e-006
-243.0, +1.750e-006
-242.0, +1.784e-006
-241.0, +1.813e-006
-240.0, +1.848e-006
-239.0, +1.879e-006
-238.0, +1.922e-006
-237.0, +1.955e-006
-236.0, +1.989e-006
-235.0, +2.021e-006
-234.0, +2.055e-006
-233.0, +2.093e-006
-232.0, +2.132e-006
-231.0, +2.166e-006
-230.0, +2.209e-006
-229.0, +2.249e-006
-228.0, +2.288e-006
-227.0, +2.331e-006
-226.0, +2.369e-006
-225.0, +2.406e-006
-224.0, +2.441e-006
-223.0, +2.475e-006
-222.0, +2.518e-006
-221.0, +2.559e-006
-220.0, +2.598e-006
-219.0, +2.637e-006
-218.0, +2.678e-006
-217.0, +2.722e-006
-216.0, +2.764e-006
-215.0, +2.798e-006
-214.0, +2.840e-006
-213.0, +2.882e-006
-212.0, +2.926e-006
-211.0, +2.967e-006
-210.0, +3.006e-006
-209.0, +3.049e-006
-208.0, +3.092e-006
-207.0, +3.134e-006
-206.0, +3.178e-006
-205.0, +3.213e-006
-204.0, +3.262e-006
-203.0, +3.309e-006
-202.0, +3.350e-006
-201.0, +3.391e-006
-200.0, +3.434e-006
-199.0, +3.476e-006
-198.0, +3.524e-006
-197.0, +3.563e-006
-196.0, +3.601e-006
-195.0, +3.648e-006
-194.0, +3.693e-006
-193.0, +3.734e-006
-192.0, +3.777e-006
-191.0, +3.819e-006
-190.0, +3.872e-006
-189.0, +3.920e-006
-188.0, +3.964e-006
-187.0, +4.003e-006
-186.0, +4.051e-006
-185.0, +4.099e-006
-184.0, +4.141e-006
-183.0, +4.177e-006
-182.0, +4.225e-006
-181.0, +4.267e-006
-180.0, +4.315e-006
-179.0, +4.357e-006
-178.0, +4.393e-006
-177.0, +4.440e-006
-176.0, +4.487e-006
-175.0, +4.523e-006
-174.0, +4.567e-006
-173.0, +4.609e-006
-172.0, +4.652e-006
-171.0, +4.700e-006
-170.0, +4.736e-006
-169.0, +4.772e-006
-168.0, +4.814e-006
-167.0, +4.854e-006
-166.0, +4.897e-006
-165.0, +4.934e-006
-164.0, +4.971e-006
-163.0, +5.014e-006
-162.0, +5.056e-006
-161.0, +5.098e-006
-160.0, +5.134e-006
-159.0, +5.168e-006
-158.0, +5.213e-006
-157.0, +5.253e-006
-156.0, +5.292e-006
-155.0, +5.327e-006
-154.0, +5.364e-006
-153.0, +5.404e-006
-152.0, +5.445e-006
-151.0, +5.475e-006
-150.0, +5.510e-006
-149.0, +5.538e-006
-148.0, +5.573e-006
-147.0, +5.603e-006
-146.0, +5.636e-006
-145.0, +5.667e-006
-144.0, +5.700e-006
-143.0, +5.729e-006
-142.0, +5.767e-006
-141.0, +5.802e-006
-140.0, +5.835e-006
-139.0, +5.865e-006
-138.0, +5.896e-006
-137.0, +5.923e-006
-136.0, +5.952e-006
-135.0, +5.976e-006
-134.0, +6.004e-006
-133.0, +6.029e-006
-132.0, +6.057e-006
-131.0, +6.082e-006
-130.0, +6.110e-006
-129.0, +6.136e-006
-128.0, +6.160e-006
-127.0, +6.181e-006
-126.0, +6.202e-006
-125.0, +6.217e-006
-124.0, +6.242e-006
-123.0, +6.263e-006
-122.0, +6.284e-006
-121.0, +6.310e-006
-120.0, +6.331e-006
-119.0, +6.352e-006
-118.0, +6.379e-006
-117.0, +6.394e-006
-116.0, +6.408e-006
-115.0, +6.422e-006
-114.0, +6.431e-006
-113.0, +6.451e-006
-112.0, +6.471e-006
-111.0, +6.485e-006
-110.0, +6.506e-006
-109.0, +6.526e-006
-108.0, +6.547e-006
-107.0, +6.566e-006
-106.0, +6.574e-006
-105.0, +6.585e-006
-104.0, +6.596e-006
-103.0, +6.603e-006
-102.0, +6.612e-006
-101.0, +6.619e-006
-100.0, +6.628e-006
-99.0, +6.640e-006
-98.0, +6.645e-006
-97.0, +6.657e-006
-96.0, +6.668e-006
-95.0, +6.680e-006
-94.0, +6.695e-006
-93.0, +6.707e-006
-92.0, +6.716e-006
-91.0, +6.727e-006
-90.0, +6.733e-006
-89.0, +6.739e-006
-88.0, +6.740e-006
-87.0, +6.742e-006
-86.0, +6.749e-006
-85.0, +6.754e-006
-84.0, +6.761e-006
-83.0, +6.768e-006
-82.0, +6.770e-006
-81.0, +6.776e-006
-80.0, +6.780e-006
-79.0, +6.780e-006
-78.0, +6.781e-006
-77.0, +6.781e-006
-76.0, +6.781e-006
-75.0, +6.784e-006
-74.0, +6.784e-006
-73.0, +6.784e-006
-72.0, +6.784e-006
-71.0, +6.784e-006
-70.0, +6.784e-006
-69.0, +6.784e-006
-68.0, +6.784e-006
-67.0, +6.784e-006
-66.0, +6.783e-006
-65.0, +6.783e-006
-64.0, +6.781e-006
-63.0, +6.777e-006
-62.0, +6.777e-006
-61.0, +6.771e-006
-60.0, +6.766e-006
-59.0, +6.761e-006
-58.0, +6.754e-006
-57.0, +6.750e-006
-56.0, +6.747e-006
-55.0, +6.740e-006
-54.0, +6.740e-006
-53.0, +6.737e-006
-52.0, +6.735e-006
-51.0, +6.731e-006
-50.0, +6.724e-006
-49.0, +6.718e-006
-48.0, +6.711e-006
-47.0, +6.702e-006
-46.0, +6.696e-006
-45.0, +6.683e-006
-44.0, +6.675e-006
-43.0, +6.667e-006
-42.0, +6.660e-006
-41.0, +6.653e-006
-40.0, +6.647e-006
-39.0, +6.639e-006
-38.0, +6.638e-006
-37.0, +6.633e-006
-36.0, +6.628e-006
-35.0, +6.622e-006
-34.0, +6.615e-006
-33.0, +6.608e-006
-32.0, +6.602e-006
-31.0, +6.595e-006
-30.0, +6.593e-006
-29.0, +6.587e-006
-28.0, +6.586e-006
-27.0, +6.582e-006
-26.0, +6.575e-006
-25.0, +6.569e-006
-24.0, +6.562e-006
-23.0, +6.555e-006
-22.0, +6.550e-006
-21.0, +6.537e-006
-20.0, +6.530e-006
-19.0, +6.522e-006
-18.0, +6.507e-006
-17.0, +6.494e-006
-16.0, +6.481e-006
-15.0, +6.467e-006
-14.0, +6.459e-006
-13.0, +6.450e-006
-12.0, +6.444e-006
-11.0, +6.442e-006
-10.0, +6.435e-006
-9.0, +6.430e-006
-8.0, +6.424e-006
-7.0, +6.417e-006
-6.0, +6.411e-006
-5.0, +6.404e-006
-4.0, +6.399e-006
-3.0, +6.398e-006
-2.0, +6.395e-006
-1.0, +6.395e-006
0.0, +6.395e-006
1.0, +6.392e-006
2.0, +6.392e-006
3.0, +6.386e-006
4.0, +6.380e-006
5.0, +6.374e-006
6.0, +6.367e-006
7.0, +6.359e-006
8.0, +6.350e-006
9.0, +6.335e-006
10.0, +6.330e-006
11.0, +6.316e-006
12.0, +6.303e-006
13.0, +6.290e-006
14.0, +6.277e-006
15.0, +6.267e-006
16.0, +6.260e-006
17.0, +6.250e-006
18.0, +6.249e-006
19.0, +6.247e-006
20.0, +6.247e-006
21.0, +6.245e-006
22.0, +6.238e-006
23.0, +6.233e-006
24.0, +6.226e-006
25.0, +6.220e-006
26.0, +6.215e-006
27.0, +6.208e-006
28.0, +6.202e-006
29.0, +6.202e-006
30.0, +6.200e-006
31.0, +6.199e-006
32.0, +6.197e-006
33.0, +6.195e-006
34.0, +6.194e-006
35.0, +6.188e-006
36.0, +6.182e-006
37.0, +6.177e-006
38.0, +6.170e-006
39.0, +6.165e-006
40.0, +6.158e-006
41.0, +6.152e-006
42.0, +6.151e-006
43.0, +6.146e-006
44.0, +6.144e-006
45.0, +6.139e-006
46.0, +6.131e-006
47.0, +6.124e-006
48.0, +6.117e-006
49.0, +6.107e-006
50.0, +6.105e-006
51.0, +6.093e-006
52.0, +6.087e-006
53.0, +6.083e-006
54.0, +6.076e-006
55.0, +6.072e-006
56.0, +6.067e-006
57.0, +6.059e-006
58.0, +6.059e-006
59.0, +6.056e-006
60.0, +6.055e-006
61.0, +6.055e-006
62.0, +6.048e-006
63.0, +6.046e-006
64.0, +6.042e-006
65.0, +6.037e-006
66.0, +6.036e-006
67.0, +6.029e-006
68.0, +6.024e-006
69.0, +6.022e-006
70.0, +6.017e-006
71.0, +6.015e-006
72.0, +6.012e-006
73.0, +6.006e-006
74.0, +6.005e-006
75.0, +6.004e-006
76.0, +6.004e-006
77.0, +6.004e-006
78.0, +6.001e-006
79.0, +6.001e-006
80.0, +6.001e-006
81.0, +6.000e-006
82.0, +6.000e-006
83.0, +5.998e-006
84.0, +5.997e-006
85.0, +5.996e-006
86.0, +5.990e-006
87.0, +5.989e-006
88.0, +5.985e-006
89.0, +5.980e-006
90.0, +5.978e-006
91.0, +5.973e-006
92.0, +5.970e-006
93.0, +5.969e-006
94.0, +5.963e-006
95.0, +5.962e-006
96.0, +5.960e-006
97.0, +5.957e-006
98.0, +5.957e-006
99.0, +5.956e-006
100.0, +5.956e-006
101.0, +5.956e-006
102.0, +5.951e-006
103.0, +5.951e-006
104.0, +5.950e-006
105.0, +5.947e-006
106.0, +5.947e-006
107.0, +5.944e-006
108.0, +5.943e-006
109.0, +5.944e-006
110.0, +5.938e-006
111.0, +5.936e-006
112.0, +5.934e-006
113.0, +5.930e-006
114.0, +5.930e-006
115.0, +5.926e-006
116.0, +5.923e-006
117.0, +5.924e-006
118.0, +5.919e-006
119.0, +5.919e-006
120.0, +5.918e-006
121.0, +5.913e-006
122.0, +5.915e-006
123.0, +5.913e-006
124.0, +5.912e-006
125.0, +5.913e-006
126.0, +5.911e-006
127.0, +5.910e-006
128.0, +5.910e-006
129.0, +5.907e-006
130.0, +5.908e-006
131.0, +5.907e-006
132.0, +5.906e-006
133.0, +5.906e-006
134.0, +5.904e-006
135.0, +5.904e-006
136.0, +5.904e-006
137.0, +5.903e-006
138.0, +5.904e-006
139.0, +5.904e-006
140.0, +5.904e-006
141.0, +5.906e-006
142.0, +5.904e-006
143.0, +5.904e-006
144.0, +5.904e-006
145.0, +5.903e-006
146.0, +5.904e-006
147.0, +5.904e-006
148.0, +5.904e-006
149.0, +5.906e-006
150.0, +5.905e-006
151.0, +5.905e-006
152.0, +5.905e-006
153.0, +5.904e-006
154.0, +5.905e-006
155.0, +5.905e-006
156.0, +5.905e-006
157.0, +5.906e-006
158.0, +5.904e-006
159.0, +5.904e-006
160.0, +5.904e-006
161.0, +5.903e-006
162.0, +5.903e-006
163.0, +5.903e-006
164.0, +5.903e-006
165.0, +5.906e-006
166.0, +5.904e-006
167.0, +5.904e-006
168.0, +5.904e-006
169.0, +5.903e-006
170.0, +5.904e-006
171.0, +5.904e-006
172.0, +5.904e-006
173.0, +5.906e-006
174.0, +5.906e-006
175.0, +5.907e-006
176.0, +5.907e-006
177.0, +5.906e-006
178.0, +5.909e-006
179.0, +5.909e-006
180.0, +5.910e-006
181.0, +5.910e-006
182.0, +5.910e-006
183.0, +5.910e-006
184.0, +5.910e-006
185.0, +5.909e-006
186.0, +5.912e-006
187.0, +5.912e-006
188.0, +5.913e-006
189.0, +5.914e-006
190.0, +5.913e-006
191.0, +5.918e-006
192.0, +5.919e-006
193.0, +5.919e-006
194.0, +5.923e-006
195.0, +5.924e-006
196.0, +5.927e-006
197.0, +5.932e-006
198.0, +5.928e-006
199.0, +5.933e-006
200.0, +5.936e-006
201.0, +5.937e-006
202.0, +5.941e-006
203.0, +5.944e-006
204.0, +5.946e-006
205.0, +5.951e-006
206.0, +5.950e-006
207.0, +5.952e-006
208.0, +5.954e-006
209.0, +5.953e-006
210.0, +5.954e-006
211.0, +5.954e-006
212.0, +5.955e-006
213.0, +5.956e-006
214.0, +5.956e-006
215.0, +5.958e-006
216.0, +5.959e-006
217.0, +5.959e-006
218.0, +5.962e-006
219.0, +5.963e-006
220.0, +5.965e-006
221.0, +5.968e-006
222.0, +5.966e-006
223.0, +5.971e-006
224.0, +5.974e-006
225.0, +5.976e-006
226.0, +5.982e-006
227.0, +5.986e-006
228.0, +5.989e-006
229.0, +5.995e-006
230.0, +5.995e-006
231.0, +5.998e-006
232.0, +5.999e-006
233.0, +5.999e-006
234.0, +6.000e-006
235.0, +6.000e-006
236.0, +6.001e-006
237.0, +6.002e-006
238.0, +6.002e-006
239.0, +6.003e-006
240.0, +6.003e-006
241.0, +6.003e-006
242.0, +6.004e-006
243.0, +6.004e-006
244.0, +6.005e-006
245.0, +6.005e-006
246.0, +6.005e-006
247.0, +6.006e-006
248.0, +6.006e-006
249.0, +6.006e-006
250.0, +6.010e-006
251.0, +6.012e-006
252.0, +6.015e-006
253.0, +6.018e-006
254.0, +6.019e-006
255.0, +6.025e-006
256.0, +6.030e-006
257.0, +6.032e-006
258.0, +6.036e-006
259.0, +6.041e-006
260.0, +6.045e-006
261.0, +6.049e-006
262.0, +6.050e-006
263.0, +6.051e-006
264.0, +6.052e-006
265.0, +6.052e-006
266.0, +6.054e-006
267.0, +6.055e-006
268.0, +6.056e-006
269.0, +6.057e-006
270.0, +6.057e-006
271.0, +6.062e-006
272.0, +6.064e-006
273.0, +6.065e-006
274.0, +6.072e-006
275.0, +6.078e-006
276.0, +6.082e-006
277.0, +6.089e-006
278.0, +6.091e-006
279.0, +6.100e-006
280.0, +6.106e-006
281.0, +6.106e-006
282.0, +6.112e-006
283.0, +6.118e-006
284.0, +6.123e-006
285.0, +6.127e-006
286.0, +6.128e-006
287.0, +6.134e-006
288.0, +6.140e-006
289.0, +6.141e-006
290.0, +6.145e-006
291.0, +6.148e-006
292.0, +6.150e-006
293.0, +6.153e-006
294.0, +6.153e-006
295.0, +6.158e-006
296.0, +6.161e-006
297.0, +6.162e-006
298.0, +6.166e-006
299.0, +6.173e-006
300.0, +6.169e-006
*
**
