# Supplementary material for: DFT and CV data of 4-phenyl-substituted dichloro(bis{2-[1-(phenyl)-1H-1,2,3-triazol-4-yl-κN3]pyridine-κN})iron(II) coordination compounds
Source: Data Brief. 2018 Oct 27;21:1458–71. doi: 10.1016/j.dib.2018.10.085 (PMC6234228; doi:10.1016/j.dib.2018.10.085)
Supplement: Supplementary file 4 — Supplementary material. [file mmc4.zip › Fe_CV_raw_data/FeL2-2/200FC.TXT]

Date: 04-Apr-2017
Time: 16:19:07
Label: 
Cyclic Voltammetry

Exp. Conditions:
Init E (mV) = 300
High E (mV) = 300
Low E (mV) = -620
Init P/N = N
V (mV/sec) = 200
Number of Segments = 2
Sample Interval (mV) = 1
Quiet Time (sec) = 10
Sensitivity (A/V) = 1E-5

2 Sets of Data
Total Number of Data Points = 1840
##
Potential (mV), Current (A)

Segment = 1
Negative
Number of Data Points = 920
#
299.0, +3.321e-006
298.0, +3.211e-006
297.0, +3.161e-006
296.0, +3.111e-006
295.0, +3.057e-006
294.0, +3.016e-006
293.0, +2.985e-006
292.0, +2.958e-006
291.0, +2.932e-006
290.0, +2.909e-006
289.0, +2.894e-006
288.0, +2.873e-006
287.0, +2.855e-006
286.0, +2.835e-006
285.0, +2.820e-006
284.0, +2.804e-006
283.0, +2.780e-006
282.0, +2.761e-006
281.0, +2.746e-006
280.0, +2.730e-006
279.0, +2.716e-006
278.0, +2.701e-006
277.0, +2.686e-006
276.0, +2.676e-006
275.0, +2.660e-006
274.0, +2.649e-006
273.0, +2.636e-006
272.0, +2.615e-006
271.0, +2.596e-006
270.0, +2.578e-006
269.0, +2.564e-006
268.0, +2.555e-006
267.0, +2.537e-006
266.0, +2.522e-006
265.0, +2.515e-006
264.0, +2.503e-006
263.0, +2.495e-006
262.0, +2.484e-006
261.0, +2.471e-006
260.0, +2.465e-006
259.0, +2.452e-006
258.0, +2.444e-006
257.0, +2.437e-006
256.0, +2.423e-006
255.0, +2.413e-006
254.0, +2.403e-006
253.0, +2.395e-006
252.0, +2.390e-006
251.0, +2.372e-006
250.0, +2.357e-006
249.0, +2.346e-006
248.0, +2.330e-006
247.0, +2.317e-006
246.0, +2.305e-006
245.0, +2.292e-006
244.0, +2.288e-006
243.0, +2.279e-006
242.0, +2.272e-006
241.0, +2.267e-006
240.0, +2.249e-006
239.0, +2.235e-006
238.0, +2.217e-006
237.0, +2.199e-006
236.0, +2.185e-006
235.0, +2.171e-006
234.0, +2.157e-006
233.0, +2.152e-006
232.0, +2.139e-006
231.0, +2.131e-006
230.0, +2.123e-006
229.0, +2.116e-006
228.0, +2.109e-006
227.0, +2.096e-006
226.0, +2.084e-006
225.0, +2.078e-006
224.0, +2.066e-006
223.0, +2.058e-006
222.0, +2.045e-006
221.0, +2.032e-006
220.0, +2.025e-006
219.0, +2.010e-006
218.0, +1.995e-006
217.0, +1.986e-006
216.0, +1.968e-006
215.0, +1.955e-006
214.0, +1.940e-006
213.0, +1.926e-006
212.0, +1.919e-006
211.0, +1.909e-006
210.0, +1.900e-006
209.0, +1.893e-006
208.0, +1.879e-006
207.0, +1.869e-006
206.0, +1.855e-006
205.0, +1.839e-006
204.0, +1.823e-006
203.0, +1.804e-006
202.0, +1.789e-006
201.0, +1.779e-006
200.0, +1.760e-006
199.0, +1.746e-006
198.0, +1.734e-006
197.0, +1.726e-006
196.0, +1.719e-006
195.0, +1.705e-006
194.0, +1.692e-006
193.0, +1.684e-006
192.0, +1.665e-006
191.0, +1.644e-006
190.0, +1.623e-006
189.0, +1.602e-006
188.0, +1.588e-006
187.0, +1.567e-006
186.0, +1.547e-006
185.0, +1.539e-006
184.0, +1.524e-006
183.0, +1.510e-006
182.0, +1.492e-006
181.0, +1.472e-006
180.0, +1.452e-006
179.0, +1.429e-006
178.0, +1.402e-006
177.0, +1.381e-006
176.0, +1.355e-006
175.0, +1.334e-006
174.0, +1.312e-006
173.0, +1.296e-006
172.0, +1.277e-006
171.0, +1.255e-006
170.0, +1.231e-006
169.0, +1.208e-006
168.0, +1.179e-006
167.0, +1.152e-006
166.0, +1.122e-006
165.0, +1.091e-006
164.0, +1.063e-006
163.0, +1.031e-006
162.0, +1.004e-006
161.0, +9.805e-007
160.0, +9.465e-007
159.0, +9.160e-007
158.0, +8.841e-007
157.0, +8.519e-007
156.0, +8.240e-007
155.0, +7.891e-007
154.0, +7.481e-007
153.0, +7.119e-007
152.0, +6.701e-007
151.0, +6.352e-007
150.0, +5.977e-007
149.0, +5.563e-007
148.0, +5.144e-007
147.0, +4.722e-007
146.0, +4.303e-007
145.0, +3.902e-007
144.0, +3.366e-007
143.0, +2.882e-007
142.0, +2.393e-007
141.0, +1.923e-007
140.0, +1.434e-007
139.0, +9.373e-008
138.0, +4.316e-008
137.0, -2.615e-009
136.0, -5.842e-008
135.0, -1.125e-007
134.0, -1.700e-007
133.0, -2.245e-007
132.0, -2.799e-007
131.0, -3.435e-007
130.0, -4.068e-007
129.0, -4.630e-007
128.0, -5.271e-007
127.0, -5.886e-007
126.0, -6.539e-007
125.0, -7.215e-007
124.0, -7.847e-007
123.0, -8.519e-007
122.0, -9.221e-007
121.0, -9.918e-007
120.0, -1.068e-006
119.0, -1.143e-006
118.0, -1.215e-006
117.0, -1.286e-006
116.0, -1.356e-006
115.0, -1.431e-006
114.0, -1.506e-006
113.0, -1.577e-006
112.0, -1.651e-006
111.0, -1.727e-006
110.0, -1.805e-006
109.0, -1.882e-006
108.0, -1.960e-006
107.0, -2.034e-006
106.0, -2.109e-006
105.0, -2.181e-006
104.0, -2.263e-006
103.0, -2.339e-006
102.0, -2.415e-006
101.0, -2.486e-006
100.0, -2.560e-006
99.0, -2.635e-006
98.0, -2.711e-006
97.0, -2.777e-006
96.0, -2.849e-006
95.0, -2.916e-006
94.0, -2.985e-006
93.0, -3.048e-006
92.0, -3.115e-006
91.0, -3.178e-006
90.0, -3.243e-006
89.0, -3.300e-006
88.0, -3.367e-006
87.0, -3.428e-006
86.0, -3.493e-006
85.0, -3.549e-006
84.0, -3.605e-006
83.0, -3.658e-006
82.0, -3.712e-006
81.0, -3.755e-006
80.0, -3.805e-006
79.0, -3.844e-006
78.0, -3.886e-006
77.0, -3.925e-006
76.0, -3.968e-006
75.0, -4.010e-006
74.0, -4.051e-006
73.0, -4.080e-006
72.0, -4.116e-006
71.0, -4.143e-006
70.0, -4.173e-006
69.0, -4.194e-006
68.0, -4.209e-006
67.0, -4.230e-006
66.0, -4.252e-006
65.0, -4.266e-006
64.0, -4.286e-006
63.0, -4.300e-006
62.0, -4.314e-006
61.0, -4.328e-006
60.0, -4.335e-006
59.0, -4.341e-006
58.0, -4.347e-006
57.0, -4.347e-006
56.0, -4.350e-006
55.0, -4.348e-006
54.0, -4.348e-006
53.0, -4.346e-006
52.0, -4.340e-006
51.0, -4.338e-006
50.0, -4.331e-006
49.0, -4.320e-006
48.0, -4.313e-006
47.0, -4.299e-006
46.0, -4.288e-006
45.0, -4.273e-006
44.0, -4.254e-006
43.0, -4.240e-006
42.0, -4.222e-006
41.0, -4.203e-006
40.0, -4.190e-006
39.0, -4.175e-006
38.0, -4.164e-006
37.0, -4.150e-006
36.0, -4.134e-006
35.0, -4.123e-006
34.0, -4.106e-006
33.0, -4.084e-006
32.0, -4.065e-006
31.0, -4.040e-006
30.0, -4.019e-006
29.0, -3.996e-006
28.0, -3.967e-006
27.0, -3.942e-006
26.0, -3.922e-006
25.0, -3.897e-006
24.0, -3.881e-006
23.0, -3.856e-006
22.0, -3.832e-006
21.0, -3.816e-006
20.0, -3.800e-006
19.0, -3.782e-006
18.0, -3.765e-006
17.0, -3.742e-006
16.0, -3.730e-006
15.0, -3.709e-006
14.0, -3.688e-006
13.0, -3.662e-006
12.0, -3.639e-006
11.0, -3.618e-006
10.0, -3.596e-006
9.0, -3.569e-006
8.0, -3.554e-006
7.0, -3.533e-006
6.0, -3.519e-006
5.0, -3.497e-006
4.0, -3.473e-006
3.0, -3.459e-006
2.0, -3.446e-006
1.0, -3.426e-006
0.0, -3.413e-006
-1.0, -3.397e-006
-2.0, -3.384e-006
-3.0, -3.373e-006
-4.0, -3.352e-006
-5.0, -3.334e-006
-6.0, -3.318e-006
-7.0, -3.297e-006
-8.0, -3.280e-006
-9.0, -3.259e-006
-10.0, -3.240e-006
-11.0, -3.223e-006
-12.0, -3.206e-006
-13.0, -3.195e-006
-14.0, -3.178e-006
-15.0, -3.156e-006
-16.0, -3.147e-006
-17.0, -3.132e-006
-18.0, -3.118e-006
-19.0, -3.103e-006
-20.0, -3.083e-006
-21.0, -3.072e-006
-22.0, -3.064e-006
-23.0, -3.047e-006
-24.0, -3.038e-006
-25.0, -3.024e-006
-26.0, -3.011e-006
-27.0, -3.003e-006
-28.0, -2.995e-006
-29.0, -2.989e-006
-30.0, -2.981e-006
-31.0, -2.968e-006
-32.0, -2.966e-006
-33.0, -2.959e-006
-34.0, -2.952e-006
-35.0, -2.944e-006
-36.0, -2.930e-006
-37.0, -2.925e-006
-38.0, -2.914e-006
-39.0, -2.897e-006
-40.0, -2.890e-006
-41.0, -2.876e-006
-42.0, -2.864e-006
-43.0, -2.855e-006
-44.0, -2.840e-006
-45.0, -2.837e-006
-46.0, -2.828e-006
-47.0, -2.814e-006
-48.0, -2.811e-006
-49.0, -2.804e-006
-50.0, -2.799e-006
-51.0, -2.796e-006
-52.0, -2.790e-006
-53.0, -2.790e-006
-54.0, -2.789e-006
-55.0, -2.784e-006
-56.0, -2.783e-006
-57.0, -2.779e-006
-58.0, -2.773e-006
-59.0, -2.766e-006
-60.0, -2.759e-006
-61.0, -2.755e-006
-62.0, -2.750e-006
-63.0, -2.744e-006
-64.0, -2.745e-006
-65.0, -2.743e-006
-66.0, -2.743e-006
-67.0, -2.743e-006
-68.0, -2.740e-006
-69.0, -2.740e-006
-70.0, -2.739e-006
-71.0, -2.733e-006
-72.0, -2.736e-006
-73.0, -2.734e-006
-74.0, -2.733e-006
-75.0, -2.731e-006
-76.0, -2.729e-006
-77.0, -2.730e-006
-78.0, -2.730e-006
-79.0, -2.728e-006
-80.0, -2.732e-006
-81.0, -2.731e-006
-82.0, -2.734e-006
-83.0, -2.736e-006
-84.0, -2.736e-006
-85.0, -2.738e-006
-86.0, -2.738e-006
-87.0, -2.736e-006
-88.0, -2.742e-006
-89.0, -2.742e-006
-90.0, -2.746e-006
-91.0, -2.747e-006
-92.0, -2.748e-006
-93.0, -2.754e-006
-94.0, -2.761e-006
-95.0, -2.763e-006
-96.0, -2.771e-006
-97.0, -2.774e-006
-98.0, -2.779e-006
-99.0, -2.785e-006
-100.0, -2.787e-006
-101.0, -2.790e-006
-102.0, -2.791e-006
-103.0, -2.793e-006
-104.0, -2.802e-006
-105.0, -2.808e-006
-106.0, -2.815e-006
-107.0, -2.822e-006
-108.0, -2.827e-006
-109.0, -2.843e-006
-110.0, -2.857e-006
-111.0, -2.867e-006
-112.0, -2.882e-006
-113.0, -2.896e-006
-114.0, -2.910e-006
-115.0, -2.923e-006
-116.0, -2.928e-006
-117.0, -2.939e-006
-118.0, -2.948e-006
-119.0, -2.955e-006
-120.0, -2.966e-006
-121.0, -2.974e-006
-122.0, -2.987e-006
-123.0, -3.000e-006
-124.0, -3.007e-006
-125.0, -3.021e-006
-126.0, -3.035e-006
-127.0, -3.044e-006
-128.0, -3.067e-006
-129.0, -3.081e-006
-130.0, -3.100e-006
-131.0, -3.121e-006
-132.0, -3.135e-006
-133.0, -3.154e-006
-134.0, -3.173e-006
-135.0, -3.184e-006
-136.0, -3.210e-006
-137.0, -3.226e-006
-138.0, -3.247e-006
-139.0, -3.268e-006
-140.0, -3.285e-006
-141.0, -3.309e-006
-142.0, -3.329e-006
-143.0, -3.343e-006
-144.0, -3.368e-006
-145.0, -3.387e-006
-146.0, -3.408e-006
-147.0, -3.430e-006
-148.0, -3.451e-006
-149.0, -3.479e-006
-150.0, -3.503e-006
-151.0, -3.524e-006
-152.0, -3.556e-006
-153.0, -3.585e-006
-154.0, -3.617e-006
-155.0, -3.645e-006
-156.0, -3.673e-006
-157.0, -3.703e-006
-158.0, -3.732e-006
-159.0, -3.757e-006
-160.0, -3.787e-006
-161.0, -3.813e-006
-162.0, -3.847e-006
-163.0, -3.875e-006
-164.0, -3.908e-006
-165.0, -3.945e-006
-166.0, -3.982e-006
-167.0, -4.017e-006
-168.0, -4.056e-006
-169.0, -4.088e-006
-170.0, -4.126e-006
-171.0, -4.162e-006
-172.0, -4.195e-006
-173.0, -4.230e-006
-174.0, -4.264e-006
-175.0, -4.300e-006
-176.0, -4.345e-006
-177.0, -4.387e-006
-178.0, -4.427e-006
-179.0, -4.468e-006
-180.0, -4.508e-006
-181.0, -4.554e-006
-182.0, -4.598e-006
-183.0, -4.635e-006
-184.0, -4.681e-006
-185.0, -4.728e-006
-186.0, -4.775e-006
-187.0, -4.819e-006
-188.0, -4.861e-006
-189.0, -4.904e-006
-190.0, -4.953e-006
-191.0, -4.995e-006
-192.0, -5.044e-006
-193.0, -5.092e-006
-194.0, -5.143e-006
-195.0, -5.192e-006
-196.0, -5.241e-006
-197.0, -5.289e-006
-198.0, -5.339e-006
-199.0, -5.383e-006
-200.0, -5.433e-006
-201.0, -5.484e-006
-202.0, -5.540e-006
-203.0, -5.589e-006
-204.0, -5.637e-006
-205.0, -5.692e-006
-206.0, -5.748e-006
-207.0, -5.797e-006
-208.0, -5.851e-006
-209.0, -5.900e-006
-210.0, -5.955e-006
-211.0, -6.010e-006
-212.0, -6.059e-006
-213.0, -6.113e-006
-214.0, -6.164e-006
-215.0, -6.209e-006
-216.0, -6.265e-006
-217.0, -6.319e-006
-218.0, -6.373e-006
-219.0, -6.426e-006
-220.0, -6.476e-006
-221.0, -6.532e-006
-222.0, -6.587e-006
-223.0, -6.640e-006
-224.0, -6.696e-006
-225.0, -6.748e-006
-226.0, -6.801e-006
-227.0, -6.852e-006
-228.0, -6.907e-006
-229.0, -6.963e-006
-230.0, -7.015e-006
-231.0, -7.065e-006
-232.0, -7.125e-006
-233.0, -7.178e-006
-234.0, -7.236e-006
-235.0, -7.291e-006
-236.0, -7.340e-006
-237.0, -7.398e-006
-238.0, -7.453e-006
-239.0, -7.506e-006
-240.0, -7.566e-006
-241.0, -7.619e-006
-242.0, -7.675e-006
-243.0, -7.730e-006
-244.0, -7.778e-006
-245.0, -7.834e-006
-246.0, -7.890e-006
-247.0, -7.941e-006
-248.0, -8.000e-006
-249.0, -8.054e-006
-250.0, -8.109e-006
-251.0, -8.164e-006
-252.0, -8.220e-006
-253.0, -8.275e-006
-254.0, -8.330e-006
-255.0, -8.380e-006
-256.0, -8.439e-006
-257.0, -8.494e-006
-258.0, -8.551e-006
-259.0, -8.605e-006
-260.0, -8.659e-006
-261.0, -8.716e-006
-262.0, -8.771e-006
-263.0, -8.822e-006
-264.0, -8.880e-006
-265.0, -8.935e-006
-266.0, -8.991e-006
-267.0, -9.047e-006
-268.0, -9.097e-006
-269.0, -9.154e-006
-270.0, -9.205e-006
-271.0, -9.258e-006
-272.0, -9.315e-006
-273.0, -9.363e-006
-274.0, -9.415e-006
-275.0, -9.470e-006
-276.0, -9.518e-006
-277.0, -9.571e-006
-278.0, -9.620e-006
-279.0, -9.669e-006
-280.0, -9.723e-006
-281.0, -9.777e-006
-282.0, -9.826e-006
-283.0, -9.876e-006
-284.0, -9.923e-006
-285.0, -9.972e-006
-286.0, -1.002e-005
-287.0, -1.006e-005
-288.0, -1.011e-005
-289.0, -1.015e-005
-290.0, -1.020e-005
-291.0, -1.025e-005
-292.0, -1.029e-005
-293.0, -1.033e-005
-294.0, -1.037e-005
-295.0, -1.041e-005
-296.0, -1.046e-005
-297.0, -1.049e-005
-298.0, -1.053e-005
-299.0, -1.056e-005
-300.0, -1.060e-005
-301.0, -1.064e-005
-302.0, -1.067e-005
-303.0, -1.070e-005
-304.0, -1.073e-005
-305.0, -1.076e-005
-306.0, -1.079e-005
-307.0, -1.082e-005
-308.0, -1.085e-005
-309.0, -1.087e-005
-310.0, -1.090e-005
-311.0, -1.092e-005
-312.0, -1.095e-005
-313.0, -1.097e-005
-314.0, -1.098e-005
-315.0, -1.100e-005
-316.0, -1.101e-005
-317.0, -1.103e-005
-318.0, -1.104e-005
-319.0, -1.105e-005
-320.0, -1.107e-005
-321.0, -1.109e-005
-322.0, -1.110e-005
-323.0, -1.111e-005
-324.0, -1.112e-005
-325.0, -1.113e-005
-326.0, -1.113e-005
-327.0, -1.113e-005
-328.0, -1.114e-005
-329.0, -1.114e-005
-330.0, -1.114e-005
-331.0, -1.114e-005
-332.0, -1.114e-005
-333.0, -1.114e-005
-334.0, -1.114e-005
-335.0, -1.113e-005
-336.0, -1.113e-005
-337.0, -1.113e-005
-338.0, -1.112e-005
-339.0, -1.112e-005
-340.0, -1.110e-005
-341.0, -1.109e-005
-342.0, -1.108e-005
-343.0, -1.107e-005
-344.0, -1.106e-005
-345.0, -1.104e-005
-346.0, -1.103e-005
-347.0, -1.102e-005
-348.0, -1.101e-005
-349.0, -1.100e-005
-350.0, -1.099e-005
-351.0, -1.097e-005
-352.0, -1.097e-005
-353.0, -1.095e-005
-354.0, -1.094e-005
-355.0, -1.092e-005
-356.0, -1.089e-005
-357.0, -1.087e-005
-358.0, -1.085e-005
-359.0, -1.083e-005
-360.0, -1.082e-005
-361.0, -1.080e-005
-362.0, -1.079e-005
-363.0, -1.077e-005
-364.0, -1.075e-005
-365.0, -1.073e-005
-366.0, -1.071e-005
-367.0, -1.068e-005
-368.0, -1.066e-005
-369.0, -1.064e-005
-370.0, -1.062e-005
-371.0, -1.060e-005
-372.0, -1.058e-005
-373.0, -1.056e-005
-374.0, -1.054e-005
-375.0, -1.051e-005
-376.0, -1.049e-005
-377.0, -1.047e-005
-378.0, -1.045e-005
-379.0, -1.043e-005
-380.0, -1.041e-005
-381.0, -1.039e-005
-382.0, -1.037e-005
-383.0, -1.034e-005
-384.0, -1.032e-005
-385.0, -1.030e-005
-386.0, -1.028e-005
-387.0, -1.025e-005
-388.0, -1.022e-005
-389.0, -1.020e-005
-390.0, -1.018e-005
-391.0, -1.016e-005
-392.0, -1.014e-005
-393.0, -1.011e-005
-394.0, -1.009e-005
-395.0, -1.007e-005
-396.0, -1.005e-005
-397.0, -1.003e-005
-398.0, -1.001e-005
-399.0, -9.991e-006
-400.0, -9.978e-006
-401.0, -9.956e-006
-402.0, -9.932e-006
-403.0, -9.906e-006
-404.0, -9.884e-006
-405.0, -9.862e-006
-406.0, -9.838e-006
-407.0, -9.812e-006
-408.0, -9.796e-006
-409.0, -9.777e-006
-410.0, -9.756e-006
-411.0, -9.734e-006
-412.0, -9.707e-006
-413.0, -9.687e-006
-414.0, -9.666e-006
-415.0, -9.641e-006
-416.0, -9.626e-006
-417.0, -9.610e-006
-418.0, -9.590e-006
-419.0, -9.569e-006
-420.0, -9.549e-006
-421.0, -9.528e-006
-422.0, -9.506e-006
-423.0, -9.481e-006
-424.0, -9.462e-006
-425.0, -9.441e-006
-426.0, -9.427e-006
-427.0, -9.406e-006
-428.0, -9.385e-006
-429.0, -9.369e-006
-430.0, -9.348e-006
-431.0, -9.323e-006
-432.0, -9.307e-006
-433.0, -9.287e-006
-434.0, -9.273e-006
-435.0, -9.254e-006
-436.0, -9.234e-006
-437.0, -9.220e-006
-438.0, -9.206e-006
-439.0, -9.184e-006
-440.0, -9.170e-006
-441.0, -9.148e-006
-442.0, -9.127e-006
-443.0, -9.106e-006
-444.0, -9.085e-006
-445.0, -9.068e-006
-446.0, -9.050e-006
-447.0, -9.030e-006
-448.0, -9.017e-006
-449.0, -9.002e-006
-450.0, -8.988e-006
-451.0, -8.967e-006
-452.0, -8.946e-006
-453.0, -8.932e-006
-454.0, -8.911e-006
-455.0, -8.890e-006
-456.0, -8.876e-006
-457.0, -8.860e-006
-458.0, -8.847e-006
-459.0, -8.832e-006
-460.0, -8.819e-006
-461.0, -8.810e-006
-462.0, -8.796e-006
-463.0, -8.775e-006
-464.0, -8.762e-006
-465.0, -8.746e-006
-466.0, -8.728e-006
-467.0, -8.708e-006
-468.0, -8.688e-006
-469.0, -8.674e-006
-470.0, -8.663e-006
-471.0, -8.643e-006
-472.0, -8.634e-006
-473.0, -8.617e-006
-474.0, -8.603e-006
-475.0, -8.588e-006
-476.0, -8.567e-006
-477.0, -8.551e-006
-478.0, -8.537e-006
-479.0, -8.514e-006
-480.0, -8.505e-006
-481.0, -8.491e-006
-482.0, -8.479e-006
-483.0, -8.471e-006
-484.0, -8.458e-006
-485.0, -8.448e-006
-486.0, -8.440e-006
-487.0, -8.427e-006
-488.0, -8.420e-006
-489.0, -8.405e-006
-490.0, -8.392e-006
-491.0, -8.375e-006
-492.0, -8.358e-006
-493.0, -8.344e-006
-494.0, -8.327e-006
-495.0, -8.306e-006
-496.0, -8.296e-006
-497.0, -8.283e-006
-498.0, -8.276e-006
-499.0, -8.266e-006
-500.0, -8.254e-006
-501.0, -8.247e-006
-502.0, -8.239e-006
-503.0, -8.223e-006
-504.0, -8.214e-006
-505.0, -8.200e-006
-506.0, -8.189e-006
-507.0, -8.177e-006
-508.0, -8.160e-006
-509.0, -8.147e-006
-510.0, -8.137e-006
-511.0, -8.120e-006
-512.0, -8.111e-006
-513.0, -8.097e-006
-514.0, -8.087e-006
-515.0, -8.080e-006
-516.0, -8.072e-006
-517.0, -8.067e-006
-518.0, -8.058e-006
-519.0, -8.046e-006
-520.0, -8.044e-006
-521.0, -8.036e-006
-522.0, -8.029e-006
-523.0, -8.016e-006
-524.0, -8.002e-006
-525.0, -7.995e-006
-526.0, -7.986e-006
-527.0, -7.967e-006
-528.0, -7.959e-006
-529.0, -7.945e-006
-530.0, -7.937e-006
-531.0, -7.924e-006
-532.0, -7.910e-006
-533.0, -7.899e-006
-534.0, -7.892e-006
-535.0, -7.880e-006
-536.0, -7.874e-006
-537.0, -7.867e-006
-538.0, -7.865e-006
-539.0, -7.860e-006
-540.0, -7.852e-006
-541.0, -7.845e-006
-542.0, -7.838e-006
-543.0, -7.829e-006
-544.0, -7.822e-006
-545.0, -7.809e-006
-546.0, -7.799e-006
-547.0, -7.792e-006
-548.0, -7.783e-006
-549.0, -7.776e-006
-550.0, -7.764e-006
-551.0, -7.750e-006
-552.0, -7.747e-006
-553.0, -7.739e-006
-554.0, -7.730e-006
-555.0, -7.720e-006
-556.0, -7.707e-006
-557.0, -7.700e-006
-558.0, -7.694e-006
-559.0, -7.683e-006
-560.0, -7.677e-006
-561.0, -7.673e-006
-562.0, -7.670e-006
-563.0, -7.669e-006
-564.0, -7.667e-006
-565.0, -7.666e-006
-566.0, -7.659e-006
-567.0, -7.652e-006
-568.0, -7.650e-006
-569.0, -7.643e-006
-570.0, -7.638e-006
-571.0, -7.631e-006
-572.0, -7.625e-006
-573.0, -7.624e-006
-574.0, -7.620e-006
-575.0, -7.608e-006
-576.0, -7.607e-006
-577.0, -7.598e-006
-578.0, -7.588e-006
-579.0, -7.574e-006
-580.0, -7.561e-006
-581.0, -7.551e-006
-582.0, -7.544e-006
-583.0, -7.530e-006
-584.0, -7.528e-006
-585.0, -7.520e-006
-586.0, -7.517e-006
-587.0, -7.510e-006
-588.0, -7.503e-006
-589.0, -7.498e-006
-590.0, -7.492e-006
-591.0, -7.482e-006
-592.0, -7.483e-006
-593.0, -7.479e-006
-594.0, -7.479e-006
-595.0, -7.479e-006
-596.0, -7.477e-006
-597.0, -7.477e-006
-598.0, -7.475e-006
-599.0, -7.469e-006
-600.0, -7.469e-006
-601.0, -7.462e-006
-602.0, -7.456e-006
-603.0, -7.449e-006
-604.0, -7.442e-006
-605.0, -7.437e-006
-606.0, -7.432e-006
-607.0, -7.424e-006
-608.0, -7.425e-006
-609.0, -7.418e-006
-610.0, -7.411e-006
-611.0, -7.404e-006
-612.0, -7.397e-006
-613.0, -7.393e-006
-614.0, -7.388e-006
-615.0, -7.380e-006
-616.0, -7.382e-006
-617.0, -7.381e-006
-618.0, -7.332e-006
-619.0, -7.311e-006
-620.0, -7.293e-006
*
Segment = 2
Positive
Number of Data Points = 920
#
-619.0, -7.061e-006
-618.0, -6.853e-006
-617.0, -6.742e-006
-616.0, -6.651e-006
-615.0, -6.544e-006
-614.0, -6.461e-006
-613.0, -6.395e-006
-612.0, -6.333e-006
-611.0, -6.274e-006
-610.0, -6.226e-006
-609.0, -6.176e-006
-608.0, -6.131e-006
-607.0, -6.088e-006
-606.0, -6.042e-006
-605.0, -5.999e-006
-604.0, -5.964e-006
-603.0, -5.915e-006
-602.0, -5.872e-006
-601.0, -5.831e-006
-600.0, -5.795e-006
-599.0, -5.760e-006
-598.0, -5.719e-006
-597.0, -5.678e-006
-596.0, -5.642e-006
-595.0, -5.609e-006
-594.0, -5.574e-006
-593.0, -5.535e-006
-592.0, -5.498e-006
-591.0, -5.469e-006
-590.0, -5.434e-006
-589.0, -5.406e-006
-588.0, -5.372e-006
-587.0, -5.343e-006
-586.0, -5.315e-006
-585.0, -5.282e-006
-584.0, -5.253e-006
-583.0, -5.225e-006
-582.0, -5.191e-006
-581.0, -5.162e-006
-580.0, -5.128e-006
-579.0, -5.098e-006
-578.0, -5.070e-006
-577.0, -5.038e-006
-576.0, -5.010e-006
-575.0, -4.987e-006
-574.0, -4.960e-006
-573.0, -4.938e-006
-572.0, -4.912e-006
-571.0, -4.884e-006
-570.0, -4.863e-006
-569.0, -4.835e-006
-568.0, -4.808e-006
-567.0, -4.785e-006
-566.0, -4.757e-006
-565.0, -4.736e-006
-564.0, -4.715e-006
-563.0, -4.687e-006
-562.0, -4.665e-006
-561.0, -4.637e-006
-560.0, -4.611e-006
-559.0, -4.590e-006
-558.0, -4.563e-006
-557.0, -4.542e-006
-556.0, -4.525e-006
-555.0, -4.500e-006
-554.0, -4.479e-006
-553.0, -4.452e-006
-552.0, -4.425e-006
-551.0, -4.404e-006
-550.0, -4.376e-006
-549.0, -4.351e-006
-548.0, -4.334e-006
-547.0, -4.313e-006
-546.0, -4.296e-006
-545.0, -4.274e-006
-544.0, -4.252e-006
-543.0, -4.231e-006
-542.0, -4.208e-006
-541.0, -4.187e-006
-540.0, -4.167e-006
-539.0, -4.147e-006
-538.0, -4.133e-006
-537.0, -4.110e-006
-536.0, -4.091e-006
-535.0, -4.070e-006
-534.0, -4.044e-006
-533.0, -4.023e-006
-532.0, -4.003e-006
-531.0, -3.979e-006
-530.0, -3.960e-006
-529.0, -3.937e-006
-528.0, -3.917e-006
-527.0, -3.902e-006
-526.0, -3.880e-006
-525.0, -3.858e-006
-524.0, -3.836e-006
-523.0, -3.816e-006
-522.0, -3.802e-006
-521.0, -3.782e-006
-520.0, -3.765e-006
-519.0, -3.752e-006
-518.0, -3.732e-006
-517.0, -3.718e-006
-516.0, -3.702e-006
-515.0, -3.680e-006
-514.0, -3.664e-006
-513.0, -3.641e-006
-512.0, -3.620e-006
-511.0, -3.605e-006
-510.0, -3.584e-006
-509.0, -3.564e-006
-508.0, -3.549e-006
-507.0, -3.529e-006
-506.0, -3.515e-006
-505.0, -3.494e-006
-504.0, -3.473e-006
-503.0, -3.457e-006
-502.0, -3.437e-006
-501.0, -3.418e-006
-500.0, -3.404e-006
-499.0, -3.387e-006
-498.0, -3.375e-006
-497.0, -3.361e-006
-496.0, -3.349e-006
-495.0, -3.335e-006
-494.0, -3.315e-006
-493.0, -3.294e-006
-492.0, -3.276e-006
-491.0, -3.255e-006
-490.0, -3.234e-006
-489.0, -3.215e-006
-488.0, -3.200e-006
-487.0, -3.186e-006
-486.0, -3.165e-006
-485.0, -3.144e-006
-484.0, -3.128e-006
-483.0, -3.114e-006
-482.0, -3.100e-006
-481.0, -3.078e-006
-480.0, -3.064e-006
-479.0, -3.053e-006
-478.0, -3.039e-006
-477.0, -3.025e-006
-476.0, -3.011e-006
-475.0, -2.995e-006
-474.0, -2.984e-006
-473.0, -2.970e-006
-472.0, -2.960e-006
-471.0, -2.950e-006
-470.0, -2.933e-006
-469.0, -2.913e-006
-468.0, -2.895e-006
-467.0, -2.877e-006
-466.0, -2.858e-006
-465.0, -2.837e-006
-464.0, -2.819e-006
-463.0, -2.808e-006
-462.0, -2.793e-006
-461.0, -2.779e-006
-460.0, -2.767e-006
-459.0, -2.754e-006
-458.0, -2.740e-006
-457.0, -2.722e-006
-456.0, -2.704e-006
-455.0, -2.689e-006
-454.0, -2.669e-006
-453.0, -2.648e-006
-452.0, -2.631e-006
-451.0, -2.617e-006
-450.0, -2.607e-006
-449.0, -2.592e-006
-448.0, -2.579e-006
-447.0, -2.571e-006
-446.0, -2.557e-006
-445.0, -2.544e-006
-444.0, -2.529e-006
-443.0, -2.508e-006
-442.0, -2.493e-006
-441.0, -2.472e-006
-440.0, -2.452e-006
-439.0, -2.438e-006
-438.0, -2.422e-006
-437.0, -2.409e-006
-436.0, -2.400e-006
-435.0, -2.385e-006
-434.0, -2.378e-006
-433.0, -2.363e-006
-432.0, -2.350e-006
-431.0, -2.336e-006
-430.0, -2.315e-006
-429.0, -2.297e-006
-428.0, -2.283e-006
-427.0, -2.264e-006
-426.0, -2.250e-006
-425.0, -2.236e-006
-424.0, -2.223e-006
-423.0, -2.215e-006
-422.0, -2.201e-006
-421.0, -2.187e-006
-420.0, -2.179e-006
-419.0, -2.169e-006
-418.0, -2.160e-006
-417.0, -2.142e-006
-416.0, -2.125e-006
-415.0, -2.111e-006
-414.0, -2.092e-006
-413.0, -2.072e-006
-412.0, -2.053e-006
-411.0, -2.034e-006
-410.0, -2.023e-006
-409.0, -2.008e-006
-408.0, -1.996e-006
-407.0, -1.987e-006
-406.0, -1.972e-006
-405.0, -1.958e-006
-404.0, -1.945e-006
-403.0, -1.929e-006
-402.0, -1.917e-006
-401.0, -1.899e-006
-400.0, -1.885e-006
-399.0, -1.871e-006
-398.0, -1.857e-006
-397.0, -1.843e-006
-396.0, -1.831e-006
-395.0, -1.820e-006
-394.0, -1.810e-006
-393.0, -1.797e-006
-392.0, -1.790e-006
-391.0, -1.781e-006
-390.0, -1.765e-006
-389.0, -1.750e-006
-388.0, -1.733e-006
-387.0, -1.716e-006
-386.0, -1.702e-006
-385.0, -1.681e-006
-384.0, -1.662e-006
-383.0, -1.651e-006
-382.0, -1.636e-006
-381.0, -1.625e-006
-380.0, -1.615e-006
-379.0, -1.601e-006
-378.0, -1.593e-006
-377.0, -1.578e-006
-376.0, -1.564e-006
-375.0, -1.552e-006
-374.0, -1.532e-006
-373.0, -1.514e-006
-372.0, -1.499e-006
-371.0, -1.479e-006
-370.0, -1.466e-006
-369.0, -1.452e-006
-368.0, -1.439e-006
-367.0, -1.432e-006
-366.0, -1.418e-006
-365.0, -1.405e-006
-364.0, -1.398e-006
-363.0, -1.388e-006
-362.0, -1.377e-006
-361.0, -1.357e-006
-360.0, -1.338e-006
-359.0, -1.323e-006
-358.0, -1.302e-006
-357.0, -1.281e-006
-356.0, -1.263e-006
-355.0, -1.245e-006
-354.0, -1.236e-006
-353.0, -1.222e-006
-352.0, -1.208e-006
-351.0, -1.198e-006
-350.0, -1.183e-006
-349.0, -1.168e-006
-348.0, -1.150e-006
-347.0, -1.130e-006
-346.0, -1.114e-006
-345.0, -1.094e-006
-344.0, -1.076e-006
-343.0, -1.064e-006
-342.0, -1.045e-006
-341.0, -1.028e-006
-340.0, -1.015e-006
-339.0, -1.001e-006
-338.0, -9.914e-007
-337.0, -9.735e-007
-336.0, -9.548e-007
-335.0, -9.391e-007
-334.0, -9.173e-007
-333.0, -8.963e-007
-332.0, -8.763e-007
-331.0, -8.567e-007
-330.0, -8.414e-007
-329.0, -8.183e-007
-328.0, -7.987e-007
-327.0, -7.843e-007
-326.0, -7.629e-007
-325.0, -7.420e-007
-324.0, -7.207e-007
-323.0, -6.980e-007
-322.0, -6.840e-007
-321.0, -6.648e-007
-320.0, -6.448e-007
-319.0, -6.313e-007
-318.0, -6.099e-007
-317.0, -5.903e-007
-316.0, -5.694e-007
-315.0, -5.458e-007
-314.0, -5.232e-007
-313.0, -5.018e-007
-312.0, -4.796e-007
-311.0, -4.582e-007
-310.0, -4.303e-007
-309.0, -4.089e-007
-308.0, -3.863e-007
-307.0, -3.632e-007
-306.0, -3.370e-007
-305.0, -3.100e-007
-304.0, -2.882e-007
-303.0, -2.681e-007
-302.0, -2.402e-007
-301.0, -2.162e-007
-300.0, -1.901e-007
-299.0, -1.631e-007
-298.0, -1.356e-007
-297.0, -1.051e-007
-296.0, -7.760e-008
-295.0, -5.711e-008
-294.0, -2.398e-008
-293.0, +3.922e-009
-292.0, +3.313e-008
-291.0, +6.103e-008
-290.0, +8.501e-008
-289.0, +1.133e-007
-288.0, +1.421e-007
-287.0, +1.713e-007
-286.0, +2.062e-007
-285.0, +2.350e-007
-284.0, +2.638e-007
-283.0, +2.982e-007
-282.0, +3.300e-007
-281.0, +3.710e-007
-280.0, +4.002e-007
-279.0, +4.281e-007
-278.0, +4.634e-007
-277.0, +4.974e-007
-276.0, +5.341e-007
-275.0, +5.724e-007
-274.0, +6.073e-007
-273.0, +6.417e-007
-272.0, +6.766e-007
-271.0, +7.111e-007
-270.0, +7.547e-007
-269.0, +7.948e-007
-268.0, +8.292e-007
-267.0, +8.641e-007
-266.0, +8.990e-007
-265.0, +9.408e-007
-264.0, +9.822e-007
-263.0, +1.015e-006
-262.0, +1.055e-006
-261.0, +1.097e-006
-260.0, +1.139e-006
-259.0, +1.187e-006
-258.0, +1.223e-006
-257.0, +1.261e-006
-256.0, +1.305e-006
-255.0, +1.346e-006
-254.0, +1.390e-006
-253.0, +1.432e-006
-252.0, +1.470e-006
-251.0, +1.518e-006
-250.0, +1.565e-006
-249.0, +1.611e-006
-248.0, +1.650e-006
-247.0, +1.696e-006
-246.0, +1.746e-006
-245.0, +1.796e-006
-244.0, +1.842e-006
-243.0, +1.891e-006
-242.0, +1.939e-006
-241.0, +1.993e-006
-240.0, +2.035e-006
-239.0, +2.083e-006
-238.0, +2.135e-006
-237.0, +2.184e-006
-236.0, +2.233e-006
-235.0, +2.283e-006
-234.0, +2.333e-006
-233.0, +2.389e-006
-232.0, +2.432e-006
-231.0, +2.482e-006
-230.0, +2.532e-006
-229.0, +2.581e-006
-228.0, +2.631e-006
-227.0, +2.685e-006
-226.0, +2.734e-006
-225.0, +2.791e-006
-224.0, +2.846e-006
-223.0, +2.900e-006
-222.0, +2.958e-006
-221.0, +3.012e-006
-220.0, +3.063e-006
-219.0, +3.119e-006
-218.0, +3.172e-006
-217.0, +3.228e-006
-216.0, +3.284e-006
-215.0, +3.337e-006
-214.0, +3.396e-006
-213.0, +3.451e-006
-212.0, +3.507e-006
-211.0, +3.563e-006
-210.0, +3.616e-006
-209.0, +3.673e-006
-208.0, +3.729e-006
-207.0, +3.784e-006
-206.0, +3.846e-006
-205.0, +3.902e-006
-204.0, +3.959e-006
-203.0, +4.017e-006
-202.0, +4.073e-006
-201.0, +4.135e-006
-200.0, +4.192e-006
-199.0, +4.248e-006
-198.0, +4.310e-006
-197.0, +4.371e-006
-196.0, +4.427e-006
-195.0, +4.484e-006
-194.0, +4.535e-006
-193.0, +4.595e-006
-192.0, +4.650e-006
-191.0, +4.706e-006
-190.0, +4.768e-006
-189.0, +4.826e-006
-188.0, +4.882e-006
-187.0, +4.942e-006
-186.0, +4.997e-006
-185.0, +5.053e-006
-184.0, +5.108e-006
-183.0, +5.159e-006
-182.0, +5.219e-006
-181.0, +5.274e-006
-180.0, +5.331e-006
-179.0, +5.388e-006
-178.0, +5.443e-006
-177.0, +5.500e-006
-176.0, +5.550e-006
-175.0, +5.599e-006
-174.0, +5.655e-006
-173.0, +5.704e-006
-172.0, +5.753e-006
-171.0, +5.804e-006
-170.0, +5.853e-006
-169.0, +5.908e-006
-168.0, +5.957e-006
-167.0, +6.008e-006
-166.0, +6.058e-006
-165.0, +6.107e-006
-164.0, +6.149e-006
-163.0, +6.199e-006
-162.0, +6.248e-006
-161.0, +6.297e-006
-160.0, +6.337e-006
-159.0, +6.385e-006
-158.0, +6.434e-006
-157.0, +6.481e-006
-156.0, +6.521e-006
-155.0, +6.566e-006
-154.0, +6.608e-006
-153.0, +6.656e-006
-152.0, +6.693e-006
-151.0, +6.728e-006
-150.0, +6.775e-006
-149.0, +6.818e-006
-148.0, +6.857e-006
-147.0, +6.897e-006
-146.0, +6.932e-006
-145.0, +6.974e-006
-144.0, +7.016e-006
-143.0, +7.051e-006
-142.0, +7.087e-006
-141.0, +7.121e-006
-140.0, +7.152e-006
-139.0, +7.188e-006
-138.0, +7.220e-006
-137.0, +7.255e-006
-136.0, +7.283e-006
-135.0, +7.312e-006
-134.0, +7.344e-006
-133.0, +7.379e-006
-132.0, +7.408e-006
-131.0, +7.437e-006
-130.0, +7.460e-006
-129.0, +7.488e-006
-128.0, +7.512e-006
-127.0, +7.535e-006
-126.0, +7.558e-006
-125.0, +7.579e-006
-124.0, +7.601e-006
-123.0, +7.626e-006
-122.0, +7.648e-006
-121.0, +7.676e-006
-120.0, +7.697e-006
-119.0, +7.716e-006
-118.0, +7.741e-006
-117.0, +7.761e-006
-116.0, +7.775e-006
-115.0, +7.789e-006
-114.0, +7.798e-006
-113.0, +7.813e-006
-112.0, +7.830e-006
-111.0, +7.843e-006
-110.0, +7.862e-006
-109.0, +7.878e-006
-108.0, +7.898e-006
-107.0, +7.917e-006
-106.0, +7.930e-006
-105.0, +7.941e-006
-104.0, +7.948e-006
-103.0, +7.951e-006
-102.0, +7.962e-006
-101.0, +7.968e-006
-100.0, +7.975e-006
-99.0, +7.982e-006
-98.0, +7.989e-006
-97.0, +7.996e-006
-96.0, +8.002e-006
-95.0, +8.003e-006
-94.0, +8.009e-006
-93.0, +8.010e-006
-92.0, +8.011e-006
-91.0, +8.015e-006
-90.0, +8.015e-006
-89.0, +8.023e-006
-88.0, +8.027e-006
-87.0, +8.029e-006
-86.0, +8.041e-006
-85.0, +8.046e-006
-84.0, +8.050e-006
-83.0, +8.057e-006
-82.0, +8.054e-006
-81.0, +8.058e-006
-80.0, +8.057e-006
-79.0, +8.051e-006
-78.0, +8.054e-006
-77.0, +8.052e-006
-76.0, +8.048e-006
-75.0, +8.047e-006
-74.0, +8.040e-006
-73.0, +8.041e-006
-72.0, +8.035e-006
-71.0, +8.026e-006
-70.0, +8.026e-006
-69.0, +8.022e-006
-68.0, +8.019e-006
-67.0, +8.018e-006
-66.0, +8.013e-006
-65.0, +8.012e-006
-64.0, +8.011e-006
-63.0, +8.007e-006
-62.0, +8.006e-006
-61.0, +8.006e-006
-60.0, +8.000e-006
-59.0, +7.996e-006
-58.0, +7.989e-006
-57.0, +7.986e-006
-56.0, +7.979e-006
-55.0, +7.972e-006
-54.0, +7.967e-006
-53.0, +7.965e-006
-52.0, +7.962e-006
-51.0, +7.961e-006
-50.0, +7.958e-006
-49.0, +7.958e-006
-48.0, +7.957e-006
-47.0, +7.954e-006
-46.0, +7.954e-006
-45.0, +7.949e-006
-44.0, +7.942e-006
-43.0, +7.935e-006
-42.0, +7.928e-006
-41.0, +7.924e-006
-40.0, +7.918e-006
-39.0, +7.911e-006
-38.0, +7.909e-006
-37.0, +7.907e-006
-36.0, +7.903e-006
-35.0, +7.898e-006
-34.0, +7.887e-006
-33.0, +7.882e-006
-32.0, +7.872e-006
-31.0, +7.860e-006
-30.0, +7.856e-006
-29.0, +7.847e-006
-28.0, +7.840e-006
-27.0, +7.836e-006
-26.0, +7.829e-006
-25.0, +7.826e-006
-24.0, +7.823e-006
-23.0, +7.815e-006
-22.0, +7.816e-006
-21.0, +7.815e-006
-20.0, +7.813e-006
-19.0, +7.814e-006
-18.0, +7.813e-006
-17.0, +7.813e-006
-16.0, +7.813e-006
-15.0, +7.810e-006
-14.0, +7.812e-006
-13.0, +7.812e-006
-12.0, +7.812e-006
-11.0, +7.812e-006
-10.0, +7.812e-006
-9.0, +7.816e-006
-8.0, +7.816e-006
-7.0, +7.818e-006
-6.0, +7.827e-006
-5.0, +7.835e-006
-4.0, +7.844e-006
-3.0, +7.854e-006
-2.0, +7.872e-006
-1.0, +7.892e-006
0.0, +7.910e-006
1.0, +7.921e-006
2.0, +7.934e-006
3.0, +7.945e-006
4.0, +7.955e-006
5.0, +7.955e-006
6.0, +7.955e-006
7.0, +7.960e-006
8.0, +7.966e-006
9.0, +7.973e-006
10.0, +7.982e-006
11.0, +7.989e-006
12.0, +8.001e-006
13.0, +8.019e-006
14.0, +8.035e-006
15.0, +8.052e-006
16.0, +8.071e-006
17.0, +8.090e-006
18.0, +8.112e-006
19.0, +8.132e-006
20.0, +8.148e-006
21.0, +8.166e-006
22.0, +8.184e-006
23.0, +8.206e-006
24.0, +8.227e-006
25.0, +8.251e-006
26.0, +8.277e-006
27.0, +8.298e-006
28.0, +8.323e-006
29.0, +8.346e-006
30.0, +8.367e-006
31.0, +8.396e-006
32.0, +8.426e-006
33.0, +8.453e-006
34.0, +8.490e-006
35.0, +8.524e-006
36.0, +8.558e-006
37.0, +8.594e-006
38.0, +8.627e-006
39.0, +8.657e-006
40.0, +8.692e-006
41.0, +8.721e-006
42.0, +8.759e-006
43.0, +8.800e-006
44.0, +8.835e-006
45.0, +8.874e-006
46.0, +8.915e-006
47.0, +8.960e-006
48.0, +9.005e-006
49.0, +9.045e-006
50.0, +9.090e-006
51.0, +9.138e-006
52.0, +9.184e-006
53.0, +9.233e-006
54.0, +9.278e-006
55.0, +9.329e-006
56.0, +9.378e-006
57.0, +9.424e-006
58.0, +9.478e-006
59.0, +9.533e-006
60.0, +9.581e-006
61.0, +9.633e-006
62.0, +9.687e-006
63.0, +9.743e-006
64.0, +9.798e-006
65.0, +9.854e-006
66.0, +9.910e-006
67.0, +9.970e-006
68.0, +1.003e-005
69.0, +1.009e-005
70.0, +1.015e-005
71.0, +1.021e-005
72.0, +1.027e-005
73.0, +1.032e-005
74.0, +1.039e-005
75.0, +1.045e-005
76.0, +1.051e-005
77.0, +1.057e-005
78.0, +1.064e-005
79.0, +1.070e-005
80.0, +1.076e-005
81.0, +1.082e-005
82.0, +1.089e-005
83.0, +1.095e-005
84.0, +1.101e-005
85.0, +1.108e-005
86.0, +1.113e-005
87.0, +1.119e-005
88.0, +1.125e-005
89.0, +1.131e-005
90.0, +1.136e-005
91.0, +1.142e-005
92.0, +1.148e-005
93.0, +1.153e-005
94.0, +1.159e-005
95.0, +1.164e-005
96.0, +1.170e-005
97.0, +1.175e-005
98.0, +1.179e-005
99.0, +1.183e-005
100.0, +1.188e-005
101.0, +1.192e-005
102.0, +1.196e-005
103.0, +1.200e-005
104.0, +1.204e-005
105.0, +1.207e-005
106.0, +1.211e-005
107.0, +1.215e-005
108.0, +1.217e-005
109.0, +1.221e-005
110.0, +1.223e-005
111.0, +1.225e-005
112.0, +1.227e-005
113.0, +1.229e-005
114.0, +1.231e-005
115.0, +1.233e-005
116.0, +1.235e-005
117.0, +1.236e-005
118.0, +1.238e-005
119.0, +1.239e-005
120.0, +1.240e-005
121.0, +1.240e-005
122.0, +1.241e-005
123.0, +1.241e-005
124.0, +1.242e-005
125.0, +1.242e-005
126.0, +1.241e-005
127.0, +1.241e-005
128.0, +1.241e-005
129.0, +1.240e-005
130.0, +1.239e-005
131.0, +1.238e-005
132.0, +1.236e-005
133.0, +1.235e-005
134.0, +1.233e-005
135.0, +1.232e-005
136.0, +1.230e-005
137.0, +1.229e-005
138.0, +1.227e-005
139.0, +1.226e-005
140.0, +1.225e-005
141.0, +1.223e-005
142.0, +1.221e-005
143.0, +1.219e-005
144.0, +1.217e-005
145.0, +1.214e-005
146.0, +1.212e-005
147.0, +1.210e-005
148.0, +1.208e-005
149.0, +1.206e-005
150.0, +1.202e-005
151.0, +1.200e-005
152.0, +1.198e-005
153.0, +1.195e-005
154.0, +1.192e-005
155.0, +1.190e-005
156.0, +1.187e-005
157.0, +1.186e-005
158.0, +1.183e-005
159.0, +1.181e-005
160.0, +1.179e-005
161.0, +1.176e-005
162.0, +1.174e-005
163.0, +1.171e-005
164.0, +1.168e-005
165.0, +1.166e-005
166.0, +1.162e-005
167.0, +1.160e-005
168.0, +1.157e-005
169.0, +1.154e-005
170.0, +1.152e-005
171.0, +1.149e-005
172.0, +1.147e-005
173.0, +1.145e-005
174.0, +1.142e-005
175.0, +1.140e-005
176.0, +1.138e-005
177.0, +1.135e-005
178.0, +1.133e-005
179.0, +1.130e-005
180.0, +1.128e-005
181.0, +1.126e-005
182.0, +1.123e-005
183.0, +1.121e-005
184.0, +1.118e-005
185.0, +1.116e-005
186.0, +1.114e-005
187.0, +1.112e-005
188.0, +1.109e-005
189.0, +1.108e-005
190.0, +1.106e-005
191.0, +1.105e-005
192.0, +1.103e-005
193.0, +1.100e-005
194.0, +1.098e-005
195.0, +1.096e-005
196.0, +1.094e-005
197.0, +1.092e-005
198.0, +1.090e-005
199.0, +1.089e-005
200.0, +1.087e-005
201.0, +1.085e-005
202.0, +1.083e-005
203.0, +1.081e-005
204.0, +1.079e-005
205.0, +1.078e-005
206.0, +1.075e-005
207.0, +1.074e-005
208.0, +1.072e-005
209.0, +1.071e-005
210.0, +1.069e-005
211.0, +1.068e-005
212.0, +1.066e-005
213.0, +1.065e-005
214.0, +1.064e-005
215.0, +1.062e-005
216.0, +1.060e-005
217.0, +1.058e-005
218.0, +1.057e-005
219.0, +1.055e-005
220.0, +1.054e-005
221.0, +1.053e-005
222.0, +1.051e-005
223.0, +1.050e-005
224.0, +1.049e-005
225.0, +1.047e-005
226.0, +1.046e-005
227.0, +1.045e-005
228.0, +1.043e-005
229.0, +1.041e-005
230.0, +1.040e-005
231.0, +1.038e-005
232.0, +1.037e-005
233.0, +1.035e-005
234.0, +1.034e-005
235.0, +1.033e-005
236.0, +1.032e-005
237.0, +1.031e-005
238.0, +1.030e-005
239.0, +1.030e-005
240.0, +1.029e-005
241.0, +1.028e-005
242.0, +1.028e-005
243.0, +1.026e-005
244.0, +1.025e-005
245.0, +1.024e-005
246.0, +1.023e-005
247.0, +1.022e-005
248.0, +1.021e-005
249.0, +1.019e-005
250.0, +1.019e-005
251.0, +1.017e-005
252.0, +1.016e-005
253.0, +1.015e-005
254.0, +1.013e-005
255.0, +1.013e-005
256.0, +1.012e-005
257.0, +1.011e-005
258.0, +1.011e-005
259.0, +1.010e-005
260.0, +1.009e-005
261.0, +1.009e-005
262.0, +1.008e-005
263.0, +1.007e-005
264.0, +1.006e-005
265.0, +1.005e-005
266.0, +1.005e-005
267.0, +1.004e-005
268.0, +1.003e-005
269.0, +1.002e-005
270.0, +1.000e-005
271.0, +9.993e-006
272.0, +9.984e-006
273.0, +9.971e-006
274.0, +9.963e-006
275.0, +9.960e-006
276.0, +9.952e-006
277.0, +9.948e-006
278.0, +9.940e-006
279.0, +9.935e-006
280.0, +9.928e-006
281.0, +9.921e-006
282.0, +9.916e-006
283.0, +9.914e-006
284.0, +9.911e-006
285.0, +9.911e-006
286.0, +9.907e-006
287.0, +9.906e-006
288.0, +9.901e-006
289.0, +9.895e-006
290.0, +9.892e-006
291.0, +9.885e-006
292.0, +9.878e-006
293.0, +9.873e-006
294.0, +9.865e-006
295.0, +9.863e-006
296.0, +9.857e-006
297.0, +9.849e-006
298.0, +9.845e-006
299.0, +9.837e-006
300.0, +9.828e-006
*
**
