# Supplementary material for: DFT and CV data of 4-phenyl-substituted dichloro(bis{2-[1-(phenyl)-1H-1,2,3-triazol-4-yl-κN3]pyridine-κN})iron(II) coordination compounds
Source: Data Brief. 2018 Oct 27;21:1458–71. doi: 10.1016/j.dib.2018.10.085 (PMC6234228; doi:10.1016/j.dib.2018.10.085)
Supplement: Supplementary file 4 — Supplementary material. [file mmc4.zip › Fe_CV_raw_data/FeL2-2/250_01.TXT]

Date: 04-Apr-2017
Time: 16:01:45
Label: 
Cyclic Voltammetry

Exp. Conditions:
Init E (mV) = 300
High E (mV) = 300
Low E (mV) = -620
Init P/N = N
V (mV/sec) = 250
Number of Segments = 2
Sample Interval (mV) = 1
Quiet Time (sec) = 10
Sensitivity (A/V) = 1E-5

2 Sets of Data
Total Number of Data Points = 1840
##
Potential (mV), Current (A)

Segment = 1
Negative
Number of Data Points = 920
#
299.0, +1.780e-006
298.0, +1.657e-006
297.0, +1.593e-006
296.0, +1.531e-006
295.0, +1.472e-006
294.0, +1.422e-006
293.0, +1.387e-006
292.0, +1.358e-006
291.0, +1.330e-006
290.0, +1.311e-006
289.0, +1.292e-006
288.0, +1.266e-006
287.0, +1.247e-006
286.0, +1.226e-006
285.0, +1.206e-006
284.0, +1.186e-006
283.0, +1.165e-006
282.0, +1.150e-006
281.0, +1.139e-006
280.0, +1.124e-006
279.0, +1.110e-006
278.0, +1.096e-006
277.0, +1.081e-006
276.0, +1.067e-006
275.0, +1.046e-006
274.0, +1.027e-006
273.0, +1.013e-006
272.0, +9.931e-007
271.0, +9.766e-007
270.0, +9.626e-007
269.0, +9.491e-007
268.0, +9.421e-007
267.0, +9.290e-007
266.0, +9.208e-007
265.0, +9.138e-007
264.0, +9.003e-007
263.0, +8.929e-007
262.0, +8.802e-007
261.0, +8.671e-007
260.0, +8.615e-007
259.0, +8.432e-007
258.0, +8.327e-007
257.0, +8.235e-007
256.0, +8.044e-007
255.0, +7.961e-007
254.0, +7.817e-007
253.0, +7.669e-007
252.0, +7.586e-007
251.0, +7.464e-007
250.0, +7.394e-007
249.0, +7.372e-007
248.0, +7.246e-007
247.0, +7.180e-007
246.0, +7.098e-007
245.0, +7.032e-007
244.0, +6.967e-007
243.0, +6.827e-007
242.0, +6.705e-007
241.0, +6.614e-007
240.0, +6.483e-007
239.0, +6.356e-007
238.0, +6.213e-007
237.0, +6.073e-007
236.0, +6.003e-007
235.0, +5.890e-007
234.0, +5.798e-007
233.0, +5.724e-007
232.0, +5.641e-007
231.0, +5.572e-007
230.0, +5.502e-007
229.0, +5.432e-007
228.0, +5.393e-007
227.0, +5.288e-007
226.0, +5.245e-007
225.0, +5.188e-007
224.0, +5.092e-007
223.0, +5.022e-007
222.0, +4.953e-007
221.0, +4.870e-007
220.0, +4.861e-007
219.0, +4.726e-007
218.0, +4.643e-007
217.0, +4.547e-007
216.0, +4.416e-007
215.0, +4.299e-007
214.0, +4.172e-007
213.0, +4.037e-007
212.0, +3.993e-007
211.0, +3.867e-007
210.0, +3.841e-007
209.0, +3.767e-007
208.0, +3.680e-007
207.0, +3.610e-007
206.0, +3.540e-007
205.0, +3.470e-007
204.0, +3.457e-007
203.0, +3.348e-007
202.0, +3.313e-007
201.0, +3.252e-007
200.0, +3.183e-007
199.0, +3.122e-007
198.0, +3.052e-007
197.0, +2.982e-007
196.0, +2.960e-007
195.0, +2.851e-007
194.0, +2.777e-007
193.0, +2.677e-007
192.0, +2.533e-007
191.0, +2.402e-007
190.0, +2.263e-007
189.0, +2.123e-007
188.0, +2.053e-007
187.0, +1.966e-007
186.0, +1.927e-007
185.0, +1.923e-007
184.0, +1.857e-007
183.0, +1.805e-007
182.0, +1.735e-007
181.0, +1.674e-007
180.0, +1.622e-007
179.0, +1.552e-007
178.0, +1.482e-007
177.0, +1.469e-007
176.0, +1.399e-007
175.0, +1.399e-007
174.0, +1.343e-007
173.0, +1.273e-007
172.0, +1.212e-007
171.0, +1.142e-007
170.0, +1.077e-007
169.0, +1.059e-007
168.0, +8.894e-008
167.0, +8.240e-008
166.0, +7.499e-008
165.0, +6.975e-008
164.0, +5.580e-008
163.0, +4.142e-008
162.0, +2.747e-008
161.0, +2.354e-008
160.0, +1.308e-008
159.0, +5.668e-009
158.0, -3.923e-009
157.0, -4.795e-009
156.0, -4.795e-009
155.0, -1.177e-008
154.0, -1.700e-008
153.0, -2.311e-008
152.0, -3.008e-008
151.0, -3.706e-008
150.0, -4.316e-008
149.0, -5.014e-008
148.0, -5.014e-008
147.0, -5.493e-008
146.0, -5.493e-008
145.0, -5.624e-008
144.0, -6.409e-008
143.0, -6.932e-008
142.0, -7.629e-008
141.0, -8.327e-008
140.0, -8.719e-008
139.0, -9.766e-008
138.0, -1.059e-007
137.0, -1.120e-007
136.0, -1.256e-007
135.0, -1.312e-007
134.0, -1.404e-007
133.0, -1.504e-007
132.0, -1.583e-007
131.0, -1.696e-007
130.0, -1.757e-007
129.0, -1.779e-007
128.0, -1.910e-007
127.0, -1.971e-007
126.0, -2.036e-007
125.0, -2.080e-007
124.0, -2.114e-007
123.0, -2.193e-007
122.0, -2.258e-007
121.0, -2.280e-007
120.0, -2.354e-007
119.0, -2.398e-007
118.0, -2.450e-007
117.0, -2.489e-007
116.0, -2.489e-007
115.0, -2.555e-007
114.0, -2.603e-007
113.0, -2.638e-007
112.0, -2.760e-007
111.0, -2.829e-007
110.0, -2.895e-007
109.0, -2.986e-007
108.0, -3.008e-007
107.0, -3.100e-007
106.0, -3.183e-007
105.0, -3.200e-007
104.0, -3.322e-007
103.0, -3.392e-007
102.0, -3.466e-007
101.0, -3.553e-007
100.0, -3.575e-007
99.0, -3.662e-007
98.0, -3.732e-007
97.0, -3.767e-007
96.0, -3.898e-007
95.0, -3.972e-007
94.0, -4.076e-007
93.0, -4.190e-007
92.0, -4.246e-007
91.0, -4.320e-007
90.0, -4.373e-007
89.0, -4.381e-007
88.0, -4.473e-007
87.0, -4.486e-007
86.0, -4.538e-007
85.0, -4.586e-007
84.0, -4.626e-007
83.0, -4.700e-007
82.0, -4.769e-007
81.0, -4.804e-007
80.0, -4.944e-007
79.0, -5.014e-007
78.0, -5.101e-007
77.0, -5.205e-007
76.0, -5.280e-007
75.0, -5.419e-007
74.0, -5.524e-007
73.0, -5.585e-007
72.0, -5.694e-007
71.0, -5.768e-007
70.0, -5.829e-007
69.0, -5.890e-007
68.0, -5.890e-007
67.0, -5.977e-007
66.0, -6.029e-007
65.0, -6.082e-007
64.0, -6.147e-007
63.0, -6.217e-007
62.0, -6.287e-007
61.0, -6.356e-007
60.0, -6.356e-007
59.0, -6.383e-007
58.0, -6.383e-007
57.0, -6.404e-007
56.0, -6.478e-007
55.0, -6.531e-007
54.0, -6.601e-007
53.0, -6.670e-007
52.0, -6.731e-007
51.0, -6.853e-007
50.0, -6.923e-007
49.0, -6.962e-007
48.0, -7.045e-007
47.0, -7.115e-007
46.0, -7.189e-007
45.0, -7.259e-007
44.0, -7.281e-007
43.0, -7.337e-007
42.0, -7.368e-007
41.0, -7.377e-007
40.0, -7.481e-007
39.0, -7.507e-007
38.0, -7.595e-007
37.0, -7.712e-007
36.0, -7.826e-007
35.0, -7.961e-007
34.0, -8.092e-007
33.0, -8.126e-007
32.0, -8.270e-007
31.0, -8.323e-007
30.0, -8.340e-007
29.0, -8.362e-007
28.0, -8.366e-007
27.0, -8.436e-007
26.0, -8.475e-007
25.0, -8.501e-007
24.0, -8.589e-007
23.0, -8.650e-007
22.0, -8.719e-007
21.0, -8.811e-007
20.0, -8.815e-007
19.0, -8.911e-007
18.0, -8.968e-007
17.0, -9.020e-007
16.0, -9.155e-007
15.0, -9.247e-007
14.0, -9.338e-007
13.0, -9.474e-007
12.0, -9.548e-007
11.0, -9.639e-007
10.0, -9.709e-007
9.0, -9.722e-007
8.0, -9.827e-007
7.0, -9.862e-007
6.0, -9.918e-007
5.0, -9.971e-007
4.0, -1.004e-006
3.0, -1.011e-006
2.0, -1.018e-006
1.0, -1.021e-006
0.0, -1.033e-006
-1.0, -1.035e-006
-2.0, -1.042e-006
-3.0, -1.047e-006
-4.0, -1.051e-006
-5.0, -1.058e-006
-6.0, -1.062e-006
-7.0, -1.064e-006
-8.0, -1.076e-006
-9.0, -1.083e-006
-10.0, -1.090e-006
-11.0, -1.098e-006
-12.0, -1.105e-006
-13.0, -1.114e-006
-14.0, -1.120e-006
-15.0, -1.125e-006
-16.0, -1.134e-006
-17.0, -1.142e-006
-18.0, -1.150e-006
-19.0, -1.157e-006
-20.0, -1.162e-006
-21.0, -1.176e-006
-22.0, -1.184e-006
-23.0, -1.191e-006
-24.0, -1.199e-006
-25.0, -1.206e-006
-26.0, -1.213e-006
-27.0, -1.220e-006
-28.0, -1.220e-006
-29.0, -1.228e-006
-30.0, -1.229e-006
-31.0, -1.234e-006
-32.0, -1.245e-006
-33.0, -1.251e-006
-34.0, -1.258e-006
-35.0, -1.265e-006
-36.0, -1.268e-006
-37.0, -1.283e-006
-38.0, -1.291e-006
-39.0, -1.299e-006
-40.0, -1.313e-006
-41.0, -1.326e-006
-42.0, -1.340e-006
-43.0, -1.354e-006
-44.0, -1.358e-006
-45.0, -1.370e-006
-46.0, -1.375e-006
-47.0, -1.380e-006
-48.0, -1.387e-006
-49.0, -1.394e-006
-50.0, -1.401e-006
-51.0, -1.408e-006
-52.0, -1.411e-006
-53.0, -1.418e-006
-54.0, -1.423e-006
-55.0, -1.430e-006
-56.0, -1.440e-006
-57.0, -1.447e-006
-58.0, -1.456e-006
-59.0, -1.467e-006
-60.0, -1.478e-006
-61.0, -1.489e-006
-62.0, -1.497e-006
-63.0, -1.502e-006
-64.0, -1.519e-006
-65.0, -1.529e-006
-66.0, -1.539e-006
-67.0, -1.549e-006
-68.0, -1.559e-006
-69.0, -1.573e-006
-70.0, -1.584e-006
-71.0, -1.589e-006
-72.0, -1.601e-006
-73.0, -1.608e-006
-74.0, -1.618e-006
-75.0, -1.628e-006
-76.0, -1.634e-006
-77.0, -1.646e-006
-78.0, -1.654e-006
-79.0, -1.665e-006
-80.0, -1.683e-006
-81.0, -1.695e-006
-82.0, -1.709e-006
-83.0, -1.724e-006
-84.0, -1.733e-006
-85.0, -1.752e-006
-86.0, -1.760e-006
-87.0, -1.769e-006
-88.0, -1.781e-006
-89.0, -1.789e-006
-90.0, -1.796e-006
-91.0, -1.804e-006
-92.0, -1.809e-006
-93.0, -1.822e-006
-94.0, -1.830e-006
-95.0, -1.842e-006
-96.0, -1.857e-006
-97.0, -1.871e-006
-98.0, -1.888e-006
-99.0, -1.903e-006
-100.0, -1.915e-006
-101.0, -1.936e-006
-102.0, -1.951e-006
-103.0, -1.963e-006
-104.0, -1.981e-006
-105.0, -1.991e-006
-106.0, -2.005e-006
-107.0, -2.020e-006
-108.0, -2.027e-006
-109.0, -2.046e-006
-110.0, -2.060e-006
-111.0, -2.076e-006
-112.0, -2.101e-006
-113.0, -2.117e-006
-114.0, -2.137e-006
-115.0, -2.158e-006
-116.0, -2.167e-006
-117.0, -2.184e-006
-118.0, -2.194e-006
-119.0, -2.204e-006
-120.0, -2.223e-006
-121.0, -2.237e-006
-122.0, -2.252e-006
-123.0, -2.269e-006
-124.0, -2.287e-006
-125.0, -2.313e-006
-126.0, -2.333e-006
-127.0, -2.348e-006
-128.0, -2.369e-006
-129.0, -2.389e-006
-130.0, -2.410e-006
-131.0, -2.431e-006
-132.0, -2.450e-006
-133.0, -2.473e-006
-134.0, -2.498e-006
-135.0, -2.520e-006
-136.0, -2.545e-006
-137.0, -2.566e-006
-138.0, -2.587e-006
-139.0, -2.608e-006
-140.0, -2.628e-006
-141.0, -2.652e-006
-142.0, -2.673e-006
-143.0, -2.697e-006
-144.0, -2.727e-006
-145.0, -2.753e-006
-146.0, -2.775e-006
-147.0, -2.803e-006
-148.0, -2.830e-006
-149.0, -2.861e-006
-150.0, -2.887e-006
-151.0, -2.910e-006
-152.0, -2.938e-006
-153.0, -2.966e-006
-154.0, -2.994e-006
-155.0, -3.016e-006
-156.0, -3.035e-006
-157.0, -3.065e-006
-158.0, -3.093e-006
-159.0, -3.122e-006
-160.0, -3.160e-006
-161.0, -3.190e-006
-162.0, -3.225e-006
-163.0, -3.265e-006
-164.0, -3.293e-006
-165.0, -3.328e-006
-166.0, -3.357e-006
-167.0, -3.385e-006
-168.0, -3.425e-006
-169.0, -3.459e-006
-170.0, -3.491e-006
-171.0, -3.526e-006
-172.0, -3.561e-006
-173.0, -3.603e-006
-174.0, -3.640e-006
-175.0, -3.670e-006
-176.0, -3.708e-006
-177.0, -3.746e-006
-178.0, -3.783e-006
-179.0, -3.824e-006
-180.0, -3.857e-006
-181.0, -3.893e-006
-182.0, -3.934e-006
-183.0, -3.972e-006
-184.0, -4.014e-006
-185.0, -4.054e-006
-186.0, -4.089e-006
-187.0, -4.131e-006
-188.0, -4.173e-006
-189.0, -4.216e-006
-190.0, -4.252e-006
-191.0, -4.287e-006
-192.0, -4.335e-006
-193.0, -4.378e-006
-194.0, -4.420e-006
-195.0, -4.460e-006
-196.0, -4.496e-006
-197.0, -4.544e-006
-198.0, -4.590e-006
-199.0, -4.628e-006
-200.0, -4.674e-006
-201.0, -4.716e-006
-202.0, -4.761e-006
-203.0, -4.809e-006
-204.0, -4.849e-006
-205.0, -4.893e-006
-206.0, -4.936e-006
-207.0, -4.979e-006
-208.0, -5.025e-006
-209.0, -5.066e-006
-210.0, -5.114e-006
-211.0, -5.157e-006
-212.0, -5.199e-006
-213.0, -5.245e-006
-214.0, -5.287e-006
-215.0, -5.330e-006
-216.0, -5.377e-006
-217.0, -5.415e-006
-218.0, -5.459e-006
-219.0, -5.508e-006
-220.0, -5.549e-006
-221.0, -5.593e-006
-222.0, -5.635e-006
-223.0, -5.678e-006
-224.0, -5.730e-006
-225.0, -5.775e-006
-226.0, -5.814e-006
-227.0, -5.860e-006
-228.0, -5.908e-006
-229.0, -5.957e-006
-230.0, -5.999e-006
-231.0, -6.036e-006
-232.0, -6.084e-006
-233.0, -6.129e-006
-234.0, -6.174e-006
-235.0, -6.216e-006
-236.0, -6.254e-006
-237.0, -6.304e-006
-238.0, -6.352e-006
-239.0, -6.393e-006
-240.0, -6.441e-006
-241.0, -6.482e-006
-242.0, -6.531e-006
-243.0, -6.576e-006
-244.0, -6.618e-006
-245.0, -6.667e-006
-246.0, -6.711e-006
-247.0, -6.754e-006
-248.0, -6.806e-006
-249.0, -6.849e-006
-250.0, -6.895e-006
-251.0, -6.944e-006
-252.0, -6.983e-006
-253.0, -7.032e-006
-254.0, -7.081e-006
-255.0, -7.126e-006
-256.0, -7.174e-006
-257.0, -7.220e-006
-258.0, -7.266e-006
-259.0, -7.317e-006
-260.0, -7.359e-006
-261.0, -7.403e-006
-262.0, -7.450e-006
-263.0, -7.497e-006
-264.0, -7.547e-006
-265.0, -7.591e-006
-266.0, -7.632e-006
-267.0, -7.680e-006
-268.0, -7.726e-006
-269.0, -7.768e-006
-270.0, -7.809e-006
-271.0, -7.853e-006
-272.0, -7.901e-006
-273.0, -7.945e-006
-274.0, -7.988e-006
-275.0, -8.029e-006
-276.0, -8.068e-006
-277.0, -8.114e-006
-278.0, -8.151e-006
-279.0, -8.187e-006
-280.0, -8.235e-006
-281.0, -8.276e-006
-282.0, -8.319e-006
-283.0, -8.357e-006
-284.0, -8.392e-006
-285.0, -8.435e-006
-286.0, -8.470e-006
-287.0, -8.504e-006
-288.0, -8.541e-006
-289.0, -8.575e-006
-290.0, -8.610e-006
-291.0, -8.644e-006
-292.0, -8.678e-006
-293.0, -8.719e-006
-294.0, -8.749e-006
-295.0, -8.775e-006
-296.0, -8.805e-006
-297.0, -8.832e-006
-298.0, -8.860e-006
-299.0, -8.886e-006
-300.0, -8.908e-006
-301.0, -8.936e-006
-302.0, -8.963e-006
-303.0, -8.984e-006
-304.0, -9.010e-006
-305.0, -9.031e-006
-306.0, -9.047e-006
-307.0, -9.063e-006
-308.0, -9.077e-006
-309.0, -9.099e-006
-310.0, -9.119e-006
-311.0, -9.134e-006
-312.0, -9.154e-006
-313.0, -9.168e-006
-314.0, -9.184e-006
-315.0, -9.197e-006
-316.0, -9.201e-006
-317.0, -9.209e-006
-318.0, -9.215e-006
-319.0, -9.217e-006
-320.0, -9.225e-006
-321.0, -9.227e-006
-322.0, -9.229e-006
-323.0, -9.232e-006
-324.0, -9.232e-006
-325.0, -9.232e-006
-326.0, -9.232e-006
-327.0, -9.232e-006
-328.0, -9.232e-006
-329.0, -9.232e-006
-330.0, -9.232e-006
-331.0, -9.231e-006
-332.0, -9.227e-006
-333.0, -9.227e-006
-334.0, -9.221e-006
-335.0, -9.214e-006
-336.0, -9.211e-006
-337.0, -9.204e-006
-338.0, -9.198e-006
-339.0, -9.194e-006
-340.0, -9.181e-006
-341.0, -9.175e-006
-342.0, -9.161e-006
-343.0, -9.144e-006
-344.0, -9.135e-006
-345.0, -9.120e-006
-346.0, -9.103e-006
-347.0, -9.089e-006
-348.0, -9.072e-006
-349.0, -9.065e-006
-350.0, -9.057e-006
-351.0, -9.038e-006
-352.0, -9.028e-006
-353.0, -9.017e-006
-354.0, -9.009e-006
-355.0, -8.995e-006
-356.0, -8.975e-006
-357.0, -8.959e-006
-358.0, -8.944e-006
-359.0, -8.925e-006
-360.0, -8.911e-006
-361.0, -8.891e-006
-362.0, -8.877e-006
-363.0, -8.867e-006
-364.0, -8.849e-006
-365.0, -8.835e-006
-366.0, -8.821e-006
-367.0, -8.803e-006
-368.0, -8.793e-006
-369.0, -8.772e-006
-370.0, -8.753e-006
-371.0, -8.735e-006
-372.0, -8.714e-006
-373.0, -8.695e-006
-374.0, -8.679e-006
-375.0, -8.660e-006
-376.0, -8.651e-006
-377.0, -8.632e-006
-378.0, -8.616e-006
-379.0, -8.602e-006
-380.0, -8.581e-006
-381.0, -8.561e-006
-382.0, -8.538e-006
-383.0, -8.514e-006
-384.0, -8.504e-006
-385.0, -8.489e-006
-386.0, -8.474e-006
-387.0, -8.460e-006
-388.0, -8.446e-006
-389.0, -8.436e-006
-390.0, -8.425e-006
-391.0, -8.406e-006
-392.0, -8.393e-006
-393.0, -8.373e-006
-394.0, -8.359e-006
-395.0, -8.341e-006
-396.0, -8.320e-006
-397.0, -8.300e-006
-398.0, -8.286e-006
-399.0, -8.269e-006
-400.0, -8.261e-006
-401.0, -8.245e-006
-402.0, -8.228e-006
-403.0, -8.214e-006
-404.0, -8.197e-006
-405.0, -8.184e-006
-406.0, -8.163e-006
-407.0, -8.144e-006
-408.0, -8.132e-006
-409.0, -8.118e-006
-410.0, -8.105e-006
-411.0, -8.093e-006
-412.0, -8.075e-006
-413.0, -8.067e-006
-414.0, -8.053e-006
-415.0, -8.039e-006
-416.0, -8.032e-006
-417.0, -8.018e-006
-418.0, -8.003e-006
-419.0, -7.989e-006
-420.0, -7.969e-006
-421.0, -7.955e-006
-422.0, -7.934e-006
-423.0, -7.914e-006
-424.0, -7.903e-006
-425.0, -7.889e-006
-426.0, -7.881e-006
-427.0, -7.867e-006
-428.0, -7.853e-006
-429.0, -7.847e-006
-430.0, -7.835e-006
-431.0, -7.819e-006
-432.0, -7.809e-006
-433.0, -7.790e-006
-434.0, -7.777e-006
-435.0, -7.763e-006
-436.0, -7.747e-006
-437.0, -7.736e-006
-438.0, -7.722e-006
-439.0, -7.704e-006
-440.0, -7.697e-006
-441.0, -7.689e-006
-442.0, -7.681e-006
-443.0, -7.671e-006
-444.0, -7.658e-006
-445.0, -7.651e-006
-446.0, -7.644e-006
-447.0, -7.635e-006
-448.0, -7.628e-006
-449.0, -7.614e-006
-450.0, -7.604e-006
-451.0, -7.590e-006
-452.0, -7.576e-006
-453.0, -7.562e-006
-454.0, -7.547e-006
-455.0, -7.530e-006
-456.0, -7.523e-006
-457.0, -7.509e-006
-458.0, -7.502e-006
-459.0, -7.495e-006
-460.0, -7.487e-006
-461.0, -7.482e-006
-462.0, -7.471e-006
-463.0, -7.459e-006
-464.0, -7.455e-006
-465.0, -7.445e-006
-466.0, -7.434e-006
-467.0, -7.421e-006
-468.0, -7.407e-006
-469.0, -7.399e-006
-470.0, -7.390e-006
-471.0, -7.375e-006
-472.0, -7.368e-006
-473.0, -7.359e-006
-474.0, -7.352e-006
-475.0, -7.343e-006
-476.0, -7.329e-006
-477.0, -7.319e-006
-478.0, -7.311e-006
-479.0, -7.298e-006
-480.0, -7.292e-006
-481.0, -7.285e-006
-482.0, -7.278e-006
-483.0, -7.277e-006
-484.0, -7.268e-006
-485.0, -7.267e-006
-486.0, -7.260e-006
-487.0, -7.253e-006
-488.0, -7.247e-006
-489.0, -7.241e-006
-490.0, -7.234e-006
-491.0, -7.229e-006
-492.0, -7.216e-006
-493.0, -7.212e-006
-494.0, -7.202e-006
-495.0, -7.190e-006
-496.0, -7.183e-006
-497.0, -7.171e-006
-498.0, -7.161e-006
-499.0, -7.154e-006
-500.0, -7.140e-006
-501.0, -7.136e-006
-502.0, -7.126e-006
-503.0, -7.114e-006
-504.0, -7.112e-006
-505.0, -7.105e-006
-506.0, -7.098e-006
-507.0, -7.095e-006
-508.0, -7.088e-006
-509.0, -7.088e-006
-510.0, -7.087e-006
-511.0, -7.081e-006
-512.0, -7.079e-006
-513.0, -7.072e-006
-514.0, -7.064e-006
-515.0, -7.050e-006
-516.0, -7.037e-006
-517.0, -7.024e-006
-518.0, -7.012e-006
-519.0, -7.000e-006
-520.0, -6.996e-006
-521.0, -6.991e-006
-522.0, -6.990e-006
-523.0, -6.989e-006
-524.0, -6.986e-006
-525.0, -6.986e-006
-526.0, -6.982e-006
-527.0, -6.974e-006
-528.0, -6.973e-006
-529.0, -6.966e-006
-530.0, -6.959e-006
-531.0, -6.954e-006
-532.0, -6.944e-006
-533.0, -6.941e-006
-534.0, -6.936e-006
-535.0, -6.928e-006
-536.0, -6.927e-006
-537.0, -6.920e-006
-538.0, -6.913e-006
-539.0, -6.909e-006
-540.0, -6.902e-006
-541.0, -6.898e-006
-542.0, -6.893e-006
-543.0, -6.888e-006
-544.0, -6.888e-006
-545.0, -6.888e-006
-546.0, -6.888e-006
-547.0, -6.887e-006
-548.0, -6.886e-006
-549.0, -6.886e-006
-550.0, -6.884e-006
-551.0, -6.881e-006
-552.0, -6.880e-006
-553.0, -6.873e-006
-554.0, -6.868e-006
-555.0, -6.863e-006
-556.0, -6.856e-006
-557.0, -6.851e-006
-558.0, -6.846e-006
-559.0, -6.841e-006
-560.0, -6.843e-006
-561.0, -6.842e-006
-562.0, -6.842e-006
-563.0, -6.841e-006
-564.0, -6.840e-006
-565.0, -6.840e-006
-566.0, -6.838e-006
-567.0, -6.830e-006
-568.0, -6.830e-006
-569.0, -6.825e-006
-570.0, -6.823e-006
-571.0, -6.816e-006
-572.0, -6.804e-006
-573.0, -6.802e-006
-574.0, -6.796e-006
-575.0, -6.789e-006
-576.0, -6.791e-006
-577.0, -6.780e-006
-578.0, -6.776e-006
-579.0, -6.775e-006
-580.0, -6.766e-006
-581.0, -6.767e-006
-582.0, -6.761e-006
-583.0, -6.750e-006
-584.0, -6.755e-006
-585.0, -6.752e-006
-586.0, -6.751e-006
-587.0, -6.750e-006
-588.0, -6.745e-006
-589.0, -6.745e-006
-590.0, -6.744e-006
-591.0, -6.739e-006
-592.0, -6.738e-006
-593.0, -6.737e-006
-594.0, -6.736e-006
-595.0, -6.733e-006
-596.0, -6.727e-006
-597.0, -6.727e-006
-598.0, -6.721e-006
-599.0, -6.718e-006
-600.0, -6.719e-006
-601.0, -6.713e-006
-602.0, -6.709e-006
-603.0, -6.709e-006
-604.0, -6.703e-006
-605.0, -6.706e-006
-606.0, -6.703e-006
-607.0, -6.697e-006
-608.0, -6.702e-006
-609.0, -6.702e-006
-610.0, -6.702e-006
-611.0, -6.702e-006
-612.0, -6.697e-006
-613.0, -6.697e-006
-614.0, -6.697e-006
-615.0, -6.693e-006
-616.0, -6.696e-006
-617.0, -6.696e-006
-618.0, -6.647e-006
-619.0, -6.628e-006
-620.0, -6.611e-006
*
Segment = 2
Positive
Number of Data Points = 920
#
-619.0, -6.380e-006
-618.0, -6.117e-006
-617.0, -5.985e-006
-616.0, -5.878e-006
-615.0, -5.754e-006
-614.0, -5.657e-006
-613.0, -5.579e-006
-612.0, -5.513e-006
-611.0, -5.455e-006
-610.0, -5.402e-006
-609.0, -5.346e-006
-608.0, -5.295e-006
-607.0, -5.253e-006
-606.0, -5.208e-006
-605.0, -5.165e-006
-604.0, -5.119e-006
-603.0, -5.071e-006
-602.0, -5.036e-006
-601.0, -4.997e-006
-600.0, -4.961e-006
-599.0, -4.927e-006
-598.0, -4.887e-006
-597.0, -4.851e-006
-596.0, -4.822e-006
-595.0, -4.787e-006
-594.0, -4.759e-006
-593.0, -4.718e-006
-592.0, -4.684e-006
-591.0, -4.655e-006
-590.0, -4.626e-006
-589.0, -4.597e-006
-588.0, -4.569e-006
-587.0, -4.535e-006
-586.0, -4.509e-006
-585.0, -4.479e-006
-584.0, -4.451e-006
-583.0, -4.424e-006
-582.0, -4.390e-006
-581.0, -4.361e-006
-580.0, -4.331e-006
-579.0, -4.304e-006
-578.0, -4.277e-006
-577.0, -4.249e-006
-576.0, -4.222e-006
-575.0, -4.201e-006
-574.0, -4.174e-006
-573.0, -4.152e-006
-572.0, -4.129e-006
-571.0, -4.101e-006
-570.0, -4.080e-006
-569.0, -4.052e-006
-568.0, -4.025e-006
-567.0, -4.005e-006
-566.0, -3.972e-006
-565.0, -3.945e-006
-564.0, -3.924e-006
-563.0, -3.896e-006
-562.0, -3.875e-006
-561.0, -3.848e-006
-560.0, -3.820e-006
-559.0, -3.806e-006
-558.0, -3.785e-006
-557.0, -3.764e-006
-556.0, -3.748e-006
-555.0, -3.728e-006
-554.0, -3.711e-006
-553.0, -3.688e-006
-552.0, -3.665e-006
-551.0, -3.644e-006
-550.0, -3.621e-006
-549.0, -3.600e-006
-548.0, -3.578e-006
-547.0, -3.555e-006
-546.0, -3.536e-006
-545.0, -3.514e-006
-544.0, -3.493e-006
-543.0, -3.471e-006
-542.0, -3.444e-006
-541.0, -3.424e-006
-540.0, -3.407e-006
-539.0, -3.390e-006
-538.0, -3.373e-006
-537.0, -3.357e-006
-536.0, -3.343e-006
-535.0, -3.329e-006
-534.0, -3.306e-006
-533.0, -3.284e-006
-532.0, -3.260e-006
-531.0, -3.239e-006
-530.0, -3.220e-006
-529.0, -3.200e-006
-528.0, -3.177e-006
-527.0, -3.159e-006
-526.0, -3.138e-006
-525.0, -3.124e-006
-524.0, -3.107e-006
-523.0, -3.085e-006
-522.0, -3.067e-006
-521.0, -3.048e-006
-520.0, -3.033e-006
-519.0, -3.020e-006
-518.0, -3.000e-006
-517.0, -2.986e-006
-516.0, -2.973e-006
-515.0, -2.959e-006
-514.0, -2.951e-006
-513.0, -2.934e-006
-512.0, -2.916e-006
-511.0, -2.901e-006
-510.0, -2.878e-006
-509.0, -2.859e-006
-508.0, -2.839e-006
-507.0, -2.818e-006
-506.0, -2.806e-006
-505.0, -2.791e-006
-504.0, -2.777e-006
-503.0, -2.764e-006
-502.0, -2.746e-006
-501.0, -2.732e-006
-500.0, -2.715e-006
-499.0, -2.694e-006
-498.0, -2.679e-006
-497.0, -2.659e-006
-496.0, -2.641e-006
-495.0, -2.628e-006
-494.0, -2.609e-006
-493.0, -2.594e-006
-492.0, -2.581e-006
-491.0, -2.567e-006
-490.0, -2.560e-006
-489.0, -2.546e-006
-488.0, -2.529e-006
-487.0, -2.516e-006
-486.0, -2.496e-006
-485.0, -2.482e-006
-484.0, -2.461e-006
-483.0, -2.441e-006
-482.0, -2.426e-006
-481.0, -2.413e-006
-480.0, -2.403e-006
-479.0, -2.392e-006
-478.0, -2.371e-006
-477.0, -2.358e-006
-476.0, -2.345e-006
-475.0, -2.328e-006
-474.0, -2.312e-006
-473.0, -2.291e-006
-472.0, -2.277e-006
-471.0, -2.265e-006
-470.0, -2.250e-006
-469.0, -2.236e-006
-468.0, -2.224e-006
-467.0, -2.210e-006
-466.0, -2.200e-006
-465.0, -2.187e-006
-464.0, -2.179e-006
-463.0, -2.170e-006
-462.0, -2.154e-006
-461.0, -2.140e-006
-460.0, -2.125e-006
-459.0, -2.106e-006
-458.0, -2.090e-006
-457.0, -2.070e-006
-456.0, -2.050e-006
-455.0, -2.039e-006
-454.0, -2.023e-006
-453.0, -2.011e-006
-452.0, -1.999e-006
-451.0, -1.985e-006
-450.0, -1.977e-006
-449.0, -1.963e-006
-448.0, -1.949e-006
-447.0, -1.936e-006
-446.0, -1.917e-006
-445.0, -1.902e-006
-444.0, -1.889e-006
-443.0, -1.871e-006
-442.0, -1.858e-006
-441.0, -1.844e-006
-440.0, -1.832e-006
-439.0, -1.825e-006
-438.0, -1.811e-006
-437.0, -1.798e-006
-436.0, -1.789e-006
-435.0, -1.780e-006
-434.0, -1.774e-006
-433.0, -1.758e-006
-432.0, -1.744e-006
-431.0, -1.734e-006
-430.0, -1.718e-006
-429.0, -1.704e-006
-428.0, -1.685e-006
-427.0, -1.664e-006
-426.0, -1.652e-006
-425.0, -1.639e-006
-424.0, -1.628e-006
-423.0, -1.621e-006
-422.0, -1.605e-006
-421.0, -1.597e-006
-420.0, -1.586e-006
-419.0, -1.573e-006
-418.0, -1.559e-006
-417.0, -1.543e-006
-416.0, -1.527e-006
-415.0, -1.516e-006
-414.0, -1.500e-006
-413.0, -1.486e-006
-412.0, -1.472e-006
-411.0, -1.458e-006
-410.0, -1.446e-006
-409.0, -1.436e-006
-408.0, -1.426e-006
-407.0, -1.416e-006
-406.0, -1.404e-006
-405.0, -1.397e-006
-404.0, -1.390e-006
-403.0, -1.380e-006
-402.0, -1.368e-006
-401.0, -1.351e-006
-400.0, -1.337e-006
-399.0, -1.324e-006
-398.0, -1.305e-006
-397.0, -1.289e-006
-396.0, -1.271e-006
-395.0, -1.256e-006
-394.0, -1.246e-006
-393.0, -1.237e-006
-392.0, -1.229e-006
-391.0, -1.222e-006
-390.0, -1.208e-006
-389.0, -1.201e-006
-388.0, -1.188e-006
-387.0, -1.174e-006
-386.0, -1.161e-006
-385.0, -1.143e-006
-384.0, -1.130e-006
-383.0, -1.119e-006
-382.0, -1.099e-006
-381.0, -1.088e-006
-380.0, -1.076e-006
-379.0, -1.062e-006
-378.0, -1.052e-006
-377.0, -1.040e-006
-376.0, -1.032e-006
-375.0, -1.028e-006
-374.0, -1.015e-006
-373.0, -1.007e-006
-372.0, -9.997e-007
-371.0, -9.879e-007
-370.0, -9.779e-007
-369.0, -9.609e-007
-368.0, -9.465e-007
-367.0, -9.330e-007
-366.0, -9.125e-007
-365.0, -8.968e-007
-364.0, -8.806e-007
-363.0, -8.650e-007
-362.0, -8.545e-007
-361.0, -8.445e-007
-360.0, -8.366e-007
-359.0, -8.301e-007
-358.0, -8.113e-007
-357.0, -7.978e-007
-356.0, -7.843e-007
-355.0, -7.695e-007
-354.0, -7.560e-007
-353.0, -7.368e-007
-352.0, -7.220e-007
-351.0, -7.141e-007
-350.0, -6.997e-007
-349.0, -6.866e-007
-348.0, -6.736e-007
-347.0, -6.587e-007
-346.0, -6.513e-007
-345.0, -6.400e-007
-344.0, -6.278e-007
-343.0, -6.208e-007
-342.0, -6.060e-007
-341.0, -5.968e-007
-340.0, -5.829e-007
-339.0, -5.637e-007
-338.0, -5.471e-007
-337.0, -5.301e-007
-336.0, -5.144e-007
-335.0, -5.005e-007
-334.0, -4.804e-007
-333.0, -4.674e-007
-332.0, -4.543e-007
-331.0, -4.399e-007
-330.0, -4.281e-007
-329.0, -4.094e-007
-328.0, -3.950e-007
-327.0, -3.810e-007
-326.0, -3.592e-007
-325.0, -3.427e-007
-324.0, -3.287e-007
-323.0, -3.087e-007
-322.0, -2.943e-007
-321.0, -2.790e-007
-320.0, -2.646e-007
-319.0, -2.529e-007
-318.0, -2.359e-007
-317.0, -2.210e-007
-316.0, -2.062e-007
-315.0, -1.879e-007
-314.0, -1.692e-007
-313.0, -1.469e-007
-312.0, -1.256e-007
-311.0, -1.077e-007
-310.0, -8.545e-008
-309.0, -7.019e-008
-308.0, -5.362e-008
-307.0, -3.836e-008
-306.0, -2.746e-008
-305.0, -8.282e-009
-304.0, +1.264e-008
-303.0, +3.183e-008
-302.0, +5.842e-008
-301.0, +7.935e-008
-300.0, +1.011e-007
-299.0, +1.260e-007
-298.0, +1.426e-007
-297.0, +1.600e-007
-296.0, +1.792e-007
-295.0, +1.992e-007
-294.0, +2.258e-007
-293.0, +2.520e-007
-292.0, +2.760e-007
-291.0, +3.004e-007
-290.0, +3.248e-007
-289.0, +3.483e-007
-288.0, +3.697e-007
-287.0, +3.919e-007
-286.0, +4.185e-007
-285.0, +4.460e-007
-284.0, +4.704e-007
-283.0, +4.957e-007
-282.0, +5.219e-007
-281.0, +5.471e-007
-280.0, +5.694e-007
-279.0, +5.920e-007
-278.0, +6.204e-007
-277.0, +6.483e-007
-276.0, +6.731e-007
-275.0, +7.028e-007
-274.0, +7.302e-007
-273.0, +7.625e-007
-272.0, +7.904e-007
-271.0, +8.179e-007
-270.0, +8.471e-007
-269.0, +8.745e-007
-268.0, +9.007e-007
-267.0, +9.334e-007
-266.0, +9.622e-007
-265.0, +9.949e-007
-264.0, +1.023e-006
-263.0, +1.051e-006
-262.0, +1.090e-006
-261.0, +1.125e-006
-260.0, +1.158e-006
-259.0, +1.189e-006
-258.0, +1.219e-006
-257.0, +1.253e-006
-256.0, +1.287e-006
-255.0, +1.314e-006
-254.0, +1.351e-006
-253.0, +1.385e-006
-252.0, +1.417e-006
-251.0, +1.449e-006
-250.0, +1.478e-006
-249.0, +1.515e-006
-248.0, +1.552e-006
-247.0, +1.585e-006
-246.0, +1.619e-006
-245.0, +1.654e-006
-244.0, +1.687e-006
-243.0, +1.729e-006
-242.0, +1.770e-006
-241.0, +1.806e-006
-240.0, +1.841e-006
-239.0, +1.876e-006
-238.0, +1.919e-006
-237.0, +1.963e-006
-236.0, +1.998e-006
-235.0, +2.032e-006
-234.0, +2.066e-006
-233.0, +2.108e-006
-232.0, +2.151e-006
-231.0, +2.185e-006
-230.0, +2.228e-006
-229.0, +2.270e-006
-228.0, +2.312e-006
-227.0, +2.361e-006
-226.0, +2.396e-006
-225.0, +2.432e-006
-224.0, +2.474e-006
-223.0, +2.511e-006
-222.0, +2.555e-006
-221.0, +2.597e-006
-220.0, +2.638e-006
-219.0, +2.687e-006
-218.0, +2.734e-006
-217.0, +2.782e-006
-216.0, +2.822e-006
-215.0, +2.866e-006
-214.0, +2.913e-006
-213.0, +2.955e-006
-212.0, +2.997e-006
-211.0, +3.040e-006
-210.0, +3.083e-006
-209.0, +3.132e-006
-208.0, +3.175e-006
-207.0, +3.214e-006
-206.0, +3.264e-006
-205.0, +3.312e-006
-204.0, +3.355e-006
-203.0, +3.399e-006
-202.0, +3.448e-006
-201.0, +3.499e-006
-200.0, +3.545e-006
-199.0, +3.586e-006
-198.0, +3.636e-006
-197.0, +3.687e-006
-196.0, +3.734e-006
-195.0, +3.779e-006
-194.0, +3.820e-006
-193.0, +3.874e-006
-192.0, +3.923e-006
-191.0, +3.965e-006
-190.0, +4.013e-006
-189.0, +4.062e-006
-188.0, +4.108e-006
-187.0, +4.159e-006
-186.0, +4.202e-006
-185.0, +4.252e-006
-184.0, +4.301e-006
-183.0, +4.345e-006
-182.0, +4.396e-006
-181.0, +4.445e-006
-180.0, +4.492e-006
-179.0, +4.537e-006
-178.0, +4.579e-006
-177.0, +4.628e-006
-176.0, +4.676e-006
-175.0, +4.716e-006
-174.0, +4.759e-006
-173.0, +4.802e-006
-172.0, +4.852e-006
-171.0, +4.901e-006
-170.0, +4.943e-006
-169.0, +4.986e-006
-168.0, +5.034e-006
-167.0, +5.082e-006
-166.0, +5.130e-006
-165.0, +5.167e-006
-164.0, +5.213e-006
-163.0, +5.259e-006
-162.0, +5.300e-006
-161.0, +5.349e-006
-160.0, +5.390e-006
-159.0, +5.432e-006
-158.0, +5.481e-006
-157.0, +5.519e-006
-156.0, +5.557e-006
-155.0, +5.600e-006
-154.0, +5.636e-006
-153.0, +5.678e-006
-152.0, +5.713e-006
-151.0, +5.750e-006
-150.0, +5.796e-006
-149.0, +5.837e-006
-148.0, +5.877e-006
-147.0, +5.915e-006
-146.0, +5.950e-006
-145.0, +5.992e-006
-144.0, +6.030e-006
-143.0, +6.062e-006
-142.0, +6.099e-006
-141.0, +6.128e-006
-140.0, +6.161e-006
-139.0, +6.192e-006
-138.0, +6.226e-006
-137.0, +6.263e-006
-136.0, +6.296e-006
-135.0, +6.324e-006
-134.0, +6.359e-006
-133.0, +6.387e-006
-132.0, +6.424e-006
-131.0, +6.454e-006
-130.0, +6.482e-006
-129.0, +6.510e-006
-128.0, +6.538e-006
-127.0, +6.566e-006
-126.0, +6.603e-006
-125.0, +6.626e-006
-124.0, +6.652e-006
-123.0, +6.679e-006
-122.0, +6.706e-006
-121.0, +6.733e-006
-120.0, +6.759e-006
-119.0, +6.778e-006
-118.0, +6.805e-006
-117.0, +6.828e-006
-116.0, +6.850e-006
-115.0, +6.875e-006
-114.0, +6.898e-006
-113.0, +6.920e-006
-112.0, +6.941e-006
-111.0, +6.956e-006
-110.0, +6.977e-006
-109.0, +6.992e-006
-108.0, +7.009e-006
-107.0, +7.028e-006
-106.0, +7.044e-006
-105.0, +7.065e-006
-104.0, +7.084e-006
-103.0, +7.100e-006
-102.0, +7.120e-006
-101.0, +7.135e-006
-100.0, +7.146e-006
-99.0, +7.160e-006
-98.0, +7.167e-006
-97.0, +7.181e-006
-96.0, +7.191e-006
-95.0, +7.197e-006
-94.0, +7.207e-006
-93.0, +7.214e-006
-92.0, +7.224e-006
-91.0, +7.239e-006
-90.0, +7.246e-006
-89.0, +7.258e-006
-88.0, +7.271e-006
-87.0, +7.281e-006
-86.0, +7.298e-006
-85.0, +7.308e-006
-84.0, +7.314e-006
-83.0, +7.324e-006
-82.0, +7.327e-006
-81.0, +7.335e-006
-80.0, +7.341e-006
-79.0, +7.343e-006
-78.0, +7.350e-006
-77.0, +7.357e-006
-76.0, +7.360e-006
-75.0, +7.366e-006
-74.0, +7.367e-006
-73.0, +7.367e-006
-72.0, +7.370e-006
-71.0, +7.370e-006
-70.0, +7.371e-006
-69.0, +7.371e-006
-68.0, +7.371e-006
-67.0, +7.371e-006
-66.0, +7.371e-006
-65.0, +7.371e-006
-64.0, +7.371e-006
-63.0, +7.370e-006
-62.0, +7.371e-006
-61.0, +7.371e-006
-60.0, +7.371e-006
-59.0, +7.371e-006
-58.0, +7.369e-006
-57.0, +7.369e-006
-56.0, +7.367e-006
-55.0, +7.361e-006
-54.0, +7.361e-006
-53.0, +7.354e-006
-52.0, +7.350e-006
-51.0, +7.346e-006
-50.0, +7.339e-006
-49.0, +7.335e-006
-48.0, +7.330e-006
-47.0, +7.323e-006
-46.0, +7.324e-006
-45.0, +7.317e-006
-44.0, +7.309e-006
-43.0, +7.302e-006
-42.0, +7.290e-006
-41.0, +7.284e-006
-40.0, +7.271e-006
-39.0, +7.256e-006
-38.0, +7.250e-006
-37.0, +7.243e-006
-36.0, +7.235e-006
-35.0, +7.234e-006
-34.0, +7.224e-006
-33.0, +7.224e-006
-32.0, +7.220e-006
-31.0, +7.212e-006
-30.0, +7.208e-006
-29.0, +7.201e-006
-28.0, +7.194e-006
-27.0, +7.190e-006
-26.0, +7.183e-006
-25.0, +7.180e-006
-24.0, +7.177e-006
-23.0, +7.170e-006
-22.0, +7.170e-006
-21.0, +7.164e-006
-20.0, +7.157e-006
-19.0, +7.150e-006
-18.0, +7.142e-006
-17.0, +7.135e-006
-16.0, +7.125e-006
-15.0, +7.113e-006
-14.0, +7.107e-006
-13.0, +7.099e-006
-12.0, +7.091e-006
-11.0, +7.083e-006
-10.0, +7.070e-006
-9.0, +7.064e-006
-8.0, +7.056e-006
-7.0, +7.045e-006
-6.0, +7.040e-006
-5.0, +7.028e-006
-4.0, +7.017e-006
-3.0, +7.010e-006
-2.0, +7.009e-006
-1.0, +7.008e-006
0.0, +7.002e-006
1.0, +6.994e-006
2.0, +6.993e-006
3.0, +6.993e-006
4.0, +6.993e-006
5.0, +6.984e-006
6.0, +6.972e-006
7.0, +6.966e-006
8.0, +6.959e-006
9.0, +6.951e-006
10.0, +6.944e-006
11.0, +6.933e-006
12.0, +6.922e-006
13.0, +6.916e-006
14.0, +6.907e-006
15.0, +6.899e-006
16.0, +6.885e-006
17.0, +6.871e-006
18.0, +6.866e-006
19.0, +6.858e-006
20.0, +6.849e-006
21.0, +6.844e-006
22.0, +6.834e-006
23.0, +6.832e-006
24.0, +6.826e-006
25.0, +6.816e-006
26.0, +6.812e-006
27.0, +6.805e-006
28.0, +6.798e-006
29.0, +6.795e-006
30.0, +6.789e-006
31.0, +6.788e-006
32.0, +6.787e-006
33.0, +6.784e-006
34.0, +6.784e-006
35.0, +6.778e-006
36.0, +6.773e-006
37.0, +6.768e-006
38.0, +6.761e-006
39.0, +6.755e-006
40.0, +6.749e-006
41.0, +6.740e-006
42.0, +6.739e-006
43.0, +6.735e-006
44.0, +6.732e-006
45.0, +6.727e-006
46.0, +6.719e-006
47.0, +6.714e-006
48.0, +6.706e-006
49.0, +6.696e-006
50.0, +6.693e-006
51.0, +6.681e-006
52.0, +6.672e-006
53.0, +6.667e-006
54.0, +6.658e-006
55.0, +6.655e-006
56.0, +6.650e-006
57.0, +6.641e-006
58.0, +6.641e-006
59.0, +6.640e-006
60.0, +6.638e-006
61.0, +6.635e-006
62.0, +6.627e-006
63.0, +6.624e-006
64.0, +6.619e-006
65.0, +6.611e-006
66.0, +6.607e-006
67.0, +6.601e-006
68.0, +6.597e-006
69.0, +6.597e-006
70.0, +6.594e-006
71.0, +6.592e-006
72.0, +6.592e-006
73.0, +6.590e-006
74.0, +6.591e-006
75.0, +6.590e-006
76.0, +6.590e-006
77.0, +6.589e-006
78.0, +6.585e-006
79.0, +6.585e-006
80.0, +6.580e-006
81.0, +6.573e-006
82.0, +6.572e-006
83.0, +6.566e-006
84.0, +6.562e-006
85.0, +6.561e-006
86.0, +6.554e-006
87.0, +6.552e-006
88.0, +6.550e-006
89.0, +6.545e-006
90.0, +6.545e-006
91.0, +6.543e-006
92.0, +6.540e-006
93.0, +6.539e-006
94.0, +6.538e-006
95.0, +6.537e-006
96.0, +6.533e-006
97.0, +6.526e-006
98.0, +6.527e-006
99.0, +6.522e-006
100.0, +6.517e-006
101.0, +6.511e-006
102.0, +6.500e-006
103.0, +6.498e-006
104.0, +6.493e-006
105.0, +6.482e-006
106.0, +6.484e-006
107.0, +6.476e-006
108.0, +6.469e-006
109.0, +6.472e-006
110.0, +6.464e-006
111.0, +6.464e-006
112.0, +6.461e-006
113.0, +6.451e-006
114.0, +6.458e-006
115.0, +6.457e-006
116.0, +6.452e-006
117.0, +6.452e-006
118.0, +6.449e-006
119.0, +6.451e-006
120.0, +6.450e-006
121.0, +6.444e-006
122.0, +6.445e-006
123.0, +6.445e-006
124.0, +6.445e-006
125.0, +6.445e-006
126.0, +6.444e-006
127.0, +6.444e-006
128.0, +6.444e-006
129.0, +6.442e-006
130.0, +6.443e-006
131.0, +6.443e-006
132.0, +6.443e-006
133.0, +6.443e-006
134.0, +6.443e-006
135.0, +6.443e-006
136.0, +6.443e-006
137.0, +6.442e-006
138.0, +6.443e-006
139.0, +6.443e-006
140.0, +6.443e-006
141.0, +6.443e-006
142.0, +6.443e-006
143.0, +6.443e-006
144.0, +6.443e-006
145.0, +6.442e-006
146.0, +6.442e-006
147.0, +6.441e-006
148.0, +6.441e-006
149.0, +6.441e-006
150.0, +6.441e-006
151.0, +6.441e-006
152.0, +6.441e-006
153.0, +6.440e-006
154.0, +6.442e-006
155.0, +6.441e-006
156.0, +6.441e-006
157.0, +6.441e-006
158.0, +6.441e-006
159.0, +6.441e-006
160.0, +6.441e-006
161.0, +6.441e-006
162.0, +6.441e-006
163.0, +6.441e-006
164.0, +6.442e-006
165.0, +6.442e-006
166.0, +6.442e-006
167.0, +6.442e-006
168.0, +6.442e-006
169.0, +6.442e-006
170.0, +6.443e-006
171.0, +6.443e-006
172.0, +6.443e-006
173.0, +6.443e-006
174.0, +6.443e-006
175.0, +6.443e-006
176.0, +6.443e-006
177.0, +6.442e-006
178.0, +6.444e-006
179.0, +6.444e-006
180.0, +6.444e-006
181.0, +6.444e-006
182.0, +6.444e-006
183.0, +6.444e-006
184.0, +6.444e-006
185.0, +6.443e-006
186.0, +6.445e-006
187.0, +6.445e-006
188.0, +6.445e-006
189.0, +6.447e-006
190.0, +6.447e-006
191.0, +6.448e-006
192.0, +6.448e-006
193.0, +6.446e-006
194.0, +6.455e-006
195.0, +6.455e-006
196.0, +6.453e-006
197.0, +6.454e-006
198.0, +6.453e-006
199.0, +6.460e-006
200.0, +6.459e-006
201.0, +6.454e-006
202.0, +6.463e-006
203.0, +6.467e-006
204.0, +6.474e-006
205.0, +6.481e-006
206.0, +6.479e-006
207.0, +6.487e-006
208.0, +6.491e-006
209.0, +6.494e-006
210.0, +6.503e-006
211.0, +6.503e-006
212.0, +6.505e-006
213.0, +6.514e-006
214.0, +6.518e-006
215.0, +6.522e-006
216.0, +6.523e-006
217.0, +6.521e-006
218.0, +6.529e-006
219.0, +6.533e-006
220.0, +6.533e-006
221.0, +6.536e-006
222.0, +6.538e-006
223.0, +6.541e-006
224.0, +6.543e-006
225.0, +6.542e-006
226.0, +6.545e-006
227.0, +6.545e-006
228.0, +6.544e-006
229.0, +6.547e-006
230.0, +6.546e-006
231.0, +6.550e-006
232.0, +6.550e-006
233.0, +6.548e-006
234.0, +6.555e-006
235.0, +6.558e-006
236.0, +6.562e-006
237.0, +6.567e-006
238.0, +6.569e-006
239.0, +6.575e-006
240.0, +6.581e-006
241.0, +6.581e-006
242.0, +6.585e-006
243.0, +6.586e-006
244.0, +6.587e-006
245.0, +6.589e-006
246.0, +6.589e-006
247.0, +6.589e-006
248.0, +6.589e-006
249.0, +6.589e-006
250.0, +6.591e-006
251.0, +6.591e-006
252.0, +6.591e-006
253.0, +6.592e-006
254.0, +6.593e-006
255.0, +6.596e-006
256.0, +6.597e-006
257.0, +6.597e-006
258.0, +6.604e-006
259.0, +6.610e-006
260.0, +6.616e-006
261.0, +6.622e-006
262.0, +6.624e-006
263.0, +6.630e-006
264.0, +6.635e-006
265.0, +6.635e-006
266.0, +6.637e-006
267.0, +6.638e-006
268.0, +6.638e-006
269.0, +6.642e-006
270.0, +6.643e-006
271.0, +6.645e-006
272.0, +6.646e-006
273.0, +6.646e-006
274.0, +6.657e-006
275.0, +6.658e-006
276.0, +6.662e-006
277.0, +6.668e-006
278.0, +6.671e-006
279.0, +6.680e-006
280.0, +6.686e-006
281.0, +6.685e-006
282.0, +6.697e-006
283.0, +6.700e-006
284.0, +6.707e-006
285.0, +6.715e-006
286.0, +6.718e-006
287.0, +6.723e-006
288.0, +6.728e-006
289.0, +6.728e-006
290.0, +6.737e-006
291.0, +6.737e-006
292.0, +6.737e-006
293.0, +6.740e-006
294.0, +6.744e-006
295.0, +6.750e-006
296.0, +6.753e-006
297.0, +6.753e-006
298.0, +6.760e-006
299.0, +6.767e-006
300.0, +6.754e-006
*
**
