# Supplementary material for: DFT and CV data of 4-phenyl-substituted dichloro(bis{2-[1-(phenyl)-1H-1,2,3-triazol-4-yl-κN3]pyridine-κN})iron(II) coordination compounds
Source: Data Brief. 2018 Oct 27;21:1458–71. doi: 10.1016/j.dib.2018.10.085 (PMC6234228; doi:10.1016/j.dib.2018.10.085)
Supplement: Supplementary file 4 — Supplementary material. [file mmc4.zip › Fe_CV_raw_data/FeL2-2/300_01.TXT]

Date: 04-Apr-2017
Time: 16:03:22
Label: 
Cyclic Voltammetry

Exp. Conditions:
Init E (mV) = 300
High E (mV) = 300
Low E (mV) = -620
Init P/N = N
V (mV/sec) = 300
Number of Segments = 2
Sample Interval (mV) = 1
Quiet Time (sec) = 10
Sensitivity (A/V) = 1E-5

2 Sets of Data
Total Number of Data Points = 1840
##
Potential (mV), Current (A)

Segment = 1
Negative
Number of Data Points = 920
#
299.0, +1.971e-006
298.0, +1.810e-006
297.0, +1.725e-006
296.0, +1.658e-006
295.0, +1.585e-006
294.0, +1.530e-006
293.0, +1.484e-006
292.0, +1.452e-006
291.0, +1.418e-006
290.0, +1.390e-006
289.0, +1.368e-006
288.0, +1.341e-006
287.0, +1.321e-006
286.0, +1.304e-006
285.0, +1.284e-006
284.0, +1.270e-006
283.0, +1.248e-006
282.0, +1.228e-006
281.0, +1.210e-006
280.0, +1.190e-006
279.0, +1.169e-006
278.0, +1.154e-006
277.0, +1.139e-006
276.0, +1.130e-006
275.0, +1.116e-006
274.0, +1.104e-006
273.0, +1.092e-006
272.0, +1.072e-006
271.0, +1.054e-006
270.0, +1.034e-006
269.0, +1.015e-006
268.0, +1.001e-006
267.0, +9.805e-007
266.0, +9.644e-007
265.0, +9.556e-007
264.0, +9.439e-007
263.0, +9.369e-007
262.0, +9.299e-007
261.0, +9.181e-007
260.0, +9.120e-007
259.0, +8.990e-007
258.0, +8.920e-007
257.0, +8.828e-007
256.0, +8.671e-007
255.0, +8.523e-007
254.0, +8.384e-007
253.0, +8.244e-007
252.0, +8.161e-007
251.0, +7.987e-007
250.0, +7.887e-007
249.0, +7.765e-007
248.0, +7.629e-007
247.0, +7.538e-007
246.0, +7.455e-007
245.0, +7.385e-007
244.0, +7.350e-007
243.0, +7.220e-007
242.0, +7.159e-007
241.0, +7.093e-007
240.0, +6.945e-007
239.0, +6.858e-007
238.0, +6.740e-007
237.0, +6.570e-007
236.0, +6.461e-007
235.0, +6.313e-007
234.0, +6.173e-007
233.0, +6.112e-007
232.0, +5.942e-007
231.0, +5.833e-007
230.0, +5.729e-007
229.0, +5.633e-007
228.0, +5.563e-007
227.0, +5.493e-007
226.0, +5.423e-007
225.0, +5.402e-007
224.0, +5.293e-007
223.0, +5.240e-007
222.0, +5.166e-007
221.0, +5.096e-007
220.0, +5.027e-007
219.0, +4.892e-007
218.0, +4.800e-007
217.0, +4.726e-007
216.0, +4.586e-007
215.0, +4.512e-007
214.0, +4.381e-007
213.0, +4.242e-007
212.0, +4.168e-007
211.0, +4.028e-007
210.0, +3.950e-007
209.0, +3.902e-007
208.0, +3.780e-007
207.0, +3.706e-007
206.0, +3.636e-007
205.0, +3.566e-007
204.0, +3.518e-007
203.0, +3.435e-007
202.0, +3.387e-007
201.0, +3.326e-007
200.0, +3.261e-007
199.0, +3.196e-007
198.0, +3.126e-007
197.0, +3.056e-007
196.0, +2.999e-007
195.0, +2.838e-007
194.0, +2.795e-007
193.0, +2.686e-007
192.0, +2.550e-007
191.0, +2.428e-007
190.0, +2.289e-007
189.0, +2.149e-007
188.0, +2.106e-007
187.0, +1.966e-007
186.0, +1.927e-007
185.0, +1.910e-007
184.0, +1.835e-007
183.0, +1.783e-007
182.0, +1.713e-007
181.0, +1.644e-007
180.0, +1.596e-007
179.0, +1.526e-007
178.0, +1.465e-007
177.0, +1.443e-007
176.0, +1.365e-007
175.0, +1.325e-007
174.0, +1.256e-007
173.0, +1.190e-007
172.0, +1.125e-007
171.0, +1.020e-007
170.0, +9.591e-008
169.0, +8.937e-008
168.0, +7.455e-008
167.0, +6.888e-008
166.0, +5.450e-008
165.0, +4.011e-008
164.0, +2.965e-008
163.0, +1.569e-008
162.0, +7.411e-009
161.0, +5.231e-009
160.0, -5.668e-009
159.0, -6.104e-009
158.0, -6.976e-009
157.0, -1.264e-008
156.0, -1.788e-008
155.0, -2.485e-008
154.0, -3.183e-008
153.0, -3.619e-008
152.0, -4.534e-008
151.0, -5.144e-008
150.0, -5.362e-008
149.0, -5.580e-008
148.0, -5.624e-008
147.0, -6.322e-008
146.0, -6.932e-008
145.0, -7.368e-008
144.0, -8.589e-008
143.0, -9.199e-008
142.0, -1.007e-007
141.0, -1.134e-007
140.0, -1.199e-007
139.0, -1.325e-007
138.0, -1.413e-007
137.0, -1.482e-007
136.0, -1.617e-007
135.0, -1.726e-007
134.0, -1.805e-007
133.0, -1.883e-007
132.0, -1.910e-007
131.0, -2.023e-007
130.0, -2.053e-007
129.0, -2.119e-007
128.0, -2.197e-007
127.0, -2.267e-007
126.0, -2.332e-007
125.0, -2.398e-007
124.0, -2.407e-007
123.0, -2.507e-007
122.0, -2.520e-007
121.0, -2.555e-007
120.0, -2.620e-007
119.0, -2.681e-007
118.0, -2.751e-007
117.0, -2.821e-007
116.0, -2.851e-007
115.0, -2.986e-007
114.0, -3.078e-007
113.0, -3.152e-007
112.0, -3.239e-007
111.0, -3.309e-007
110.0, -3.383e-007
109.0, -3.462e-007
108.0, -3.475e-007
107.0, -3.562e-007
106.0, -3.610e-007
105.0, -3.688e-007
104.0, -3.815e-007
103.0, -3.937e-007
102.0, -4.063e-007
101.0, -4.181e-007
100.0, -4.238e-007
99.0, -4.333e-007
98.0, -4.386e-007
97.0, -4.403e-007
96.0, -4.469e-007
95.0, -4.473e-007
94.0, -4.521e-007
93.0, -4.586e-007
92.0, -4.643e-007
91.0, -4.748e-007
90.0, -4.813e-007
89.0, -4.857e-007
88.0, -5.014e-007
87.0, -5.110e-007
86.0, -5.205e-007
85.0, -5.323e-007
84.0, -5.393e-007
83.0, -5.532e-007
82.0, -5.637e-007
81.0, -5.681e-007
80.0, -5.807e-007
79.0, -5.864e-007
78.0, -5.933e-007
77.0, -5.995e-007
76.0, -6.021e-007
75.0, -6.099e-007
74.0, -6.169e-007
73.0, -6.186e-007
72.0, -6.269e-007
71.0, -6.304e-007
70.0, -6.352e-007
69.0, -6.400e-007
68.0, -6.404e-007
67.0, -6.470e-007
66.0, -6.509e-007
65.0, -6.566e-007
64.0, -6.670e-007
63.0, -6.736e-007
62.0, -6.832e-007
61.0, -6.941e-007
60.0, -6.997e-007
59.0, -7.098e-007
58.0, -7.163e-007
57.0, -7.193e-007
56.0, -7.294e-007
55.0, -7.337e-007
54.0, -7.368e-007
53.0, -7.398e-007
52.0, -7.403e-007
51.0, -7.533e-007
50.0, -7.608e-007
49.0, -7.708e-007
48.0, -7.839e-007
47.0, -7.965e-007
46.0, -8.096e-007
45.0, -8.231e-007
44.0, -8.244e-007
43.0, -8.318e-007
42.0, -8.331e-007
41.0, -8.362e-007
40.0, -8.432e-007
39.0, -8.484e-007
38.0, -8.554e-007
37.0, -8.623e-007
36.0, -8.684e-007
35.0, -8.811e-007
34.0, -8.859e-007
33.0, -8.929e-007
32.0, -9.059e-007
31.0, -9.129e-007
30.0, -9.251e-007
29.0, -9.378e-007
28.0, -9.439e-007
27.0, -9.578e-007
26.0, -9.657e-007
25.0, -9.683e-007
24.0, -9.801e-007
23.0, -9.822e-007
22.0, -9.888e-007
21.0, -9.953e-007
20.0, -1.000e-006
19.0, -1.007e-006
18.0, -1.014e-006
17.0, -1.016e-006
16.0, -1.026e-006
15.0, -1.028e-006
14.0, -1.032e-006
13.0, -1.036e-006
12.0, -1.037e-006
11.0, -1.044e-006
10.0, -1.050e-006
9.0, -1.054e-006
8.0, -1.065e-006
7.0, -1.073e-006
6.0, -1.083e-006
5.0, -1.095e-006
4.0, -1.101e-006
3.0, -1.115e-006
2.0, -1.129e-006
1.0, -1.138e-006
0.0, -1.155e-006
-1.0, -1.164e-006
-2.0, -1.172e-006
-3.0, -1.182e-006
-4.0, -1.186e-006
-5.0, -1.193e-006
-6.0, -1.197e-006
-7.0, -1.199e-006
-8.0, -1.207e-006
-9.0, -1.214e-006
-10.0, -1.218e-006
-11.0, -1.223e-006
-12.0, -1.223e-006
-13.0, -1.232e-006
-14.0, -1.234e-006
-15.0, -1.240e-006
-16.0, -1.251e-006
-17.0, -1.258e-006
-18.0, -1.269e-006
-19.0, -1.278e-006
-20.0, -1.283e-006
-21.0, -1.301e-006
-22.0, -1.311e-006
-23.0, -1.320e-006
-24.0, -1.334e-006
-25.0, -1.343e-006
-26.0, -1.355e-006
-27.0, -1.364e-006
-28.0, -1.365e-006
-29.0, -1.376e-006
-30.0, -1.382e-006
-31.0, -1.389e-006
-32.0, -1.396e-006
-33.0, -1.403e-006
-34.0, -1.409e-006
-35.0, -1.416e-006
-36.0, -1.416e-006
-37.0, -1.425e-006
-38.0, -1.428e-006
-39.0, -1.433e-006
-40.0, -1.445e-006
-41.0, -1.451e-006
-42.0, -1.464e-006
-43.0, -1.476e-006
-44.0, -1.482e-006
-45.0, -1.494e-006
-46.0, -1.503e-006
-47.0, -1.509e-006
-48.0, -1.526e-006
-49.0, -1.533e-006
-50.0, -1.542e-006
-51.0, -1.553e-006
-52.0, -1.564e-006
-53.0, -1.578e-006
-54.0, -1.588e-006
-55.0, -1.593e-006
-56.0, -1.604e-006
-57.0, -1.611e-006
-58.0, -1.619e-006
-59.0, -1.627e-006
-60.0, -1.634e-006
-61.0, -1.643e-006
-62.0, -1.650e-006
-63.0, -1.658e-006
-64.0, -1.676e-006
-65.0, -1.686e-006
-66.0, -1.702e-006
-67.0, -1.715e-006
-68.0, -1.726e-006
-69.0, -1.743e-006
-70.0, -1.754e-006
-71.0, -1.762e-006
-72.0, -1.775e-006
-73.0, -1.782e-006
-74.0, -1.790e-006
-75.0, -1.797e-006
-76.0, -1.801e-006
-77.0, -1.814e-006
-78.0, -1.824e-006
-79.0, -1.831e-006
-80.0, -1.844e-006
-81.0, -1.856e-006
-82.0, -1.870e-006
-83.0, -1.884e-006
-84.0, -1.891e-006
-85.0, -1.906e-006
-86.0, -1.919e-006
-87.0, -1.932e-006
-88.0, -1.947e-006
-89.0, -1.960e-006
-90.0, -1.974e-006
-91.0, -1.988e-006
-92.0, -1.994e-006
-93.0, -2.008e-006
-94.0, -2.017e-006
-95.0, -2.029e-006
-96.0, -2.047e-006
-97.0, -2.063e-006
-98.0, -2.083e-006
-99.0, -2.104e-006
-100.0, -2.117e-006
-101.0, -2.137e-006
-102.0, -2.153e-006
-103.0, -2.162e-006
-104.0, -2.179e-006
-105.0, -2.187e-006
-106.0, -2.197e-006
-107.0, -2.210e-006
-108.0, -2.219e-006
-109.0, -2.234e-006
-110.0, -2.247e-006
-111.0, -2.259e-006
-112.0, -2.284e-006
-113.0, -2.302e-006
-114.0, -2.323e-006
-115.0, -2.344e-006
-116.0, -2.358e-006
-117.0, -2.379e-006
-118.0, -2.398e-006
-119.0, -2.410e-006
-120.0, -2.435e-006
-121.0, -2.451e-006
-122.0, -2.472e-006
-123.0, -2.493e-006
-124.0, -2.509e-006
-125.0, -2.532e-006
-126.0, -2.551e-006
-127.0, -2.563e-006
-128.0, -2.583e-006
-129.0, -2.597e-006
-130.0, -2.618e-006
-131.0, -2.639e-006
-132.0, -2.660e-006
-133.0, -2.687e-006
-134.0, -2.710e-006
-135.0, -2.730e-006
-136.0, -2.757e-006
-137.0, -2.778e-006
-138.0, -2.805e-006
-139.0, -2.831e-006
-140.0, -2.853e-006
-141.0, -2.880e-006
-142.0, -2.908e-006
-143.0, -2.930e-006
-144.0, -2.958e-006
-145.0, -2.979e-006
-146.0, -3.001e-006
-147.0, -3.022e-006
-148.0, -3.040e-006
-149.0, -3.068e-006
-150.0, -3.096e-006
-151.0, -3.123e-006
-152.0, -3.158e-006
-153.0, -3.186e-006
-154.0, -3.221e-006
-155.0, -3.257e-006
-156.0, -3.285e-006
-157.0, -3.320e-006
-158.0, -3.348e-006
-159.0, -3.375e-006
-160.0, -3.411e-006
-161.0, -3.443e-006
-162.0, -3.475e-006
-163.0, -3.506e-006
-164.0, -3.534e-006
-165.0, -3.576e-006
-166.0, -3.612e-006
-167.0, -3.646e-006
-168.0, -3.681e-006
-169.0, -3.715e-006
-170.0, -3.754e-006
-171.0, -3.789e-006
-172.0, -3.820e-006
-173.0, -3.856e-006
-174.0, -3.891e-006
-175.0, -3.929e-006
-176.0, -3.975e-006
-177.0, -4.016e-006
-178.0, -4.058e-006
-179.0, -4.095e-006
-180.0, -4.136e-006
-181.0, -4.180e-006
-182.0, -4.221e-006
-183.0, -4.258e-006
-184.0, -4.303e-006
-185.0, -4.350e-006
-186.0, -4.398e-006
-187.0, -4.440e-006
-188.0, -4.479e-006
-189.0, -4.527e-006
-190.0, -4.570e-006
-191.0, -4.609e-006
-192.0, -4.653e-006
-193.0, -4.694e-006
-194.0, -4.742e-006
-195.0, -4.790e-006
-196.0, -4.826e-006
-197.0, -4.873e-006
-198.0, -4.916e-006
-199.0, -4.963e-006
-200.0, -5.011e-006
-201.0, -5.052e-006
-202.0, -5.102e-006
-203.0, -5.153e-006
-204.0, -5.197e-006
-205.0, -5.246e-006
-206.0, -5.289e-006
-207.0, -5.335e-006
-208.0, -5.389e-006
-209.0, -5.430e-006
-210.0, -5.480e-006
-211.0, -5.528e-006
-212.0, -5.577e-006
-213.0, -5.626e-006
-214.0, -5.672e-006
-215.0, -5.717e-006
-216.0, -5.770e-006
-217.0, -5.812e-006
-218.0, -5.863e-006
-219.0, -5.912e-006
-220.0, -5.961e-006
-221.0, -6.011e-006
-222.0, -6.059e-006
-223.0, -6.106e-006
-224.0, -6.157e-006
-225.0, -6.201e-006
-226.0, -6.250e-006
-227.0, -6.298e-006
-228.0, -6.347e-006
-229.0, -6.396e-006
-230.0, -6.441e-006
-231.0, -6.488e-006
-232.0, -6.539e-006
-233.0, -6.586e-006
-234.0, -6.634e-006
-235.0, -6.683e-006
-236.0, -6.731e-006
-237.0, -6.784e-006
-238.0, -6.832e-006
-239.0, -6.875e-006
-240.0, -6.927e-006
-241.0, -6.973e-006
-242.0, -7.022e-006
-243.0, -7.071e-006
-244.0, -7.121e-006
-245.0, -7.172e-006
-246.0, -7.227e-006
-247.0, -7.275e-006
-248.0, -7.327e-006
-249.0, -7.375e-006
-250.0, -7.428e-006
-251.0, -7.476e-006
-252.0, -7.525e-006
-253.0, -7.574e-006
-254.0, -7.623e-006
-255.0, -7.672e-006
-256.0, -7.725e-006
-257.0, -7.769e-006
-258.0, -7.825e-006
-259.0, -7.876e-006
-260.0, -7.925e-006
-261.0, -7.976e-006
-262.0, -8.024e-006
-263.0, -8.075e-006
-264.0, -8.130e-006
-265.0, -8.173e-006
-266.0, -8.226e-006
-267.0, -8.280e-006
-268.0, -8.326e-006
-269.0, -8.379e-006
-270.0, -8.425e-006
-271.0, -8.475e-006
-272.0, -8.528e-006
-273.0, -8.572e-006
-274.0, -8.623e-006
-275.0, -8.676e-006
-276.0, -8.721e-006
-277.0, -8.773e-006
-278.0, -8.818e-006
-279.0, -8.864e-006
-280.0, -8.917e-006
-281.0, -8.958e-006
-282.0, -9.009e-006
-283.0, -9.058e-006
-284.0, -9.102e-006
-285.0, -9.148e-006
-286.0, -9.188e-006
-287.0, -9.230e-006
-288.0, -9.279e-006
-289.0, -9.314e-006
-290.0, -9.355e-006
-291.0, -9.394e-006
-292.0, -9.437e-006
-293.0, -9.484e-006
-294.0, -9.521e-006
-295.0, -9.555e-006
-296.0, -9.596e-006
-297.0, -9.630e-006
-298.0, -9.668e-006
-299.0, -9.701e-006
-300.0, -9.730e-006
-301.0, -9.765e-006
-302.0, -9.794e-006
-303.0, -9.825e-006
-304.0, -9.862e-006
-305.0, -9.891e-006
-306.0, -9.920e-006
-307.0, -9.948e-006
-308.0, -9.969e-006
-309.0, -9.997e-006
-310.0, -1.002e-005
-311.0, -1.003e-005
-312.0, -1.006e-005
-313.0, -1.007e-005
-314.0, -1.009e-005
-315.0, -1.012e-005
-316.0, -1.014e-005
-317.0, -1.016e-005
-318.0, -1.017e-005
-319.0, -1.018e-005
-320.0, -1.020e-005
-321.0, -1.021e-005
-322.0, -1.022e-005
-323.0, -1.023e-005
-324.0, -1.024e-005
-325.0, -1.025e-005
-326.0, -1.026e-005
-327.0, -1.026e-005
-328.0, -1.028e-005
-329.0, -1.028e-005
-330.0, -1.029e-005
-331.0, -1.029e-005
-332.0, -1.029e-005
-333.0, -1.029e-005
-334.0, -1.029e-005
-335.0, -1.029e-005
-336.0, -1.029e-005
-337.0, -1.028e-005
-338.0, -1.028e-005
-339.0, -1.028e-005
-340.0, -1.027e-005
-341.0, -1.027e-005
-342.0, -1.027e-005
-343.0, -1.025e-005
-344.0, -1.025e-005
-345.0, -1.024e-005
-346.0, -1.024e-005
-347.0, -1.023e-005
-348.0, -1.022e-005
-349.0, -1.022e-005
-350.0, -1.020e-005
-351.0, -1.019e-005
-352.0, -1.019e-005
-353.0, -1.017e-005
-354.0, -1.016e-005
-355.0, -1.014e-005
-356.0, -1.012e-005
-357.0, -1.011e-005
-358.0, -1.010e-005
-359.0, -1.008e-005
-360.0, -1.007e-005
-361.0, -1.006e-005
-362.0, -1.004e-005
-363.0, -1.004e-005
-364.0, -1.002e-005
-365.0, -1.001e-005
-366.0, -9.998e-006
-367.0, -9.984e-006
-368.0, -9.975e-006
-369.0, -9.954e-006
-370.0, -9.935e-006
-371.0, -9.918e-006
-372.0, -9.896e-006
-373.0, -9.876e-006
-374.0, -9.855e-006
-375.0, -9.834e-006
-376.0, -9.824e-006
-377.0, -9.809e-006
-378.0, -9.793e-006
-379.0, -9.778e-006
-380.0, -9.758e-006
-381.0, -9.738e-006
-382.0, -9.719e-006
-383.0, -9.694e-006
-384.0, -9.680e-006
-385.0, -9.662e-006
-386.0, -9.647e-006
-387.0, -9.632e-006
-388.0, -9.618e-006
-389.0, -9.605e-006
-390.0, -9.589e-006
-391.0, -9.570e-006
-392.0, -9.556e-006
-393.0, -9.534e-006
-394.0, -9.518e-006
-395.0, -9.497e-006
-396.0, -9.476e-006
-397.0, -9.462e-006
-398.0, -9.442e-006
-399.0, -9.422e-006
-400.0, -9.410e-006
-401.0, -9.392e-006
-402.0, -9.378e-006
-403.0, -9.357e-006
-404.0, -9.336e-006
-405.0, -9.321e-006
-406.0, -9.301e-006
-407.0, -9.281e-006
-408.0, -9.271e-006
-409.0, -9.255e-006
-410.0, -9.243e-006
-411.0, -9.229e-006
-412.0, -9.215e-006
-413.0, -9.208e-006
-414.0, -9.195e-006
-415.0, -9.173e-006
-416.0, -9.157e-006
-417.0, -9.139e-006
-418.0, -9.120e-006
-419.0, -9.099e-006
-420.0, -9.079e-006
-421.0, -9.063e-006
-422.0, -9.047e-006
-423.0, -9.029e-006
-424.0, -9.020e-006
-425.0, -9.007e-006
-426.0, -8.997e-006
-427.0, -8.981e-006
-428.0, -8.960e-006
-429.0, -8.946e-006
-430.0, -8.928e-006
-431.0, -8.906e-006
-432.0, -8.894e-006
-433.0, -8.876e-006
-434.0, -8.864e-006
-435.0, -8.851e-006
-436.0, -8.838e-006
-437.0, -8.828e-006
-438.0, -8.819e-006
-439.0, -8.806e-006
-440.0, -8.796e-006
-441.0, -8.775e-006
-442.0, -8.761e-006
-443.0, -8.746e-006
-444.0, -8.732e-006
-445.0, -8.717e-006
-446.0, -8.698e-006
-447.0, -8.680e-006
-448.0, -8.673e-006
-449.0, -8.665e-006
-450.0, -8.656e-006
-451.0, -8.643e-006
-452.0, -8.623e-006
-453.0, -8.613e-006
-454.0, -8.600e-006
-455.0, -8.585e-006
-456.0, -8.571e-006
-457.0, -8.552e-006
-458.0, -8.538e-006
-459.0, -8.528e-006
-460.0, -8.512e-006
-461.0, -8.500e-006
-462.0, -8.487e-006
-463.0, -8.473e-006
-464.0, -8.466e-006
-465.0, -8.456e-006
-466.0, -8.450e-006
-467.0, -8.442e-006
-468.0, -8.432e-006
-469.0, -8.425e-006
-470.0, -8.417e-006
-471.0, -8.407e-006
-472.0, -8.402e-006
-473.0, -8.388e-006
-474.0, -8.379e-006
-475.0, -8.366e-006
-476.0, -8.351e-006
-477.0, -8.339e-006
-478.0, -8.323e-006
-479.0, -8.305e-006
-480.0, -8.297e-006
-481.0, -8.285e-006
-482.0, -8.277e-006
-483.0, -8.270e-006
-484.0, -8.262e-006
-485.0, -8.259e-006
-486.0, -8.253e-006
-487.0, -8.241e-006
-488.0, -8.236e-006
-489.0, -8.222e-006
-490.0, -8.210e-006
-491.0, -8.197e-006
-492.0, -8.183e-006
-493.0, -8.175e-006
-494.0, -8.162e-006
-495.0, -8.146e-006
-496.0, -8.144e-006
-497.0, -8.135e-006
-498.0, -8.128e-006
-499.0, -8.119e-006
-500.0, -8.105e-006
-501.0, -8.099e-006
-502.0, -8.092e-006
-503.0, -8.080e-006
-504.0, -8.077e-006
-505.0, -8.070e-006
-506.0, -8.065e-006
-507.0, -8.061e-006
-508.0, -8.054e-006
-509.0, -8.053e-006
-510.0, -8.046e-006
-511.0, -8.036e-006
-512.0, -8.030e-006
-513.0, -8.021e-006
-514.0, -8.017e-006
-515.0, -8.014e-006
-516.0, -8.002e-006
-517.0, -8.001e-006
-518.0, -7.989e-006
-519.0, -7.979e-006
-520.0, -7.975e-006
-521.0, -7.962e-006
-522.0, -7.950e-006
-523.0, -7.943e-006
-524.0, -7.929e-006
-525.0, -7.927e-006
-526.0, -7.918e-006
-527.0, -7.905e-006
-528.0, -7.903e-006
-529.0, -7.895e-006
-530.0, -7.888e-006
-531.0, -7.881e-006
-532.0, -7.874e-006
-533.0, -7.871e-006
-534.0, -7.870e-006
-535.0, -7.864e-006
-536.0, -7.864e-006
-537.0, -7.860e-006
-538.0, -7.855e-006
-539.0, -7.850e-006
-540.0, -7.843e-006
-541.0, -7.839e-006
-542.0, -7.833e-006
-543.0, -7.826e-006
-544.0, -7.823e-006
-545.0, -7.819e-006
-546.0, -7.816e-006
-547.0, -7.809e-006
-548.0, -7.799e-006
-549.0, -7.794e-006
-550.0, -7.787e-006
-551.0, -7.778e-006
-552.0, -7.779e-006
-553.0, -7.771e-006
-554.0, -7.768e-006
-555.0, -7.761e-006
-556.0, -7.752e-006
-557.0, -7.750e-006
-558.0, -7.744e-006
-559.0, -7.732e-006
-560.0, -7.729e-006
-561.0, -7.721e-006
-562.0, -7.721e-006
-563.0, -7.719e-006
-564.0, -7.710e-006
-565.0, -7.709e-006
-566.0, -7.702e-006
-567.0, -7.693e-006
-568.0, -7.694e-006
-569.0, -7.687e-006
-570.0, -7.682e-006
-571.0, -7.680e-006
-572.0, -7.674e-006
-573.0, -7.674e-006
-574.0, -7.674e-006
-575.0, -7.669e-006
-576.0, -7.670e-006
-577.0, -7.670e-006
-578.0, -7.670e-006
-579.0, -7.667e-006
-580.0, -7.666e-006
-581.0, -7.666e-006
-582.0, -7.664e-006
-583.0, -7.662e-006
-584.0, -7.661e-006
-585.0, -7.654e-006
-586.0, -7.653e-006
-587.0, -7.647e-006
-588.0, -7.640e-006
-589.0, -7.640e-006
-590.0, -7.634e-006
-591.0, -7.628e-006
-592.0, -7.631e-006
-593.0, -7.628e-006
-594.0, -7.627e-006
-595.0, -7.627e-006
-596.0, -7.623e-006
-597.0, -7.623e-006
-598.0, -7.623e-006
-599.0, -7.620e-006
-600.0, -7.620e-006
-601.0, -7.618e-006
-602.0, -7.618e-006
-603.0, -7.615e-006
-604.0, -7.610e-006
-605.0, -7.609e-006
-606.0, -7.605e-006
-607.0, -7.601e-006
-608.0, -7.601e-006
-609.0, -7.593e-006
-610.0, -7.591e-006
-611.0, -7.588e-006
-612.0, -7.581e-006
-613.0, -7.584e-006
-614.0, -7.578e-006
-615.0, -7.568e-006
-616.0, -7.574e-006
-617.0, -7.568e-006
-618.0, -7.521e-006
-619.0, -7.494e-006
-620.0, -7.482e-006
*
Segment = 2
Positive
Number of Data Points = 920
#
-619.0, -7.259e-006
-618.0, -6.934e-006
-617.0, -6.781e-006
-616.0, -6.650e-006
-615.0, -6.499e-006
-614.0, -6.382e-006
-613.0, -6.296e-006
-612.0, -6.227e-006
-611.0, -6.152e-006
-610.0, -6.091e-006
-609.0, -6.028e-006
-608.0, -5.973e-006
-607.0, -5.924e-006
-606.0, -5.870e-006
-605.0, -5.820e-006
-604.0, -5.779e-006
-603.0, -5.733e-006
-602.0, -5.691e-006
-601.0, -5.647e-006
-600.0, -5.609e-006
-599.0, -5.569e-006
-598.0, -5.521e-006
-597.0, -5.478e-006
-596.0, -5.440e-006
-595.0, -5.399e-006
-594.0, -5.365e-006
-593.0, -5.325e-006
-592.0, -5.289e-006
-591.0, -5.256e-006
-590.0, -5.219e-006
-589.0, -5.185e-006
-588.0, -5.153e-006
-587.0, -5.114e-006
-586.0, -5.081e-006
-585.0, -5.046e-006
-584.0, -5.016e-006
-583.0, -4.987e-006
-582.0, -4.956e-006
-581.0, -4.927e-006
-580.0, -4.898e-006
-579.0, -4.866e-006
-578.0, -4.838e-006
-577.0, -4.809e-006
-576.0, -4.780e-006
-575.0, -4.754e-006
-574.0, -4.722e-006
-573.0, -4.694e-006
-572.0, -4.667e-006
-571.0, -4.639e-006
-570.0, -4.613e-006
-569.0, -4.582e-006
-568.0, -4.555e-006
-567.0, -4.535e-006
-566.0, -4.505e-006
-565.0, -4.480e-006
-564.0, -4.455e-006
-563.0, -4.427e-006
-562.0, -4.406e-006
-561.0, -4.378e-006
-560.0, -4.351e-006
-559.0, -4.330e-006
-558.0, -4.302e-006
-557.0, -4.279e-006
-556.0, -4.252e-006
-555.0, -4.224e-006
-554.0, -4.203e-006
-553.0, -4.175e-006
-552.0, -4.154e-006
-551.0, -4.139e-006
-550.0, -4.114e-006
-549.0, -4.093e-006
-548.0, -4.071e-006
-547.0, -4.043e-006
-546.0, -4.022e-006
-545.0, -3.996e-006
-544.0, -3.972e-006
-543.0, -3.948e-006
-542.0, -3.925e-006
-541.0, -3.904e-006
-540.0, -3.883e-006
-539.0, -3.859e-006
-538.0, -3.836e-006
-537.0, -3.814e-006
-536.0, -3.799e-006
-535.0, -3.781e-006
-534.0, -3.760e-006
-533.0, -3.745e-006
-532.0, -3.729e-006
-531.0, -3.710e-006
-530.0, -3.689e-006
-529.0, -3.661e-006
-528.0, -3.639e-006
-527.0, -3.619e-006
-526.0, -3.593e-006
-525.0, -3.572e-006
-524.0, -3.553e-006
-523.0, -3.531e-006
-522.0, -3.517e-006
-521.0, -3.496e-006
-520.0, -3.476e-006
-519.0, -3.459e-006
-518.0, -3.437e-006
-517.0, -3.419e-006
-516.0, -3.405e-006
-515.0, -3.385e-006
-514.0, -3.371e-006
-513.0, -3.354e-006
-512.0, -3.336e-006
-511.0, -3.319e-006
-510.0, -3.297e-006
-509.0, -3.275e-006
-508.0, -3.255e-006
-507.0, -3.234e-006
-506.0, -3.216e-006
-505.0, -3.193e-006
-504.0, -3.178e-006
-503.0, -3.159e-006
-502.0, -3.138e-006
-501.0, -3.123e-006
-500.0, -3.106e-006
-499.0, -3.083e-006
-498.0, -3.070e-006
-497.0, -3.046e-006
-496.0, -3.032e-006
-495.0, -3.019e-006
-494.0, -2.999e-006
-493.0, -2.984e-006
-492.0, -2.972e-006
-491.0, -2.957e-006
-490.0, -2.949e-006
-489.0, -2.931e-006
-488.0, -2.915e-006
-487.0, -2.899e-006
-486.0, -2.875e-006
-485.0, -2.856e-006
-484.0, -2.836e-006
-483.0, -2.814e-006
-482.0, -2.804e-006
-481.0, -2.785e-006
-480.0, -2.772e-006
-479.0, -2.763e-006
-478.0, -2.744e-006
-477.0, -2.730e-006
-476.0, -2.710e-006
-475.0, -2.686e-006
-474.0, -2.672e-006
-473.0, -2.652e-006
-472.0, -2.633e-006
-471.0, -2.622e-006
-470.0, -2.604e-006
-469.0, -2.591e-006
-468.0, -2.579e-006
-467.0, -2.563e-006
-466.0, -2.556e-006
-465.0, -2.540e-006
-464.0, -2.525e-006
-463.0, -2.509e-006
-462.0, -2.489e-006
-461.0, -2.472e-006
-460.0, -2.453e-006
-459.0, -2.432e-006
-458.0, -2.420e-006
-457.0, -2.400e-006
-456.0, -2.390e-006
-455.0, -2.379e-006
-454.0, -2.361e-006
-453.0, -2.347e-006
-452.0, -2.332e-006
-451.0, -2.311e-006
-450.0, -2.297e-006
-449.0, -2.275e-006
-448.0, -2.257e-006
-447.0, -2.244e-006
-446.0, -2.228e-006
-445.0, -2.215e-006
-444.0, -2.207e-006
-443.0, -2.193e-006
-442.0, -2.184e-006
-441.0, -2.175e-006
-440.0, -2.168e-006
-439.0, -2.153e-006
-438.0, -2.131e-006
-437.0, -2.112e-006
-436.0, -2.097e-006
-435.0, -2.078e-006
-434.0, -2.060e-006
-433.0, -2.039e-006
-432.0, -2.028e-006
-431.0, -2.020e-006
-430.0, -2.004e-006
-429.0, -1.991e-006
-428.0, -1.978e-006
-427.0, -1.962e-006
-426.0, -1.948e-006
-425.0, -1.929e-006
-424.0, -1.912e-006
-423.0, -1.900e-006
-422.0, -1.880e-006
-421.0, -1.864e-006
-420.0, -1.850e-006
-419.0, -1.835e-006
-418.0, -1.827e-006
-417.0, -1.814e-006
-416.0, -1.803e-006
-415.0, -1.795e-006
-414.0, -1.783e-006
-413.0, -1.775e-006
-412.0, -1.761e-006
-411.0, -1.741e-006
-410.0, -1.723e-006
-409.0, -1.705e-006
-408.0, -1.690e-006
-407.0, -1.674e-006
-406.0, -1.654e-006
-405.0, -1.641e-006
-404.0, -1.633e-006
-403.0, -1.620e-006
-402.0, -1.611e-006
-401.0, -1.597e-006
-400.0, -1.588e-006
-399.0, -1.576e-006
-398.0, -1.557e-006
-397.0, -1.542e-006
-396.0, -1.525e-006
-395.0, -1.506e-006
-394.0, -1.494e-006
-393.0, -1.474e-006
-392.0, -1.459e-006
-391.0, -1.450e-006
-390.0, -1.434e-006
-389.0, -1.426e-006
-388.0, -1.416e-006
-387.0, -1.402e-006
-386.0, -1.395e-006
-385.0, -1.385e-006
-384.0, -1.376e-006
-383.0, -1.366e-006
-382.0, -1.345e-006
-381.0, -1.330e-006
-380.0, -1.314e-006
-379.0, -1.294e-006
-378.0, -1.278e-006
-377.0, -1.259e-006
-376.0, -1.244e-006
-375.0, -1.238e-006
-374.0, -1.222e-006
-373.0, -1.210e-006
-372.0, -1.202e-006
-371.0, -1.187e-006
-370.0, -1.174e-006
-369.0, -1.159e-006
-368.0, -1.144e-006
-367.0, -1.131e-006
-366.0, -1.111e-006
-365.0, -1.095e-006
-364.0, -1.079e-006
-363.0, -1.064e-006
-362.0, -1.052e-006
-361.0, -1.037e-006
-360.0, -1.027e-006
-359.0, -1.019e-006
-358.0, -1.006e-006
-357.0, -9.988e-007
-356.0, -9.848e-007
-355.0, -9.670e-007
-354.0, -9.508e-007
-353.0, -9.308e-007
-352.0, -9.155e-007
-351.0, -8.985e-007
-350.0, -8.780e-007
-349.0, -8.641e-007
-348.0, -8.527e-007
-347.0, -8.371e-007
-346.0, -8.235e-007
-345.0, -8.039e-007
-344.0, -7.887e-007
-343.0, -7.747e-007
-342.0, -7.533e-007
-341.0, -7.337e-007
-340.0, -7.185e-007
-339.0, -7.010e-007
-338.0, -6.871e-007
-337.0, -6.731e-007
-336.0, -6.592e-007
-335.0, -6.492e-007
-334.0, -6.339e-007
-333.0, -6.212e-007
-332.0, -6.104e-007
-331.0, -5.938e-007
-330.0, -5.777e-007
-329.0, -5.563e-007
-328.0, -5.375e-007
-327.0, -5.184e-007
-326.0, -4.961e-007
-325.0, -4.761e-007
-324.0, -4.612e-007
-323.0, -4.399e-007
-322.0, -4.216e-007
-321.0, -4.011e-007
-320.0, -3.863e-007
-319.0, -3.671e-007
-318.0, -3.405e-007
-317.0, -3.174e-007
-316.0, -2.991e-007
-315.0, -2.816e-007
-314.0, -2.664e-007
-313.0, -2.454e-007
-312.0, -2.311e-007
-311.0, -2.171e-007
-310.0, -1.940e-007
-309.0, -1.731e-007
-308.0, -1.474e-007
-307.0, -1.212e-007
-306.0, -1.007e-007
-305.0, -7.324e-008
-304.0, -5.188e-008
-303.0, -3.880e-008
-302.0, -1.133e-008
-301.0, +1.046e-008
-300.0, +3.226e-008
-299.0, +6.016e-008
-298.0, +8.153e-008
-297.0, +1.064e-007
-296.0, +1.343e-007
-295.0, +1.491e-007
-294.0, +1.761e-007
-293.0, +2.027e-007
-292.0, +2.289e-007
-291.0, +2.563e-007
-290.0, +2.808e-007
-289.0, +3.087e-007
-288.0, +3.366e-007
-287.0, +3.597e-007
-286.0, +3.884e-007
-285.0, +4.120e-007
-284.0, +4.403e-007
-283.0, +4.700e-007
-282.0, +4.961e-007
-281.0, +5.258e-007
-280.0, +5.528e-007
-279.0, +5.798e-007
-278.0, +6.138e-007
-277.0, +6.417e-007
-276.0, +6.705e-007
-275.0, +7.032e-007
-274.0, +7.355e-007
-273.0, +7.699e-007
-272.0, +8.000e-007
-271.0, +8.279e-007
-270.0, +8.623e-007
-269.0, +8.942e-007
-268.0, +9.234e-007
-267.0, +9.596e-007
-266.0, +9.883e-007
-265.0, +1.021e-006
-264.0, +1.052e-006
-263.0, +1.083e-006
-262.0, +1.124e-006
-261.0, +1.162e-006
-260.0, +1.196e-006
-259.0, +1.233e-006
-258.0, +1.267e-006
-257.0, +1.306e-006
-256.0, +1.343e-006
-255.0, +1.374e-006
-254.0, +1.410e-006
-253.0, +1.444e-006
-252.0, +1.476e-006
-251.0, +1.517e-006
-250.0, +1.553e-006
-249.0, +1.590e-006
-248.0, +1.626e-006
-247.0, +1.659e-006
-246.0, +1.702e-006
-245.0, +1.745e-006
-244.0, +1.781e-006
-243.0, +1.820e-006
-242.0, +1.858e-006
-241.0, +1.904e-006
-240.0, +1.949e-006
-239.0, +1.984e-006
-238.0, +2.025e-006
-237.0, +2.062e-006
-236.0, +2.105e-006
-235.0, +2.151e-006
-234.0, +2.186e-006
-233.0, +2.231e-006
-232.0, +2.274e-006
-231.0, +2.315e-006
-230.0, +2.364e-006
-229.0, +2.405e-006
-228.0, +2.444e-006
-227.0, +2.494e-006
-226.0, +2.537e-006
-225.0, +2.582e-006
-224.0, +2.628e-006
-223.0, +2.674e-006
-222.0, +2.723e-006
-221.0, +2.768e-006
-220.0, +2.809e-006
-219.0, +2.855e-006
-218.0, +2.899e-006
-217.0, +2.944e-006
-216.0, +2.988e-006
-215.0, +3.030e-006
-214.0, +3.086e-006
-213.0, +3.135e-006
-212.0, +3.180e-006
-211.0, +3.230e-006
-210.0, +3.278e-006
-209.0, +3.327e-006
-208.0, +3.375e-006
-207.0, +3.417e-006
-206.0, +3.472e-006
-205.0, +3.521e-006
-204.0, +3.569e-006
-203.0, +3.620e-006
-202.0, +3.669e-006
-201.0, +3.718e-006
-200.0, +3.767e-006
-199.0, +3.813e-006
-198.0, +3.868e-006
-197.0, +3.917e-006
-196.0, +3.963e-006
-195.0, +4.016e-006
-194.0, +4.068e-006
-193.0, +4.119e-006
-192.0, +4.167e-006
-191.0, +4.215e-006
-190.0, +4.271e-006
-189.0, +4.320e-006
-188.0, +4.366e-006
-187.0, +4.420e-006
-186.0, +4.473e-006
-185.0, +4.525e-006
-184.0, +4.571e-006
-183.0, +4.619e-006
-182.0, +4.676e-006
-181.0, +4.730e-006
-180.0, +4.774e-006
-179.0, +4.825e-006
-178.0, +4.874e-006
-177.0, +4.927e-006
-176.0, +4.976e-006
-175.0, +5.025e-006
-174.0, +5.076e-006
-173.0, +5.127e-006
-172.0, +5.174e-006
-171.0, +5.224e-006
-170.0, +5.273e-006
-169.0, +5.328e-006
-168.0, +5.376e-006
-167.0, +5.424e-006
-166.0, +5.474e-006
-165.0, +5.519e-006
-164.0, +5.561e-006
-163.0, +5.611e-006
-162.0, +5.653e-006
-161.0, +5.701e-006
-160.0, +5.748e-006
-159.0, +5.794e-006
-158.0, +5.847e-006
-157.0, +5.895e-006
-156.0, +5.936e-006
-155.0, +5.980e-006
-154.0, +6.023e-006
-153.0, +6.066e-006
-152.0, +6.105e-006
-151.0, +6.140e-006
-150.0, +6.189e-006
-149.0, +6.236e-006
-148.0, +6.275e-006
-147.0, +6.317e-006
-146.0, +6.352e-006
-145.0, +6.400e-006
-144.0, +6.447e-006
-143.0, +6.481e-006
-142.0, +6.519e-006
-141.0, +6.556e-006
-140.0, +6.598e-006
-139.0, +6.644e-006
-138.0, +6.679e-006
-137.0, +6.714e-006
-136.0, +6.749e-006
-135.0, +6.784e-006
-134.0, +6.828e-006
-133.0, +6.863e-006
-132.0, +6.894e-006
-131.0, +6.931e-006
-130.0, +6.964e-006
-129.0, +7.006e-006
-128.0, +7.040e-006
-127.0, +7.070e-006
-126.0, +7.104e-006
-125.0, +7.137e-006
-124.0, +7.164e-006
-123.0, +7.193e-006
-122.0, +7.222e-006
-121.0, +7.256e-006
-120.0, +7.284e-006
-119.0, +7.308e-006
-118.0, +7.339e-006
-117.0, +7.367e-006
-116.0, +7.394e-006
-115.0, +7.421e-006
-114.0, +7.442e-006
-113.0, +7.470e-006
-112.0, +7.497e-006
-111.0, +7.515e-006
-110.0, +7.543e-006
-109.0, +7.564e-006
-108.0, +7.584e-006
-107.0, +7.607e-006
-106.0, +7.625e-006
-105.0, +7.646e-006
-104.0, +7.669e-006
-103.0, +7.690e-006
-102.0, +7.713e-006
-101.0, +7.730e-006
-100.0, +7.745e-006
-99.0, +7.762e-006
-98.0, +7.775e-006
-97.0, +7.790e-006
-96.0, +7.800e-006
-95.0, +7.814e-006
-94.0, +7.836e-006
-93.0, +7.853e-006
-92.0, +7.867e-006
-91.0, +7.887e-006
-90.0, +7.904e-006
-89.0, +7.922e-006
-88.0, +7.935e-006
-87.0, +7.940e-006
-86.0, +7.950e-006
-85.0, +7.957e-006
-84.0, +7.965e-006
-83.0, +7.971e-006
-82.0, +7.978e-006
-81.0, +7.985e-006
-80.0, +7.992e-006
-79.0, +7.996e-006
-78.0, +8.008e-006
-77.0, +8.009e-006
-76.0, +8.011e-006
-75.0, +8.015e-006
-74.0, +8.017e-006
-73.0, +8.026e-006
-72.0, +8.032e-006
-71.0, +8.031e-006
-70.0, +8.044e-006
-69.0, +8.049e-006
-68.0, +8.054e-006
-67.0, +8.064e-006
-66.0, +8.064e-006
-65.0, +8.071e-006
-64.0, +8.075e-006
-63.0, +8.070e-006
-62.0, +8.078e-006
-61.0, +8.079e-006
-60.0, +8.081e-006
-59.0, +8.083e-006
-58.0, +8.077e-006
-57.0, +8.078e-006
-56.0, +8.076e-006
-55.0, +8.068e-006
-54.0, +8.071e-006
-53.0, +8.061e-006
-52.0, +8.056e-006
-51.0, +8.052e-006
-50.0, +8.042e-006
-49.0, +8.039e-006
-48.0, +8.033e-006
-47.0, +8.021e-006
-46.0, +8.021e-006
-45.0, +8.016e-006
-44.0, +8.013e-006
-43.0, +8.013e-006
-42.0, +8.009e-006
-41.0, +8.009e-006
-40.0, +8.006e-006
-39.0, +7.998e-006
-38.0, +7.998e-006
-37.0, +7.992e-006
-36.0, +7.986e-006
-35.0, +7.980e-006
-34.0, +7.973e-006
-33.0, +7.969e-006
-32.0, +7.966e-006
-31.0, +7.959e-006
-30.0, +7.959e-006
-29.0, +7.955e-006
-28.0, +7.952e-006
-27.0, +7.948e-006
-26.0, +7.941e-006
-25.0, +7.935e-006
-24.0, +7.928e-006
-23.0, +7.919e-006
-22.0, +7.915e-006
-21.0, +7.903e-006
-20.0, +7.893e-006
-19.0, +7.887e-006
-18.0, +7.873e-006
-17.0, +7.862e-006
-16.0, +7.850e-006
-15.0, +7.835e-006
-14.0, +7.829e-006
-13.0, +7.822e-006
-12.0, +7.813e-006
-11.0, +7.811e-006
-10.0, +7.801e-006
-9.0, +7.795e-006
-8.0, +7.788e-006
-7.0, +7.780e-006
-6.0, +7.775e-006
-5.0, +7.768e-006
-4.0, +7.763e-006
-3.0, +7.761e-006
-2.0, +7.760e-006
-1.0, +7.760e-006
0.0, +7.760e-006
1.0, +7.754e-006
2.0, +7.752e-006
3.0, +7.745e-006
4.0, +7.740e-006
5.0, +7.733e-006
6.0, +7.720e-006
7.0, +7.707e-006
8.0, +7.697e-006
9.0, +7.680e-006
10.0, +7.673e-006
11.0, +7.659e-006
12.0, +7.646e-006
13.0, +7.639e-006
14.0, +7.629e-006
15.0, +7.622e-006
16.0, +7.614e-006
17.0, +7.601e-006
18.0, +7.600e-006
19.0, +7.592e-006
20.0, +7.584e-006
21.0, +7.578e-006
22.0, +7.573e-006
23.0, +7.572e-006
24.0, +7.570e-006
25.0, +7.561e-006
26.0, +7.561e-006
27.0, +7.555e-006
28.0, +7.549e-006
29.0, +7.544e-006
30.0, +7.537e-006
31.0, +7.530e-006
32.0, +7.522e-006
33.0, +7.510e-006
34.0, +7.508e-006
35.0, +7.500e-006
36.0, +7.493e-006
37.0, +7.486e-006
38.0, +7.476e-006
39.0, +7.470e-006
40.0, +7.462e-006
41.0, +7.452e-006
42.0, +7.449e-006
43.0, +7.441e-006
44.0, +7.434e-006
45.0, +7.428e-006
46.0, +7.420e-006
47.0, +7.416e-006
48.0, +7.408e-006
49.0, +7.396e-006
50.0, +7.392e-006
51.0, +7.385e-006
52.0, +7.380e-006
53.0, +7.378e-006
54.0, +7.374e-006
55.0, +7.373e-006
56.0, +7.370e-006
57.0, +7.364e-006
58.0, +7.364e-006
59.0, +7.360e-006
60.0, +7.360e-006
61.0, +7.356e-006
62.0, +7.349e-006
63.0, +7.345e-006
64.0, +7.341e-006
65.0, +7.334e-006
66.0, +7.333e-006
67.0, +7.323e-006
68.0, +7.319e-006
69.0, +7.316e-006
70.0, +7.308e-006
71.0, +7.305e-006
72.0, +7.297e-006
73.0, +7.284e-006
74.0, +7.282e-006
75.0, +7.270e-006
76.0, +7.260e-006
77.0, +7.258e-006
78.0, +7.247e-006
79.0, +7.242e-006
80.0, +7.239e-006
81.0, +7.230e-006
82.0, +7.231e-006
83.0, +7.230e-006
84.0, +7.227e-006
85.0, +7.227e-006
86.0, +7.224e-006
87.0, +7.224e-006
88.0, +7.220e-006
89.0, +7.215e-006
90.0, +7.215e-006
91.0, +7.209e-006
92.0, +7.203e-006
93.0, +7.201e-006
94.0, +7.194e-006
95.0, +7.193e-006
96.0, +7.189e-006
97.0, +7.183e-006
98.0, +7.184e-006
99.0, +7.183e-006
100.0, +7.179e-006
101.0, +7.180e-006
102.0, +7.178e-006
103.0, +7.178e-006
104.0, +7.177e-006
105.0, +7.175e-006
106.0, +7.175e-006
107.0, +7.175e-006
108.0, +7.175e-006
109.0, +7.174e-006
110.0, +7.173e-006
111.0, +7.173e-006
112.0, +7.169e-006
113.0, +7.166e-006
114.0, +7.166e-006
115.0, +7.160e-006
116.0, +7.158e-006
117.0, +7.156e-006
118.0, +7.149e-006
119.0, +7.150e-006
120.0, +7.147e-006
121.0, +7.141e-006
122.0, +7.145e-006
123.0, +7.141e-006
124.0, +7.138e-006
125.0, +7.139e-006
126.0, +7.135e-006
127.0, +7.135e-006
128.0, +7.134e-006
129.0, +7.128e-006
130.0, +7.131e-006
131.0, +7.130e-006
132.0, +7.129e-006
133.0, +7.130e-006
134.0, +7.129e-006
135.0, +7.129e-006
136.0, +7.128e-006
137.0, +7.125e-006
138.0, +7.128e-006
139.0, +7.125e-006
140.0, +7.124e-006
141.0, +7.124e-006
142.0, +7.122e-006
143.0, +7.123e-006
144.0, +7.124e-006
145.0, +7.119e-006
146.0, +7.122e-006
147.0, +7.118e-006
148.0, +7.116e-006
149.0, +7.116e-006
150.0, +7.115e-006
151.0, +7.114e-006
152.0, +7.115e-006
153.0, +7.111e-006
154.0, +7.116e-006
155.0, +7.117e-006
156.0, +7.118e-006
157.0, +7.118e-006
158.0, +7.115e-006
159.0, +7.115e-006
160.0, +7.113e-006
161.0, +7.110e-006
162.0, +7.113e-006
163.0, +7.109e-006
164.0, +7.109e-006
165.0, +7.113e-006
166.0, +7.111e-006
167.0, +7.116e-006
168.0, +7.117e-006
169.0, +7.114e-006
170.0, +7.118e-006
171.0, +7.117e-006
172.0, +7.118e-006
173.0, +7.121e-006
174.0, +7.121e-006
175.0, +7.123e-006
176.0, +7.124e-006
177.0, +7.121e-006
178.0, +7.125e-006
179.0, +7.125e-006
180.0, +7.125e-006
181.0, +7.125e-006
182.0, +7.125e-006
183.0, +7.127e-006
184.0, +7.128e-006
185.0, +7.127e-006
186.0, +7.132e-006
187.0, +7.132e-006
188.0, +7.132e-006
189.0, +7.133e-006
190.0, +7.133e-006
191.0, +7.134e-006
192.0, +7.135e-006
193.0, +7.131e-006
194.0, +7.137e-006
195.0, +7.137e-006
196.0, +7.137e-006
197.0, +7.140e-006
198.0, +7.141e-006
199.0, +7.145e-006
200.0, +7.145e-006
201.0, +7.142e-006
202.0, +7.149e-006
203.0, +7.154e-006
204.0, +7.158e-006
205.0, +7.163e-006
206.0, +7.165e-006
207.0, +7.170e-006
208.0, +7.172e-006
209.0, +7.172e-006
210.0, +7.173e-006
211.0, +7.173e-006
212.0, +7.173e-006
213.0, +7.174e-006
214.0, +7.174e-006
215.0, +7.175e-006
216.0, +7.175e-006
217.0, +7.175e-006
218.0, +7.176e-006
219.0, +7.176e-006
220.0, +7.176e-006
221.0, +7.177e-006
222.0, +7.177e-006
223.0, +7.178e-006
224.0, +7.178e-006
225.0, +7.177e-006
226.0, +7.181e-006
227.0, +7.181e-006
228.0, +7.181e-006
229.0, +7.184e-006
230.0, +7.184e-006
231.0, +7.189e-006
232.0, +7.190e-006
233.0, +7.191e-006
234.0, +7.198e-006
235.0, +7.200e-006
236.0, +7.203e-006
237.0, +7.209e-006
238.0, +7.211e-006
239.0, +7.217e-006
240.0, +7.219e-006
241.0, +7.219e-006
242.0, +7.224e-006
243.0, +7.224e-006
244.0, +7.225e-006
245.0, +7.226e-006
246.0, +7.226e-006
247.0, +7.227e-006
248.0, +7.227e-006
249.0, +7.227e-006
250.0, +7.235e-006
251.0, +7.237e-006
252.0, +7.242e-006
253.0, +7.247e-006
254.0, +7.249e-006
255.0, +7.258e-006
256.0, +7.261e-006
257.0, +7.261e-006
258.0, +7.275e-006
259.0, +7.277e-006
260.0, +7.284e-006
261.0, +7.293e-006
262.0, +7.296e-006
263.0, +7.306e-006
264.0, +7.312e-006
265.0, +7.311e-006
266.0, +7.319e-006
267.0, +7.321e-006
268.0, +7.322e-006
269.0, +7.327e-006
270.0, +7.327e-006
271.0, +7.331e-006
272.0, +7.334e-006
273.0, +7.336e-006
274.0, +7.343e-006
275.0, +7.349e-006
276.0, +7.353e-006
277.0, +7.359e-006
278.0, +7.362e-006
279.0, +7.367e-006
280.0, +7.369e-006
281.0, +7.369e-006
282.0, +7.373e-006
283.0, +7.373e-006
284.0, +7.373e-006
285.0, +7.375e-006
286.0, +7.375e-006
287.0, +7.378e-006
288.0, +7.380e-006
289.0, +7.381e-006
290.0, +7.390e-006
291.0, +7.395e-006
292.0, +7.400e-006
293.0, +7.408e-006
294.0, +7.412e-006
295.0, +7.420e-006
296.0, +7.423e-006
297.0, +7.423e-006
298.0, +7.427e-006
299.0, +7.428e-006
300.0, +7.429e-006
*
**
