# Supplementary material for: DFT and CV data of 4-phenyl-substituted dichloro(bis{2-[1-(phenyl)-1H-1,2,3-triazol-4-yl-κN3]pyridine-κN})iron(II) coordination compounds
Source: Data Brief. 2018 Oct 27;21:1458–71. doi: 10.1016/j.dib.2018.10.085 (PMC6234228; doi:10.1016/j.dib.2018.10.085)
Supplement: Supplementary file 4 — Supplementary material. [file mmc4.zip › Fe_CV_raw_data/FeL2-2/300FC.TXT]

Date: 04-Apr-2017
Time: 16:19:51
Label: 
Cyclic Voltammetry

Exp. Conditions:
Init E (mV) = 300
High E (mV) = 300
Low E (mV) = -620
Init P/N = N
V (mV/sec) = 300
Number of Segments = 2
Sample Interval (mV) = 1
Quiet Time (sec) = 10
Sensitivity (A/V) = 1E-5

2 Sets of Data
Total Number of Data Points = 1840
##
Potential (mV), Current (A)

Segment = 1
Negative
Number of Data Points = 920
#
299.0, +3.407e-006
298.0, +3.252e-006
297.0, +3.170e-006
296.0, +3.096e-006
295.0, +3.021e-006
294.0, +2.965e-006
293.0, +2.921e-006
292.0, +2.889e-006
291.0, +2.856e-006
290.0, +2.832e-006
289.0, +2.808e-006
288.0, +2.781e-006
287.0, +2.755e-006
286.0, +2.733e-006
285.0, +2.712e-006
284.0, +2.693e-006
283.0, +2.668e-006
282.0, +2.649e-006
281.0, +2.628e-006
280.0, +2.604e-006
279.0, +2.584e-006
278.0, +2.561e-006
277.0, +2.539e-006
276.0, +2.525e-006
275.0, +2.506e-006
274.0, +2.498e-006
273.0, +2.488e-006
272.0, +2.470e-006
271.0, +2.460e-006
270.0, +2.446e-006
269.0, +2.431e-006
268.0, +2.420e-006
267.0, +2.404e-006
266.0, +2.392e-006
265.0, +2.378e-006
264.0, +2.357e-006
263.0, +2.343e-006
262.0, +2.329e-006
261.0, +2.316e-006
260.0, +2.304e-006
259.0, +2.287e-006
258.0, +2.277e-006
257.0, +2.265e-006
256.0, +2.247e-006
255.0, +2.235e-006
254.0, +2.215e-006
253.0, +2.195e-006
252.0, +2.181e-006
251.0, +2.161e-006
250.0, +2.147e-006
249.0, +2.137e-006
248.0, +2.122e-006
247.0, +2.114e-006
246.0, +2.107e-006
245.0, +2.095e-006
244.0, +2.090e-006
243.0, +2.080e-006
242.0, +2.073e-006
241.0, +2.061e-006
240.0, +2.044e-006
239.0, +2.028e-006
238.0, +2.014e-006
237.0, +1.999e-006
236.0, +1.985e-006
235.0, +1.965e-006
234.0, +1.951e-006
233.0, +1.940e-006
232.0, +1.927e-006
231.0, +1.918e-006
230.0, +1.909e-006
229.0, +1.898e-006
228.0, +1.892e-006
227.0, +1.878e-006
226.0, +1.869e-006
225.0, +1.859e-006
224.0, +1.839e-006
223.0, +1.820e-006
222.0, +1.803e-006
221.0, +1.786e-006
220.0, +1.776e-006
219.0, +1.757e-006
218.0, +1.742e-006
217.0, +1.733e-006
216.0, +1.721e-006
215.0, +1.713e-006
214.0, +1.700e-006
213.0, +1.687e-006
212.0, +1.680e-006
211.0, +1.661e-006
210.0, +1.641e-006
209.0, +1.625e-006
208.0, +1.601e-006
207.0, +1.587e-006
206.0, +1.567e-006
205.0, +1.547e-006
204.0, +1.538e-006
203.0, +1.524e-006
202.0, +1.515e-006
201.0, +1.506e-006
200.0, +1.487e-006
199.0, +1.474e-006
198.0, +1.458e-006
197.0, +1.437e-006
196.0, +1.422e-006
195.0, +1.399e-006
194.0, +1.379e-006
193.0, +1.363e-006
192.0, +1.342e-006
191.0, +1.325e-006
190.0, +1.310e-006
189.0, +1.296e-006
188.0, +1.281e-006
187.0, +1.258e-006
186.0, +1.237e-006
185.0, +1.215e-006
184.0, +1.192e-006
183.0, +1.172e-006
182.0, +1.146e-006
181.0, +1.123e-006
180.0, +1.106e-006
179.0, +1.078e-006
178.0, +1.055e-006
177.0, +1.029e-006
176.0, +1.001e-006
175.0, +9.787e-007
174.0, +9.508e-007
173.0, +9.216e-007
172.0, +8.994e-007
171.0, +8.702e-007
170.0, +8.436e-007
169.0, +8.157e-007
168.0, +7.799e-007
167.0, +7.477e-007
166.0, +7.106e-007
165.0, +6.771e-007
164.0, +6.448e-007
163.0, +6.082e-007
162.0, +5.733e-007
161.0, +5.354e-007
160.0, +4.926e-007
159.0, +4.582e-007
158.0, +4.203e-007
157.0, +3.841e-007
156.0, +3.418e-007
155.0, +2.934e-007
154.0, +2.555e-007
153.0, +2.189e-007
152.0, +1.709e-007
151.0, +1.238e-007
150.0, +7.499e-008
149.0, +3.008e-008
148.0, -1.569e-008
147.0, -7.150e-008
146.0, -1.212e-007
145.0, -1.700e-007
144.0, -2.280e-007
143.0, -2.838e-007
142.0, -3.414e-007
141.0, -4.002e-007
140.0, -4.560e-007
139.0, -5.223e-007
138.0, -5.807e-007
137.0, -6.400e-007
136.0, -7.119e-007
135.0, -7.773e-007
134.0, -8.405e-007
133.0, -9.090e-007
132.0, -9.796e-007
131.0, -1.058e-006
130.0, -1.134e-006
129.0, -1.201e-006
128.0, -1.277e-006
127.0, -1.358e-006
126.0, -1.436e-006
125.0, -1.515e-006
124.0, -1.590e-006
123.0, -1.670e-006
122.0, -1.753e-006
121.0, -1.837e-006
120.0, -1.923e-006
119.0, -2.008e-006
118.0, -2.097e-006
117.0, -2.185e-006
116.0, -2.274e-006
115.0, -2.365e-006
114.0, -2.454e-006
113.0, -2.542e-006
112.0, -2.639e-006
111.0, -2.724e-006
110.0, -2.816e-006
109.0, -2.907e-006
108.0, -2.996e-006
107.0, -3.089e-006
106.0, -3.179e-006
105.0, -3.268e-006
104.0, -3.365e-006
103.0, -3.460e-006
102.0, -3.551e-006
101.0, -3.646e-006
100.0, -3.735e-006
99.0, -3.829e-006
98.0, -3.913e-006
97.0, -3.998e-006
96.0, -4.085e-006
95.0, -4.173e-006
94.0, -4.259e-006
93.0, -4.343e-006
92.0, -4.422e-006
91.0, -4.506e-006
90.0, -4.584e-006
89.0, -4.662e-006
88.0, -4.741e-006
87.0, -4.810e-006
86.0, -4.883e-006
85.0, -4.951e-006
84.0, -5.017e-006
83.0, -5.091e-006
82.0, -5.152e-006
81.0, -5.209e-006
80.0, -5.271e-006
79.0, -5.332e-006
78.0, -5.387e-006
77.0, -5.440e-006
76.0, -5.486e-006
75.0, -5.537e-006
74.0, -5.584e-006
73.0, -5.621e-006
72.0, -5.663e-006
71.0, -5.703e-006
70.0, -5.743e-006
69.0, -5.775e-006
68.0, -5.801e-006
67.0, -5.831e-006
66.0, -5.858e-006
65.0, -5.877e-006
64.0, -5.898e-006
63.0, -5.912e-006
62.0, -5.925e-006
61.0, -5.939e-006
60.0, -5.946e-006
59.0, -5.961e-006
58.0, -5.964e-006
57.0, -5.966e-006
56.0, -5.973e-006
55.0, -5.973e-006
54.0, -5.973e-006
53.0, -5.972e-006
52.0, -5.962e-006
51.0, -5.961e-006
50.0, -5.954e-006
49.0, -5.941e-006
48.0, -5.935e-006
47.0, -5.928e-006
46.0, -5.917e-006
45.0, -5.906e-006
44.0, -5.887e-006
43.0, -5.879e-006
42.0, -5.861e-006
41.0, -5.840e-006
40.0, -5.819e-006
39.0, -5.796e-006
38.0, -5.775e-006
37.0, -5.757e-006
36.0, -5.731e-006
35.0, -5.714e-006
34.0, -5.693e-006
33.0, -5.665e-006
32.0, -5.645e-006
31.0, -5.617e-006
30.0, -5.591e-006
29.0, -5.568e-006
28.0, -5.540e-006
27.0, -5.516e-006
26.0, -5.489e-006
25.0, -5.461e-006
24.0, -5.439e-006
23.0, -5.411e-006
22.0, -5.385e-006
21.0, -5.358e-006
20.0, -5.333e-006
19.0, -5.317e-006
18.0, -5.289e-006
17.0, -5.263e-006
16.0, -5.240e-006
15.0, -5.212e-006
14.0, -5.188e-006
13.0, -5.159e-006
12.0, -5.124e-006
11.0, -5.103e-006
10.0, -5.076e-006
9.0, -5.048e-006
8.0, -5.024e-006
7.0, -5.000e-006
6.0, -4.980e-006
5.0, -4.959e-006
4.0, -4.937e-006
3.0, -4.923e-006
2.0, -4.910e-006
1.0, -4.892e-006
0.0, -4.875e-006
-1.0, -4.850e-006
-2.0, -4.829e-006
-3.0, -4.808e-006
-4.0, -4.780e-006
-5.0, -4.753e-006
-6.0, -4.730e-006
-7.0, -4.705e-006
-8.0, -4.689e-006
-9.0, -4.666e-006
-10.0, -4.641e-006
-11.0, -4.620e-006
-12.0, -4.599e-006
-13.0, -4.580e-006
-14.0, -4.560e-006
-15.0, -4.538e-006
-16.0, -4.526e-006
-17.0, -4.510e-006
-18.0, -4.497e-006
-19.0, -4.476e-006
-20.0, -4.454e-006
-21.0, -4.439e-006
-22.0, -4.419e-006
-23.0, -4.398e-006
-24.0, -4.384e-006
-25.0, -4.368e-006
-26.0, -4.356e-006
-27.0, -4.342e-006
-28.0, -4.321e-006
-29.0, -4.313e-006
-30.0, -4.299e-006
-31.0, -4.284e-006
-32.0, -4.271e-006
-33.0, -4.255e-006
-34.0, -4.242e-006
-35.0, -4.230e-006
-36.0, -4.210e-006
-37.0, -4.197e-006
-38.0, -4.184e-006
-39.0, -4.170e-006
-40.0, -4.163e-006
-41.0, -4.152e-006
-42.0, -4.146e-006
-43.0, -4.139e-006
-44.0, -4.130e-006
-45.0, -4.123e-006
-46.0, -4.113e-006
-47.0, -4.104e-006
-48.0, -4.099e-006
-49.0, -4.088e-006
-50.0, -4.079e-006
-51.0, -4.065e-006
-52.0, -4.051e-006
-53.0, -4.041e-006
-54.0, -4.027e-006
-55.0, -4.014e-006
-56.0, -4.008e-006
-57.0, -3.996e-006
-58.0, -3.990e-006
-59.0, -3.983e-006
-60.0, -3.975e-006
-61.0, -3.970e-006
-62.0, -3.965e-006
-63.0, -3.959e-006
-64.0, -3.959e-006
-65.0, -3.958e-006
-66.0, -3.958e-006
-67.0, -3.956e-006
-68.0, -3.949e-006
-69.0, -3.948e-006
-70.0, -3.935e-006
-71.0, -3.927e-006
-72.0, -3.925e-006
-73.0, -3.915e-006
-74.0, -3.905e-006
-75.0, -3.898e-006
-76.0, -3.886e-006
-77.0, -3.887e-006
-78.0, -3.882e-006
-79.0, -3.872e-006
-80.0, -3.874e-006
-81.0, -3.871e-006
-82.0, -3.870e-006
-83.0, -3.870e-006
-84.0, -3.868e-006
-85.0, -3.869e-006
-86.0, -3.869e-006
-87.0, -3.864e-006
-88.0, -3.866e-006
-89.0, -3.866e-006
-90.0, -3.866e-006
-91.0, -3.866e-006
-92.0, -3.865e-006
-93.0, -3.865e-006
-94.0, -3.865e-006
-95.0, -3.863e-006
-96.0, -3.870e-006
-97.0, -3.871e-006
-98.0, -3.872e-006
-99.0, -3.873e-006
-100.0, -3.873e-006
-101.0, -3.882e-006
-102.0, -3.885e-006
-103.0, -3.886e-006
-104.0, -3.897e-006
-105.0, -3.906e-006
-106.0, -3.917e-006
-107.0, -3.929e-006
-108.0, -3.934e-006
-109.0, -3.943e-006
-110.0, -3.949e-006
-111.0, -3.951e-006
-112.0, -3.959e-006
-113.0, -3.960e-006
-114.0, -3.962e-006
-115.0, -3.968e-006
-116.0, -3.972e-006
-117.0, -3.981e-006
-118.0, -3.988e-006
-119.0, -3.996e-006
-120.0, -4.015e-006
-121.0, -4.030e-006
-122.0, -4.045e-006
-123.0, -4.061e-006
-124.0, -4.072e-006
-125.0, -4.089e-006
-126.0, -4.101e-006
-127.0, -4.110e-006
-128.0, -4.124e-006
-129.0, -4.132e-006
-130.0, -4.141e-006
-131.0, -4.154e-006
-132.0, -4.165e-006
-133.0, -4.182e-006
-134.0, -4.196e-006
-135.0, -4.212e-006
-136.0, -4.236e-006
-137.0, -4.256e-006
-138.0, -4.279e-006
-139.0, -4.300e-006
-140.0, -4.314e-006
-141.0, -4.335e-006
-142.0, -4.354e-006
-143.0, -4.374e-006
-144.0, -4.401e-006
-145.0, -4.422e-006
-146.0, -4.449e-006
-147.0, -4.477e-006
-148.0, -4.498e-006
-149.0, -4.526e-006
-150.0, -4.547e-006
-151.0, -4.575e-006
-152.0, -4.608e-006
-153.0, -4.634e-006
-154.0, -4.663e-006
-155.0, -4.694e-006
-156.0, -4.722e-006
-157.0, -4.761e-006
-158.0, -4.789e-006
-159.0, -4.817e-006
-160.0, -4.852e-006
-161.0, -4.887e-006
-162.0, -4.924e-006
-163.0, -4.963e-006
-164.0, -4.995e-006
-165.0, -5.031e-006
-166.0, -5.066e-006
-167.0, -5.105e-006
-168.0, -5.151e-006
-169.0, -5.193e-006
-170.0, -5.231e-006
-171.0, -5.268e-006
-172.0, -5.309e-006
-173.0, -5.357e-006
-174.0, -5.397e-006
-175.0, -5.434e-006
-176.0, -5.483e-006
-177.0, -5.530e-006
-178.0, -5.579e-006
-179.0, -5.627e-006
-180.0, -5.668e-006
-181.0, -5.722e-006
-182.0, -5.771e-006
-183.0, -5.813e-006
-184.0, -5.867e-006
-185.0, -5.916e-006
-186.0, -5.966e-006
-187.0, -6.018e-006
-188.0, -6.064e-006
-189.0, -6.119e-006
-190.0, -6.169e-006
-191.0, -6.216e-006
-192.0, -6.276e-006
-193.0, -6.331e-006
-194.0, -6.386e-006
-195.0, -6.440e-006
-196.0, -6.491e-006
-197.0, -6.551e-006
-198.0, -6.606e-006
-199.0, -6.658e-006
-200.0, -6.716e-006
-201.0, -6.771e-006
-202.0, -6.828e-006
-203.0, -6.890e-006
-204.0, -6.946e-006
-205.0, -7.014e-006
-206.0, -7.072e-006
-207.0, -7.131e-006
-208.0, -7.195e-006
-209.0, -7.258e-006
-210.0, -7.315e-006
-211.0, -7.376e-006
-212.0, -7.432e-006
-213.0, -7.492e-006
-214.0, -7.550e-006
-215.0, -7.611e-006
-216.0, -7.674e-006
-217.0, -7.735e-006
-218.0, -7.801e-006
-219.0, -7.864e-006
-220.0, -7.925e-006
-221.0, -7.993e-006
-222.0, -8.053e-006
-223.0, -8.115e-006
-224.0, -8.184e-006
-225.0, -8.245e-006
-226.0, -8.304e-006
-227.0, -8.367e-006
-228.0, -8.427e-006
-229.0, -8.493e-006
-230.0, -8.555e-006
-231.0, -8.614e-006
-232.0, -8.677e-006
-233.0, -8.742e-006
-234.0, -8.806e-006
-235.0, -8.868e-006
-236.0, -8.926e-006
-237.0, -8.991e-006
-238.0, -9.052e-006
-239.0, -9.111e-006
-240.0, -9.178e-006
-241.0, -9.240e-006
-242.0, -9.304e-006
-243.0, -9.372e-006
-244.0, -9.432e-006
-245.0, -9.498e-006
-246.0, -9.560e-006
-247.0, -9.620e-006
-248.0, -9.688e-006
-249.0, -9.754e-006
-250.0, -9.817e-006
-251.0, -9.878e-006
-252.0, -9.937e-006
-253.0, -1.001e-005
-254.0, -1.007e-005
-255.0, -1.013e-005
-256.0, -1.019e-005
-257.0, -1.025e-005
-258.0, -1.032e-005
-259.0, -1.039e-005
-260.0, -1.045e-005
-261.0, -1.051e-005
-262.0, -1.058e-005
-263.0, -1.064e-005
-264.0, -1.071e-005
-265.0, -1.077e-005
-266.0, -1.083e-005
-267.0, -1.090e-005
-268.0, -1.096e-005
-269.0, -1.102e-005
-270.0, -1.108e-005
-271.0, -1.114e-005
-272.0, -1.121e-005
-273.0, -1.127e-005
-274.0, -1.134e-005
-275.0, -1.140e-005
-276.0, -1.146e-005
-277.0, -1.153e-005
-278.0, -1.159e-005
-279.0, -1.164e-005
-280.0, -1.171e-005
-281.0, -1.177e-005
-282.0, -1.184e-005
-283.0, -1.190e-005
-284.0, -1.196e-005
-285.0, -1.203e-005
-286.0, -1.209e-005
-287.0, -1.215e-005
-288.0, -1.221e-005
-289.0, -1.227e-005
-290.0, -1.233e-005
-291.0, -1.238e-005
-292.0, -1.244e-005
-293.0, -1.250e-005
-294.0, -1.255e-005
-295.0, -1.260e-005
-296.0, -1.266e-005
-297.0, -1.271e-005
-298.0, -1.276e-005
-299.0, -1.281e-005
-300.0, -1.286e-005
-301.0, -1.291e-005
-302.0, -1.296e-005
-303.0, -1.301e-005
-304.0, -1.306e-005
-305.0, -1.310e-005
-306.0, -1.315e-005
-307.0, -1.320e-005
-308.0, -1.324e-005
-309.0, -1.328e-005
-310.0, -1.333e-005
-311.0, -1.337e-005
-312.0, -1.341e-005
-313.0, -1.345e-005
-314.0, -1.348e-005
-315.0, -1.352e-005
-316.0, -1.355e-005
-317.0, -1.359e-005
-318.0, -1.362e-005
-319.0, -1.365e-005
-320.0, -1.368e-005
-321.0, -1.371e-005
-322.0, -1.374e-005
-323.0, -1.377e-005
-324.0, -1.379e-005
-325.0, -1.382e-005
-326.0, -1.385e-005
-327.0, -1.387e-005
-328.0, -1.389e-005
-329.0, -1.390e-005
-330.0, -1.392e-005
-331.0, -1.393e-005
-332.0, -1.394e-005
-333.0, -1.395e-005
-334.0, -1.396e-005
-335.0, -1.397e-005
-336.0, -1.399e-005
-337.0, -1.400e-005
-338.0, -1.401e-005
-339.0, -1.401e-005
-340.0, -1.401e-005
-341.0, -1.403e-005
-342.0, -1.403e-005
-343.0, -1.403e-005
-344.0, -1.403e-005
-345.0, -1.403e-005
-346.0, -1.403e-005
-347.0, -1.403e-005
-348.0, -1.402e-005
-349.0, -1.402e-005
-350.0, -1.402e-005
-351.0, -1.401e-005
-352.0, -1.401e-005
-353.0, -1.400e-005
-354.0, -1.400e-005
-355.0, -1.399e-005
-356.0, -1.398e-005
-357.0, -1.397e-005
-358.0, -1.395e-005
-359.0, -1.394e-005
-360.0, -1.394e-005
-361.0, -1.393e-005
-362.0, -1.392e-005
-363.0, -1.391e-005
-364.0, -1.390e-005
-365.0, -1.389e-005
-366.0, -1.387e-005
-367.0, -1.385e-005
-368.0, -1.384e-005
-369.0, -1.382e-005
-370.0, -1.380e-005
-371.0, -1.378e-005
-372.0, -1.375e-005
-373.0, -1.374e-005
-374.0, -1.373e-005
-375.0, -1.370e-005
-376.0, -1.369e-005
-377.0, -1.367e-005
-378.0, -1.365e-005
-379.0, -1.362e-005
-380.0, -1.360e-005
-381.0, -1.358e-005
-382.0, -1.355e-005
-383.0, -1.353e-005
-384.0, -1.352e-005
-385.0, -1.350e-005
-386.0, -1.347e-005
-387.0, -1.345e-005
-388.0, -1.343e-005
-389.0, -1.340e-005
-390.0, -1.338e-005
-391.0, -1.335e-005
-392.0, -1.333e-005
-393.0, -1.331e-005
-394.0, -1.328e-005
-395.0, -1.326e-005
-396.0, -1.324e-005
-397.0, -1.321e-005
-398.0, -1.319e-005
-399.0, -1.316e-005
-400.0, -1.314e-005
-401.0, -1.312e-005
-402.0, -1.310e-005
-403.0, -1.308e-005
-404.0, -1.305e-005
-405.0, -1.303e-005
-406.0, -1.300e-005
-407.0, -1.298e-005
-408.0, -1.296e-005
-409.0, -1.293e-005
-410.0, -1.291e-005
-411.0, -1.289e-005
-412.0, -1.286e-005
-413.0, -1.284e-005
-414.0, -1.281e-005
-415.0, -1.278e-005
-416.0, -1.276e-005
-417.0, -1.274e-005
-418.0, -1.272e-005
-419.0, -1.270e-005
-420.0, -1.267e-005
-421.0, -1.264e-005
-422.0, -1.262e-005
-423.0, -1.259e-005
-424.0, -1.257e-005
-425.0, -1.254e-005
-426.0, -1.252e-005
-427.0, -1.250e-005
-428.0, -1.247e-005
-429.0, -1.245e-005
-430.0, -1.242e-005
-431.0, -1.240e-005
-432.0, -1.238e-005
-433.0, -1.236e-005
-434.0, -1.235e-005
-435.0, -1.232e-005
-436.0, -1.230e-005
-437.0, -1.228e-005
-438.0, -1.225e-005
-439.0, -1.222e-005
-440.0, -1.220e-005
-441.0, -1.217e-005
-442.0, -1.216e-005
-443.0, -1.214e-005
-444.0, -1.211e-005
-445.0, -1.209e-005
-446.0, -1.206e-005
-447.0, -1.203e-005
-448.0, -1.201e-005
-449.0, -1.199e-005
-450.0, -1.197e-005
-451.0, -1.195e-005
-452.0, -1.193e-005
-453.0, -1.191e-005
-454.0, -1.189e-005
-455.0, -1.187e-005
-456.0, -1.185e-005
-457.0, -1.183e-005
-458.0, -1.181e-005
-459.0, -1.179e-005
-460.0, -1.176e-005
-461.0, -1.174e-005
-462.0, -1.172e-005
-463.0, -1.169e-005
-464.0, -1.167e-005
-465.0, -1.165e-005
-466.0, -1.163e-005
-467.0, -1.161e-005
-468.0, -1.159e-005
-469.0, -1.157e-005
-470.0, -1.156e-005
-471.0, -1.154e-005
-472.0, -1.153e-005
-473.0, -1.151e-005
-474.0, -1.149e-005
-475.0, -1.147e-005
-476.0, -1.145e-005
-477.0, -1.143e-005
-478.0, -1.140e-005
-479.0, -1.138e-005
-480.0, -1.137e-005
-481.0, -1.135e-005
-482.0, -1.133e-005
-483.0, -1.131e-005
-484.0, -1.129e-005
-485.0, -1.128e-005
-486.0, -1.126e-005
-487.0, -1.123e-005
-488.0, -1.122e-005
-489.0, -1.121e-005
-490.0, -1.119e-005
-491.0, -1.118e-005
-492.0, -1.116e-005
-493.0, -1.115e-005
-494.0, -1.114e-005
-495.0, -1.112e-005
-496.0, -1.110e-005
-497.0, -1.108e-005
-498.0, -1.106e-005
-499.0, -1.104e-005
-500.0, -1.102e-005
-501.0, -1.101e-005
-502.0, -1.099e-005
-503.0, -1.098e-005
-504.0, -1.097e-005
-505.0, -1.096e-005
-506.0, -1.095e-005
-507.0, -1.094e-005
-508.0, -1.092e-005
-509.0, -1.090e-005
-510.0, -1.088e-005
-511.0, -1.086e-005
-512.0, -1.084e-005
-513.0, -1.083e-005
-514.0, -1.081e-005
-515.0, -1.080e-005
-516.0, -1.079e-005
-517.0, -1.078e-005
-518.0, -1.077e-005
-519.0, -1.076e-005
-520.0, -1.075e-005
-521.0, -1.074e-005
-522.0, -1.072e-005
-523.0, -1.070e-005
-524.0, -1.069e-005
-525.0, -1.068e-005
-526.0, -1.066e-005
-527.0, -1.064e-005
-528.0, -1.063e-005
-529.0, -1.062e-005
-530.0, -1.061e-005
-531.0, -1.060e-005
-532.0, -1.058e-005
-533.0, -1.058e-005
-534.0, -1.056e-005
-535.0, -1.055e-005
-536.0, -1.054e-005
-537.0, -1.052e-005
-538.0, -1.051e-005
-539.0, -1.049e-005
-540.0, -1.048e-005
-541.0, -1.047e-005
-542.0, -1.045e-005
-543.0, -1.044e-005
-544.0, -1.043e-005
-545.0, -1.042e-005
-546.0, -1.042e-005
-547.0, -1.041e-005
-548.0, -1.039e-005
-549.0, -1.039e-005
-550.0, -1.038e-005
-551.0, -1.037e-005
-552.0, -1.037e-005
-553.0, -1.035e-005
-554.0, -1.034e-005
-555.0, -1.033e-005
-556.0, -1.032e-005
-557.0, -1.031e-005
-558.0, -1.029e-005
-559.0, -1.028e-005
-560.0, -1.027e-005
-561.0, -1.026e-005
-562.0, -1.025e-005
-563.0, -1.024e-005
-564.0, -1.023e-005
-565.0, -1.022e-005
-566.0, -1.021e-005
-567.0, -1.021e-005
-568.0, -1.020e-005
-569.0, -1.019e-005
-570.0, -1.019e-005
-571.0, -1.017e-005
-572.0, -1.016e-005
-573.0, -1.015e-005
-574.0, -1.013e-005
-575.0, -1.012e-005
-576.0, -1.012e-005
-577.0, -1.011e-005
-578.0, -1.010e-005
-579.0, -1.009e-005
-580.0, -1.008e-005
-581.0, -1.008e-005
-582.0, -1.007e-005
-583.0, -1.005e-005
-584.0, -1.005e-005
-585.0, -1.004e-005
-586.0, -1.004e-005
-587.0, -1.003e-005
-588.0, -1.002e-005
-589.0, -1.002e-005
-590.0, -1.002e-005
-591.0, -1.001e-005
-592.0, -1.001e-005
-593.0, -1.000e-005
-594.0, -9.998e-006
-595.0, -9.991e-006
-596.0, -9.984e-006
-597.0, -9.978e-006
-598.0, -9.971e-006
-599.0, -9.964e-006
-600.0, -9.961e-006
-601.0, -9.956e-006
-602.0, -9.950e-006
-603.0, -9.942e-006
-604.0, -9.929e-006
-605.0, -9.923e-006
-606.0, -9.909e-006
-607.0, -9.897e-006
-608.0, -9.893e-006
-609.0, -9.885e-006
-610.0, -9.879e-006
-611.0, -9.876e-006
-612.0, -9.865e-006
-613.0, -9.865e-006
-614.0, -9.858e-006
-615.0, -9.846e-006
-616.0, -9.842e-006
-617.0, -9.835e-006
-618.0, -9.783e-006
-619.0, -9.756e-006
-620.0, -9.740e-006
*
Segment = 2
Positive
Number of Data Points = 920
#
-619.0, -9.522e-006
-618.0, -9.239e-006
-617.0, -9.073e-006
-616.0, -8.937e-006
-615.0, -8.783e-006
-614.0, -8.665e-006
-613.0, -8.568e-006
-612.0, -8.484e-006
-611.0, -8.406e-006
-610.0, -8.337e-006
-609.0, -8.268e-006
-608.0, -8.212e-006
-607.0, -8.156e-006
-606.0, -8.093e-006
-605.0, -8.037e-006
-604.0, -7.989e-006
-603.0, -7.934e-006
-602.0, -7.887e-006
-601.0, -7.831e-006
-600.0, -7.782e-006
-599.0, -7.741e-006
-598.0, -7.692e-006
-597.0, -7.644e-006
-596.0, -7.601e-006
-595.0, -7.558e-006
-594.0, -7.519e-006
-593.0, -7.470e-006
-592.0, -7.425e-006
-591.0, -7.390e-006
-590.0, -7.350e-006
-589.0, -7.314e-006
-588.0, -7.271e-006
-587.0, -7.229e-006
-586.0, -7.194e-006
-585.0, -7.155e-006
-584.0, -7.113e-006
-583.0, -7.077e-006
-582.0, -7.029e-006
-581.0, -6.995e-006
-580.0, -6.964e-006
-579.0, -6.929e-006
-578.0, -6.902e-006
-577.0, -6.868e-006
-576.0, -6.833e-006
-575.0, -6.805e-006
-574.0, -6.770e-006
-573.0, -6.735e-006
-572.0, -6.700e-006
-571.0, -6.661e-006
-570.0, -6.632e-006
-569.0, -6.598e-006
-568.0, -6.570e-006
-567.0, -6.543e-006
-566.0, -6.507e-006
-565.0, -6.479e-006
-564.0, -6.449e-006
-563.0, -6.415e-006
-562.0, -6.387e-006
-561.0, -6.355e-006
-560.0, -6.326e-006
-559.0, -6.300e-006
-558.0, -6.264e-006
-557.0, -6.236e-006
-556.0, -6.207e-006
-555.0, -6.178e-006
-554.0, -6.155e-006
-553.0, -6.127e-006
-552.0, -6.104e-006
-551.0, -6.082e-006
-550.0, -6.052e-006
-549.0, -6.025e-006
-548.0, -5.999e-006
-547.0, -5.967e-006
-546.0, -5.939e-006
-545.0, -5.908e-006
-544.0, -5.882e-006
-543.0, -5.857e-006
-542.0, -5.828e-006
-541.0, -5.799e-006
-540.0, -5.775e-006
-539.0, -5.748e-006
-538.0, -5.723e-006
-537.0, -5.697e-006
-536.0, -5.675e-006
-535.0, -5.654e-006
-534.0, -5.626e-006
-533.0, -5.598e-006
-532.0, -5.575e-006
-531.0, -5.546e-006
-530.0, -5.525e-006
-529.0, -5.497e-006
-528.0, -5.472e-006
-527.0, -5.450e-006
-526.0, -5.423e-006
-525.0, -5.396e-006
-524.0, -5.375e-006
-523.0, -5.350e-006
-522.0, -5.330e-006
-521.0, -5.307e-006
-520.0, -5.286e-006
-519.0, -5.265e-006
-518.0, -5.237e-006
-517.0, -5.210e-006
-516.0, -5.187e-006
-515.0, -5.162e-006
-514.0, -5.140e-006
-513.0, -5.113e-006
-512.0, -5.092e-006
-511.0, -5.074e-006
-510.0, -5.046e-006
-509.0, -5.020e-006
-508.0, -4.996e-006
-507.0, -4.973e-006
-506.0, -4.956e-006
-505.0, -4.936e-006
-504.0, -4.918e-006
-503.0, -4.904e-006
-502.0, -4.878e-006
-501.0, -4.857e-006
-500.0, -4.832e-006
-499.0, -4.807e-006
-498.0, -4.786e-006
-497.0, -4.759e-006
-496.0, -4.738e-006
-495.0, -4.725e-006
-494.0, -4.700e-006
-493.0, -4.681e-006
-492.0, -4.659e-006
-491.0, -4.632e-006
-490.0, -4.611e-006
-489.0, -4.589e-006
-488.0, -4.568e-006
-487.0, -4.552e-006
-486.0, -4.531e-006
-485.0, -4.516e-006
-484.0, -4.497e-006
-483.0, -4.474e-006
-482.0, -4.454e-006
-481.0, -4.427e-006
-480.0, -4.406e-006
-479.0, -4.389e-006
-478.0, -4.361e-006
-477.0, -4.343e-006
-476.0, -4.324e-006
-475.0, -4.301e-006
-474.0, -4.283e-006
-473.0, -4.261e-006
-472.0, -4.238e-006
-471.0, -4.219e-006
-470.0, -4.197e-006
-469.0, -4.183e-006
-468.0, -4.164e-006
-467.0, -4.145e-006
-466.0, -4.132e-006
-465.0, -4.112e-006
-464.0, -4.094e-006
-463.0, -4.074e-006
-462.0, -4.046e-006
-461.0, -4.025e-006
-460.0, -4.007e-006
-459.0, -3.981e-006
-458.0, -3.961e-006
-457.0, -3.938e-006
-456.0, -3.918e-006
-455.0, -3.903e-006
-454.0, -3.880e-006
-453.0, -3.859e-006
-452.0, -3.837e-006
-451.0, -3.817e-006
-450.0, -3.803e-006
-449.0, -3.786e-006
-448.0, -3.767e-006
-447.0, -3.755e-006
-446.0, -3.734e-006
-445.0, -3.719e-006
-444.0, -3.699e-006
-443.0, -3.676e-006
-442.0, -3.656e-006
-441.0, -3.634e-006
-440.0, -3.613e-006
-439.0, -3.598e-006
-438.0, -3.574e-006
-437.0, -3.558e-006
-436.0, -3.539e-006
-435.0, -3.519e-006
-434.0, -3.504e-006
-433.0, -3.482e-006
-432.0, -3.462e-006
-431.0, -3.445e-006
-430.0, -3.424e-006
-429.0, -3.410e-006
-428.0, -3.395e-006
-427.0, -3.375e-006
-426.0, -3.362e-006
-425.0, -3.343e-006
-424.0, -3.327e-006
-423.0, -3.309e-006
-422.0, -3.284e-006
-421.0, -3.264e-006
-420.0, -3.244e-006
-419.0, -3.222e-006
-418.0, -3.208e-006
-417.0, -3.182e-006
-416.0, -3.161e-006
-415.0, -3.145e-006
-414.0, -3.121e-006
-413.0, -3.106e-006
-412.0, -3.084e-006
-411.0, -3.058e-006
-410.0, -3.043e-006
-409.0, -3.027e-006
-408.0, -3.012e-006
-407.0, -2.999e-006
-406.0, -2.978e-006
-405.0, -2.965e-006
-404.0, -2.957e-006
-403.0, -2.942e-006
-402.0, -2.925e-006
-401.0, -2.904e-006
-400.0, -2.885e-006
-399.0, -2.866e-006
-398.0, -2.844e-006
-397.0, -2.823e-006
-396.0, -2.805e-006
-395.0, -2.786e-006
-394.0, -2.773e-006
-393.0, -2.753e-006
-392.0, -2.737e-006
-391.0, -2.719e-006
-390.0, -2.693e-006
-389.0, -2.675e-006
-388.0, -2.655e-006
-387.0, -2.634e-006
-386.0, -2.621e-006
-385.0, -2.600e-006
-384.0, -2.584e-006
-383.0, -2.573e-006
-382.0, -2.550e-006
-381.0, -2.535e-006
-380.0, -2.514e-006
-379.0, -2.491e-006
-378.0, -2.472e-006
-377.0, -2.451e-006
-376.0, -2.432e-006
-375.0, -2.420e-006
-374.0, -2.398e-006
-373.0, -2.383e-006
-372.0, -2.364e-006
-371.0, -2.345e-006
-370.0, -2.328e-006
-369.0, -2.307e-006
-368.0, -2.286e-006
-367.0, -2.269e-006
-366.0, -2.247e-006
-365.0, -2.233e-006
-364.0, -2.216e-006
-363.0, -2.198e-006
-362.0, -2.185e-006
-361.0, -2.165e-006
-360.0, -2.149e-006
-359.0, -2.130e-006
-358.0, -2.102e-006
-357.0, -2.081e-006
-356.0, -2.061e-006
-355.0, -2.038e-006
-354.0, -2.020e-006
-353.0, -1.996e-006
-352.0, -1.977e-006
-351.0, -1.962e-006
-350.0, -1.940e-006
-349.0, -1.919e-006
-348.0, -1.893e-006
-347.0, -1.870e-006
-346.0, -1.853e-006
-345.0, -1.834e-006
-344.0, -1.815e-006
-343.0, -1.801e-006
-342.0, -1.776e-006
-341.0, -1.760e-006
-340.0, -1.739e-006
-339.0, -1.714e-006
-338.0, -1.690e-006
-337.0, -1.668e-006
-336.0, -1.645e-006
-335.0, -1.627e-006
-334.0, -1.600e-006
-333.0, -1.579e-006
-332.0, -1.558e-006
-331.0, -1.534e-006
-330.0, -1.507e-006
-329.0, -1.481e-006
-328.0, -1.460e-006
-327.0, -1.440e-006
-326.0, -1.417e-006
-325.0, -1.396e-006
-324.0, -1.371e-006
-323.0, -1.347e-006
-322.0, -1.320e-006
-321.0, -1.293e-006
-320.0, -1.272e-006
-319.0, -1.246e-006
-318.0, -1.213e-006
-317.0, -1.191e-006
-316.0, -1.164e-006
-315.0, -1.136e-006
-314.0, -1.108e-006
-313.0, -1.076e-006
-312.0, -1.048e-006
-311.0, -1.026e-006
-310.0, -9.914e-007
-309.0, -9.644e-007
-308.0, -9.360e-007
-307.0, -9.064e-007
-306.0, -8.785e-007
-305.0, -8.436e-007
-304.0, -8.118e-007
-303.0, -7.839e-007
-302.0, -7.490e-007
-301.0, -7.211e-007
-300.0, -6.880e-007
-299.0, -6.557e-007
-298.0, -6.282e-007
-297.0, -5.920e-007
-296.0, -5.589e-007
-295.0, -5.310e-007
-294.0, -4.896e-007
-293.0, -4.547e-007
-292.0, -4.159e-007
-291.0, -3.754e-007
-290.0, -3.418e-007
-289.0, -3.060e-007
-288.0, -2.712e-007
-287.0, -2.407e-007
-286.0, -2.001e-007
-285.0, -1.644e-007
-284.0, -1.334e-007
-283.0, -9.853e-008
-282.0, -6.278e-008
-281.0, -1.831e-008
-280.0, +2.136e-008
-279.0, +5.188e-008
-278.0, +8.937e-008
-277.0, +1.304e-007
-276.0, +1.766e-007
-275.0, +2.189e-007
-274.0, +2.581e-007
-273.0, +3.013e-007
-272.0, +3.479e-007
-271.0, +3.941e-007
-270.0, +4.425e-007
-269.0, +4.800e-007
-268.0, +5.249e-007
-267.0, +5.715e-007
-266.0, +6.117e-007
-265.0, +6.553e-007
-264.0, +6.967e-007
-263.0, +7.407e-007
-262.0, +7.913e-007
-261.0, +8.344e-007
-260.0, +8.732e-007
-259.0, +9.242e-007
-258.0, +9.722e-007
-257.0, +1.021e-006
-256.0, +1.068e-006
-255.0, +1.116e-006
-254.0, +1.166e-006
-253.0, +1.219e-006
-252.0, +1.268e-006
-251.0, +1.321e-006
-250.0, +1.370e-006
-249.0, +1.419e-006
-248.0, +1.467e-006
-247.0, +1.519e-006
-246.0, +1.574e-006
-245.0, +1.622e-006
-244.0, +1.673e-006
-243.0, +1.729e-006
-242.0, +1.779e-006
-241.0, +1.836e-006
-240.0, +1.888e-006
-239.0, +1.938e-006
-238.0, +1.998e-006
-237.0, +2.051e-006
-236.0, +2.107e-006
-235.0, +2.168e-006
-234.0, +2.223e-006
-233.0, +2.284e-006
-232.0, +2.340e-006
-231.0, +2.392e-006
-230.0, +2.452e-006
-229.0, +2.509e-006
-228.0, +2.567e-006
-227.0, +2.628e-006
-226.0, +2.684e-006
-225.0, +2.747e-006
-224.0, +2.808e-006
-223.0, +2.865e-006
-222.0, +2.928e-006
-221.0, +2.988e-006
-220.0, +3.045e-006
-219.0, +3.103e-006
-218.0, +3.159e-006
-217.0, +3.223e-006
-216.0, +3.284e-006
-215.0, +3.339e-006
-214.0, +3.404e-006
-213.0, +3.466e-006
-212.0, +3.528e-006
-211.0, +3.597e-006
-210.0, +3.659e-006
-209.0, +3.723e-006
-208.0, +3.788e-006
-207.0, +3.849e-006
-206.0, +3.912e-006
-205.0, +3.976e-006
-204.0, +4.039e-006
-203.0, +4.104e-006
-202.0, +4.167e-006
-201.0, +4.235e-006
-200.0, +4.294e-006
-199.0, +4.357e-006
-198.0, +4.425e-006
-197.0, +4.487e-006
-196.0, +4.551e-006
-195.0, +4.620e-006
-194.0, +4.676e-006
-193.0, +4.744e-006
-192.0, +4.812e-006
-191.0, +4.871e-006
-190.0, +4.942e-006
-189.0, +5.003e-006
-188.0, +5.059e-006
-187.0, +5.129e-006
-186.0, +5.192e-006
-185.0, +5.254e-006
-184.0, +5.320e-006
-183.0, +5.378e-006
-182.0, +5.441e-006
-181.0, +5.503e-006
-180.0, +5.566e-006
-179.0, +5.630e-006
-178.0, +5.690e-006
-177.0, +5.753e-006
-176.0, +5.814e-006
-175.0, +5.875e-006
-174.0, +5.945e-006
-173.0, +6.008e-006
-172.0, +6.068e-006
-171.0, +6.129e-006
-170.0, +6.185e-006
-169.0, +6.241e-006
-168.0, +6.297e-006
-167.0, +6.352e-006
-166.0, +6.409e-006
-165.0, +6.465e-006
-164.0, +6.522e-006
-163.0, +6.583e-006
-162.0, +6.638e-006
-161.0, +6.698e-006
-160.0, +6.754e-006
-159.0, +6.808e-006
-158.0, +6.866e-006
-157.0, +6.921e-006
-156.0, +6.975e-006
-155.0, +7.032e-006
-154.0, +7.083e-006
-153.0, +7.138e-006
-152.0, +7.187e-006
-151.0, +7.235e-006
-150.0, +7.290e-006
-149.0, +7.336e-006
-148.0, +7.386e-006
-147.0, +7.436e-006
-146.0, +7.479e-006
-145.0, +7.527e-006
-144.0, +7.576e-006
-143.0, +7.618e-006
-142.0, +7.667e-006
-141.0, +7.706e-006
-140.0, +7.753e-006
-139.0, +7.800e-006
-138.0, +7.841e-006
-137.0, +7.883e-006
-136.0, +7.920e-006
-135.0, +7.961e-006
-134.0, +8.010e-006
-133.0, +8.045e-006
-132.0, +8.082e-006
-131.0, +8.125e-006
-130.0, +8.161e-006
-129.0, +8.204e-006
-128.0, +8.238e-006
-127.0, +8.267e-006
-126.0, +8.303e-006
-125.0, +8.332e-006
-124.0, +8.366e-006
-123.0, +8.401e-006
-122.0, +8.430e-006
-121.0, +8.459e-006
-120.0, +8.491e-006
-119.0, +8.524e-006
-118.0, +8.561e-006
-117.0, +8.585e-006
-116.0, +8.611e-006
-115.0, +8.640e-006
-114.0, +8.667e-006
-113.0, +8.694e-006
-112.0, +8.713e-006
-111.0, +8.731e-006
-110.0, +8.755e-006
-109.0, +8.776e-006
-108.0, +8.800e-006
-107.0, +8.824e-006
-106.0, +8.845e-006
-105.0, +8.868e-006
-104.0, +8.889e-006
-103.0, +8.905e-006
-102.0, +8.928e-006
-101.0, +8.943e-006
-100.0, +8.958e-006
-99.0, +8.977e-006
-98.0, +8.990e-006
-97.0, +9.008e-006
-96.0, +9.027e-006
-95.0, +9.039e-006
-94.0, +9.059e-006
-93.0, +9.070e-006
-92.0, +9.083e-006
-91.0, +9.096e-006
-90.0, +9.106e-006
-89.0, +9.115e-006
-88.0, +9.122e-006
-87.0, +9.123e-006
-86.0, +9.133e-006
-85.0, +9.136e-006
-84.0, +9.143e-006
-83.0, +9.150e-006
-82.0, +9.157e-006
-81.0, +9.164e-006
-80.0, +9.171e-006
-79.0, +9.172e-006
-78.0, +9.183e-006
-77.0, +9.184e-006
-76.0, +9.185e-006
-75.0, +9.188e-006
-74.0, +9.187e-006
-73.0, +9.190e-006
-72.0, +9.193e-006
-71.0, +9.191e-006
-70.0, +9.200e-006
-69.0, +9.200e-006
-68.0, +9.201e-006
-67.0, +9.206e-006
-66.0, +9.207e-006
-65.0, +9.211e-006
-64.0, +9.208e-006
-63.0, +9.202e-006
-62.0, +9.207e-006
-61.0, +9.203e-006
-60.0, +9.199e-006
-59.0, +9.199e-006
-58.0, +9.192e-006
-57.0, +9.194e-006
-56.0, +9.191e-006
-55.0, +9.185e-006
-54.0, +9.187e-006
-53.0, +9.186e-006
-52.0, +9.182e-006
-51.0, +9.182e-006
-50.0, +9.180e-006
-49.0, +9.180e-006
-48.0, +9.179e-006
-47.0, +9.176e-006
-46.0, +9.176e-006
-45.0, +9.174e-006
-44.0, +9.168e-006
-43.0, +9.165e-006
-42.0, +9.158e-006
-41.0, +9.156e-006
-40.0, +9.150e-006
-39.0, +9.143e-006
-38.0, +9.142e-006
-37.0, +9.140e-006
-36.0, +9.136e-006
-35.0, +9.137e-006
-34.0, +9.133e-006
-33.0, +9.133e-006
-32.0, +9.132e-006
-31.0, +9.129e-006
-30.0, +9.130e-006
-29.0, +9.130e-006
-28.0, +9.129e-006
-27.0, +9.129e-006
-26.0, +9.128e-006
-25.0, +9.128e-006
-24.0, +9.128e-006
-23.0, +9.126e-006
-22.0, +9.127e-006
-21.0, +9.126e-006
-20.0, +9.126e-006
-19.0, +9.127e-006
-18.0, +9.126e-006
-17.0, +9.126e-006
-16.0, +9.126e-006
-15.0, +9.126e-006
-14.0, +9.128e-006
-13.0, +9.128e-006
-12.0, +9.128e-006
-11.0, +9.130e-006
-10.0, +9.130e-006
-9.0, +9.132e-006
-8.0, +9.133e-006
-7.0, +9.133e-006
-6.0, +9.140e-006
-5.0, +9.145e-006
-4.0, +9.150e-006
-3.0, +9.158e-006
-2.0, +9.174e-006
-1.0, +9.195e-006
0.0, +9.215e-006
1.0, +9.229e-006
2.0, +9.249e-006
3.0, +9.263e-006
4.0, +9.281e-006
5.0, +9.291e-006
6.0, +9.297e-006
7.0, +9.306e-006
8.0, +9.313e-006
9.0, +9.323e-006
10.0, +9.343e-006
11.0, +9.358e-006
12.0, +9.372e-006
13.0, +9.393e-006
14.0, +9.411e-006
15.0, +9.436e-006
16.0, +9.456e-006
17.0, +9.470e-006
18.0, +9.492e-006
19.0, +9.513e-006
20.0, +9.528e-006
21.0, +9.553e-006
22.0, +9.574e-006
23.0, +9.601e-006
24.0, +9.629e-006
25.0, +9.652e-006
26.0, +9.682e-006
27.0, +9.715e-006
28.0, +9.746e-006
29.0, +9.780e-006
30.0, +9.809e-006
31.0, +9.844e-006
32.0, +9.877e-006
33.0, +9.912e-006
34.0, +9.955e-006
35.0, +9.991e-006
36.0, +1.003e-005
37.0, +1.007e-005
38.0, +1.011e-005
39.0, +1.016e-005
40.0, +1.020e-005
41.0, +1.024e-005
42.0, +1.029e-005
43.0, +1.034e-005
44.0, +1.038e-005
45.0, +1.043e-005
46.0, +1.048e-005
47.0, +1.054e-005
48.0, +1.059e-005
49.0, +1.064e-005
50.0, +1.070e-005
51.0, +1.075e-005
52.0, +1.080e-005
53.0, +1.086e-005
54.0, +1.092e-005
55.0, +1.098e-005
56.0, +1.104e-005
57.0, +1.109e-005
58.0, +1.116e-005
59.0, +1.123e-005
60.0, +1.129e-005
61.0, +1.135e-005
62.0, +1.142e-005
63.0, +1.149e-005
64.0, +1.156e-005
65.0, +1.162e-005
66.0, +1.169e-005
67.0, +1.177e-005
68.0, +1.184e-005
69.0, +1.191e-005
70.0, +1.199e-005
71.0, +1.206e-005
72.0, +1.213e-005
73.0, +1.221e-005
74.0, +1.228e-005
75.0, +1.235e-005
76.0, +1.242e-005
77.0, +1.250e-005
78.0, +1.257e-005
79.0, +1.265e-005
80.0, +1.272e-005
81.0, +1.279e-005
82.0, +1.287e-005
83.0, +1.294e-005
84.0, +1.302e-005
85.0, +1.310e-005
86.0, +1.317e-005
87.0, +1.324e-005
88.0, +1.330e-005
89.0, +1.337e-005
90.0, +1.345e-005
91.0, +1.352e-005
92.0, +1.359e-005
93.0, +1.365e-005
94.0, +1.371e-005
95.0, +1.378e-005
96.0, +1.384e-005
97.0, +1.390e-005
98.0, +1.396e-005
99.0, +1.402e-005
100.0, +1.407e-005
101.0, +1.413e-005
102.0, +1.418e-005
103.0, +1.424e-005
104.0, +1.428e-005
105.0, +1.432e-005
106.0, +1.437e-005
107.0, +1.441e-005
108.0, +1.446e-005
109.0, +1.449e-005
110.0, +1.452e-005
111.0, +1.456e-005
112.0, +1.458e-005
113.0, +1.460e-005
114.0, +1.463e-005
115.0, +1.466e-005
116.0, +1.468e-005
117.0, +1.470e-005
118.0, +1.472e-005
119.0, +1.473e-005
120.0, +1.475e-005
121.0, +1.476e-005
122.0, +1.476e-005
123.0, +1.477e-005
124.0, +1.477e-005
125.0, +1.477e-005
126.0, +1.477e-005
127.0, +1.477e-005
128.0, +1.476e-005
129.0, +1.475e-005
130.0, +1.474e-005
131.0, +1.473e-005
132.0, +1.471e-005
133.0, +1.470e-005
134.0, +1.468e-005
135.0, +1.466e-005
136.0, +1.465e-005
137.0, +1.463e-005
138.0, +1.462e-005
139.0, +1.460e-005
140.0, +1.458e-005
141.0, +1.456e-005
142.0, +1.453e-005
143.0, +1.451e-005
144.0, +1.448e-005
145.0, +1.445e-005
146.0, +1.443e-005
147.0, +1.440e-005
148.0, +1.436e-005
149.0, +1.434e-005
150.0, +1.431e-005
151.0, +1.428e-005
152.0, +1.425e-005
153.0, +1.421e-005
154.0, +1.419e-005
155.0, +1.416e-005
156.0, +1.413e-005
157.0, +1.410e-005
158.0, +1.406e-005
159.0, +1.403e-005
160.0, +1.400e-005
161.0, +1.396e-005
162.0, +1.394e-005
163.0, +1.391e-005
164.0, +1.388e-005
165.0, +1.385e-005
166.0, +1.381e-005
167.0, +1.379e-005
168.0, +1.375e-005
169.0, +1.372e-005
170.0, +1.369e-005
171.0, +1.366e-005
172.0, +1.362e-005
173.0, +1.359e-005
174.0, +1.356e-005
175.0, +1.353e-005
176.0, +1.350e-005
177.0, +1.347e-005
178.0, +1.344e-005
179.0, +1.342e-005
180.0, +1.339e-005
181.0, +1.336e-005
182.0, +1.333e-005
183.0, +1.330e-005
184.0, +1.327e-005
185.0, +1.324e-005
186.0, +1.322e-005
187.0, +1.319e-005
188.0, +1.317e-005
189.0, +1.314e-005
190.0, +1.311e-005
191.0, +1.309e-005
192.0, +1.306e-005
193.0, +1.304e-005
194.0, +1.302e-005
195.0, +1.299e-005
196.0, +1.297e-005
197.0, +1.294e-005
198.0, +1.292e-005
199.0, +1.289e-005
200.0, +1.287e-005
201.0, +1.284e-005
202.0, +1.283e-005
203.0, +1.280e-005
204.0, +1.278e-005
205.0, +1.276e-005
206.0, +1.273e-005
207.0, +1.271e-005
208.0, +1.269e-005
209.0, +1.266e-005
210.0, +1.265e-005
211.0, +1.264e-005
212.0, +1.262e-005
213.0, +1.260e-005
214.0, +1.258e-005
215.0, +1.256e-005
216.0, +1.254e-005
217.0, +1.251e-005
218.0, +1.250e-005
219.0, +1.248e-005
220.0, +1.246e-005
221.0, +1.245e-005
222.0, +1.244e-005
223.0, +1.242e-005
224.0, +1.241e-005
225.0, +1.239e-005
226.0, +1.237e-005
227.0, +1.236e-005
228.0, +1.234e-005
229.0, +1.232e-005
230.0, +1.230e-005
231.0, +1.229e-005
232.0, +1.228e-005
233.0, +1.226e-005
234.0, +1.225e-005
235.0, +1.224e-005
236.0, +1.223e-005
237.0, +1.222e-005
238.0, +1.220e-005
239.0, +1.219e-005
240.0, +1.218e-005
241.0, +1.216e-005
242.0, +1.215e-005
243.0, +1.213e-005
244.0, +1.212e-005
245.0, +1.210e-005
246.0, +1.209e-005
247.0, +1.208e-005
248.0, +1.207e-005
249.0, +1.205e-005
250.0, +1.205e-005
251.0, +1.204e-005
252.0, +1.203e-005
253.0, +1.202e-005
254.0, +1.200e-005
255.0, +1.199e-005
256.0, +1.198e-005
257.0, +1.196e-005
258.0, +1.195e-005
259.0, +1.193e-005
260.0, +1.192e-005
261.0, +1.192e-005
262.0, +1.190e-005
263.0, +1.190e-005
264.0, +1.189e-005
265.0, +1.188e-005
266.0, +1.188e-005
267.0, +1.187e-005
268.0, +1.186e-005
269.0, +1.186e-005
270.0, +1.185e-005
271.0, +1.184e-005
272.0, +1.184e-005
273.0, +1.183e-005
274.0, +1.182e-005
275.0, +1.181e-005
276.0, +1.180e-005
277.0, +1.179e-005
278.0, +1.178e-005
279.0, +1.178e-005
280.0, +1.177e-005
281.0, +1.176e-005
282.0, +1.176e-005
283.0, +1.176e-005
284.0, +1.175e-005
285.0, +1.174e-005
286.0, +1.173e-005
287.0, +1.172e-005
288.0, +1.171e-005
289.0, +1.169e-005
290.0, +1.168e-005
291.0, +1.168e-005
292.0, +1.167e-005
293.0, +1.167e-005
294.0, +1.167e-005
295.0, +1.167e-005
296.0, +1.166e-005
297.0, +1.166e-005
298.0, +1.165e-005
299.0, +1.164e-005
300.0, +1.163e-005
*
**
