# Supplementary material for: DFT and CV data of 4-phenyl-substituted dichloro(bis{2-[1-(phenyl)-1H-1,2,3-triazol-4-yl-κN3]pyridine-κN})iron(II) coordination compounds
Source: Data Brief. 2018 Oct 27;21:1458–71. doi: 10.1016/j.dib.2018.10.085 (PMC6234228; doi:10.1016/j.dib.2018.10.085)
Supplement: Supplementary file 4 — Supplementary material. [file mmc4.zip › Fe_CV_raw_data/FeL2-2/50_01.TXT]

Date: 04-Apr-2017
Time: 15:56:10
Label: 
Cyclic Voltammetry

Exp. Conditions:
Init E (mV) = 300
High E (mV) = 300
Low E (mV) = -620
Init P/N = N
V (mV/sec) = 50
Number of Segments = 2
Sample Interval (mV) = 1
Quiet Time (sec) = 10
Sensitivity (A/V) = 1E-5

2 Sets of Data
Total Number of Data Points = 1840
##
Potential (mV), Current (A)

Segment = 1
Negative
Number of Data Points = 920
#
299.0, +2.198e-006
298.0, +2.170e-006
297.0, +2.144e-006
296.0, +2.117e-006
295.0, +2.090e-006
294.0, +2.064e-006
293.0, +2.042e-006
292.0, +2.019e-006
291.0, +1.998e-006
290.0, +1.980e-006
289.0, +1.960e-006
288.0, +1.946e-006
287.0, +1.931e-006
286.0, +1.918e-006
285.0, +1.911e-006
284.0, +1.897e-006
283.0, +1.888e-006
282.0, +1.880e-006
281.0, +1.872e-006
280.0, +1.865e-006
279.0, +1.849e-006
278.0, +1.834e-006
277.0, +1.821e-006
276.0, +1.806e-006
275.0, +1.792e-006
274.0, +1.778e-006
273.0, +1.764e-006
272.0, +1.760e-006
271.0, +1.747e-006
270.0, +1.741e-006
269.0, +1.734e-006
268.0, +1.727e-006
267.0, +1.720e-006
266.0, +1.714e-006
265.0, +1.707e-006
264.0, +1.707e-006
263.0, +1.700e-006
262.0, +1.699e-006
261.0, +1.692e-006
260.0, +1.685e-006
259.0, +1.678e-006
258.0, +1.671e-006
257.0, +1.661e-006
256.0, +1.660e-006
255.0, +1.641e-006
254.0, +1.634e-006
253.0, +1.623e-006
252.0, +1.609e-006
251.0, +1.595e-006
250.0, +1.585e-006
249.0, +1.571e-006
248.0, +1.569e-006
247.0, +1.562e-006
246.0, +1.559e-006
245.0, +1.559e-006
244.0, +1.554e-006
243.0, +1.554e-006
242.0, +1.547e-006
241.0, +1.540e-006
240.0, +1.534e-006
239.0, +1.527e-006
238.0, +1.520e-006
237.0, +1.518e-006
236.0, +1.511e-006
235.0, +1.511e-006
234.0, +1.510e-006
233.0, +1.506e-006
232.0, +1.506e-006
231.0, +1.499e-006
230.0, +1.494e-006
229.0, +1.488e-006
228.0, +1.481e-006
227.0, +1.474e-006
226.0, +1.470e-006
225.0, +1.463e-006
224.0, +1.463e-006
223.0, +1.455e-006
222.0, +1.448e-006
221.0, +1.441e-006
220.0, +1.430e-006
219.0, +1.424e-006
218.0, +1.412e-006
217.0, +1.398e-006
216.0, +1.396e-006
215.0, +1.388e-006
214.0, +1.381e-006
213.0, +1.378e-006
212.0, +1.371e-006
211.0, +1.369e-006
210.0, +1.368e-006
209.0, +1.364e-006
208.0, +1.363e-006
207.0, +1.359e-006
206.0, +1.354e-006
205.0, +1.348e-006
204.0, +1.341e-006
203.0, +1.337e-006
202.0, +1.330e-006
201.0, +1.323e-006
200.0, +1.321e-006
199.0, +1.319e-006
198.0, +1.318e-006
197.0, +1.317e-006
196.0, +1.314e-006
195.0, +1.314e-006
194.0, +1.311e-006
193.0, +1.307e-006
192.0, +1.307e-006
191.0, +1.300e-006
190.0, +1.294e-006
189.0, +1.288e-006
188.0, +1.281e-006
187.0, +1.277e-006
186.0, +1.273e-006
185.0, +1.267e-006
184.0, +1.267e-006
183.0, +1.265e-006
182.0, +1.264e-006
181.0, +1.262e-006
180.0, +1.255e-006
179.0, +1.252e-006
178.0, +1.245e-006
177.0, +1.238e-006
176.0, +1.232e-006
175.0, +1.225e-006
174.0, +1.220e-006
173.0, +1.219e-006
172.0, +1.210e-006
171.0, +1.209e-006
170.0, +1.202e-006
169.0, +1.195e-006
168.0, +1.192e-006
167.0, +1.185e-006
166.0, +1.178e-006
165.0, +1.178e-006
164.0, +1.169e-006
163.0, +1.169e-006
162.0, +1.165e-006
161.0, +1.155e-006
160.0, +1.155e-006
159.0, +1.148e-006
158.0, +1.142e-006
157.0, +1.137e-006
156.0, +1.130e-006
155.0, +1.127e-006
154.0, +1.127e-006
153.0, +1.120e-006
152.0, +1.120e-006
151.0, +1.120e-006
150.0, +1.119e-006
149.0, +1.119e-006
148.0, +1.117e-006
147.0, +1.117e-006
146.0, +1.113e-006
145.0, +1.110e-006
144.0, +1.110e-006
143.0, +1.103e-006
142.0, +1.097e-006
141.0, +1.092e-006
140.0, +1.085e-006
139.0, +1.082e-006
138.0, +1.079e-006
137.0, +1.072e-006
136.0, +1.072e-006
135.0, +1.068e-006
134.0, +1.067e-006
133.0, +1.066e-006
132.0, +1.059e-006
131.0, +1.055e-006
130.0, +1.048e-006
129.0, +1.038e-006
128.0, +1.035e-006
127.0, +1.022e-006
126.0, +1.011e-006
125.0, +1.004e-006
124.0, +9.940e-007
123.0, +9.875e-007
122.0, +9.835e-007
121.0, +9.757e-007
120.0, +9.757e-007
119.0, +9.735e-007
118.0, +9.735e-007
117.0, +9.735e-007
116.0, +9.718e-007
115.0, +9.718e-007
114.0, +9.700e-007
113.0, +9.644e-007
112.0, +9.644e-007
111.0, +9.574e-007
110.0, +9.504e-007
109.0, +9.452e-007
108.0, +9.382e-007
107.0, +9.334e-007
106.0, +9.321e-007
105.0, +9.251e-007
104.0, +9.251e-007
103.0, +9.251e-007
102.0, +9.251e-007
101.0, +9.251e-007
100.0, +9.242e-007
99.0, +9.242e-007
98.0, +9.238e-007
97.0, +9.212e-007
96.0, +9.208e-007
95.0, +9.151e-007
94.0, +9.133e-007
93.0, +9.077e-007
92.0, +9.007e-007
91.0, +8.955e-007
90.0, +8.911e-007
89.0, +8.846e-007
88.0, +8.833e-007
87.0, +8.776e-007
86.0, +8.767e-007
85.0, +8.767e-007
84.0, +8.698e-007
83.0, +8.698e-007
82.0, +8.632e-007
81.0, +8.575e-007
80.0, +8.541e-007
79.0, +8.466e-007
78.0, +8.392e-007
77.0, +8.375e-007
76.0, +8.275e-007
75.0, +8.266e-007
74.0, +8.218e-007
73.0, +8.135e-007
72.0, +8.126e-007
71.0, +8.061e-007
70.0, +7.996e-007
69.0, +7.956e-007
68.0, +7.887e-007
67.0, +7.852e-007
66.0, +7.834e-007
65.0, +7.773e-007
64.0, +7.773e-007
63.0, +7.725e-007
62.0, +7.704e-007
61.0, +7.690e-007
60.0, +7.621e-007
59.0, +7.595e-007
58.0, +7.529e-007
57.0, +7.459e-007
56.0, +7.446e-007
55.0, +7.398e-007
54.0, +7.346e-007
53.0, +7.346e-007
52.0, +7.302e-007
51.0, +7.302e-007
50.0, +7.302e-007
49.0, +7.294e-007
48.0, +7.294e-007
47.0, +7.289e-007
46.0, +7.285e-007
45.0, +7.281e-007
44.0, +7.228e-007
43.0, +7.224e-007
42.0, +7.185e-007
41.0, +7.115e-007
40.0, +7.098e-007
39.0, +7.032e-007
38.0, +6.975e-007
37.0, +6.958e-007
36.0, +6.893e-007
35.0, +6.862e-007
34.0, +6.862e-007
33.0, +6.810e-007
32.0, +6.805e-007
31.0, +6.757e-007
30.0, +6.757e-007
29.0, +6.753e-007
28.0, +6.683e-007
27.0, +6.679e-007
26.0, +6.622e-007
25.0, +6.553e-007
24.0, +6.548e-007
23.0, +6.422e-007
22.0, +6.348e-007
21.0, +6.330e-007
20.0, +6.195e-007
19.0, +6.165e-007
18.0, +6.099e-007
17.0, +6.003e-007
16.0, +6.003e-007
15.0, +5.942e-007
14.0, +5.890e-007
13.0, +5.890e-007
12.0, +5.838e-007
11.0, +5.838e-007
10.0, +5.838e-007
9.0, +5.824e-007
8.0, +5.824e-007
7.0, +5.798e-007
6.0, +5.794e-007
5.0, +5.790e-007
4.0, +5.720e-007
3.0, +5.720e-007
2.0, +5.681e-007
1.0, +5.611e-007
0.0, +5.567e-007
-1.0, +5.502e-007
-2.0, +5.441e-007
-3.0, +5.441e-007
-4.0, +5.371e-007
-5.0, +5.341e-007
-6.0, +5.341e-007
-7.0, +5.341e-007
-8.0, +5.341e-007
-9.0, +5.327e-007
-10.0, +5.323e-007
-11.0, +5.319e-007
-12.0, +5.258e-007
-13.0, +5.253e-007
-14.0, +5.188e-007
-15.0, +5.118e-007
-16.0, +5.088e-007
-17.0, +5.022e-007
-18.0, +4.957e-007
-19.0, +4.948e-007
-20.0, +4.878e-007
-21.0, +4.874e-007
-22.0, +4.865e-007
-23.0, +4.839e-007
-24.0, +4.839e-007
-25.0, +4.774e-007
-26.0, +4.726e-007
-27.0, +4.678e-007
-28.0, +4.591e-007
-29.0, +4.560e-007
-30.0, +4.456e-007
-31.0, +4.329e-007
-32.0, +4.325e-007
-33.0, +4.233e-007
-34.0, +4.146e-007
-35.0, +4.094e-007
-36.0, +3.993e-007
-37.0, +3.959e-007
-38.0, +3.945e-007
-39.0, +3.876e-007
-40.0, +3.876e-007
-41.0, +3.876e-007
-42.0, +3.871e-007
-43.0, +3.858e-007
-44.0, +3.789e-007
-45.0, +3.762e-007
-46.0, +3.693e-007
-47.0, +3.623e-007
-48.0, +3.553e-007
-49.0, +3.488e-007
-50.0, +3.431e-007
-51.0, +3.431e-007
-52.0, +3.383e-007
-53.0, +3.383e-007
-54.0, +3.374e-007
-55.0, +3.357e-007
-56.0, +3.353e-007
-57.0, +3.283e-007
-58.0, +3.222e-007
-59.0, +3.156e-007
-60.0, +3.087e-007
-61.0, +3.026e-007
-62.0, +2.973e-007
-63.0, +2.899e-007
-64.0, +2.895e-007
-65.0, +2.795e-007
-66.0, +2.742e-007
-67.0, +2.668e-007
-68.0, +2.533e-007
-69.0, +2.437e-007
-70.0, +2.306e-007
-71.0, +2.171e-007
-72.0, +2.123e-007
-73.0, +2.036e-007
-74.0, +1.966e-007
-75.0, +1.962e-007
-76.0, +1.857e-007
-77.0, +1.857e-007
-78.0, +1.792e-007
-79.0, +1.722e-007
-80.0, +1.657e-007
-81.0, +1.591e-007
-82.0, +1.522e-007
-83.0, +1.513e-007
-84.0, +1.439e-007
-85.0, +1.434e-007
-86.0, +1.408e-007
-87.0, +1.343e-007
-88.0, +1.321e-007
-89.0, +1.251e-007
-90.0, +1.181e-007
-91.0, +1.112e-007
-92.0, +9.853e-008
-93.0, +9.417e-008
-94.0, +7.935e-008
-95.0, +6.060e-008
-96.0, +4.665e-008
-97.0, +3.270e-008
-98.0, +1.918e-008
-99.0, +1.090e-008
-100.0, -3.924e-009
-101.0, -3.924e-009
-102.0, -1.090e-008
-103.0, -1.787e-008
-104.0, -2.398e-008
-105.0, -3.139e-008
-106.0, -3.837e-008
-107.0, -4.447e-008
-108.0, -5.362e-008
-109.0, -5.406e-008
-110.0, -6.104e-008
-111.0, -6.888e-008
-112.0, -7.542e-008
-113.0, -8.807e-008
-114.0, -1.003e-007
-115.0, -1.120e-007
-116.0, -1.321e-007
-117.0, -1.421e-007
-118.0, -1.561e-007
-119.0, -1.700e-007
-120.0, -1.783e-007
-121.0, -1.940e-007
-122.0, -2.075e-007
-123.0, -2.149e-007
-124.0, -2.263e-007
-125.0, -2.337e-007
-126.0, -2.428e-007
-127.0, -2.568e-007
-128.0, -2.629e-007
-129.0, -2.734e-007
-130.0, -2.821e-007
-131.0, -2.956e-007
-132.0, -3.091e-007
-133.0, -3.209e-007
-134.0, -3.335e-007
-135.0, -3.483e-007
-136.0, -3.605e-007
-137.0, -3.797e-007
-138.0, -3.937e-007
-139.0, -4.076e-007
-140.0, -4.259e-007
-141.0, -4.347e-007
-142.0, -4.486e-007
-143.0, -4.665e-007
-144.0, -4.769e-007
-145.0, -4.979e-007
-146.0, -5.184e-007
-147.0, -5.349e-007
-148.0, -5.593e-007
-149.0, -5.759e-007
-150.0, -5.916e-007
-151.0, -6.095e-007
-152.0, -6.165e-007
-153.0, -6.308e-007
-154.0, -6.448e-007
-155.0, -6.566e-007
-156.0, -6.749e-007
-157.0, -6.888e-007
-158.0, -7.028e-007
-159.0, -7.250e-007
-160.0, -7.407e-007
-161.0, -7.616e-007
-162.0, -7.808e-007
-163.0, -7.969e-007
-164.0, -8.179e-007
-165.0, -8.384e-007
-166.0, -8.580e-007
-167.0, -8.841e-007
-168.0, -9.046e-007
-169.0, -9.277e-007
-170.0, -9.521e-007
-171.0, -9.731e-007
-172.0, -9.949e-007
-173.0, -1.011e-006
-174.0, -1.025e-006
-175.0, -1.044e-006
-176.0, -1.062e-006
-177.0, -1.084e-006
-178.0, -1.105e-006
-179.0, -1.128e-006
-180.0, -1.154e-006
-181.0, -1.175e-006
-182.0, -1.197e-006
-183.0, -1.219e-006
-184.0, -1.232e-006
-185.0, -1.259e-006
-186.0, -1.284e-006
-187.0, -1.305e-006
-188.0, -1.333e-006
-189.0, -1.355e-006
-190.0, -1.376e-006
-191.0, -1.401e-006
-192.0, -1.416e-006
-193.0, -1.437e-006
-194.0, -1.458e-006
-195.0, -1.473e-006
-196.0, -1.494e-006
-197.0, -1.517e-006
-198.0, -1.540e-006
-199.0, -1.561e-006
-200.0, -1.576e-006
-201.0, -1.597e-006
-202.0, -1.624e-006
-203.0, -1.644e-006
-204.0, -1.671e-006
-205.0, -1.692e-006
-206.0, -1.720e-006
-207.0, -1.747e-006
-208.0, -1.767e-006
-209.0, -1.789e-006
-210.0, -1.809e-006
-211.0, -1.826e-006
-212.0, -1.847e-006
-213.0, -1.863e-006
-214.0, -1.886e-006
-215.0, -1.913e-006
-216.0, -1.934e-006
-217.0, -1.957e-006
-218.0, -1.981e-006
-219.0, -2.002e-006
-220.0, -2.028e-006
-221.0, -2.048e-006
-222.0, -2.069e-006
-223.0, -2.090e-006
-224.0, -2.114e-006
-225.0, -2.136e-006
-226.0, -2.157e-006
-227.0, -2.173e-006
-228.0, -2.193e-006
-229.0, -2.207e-006
-230.0, -2.228e-006
-231.0, -2.248e-006
-232.0, -2.267e-006
-233.0, -2.294e-006
-234.0, -2.320e-006
-235.0, -2.341e-006
-236.0, -2.367e-006
-237.0, -2.386e-006
-238.0, -2.406e-006
-239.0, -2.429e-006
-240.0, -2.444e-006
-241.0, -2.465e-006
-242.0, -2.485e-006
-243.0, -2.507e-006
-244.0, -2.529e-006
-245.0, -2.548e-006
-246.0, -2.564e-006
-247.0, -2.584e-006
-248.0, -2.598e-006
-249.0, -2.619e-006
-250.0, -2.634e-006
-251.0, -2.651e-006
-252.0, -2.672e-006
-253.0, -2.691e-006
-254.0, -2.709e-006
-255.0, -2.730e-006
-256.0, -2.744e-006
-257.0, -2.759e-006
-258.0, -2.771e-006
-259.0, -2.783e-006
-260.0, -2.797e-006
-261.0, -2.807e-006
-262.0, -2.821e-006
-263.0, -2.841e-006
-264.0, -2.856e-006
-265.0, -2.876e-006
-266.0, -2.892e-006
-267.0, -2.906e-006
-268.0, -2.926e-006
-269.0, -2.933e-006
-270.0, -2.941e-006
-271.0, -2.953e-006
-272.0, -2.960e-006
-273.0, -2.967e-006
-274.0, -2.974e-006
-275.0, -2.975e-006
-276.0, -2.983e-006
-277.0, -2.983e-006
-278.0, -2.987e-006
-279.0, -2.992e-006
-280.0, -2.995e-006
-281.0, -3.002e-006
-282.0, -3.009e-006
-283.0, -3.014e-006
-284.0, -3.021e-006
-285.0, -3.023e-006
-286.0, -3.025e-006
-287.0, -3.029e-006
-288.0, -3.029e-006
-289.0, -3.030e-006
-290.0, -3.030e-006
-291.0, -3.030e-006
-292.0, -3.030e-006
-293.0, -3.025e-006
-294.0, -3.024e-006
-295.0, -3.024e-006
-296.0, -3.017e-006
-297.0, -3.016e-006
-298.0, -3.009e-006
-299.0, -3.003e-006
-300.0, -3.002e-006
-301.0, -2.995e-006
-302.0, -2.989e-006
-303.0, -2.988e-006
-304.0, -2.982e-006
-305.0, -2.982e-006
-306.0, -2.982e-006
-307.0, -2.977e-006
-308.0, -2.976e-006
-309.0, -2.969e-006
-310.0, -2.962e-006
-311.0, -2.955e-006
-312.0, -2.948e-006
-313.0, -2.941e-006
-314.0, -2.937e-006
-315.0, -2.924e-006
-316.0, -2.918e-006
-317.0, -2.904e-006
-318.0, -2.890e-006
-319.0, -2.877e-006
-320.0, -2.858e-006
-321.0, -2.846e-006
-322.0, -2.832e-006
-323.0, -2.818e-006
-324.0, -2.811e-006
-325.0, -2.803e-006
-326.0, -2.796e-006
-327.0, -2.794e-006
-328.0, -2.780e-006
-329.0, -2.774e-006
-330.0, -2.767e-006
-331.0, -2.760e-006
-332.0, -2.753e-006
-333.0, -2.739e-006
-334.0, -2.725e-006
-335.0, -2.718e-006
-336.0, -2.703e-006
-337.0, -2.693e-006
-338.0, -2.679e-006
-339.0, -2.665e-006
-340.0, -2.657e-006
-341.0, -2.643e-006
-342.0, -2.629e-006
-343.0, -2.622e-006
-344.0, -2.611e-006
-345.0, -2.604e-006
-346.0, -2.597e-006
-347.0, -2.588e-006
-348.0, -2.588e-006
-349.0, -2.581e-006
-350.0, -2.574e-006
-351.0, -2.567e-006
-352.0, -2.559e-006
-353.0, -2.553e-006
-354.0, -2.541e-006
-355.0, -2.527e-006
-356.0, -2.520e-006
-357.0, -2.506e-006
-358.0, -2.493e-006
-359.0, -2.480e-006
-360.0, -2.465e-006
-361.0, -2.458e-006
-362.0, -2.447e-006
-363.0, -2.433e-006
-364.0, -2.428e-006
-365.0, -2.421e-006
-366.0, -2.414e-006
-367.0, -2.409e-006
-368.0, -2.402e-006
-369.0, -2.399e-006
-370.0, -2.396e-006
-371.0, -2.388e-006
-372.0, -2.385e-006
-373.0, -2.376e-006
-374.0, -2.369e-006
-375.0, -2.361e-006
-376.0, -2.347e-006
-377.0, -2.339e-006
-378.0, -2.331e-006
-379.0, -2.321e-006
-380.0, -2.316e-006
-381.0, -2.306e-006
-382.0, -2.301e-006
-383.0, -2.300e-006
-384.0, -2.290e-006
-385.0, -2.285e-006
-386.0, -2.278e-006
-387.0, -2.270e-006
-388.0, -2.266e-006
-389.0, -2.252e-006
-390.0, -2.243e-006
-391.0, -2.240e-006
-392.0, -2.230e-006
-393.0, -2.224e-006
-394.0, -2.218e-006
-395.0, -2.211e-006
-396.0, -2.211e-006
-397.0, -2.206e-006
-398.0, -2.202e-006
-399.0, -2.202e-006
-400.0, -2.201e-006
-401.0, -2.200e-006
-402.0, -2.197e-006
-403.0, -2.192e-006
-404.0, -2.192e-006
-405.0, -2.185e-006
-406.0, -2.179e-006
-407.0, -2.172e-006
-408.0, -2.165e-006
-409.0, -2.162e-006
-410.0, -2.160e-006
-411.0, -2.154e-006
-412.0, -2.153e-006
-413.0, -2.152e-006
-414.0, -2.151e-006
-415.0, -2.151e-006
-416.0, -2.146e-006
-417.0, -2.146e-006
-418.0, -2.141e-006
-419.0, -2.135e-006
-420.0, -2.132e-006
-421.0, -2.123e-006
-422.0, -2.116e-006
-423.0, -2.113e-006
-424.0, -2.100e-006
-425.0, -2.097e-006
-426.0, -2.089e-006
-427.0, -2.079e-006
-428.0, -2.078e-006
-429.0, -2.071e-006
-430.0, -2.065e-006
-431.0, -2.064e-006
-432.0, -2.058e-006
-433.0, -2.058e-006
-434.0, -2.058e-006
-435.0, -2.052e-006
-436.0, -2.052e-006
-437.0, -2.046e-006
-438.0, -2.045e-006
-439.0, -2.042e-006
-440.0, -2.036e-006
-441.0, -2.033e-006
-442.0, -2.029e-006
-443.0, -2.022e-006
-444.0, -2.022e-006
-445.0, -2.017e-006
-446.0, -2.013e-006
-447.0, -2.013e-006
-448.0, -2.008e-006
-449.0, -2.008e-006
-450.0, -2.007e-006
-451.0, -2.006e-006
-452.0, -2.005e-006
-453.0, -2.005e-006
-454.0, -2.005e-006
-455.0, -2.005e-006
-456.0, -2.005e-006
-457.0, -2.005e-006
-458.0, -2.005e-006
-459.0, -2.005e-006
-460.0, -2.005e-006
-461.0, -2.001e-006
-462.0, -2.001e-006
-463.0, -2.000e-006
-464.0, -1.995e-006
-465.0, -1.995e-006
-466.0, -1.993e-006
-467.0, -1.989e-006
-468.0, -1.993e-006
-469.0, -1.987e-006
-470.0, -1.983e-006
-471.0, -1.985e-006
-472.0, -1.978e-006
-473.0, -1.978e-006
-474.0, -1.974e-006
-475.0, -1.968e-006
-476.0, -1.971e-006
-477.0, -1.968e-006
-478.0, -1.964e-006
-479.0, -1.964e-006
-480.0, -1.959e-006
-481.0, -1.959e-006
-482.0, -1.958e-006
-483.0, -1.954e-006
-484.0, -1.955e-006
-485.0, -1.952e-006
-486.0, -1.952e-006
-487.0, -1.952e-006
-488.0, -1.946e-006
-489.0, -1.946e-006
-490.0, -1.943e-006
-491.0, -1.939e-006
-492.0, -1.941e-006
-493.0, -1.934e-006
-494.0, -1.932e-006
-495.0, -1.935e-006
-496.0, -1.928e-006
-497.0, -1.927e-006
-498.0, -1.924e-006
-499.0, -1.918e-006
-500.0, -1.922e-006
-501.0, -1.918e-006
-502.0, -1.914e-006
-503.0, -1.915e-006
-504.0, -1.912e-006
-505.0, -1.913e-006
-506.0, -1.913e-006
-507.0, -1.908e-006
-508.0, -1.908e-006
-509.0, -1.908e-006
-510.0, -1.908e-006
-511.0, -1.908e-006
-512.0, -1.907e-006
-513.0, -1.907e-006
-514.0, -1.907e-006
-515.0, -1.907e-006
-516.0, -1.907e-006
-517.0, -1.907e-006
-518.0, -1.907e-006
-519.0, -1.907e-006
-520.0, -1.907e-006
-521.0, -1.907e-006
-522.0, -1.907e-006
-523.0, -1.906e-006
-524.0, -1.906e-006
-525.0, -1.906e-006
-526.0, -1.906e-006
-527.0, -1.906e-006
-528.0, -1.903e-006
-529.0, -1.903e-006
-530.0, -1.903e-006
-531.0, -1.903e-006
-532.0, -1.903e-006
-533.0, -1.898e-006
-534.0, -1.898e-006
-535.0, -1.902e-006
-536.0, -1.897e-006
-537.0, -1.897e-006
-538.0, -1.894e-006
-539.0, -1.889e-006
-540.0, -1.893e-006
-541.0, -1.888e-006
-542.0, -1.886e-006
-543.0, -1.890e-006
-544.0, -1.885e-006
-545.0, -1.888e-006
-546.0, -1.890e-006
-547.0, -1.886e-006
-548.0, -1.892e-006
-549.0, -1.886e-006
-550.0, -1.887e-006
-551.0, -1.891e-006
-552.0, -1.885e-006
-553.0, -1.887e-006
-554.0, -1.888e-006
-555.0, -1.883e-006
-556.0, -1.889e-006
-557.0, -1.882e-006
-558.0, -1.879e-006
-559.0, -1.880e-006
-560.0, -1.874e-006
-561.0, -1.876e-006
-562.0, -1.876e-006
-563.0, -1.871e-006
-564.0, -1.877e-006
-565.0, -1.876e-006
-566.0, -1.876e-006
-567.0, -1.879e-006
-568.0, -1.873e-006
-569.0, -1.876e-006
-570.0, -1.876e-006
-571.0, -1.870e-006
-572.0, -1.876e-006
-573.0, -1.875e-006
-574.0, -1.877e-006
-575.0, -1.881e-006
-576.0, -1.875e-006
-577.0, -1.881e-006
-578.0, -1.881e-006
-579.0, -1.876e-006
-580.0, -1.882e-006
-581.0, -1.878e-006
-582.0, -1.879e-006
-583.0, -1.882e-006
-584.0, -1.876e-006
-585.0, -1.881e-006
-586.0, -1.881e-006
-587.0, -1.874e-006
-588.0, -1.879e-006
-589.0, -1.874e-006
-590.0, -1.874e-006
-591.0, -1.876e-006
-592.0, -1.870e-006
-593.0, -1.874e-006
-594.0, -1.874e-006
-595.0, -1.869e-006
-596.0, -1.874e-006
-597.0, -1.872e-006
-598.0, -1.872e-006
-599.0, -1.877e-006
-600.0, -1.872e-006
-601.0, -1.878e-006
-602.0, -1.881e-006
-603.0, -1.879e-006
-604.0, -1.885e-006
-605.0, -1.882e-006
-606.0, -1.881e-006
-607.0, -1.886e-006
-608.0, -1.881e-006
-609.0, -1.884e-006
-610.0, -1.885e-006
-611.0, -1.882e-006
-612.0, -1.889e-006
-613.0, -1.888e-006
-614.0, -1.888e-006
-615.0, -1.895e-006
-616.0, -1.890e-006
-617.0, -1.893e-006
-618.0, -1.894e-006
-619.0, -1.895e-006
-620.0, -1.894e-006
*
Segment = 2
Positive
Number of Data Points = 920
#
-619.0, -1.883e-006
-618.0, -1.836e-006
-617.0, -1.783e-006
-616.0, -1.737e-006
-615.0, -1.691e-006
-614.0, -1.655e-006
-613.0, -1.616e-006
-612.0, -1.574e-006
-611.0, -1.546e-006
-610.0, -1.515e-006
-609.0, -1.488e-006
-608.0, -1.466e-006
-607.0, -1.438e-006
-606.0, -1.418e-006
-605.0, -1.399e-006
-604.0, -1.378e-006
-603.0, -1.360e-006
-602.0, -1.338e-006
-601.0, -1.316e-006
-600.0, -1.295e-006
-599.0, -1.274e-006
-598.0, -1.259e-006
-597.0, -1.242e-006
-596.0, -1.225e-006
-595.0, -1.213e-006
-594.0, -1.194e-006
-593.0, -1.181e-006
-592.0, -1.168e-006
-591.0, -1.148e-006
-590.0, -1.133e-006
-589.0, -1.118e-006
-588.0, -1.102e-006
-587.0, -1.090e-006
-586.0, -1.075e-006
-585.0, -1.062e-006
-584.0, -1.053e-006
-583.0, -1.043e-006
-582.0, -1.035e-006
-581.0, -1.024e-006
-580.0, -1.014e-006
-579.0, -1.007e-006
-578.0, -9.953e-007
-577.0, -9.862e-007
-576.0, -9.731e-007
-575.0, -9.565e-007
-574.0, -9.491e-007
-573.0, -9.351e-007
-572.0, -9.212e-007
-571.0, -9.112e-007
-570.0, -8.929e-007
-569.0, -8.793e-007
-568.0, -8.684e-007
-567.0, -8.549e-007
-566.0, -8.480e-007
-565.0, -8.405e-007
-564.0, -8.336e-007
-563.0, -8.331e-007
-562.0, -8.192e-007
-561.0, -8.105e-007
-560.0, -7.974e-007
-559.0, -7.839e-007
-558.0, -7.708e-007
-557.0, -7.568e-007
-556.0, -7.429e-007
-555.0, -7.424e-007
-554.0, -7.302e-007
-553.0, -7.254e-007
-552.0, -7.180e-007
-551.0, -7.102e-007
-550.0, -7.032e-007
-549.0, -6.897e-007
-548.0, -6.766e-007
-547.0, -6.701e-007
-546.0, -6.605e-007
-545.0, -6.535e-007
-544.0, -6.470e-007
-543.0, -6.400e-007
-542.0, -6.396e-007
-541.0, -6.374e-007
-540.0, -6.326e-007
-539.0, -6.287e-007
-538.0, -6.217e-007
-537.0, -6.147e-007
-536.0, -6.077e-007
-535.0, -6.008e-007
-534.0, -5.951e-007
-533.0, -5.894e-007
-532.0, -5.829e-007
-531.0, -5.816e-007
-530.0, -5.707e-007
-529.0, -5.637e-007
-528.0, -5.528e-007
-527.0, -5.389e-007
-526.0, -5.306e-007
-525.0, -5.197e-007
-524.0, -5.070e-007
-523.0, -5.044e-007
-522.0, -4.922e-007
-521.0, -4.865e-007
-520.0, -4.804e-007
-519.0, -4.708e-007
-518.0, -4.639e-007
-517.0, -4.569e-007
-516.0, -4.495e-007
-515.0, -4.477e-007
-514.0, -4.434e-007
-513.0, -4.425e-007
-512.0, -4.421e-007
-511.0, -4.364e-007
-510.0, -4.360e-007
-509.0, -4.290e-007
-508.0, -4.225e-007
-507.0, -4.159e-007
-506.0, -4.037e-007
-505.0, -3.967e-007
-504.0, -3.902e-007
-503.0, -3.767e-007
-502.0, -3.710e-007
-501.0, -3.636e-007
-500.0, -3.562e-007
-499.0, -3.544e-007
-498.0, -3.435e-007
-497.0, -3.409e-007
-496.0, -3.361e-007
-495.0, -3.283e-007
-494.0, -3.231e-007
-493.0, -3.161e-007
-492.0, -3.091e-007
-491.0, -3.065e-007
-490.0, -2.956e-007
-489.0, -2.934e-007
-488.0, -2.899e-007
-487.0, -2.812e-007
-486.0, -2.777e-007
-485.0, -2.707e-007
-484.0, -2.638e-007
-483.0, -2.616e-007
-482.0, -2.546e-007
-481.0, -2.507e-007
-480.0, -2.507e-007
-479.0, -2.472e-007
-478.0, -2.472e-007
-477.0, -2.468e-007
-476.0, -2.459e-007
-475.0, -2.459e-007
-474.0, -2.389e-007
-473.0, -2.380e-007
-472.0, -2.311e-007
-471.0, -2.241e-007
-470.0, -2.175e-007
-469.0, -2.114e-007
-468.0, -2.045e-007
-467.0, -2.045e-007
-466.0, -1.949e-007
-465.0, -1.949e-007
-464.0, -1.918e-007
-463.0, -1.848e-007
-462.0, -1.831e-007
-461.0, -1.757e-007
-460.0, -1.687e-007
-459.0, -1.652e-007
-458.0, -1.526e-007
-457.0, -1.465e-007
-456.0, -1.426e-007
-455.0, -1.304e-007
-454.0, -1.273e-007
-453.0, -1.203e-007
-452.0, -1.134e-007
-451.0, -1.120e-007
-450.0, -1.042e-007
-449.0, -1.011e-007
-448.0, -9.984e-008
-447.0, -8.981e-008
-446.0, -8.763e-008
-445.0, -8.109e-008
-444.0, -7.455e-008
-443.0, -7.106e-008
-442.0, -6.409e-008
-441.0, -5.886e-008
-440.0, -5.798e-008
-439.0, -5.319e-008
-438.0, -5.319e-008
-437.0, -5.275e-008
-436.0, -5.232e-008
-435.0, -5.232e-008
-434.0, -4.883e-008
-433.0, -4.926e-008
-432.0, -4.534e-008
-431.0, -3.837e-008
-430.0, -3.531e-008
-429.0, -2.834e-008
-428.0, -2.136e-008
-427.0, -1.744e-008
-426.0, -1.046e-008
-425.0, -7.412e-009
-424.0, -6.976e-009
-423.0, -3.052e-009
-422.0, -3.052e-009
-421.0, -3.052e-009
-420.0, -3.052e-009
-419.0, -3.052e-009
-418.0, +2.180e-009
-417.0, +2.180e-009
-416.0, +2.180e-009
-415.0, +1.308e-008
-414.0, +1.308e-008
-413.0, +2.659e-008
-412.0, +3.967e-008
-411.0, +4.447e-008
-410.0, +5.842e-008
-409.0, +7.106e-008
-408.0, +7.411e-008
-407.0, +8.806e-008
-406.0, +8.806e-008
-405.0, +9.024e-008
-404.0, +9.460e-008
-403.0, +9.460e-008
-402.0, +1.025e-007
-401.0, +1.038e-007
-400.0, +1.086e-007
-399.0, +1.155e-007
-398.0, +1.181e-007
-397.0, +1.247e-007
-396.0, +1.312e-007
-395.0, +1.312e-007
-394.0, +1.369e-007
-393.0, +1.391e-007
-392.0, +1.395e-007
-391.0, +1.426e-007
-390.0, +1.426e-007
-389.0, +1.430e-007
-388.0, +1.434e-007
-387.0, +1.434e-007
-386.0, +1.491e-007
-385.0, +1.491e-007
-384.0, +1.504e-007
-383.0, +1.574e-007
-382.0, +1.574e-007
-381.0, +1.644e-007
-380.0, +1.713e-007
-379.0, +1.726e-007
-378.0, +1.796e-007
-377.0, +1.848e-007
-376.0, +1.848e-007
-375.0, +1.918e-007
-374.0, +1.918e-007
-373.0, +1.918e-007
-372.0, +1.918e-007
-371.0, +1.918e-007
-370.0, +1.975e-007
-369.0, +1.975e-007
-368.0, +1.984e-007
-367.0, +2.058e-007
-366.0, +2.062e-007
-365.0, +2.162e-007
-364.0, +2.280e-007
-363.0, +2.298e-007
-362.0, +2.433e-007
-361.0, +2.537e-007
-360.0, +2.603e-007
-359.0, +2.738e-007
-358.0, +2.773e-007
-357.0, +2.795e-007
-356.0, +2.864e-007
-355.0, +2.869e-007
-354.0, +2.930e-007
-353.0, +2.930e-007
-352.0, +2.956e-007
-351.0, +3.017e-007
-350.0, +3.021e-007
-349.0, +3.091e-007
-348.0, +3.156e-007
-347.0, +3.187e-007
-346.0, +3.257e-007
-345.0, +3.300e-007
-344.0, +3.313e-007
-343.0, +3.379e-007
-342.0, +3.379e-007
-341.0, +3.383e-007
-340.0, +3.392e-007
-339.0, +3.392e-007
-338.0, +3.435e-007
-337.0, +3.435e-007
-336.0, +3.470e-007
-335.0, +3.540e-007
-334.0, +3.575e-007
-333.0, +3.640e-007
-332.0, +3.710e-007
-331.0, +3.732e-007
-330.0, +3.810e-007
-329.0, +3.845e-007
-328.0, +3.845e-007
-327.0, +3.911e-007
-326.0, +3.911e-007
-325.0, +3.976e-007
-324.0, +4.050e-007
-323.0, +4.102e-007
-322.0, +4.238e-007
-321.0, +4.320e-007
-320.0, +4.421e-007
-319.0, +4.556e-007
-318.0, +4.621e-007
-317.0, +4.691e-007
-316.0, +4.769e-007
-315.0, +4.774e-007
-314.0, +4.896e-007
-313.0, +4.926e-007
-312.0, +4.996e-007
-311.0, +5.075e-007
-310.0, +5.140e-007
-309.0, +5.210e-007
-308.0, +5.280e-007
-307.0, +5.284e-007
-306.0, +5.358e-007
-305.0, +5.367e-007
-304.0, +5.410e-007
-303.0, +5.484e-007
-302.0, +5.554e-007
-301.0, +5.624e-007
-300.0, +5.694e-007
-299.0, +5.737e-007
-298.0, +5.859e-007
-297.0, +5.890e-007
-296.0, +5.960e-007
-295.0, +6.095e-007
-294.0, +6.208e-007
-293.0, +6.348e-007
-292.0, +6.487e-007
-291.0, +6.570e-007
-290.0, +6.771e-007
-289.0, +6.901e-007
-288.0, +6.975e-007
-287.0, +7.071e-007
-286.0, +7.141e-007
-285.0, +7.237e-007
-284.0, +7.346e-007
-283.0, +7.398e-007
-282.0, +7.477e-007
-281.0, +7.547e-007
-280.0, +7.673e-007
-279.0, +7.812e-007
-278.0, +7.921e-007
-277.0, +8.087e-007
-276.0, +8.248e-007
-275.0, +8.388e-007
-274.0, +8.593e-007
-273.0, +8.732e-007
-272.0, +8.872e-007
-271.0, +9.016e-007
-270.0, +9.090e-007
-269.0, +9.221e-007
-268.0, +9.360e-007
-267.0, +9.434e-007
-266.0, +9.521e-007
-265.0, +9.604e-007
-264.0, +9.792e-007
-263.0, +9.997e-007
-262.0, +1.014e-006
-261.0, +1.035e-006
-260.0, +1.055e-006
-259.0, +1.076e-006
-258.0, +1.096e-006
-257.0, +1.106e-006
-256.0, +1.120e-006
-255.0, +1.139e-006
-254.0, +1.152e-006
-253.0, +1.170e-006
-252.0, +1.191e-006
-251.0, +1.210e-006
-250.0, +1.237e-006
-249.0, +1.258e-006
-248.0, +1.274e-006
-247.0, +1.291e-006
-246.0, +1.304e-006
-245.0, +1.318e-006
-244.0, +1.335e-006
-243.0, +1.349e-006
-242.0, +1.370e-006
-241.0, +1.391e-006
-240.0, +1.417e-006
-239.0, +1.442e-006
-238.0, +1.463e-006
-237.0, +1.488e-006
-236.0, +1.509e-006
-235.0, +1.523e-006
-234.0, +1.547e-006
-233.0, +1.568e-006
-232.0, +1.589e-006
-231.0, +1.617e-006
-230.0, +1.638e-006
-229.0, +1.662e-006
-228.0, +1.690e-006
-227.0, +1.708e-006
-226.0, +1.730e-006
-225.0, +1.755e-006
-224.0, +1.776e-006
-223.0, +1.804e-006
-222.0, +1.828e-006
-221.0, +1.855e-006
-220.0, +1.882e-006
-219.0, +1.904e-006
-218.0, +1.931e-006
-217.0, +1.959e-006
-216.0, +1.980e-006
-215.0, +2.008e-006
-214.0, +2.031e-006
-213.0, +2.059e-006
-212.0, +2.086e-006
-211.0, +2.104e-006
-210.0, +2.132e-006
-209.0, +2.159e-006
-208.0, +2.187e-006
-207.0, +2.215e-006
-206.0, +2.236e-006
-205.0, +2.270e-006
-204.0, +2.305e-006
-203.0, +2.326e-006
-202.0, +2.354e-006
-201.0, +2.377e-006
-200.0, +2.405e-006
-199.0, +2.434e-006
-198.0, +2.453e-006
-197.0, +2.474e-006
-196.0, +2.502e-006
-195.0, +2.529e-006
-194.0, +2.560e-006
-193.0, +2.589e-006
-192.0, +2.616e-006
-191.0, +2.646e-006
-190.0, +2.673e-006
-189.0, +2.702e-006
-188.0, +2.727e-006
-187.0, +2.749e-006
-186.0, +2.777e-006
-185.0, +2.804e-006
-184.0, +2.825e-006
-183.0, +2.853e-006
-182.0, +2.874e-006
-181.0, +2.898e-006
-180.0, +2.926e-006
-179.0, +2.947e-006
-178.0, +2.975e-006
-177.0, +3.002e-006
-176.0, +3.023e-006
-175.0, +3.051e-006
-174.0, +3.071e-006
-173.0, +3.093e-006
-172.0, +3.115e-006
-171.0, +3.136e-006
-170.0, +3.163e-006
-169.0, +3.190e-006
-168.0, +3.210e-006
-167.0, +3.232e-006
-166.0, +3.247e-006
-165.0, +3.267e-006
-164.0, +3.281e-006
-163.0, +3.289e-006
-162.0, +3.311e-006
-161.0, +3.332e-006
-160.0, +3.353e-006
-159.0, +3.380e-006
-158.0, +3.400e-006
-157.0, +3.421e-006
-156.0, +3.442e-006
-155.0, +3.450e-006
-154.0, +3.464e-006
-153.0, +3.478e-006
-152.0, +3.487e-006
-151.0, +3.502e-006
-150.0, +3.515e-006
-149.0, +3.535e-006
-148.0, +3.555e-006
-147.0, +3.569e-006
-146.0, +3.589e-006
-145.0, +3.606e-006
-144.0, +3.619e-006
-143.0, +3.634e-006
-142.0, +3.642e-006
-141.0, +3.649e-006
-140.0, +3.657e-006
-139.0, +3.659e-006
-138.0, +3.669e-006
-137.0, +3.676e-006
-136.0, +3.683e-006
-135.0, +3.690e-006
-134.0, +3.697e-006
-133.0, +3.708e-006
-132.0, +3.720e-006
-131.0, +3.727e-006
-130.0, +3.738e-006
-129.0, +3.747e-006
-128.0, +3.758e-006
-127.0, +3.772e-006
-126.0, +3.778e-006
-125.0, +3.786e-006
-124.0, +3.793e-006
-123.0, +3.796e-006
-122.0, +3.803e-006
-121.0, +3.805e-006
-120.0, +3.806e-006
-119.0, +3.813e-006
-118.0, +3.813e-006
-117.0, +3.819e-006
-116.0, +3.824e-006
-115.0, +3.824e-006
-114.0, +3.831e-006
-113.0, +3.836e-006
-112.0, +3.837e-006
-111.0, +3.844e-006
-110.0, +3.842e-006
-109.0, +3.844e-006
-108.0, +3.849e-006
-107.0, +3.848e-006
-106.0, +3.848e-006
-105.0, +3.846e-006
-104.0, +3.846e-006
-103.0, +3.849e-006
-102.0, +3.843e-006
-101.0, +3.843e-006
-100.0, +3.843e-006
-99.0, +3.839e-006
-98.0, +3.842e-006
-97.0, +3.836e-006
-96.0, +3.830e-006
-95.0, +3.834e-006
-94.0, +3.828e-006
-93.0, +3.824e-006
-92.0, +3.822e-006
-91.0, +3.816e-006
-90.0, +3.815e-006
-89.0, +3.813e-006
-88.0, +3.807e-006
-87.0, +3.807e-006
-86.0, +3.804e-006
-85.0, +3.804e-006
-84.0, +3.803e-006
-83.0, +3.799e-006
-82.0, +3.799e-006
-81.0, +3.793e-006
-80.0, +3.786e-006
-79.0, +3.785e-006
-78.0, +3.775e-006
-77.0, +3.769e-006
-76.0, +3.765e-006
-75.0, +3.751e-006
-74.0, +3.749e-006
-73.0, +3.742e-006
-72.0, +3.732e-006
-71.0, +3.727e-006
-70.0, +3.720e-006
-69.0, +3.714e-006
-68.0, +3.714e-006
-67.0, +3.708e-006
-66.0, +3.708e-006
-65.0, +3.707e-006
-64.0, +3.707e-006
-63.0, +3.707e-006
-62.0, +3.700e-006
-61.0, +3.697e-006
-60.0, +3.690e-006
-59.0, +3.683e-006
-58.0, +3.677e-006
-57.0, +3.670e-006
-56.0, +3.663e-006
-55.0, +3.663e-006
-54.0, +3.659e-006
-53.0, +3.659e-006
-52.0, +3.659e-006
-51.0, +3.656e-006
-50.0, +3.655e-006
-49.0, +3.649e-006
-48.0, +3.645e-006
-47.0, +3.643e-006
-46.0, +3.636e-006
-45.0, +3.629e-006
-44.0, +3.625e-006
-43.0, +3.618e-006
-42.0, +3.617e-006
-41.0, +3.610e-006
-40.0, +3.605e-006
-39.0, +3.604e-006
-38.0, +3.597e-006
-37.0, +3.591e-006
-36.0, +3.585e-006
-35.0, +3.575e-006
-34.0, +3.572e-006
-33.0, +3.559e-006
-32.0, +3.548e-006
-31.0, +3.543e-006
-30.0, +3.534e-006
-29.0, +3.527e-006
-28.0, +3.523e-006
-27.0, +3.516e-006
-26.0, +3.516e-006
-25.0, +3.514e-006
-24.0, +3.512e-006
-23.0, +3.512e-006
-22.0, +3.505e-006
-21.0, +3.500e-006
-20.0, +3.493e-006
-19.0, +3.486e-006
-18.0, +3.480e-006
-17.0, +3.473e-006
-16.0, +3.467e-006
-15.0, +3.467e-006
-14.0, +3.464e-006
-13.0, +3.464e-006
-12.0, +3.464e-006
-11.0, +3.462e-006
-10.0, +3.462e-006
-9.0, +3.459e-006
-8.0, +3.458e-006
-7.0, +3.458e-006
-6.0, +3.451e-006
-5.0, +3.449e-006
-4.0, +3.443e-006
-3.0, +3.436e-006
-2.0, +3.433e-006
-1.0, +3.427e-006
0.0, +3.420e-006
1.0, +3.420e-006
2.0, +3.415e-006
3.0, +3.415e-006
4.0, +3.414e-006
5.0, +3.411e-006
6.0, +3.411e-006
7.0, +3.404e-006
8.0, +3.399e-006
9.0, +3.397e-006
10.0, +3.384e-006
11.0, +3.378e-006
12.0, +3.370e-006
13.0, +3.357e-006
14.0, +3.355e-006
15.0, +3.346e-006
16.0, +3.334e-006
17.0, +3.333e-006
18.0, +3.325e-006
19.0, +3.323e-006
20.0, +3.322e-006
21.0, +3.317e-006
22.0, +3.317e-006
23.0, +3.317e-006
24.0, +3.317e-006
25.0, +3.317e-006
26.0, +3.314e-006
27.0, +3.314e-006
28.0, +3.314e-006
29.0, +3.309e-006
30.0, +3.309e-006
31.0, +3.302e-006
32.0, +3.298e-006
33.0, +3.300e-006
34.0, +3.293e-006
35.0, +3.288e-006
36.0, +3.285e-006
37.0, +3.278e-006
38.0, +3.279e-006
39.0, +3.276e-006
40.0, +3.271e-006
41.0, +3.271e-006
42.0, +3.269e-006
43.0, +3.269e-006
44.0, +3.269e-006
45.0, +3.268e-006
46.0, +3.268e-006
47.0, +3.268e-006
48.0, +3.268e-006
49.0, +3.268e-006
50.0, +3.268e-006
51.0, +3.268e-006
52.0, +3.268e-006
53.0, +3.268e-006
54.0, +3.268e-006
55.0, +3.268e-006
56.0, +3.267e-006
57.0, +3.268e-006
58.0, +3.265e-006
59.0, +3.264e-006
60.0, +3.264e-006
61.0, +3.261e-006
62.0, +3.261e-006
63.0, +3.256e-006
64.0, +3.256e-006
65.0, +3.258e-006
66.0, +3.252e-006
67.0, +3.249e-006
68.0, +3.245e-006
69.0, +3.239e-006
70.0, +3.242e-006
71.0, +3.235e-006
72.0, +3.229e-006
73.0, +3.231e-006
74.0, +3.227e-006
75.0, +3.227e-006
76.0, +3.227e-006
77.0, +3.222e-006
78.0, +3.223e-006
79.0, +3.222e-006
80.0, +3.220e-006
81.0, +3.220e-006
82.0, +3.220e-006
83.0, +3.220e-006
84.0, +3.220e-006
85.0, +3.220e-006
86.0, +3.220e-006
87.0, +3.220e-006
88.0, +3.220e-006
89.0, +3.220e-006
90.0, +3.219e-006
91.0, +3.219e-006
92.0, +3.218e-006
93.0, +3.218e-006
94.0, +3.218e-006
95.0, +3.218e-006
96.0, +3.218e-006
97.0, +3.218e-006
98.0, +3.215e-006
99.0, +3.216e-006
100.0, +3.216e-006
101.0, +3.216e-006
102.0, +3.216e-006
103.0, +3.214e-006
104.0, +3.213e-006
105.0, +3.217e-006
106.0, +3.217e-006
107.0, +3.217e-006
108.0, +3.216e-006
109.0, +3.214e-006
110.0, +3.216e-006
111.0, +3.214e-006
112.0, +3.213e-006
113.0, +3.213e-006
114.0, +3.210e-006
115.0, +3.210e-006
116.0, +3.211e-006
117.0, +3.209e-006
118.0, +3.212e-006
119.0, +3.210e-006
120.0, +3.210e-006
121.0, +3.213e-006
122.0, +3.207e-006
123.0, +3.208e-006
124.0, +3.210e-006
125.0, +3.207e-006
126.0, +3.210e-006
127.0, +3.206e-006
128.0, +3.206e-006
129.0, +3.212e-006
130.0, +3.208e-006
131.0, +3.209e-006
132.0, +3.211e-006
133.0, +3.208e-006
134.0, +3.212e-006
135.0, +3.209e-006
136.0, +3.209e-006
137.0, +3.213e-006
138.0, +3.210e-006
139.0, +3.210e-006
140.0, +3.213e-006
141.0, +3.210e-006
142.0, +3.213e-006
143.0, +3.211e-006
144.0, +3.211e-006
145.0, +3.213e-006
146.0, +3.211e-006
147.0, +3.211e-006
148.0, +3.213e-006
149.0, +3.213e-006
150.0, +3.215e-006
151.0, +3.215e-006
152.0, +3.215e-006
153.0, +3.218e-006
154.0, +3.215e-006
155.0, +3.216e-006
156.0, +3.216e-006
157.0, +3.216e-006
158.0, +3.216e-006
159.0, +3.216e-006
160.0, +3.215e-006
161.0, +3.219e-006
162.0, +3.218e-006
163.0, +3.218e-006
164.0, +3.218e-006
165.0, +3.218e-006
166.0, +3.219e-006
167.0, +3.219e-006
168.0, +3.219e-006
169.0, +3.219e-006
170.0, +3.219e-006
171.0, +3.219e-006
172.0, +3.219e-006
173.0, +3.219e-006
174.0, +3.220e-006
175.0, +3.220e-006
176.0, +3.220e-006
177.0, +3.220e-006
178.0, +3.219e-006
179.0, +3.219e-006
180.0, +3.219e-006
181.0, +3.219e-006
182.0, +3.219e-006
183.0, +3.219e-006
184.0, +3.219e-006
185.0, +3.221e-006
186.0, +3.221e-006
187.0, +3.221e-006
188.0, +3.221e-006
189.0, +3.221e-006
190.0, +3.222e-006
191.0, +3.222e-006
192.0, +3.221e-006
193.0, +3.223e-006
194.0, +3.223e-006
195.0, +3.224e-006
196.0, +3.224e-006
197.0, +3.222e-006
198.0, +3.228e-006
199.0, +3.228e-006
200.0, +3.227e-006
201.0, +3.230e-006
202.0, +3.229e-006
203.0, +3.234e-006
204.0, +3.235e-006
205.0, +3.230e-006
206.0, +3.234e-006
207.0, +3.233e-006
208.0, +3.231e-006
209.0, +3.236e-006
210.0, +3.231e-006
211.0, +3.235e-006
212.0, +3.240e-006
213.0, +3.237e-006
214.0, +3.244e-006
215.0, +3.244e-006
216.0, +3.246e-006
217.0, +3.253e-006
218.0, +3.247e-006
219.0, +3.248e-006
220.0, +3.252e-006
221.0, +3.247e-006
222.0, +3.253e-006
223.0, +3.250e-006
224.0, +3.248e-006
225.0, +3.254e-006
226.0, +3.249e-006
227.0, +3.251e-006
228.0, +3.256e-006
229.0, +3.254e-006
230.0, +3.258e-006
231.0, +3.257e-006
232.0, +3.257e-006
233.0, +3.262e-006
234.0, +3.261e-006
235.0, +3.261e-006
236.0, +3.264e-006
237.0, +3.263e-006
238.0, +3.266e-006
239.0, +3.265e-006
240.0, +3.266e-006
241.0, +3.266e-006
242.0, +3.266e-006
243.0, +3.266e-006
244.0, +3.267e-006
245.0, +3.266e-006
246.0, +3.267e-006
247.0, +3.267e-006
248.0, +3.267e-006
249.0, +3.267e-006
250.0, +3.266e-006
251.0, +3.266e-006
252.0, +3.266e-006
253.0, +3.266e-006
254.0, +3.267e-006
255.0, +3.267e-006
256.0, +3.267e-006
257.0, +3.268e-006
258.0, +3.267e-006
259.0, +3.268e-006
260.0, +3.268e-006
261.0, +3.268e-006
262.0, +3.268e-006
263.0, +3.268e-006
264.0, +3.268e-006
265.0, +3.268e-006
266.0, +3.268e-006
267.0, +3.268e-006
268.0, +3.268e-006
269.0, +3.268e-006
270.0, +3.268e-006
271.0, +3.268e-006
272.0, +3.268e-006
273.0, +3.268e-006
274.0, +3.268e-006
275.0, +3.268e-006
276.0, +3.268e-006
277.0, +3.268e-006
278.0, +3.268e-006
279.0, +3.268e-006
280.0, +3.268e-006
281.0, +3.269e-006
282.0, +3.269e-006
283.0, +3.269e-006
284.0, +3.269e-006
285.0, +3.269e-006
286.0, +3.271e-006
287.0, +3.271e-006
288.0, +3.271e-006
289.0, +3.274e-006
290.0, +3.274e-006
291.0, +3.277e-006
292.0, +3.277e-006
293.0, +3.275e-006
294.0, +3.281e-006
295.0, +3.283e-006
296.0, +3.283e-006
297.0, +3.290e-006
298.0, +3.293e-006
299.0, +3.301e-006
300.0, +3.308e-006
*
**
