# Supplementary material for: DFT and CV data of 4-phenyl-substituted dichloro(bis{2-[1-(phenyl)-1H-1,2,3-triazol-4-yl-κN3]pyridine-κN})iron(II) coordination compounds
Source: Data Brief. 2018 Oct 27;21:1458–71. doi: 10.1016/j.dib.2018.10.085 (PMC6234228; doi:10.1016/j.dib.2018.10.085)
Supplement: Supplementary file 4 — Supplementary material. [file mmc4.zip › Fe_CV_raw_data/FeL2-2/500_01.TXT]

Date: 04-Apr-2017
Time: 16:04:30
Label: 
Cyclic Voltammetry

Exp. Conditions:
Init E (mV) = 300
High E (mV) = 300
Low E (mV) = -620
Init P/N = N
V (mV/sec) = 500
Number of Segments = 2
Sample Interval (mV) = 1
Quiet Time (sec) = 10
Sensitivity (A/V) = 1E-5

2 Sets of Data
Total Number of Data Points = 1840
##
Potential (mV), Current (A)

Segment = 1
Negative
Number of Data Points = 920
#
299.0, +2.086e-006
298.0, +1.888e-006
297.0, +1.744e-006
296.0, +1.623e-006
295.0, +1.503e-006
294.0, +1.396e-006
293.0, +1.313e-006
292.0, +1.245e-006
291.0, +1.189e-006
290.0, +1.146e-006
289.0, +1.096e-006
288.0, +1.059e-006
287.0, +1.024e-006
286.0, +9.927e-007
285.0, +9.692e-007
284.0, +9.404e-007
283.0, +9.177e-007
282.0, +8.981e-007
281.0, +8.702e-007
280.0, +8.497e-007
279.0, +8.244e-007
278.0, +7.978e-007
277.0, +7.769e-007
276.0, +7.533e-007
275.0, +7.355e-007
274.0, +7.215e-007
273.0, +6.962e-007
272.0, +6.832e-007
271.0, +6.622e-007
270.0, +6.387e-007
269.0, +6.226e-007
268.0, +5.990e-007
267.0, +5.790e-007
266.0, +5.689e-007
265.0, +5.511e-007
264.0, +5.436e-007
263.0, +5.323e-007
262.0, +5.149e-007
261.0, +5.075e-007
260.0, +4.918e-007
259.0, +4.769e-007
258.0, +4.608e-007
257.0, +4.381e-007
256.0, +4.242e-007
255.0, +4.116e-007
254.0, +3.928e-007
253.0, +3.802e-007
252.0, +3.671e-007
251.0, +3.584e-007
250.0, +3.505e-007
249.0, +3.361e-007
248.0, +3.244e-007
247.0, +3.126e-007
246.0, +2.978e-007
245.0, +2.869e-007
244.0, +2.659e-007
243.0, +2.485e-007
242.0, +2.350e-007
241.0, +2.154e-007
240.0, +2.036e-007
239.0, +1.905e-007
238.0, +1.753e-007
237.0, +1.683e-007
236.0, +1.604e-007
235.0, +1.530e-007
234.0, +1.504e-007
233.0, +1.369e-007
232.0, +1.295e-007
231.0, +1.199e-007
230.0, +1.064e-007
229.0, +9.417e-008
228.0, +7.368e-008
227.0, +5.755e-008
226.0, +4.360e-008
225.0, +2.834e-008
224.0, +1.526e-008
223.0, +2.616e-009
222.0, -1.046e-008
221.0, -1.657e-008
220.0, -2.703e-008
219.0, -3.401e-008
218.0, -4.011e-008
217.0, -5.362e-008
216.0, -5.624e-008
215.0, -6.496e-008
214.0, -7.455e-008
213.0, -8.240e-008
212.0, -9.591e-008
211.0, -1.077e-007
210.0, -1.155e-007
209.0, -1.356e-007
208.0, -1.482e-007
207.0, -1.604e-007
206.0, -1.766e-007
205.0, -1.844e-007
204.0, -2.001e-007
203.0, -2.119e-007
202.0, -2.189e-007
201.0, -2.284e-007
200.0, -2.354e-007
199.0, -2.398e-007
198.0, -2.507e-007
197.0, -2.542e-007
196.0, -2.629e-007
195.0, -2.690e-007
194.0, -2.755e-007
193.0, -2.895e-007
192.0, -2.991e-007
191.0, -3.082e-007
190.0, -3.222e-007
189.0, -3.292e-007
188.0, -3.431e-007
187.0, -3.549e-007
186.0, -3.619e-007
185.0, -3.793e-007
184.0, -3.876e-007
183.0, -3.972e-007
182.0, -4.107e-007
181.0, -4.185e-007
180.0, -4.281e-007
179.0, -4.351e-007
178.0, -4.368e-007
177.0, -4.499e-007
176.0, -4.556e-007
175.0, -4.630e-007
174.0, -4.726e-007
173.0, -4.804e-007
172.0, -4.957e-007
171.0, -5.062e-007
170.0, -5.153e-007
169.0, -5.314e-007
168.0, -5.441e-007
167.0, -5.554e-007
166.0, -5.702e-007
165.0, -5.759e-007
164.0, -5.890e-007
163.0, -5.981e-007
162.0, -6.051e-007
161.0, -6.134e-007
160.0, -6.204e-007
159.0, -6.252e-007
158.0, -6.352e-007
157.0, -6.383e-007
156.0, -6.461e-007
155.0, -6.483e-007
154.0, -6.548e-007
153.0, -6.670e-007
152.0, -6.740e-007
151.0, -6.823e-007
150.0, -6.945e-007
149.0, -7.023e-007
148.0, -7.145e-007
147.0, -7.220e-007
146.0, -7.241e-007
145.0, -7.359e-007
144.0, -7.390e-007
143.0, -7.481e-007
142.0, -7.590e-007
141.0, -7.690e-007
140.0, -7.830e-007
139.0, -7.961e-007
138.0, -8.052e-007
137.0, -8.214e-007
136.0, -8.279e-007
135.0, -8.336e-007
134.0, -8.414e-007
133.0, -8.458e-007
132.0, -8.532e-007
131.0, -8.597e-007
130.0, -8.645e-007
129.0, -8.802e-007
128.0, -8.920e-007
127.0, -9.024e-007
126.0, -9.160e-007
125.0, -9.251e-007
124.0, -9.395e-007
123.0, -9.521e-007
122.0, -9.574e-007
121.0, -9.705e-007
120.0, -9.766e-007
119.0, -9.857e-007
118.0, -9.962e-007
117.0, -1.002e-006
116.0, -1.011e-006
115.0, -1.018e-006
114.0, -1.019e-006
113.0, -1.032e-006
112.0, -1.034e-006
111.0, -1.041e-006
110.0, -1.050e-006
109.0, -1.056e-006
108.0, -1.067e-006
107.0, -1.076e-006
106.0, -1.083e-006
105.0, -1.096e-006
104.0, -1.103e-006
103.0, -1.110e-006
102.0, -1.122e-006
101.0, -1.128e-006
100.0, -1.140e-006
99.0, -1.148e-006
98.0, -1.157e-006
97.0, -1.171e-006
96.0, -1.183e-006
95.0, -1.192e-006
94.0, -1.202e-006
93.0, -1.209e-006
92.0, -1.217e-006
91.0, -1.222e-006
90.0, -1.224e-006
89.0, -1.233e-006
88.0, -1.239e-006
87.0, -1.246e-006
86.0, -1.257e-006
85.0, -1.263e-006
84.0, -1.278e-006
83.0, -1.289e-006
82.0, -1.298e-006
81.0, -1.314e-006
80.0, -1.327e-006
79.0, -1.337e-006
78.0, -1.353e-006
77.0, -1.360e-006
76.0, -1.372e-006
75.0, -1.377e-006
74.0, -1.382e-006
73.0, -1.389e-006
72.0, -1.396e-006
71.0, -1.401e-006
70.0, -1.411e-006
69.0, -1.413e-006
68.0, -1.425e-006
67.0, -1.430e-006
66.0, -1.437e-006
65.0, -1.445e-006
64.0, -1.452e-006
63.0, -1.460e-006
62.0, -1.471e-006
61.0, -1.479e-006
60.0, -1.490e-006
59.0, -1.498e-006
58.0, -1.505e-006
57.0, -1.519e-006
56.0, -1.527e-006
55.0, -1.536e-006
54.0, -1.547e-006
53.0, -1.555e-006
52.0, -1.569e-006
51.0, -1.580e-006
50.0, -1.587e-006
49.0, -1.597e-006
48.0, -1.604e-006
47.0, -1.608e-006
46.0, -1.617e-006
45.0, -1.618e-006
44.0, -1.626e-006
43.0, -1.631e-006
42.0, -1.638e-006
41.0, -1.651e-006
40.0, -1.659e-006
39.0, -1.669e-006
38.0, -1.685e-006
37.0, -1.692e-006
36.0, -1.708e-006
35.0, -1.717e-006
34.0, -1.724e-006
33.0, -1.739e-006
32.0, -1.746e-006
31.0, -1.753e-006
30.0, -1.763e-006
29.0, -1.769e-006
28.0, -1.781e-006
27.0, -1.787e-006
26.0, -1.793e-006
25.0, -1.801e-006
24.0, -1.805e-006
23.0, -1.810e-006
22.0, -1.816e-006
21.0, -1.819e-006
20.0, -1.827e-006
19.0, -1.834e-006
18.0, -1.841e-006
17.0, -1.855e-006
16.0, -1.862e-006
15.0, -1.872e-006
14.0, -1.884e-006
13.0, -1.891e-006
12.0, -1.905e-006
11.0, -1.913e-006
10.0, -1.920e-006
9.0, -1.936e-006
8.0, -1.944e-006
7.0, -1.955e-006
6.0, -1.968e-006
5.0, -1.974e-006
4.0, -1.987e-006
3.0, -1.994e-006
2.0, -2.002e-006
1.0, -2.021e-006
0.0, -2.029e-006
-1.0, -2.039e-006
-2.0, -2.054e-006
-3.0, -2.063e-006
-4.0, -2.079e-006
-5.0, -2.085e-006
-6.0, -2.087e-006
-7.0, -2.100e-006
-8.0, -2.110e-006
-9.0, -2.117e-006
-10.0, -2.131e-006
-11.0, -2.136e-006
-12.0, -2.150e-006
-13.0, -2.157e-006
-14.0, -2.164e-006
-15.0, -2.173e-006
-16.0, -2.179e-006
-17.0, -2.184e-006
-18.0, -2.194e-006
-19.0, -2.195e-006
-20.0, -2.204e-006
-21.0, -2.207e-006
-22.0, -2.214e-006
-23.0, -2.226e-006
-24.0, -2.233e-006
-25.0, -2.240e-006
-26.0, -2.251e-006
-27.0, -2.260e-006
-28.0, -2.272e-006
-29.0, -2.279e-006
-30.0, -2.284e-006
-31.0, -2.301e-006
-32.0, -2.311e-006
-33.0, -2.325e-006
-34.0, -2.338e-006
-35.0, -2.349e-006
-36.0, -2.363e-006
-37.0, -2.376e-006
-38.0, -2.380e-006
-39.0, -2.393e-006
-40.0, -2.397e-006
-41.0, -2.405e-006
-42.0, -2.417e-006
-43.0, -2.423e-006
-44.0, -2.436e-006
-45.0, -2.446e-006
-46.0, -2.454e-006
-47.0, -2.474e-006
-48.0, -2.487e-006
-49.0, -2.499e-006
-50.0, -2.516e-006
-51.0, -2.524e-006
-52.0, -2.542e-006
-53.0, -2.554e-006
-54.0, -2.561e-006
-55.0, -2.571e-006
-56.0, -2.578e-006
-57.0, -2.583e-006
-58.0, -2.594e-006
-59.0, -2.600e-006
-60.0, -2.609e-006
-61.0, -2.615e-006
-62.0, -2.628e-006
-63.0, -2.648e-006
-64.0, -2.661e-006
-65.0, -2.675e-006
-66.0, -2.692e-006
-67.0, -2.705e-006
-68.0, -2.725e-006
-69.0, -2.737e-006
-70.0, -2.745e-006
-71.0, -2.760e-006
-72.0, -2.768e-006
-73.0, -2.777e-006
-74.0, -2.790e-006
-75.0, -2.797e-006
-76.0, -2.807e-006
-77.0, -2.815e-006
-78.0, -2.829e-006
-79.0, -2.849e-006
-80.0, -2.868e-006
-81.0, -2.883e-006
-82.0, -2.902e-006
-83.0, -2.919e-006
-84.0, -2.939e-006
-85.0, -2.953e-006
-86.0, -2.961e-006
-87.0, -2.975e-006
-88.0, -2.985e-006
-89.0, -2.995e-006
-90.0, -3.009e-006
-91.0, -3.020e-006
-92.0, -3.034e-006
-93.0, -3.048e-006
-94.0, -3.056e-006
-95.0, -3.079e-006
-96.0, -3.092e-006
-97.0, -3.108e-006
-98.0, -3.128e-006
-99.0, -3.142e-006
-100.0, -3.162e-006
-101.0, -3.181e-006
-102.0, -3.190e-006
-103.0, -3.215e-006
-104.0, -3.229e-006
-105.0, -3.248e-006
-106.0, -3.270e-006
-107.0, -3.285e-006
-108.0, -3.307e-006
-109.0, -3.326e-006
-110.0, -3.338e-006
-111.0, -3.359e-006
-112.0, -3.373e-006
-113.0, -3.388e-006
-114.0, -3.408e-006
-115.0, -3.421e-006
-116.0, -3.443e-006
-117.0, -3.462e-006
-118.0, -3.481e-006
-119.0, -3.503e-006
-120.0, -3.521e-006
-121.0, -3.542e-006
-122.0, -3.567e-006
-123.0, -3.585e-006
-124.0, -3.614e-006
-125.0, -3.636e-006
-126.0, -3.657e-006
-127.0, -3.685e-006
-128.0, -3.707e-006
-129.0, -3.724e-006
-130.0, -3.750e-006
-131.0, -3.765e-006
-132.0, -3.787e-006
-133.0, -3.809e-006
-134.0, -3.827e-006
-135.0, -3.855e-006
-136.0, -3.882e-006
-137.0, -3.904e-006
-138.0, -3.935e-006
-139.0, -3.960e-006
-140.0, -3.994e-006
-141.0, -4.025e-006
-142.0, -4.052e-006
-143.0, -4.082e-006
-144.0, -4.108e-006
-145.0, -4.133e-006
-146.0, -4.163e-006
-147.0, -4.187e-006
-148.0, -4.221e-006
-149.0, -4.248e-006
-150.0, -4.275e-006
-151.0, -4.312e-006
-152.0, -4.345e-006
-153.0, -4.380e-006
-154.0, -4.416e-006
-155.0, -4.444e-006
-156.0, -4.478e-006
-157.0, -4.511e-006
-158.0, -4.549e-006
-159.0, -4.589e-006
-160.0, -4.621e-006
-161.0, -4.653e-006
-162.0, -4.691e-006
-163.0, -4.727e-006
-164.0, -4.770e-006
-165.0, -4.803e-006
-166.0, -4.835e-006
-167.0, -4.875e-006
-168.0, -4.916e-006
-169.0, -4.955e-006
-170.0, -4.998e-006
-171.0, -5.035e-006
-172.0, -5.080e-006
-173.0, -5.127e-006
-174.0, -5.171e-006
-175.0, -5.217e-006
-176.0, -5.258e-006
-177.0, -5.300e-006
-178.0, -5.350e-006
-179.0, -5.392e-006
-180.0, -5.435e-006
-181.0, -5.477e-006
-182.0, -5.523e-006
-183.0, -5.573e-006
-184.0, -5.620e-006
-185.0, -5.665e-006
-186.0, -5.717e-006
-187.0, -5.766e-006
-188.0, -5.816e-006
-189.0, -5.867e-006
-190.0, -5.916e-006
-191.0, -5.971e-006
-192.0, -6.019e-006
-193.0, -6.070e-006
-194.0, -6.124e-006
-195.0, -6.172e-006
-196.0, -6.224e-006
-197.0, -6.278e-006
-198.0, -6.330e-006
-199.0, -6.386e-006
-200.0, -6.436e-006
-201.0, -6.490e-006
-202.0, -6.550e-006
-203.0, -6.603e-006
-204.0, -6.660e-006
-205.0, -6.714e-006
-206.0, -6.769e-006
-207.0, -6.825e-006
-208.0, -6.879e-006
-209.0, -6.932e-006
-210.0, -6.993e-006
-211.0, -7.048e-006
-212.0, -7.106e-006
-213.0, -7.161e-006
-214.0, -7.217e-006
-215.0, -7.278e-006
-216.0, -7.334e-006
-217.0, -7.389e-006
-218.0, -7.449e-006
-219.0, -7.505e-006
-220.0, -7.567e-006
-221.0, -7.625e-006
-222.0, -7.681e-006
-223.0, -7.745e-006
-224.0, -7.802e-006
-225.0, -7.860e-006
-226.0, -7.919e-006
-227.0, -7.974e-006
-228.0, -8.037e-006
-229.0, -8.093e-006
-230.0, -8.147e-006
-231.0, -8.208e-006
-232.0, -8.265e-006
-233.0, -8.323e-006
-234.0, -8.386e-006
-235.0, -8.442e-006
-236.0, -8.503e-006
-237.0, -8.562e-006
-238.0, -8.619e-006
-239.0, -8.680e-006
-240.0, -8.737e-006
-241.0, -8.796e-006
-242.0, -8.857e-006
-243.0, -8.913e-006
-244.0, -8.979e-006
-245.0, -9.038e-006
-246.0, -9.090e-006
-247.0, -9.153e-006
-248.0, -9.209e-006
-249.0, -9.265e-006
-250.0, -9.328e-006
-251.0, -9.383e-006
-252.0, -9.443e-006
-253.0, -9.505e-006
-254.0, -9.563e-006
-255.0, -9.626e-006
-256.0, -9.685e-006
-257.0, -9.748e-006
-258.0, -9.809e-006
-259.0, -9.866e-006
-260.0, -9.929e-006
-261.0, -9.990e-006
-262.0, -1.005e-005
-263.0, -1.012e-005
-264.0, -1.017e-005
-265.0, -1.023e-005
-266.0, -1.030e-005
-267.0, -1.036e-005
-268.0, -1.042e-005
-269.0, -1.048e-005
-270.0, -1.054e-005
-271.0, -1.060e-005
-272.0, -1.066e-005
-273.0, -1.073e-005
-274.0, -1.079e-005
-275.0, -1.085e-005
-276.0, -1.092e-005
-277.0, -1.097e-005
-278.0, -1.103e-005
-279.0, -1.109e-005
-280.0, -1.115e-005
-281.0, -1.121e-005
-282.0, -1.127e-005
-283.0, -1.133e-005
-284.0, -1.139e-005
-285.0, -1.145e-005
-286.0, -1.151e-005
-287.0, -1.157e-005
-288.0, -1.163e-005
-289.0, -1.169e-005
-290.0, -1.175e-005
-291.0, -1.181e-005
-292.0, -1.187e-005
-293.0, -1.193e-005
-294.0, -1.198e-005
-295.0, -1.204e-005
-296.0, -1.209e-005
-297.0, -1.215e-005
-298.0, -1.220e-005
-299.0, -1.225e-005
-300.0, -1.231e-005
-301.0, -1.235e-005
-302.0, -1.240e-005
-303.0, -1.246e-005
-304.0, -1.251e-005
-305.0, -1.255e-005
-306.0, -1.260e-005
-307.0, -1.265e-005
-308.0, -1.270e-005
-309.0, -1.275e-005
-310.0, -1.279e-005
-311.0, -1.284e-005
-312.0, -1.288e-005
-313.0, -1.292e-005
-314.0, -1.297e-005
-315.0, -1.301e-005
-316.0, -1.305e-005
-317.0, -1.309e-005
-318.0, -1.312e-005
-319.0, -1.316e-005
-320.0, -1.319e-005
-321.0, -1.322e-005
-322.0, -1.325e-005
-323.0, -1.328e-005
-324.0, -1.332e-005
-325.0, -1.335e-005
-326.0, -1.338e-005
-327.0, -1.342e-005
-328.0, -1.344e-005
-329.0, -1.347e-005
-330.0, -1.349e-005
-331.0, -1.351e-005
-332.0, -1.354e-005
-333.0, -1.356e-005
-334.0, -1.357e-005
-335.0, -1.359e-005
-336.0, -1.361e-005
-337.0, -1.363e-005
-338.0, -1.365e-005
-339.0, -1.366e-005
-340.0, -1.368e-005
-341.0, -1.369e-005
-342.0, -1.370e-005
-343.0, -1.372e-005
-344.0, -1.372e-005
-345.0, -1.373e-005
-346.0, -1.374e-005
-347.0, -1.374e-005
-348.0, -1.374e-005
-349.0, -1.375e-005
-350.0, -1.375e-005
-351.0, -1.376e-005
-352.0, -1.376e-005
-353.0, -1.376e-005
-354.0, -1.377e-005
-355.0, -1.377e-005
-356.0, -1.377e-005
-357.0, -1.377e-005
-358.0, -1.376e-005
-359.0, -1.376e-005
-360.0, -1.376e-005
-361.0, -1.375e-005
-362.0, -1.375e-005
-363.0, -1.374e-005
-364.0, -1.374e-005
-365.0, -1.374e-005
-366.0, -1.373e-005
-367.0, -1.373e-005
-368.0, -1.372e-005
-369.0, -1.371e-005
-370.0, -1.371e-005
-371.0, -1.370e-005
-372.0, -1.369e-005
-373.0, -1.367e-005
-374.0, -1.366e-005
-375.0, -1.365e-005
-376.0, -1.364e-005
-377.0, -1.362e-005
-378.0, -1.361e-005
-379.0, -1.359e-005
-380.0, -1.358e-005
-381.0, -1.356e-005
-382.0, -1.355e-005
-383.0, -1.354e-005
-384.0, -1.353e-005
-385.0, -1.351e-005
-386.0, -1.351e-005
-387.0, -1.349e-005
-388.0, -1.348e-005
-389.0, -1.346e-005
-390.0, -1.344e-005
-391.0, -1.342e-005
-392.0, -1.340e-005
-393.0, -1.338e-005
-394.0, -1.337e-005
-395.0, -1.334e-005
-396.0, -1.333e-005
-397.0, -1.330e-005
-398.0, -1.328e-005
-399.0, -1.327e-005
-400.0, -1.325e-005
-401.0, -1.323e-005
-402.0, -1.322e-005
-403.0, -1.320e-005
-404.0, -1.318e-005
-405.0, -1.317e-005
-406.0, -1.315e-005
-407.0, -1.313e-005
-408.0, -1.312e-005
-409.0, -1.311e-005
-410.0, -1.309e-005
-411.0, -1.307e-005
-412.0, -1.305e-005
-413.0, -1.303e-005
-414.0, -1.301e-005
-415.0, -1.299e-005
-416.0, -1.297e-005
-417.0, -1.294e-005
-418.0, -1.293e-005
-419.0, -1.291e-005
-420.0, -1.289e-005
-421.0, -1.287e-005
-422.0, -1.285e-005
-423.0, -1.284e-005
-424.0, -1.281e-005
-425.0, -1.280e-005
-426.0, -1.278e-005
-427.0, -1.276e-005
-428.0, -1.274e-005
-429.0, -1.272e-005
-430.0, -1.270e-005
-431.0, -1.269e-005
-432.0, -1.266e-005
-433.0, -1.264e-005
-434.0, -1.263e-005
-435.0, -1.261e-005
-436.0, -1.259e-005
-437.0, -1.257e-005
-438.0, -1.255e-005
-439.0, -1.253e-005
-440.0, -1.251e-005
-441.0, -1.249e-005
-442.0, -1.248e-005
-443.0, -1.245e-005
-444.0, -1.244e-005
-445.0, -1.242e-005
-446.0, -1.240e-005
-447.0, -1.239e-005
-448.0, -1.237e-005
-449.0, -1.235e-005
-450.0, -1.234e-005
-451.0, -1.232e-005
-452.0, -1.231e-005
-453.0, -1.229e-005
-454.0, -1.227e-005
-455.0, -1.225e-005
-456.0, -1.223e-005
-457.0, -1.221e-005
-458.0, -1.220e-005
-459.0, -1.218e-005
-460.0, -1.216e-005
-461.0, -1.215e-005
-462.0, -1.213e-005
-463.0, -1.212e-005
-464.0, -1.210e-005
-465.0, -1.208e-005
-466.0, -1.207e-005
-467.0, -1.205e-005
-468.0, -1.203e-005
-469.0, -1.201e-005
-470.0, -1.199e-005
-471.0, -1.198e-005
-472.0, -1.197e-005
-473.0, -1.195e-005
-474.0, -1.195e-005
-475.0, -1.193e-005
-476.0, -1.192e-005
-477.0, -1.190e-005
-478.0, -1.188e-005
-479.0, -1.186e-005
-480.0, -1.184e-005
-481.0, -1.182e-005
-482.0, -1.181e-005
-483.0, -1.180e-005
-484.0, -1.179e-005
-485.0, -1.178e-005
-486.0, -1.176e-005
-487.0, -1.175e-005
-488.0, -1.174e-005
-489.0, -1.172e-005
-490.0, -1.171e-005
-491.0, -1.169e-005
-492.0, -1.168e-005
-493.0, -1.166e-005
-494.0, -1.165e-005
-495.0, -1.164e-005
-496.0, -1.162e-005
-497.0, -1.161e-005
-498.0, -1.160e-005
-499.0, -1.159e-005
-500.0, -1.158e-005
-501.0, -1.157e-005
-502.0, -1.156e-005
-503.0, -1.155e-005
-504.0, -1.154e-005
-505.0, -1.154e-005
-506.0, -1.153e-005
-507.0, -1.151e-005
-508.0, -1.150e-005
-509.0, -1.148e-005
-510.0, -1.147e-005
-511.0, -1.145e-005
-512.0, -1.143e-005
-513.0, -1.142e-005
-514.0, -1.141e-005
-515.0, -1.140e-005
-516.0, -1.140e-005
-517.0, -1.138e-005
-518.0, -1.137e-005
-519.0, -1.137e-005
-520.0, -1.136e-005
-521.0, -1.135e-005
-522.0, -1.134e-005
-523.0, -1.133e-005
-524.0, -1.132e-005
-525.0, -1.131e-005
-526.0, -1.129e-005
-527.0, -1.128e-005
-528.0, -1.127e-005
-529.0, -1.126e-005
-530.0, -1.125e-005
-531.0, -1.124e-005
-532.0, -1.123e-005
-533.0, -1.122e-005
-534.0, -1.121e-005
-535.0, -1.121e-005
-536.0, -1.120e-005
-537.0, -1.119e-005
-538.0, -1.119e-005
-539.0, -1.118e-005
-540.0, -1.118e-005
-541.0, -1.117e-005
-542.0, -1.116e-005
-543.0, -1.116e-005
-544.0, -1.115e-005
-545.0, -1.114e-005
-546.0, -1.114e-005
-547.0, -1.112e-005
-548.0, -1.112e-005
-549.0, -1.111e-005
-550.0, -1.109e-005
-551.0, -1.109e-005
-552.0, -1.107e-005
-553.0, -1.106e-005
-554.0, -1.106e-005
-555.0, -1.105e-005
-556.0, -1.104e-005
-557.0, -1.103e-005
-558.0, -1.102e-005
-559.0, -1.102e-005
-560.0, -1.101e-005
-561.0, -1.101e-005
-562.0, -1.100e-005
-563.0, -1.099e-005
-564.0, -1.099e-005
-565.0, -1.099e-005
-566.0, -1.098e-005
-567.0, -1.098e-005
-568.0, -1.098e-005
-569.0, -1.097e-005
-570.0, -1.097e-005
-571.0, -1.096e-005
-572.0, -1.095e-005
-573.0, -1.095e-005
-574.0, -1.094e-005
-575.0, -1.094e-005
-576.0, -1.094e-005
-577.0, -1.093e-005
-578.0, -1.093e-005
-579.0, -1.092e-005
-580.0, -1.091e-005
-581.0, -1.090e-005
-582.0, -1.089e-005
-583.0, -1.089e-005
-584.0, -1.088e-005
-585.0, -1.087e-005
-586.0, -1.087e-005
-587.0, -1.086e-005
-588.0, -1.085e-005
-589.0, -1.085e-005
-590.0, -1.084e-005
-591.0, -1.084e-005
-592.0, -1.083e-005
-593.0, -1.082e-005
-594.0, -1.082e-005
-595.0, -1.081e-005
-596.0, -1.081e-005
-597.0, -1.081e-005
-598.0, -1.080e-005
-599.0, -1.080e-005
-600.0, -1.080e-005
-601.0, -1.079e-005
-602.0, -1.079e-005
-603.0, -1.079e-005
-604.0, -1.079e-005
-605.0, -1.079e-005
-606.0, -1.079e-005
-607.0, -1.079e-005
-608.0, -1.078e-005
-609.0, -1.078e-005
-610.0, -1.078e-005
-611.0, -1.077e-005
-612.0, -1.077e-005
-613.0, -1.077e-005
-614.0, -1.076e-005
-615.0, -1.077e-005
-616.0, -1.076e-005
-617.0, -1.076e-005
-618.0, -1.074e-005
-619.0, -1.073e-005
-620.0, -1.072e-005
*
Segment = 2
Positive
Number of Data Points = 920
#
-619.0, -1.064e-005
-618.0, -1.025e-005
-617.0, -9.966e-006
-616.0, -9.728e-006
-615.0, -9.479e-006
-614.0, -9.273e-006
-613.0, -9.102e-006
-612.0, -8.953e-006
-611.0, -8.827e-006
-610.0, -8.717e-006
-609.0, -8.623e-006
-608.0, -8.540e-006
-607.0, -8.456e-006
-606.0, -8.381e-006
-605.0, -8.312e-006
-604.0, -8.241e-006
-603.0, -8.178e-006
-602.0, -8.110e-006
-601.0, -8.048e-006
-600.0, -7.991e-006
-599.0, -7.933e-006
-598.0, -7.877e-006
-597.0, -7.826e-006
-596.0, -7.771e-006
-595.0, -7.728e-006
-594.0, -7.677e-006
-593.0, -7.625e-006
-592.0, -7.580e-006
-591.0, -7.530e-006
-590.0, -7.482e-006
-589.0, -7.434e-006
-588.0, -7.381e-006
-587.0, -7.341e-006
-586.0, -7.297e-006
-585.0, -7.251e-006
-584.0, -7.210e-006
-583.0, -7.161e-006
-582.0, -7.119e-006
-581.0, -7.079e-006
-580.0, -7.031e-006
-579.0, -6.991e-006
-578.0, -6.952e-006
-577.0, -6.917e-006
-576.0, -6.888e-006
-575.0, -6.850e-006
-574.0, -6.812e-006
-573.0, -6.781e-006
-572.0, -6.740e-006
-571.0, -6.703e-006
-570.0, -6.662e-006
-569.0, -6.624e-006
-568.0, -6.591e-006
-567.0, -6.556e-006
-566.0, -6.523e-006
-565.0, -6.494e-006
-564.0, -6.454e-006
-563.0, -6.422e-006
-562.0, -6.390e-006
-561.0, -6.359e-006
-560.0, -6.331e-006
-559.0, -6.293e-006
-558.0, -6.261e-006
-557.0, -6.235e-006
-556.0, -6.204e-006
-555.0, -6.176e-006
-554.0, -6.144e-006
-553.0, -6.113e-006
-552.0, -6.084e-006
-551.0, -6.051e-006
-550.0, -6.020e-006
-549.0, -5.992e-006
-548.0, -5.959e-006
-547.0, -5.931e-006
-546.0, -5.898e-006
-545.0, -5.869e-006
-544.0, -5.842e-006
-543.0, -5.812e-006
-542.0, -5.784e-006
-541.0, -5.755e-006
-540.0, -5.722e-006
-539.0, -5.697e-006
-538.0, -5.668e-006
-537.0, -5.640e-006
-536.0, -5.613e-006
-535.0, -5.583e-006
-534.0, -5.558e-006
-533.0, -5.530e-006
-532.0, -5.495e-006
-531.0, -5.472e-006
-530.0, -5.442e-006
-529.0, -5.415e-006
-528.0, -5.390e-006
-527.0, -5.361e-006
-526.0, -5.338e-006
-525.0, -5.321e-006
-524.0, -5.289e-006
-523.0, -5.265e-006
-522.0, -5.239e-006
-521.0, -5.212e-006
-520.0, -5.188e-006
-519.0, -5.159e-006
-518.0, -5.132e-006
-517.0, -5.111e-006
-516.0, -5.082e-006
-515.0, -5.059e-006
-514.0, -5.031e-006
-513.0, -5.004e-006
-512.0, -4.983e-006
-511.0, -4.955e-006
-510.0, -4.934e-006
-509.0, -4.915e-006
-508.0, -4.887e-006
-507.0, -4.866e-006
-506.0, -4.841e-006
-505.0, -4.814e-006
-504.0, -4.793e-006
-503.0, -4.766e-006
-502.0, -4.742e-006
-501.0, -4.728e-006
-500.0, -4.701e-006
-499.0, -4.681e-006
-498.0, -4.657e-006
-497.0, -4.632e-006
-496.0, -4.611e-006
-495.0, -4.585e-006
-494.0, -4.559e-006
-493.0, -4.545e-006
-492.0, -4.517e-006
-491.0, -4.499e-006
-490.0, -4.475e-006
-489.0, -4.452e-006
-488.0, -4.430e-006
-487.0, -4.407e-006
-486.0, -4.385e-006
-485.0, -4.368e-006
-484.0, -4.340e-006
-483.0, -4.320e-006
-482.0, -4.295e-006
-481.0, -4.272e-006
-480.0, -4.251e-006
-479.0, -4.223e-006
-478.0, -4.202e-006
-477.0, -4.187e-006
-476.0, -4.166e-006
-475.0, -4.151e-006
-474.0, -4.130e-006
-473.0, -4.108e-006
-472.0, -4.087e-006
-471.0, -4.060e-006
-470.0, -4.035e-006
-469.0, -4.013e-006
-468.0, -3.986e-006
-467.0, -3.971e-006
-466.0, -3.946e-006
-465.0, -3.926e-006
-464.0, -3.910e-006
-463.0, -3.887e-006
-462.0, -3.866e-006
-461.0, -3.847e-006
-460.0, -3.821e-006
-459.0, -3.806e-006
-458.0, -3.788e-006
-457.0, -3.768e-006
-456.0, -3.755e-006
-455.0, -3.733e-006
-454.0, -3.714e-006
-453.0, -3.693e-006
-452.0, -3.665e-006
-451.0, -3.644e-006
-450.0, -3.622e-006
-449.0, -3.600e-006
-448.0, -3.586e-006
-447.0, -3.563e-006
-446.0, -3.544e-006
-445.0, -3.529e-006
-444.0, -3.506e-006
-443.0, -3.485e-006
-442.0, -3.459e-006
-441.0, -3.434e-006
-440.0, -3.418e-006
-439.0, -3.396e-006
-438.0, -3.378e-006
-437.0, -3.364e-006
-436.0, -3.343e-006
-435.0, -3.330e-006
-434.0, -3.309e-006
-433.0, -3.287e-006
-432.0, -3.269e-006
-431.0, -3.246e-006
-430.0, -3.225e-006
-429.0, -3.210e-006
-428.0, -3.181e-006
-427.0, -3.163e-006
-426.0, -3.143e-006
-425.0, -3.124e-006
-424.0, -3.108e-006
-423.0, -3.085e-006
-422.0, -3.063e-006
-421.0, -3.049e-006
-420.0, -3.031e-006
-419.0, -3.017e-006
-418.0, -2.998e-006
-417.0, -2.979e-006
-416.0, -2.967e-006
-415.0, -2.947e-006
-414.0, -2.931e-006
-413.0, -2.911e-006
-412.0, -2.883e-006
-411.0, -2.862e-006
-410.0, -2.841e-006
-409.0, -2.818e-006
-408.0, -2.805e-006
-407.0, -2.784e-006
-406.0, -2.769e-006
-405.0, -2.756e-006
-404.0, -2.735e-006
-403.0, -2.714e-006
-402.0, -2.692e-006
-401.0, -2.669e-006
-400.0, -2.649e-006
-399.0, -2.628e-006
-398.0, -2.612e-006
-397.0, -2.601e-006
-396.0, -2.587e-006
-395.0, -2.575e-006
-394.0, -2.557e-006
-393.0, -2.538e-006
-392.0, -2.518e-006
-391.0, -2.492e-006
-390.0, -2.468e-006
-389.0, -2.448e-006
-388.0, -2.424e-006
-387.0, -2.411e-006
-386.0, -2.392e-006
-385.0, -2.375e-006
-384.0, -2.360e-006
-383.0, -2.340e-006
-382.0, -2.321e-006
-381.0, -2.302e-006
-380.0, -2.274e-006
-379.0, -2.255e-006
-378.0, -2.237e-006
-377.0, -2.222e-006
-376.0, -2.209e-006
-375.0, -2.192e-006
-374.0, -2.179e-006
-373.0, -2.164e-006
-372.0, -2.143e-006
-371.0, -2.122e-006
-370.0, -2.096e-006
-369.0, -2.073e-006
-368.0, -2.054e-006
-367.0, -2.031e-006
-366.0, -2.015e-006
-365.0, -2.000e-006
-364.0, -1.978e-006
-363.0, -1.964e-006
-362.0, -1.942e-006
-361.0, -1.920e-006
-360.0, -1.900e-006
-359.0, -1.875e-006
-358.0, -1.855e-006
-357.0, -1.841e-006
-356.0, -1.821e-006
-355.0, -1.806e-006
-354.0, -1.787e-006
-353.0, -1.767e-006
-352.0, -1.750e-006
-351.0, -1.727e-006
-350.0, -1.705e-006
-349.0, -1.684e-006
-348.0, -1.661e-006
-347.0, -1.645e-006
-346.0, -1.625e-006
-345.0, -1.605e-006
-344.0, -1.586e-006
-343.0, -1.560e-006
-342.0, -1.539e-006
-341.0, -1.518e-006
-340.0, -1.491e-006
-339.0, -1.471e-006
-338.0, -1.449e-006
-337.0, -1.429e-006
-336.0, -1.415e-006
-335.0, -1.393e-006
-334.0, -1.372e-006
-333.0, -1.351e-006
-332.0, -1.324e-006
-331.0, -1.299e-006
-330.0, -1.277e-006
-329.0, -1.252e-006
-328.0, -1.232e-006
-327.0, -1.205e-006
-326.0, -1.185e-006
-325.0, -1.163e-006
-324.0, -1.136e-006
-323.0, -1.108e-006
-322.0, -1.083e-006
-321.0, -1.059e-006
-320.0, -1.038e-006
-319.0, -1.010e-006
-318.0, -9.875e-007
-317.0, -9.661e-007
-316.0, -9.386e-007
-315.0, -9.120e-007
-314.0, -8.802e-007
-313.0, -8.480e-007
-312.0, -8.214e-007
-311.0, -7.913e-007
-310.0, -7.634e-007
-309.0, -7.359e-007
-308.0, -7.071e-007
-307.0, -6.858e-007
-306.0, -6.622e-007
-305.0, -6.396e-007
-304.0, -6.143e-007
-303.0, -5.820e-007
-302.0, -5.537e-007
-301.0, -5.262e-007
-300.0, -4.887e-007
-299.0, -4.560e-007
-298.0, -4.216e-007
-297.0, -3.884e-007
-296.0, -3.632e-007
-295.0, -3.339e-007
-294.0, -3.043e-007
-293.0, -2.781e-007
-292.0, -2.428e-007
-291.0, -2.114e-007
-290.0, -1.761e-007
-289.0, -1.426e-007
-288.0, -1.116e-007
-287.0, -7.847e-008
-286.0, -4.926e-008
-285.0, -1.962e-008
-284.0, +1.700e-008
-283.0, +4.534e-008
-282.0, +7.978e-008
-281.0, +1.125e-007
-280.0, +1.508e-007
-279.0, +1.971e-007
-278.0, +2.319e-007
-277.0, +2.651e-007
-276.0, +3.056e-007
-275.0, +3.418e-007
-274.0, +3.836e-007
-273.0, +4.220e-007
-272.0, +4.525e-007
-271.0, +4.892e-007
-270.0, +5.262e-007
-269.0, +5.628e-007
-268.0, +6.038e-007
-267.0, +6.369e-007
-266.0, +6.749e-007
-265.0, +7.167e-007
-264.0, +7.586e-007
-263.0, +8.017e-007
-262.0, +8.410e-007
-261.0, +8.759e-007
-260.0, +9.256e-007
-259.0, +9.696e-007
-258.0, +1.011e-006
-257.0, +1.052e-006
-256.0, +1.093e-006
-255.0, +1.139e-006
-254.0, +1.187e-006
-253.0, +1.228e-006
-252.0, +1.273e-006
-251.0, +1.319e-006
-250.0, +1.366e-006
-249.0, +1.409e-006
-248.0, +1.450e-006
-247.0, +1.496e-006
-246.0, +1.539e-006
-245.0, +1.578e-006
-244.0, +1.622e-006
-243.0, +1.661e-006
-242.0, +1.709e-006
-241.0, +1.757e-006
-240.0, +1.798e-006
-239.0, +1.848e-006
-238.0, +1.897e-006
-237.0, +1.946e-006
-236.0, +1.998e-006
-235.0, +2.039e-006
-234.0, +2.087e-006
-233.0, +2.139e-006
-232.0, +2.185e-006
-231.0, +2.235e-006
-230.0, +2.284e-006
-229.0, +2.333e-006
-228.0, +2.389e-006
-227.0, +2.432e-006
-226.0, +2.482e-006
-225.0, +2.533e-006
-224.0, +2.580e-006
-223.0, +2.636e-006
-222.0, +2.688e-006
-221.0, +2.737e-006
-220.0, +2.795e-006
-219.0, +2.847e-006
-218.0, +2.902e-006
-217.0, +2.953e-006
-216.0, +3.000e-006
-215.0, +3.055e-006
-214.0, +3.110e-006
-213.0, +3.162e-006
-212.0, +3.220e-006
-211.0, +3.269e-006
-210.0, +3.323e-006
-209.0, +3.375e-006
-208.0, +3.429e-006
-207.0, +3.485e-006
-206.0, +3.539e-006
-205.0, +3.589e-006
-204.0, +3.651e-006
-203.0, +3.706e-006
-202.0, +3.767e-006
-201.0, +3.823e-006
-200.0, +3.879e-006
-199.0, +3.937e-006
-198.0, +3.990e-006
-197.0, +4.044e-006
-196.0, +4.105e-006
-195.0, +4.159e-006
-194.0, +4.215e-006
-193.0, +4.272e-006
-192.0, +4.327e-006
-191.0, +4.392e-006
-190.0, +4.448e-006
-189.0, +4.502e-006
-188.0, +4.562e-006
-187.0, +4.618e-006
-186.0, +4.674e-006
-185.0, +4.731e-006
-184.0, +4.784e-006
-183.0, +4.843e-006
-182.0, +4.901e-006
-181.0, +4.955e-006
-180.0, +5.017e-006
-179.0, +5.072e-006
-178.0, +5.130e-006
-177.0, +5.189e-006
-176.0, +5.245e-006
-175.0, +5.309e-006
-174.0, +5.365e-006
-173.0, +5.421e-006
-172.0, +5.484e-006
-171.0, +5.539e-006
-170.0, +5.598e-006
-169.0, +5.655e-006
-168.0, +5.708e-006
-167.0, +5.770e-006
-166.0, +5.824e-006
-165.0, +5.880e-006
-164.0, +5.945e-006
-163.0, +5.999e-006
-162.0, +6.055e-006
-161.0, +6.108e-006
-160.0, +6.161e-006
-159.0, +6.218e-006
-158.0, +6.272e-006
-157.0, +6.318e-006
-156.0, +6.379e-006
-155.0, +6.433e-006
-154.0, +6.488e-006
-153.0, +6.543e-006
-152.0, +6.598e-006
-151.0, +6.655e-006
-150.0, +6.709e-006
-149.0, +6.759e-006
-148.0, +6.815e-006
-147.0, +6.867e-006
-146.0, +6.920e-006
-145.0, +6.972e-006
-144.0, +7.021e-006
-143.0, +7.077e-006
-142.0, +7.123e-006
-141.0, +7.175e-006
-140.0, +7.227e-006
-139.0, +7.275e-006
-138.0, +7.327e-006
-137.0, +7.377e-006
-136.0, +7.426e-006
-135.0, +7.478e-006
-134.0, +7.521e-006
-133.0, +7.571e-006
-132.0, +7.619e-006
-131.0, +7.662e-006
-130.0, +7.707e-006
-129.0, +7.756e-006
-128.0, +7.804e-006
-127.0, +7.854e-006
-126.0, +7.894e-006
-125.0, +7.938e-006
-124.0, +7.988e-006
-123.0, +8.032e-006
-122.0, +8.074e-006
-121.0, +8.114e-006
-120.0, +8.155e-006
-119.0, +8.204e-006
-118.0, +8.243e-006
-117.0, +8.278e-006
-116.0, +8.320e-006
-115.0, +8.360e-006
-114.0, +8.404e-006
-113.0, +8.442e-006
-112.0, +8.473e-006
-111.0, +8.516e-006
-110.0, +8.552e-006
-109.0, +8.586e-006
-108.0, +8.623e-006
-107.0, +8.652e-006
-106.0, +8.686e-006
-105.0, +8.719e-006
-104.0, +8.745e-006
-103.0, +8.784e-006
-102.0, +8.818e-006
-101.0, +8.846e-006
-100.0, +8.881e-006
-99.0, +8.910e-006
-98.0, +8.944e-006
-97.0, +8.976e-006
-96.0, +9.000e-006
-95.0, +9.030e-006
-94.0, +9.058e-006
-93.0, +9.083e-006
-92.0, +9.112e-006
-91.0, +9.133e-006
-90.0, +9.159e-006
-89.0, +9.185e-006
-88.0, +9.206e-006
-87.0, +9.234e-006
-86.0, +9.257e-006
-85.0, +9.276e-006
-84.0, +9.309e-006
-83.0, +9.331e-006
-82.0, +9.353e-006
-81.0, +9.373e-006
-80.0, +9.388e-006
-79.0, +9.410e-006
-78.0, +9.430e-006
-77.0, +9.442e-006
-76.0, +9.460e-006
-75.0, +9.474e-006
-74.0, +9.487e-006
-73.0, +9.501e-006
-72.0, +9.508e-006
-71.0, +9.522e-006
-70.0, +9.534e-006
-69.0, +9.541e-006
-68.0, +9.549e-006
-67.0, +9.556e-006
-66.0, +9.567e-006
-65.0, +9.579e-006
-64.0, +9.586e-006
-63.0, +9.601e-006
-62.0, +9.613e-006
-61.0, +9.626e-006
-60.0, +9.644e-006
-59.0, +9.653e-006
-58.0, +9.664e-006
-57.0, +9.673e-006
-56.0, +9.673e-006
-55.0, +9.682e-006
-54.0, +9.684e-006
-53.0, +9.687e-006
-52.0, +9.694e-006
-51.0, +9.697e-006
-50.0, +9.703e-006
-49.0, +9.708e-006
-48.0, +9.708e-006
-47.0, +9.713e-006
-46.0, +9.712e-006
-45.0, +9.712e-006
-44.0, +9.713e-006
-43.0, +9.713e-006
-42.0, +9.713e-006
-41.0, +9.713e-006
-40.0, +9.713e-006
-39.0, +9.714e-006
-38.0, +9.712e-006
-37.0, +9.712e-006
-36.0, +9.712e-006
-35.0, +9.709e-006
-34.0, +9.707e-006
-33.0, +9.705e-006
-32.0, +9.700e-006
-31.0, +9.700e-006
-30.0, +9.695e-006
-29.0, +9.690e-006
-28.0, +9.690e-006
-27.0, +9.684e-006
-26.0, +9.679e-006
-25.0, +9.677e-006
-24.0, +9.668e-006
-23.0, +9.667e-006
-22.0, +9.661e-006
-21.0, +9.651e-006
-20.0, +9.650e-006
-19.0, +9.637e-006
-18.0, +9.627e-006
-17.0, +9.616e-006
-16.0, +9.602e-006
-15.0, +9.595e-006
-14.0, +9.587e-006
-13.0, +9.574e-006
-12.0, +9.573e-006
-11.0, +9.566e-006
-10.0, +9.562e-006
-9.0, +9.557e-006
-8.0, +9.549e-006
-7.0, +9.543e-006
-6.0, +9.536e-006
-5.0, +9.529e-006
-4.0, +9.527e-006
-3.0, +9.521e-006
-2.0, +9.520e-006
-1.0, +9.520e-006
0.0, +9.518e-006
1.0, +9.520e-006
2.0, +9.519e-006
3.0, +9.515e-006
4.0, +9.515e-006
5.0, +9.508e-006
6.0, +9.501e-006
7.0, +9.492e-006
8.0, +9.479e-006
9.0, +9.470e-006
10.0, +9.460e-006
11.0, +9.447e-006
12.0, +9.440e-006
13.0, +9.429e-006
14.0, +9.421e-006
15.0, +9.413e-006
16.0, +9.398e-006
17.0, +9.393e-006
18.0, +9.381e-006
19.0, +9.368e-006
20.0, +9.358e-006
21.0, +9.347e-006
22.0, +9.338e-006
23.0, +9.334e-006
24.0, +9.320e-006
25.0, +9.317e-006
26.0, +9.310e-006
27.0, +9.303e-006
28.0, +9.301e-006
29.0, +9.293e-006
30.0, +9.286e-006
31.0, +9.281e-006
32.0, +9.268e-006
33.0, +9.263e-006
34.0, +9.249e-006
35.0, +9.233e-006
36.0, +9.226e-006
37.0, +9.213e-006
38.0, +9.203e-006
39.0, +9.197e-006
40.0, +9.185e-006
41.0, +9.183e-006
42.0, +9.175e-006
43.0, +9.164e-006
44.0, +9.160e-006
45.0, +9.151e-006
46.0, +9.144e-006
47.0, +9.140e-006
48.0, +9.133e-006
49.0, +9.133e-006
50.0, +9.127e-006
51.0, +9.120e-006
52.0, +9.120e-006
53.0, +9.113e-006
54.0, +9.106e-006
55.0, +9.100e-006
56.0, +9.092e-006
57.0, +9.090e-006
58.0, +9.084e-006
59.0, +9.075e-006
60.0, +9.074e-006
61.0, +9.066e-006
62.0, +9.060e-006
63.0, +9.054e-006
64.0, +9.041e-006
65.0, +9.038e-006
66.0, +9.028e-006
67.0, +9.018e-006
68.0, +9.018e-006
69.0, +9.009e-006
70.0, +9.003e-006
71.0, +9.000e-006
72.0, +8.987e-006
73.0, +8.986e-006
74.0, +8.977e-006
75.0, +8.963e-006
76.0, +8.960e-006
77.0, +8.953e-006
78.0, +8.947e-006
79.0, +8.945e-006
80.0, +8.937e-006
81.0, +8.938e-006
82.0, +8.937e-006
83.0, +8.932e-006
84.0, +8.932e-006
85.0, +8.926e-006
86.0, +8.923e-006
87.0, +8.918e-006
88.0, +8.912e-006
89.0, +8.909e-006
90.0, +8.903e-006
91.0, +8.897e-006
92.0, +8.896e-006
93.0, +8.887e-006
94.0, +8.885e-006
95.0, +8.879e-006
96.0, +8.870e-006
97.0, +8.868e-006
98.0, +8.861e-006
99.0, +8.854e-006
100.0, +8.857e-006
101.0, +8.847e-006
102.0, +8.841e-006
103.0, +8.834e-006
104.0, +8.822e-006
105.0, +8.819e-006
106.0, +8.812e-006
107.0, +8.800e-006
108.0, +8.801e-006
109.0, +8.797e-006
110.0, +8.796e-006
111.0, +8.795e-006
112.0, +8.790e-006
113.0, +8.792e-006
114.0, +8.786e-006
115.0, +8.782e-006
116.0, +8.782e-006
117.0, +8.780e-006
118.0, +8.780e-006
119.0, +8.777e-006
120.0, +8.770e-006
121.0, +8.773e-006
122.0, +8.768e-006
123.0, +8.762e-006
124.0, +8.762e-006
125.0, +8.755e-006
126.0, +8.753e-006
127.0, +8.752e-006
128.0, +8.748e-006
129.0, +8.750e-006
130.0, +8.748e-006
131.0, +8.743e-006
132.0, +8.743e-006
133.0, +8.742e-006
134.0, +8.742e-006
135.0, +8.741e-006
136.0, +8.738e-006
137.0, +8.739e-006
138.0, +8.739e-006
139.0, +8.739e-006
140.0, +8.739e-006
141.0, +8.738e-006
142.0, +8.739e-006
143.0, +8.739e-006
144.0, +8.738e-006
145.0, +8.738e-006
146.0, +8.738e-006
147.0, +8.738e-006
148.0, +8.738e-006
149.0, +8.737e-006
150.0, +8.737e-006
151.0, +8.737e-006
152.0, +8.737e-006
153.0, +8.737e-006
154.0, +8.737e-006
155.0, +8.737e-006
156.0, +8.736e-006
157.0, +8.736e-006
158.0, +8.736e-006
159.0, +8.736e-006
160.0, +8.736e-006
161.0, +8.736e-006
162.0, +8.736e-006
163.0, +8.736e-006
164.0, +8.737e-006
165.0, +8.736e-006
166.0, +8.736e-006
167.0, +8.736e-006
168.0, +8.736e-006
169.0, +8.737e-006
170.0, +8.738e-006
171.0, +8.738e-006
172.0, +8.738e-006
173.0, +8.738e-006
174.0, +8.738e-006
175.0, +8.738e-006
176.0, +8.737e-006
177.0, +8.738e-006
178.0, +8.738e-006
179.0, +8.738e-006
180.0, +8.738e-006
181.0, +8.738e-006
182.0, +8.739e-006
183.0, +8.739e-006
184.0, +8.738e-006
185.0, +8.741e-006
186.0, +8.741e-006
187.0, +8.741e-006
188.0, +8.746e-006
189.0, +8.745e-006
190.0, +8.748e-006
191.0, +8.749e-006
192.0, +8.748e-006
193.0, +8.751e-006
194.0, +8.751e-006
195.0, +8.748e-006
196.0, +8.755e-006
197.0, +8.755e-006
198.0, +8.760e-006
199.0, +8.765e-006
200.0, +8.764e-006
201.0, +8.772e-006
202.0, +8.774e-006
203.0, +8.774e-006
204.0, +8.779e-006
205.0, +8.779e-006
206.0, +8.781e-006
207.0, +8.785e-006
208.0, +8.785e-006
209.0, +8.790e-006
210.0, +8.790e-006
211.0, +8.791e-006
212.0, +8.796e-006
213.0, +8.795e-006
214.0, +8.796e-006
215.0, +8.798e-006
216.0, +8.796e-006
217.0, +8.806e-006
218.0, +8.807e-006
219.0, +8.809e-006
220.0, +8.820e-006
221.0, +8.824e-006
222.0, +8.831e-006
223.0, +8.839e-006
224.0, +8.836e-006
225.0, +8.848e-006
226.0, +8.850e-006
227.0, +8.852e-006
228.0, +8.863e-006
229.0, +8.868e-006
230.0, +8.873e-006
231.0, +8.881e-006
232.0, +8.882e-006
233.0, +8.890e-006
234.0, +8.892e-006
235.0, +8.893e-006
236.0, +8.899e-006
237.0, +8.902e-006
238.0, +8.909e-006
239.0, +8.914e-006
240.0, +8.915e-006
241.0, +8.922e-006
242.0, +8.926e-006
243.0, +8.926e-006
244.0, +8.929e-006
245.0, +8.929e-006
246.0, +8.930e-006
247.0, +8.933e-006
248.0, +8.934e-006
249.0, +8.940e-006
250.0, +8.940e-006
251.0, +8.943e-006
252.0, +8.950e-006
253.0, +8.953e-006
254.0, +8.960e-006
255.0, +8.965e-006
256.0, +8.967e-006
257.0, +8.980e-006
258.0, +8.985e-006
259.0, +8.990e-006
260.0, +9.001e-006
261.0, +9.006e-006
262.0, +9.014e-006
263.0, +9.021e-006
264.0, +9.021e-006
265.0, +9.030e-006
266.0, +9.032e-006
267.0, +9.036e-006
268.0, +9.045e-006
269.0, +9.050e-006
270.0, +9.057e-006
271.0, +9.065e-006
272.0, +9.069e-006
273.0, +9.077e-006
274.0, +9.080e-006
275.0, +9.082e-006
276.0, +9.089e-006
277.0, +9.092e-006
278.0, +9.099e-006
279.0, +9.105e-006
280.0, +9.109e-006
281.0, +9.117e-006
282.0, +9.123e-006
283.0, +9.123e-006
284.0, +9.127e-006
285.0, +9.127e-006
286.0, +9.129e-006
287.0, +9.132e-006
288.0, +9.133e-006
289.0, +9.141e-006
290.0, +9.146e-006
291.0, +9.153e-006
292.0, +9.160e-006
293.0, +9.166e-006
294.0, +9.171e-006
295.0, +9.177e-006
296.0, +9.177e-006
297.0, +9.188e-006
298.0, +9.193e-006
299.0, +9.198e-006
300.0, +9.234e-006
*
**
