# Supplementary material for: DFT and CV data of 4-phenyl-substituted dichloro(bis{2-[1-(phenyl)-1H-1,2,3-triazol-4-yl-κN3]pyridine-κN})iron(II) coordination compounds
Source: Data Brief. 2018 Oct 27;21:1458–71. doi: 10.1016/j.dib.2018.10.085 (PMC6234228; doi:10.1016/j.dib.2018.10.085)
Supplement: Supplementary file 4 — Supplementary material. [file mmc4.zip › Fe_CV_raw_data/FeL2-2/5000_01.TXT]

Date: 04-Apr-2017
Time: 16:07:05
Label: 
Cyclic Voltammetry

Exp. Conditions:
Init E (mV) = 300
High E (mV) = 300
Low E (mV) = -620
Init P/N = N
V (mV/sec) = 5120
Number of Segments = 2
Sample Interval (mV) = 1
Quiet Time (sec) = 10
Sensitivity (A/V) = 1E-5

2 Sets of Data
Total Number of Data Points = 1840
##
Potential (mV), Current (A)

Segment = 1
Negative
Number of Data Points = 920
#
299.0, +2.187e-006
298.0, +1.279e-006
297.0, +1.758e-007
296.0, -7.254e-007
295.0, -1.562e-006
294.0, -2.351e-006
293.0, -2.999e-006
292.0, -3.509e-006
291.0, -3.892e-006
290.0, -4.192e-006
289.0, -4.429e-006
288.0, -4.611e-006
287.0, -4.771e-006
286.0, -4.918e-006
285.0, -5.029e-006
284.0, -5.134e-006
283.0, -5.225e-006
282.0, -5.315e-006
281.0, -5.399e-006
280.0, -5.476e-006
279.0, -5.539e-006
278.0, -5.608e-006
277.0, -5.678e-006
276.0, -5.748e-006
275.0, -5.811e-006
274.0, -5.880e-006
273.0, -5.943e-006
272.0, -5.999e-006
271.0, -6.055e-006
270.0, -6.104e-006
269.0, -6.159e-006
268.0, -6.208e-006
267.0, -6.243e-006
266.0, -6.278e-006
265.0, -6.313e-006
264.0, -6.348e-006
263.0, -6.390e-006
262.0, -6.417e-006
261.0, -6.452e-006
260.0, -6.494e-006
259.0, -6.529e-006
258.0, -6.578e-006
257.0, -6.620e-006
256.0, -6.655e-006
255.0, -6.696e-006
254.0, -6.738e-006
253.0, -6.773e-006
252.0, -6.815e-006
251.0, -6.843e-006
250.0, -6.878e-006
249.0, -6.913e-006
248.0, -6.941e-006
247.0, -6.968e-006
246.0, -6.996e-006
245.0, -7.017e-006
244.0, -7.045e-006
243.0, -7.066e-006
242.0, -7.094e-006
241.0, -7.122e-006
240.0, -7.150e-006
239.0, -7.185e-006
238.0, -7.227e-006
237.0, -7.261e-006
236.0, -7.296e-006
235.0, -7.324e-006
234.0, -7.352e-006
233.0, -7.373e-006
232.0, -7.401e-006
231.0, -7.429e-006
230.0, -7.457e-006
229.0, -7.485e-006
228.0, -7.513e-006
227.0, -7.540e-006
226.0, -7.575e-006
225.0, -7.596e-006
224.0, -7.617e-006
223.0, -7.645e-006
222.0, -7.673e-006
221.0, -7.701e-006
220.0, -7.729e-006
219.0, -7.743e-006
218.0, -7.764e-006
217.0, -7.785e-006
216.0, -7.806e-006
215.0, -7.833e-006
214.0, -7.861e-006
213.0, -7.889e-006
212.0, -7.924e-006
211.0, -7.952e-006
210.0, -7.980e-006
209.0, -8.008e-006
208.0, -8.029e-006
207.0, -8.057e-006
206.0, -8.085e-006
205.0, -8.112e-006
204.0, -8.140e-006
203.0, -8.168e-006
202.0, -8.196e-006
201.0, -8.231e-006
200.0, -8.259e-006
199.0, -8.280e-006
198.0, -8.301e-006
197.0, -8.322e-006
196.0, -8.350e-006
195.0, -8.371e-006
194.0, -8.391e-006
193.0, -8.419e-006
192.0, -8.454e-006
191.0, -8.489e-006
190.0, -8.517e-006
189.0, -8.531e-006
188.0, -8.545e-006
187.0, -8.566e-006
186.0, -8.580e-006
185.0, -8.594e-006
184.0, -8.608e-006
183.0, -8.629e-006
182.0, -8.650e-006
181.0, -8.670e-006
180.0, -8.691e-006
179.0, -8.712e-006
178.0, -8.740e-006
177.0, -8.768e-006
176.0, -8.796e-006
175.0, -8.831e-006
174.0, -8.866e-006
173.0, -8.887e-006
172.0, -8.915e-006
171.0, -8.929e-006
170.0, -8.943e-006
169.0, -8.956e-006
168.0, -8.970e-006
167.0, -8.991e-006
166.0, -9.012e-006
165.0, -9.033e-006
164.0, -9.061e-006
163.0, -9.089e-006
162.0, -9.124e-006
161.0, -9.152e-006
160.0, -9.173e-006
159.0, -9.194e-006
158.0, -9.215e-006
157.0, -9.242e-006
156.0, -9.277e-006
155.0, -9.291e-006
154.0, -9.319e-006
153.0, -9.340e-006
152.0, -9.368e-006
151.0, -9.396e-006
150.0, -9.410e-006
149.0, -9.417e-006
148.0, -9.445e-006
147.0, -9.459e-006
146.0, -9.480e-006
145.0, -9.501e-006
144.0, -9.515e-006
143.0, -9.535e-006
142.0, -9.556e-006
141.0, -9.570e-006
140.0, -9.591e-006
139.0, -9.612e-006
138.0, -9.633e-006
137.0, -9.661e-006
136.0, -9.689e-006
135.0, -9.710e-006
134.0, -9.731e-006
133.0, -9.752e-006
132.0, -9.780e-006
131.0, -9.801e-006
130.0, -9.821e-006
129.0, -9.842e-006
128.0, -9.870e-006
127.0, -9.905e-006
126.0, -9.933e-006
125.0, -9.947e-006
124.0, -9.968e-006
123.0, -9.989e-006
122.0, -1.001e-005
121.0, -1.003e-005
120.0, -1.004e-005
119.0, -1.006e-005
118.0, -1.008e-005
117.0, -1.010e-005
116.0, -1.012e-005
115.0, -1.014e-005
114.0, -1.016e-005
113.0, -1.018e-005
112.0, -1.021e-005
111.0, -1.023e-005
110.0, -1.025e-005
109.0, -1.027e-005
108.0, -1.029e-005
107.0, -1.031e-005
106.0, -1.033e-005
105.0, -1.036e-005
104.0, -1.038e-005
103.0, -1.041e-005
102.0, -1.044e-005
101.0, -1.046e-005
100.0, -1.048e-005
99.0, -1.051e-005
98.0, -1.053e-005
97.0, -1.056e-005
96.0, -1.058e-005
95.0, -1.061e-005
94.0, -1.063e-005
93.0, -1.066e-005
92.0, -1.069e-005
91.0, -1.071e-005
90.0, -1.074e-005
89.0, -1.077e-005
88.0, -1.079e-005
87.0, -1.081e-005
86.0, -1.083e-005
85.0, -1.084e-005
84.0, -1.085e-005
83.0, -1.086e-005
82.0, -1.088e-005
81.0, -1.090e-005
80.0, -1.092e-005
79.0, -1.095e-005
78.0, -1.097e-005
77.0, -1.100e-005
76.0, -1.103e-005
75.0, -1.105e-005
74.0, -1.108e-005
73.0, -1.110e-005
72.0, -1.112e-005
71.0, -1.115e-005
70.0, -1.117e-005
69.0, -1.119e-005
68.0, -1.121e-005
67.0, -1.122e-005
66.0, -1.124e-005
65.0, -1.127e-005
64.0, -1.128e-005
63.0, -1.131e-005
62.0, -1.134e-005
61.0, -1.136e-005
60.0, -1.138e-005
59.0, -1.140e-005
58.0, -1.142e-005
57.0, -1.144e-005
56.0, -1.146e-005
55.0, -1.149e-005
54.0, -1.152e-005
53.0, -1.154e-005
52.0, -1.157e-005
51.0, -1.159e-005
50.0, -1.162e-005
49.0, -1.164e-005
48.0, -1.165e-005
47.0, -1.167e-005
46.0, -1.169e-005
45.0, -1.171e-005
44.0, -1.174e-005
43.0, -1.176e-005
42.0, -1.179e-005
41.0, -1.180e-005
40.0, -1.182e-005
39.0, -1.183e-005
38.0, -1.184e-005
37.0, -1.187e-005
36.0, -1.189e-005
35.0, -1.191e-005
34.0, -1.195e-005
33.0, -1.198e-005
32.0, -1.200e-005
31.0, -1.203e-005
30.0, -1.205e-005
29.0, -1.207e-005
28.0, -1.209e-005
27.0, -1.211e-005
26.0, -1.213e-005
25.0, -1.215e-005
24.0, -1.217e-005
23.0, -1.218e-005
22.0, -1.220e-005
21.0, -1.222e-005
20.0, -1.224e-005
19.0, -1.226e-005
18.0, -1.229e-005
17.0, -1.232e-005
16.0, -1.235e-005
15.0, -1.237e-005
14.0, -1.239e-005
13.0, -1.240e-005
12.0, -1.242e-005
11.0, -1.244e-005
10.0, -1.246e-005
9.0, -1.247e-005
8.0, -1.250e-005
7.0, -1.252e-005
6.0, -1.255e-005
5.0, -1.257e-005
4.0, -1.259e-005
3.0, -1.261e-005
2.0, -1.265e-005
1.0, -1.271e-005
0.0, -1.278e-005
-1.0, -1.283e-005
-2.0, -1.288e-005
-3.0, -1.293e-005
-4.0, -1.297e-005
-5.0, -1.299e-005
-6.0, -1.298e-005
-7.0, -1.296e-005
-8.0, -1.295e-005
-9.0, -1.296e-005
-10.0, -1.297e-005
-11.0, -1.298e-005
-12.0, -1.302e-005
-13.0, -1.304e-005
-14.0, -1.307e-005
-15.0, -1.309e-005
-16.0, -1.311e-005
-17.0, -1.313e-005
-18.0, -1.314e-005
-19.0, -1.315e-005
-20.0, -1.316e-005
-21.0, -1.318e-005
-22.0, -1.319e-005
-23.0, -1.321e-005
-24.0, -1.323e-005
-25.0, -1.325e-005
-26.0, -1.328e-005
-27.0, -1.330e-005
-28.0, -1.333e-005
-29.0, -1.336e-005
-30.0, -1.339e-005
-31.0, -1.342e-005
-32.0, -1.345e-005
-33.0, -1.348e-005
-34.0, -1.350e-005
-35.0, -1.353e-005
-36.0, -1.355e-005
-37.0, -1.357e-005
-38.0, -1.358e-005
-39.0, -1.360e-005
-40.0, -1.361e-005
-41.0, -1.363e-005
-42.0, -1.365e-005
-43.0, -1.368e-005
-44.0, -1.370e-005
-45.0, -1.373e-005
-46.0, -1.376e-005
-47.0, -1.379e-005
-48.0, -1.382e-005
-49.0, -1.385e-005
-50.0, -1.388e-005
-51.0, -1.391e-005
-52.0, -1.394e-005
-53.0, -1.396e-005
-54.0, -1.399e-005
-55.0, -1.402e-005
-56.0, -1.405e-005
-57.0, -1.407e-005
-58.0, -1.410e-005
-59.0, -1.413e-005
-60.0, -1.415e-005
-61.0, -1.417e-005
-62.0, -1.418e-005
-63.0, -1.420e-005
-64.0, -1.423e-005
-65.0, -1.426e-005
-66.0, -1.428e-005
-67.0, -1.431e-005
-68.0, -1.434e-005
-69.0, -1.438e-005
-70.0, -1.440e-005
-71.0, -1.443e-005
-72.0, -1.446e-005
-73.0, -1.450e-005
-74.0, -1.452e-005
-75.0, -1.456e-005
-76.0, -1.459e-005
-77.0, -1.462e-005
-78.0, -1.466e-005
-79.0, -1.468e-005
-80.0, -1.470e-005
-81.0, -1.473e-005
-82.0, -1.476e-005
-83.0, -1.479e-005
-84.0, -1.482e-005
-85.0, -1.485e-005
-86.0, -1.488e-005
-87.0, -1.491e-005
-88.0, -1.494e-005
-89.0, -1.497e-005
-90.0, -1.500e-005
-91.0, -1.503e-005
-92.0, -1.506e-005
-93.0, -1.509e-005
-94.0, -1.513e-005
-95.0, -1.517e-005
-96.0, -1.521e-005
-97.0, -1.525e-005
-98.0, -1.528e-005
-99.0, -1.531e-005
-100.0, -1.535e-005
-101.0, -1.539e-005
-102.0, -1.542e-005
-103.0, -1.546e-005
-104.0, -1.549e-005
-105.0, -1.553e-005
-106.0, -1.558e-005
-107.0, -1.561e-005
-108.0, -1.565e-005
-109.0, -1.569e-005
-110.0, -1.573e-005
-111.0, -1.577e-005
-112.0, -1.581e-005
-113.0, -1.586e-005
-114.0, -1.590e-005
-115.0, -1.595e-005
-116.0, -1.599e-005
-117.0, -1.603e-005
-118.0, -1.606e-005
-119.0, -1.610e-005
-120.0, -1.614e-005
-121.0, -1.618e-005
-122.0, -1.621e-005
-123.0, -1.625e-005
-124.0, -1.629e-005
-125.0, -1.634e-005
-126.0, -1.639e-005
-127.0, -1.643e-005
-128.0, -1.647e-005
-129.0, -1.652e-005
-130.0, -1.657e-005
-131.0, -1.662e-005
-132.0, -1.667e-005
-133.0, -1.672e-005
-134.0, -1.678e-005
-135.0, -1.683e-005
-136.0, -1.688e-005
-137.0, -1.693e-005
-138.0, -1.697e-005
-139.0, -1.702e-005
-140.0, -1.708e-005
-141.0, -1.713e-005
-142.0, -1.719e-005
-143.0, -1.724e-005
-144.0, -1.729e-005
-145.0, -1.735e-005
-146.0, -1.740e-005
-147.0, -1.745e-005
-148.0, -1.749e-005
-149.0, -1.754e-005
-150.0, -1.761e-005
-151.0, -1.768e-005
-152.0, -1.774e-005
-153.0, -1.781e-005
-154.0, -1.788e-005
-155.0, -1.794e-005
-156.0, -1.801e-005
-157.0, -1.807e-005
-158.0, -1.813e-005
-159.0, -1.820e-005
-160.0, -1.826e-005
-161.0, -1.834e-005
-162.0, -1.841e-005
-163.0, -1.847e-005
-164.0, -1.853e-005
-165.0, -1.860e-005
-166.0, -1.867e-005
-167.0, -1.873e-005
-168.0, -1.879e-005
-169.0, -1.887e-005
-170.0, -1.895e-005
-171.0, -1.904e-005
-172.0, -1.912e-005
-173.0, -1.920e-005
-174.0, -1.929e-005
-175.0, -1.938e-005
-176.0, -1.945e-005
-177.0, -1.954e-005
-178.0, -1.962e-005
-179.0, -1.971e-005
-180.0, -1.979e-005
-181.0, -1.987e-005
-182.0, -1.996e-005
-183.0, -2.005e-005
-184.0, -2.013e-005
-185.0, -2.023e-005
-186.0, -2.032e-005
-187.0, -2.042e-005
-188.0, -2.051e-005
-189.0, -2.061e-005
-190.0, -2.071e-005
-191.0, -2.081e-005
-192.0, -2.091e-005
-193.0, -2.102e-005
-194.0, -2.111e-005
-195.0, -2.121e-005
-196.0, -2.132e-005
-197.0, -2.142e-005
-198.0, -2.153e-005
-199.0, -2.164e-005
-200.0, -2.174e-005
-201.0, -2.186e-005
-202.0, -2.197e-005
-203.0, -2.208e-005
-204.0, -2.220e-005
-205.0, -2.232e-005
-206.0, -2.244e-005
-207.0, -2.257e-005
-208.0, -2.268e-005
-209.0, -2.282e-005
-210.0, -2.294e-005
-211.0, -2.306e-005
-212.0, -2.318e-005
-213.0, -2.330e-005
-214.0, -2.342e-005
-215.0, -2.355e-005
-216.0, -2.368e-005
-217.0, -2.382e-005
-218.0, -2.396e-005
-219.0, -2.409e-005
-220.0, -2.422e-005
-221.0, -2.434e-005
-222.0, -2.447e-005
-223.0, -2.459e-005
-224.0, -2.471e-005
-225.0, -2.483e-005
-226.0, -2.497e-005
-227.0, -2.510e-005
-228.0, -2.524e-005
-229.0, -2.538e-005
-230.0, -2.552e-005
-231.0, -2.566e-005
-232.0, -2.579e-005
-233.0, -2.593e-005
-234.0, -2.607e-005
-235.0, -2.621e-005
-236.0, -2.637e-005
-237.0, -2.651e-005
-238.0, -2.666e-005
-239.0, -2.681e-005
-240.0, -2.696e-005
-241.0, -2.711e-005
-242.0, -2.725e-005
-243.0, -2.739e-005
-244.0, -2.753e-005
-245.0, -2.767e-005
-246.0, -2.781e-005
-247.0, -2.795e-005
-248.0, -2.809e-005
-249.0, -2.824e-005
-250.0, -2.838e-005
-251.0, -2.852e-005
-252.0, -2.868e-005
-253.0, -2.882e-005
-254.0, -2.898e-005
-255.0, -2.913e-005
-256.0, -2.927e-005
-257.0, -2.942e-005
-258.0, -2.956e-005
-259.0, -2.971e-005
-260.0, -2.986e-005
-261.0, -3.000e-005
-262.0, -3.014e-005
-263.0, -3.029e-005
-264.0, -3.043e-005
-265.0, -3.058e-005
-266.0, -3.072e-005
-267.0, -3.085e-005
-268.0, -3.099e-005
-269.0, -3.113e-005
-270.0, -3.127e-005
-271.0, -3.142e-005
-272.0, -3.156e-005
-273.0, -3.171e-005
-274.0, -3.186e-005
-275.0, -3.201e-005
-276.0, -3.216e-005
-277.0, -3.230e-005
-278.0, -3.244e-005
-279.0, -3.258e-005
-280.0, -3.272e-005
-281.0, -3.286e-005
-282.0, -3.301e-005
-283.0, -3.315e-005
-284.0, -3.329e-005
-285.0, -3.343e-005
-286.0, -3.357e-005
-287.0, -3.371e-005
-288.0, -3.384e-005
-289.0, -3.398e-005
-290.0, -3.412e-005
-291.0, -3.426e-005
-292.0, -3.439e-005
-293.0, -3.452e-005
-294.0, -3.465e-005
-295.0, -3.479e-005
-296.0, -3.491e-005
-297.0, -3.504e-005
-298.0, -3.518e-005
-299.0, -3.532e-005
-300.0, -3.546e-005
-301.0, -3.560e-005
-302.0, -3.574e-005
-303.0, -3.588e-005
-304.0, -3.601e-005
-305.0, -3.614e-005
-306.0, -3.627e-005
-307.0, -3.640e-005
-308.0, -3.653e-005
-309.0, -3.666e-005
-310.0, -3.679e-005
-311.0, -3.693e-005
-312.0, -3.707e-005
-313.0, -3.721e-005
-314.0, -3.733e-005
-315.0, -3.746e-005
-316.0, -3.759e-005
-317.0, -3.772e-005
-318.0, -3.786e-005
-319.0, -3.799e-005
-320.0, -3.812e-005
-321.0, -3.826e-005
-322.0, -3.839e-005
-323.0, -3.852e-005
-324.0, -3.864e-005
-325.0, -3.875e-005
-326.0, -3.887e-005
-327.0, -3.899e-005
-328.0, -3.910e-005
-329.0, -3.922e-005
-330.0, -3.933e-005
-331.0, -3.945e-005
-332.0, -3.958e-005
-333.0, -3.970e-005
-334.0, -3.982e-005
-335.0, -3.994e-005
-336.0, -4.007e-005
-337.0, -4.019e-005
-338.0, -4.033e-005
-339.0, -4.045e-005
-340.0, -4.058e-005
-341.0, -4.069e-005
-342.0, -4.081e-005
-343.0, -4.092e-005
-344.0, -4.103e-005
-345.0, -4.114e-005
-346.0, -4.126e-005
-347.0, -4.137e-005
-348.0, -4.148e-005
-349.0, -4.160e-005
-350.0, -4.171e-005
-351.0, -4.182e-005
-352.0, -4.194e-005
-353.0, -4.205e-005
-354.0, -4.217e-005
-355.0, -4.229e-005
-356.0, -4.241e-005
-357.0, -4.253e-005
-358.0, -4.265e-005
-359.0, -4.276e-005
-360.0, -4.287e-005
-361.0, -4.298e-005
-362.0, -4.308e-005
-363.0, -4.319e-005
-364.0, -4.330e-005
-365.0, -4.340e-005
-366.0, -4.351e-005
-367.0, -4.361e-005
-368.0, -4.371e-005
-369.0, -4.381e-005
-370.0, -4.391e-005
-371.0, -4.400e-005
-372.0, -4.411e-005
-373.0, -4.420e-005
-374.0, -4.432e-005
-375.0, -4.443e-005
-376.0, -4.454e-005
-377.0, -4.464e-005
-378.0, -4.475e-005
-379.0, -4.486e-005
-380.0, -4.496e-005
-381.0, -4.505e-005
-382.0, -4.515e-005
-383.0, -4.525e-005
-384.0, -4.535e-005
-385.0, -4.545e-005
-386.0, -4.554e-005
-387.0, -4.564e-005
-388.0, -4.574e-005
-389.0, -4.584e-005
-390.0, -4.593e-005
-391.0, -4.603e-005
-392.0, -4.613e-005
-393.0, -4.622e-005
-394.0, -4.631e-005
-395.0, -4.640e-005
-396.0, -4.648e-005
-397.0, -4.658e-005
-398.0, -4.667e-005
-399.0, -4.676e-005
-400.0, -4.685e-005
-401.0, -4.693e-005
-402.0, -4.701e-005
-403.0, -4.711e-005
-404.0, -4.719e-005
-405.0, -4.727e-005
-406.0, -4.735e-005
-407.0, -4.744e-005
-408.0, -4.754e-005
-409.0, -4.764e-005
-410.0, -4.773e-005
-411.0, -4.783e-005
-412.0, -4.793e-005
-413.0, -4.801e-005
-414.0, -4.810e-005
-415.0, -4.817e-005
-416.0, -4.823e-005
-417.0, -4.830e-005
-418.0, -4.836e-005
-419.0, -4.843e-005
-420.0, -4.851e-005
-421.0, -4.859e-005
-422.0, -4.867e-005
-423.0, -4.874e-005
-424.0, -4.881e-005
-425.0, -4.888e-005
-426.0, -4.893e-005
-427.0, -4.898e-005
-428.0, -4.903e-005
-429.0, -4.908e-005
-430.0, -4.914e-005
-431.0, -4.919e-005
-432.0, -4.925e-005
-433.0, -4.930e-005
-434.0, -4.936e-005
-435.0, -4.941e-005
-436.0, -4.947e-005
-437.0, -4.953e-005
-438.0, -4.958e-005
-439.0, -4.964e-005
-440.0, -4.969e-005
-441.0, -4.974e-005
-442.0, -4.979e-005
-443.0, -4.983e-005
-444.0, -4.987e-005
-445.0, -4.991e-005
-446.0, -4.995e-005
-447.0, -4.999e-005
-448.0, -5.002e-005
-449.0, -5.006e-005
-450.0, -5.008e-005
-451.0, -5.010e-005
-452.0, -5.014e-005
-453.0, -5.016e-005
-454.0, -5.018e-005
-455.0, -5.021e-005
-456.0, -5.023e-005
-457.0, -5.026e-005
-458.0, -5.029e-005
-459.0, -5.031e-005
-460.0, -5.033e-005
-461.0, -5.035e-005
-462.0, -5.036e-005
-463.0, -5.038e-005
-464.0, -5.039e-005
-465.0, -5.040e-005
-466.0, -5.042e-005
-467.0, -5.043e-005
-468.0, -5.045e-005
-469.0, -5.046e-005
-470.0, -5.047e-005
-471.0, -5.047e-005
-472.0, -5.046e-005
-473.0, -5.046e-005
-474.0, -5.045e-005
-475.0, -5.045e-005
-476.0, -5.045e-005
-477.0, -5.045e-005
-478.0, -5.045e-005
-479.0, -5.047e-005
-480.0, -5.047e-005
-481.0, -5.047e-005
-482.0, -5.045e-005
-483.0, -5.045e-005
-484.0, -5.044e-005
-485.0, -5.042e-005
-486.0, -5.040e-005
-487.0, -5.038e-005
-488.0, -5.037e-005
-489.0, -5.036e-005
-490.0, -5.033e-005
-491.0, -5.031e-005
-492.0, -5.030e-005
-493.0, -5.029e-005
-494.0, -5.027e-005
-495.0, -5.025e-005
-496.0, -5.023e-005
-497.0, -5.021e-005
-498.0, -5.019e-005
-499.0, -5.015e-005
-500.0, -5.013e-005
-501.0, -5.010e-005
-502.0, -5.007e-005
-503.0, -5.004e-005
-504.0, -5.001e-005
-505.0, -4.999e-005
-506.0, -4.997e-005
-507.0, -4.994e-005
-508.0, -4.992e-005
-509.0, -4.989e-005
-510.0, -4.986e-005
-511.0, -4.983e-005
-512.0, -4.980e-005
-513.0, -4.977e-005
-514.0, -4.974e-005
-515.0, -4.970e-005
-516.0, -4.967e-005
-517.0, -4.964e-005
-518.0, -4.960e-005
-519.0, -4.957e-005
-520.0, -4.953e-005
-521.0, -4.950e-005
-522.0, -4.947e-005
-523.0, -4.944e-005
-524.0, -4.942e-005
-525.0, -4.939e-005
-526.0, -4.937e-005
-527.0, -4.933e-005
-528.0, -4.928e-005
-529.0, -4.924e-005
-530.0, -4.920e-005
-531.0, -4.914e-005
-532.0, -4.909e-005
-533.0, -4.904e-005
-534.0, -4.900e-005
-535.0, -4.896e-005
-536.0, -4.892e-005
-537.0, -4.887e-005
-538.0, -4.884e-005
-539.0, -4.880e-005
-540.0, -4.877e-005
-541.0, -4.873e-005
-542.0, -4.870e-005
-543.0, -4.866e-005
-544.0, -4.863e-005
-545.0, -4.860e-005
-546.0, -4.856e-005
-547.0, -4.851e-005
-548.0, -4.848e-005
-549.0, -4.844e-005
-550.0, -4.841e-005
-551.0, -4.837e-005
-552.0, -4.833e-005
-553.0, -4.830e-005
-554.0, -4.826e-005
-555.0, -4.822e-005
-556.0, -4.818e-005
-557.0, -4.814e-005
-558.0, -4.810e-005
-559.0, -4.806e-005
-560.0, -4.803e-005
-561.0, -4.799e-005
-562.0, -4.796e-005
-563.0, -4.792e-005
-564.0, -4.789e-005
-565.0, -4.785e-005
-566.0, -4.782e-005
-567.0, -4.779e-005
-568.0, -4.775e-005
-569.0, -4.773e-005
-570.0, -4.769e-005
-571.0, -4.766e-005
-572.0, -4.762e-005
-573.0, -4.757e-005
-574.0, -4.752e-005
-575.0, -4.747e-005
-576.0, -4.743e-005
-577.0, -4.739e-005
-578.0, -4.736e-005
-579.0, -4.732e-005
-580.0, -4.730e-005
-581.0, -4.728e-005
-582.0, -4.726e-005
-583.0, -4.724e-005
-584.0, -4.721e-005
-585.0, -4.718e-005
-586.0, -4.715e-005
-587.0, -4.712e-005
-588.0, -4.709e-005
-589.0, -4.706e-005
-590.0, -4.703e-005
-591.0, -4.700e-005
-592.0, -4.697e-005
-593.0, -4.693e-005
-594.0, -4.690e-005
-595.0, -4.686e-005
-596.0, -4.683e-005
-597.0, -4.681e-005
-598.0, -4.678e-005
-599.0, -4.675e-005
-600.0, -4.672e-005
-601.0, -4.669e-005
-602.0, -4.666e-005
-603.0, -4.662e-005
-604.0, -4.658e-005
-605.0, -4.655e-005
-606.0, -4.652e-005
-607.0, -4.650e-005
-608.0, -4.648e-005
-609.0, -4.646e-005
-610.0, -4.645e-005
-611.0, -4.643e-005
-612.0, -4.641e-005
-613.0, -4.639e-005
-614.0, -4.637e-005
-615.0, -4.636e-005
-616.0, -4.634e-005
-617.0, -4.632e-005
-618.0, -4.629e-005
-619.0, -4.627e-005
-620.0, -4.624e-005
*
Segment = 2
Positive
Number of Data Points = 920
#
-619.0, -4.626e-005
-618.0, -4.432e-005
-617.0, -4.205e-005
-616.0, -4.014e-005
-615.0, -3.836e-005
-614.0, -3.666e-005
-613.0, -3.521e-005
-612.0, -3.403e-005
-611.0, -3.306e-005
-610.0, -3.225e-005
-609.0, -3.157e-005
-608.0, -3.098e-005
-607.0, -3.048e-005
-606.0, -3.002e-005
-605.0, -2.960e-005
-604.0, -2.923e-005
-603.0, -2.888e-005
-602.0, -2.855e-005
-601.0, -2.824e-005
-600.0, -2.795e-005
-599.0, -2.768e-005
-598.0, -2.742e-005
-597.0, -2.717e-005
-596.0, -2.693e-005
-595.0, -2.670e-005
-594.0, -2.646e-005
-593.0, -2.625e-005
-592.0, -2.603e-005
-591.0, -2.581e-005
-590.0, -2.561e-005
-589.0, -2.540e-005
-588.0, -2.520e-005
-587.0, -2.501e-005
-586.0, -2.482e-005
-585.0, -2.464e-005
-584.0, -2.446e-005
-583.0, -2.427e-005
-582.0, -2.409e-005
-581.0, -2.392e-005
-580.0, -2.375e-005
-579.0, -2.359e-005
-578.0, -2.344e-005
-577.0, -2.329e-005
-576.0, -2.314e-005
-575.0, -2.299e-005
-574.0, -2.284e-005
-573.0, -2.269e-005
-572.0, -2.254e-005
-571.0, -2.240e-005
-570.0, -2.224e-005
-569.0, -2.210e-005
-568.0, -2.196e-005
-567.0, -2.182e-005
-566.0, -2.168e-005
-565.0, -2.153e-005
-564.0, -2.139e-005
-563.0, -2.125e-005
-562.0, -2.111e-005
-561.0, -2.098e-005
-560.0, -2.084e-005
-559.0, -2.072e-005
-558.0, -2.061e-005
-557.0, -2.050e-005
-556.0, -2.038e-005
-555.0, -2.027e-005
-554.0, -2.015e-005
-553.0, -2.004e-005
-552.0, -1.992e-005
-551.0, -1.980e-005
-550.0, -1.968e-005
-549.0, -1.957e-005
-548.0, -1.946e-005
-547.0, -1.936e-005
-546.0, -1.925e-005
-545.0, -1.913e-005
-544.0, -1.902e-005
-543.0, -1.892e-005
-542.0, -1.881e-005
-541.0, -1.871e-005
-540.0, -1.860e-005
-539.0, -1.851e-005
-538.0, -1.840e-005
-537.0, -1.830e-005
-536.0, -1.818e-005
-535.0, -1.808e-005
-534.0, -1.798e-005
-533.0, -1.787e-005
-532.0, -1.777e-005
-531.0, -1.768e-005
-530.0, -1.759e-005
-529.0, -1.750e-005
-528.0, -1.740e-005
-527.0, -1.731e-005
-526.0, -1.721e-005
-525.0, -1.711e-005
-524.0, -1.701e-005
-523.0, -1.691e-005
-522.0, -1.681e-005
-521.0, -1.673e-005
-520.0, -1.664e-005
-519.0, -1.655e-005
-518.0, -1.647e-005
-517.0, -1.639e-005
-516.0, -1.629e-005
-515.0, -1.621e-005
-514.0, -1.612e-005
-513.0, -1.604e-005
-512.0, -1.596e-005
-511.0, -1.588e-005
-510.0, -1.580e-005
-509.0, -1.572e-005
-508.0, -1.563e-005
-507.0, -1.554e-005
-506.0, -1.544e-005
-505.0, -1.535e-005
-504.0, -1.526e-005
-503.0, -1.517e-005
-502.0, -1.508e-005
-501.0, -1.500e-005
-500.0, -1.492e-005
-499.0, -1.484e-005
-498.0, -1.475e-005
-497.0, -1.466e-005
-496.0, -1.458e-005
-495.0, -1.449e-005
-494.0, -1.442e-005
-493.0, -1.434e-005
-492.0, -1.426e-005
-491.0, -1.420e-005
-490.0, -1.413e-005
-489.0, -1.405e-005
-488.0, -1.397e-005
-487.0, -1.389e-005
-486.0, -1.380e-005
-485.0, -1.373e-005
-484.0, -1.365e-005
-483.0, -1.357e-005
-482.0, -1.348e-005
-481.0, -1.341e-005
-480.0, -1.332e-005
-479.0, -1.324e-005
-478.0, -1.316e-005
-477.0, -1.308e-005
-476.0, -1.300e-005
-475.0, -1.293e-005
-474.0, -1.286e-005
-473.0, -1.279e-005
-472.0, -1.272e-005
-471.0, -1.265e-005
-470.0, -1.258e-005
-469.0, -1.251e-005
-468.0, -1.243e-005
-467.0, -1.236e-005
-466.0, -1.228e-005
-465.0, -1.220e-005
-464.0, -1.212e-005
-463.0, -1.203e-005
-462.0, -1.196e-005
-461.0, -1.187e-005
-460.0, -1.179e-005
-459.0, -1.171e-005
-458.0, -1.164e-005
-457.0, -1.157e-005
-456.0, -1.150e-005
-455.0, -1.143e-005
-454.0, -1.137e-005
-453.0, -1.130e-005
-452.0, -1.123e-005
-451.0, -1.116e-005
-450.0, -1.108e-005
-449.0, -1.101e-005
-448.0, -1.094e-005
-447.0, -1.086e-005
-446.0, -1.079e-005
-445.0, -1.072e-005
-444.0, -1.065e-005
-443.0, -1.058e-005
-442.0, -1.051e-005
-441.0, -1.044e-005
-440.0, -1.036e-005
-439.0, -1.028e-005
-438.0, -1.021e-005
-437.0, -1.014e-005
-436.0, -1.007e-005
-435.0, -9.989e-006
-434.0, -9.919e-006
-433.0, -9.856e-006
-432.0, -9.787e-006
-431.0, -9.710e-006
-430.0, -9.647e-006
-429.0, -9.577e-006
-428.0, -9.514e-006
-427.0, -9.452e-006
-426.0, -9.375e-006
-425.0, -9.305e-006
-424.0, -9.235e-006
-423.0, -9.159e-006
-422.0, -9.089e-006
-421.0, -9.019e-006
-420.0, -8.942e-006
-419.0, -8.880e-006
-418.0, -8.810e-006
-417.0, -8.747e-006
-416.0, -8.684e-006
-415.0, -8.615e-006
-414.0, -8.545e-006
-413.0, -8.475e-006
-412.0, -8.405e-006
-411.0, -8.336e-006
-410.0, -8.252e-006
-409.0, -8.175e-006
-408.0, -8.105e-006
-407.0, -8.029e-006
-406.0, -7.959e-006
-405.0, -7.882e-006
-404.0, -7.812e-006
-403.0, -7.757e-006
-402.0, -7.694e-006
-401.0, -7.624e-006
-400.0, -7.561e-006
-399.0, -7.492e-006
-398.0, -7.429e-006
-397.0, -7.359e-006
-396.0, -7.289e-006
-395.0, -7.220e-006
-394.0, -7.157e-006
-393.0, -7.094e-006
-392.0, -7.031e-006
-391.0, -6.968e-006
-390.0, -6.913e-006
-389.0, -6.843e-006
-388.0, -6.780e-006
-387.0, -6.717e-006
-386.0, -6.648e-006
-385.0, -6.578e-006
-384.0, -6.508e-006
-383.0, -6.438e-006
-382.0, -6.376e-006
-381.0, -6.306e-006
-380.0, -6.229e-006
-379.0, -6.159e-006
-378.0, -6.090e-006
-377.0, -6.020e-006
-376.0, -5.950e-006
-375.0, -5.887e-006
-374.0, -5.824e-006
-373.0, -5.769e-006
-372.0, -5.706e-006
-371.0, -5.643e-006
-370.0, -5.580e-006
-369.0, -5.518e-006
-368.0, -5.448e-006
-367.0, -5.378e-006
-366.0, -5.301e-006
-365.0, -5.232e-006
-364.0, -5.169e-006
-363.0, -5.099e-006
-362.0, -5.022e-006
-361.0, -4.953e-006
-360.0, -4.876e-006
-359.0, -4.806e-006
-358.0, -4.736e-006
-357.0, -4.653e-006
-356.0, -4.583e-006
-355.0, -4.520e-006
-354.0, -4.450e-006
-353.0, -4.388e-006
-352.0, -4.325e-006
-351.0, -4.255e-006
-350.0, -4.199e-006
-349.0, -4.129e-006
-348.0, -4.053e-006
-347.0, -3.983e-006
-346.0, -3.913e-006
-345.0, -3.843e-006
-344.0, -3.774e-006
-343.0, -3.697e-006
-342.0, -3.627e-006
-341.0, -3.557e-006
-340.0, -3.481e-006
-339.0, -3.411e-006
-338.0, -3.334e-006
-337.0, -3.264e-006
-336.0, -3.195e-006
-335.0, -3.118e-006
-334.0, -3.048e-006
-333.0, -2.972e-006
-332.0, -2.888e-006
-331.0, -2.811e-006
-330.0, -2.734e-006
-329.0, -2.658e-006
-328.0, -2.588e-006
-327.0, -2.511e-006
-326.0, -2.441e-006
-325.0, -2.379e-006
-324.0, -2.302e-006
-323.0, -2.225e-006
-322.0, -2.148e-006
-321.0, -2.072e-006
-320.0, -2.002e-006
-319.0, -1.932e-006
-318.0, -1.855e-006
-317.0, -1.786e-006
-316.0, -1.716e-006
-315.0, -1.646e-006
-314.0, -1.569e-006
-313.0, -1.493e-006
-312.0, -1.409e-006
-311.0, -1.325e-006
-310.0, -1.249e-006
-309.0, -1.165e-006
-308.0, -1.088e-006
-307.0, -1.018e-006
-306.0, -9.417e-007
-305.0, -8.719e-007
-304.0, -7.952e-007
-303.0, -7.045e-007
-302.0, -6.208e-007
-301.0, -5.301e-007
-300.0, -4.394e-007
-299.0, -3.557e-007
-298.0, -2.720e-007
-297.0, -1.813e-007
-296.0, -1.046e-007
-295.0, -2.090e-008
-294.0, +5.583e-008
-293.0, +1.326e-007
-292.0, +2.163e-007
-291.0, +3.000e-007
-290.0, +3.697e-007
-289.0, +4.465e-007
-288.0, +5.162e-007
-287.0, +5.929e-007
-286.0, +6.697e-007
-285.0, +7.534e-007
-284.0, +8.301e-007
-283.0, +9.138e-007
-282.0, +9.975e-007
-281.0, +1.081e-006
-280.0, +1.165e-006
-279.0, +1.249e-006
-278.0, +1.325e-006
-277.0, +1.416e-006
-276.0, +1.493e-006
-275.0, +1.576e-006
-274.0, +1.667e-006
-273.0, +1.751e-006
-272.0, +1.835e-006
-271.0, +1.911e-006
-270.0, +1.981e-006
-269.0, +2.065e-006
-268.0, +2.141e-006
-267.0, +2.218e-006
-266.0, +2.302e-006
-265.0, +2.386e-006
-264.0, +2.476e-006
-263.0, +2.567e-006
-262.0, +2.651e-006
-261.0, +2.734e-006
-260.0, +2.818e-006
-259.0, +2.902e-006
-258.0, +2.986e-006
-257.0, +3.069e-006
-256.0, +3.153e-006
-255.0, +3.244e-006
-254.0, +3.327e-006
-253.0, +3.404e-006
-252.0, +3.474e-006
-251.0, +3.551e-006
-250.0, +3.627e-006
-249.0, +3.704e-006
-248.0, +3.774e-006
-247.0, +3.857e-006
-246.0, +3.941e-006
-245.0, +4.032e-006
-244.0, +4.116e-006
-243.0, +4.192e-006
-242.0, +4.276e-006
-241.0, +4.360e-006
-240.0, +4.443e-006
-239.0, +4.527e-006
-238.0, +4.604e-006
-237.0, +4.688e-006
-236.0, +4.771e-006
-235.0, +4.855e-006
-234.0, +4.939e-006
-233.0, +5.015e-006
-232.0, +5.092e-006
-231.0, +5.176e-006
-230.0, +5.260e-006
-229.0, +5.343e-006
-228.0, +5.427e-006
-227.0, +5.511e-006
-226.0, +5.594e-006
-225.0, +5.678e-006
-224.0, +5.762e-006
-223.0, +5.838e-006
-222.0, +5.915e-006
-221.0, +5.985e-006
-220.0, +6.069e-006
-219.0, +6.145e-006
-218.0, +6.229e-006
-217.0, +6.306e-006
-216.0, +6.390e-006
-215.0, +6.473e-006
-214.0, +6.557e-006
-213.0, +6.627e-006
-212.0, +6.703e-006
-211.0, +6.773e-006
-210.0, +6.857e-006
-209.0, +6.934e-006
-208.0, +7.017e-006
-207.0, +7.101e-006
-206.0, +7.185e-006
-205.0, +7.268e-006
-204.0, +7.352e-006
-203.0, +7.429e-006
-202.0, +7.513e-006
-201.0, +7.596e-006
-200.0, +7.680e-006
-199.0, +7.771e-006
-198.0, +7.854e-006
-197.0, +7.945e-006
-196.0, +8.036e-006
-195.0, +8.119e-006
-194.0, +8.203e-006
-193.0, +8.287e-006
-192.0, +8.364e-006
-191.0, +8.447e-006
-190.0, +8.524e-006
-189.0, +8.601e-006
-188.0, +8.677e-006
-187.0, +8.761e-006
-186.0, +8.845e-006
-185.0, +8.929e-006
-184.0, +9.012e-006
-183.0, +9.096e-006
-182.0, +9.180e-006
-181.0, +9.270e-006
-180.0, +9.354e-006
-179.0, +9.438e-006
-178.0, +9.522e-006
-177.0, +9.605e-006
-176.0, +9.689e-006
-175.0, +9.780e-006
-174.0, +9.863e-006
-173.0, +9.947e-006
-172.0, +1.003e-005
-171.0, +1.011e-005
-170.0, +1.020e-005
-169.0, +1.029e-005
-168.0, +1.037e-005
-167.0, +1.045e-005
-166.0, +1.053e-005
-165.0, +1.062e-005
-164.0, +1.071e-005
-163.0, +1.080e-005
-162.0, +1.087e-005
-161.0, +1.097e-005
-160.0, +1.106e-005
-159.0, +1.114e-005
-158.0, +1.122e-005
-157.0, +1.131e-005
-156.0, +1.141e-005
-155.0, +1.152e-005
-154.0, +1.161e-005
-153.0, +1.171e-005
-152.0, +1.182e-005
-151.0, +1.191e-005
-150.0, +1.199e-005
-149.0, +1.207e-005
-148.0, +1.216e-005
-147.0, +1.224e-005
-146.0, +1.233e-005
-145.0, +1.240e-005
-144.0, +1.249e-005
-143.0, +1.259e-005
-142.0, +1.268e-005
-141.0, +1.277e-005
-140.0, +1.286e-005
-139.0, +1.295e-005
-138.0, +1.306e-005
-137.0, +1.316e-005
-136.0, +1.326e-005
-135.0, +1.336e-005
-134.0, +1.346e-005
-133.0, +1.356e-005
-132.0, +1.366e-005
-131.0, +1.375e-005
-130.0, +1.384e-005
-129.0, +1.392e-005
-128.0, +1.401e-005
-127.0, +1.410e-005
-126.0, +1.420e-005
-125.0, +1.429e-005
-124.0, +1.439e-005
-123.0, +1.448e-005
-122.0, +1.459e-005
-121.0, +1.468e-005
-120.0, +1.478e-005
-119.0, +1.488e-005
-118.0, +1.498e-005
-117.0, +1.507e-005
-116.0, +1.517e-005
-115.0, +1.526e-005
-114.0, +1.537e-005
-113.0, +1.546e-005
-112.0, +1.554e-005
-111.0, +1.564e-005
-110.0, +1.573e-005
-109.0, +1.583e-005
-108.0, +1.593e-005
-107.0, +1.602e-005
-106.0, +1.613e-005
-105.0, +1.623e-005
-104.0, +1.632e-005
-103.0, +1.641e-005
-102.0, +1.650e-005
-101.0, +1.659e-005
-100.0, +1.669e-005
-99.0, +1.678e-005
-98.0, +1.689e-005
-97.0, +1.699e-005
-96.0, +1.710e-005
-95.0, +1.721e-005
-94.0, +1.731e-005
-93.0, +1.742e-005
-92.0, +1.752e-005
-91.0, +1.762e-005
-90.0, +1.772e-005
-89.0, +1.782e-005
-88.0, +1.792e-005
-87.0, +1.801e-005
-86.0, +1.811e-005
-85.0, +1.820e-005
-84.0, +1.830e-005
-83.0, +1.839e-005
-82.0, +1.848e-005
-81.0, +1.857e-005
-80.0, +1.867e-005
-79.0, +1.876e-005
-78.0, +1.885e-005
-77.0, +1.895e-005
-76.0, +1.904e-005
-75.0, +1.913e-005
-74.0, +1.922e-005
-73.0, +1.932e-005
-72.0, +1.941e-005
-71.0, +1.951e-005
-70.0, +1.961e-005
-69.0, +1.971e-005
-68.0, +1.980e-005
-67.0, +1.990e-005
-66.0, +1.998e-005
-65.0, +2.006e-005
-64.0, +2.015e-005
-63.0, +2.022e-005
-62.0, +2.031e-005
-61.0, +2.040e-005
-60.0, +2.048e-005
-59.0, +2.056e-005
-58.0, +2.066e-005
-57.0, +2.075e-005
-56.0, +2.084e-005
-55.0, +2.092e-005
-54.0, +2.100e-005
-53.0, +2.110e-005
-52.0, +2.120e-005
-51.0, +2.129e-005
-50.0, +2.138e-005
-49.0, +2.147e-005
-48.0, +2.155e-005
-47.0, +2.163e-005
-46.0, +2.170e-005
-45.0, +2.177e-005
-44.0, +2.184e-005
-43.0, +2.191e-005
-42.0, +2.199e-005
-41.0, +2.206e-005
-40.0, +2.214e-005
-39.0, +2.221e-005
-38.0, +2.228e-005
-37.0, +2.235e-005
-36.0, +2.243e-005
-35.0, +2.250e-005
-34.0, +2.257e-005
-33.0, +2.264e-005
-32.0, +2.272e-005
-31.0, +2.279e-005
-30.0, +2.286e-005
-29.0, +2.292e-005
-28.0, +2.298e-005
-27.0, +2.305e-005
-26.0, +2.312e-005
-25.0, +2.318e-005
-24.0, +2.325e-005
-23.0, +2.331e-005
-22.0, +2.337e-005
-21.0, +2.343e-005
-20.0, +2.349e-005
-19.0, +2.354e-005
-18.0, +2.360e-005
-17.0, +2.365e-005
-16.0, +2.371e-005
-15.0, +2.377e-005
-14.0, +2.383e-005
-13.0, +2.388e-005
-12.0, +2.393e-005
-11.0, +2.398e-005
-10.0, +2.403e-005
-9.0, +2.408e-005
-8.0, +2.412e-005
-7.0, +2.417e-005
-6.0, +2.422e-005
-5.0, +2.426e-005
-4.0, +2.431e-005
-3.0, +2.435e-005
-2.0, +2.439e-005
-1.0, +2.445e-005
0.0, +2.454e-005
1.0, +2.462e-005
2.0, +2.470e-005
3.0, +2.477e-005
4.0, +2.484e-005
5.0, +2.491e-005
6.0, +2.494e-005
7.0, +2.494e-005
8.0, +2.496e-005
9.0, +2.498e-005
10.0, +2.500e-005
11.0, +2.502e-005
12.0, +2.504e-005
13.0, +2.507e-005
14.0, +2.510e-005
15.0, +2.513e-005
16.0, +2.515e-005
17.0, +2.517e-005
18.0, +2.520e-005
19.0, +2.523e-005
20.0, +2.525e-005
21.0, +2.527e-005
22.0, +2.529e-005
23.0, +2.531e-005
24.0, +2.533e-005
25.0, +2.535e-005
26.0, +2.537e-005
27.0, +2.540e-005
28.0, +2.543e-005
29.0, +2.545e-005
30.0, +2.547e-005
31.0, +2.550e-005
32.0, +2.553e-005
33.0, +2.556e-005
34.0, +2.558e-005
35.0, +2.560e-005
36.0, +2.562e-005
37.0, +2.563e-005
38.0, +2.564e-005
39.0, +2.565e-005
40.0, +2.566e-005
41.0, +2.567e-005
42.0, +2.568e-005
43.0, +2.570e-005
44.0, +2.571e-005
45.0, +2.572e-005
46.0, +2.573e-005
47.0, +2.575e-005
48.0, +2.577e-005
49.0, +2.579e-005
50.0, +2.581e-005
51.0, +2.583e-005
52.0, +2.586e-005
53.0, +2.587e-005
54.0, +2.588e-005
55.0, +2.589e-005
56.0, +2.589e-005
57.0, +2.589e-005
58.0, +2.589e-005
59.0, +2.589e-005
60.0, +2.589e-005
61.0, +2.590e-005
62.0, +2.591e-005
63.0, +2.591e-005
64.0, +2.591e-005
65.0, +2.592e-005
66.0, +2.593e-005
67.0, +2.594e-005
68.0, +2.595e-005
69.0, +2.595e-005
70.0, +2.595e-005
71.0, +2.596e-005
72.0, +2.596e-005
73.0, +2.596e-005
74.0, +2.596e-005
75.0, +2.597e-005
76.0, +2.598e-005
77.0, +2.600e-005
78.0, +2.600e-005
79.0, +2.601e-005
80.0, +2.601e-005
81.0, +2.600e-005
82.0, +2.600e-005
83.0, +2.600e-005
84.0, +2.599e-005
85.0, +2.598e-005
86.0, +2.598e-005
87.0, +2.598e-005
88.0, +2.598e-005
89.0, +2.598e-005
90.0, +2.597e-005
91.0, +2.596e-005
92.0, +2.596e-005
93.0, +2.596e-005
94.0, +2.596e-005
95.0, +2.595e-005
96.0, +2.593e-005
97.0, +2.593e-005
98.0, +2.593e-005
99.0, +2.593e-005
100.0, +2.593e-005
101.0, +2.593e-005
102.0, +2.592e-005
103.0, +2.591e-005
104.0, +2.591e-005
105.0, +2.591e-005
106.0, +2.591e-005
107.0, +2.591e-005
108.0, +2.591e-005
109.0, +2.592e-005
110.0, +2.593e-005
111.0, +2.592e-005
112.0, +2.592e-005
113.0, +2.592e-005
114.0, +2.591e-005
115.0, +2.591e-005
116.0, +2.591e-005
117.0, +2.590e-005
118.0, +2.590e-005
119.0, +2.589e-005
120.0, +2.589e-005
121.0, +2.589e-005
122.0, +2.588e-005
123.0, +2.588e-005
124.0, +2.588e-005
125.0, +2.588e-005
126.0, +2.588e-005
127.0, +2.588e-005
128.0, +2.587e-005
129.0, +2.587e-005
130.0, +2.586e-005
131.0, +2.586e-005
132.0, +2.586e-005
133.0, +2.586e-005
134.0, +2.586e-005
135.0, +2.587e-005
136.0, +2.587e-005
137.0, +2.587e-005
138.0, +2.586e-005
139.0, +2.586e-005
140.0, +2.585e-005
141.0, +2.584e-005
142.0, +2.584e-005
143.0, +2.584e-005
144.0, +2.584e-005
145.0, +2.584e-005
146.0, +2.584e-005
147.0, +2.585e-005
148.0, +2.585e-005
149.0, +2.586e-005
150.0, +2.586e-005
151.0, +2.586e-005
152.0, +2.587e-005
153.0, +2.588e-005
154.0, +2.588e-005
155.0, +2.589e-005
156.0, +2.589e-005
157.0, +2.589e-005
158.0, +2.589e-005
159.0, +2.589e-005
160.0, +2.589e-005
161.0, +2.589e-005
162.0, +2.588e-005
163.0, +2.589e-005
164.0, +2.589e-005
165.0, +2.589e-005
166.0, +2.589e-005
167.0, +2.590e-005
168.0, +2.591e-005
169.0, +2.591e-005
170.0, +2.592e-005
171.0, +2.593e-005
172.0, +2.594e-005
173.0, +2.595e-005
174.0, +2.595e-005
175.0, +2.596e-005
176.0, +2.597e-005
177.0, +2.598e-005
178.0, +2.598e-005
179.0, +2.600e-005
180.0, +2.602e-005
181.0, +2.603e-005
182.0, +2.604e-005
183.0, +2.604e-005
184.0, +2.605e-005
185.0, +2.607e-005
186.0, +2.607e-005
187.0, +2.607e-005
188.0, +2.609e-005
189.0, +2.611e-005
190.0, +2.613e-005
191.0, +2.613e-005
192.0, +2.613e-005
193.0, +2.614e-005
194.0, +2.616e-005
195.0, +2.616e-005
196.0, +2.617e-005
197.0, +2.618e-005
198.0, +2.619e-005
199.0, +2.620e-005
200.0, +2.621e-005
201.0, +2.623e-005
202.0, +2.623e-005
203.0, +2.624e-005
204.0, +2.625e-005
205.0, +2.626e-005
206.0, +2.627e-005
207.0, +2.628e-005
208.0, +2.629e-005
209.0, +2.632e-005
210.0, +2.634e-005
211.0, +2.636e-005
212.0, +2.639e-005
213.0, +2.641e-005
214.0, +2.643e-005
215.0, +2.645e-005
216.0, +2.646e-005
217.0, +2.649e-005
218.0, +2.650e-005
219.0, +2.651e-005
220.0, +2.653e-005
221.0, +2.654e-005
222.0, +2.656e-005
223.0, +2.657e-005
224.0, +2.658e-005
225.0, +2.660e-005
226.0, +2.662e-005
227.0, +2.663e-005
228.0, +2.666e-005
229.0, +2.667e-005
230.0, +2.669e-005
231.0, +2.670e-005
232.0, +2.672e-005
233.0, +2.674e-005
234.0, +2.676e-005
235.0, +2.678e-005
236.0, +2.681e-005
237.0, +2.684e-005
238.0, +2.688e-005
239.0, +2.689e-005
240.0, +2.690e-005
241.0, +2.692e-005
242.0, +2.693e-005
243.0, +2.694e-005
244.0, +2.696e-005
245.0, +2.697e-005
246.0, +2.699e-005
247.0, +2.702e-005
248.0, +2.706e-005
249.0, +2.709e-005
250.0, +2.711e-005
251.0, +2.713e-005
252.0, +2.716e-005
253.0, +2.719e-005
254.0, +2.722e-005
255.0, +2.725e-005
256.0, +2.728e-005
257.0, +2.732e-005
258.0, +2.735e-005
259.0, +2.738e-005
260.0, +2.741e-005
261.0, +2.743e-005
262.0, +2.744e-005
263.0, +2.746e-005
264.0, +2.748e-005
265.0, +2.750e-005
266.0, +2.753e-005
267.0, +2.755e-005
268.0, +2.757e-005
269.0, +2.760e-005
270.0, +2.764e-005
271.0, +2.766e-005
272.0, +2.770e-005
273.0, +2.773e-005
274.0, +2.777e-005
275.0, +2.781e-005
276.0, +2.785e-005
277.0, +2.787e-005
278.0, +2.791e-005
279.0, +2.794e-005
280.0, +2.796e-005
281.0, +2.799e-005
282.0, +2.801e-005
283.0, +2.805e-005
284.0, +2.808e-005
285.0, +2.811e-005
286.0, +2.814e-005
287.0, +2.817e-005
288.0, +2.820e-005
289.0, +2.823e-005
290.0, +2.826e-005
291.0, +2.829e-005
292.0, +2.833e-005
293.0, +2.836e-005
294.0, +2.840e-005
295.0, +2.845e-005
296.0, +2.849e-005
297.0, +2.852e-005
298.0, +2.855e-005
299.0, +2.859e-005
300.0, +2.860e-005
*
**
