# Supplementary material for: DFT and CV data of 4-phenyl-substituted dichloro(bis{2-[1-(phenyl)-1H-1,2,3-triazol-4-yl-κN3]pyridine-κN})iron(II) coordination compounds
Source: Data Brief. 2018 Oct 27;21:1458–71. doi: 10.1016/j.dib.2018.10.085 (PMC6234228; doi:10.1016/j.dib.2018.10.085)
Supplement: Supplementary file 4 — Supplementary material. [file mmc4.zip › Fe_CV_raw_data/FeL2-2/500FC.TXT]

Date: 04-Apr-2017
Time: 16:20:32
Label: 
Cyclic Voltammetry

Exp. Conditions:
Init E (mV) = 300
High E (mV) = 300
Low E (mV) = -620
Init P/N = N
V (mV/sec) = 500
Number of Segments = 2
Sample Interval (mV) = 1
Quiet Time (sec) = 10
Sensitivity (A/V) = 1E-5

2 Sets of Data
Total Number of Data Points = 1840
##
Potential (mV), Current (A)

Segment = 1
Negative
Number of Data Points = 920
#
299.0, +3.500e-006
298.0, +3.322e-006
297.0, +3.179e-006
296.0, +3.063e-006
295.0, +2.947e-006
294.0, +2.845e-006
293.0, +2.766e-006
292.0, +2.695e-006
291.0, +2.639e-006
290.0, +2.595e-006
289.0, +2.551e-006
288.0, +2.516e-006
287.0, +2.482e-006
286.0, +2.447e-006
285.0, +2.418e-006
284.0, +2.388e-006
283.0, +2.360e-006
282.0, +2.338e-006
281.0, +2.309e-006
280.0, +2.288e-006
279.0, +2.267e-006
278.0, +2.242e-006
277.0, +2.222e-006
276.0, +2.195e-006
275.0, +2.169e-006
274.0, +2.149e-006
273.0, +2.122e-006
272.0, +2.106e-006
271.0, +2.090e-006
270.0, +2.069e-006
269.0, +2.057e-006
268.0, +2.038e-006
267.0, +2.019e-006
266.0, +2.005e-006
265.0, +1.980e-006
264.0, +1.960e-006
263.0, +1.946e-006
262.0, +1.925e-006
261.0, +1.915e-006
260.0, +1.899e-006
259.0, +1.884e-006
258.0, +1.872e-006
257.0, +1.852e-006
256.0, +1.831e-006
255.0, +1.814e-006
254.0, +1.790e-006
253.0, +1.773e-006
252.0, +1.752e-006
251.0, +1.736e-006
250.0, +1.728e-006
249.0, +1.714e-006
248.0, +1.703e-006
247.0, +1.693e-006
246.0, +1.674e-006
245.0, +1.663e-006
244.0, +1.642e-006
243.0, +1.621e-006
242.0, +1.607e-006
241.0, +1.584e-006
240.0, +1.566e-006
239.0, +1.552e-006
238.0, +1.535e-006
237.0, +1.528e-006
236.0, +1.514e-006
235.0, +1.501e-006
234.0, +1.493e-006
233.0, +1.476e-006
232.0, +1.465e-006
231.0, +1.447e-006
230.0, +1.425e-006
229.0, +1.411e-006
228.0, +1.389e-006
227.0, +1.371e-006
226.0, +1.358e-006
225.0, +1.338e-006
224.0, +1.328e-006
223.0, +1.317e-006
222.0, +1.301e-006
221.0, +1.294e-006
220.0, +1.277e-006
219.0, +1.263e-006
218.0, +1.248e-006
217.0, +1.222e-006
216.0, +1.204e-006
215.0, +1.185e-006
214.0, +1.162e-006
213.0, +1.148e-006
212.0, +1.128e-006
211.0, +1.112e-006
210.0, +1.103e-006
209.0, +1.080e-006
208.0, +1.063e-006
207.0, +1.044e-006
206.0, +1.019e-006
205.0, +9.992e-007
204.0, +9.766e-007
203.0, +9.565e-007
202.0, +9.465e-007
201.0, +9.286e-007
200.0, +9.147e-007
199.0, +8.977e-007
198.0, +8.776e-007
197.0, +8.584e-007
196.0, +8.309e-007
195.0, +8.048e-007
194.0, +7.839e-007
193.0, +7.564e-007
192.0, +7.359e-007
191.0, +7.163e-007
190.0, +6.893e-007
189.0, +6.679e-007
188.0, +6.413e-007
187.0, +6.147e-007
186.0, +5.933e-007
185.0, +5.650e-007
184.0, +5.402e-007
183.0, +5.162e-007
182.0, +4.878e-007
181.0, +4.643e-007
180.0, +4.351e-007
179.0, +4.072e-007
178.0, +3.793e-007
177.0, +3.379e-007
176.0, +3.034e-007
175.0, +2.712e-007
174.0, +2.363e-007
173.0, +2.071e-007
172.0, +1.713e-007
171.0, +1.373e-007
170.0, +1.090e-007
169.0, +7.411e-008
168.0, +4.403e-008
167.0, +6.976e-009
166.0, -3.793e-008
165.0, -7.891e-008
164.0, -1.216e-007
163.0, -1.609e-007
162.0, -2.023e-007
161.0, -2.537e-007
160.0, -2.995e-007
159.0, -3.427e-007
158.0, -3.945e-007
157.0, -4.442e-007
156.0, -4.970e-007
155.0, -5.467e-007
154.0, -5.933e-007
153.0, -6.496e-007
152.0, -7.023e-007
151.0, -7.577e-007
150.0, -8.174e-007
149.0, -8.741e-007
148.0, -9.369e-007
147.0, -1.003e-006
146.0, -1.065e-006
145.0, -1.138e-006
144.0, -1.205e-006
143.0, -1.270e-006
142.0, -1.344e-006
141.0, -1.413e-006
140.0, -1.491e-006
139.0, -1.567e-006
138.0, -1.636e-006
137.0, -1.719e-006
136.0, -1.800e-006
135.0, -1.883e-006
134.0, -1.971e-006
133.0, -2.050e-006
132.0, -2.135e-006
131.0, -2.223e-006
130.0, -2.308e-006
129.0, -2.405e-006
128.0, -2.495e-006
127.0, -2.590e-006
126.0, -2.691e-006
125.0, -2.788e-006
124.0, -2.891e-006
123.0, -2.993e-006
122.0, -3.088e-006
121.0, -3.193e-006
120.0, -3.295e-006
119.0, -3.401e-006
118.0, -3.510e-006
117.0, -3.617e-006
116.0, -3.731e-006
115.0, -3.844e-006
114.0, -3.958e-006
113.0, -4.078e-006
112.0, -4.190e-006
111.0, -4.308e-006
110.0, -4.426e-006
109.0, -4.537e-006
108.0, -4.656e-006
107.0, -4.771e-006
106.0, -4.887e-006
105.0, -5.006e-006
104.0, -5.121e-006
103.0, -5.240e-006
102.0, -5.358e-006
101.0, -5.472e-006
100.0, -5.590e-006
99.0, -5.705e-006
98.0, -5.816e-006
97.0, -5.934e-006
96.0, -6.046e-006
95.0, -6.160e-006
94.0, -6.275e-006
93.0, -6.383e-006
92.0, -6.493e-006
91.0, -6.600e-006
90.0, -6.698e-006
89.0, -6.803e-006
88.0, -6.905e-006
87.0, -7.001e-006
86.0, -7.102e-006
85.0, -7.193e-006
84.0, -7.292e-006
83.0, -7.386e-006
82.0, -7.469e-006
81.0, -7.554e-006
80.0, -7.636e-006
79.0, -7.712e-006
78.0, -7.791e-006
77.0, -7.859e-006
76.0, -7.927e-006
75.0, -7.997e-006
74.0, -8.061e-006
73.0, -8.124e-006
72.0, -8.177e-006
71.0, -8.230e-006
70.0, -8.285e-006
69.0, -8.331e-006
68.0, -8.376e-006
67.0, -8.413e-006
66.0, -8.449e-006
65.0, -8.494e-006
64.0, -8.524e-006
63.0, -8.555e-006
62.0, -8.583e-006
61.0, -8.604e-006
60.0, -8.627e-006
59.0, -8.643e-006
58.0, -8.652e-006
57.0, -8.664e-006
56.0, -8.670e-006
55.0, -8.677e-006
54.0, -8.686e-006
53.0, -8.687e-006
52.0, -8.688e-006
51.0, -8.684e-006
50.0, -8.677e-006
49.0, -8.670e-006
48.0, -8.662e-006
47.0, -8.651e-006
46.0, -8.643e-006
45.0, -8.626e-006
44.0, -8.614e-006
43.0, -8.595e-006
42.0, -8.574e-006
41.0, -8.552e-006
40.0, -8.526e-006
39.0, -8.501e-006
38.0, -8.482e-006
37.0, -8.459e-006
36.0, -8.441e-006
35.0, -8.413e-006
34.0, -8.383e-006
33.0, -8.356e-006
32.0, -8.322e-006
31.0, -8.288e-006
30.0, -8.255e-006
29.0, -8.216e-006
28.0, -8.185e-006
27.0, -8.154e-006
26.0, -8.120e-006
25.0, -8.092e-006
24.0, -8.058e-006
23.0, -8.022e-006
22.0, -7.990e-006
21.0, -7.957e-006
20.0, -7.925e-006
19.0, -7.888e-006
18.0, -7.847e-006
17.0, -7.814e-006
16.0, -7.779e-006
15.0, -7.748e-006
14.0, -7.717e-006
13.0, -7.681e-006
12.0, -7.648e-006
11.0, -7.612e-006
10.0, -7.577e-006
9.0, -7.549e-006
8.0, -7.511e-006
7.0, -7.473e-006
6.0, -7.441e-006
5.0, -7.407e-006
4.0, -7.379e-006
3.0, -7.349e-006
2.0, -7.321e-006
1.0, -7.303e-006
0.0, -7.283e-006
-1.0, -7.259e-006
-2.0, -7.238e-006
-3.0, -7.210e-006
-4.0, -7.184e-006
-5.0, -7.148e-006
-6.0, -7.106e-006
-7.0, -7.071e-006
-8.0, -7.036e-006
-9.0, -7.002e-006
-10.0, -6.977e-006
-11.0, -6.948e-006
-12.0, -6.926e-006
-13.0, -6.904e-006
-14.0, -6.880e-006
-15.0, -6.863e-006
-16.0, -6.837e-006
-17.0, -6.810e-006
-18.0, -6.784e-006
-19.0, -6.759e-006
-20.0, -6.737e-006
-21.0, -6.709e-006
-22.0, -6.677e-006
-23.0, -6.656e-006
-24.0, -6.632e-006
-25.0, -6.610e-006
-26.0, -6.587e-006
-27.0, -6.560e-006
-28.0, -6.544e-006
-29.0, -6.526e-006
-30.0, -6.505e-006
-31.0, -6.491e-006
-32.0, -6.471e-006
-33.0, -6.453e-006
-34.0, -6.439e-006
-35.0, -6.418e-006
-36.0, -6.401e-006
-37.0, -6.381e-006
-38.0, -6.360e-006
-39.0, -6.345e-006
-40.0, -6.330e-006
-41.0, -6.312e-006
-42.0, -6.301e-006
-43.0, -6.286e-006
-44.0, -6.279e-006
-45.0, -6.264e-006
-46.0, -6.250e-006
-47.0, -6.238e-006
-48.0, -6.220e-006
-49.0, -6.203e-006
-50.0, -6.189e-006
-51.0, -6.168e-006
-52.0, -6.155e-006
-53.0, -6.141e-006
-54.0, -6.127e-006
-55.0, -6.120e-006
-56.0, -6.112e-006
-57.0, -6.105e-006
-58.0, -6.100e-006
-59.0, -6.093e-006
-60.0, -6.086e-006
-61.0, -6.077e-006
-62.0, -6.070e-006
-63.0, -6.063e-006
-64.0, -6.051e-006
-65.0, -6.041e-006
-66.0, -6.034e-006
-67.0, -6.020e-006
-68.0, -6.008e-006
-69.0, -5.992e-006
-70.0, -5.977e-006
-71.0, -5.971e-006
-72.0, -5.957e-006
-73.0, -5.944e-006
-74.0, -5.941e-006
-75.0, -5.934e-006
-76.0, -5.930e-006
-77.0, -5.925e-006
-78.0, -5.918e-006
-79.0, -5.917e-006
-80.0, -5.916e-006
-81.0, -5.912e-006
-82.0, -5.911e-006
-83.0, -5.908e-006
-84.0, -5.908e-006
-85.0, -5.905e-006
-86.0, -5.902e-006
-87.0, -5.902e-006
-88.0, -5.896e-006
-89.0, -5.893e-006
-90.0, -5.893e-006
-91.0, -5.886e-006
-92.0, -5.886e-006
-93.0, -5.882e-006
-94.0, -5.875e-006
-95.0, -5.882e-006
-96.0, -5.878e-006
-97.0, -5.877e-006
-98.0, -5.880e-006
-99.0, -5.876e-006
-100.0, -5.881e-006
-101.0, -5.882e-006
-102.0, -5.876e-006
-103.0, -5.883e-006
-104.0, -5.885e-006
-105.0, -5.889e-006
-106.0, -5.894e-006
-107.0, -5.895e-006
-108.0, -5.901e-006
-109.0, -5.904e-006
-110.0, -5.904e-006
-111.0, -5.906e-006
-112.0, -5.906e-006
-113.0, -5.908e-006
-114.0, -5.913e-006
-115.0, -5.913e-006
-116.0, -5.921e-006
-117.0, -5.925e-006
-118.0, -5.929e-006
-119.0, -5.936e-006
-120.0, -5.943e-006
-121.0, -5.947e-006
-122.0, -5.962e-006
-123.0, -5.968e-006
-124.0, -5.984e-006
-125.0, -5.998e-006
-126.0, -6.011e-006
-127.0, -6.026e-006
-128.0, -6.039e-006
-129.0, -6.047e-006
-130.0, -6.062e-006
-131.0, -6.070e-006
-132.0, -6.080e-006
-133.0, -6.087e-006
-134.0, -6.096e-006
-135.0, -6.111e-006
-136.0, -6.123e-006
-137.0, -6.137e-006
-138.0, -6.153e-006
-139.0, -6.169e-006
-140.0, -6.190e-006
-141.0, -6.209e-006
-142.0, -6.228e-006
-143.0, -6.250e-006
-144.0, -6.265e-006
-145.0, -6.284e-006
-146.0, -6.307e-006
-147.0, -6.326e-006
-148.0, -6.353e-006
-149.0, -6.374e-006
-150.0, -6.399e-006
-151.0, -6.428e-006
-152.0, -6.449e-006
-153.0, -6.472e-006
-154.0, -6.500e-006
-155.0, -6.521e-006
-156.0, -6.552e-006
-157.0, -6.580e-006
-158.0, -6.607e-006
-159.0, -6.642e-006
-160.0, -6.672e-006
-161.0, -6.709e-006
-162.0, -6.748e-006
-163.0, -6.779e-006
-164.0, -6.815e-006
-165.0, -6.851e-006
-166.0, -6.886e-006
-167.0, -6.931e-006
-168.0, -6.966e-006
-169.0, -7.002e-006
-170.0, -7.044e-006
-171.0, -7.085e-006
-172.0, -7.132e-006
-173.0, -7.174e-006
-174.0, -7.210e-006
-175.0, -7.259e-006
-176.0, -7.307e-006
-177.0, -7.351e-006
-178.0, -7.400e-006
-179.0, -7.445e-006
-180.0, -7.501e-006
-181.0, -7.551e-006
-182.0, -7.599e-006
-183.0, -7.655e-006
-184.0, -7.709e-006
-185.0, -7.760e-006
-186.0, -7.817e-006
-187.0, -7.871e-006
-188.0, -7.931e-006
-189.0, -7.986e-006
-190.0, -8.038e-006
-191.0, -8.100e-006
-192.0, -8.160e-006
-193.0, -8.219e-006
-194.0, -8.280e-006
-195.0, -8.342e-006
-196.0, -8.410e-006
-197.0, -8.473e-006
-198.0, -8.534e-006
-199.0, -8.606e-006
-200.0, -8.667e-006
-201.0, -8.734e-006
-202.0, -8.804e-006
-203.0, -8.868e-006
-204.0, -8.945e-006
-205.0, -9.014e-006
-206.0, -9.078e-006
-207.0, -9.156e-006
-208.0, -9.226e-006
-209.0, -9.293e-006
-210.0, -9.369e-006
-211.0, -9.434e-006
-212.0, -9.506e-006
-213.0, -9.580e-006
-214.0, -9.649e-006
-215.0, -9.730e-006
-216.0, -9.804e-006
-217.0, -9.877e-006
-218.0, -9.954e-006
-219.0, -1.003e-005
-220.0, -1.011e-005
-221.0, -1.018e-005
-222.0, -1.025e-005
-223.0, -1.033e-005
-224.0, -1.040e-005
-225.0, -1.048e-005
-226.0, -1.056e-005
-227.0, -1.063e-005
-228.0, -1.071e-005
-229.0, -1.078e-005
-230.0, -1.085e-005
-231.0, -1.094e-005
-232.0, -1.100e-005
-233.0, -1.108e-005
-234.0, -1.116e-005
-235.0, -1.124e-005
-236.0, -1.132e-005
-237.0, -1.139e-005
-238.0, -1.147e-005
-239.0, -1.154e-005
-240.0, -1.162e-005
-241.0, -1.169e-005
-242.0, -1.177e-005
-243.0, -1.184e-005
-244.0, -1.192e-005
-245.0, -1.200e-005
-246.0, -1.208e-005
-247.0, -1.216e-005
-248.0, -1.223e-005
-249.0, -1.231e-005
-250.0, -1.238e-005
-251.0, -1.246e-005
-252.0, -1.253e-005
-253.0, -1.261e-005
-254.0, -1.268e-005
-255.0, -1.276e-005
-256.0, -1.284e-005
-257.0, -1.292e-005
-258.0, -1.299e-005
-259.0, -1.306e-005
-260.0, -1.314e-005
-261.0, -1.321e-005
-262.0, -1.329e-005
-263.0, -1.336e-005
-264.0, -1.344e-005
-265.0, -1.352e-005
-266.0, -1.360e-005
-267.0, -1.368e-005
-268.0, -1.376e-005
-269.0, -1.383e-005
-270.0, -1.390e-005
-271.0, -1.398e-005
-272.0, -1.406e-005
-273.0, -1.413e-005
-274.0, -1.421e-005
-275.0, -1.429e-005
-276.0, -1.437e-005
-277.0, -1.445e-005
-278.0, -1.451e-005
-279.0, -1.459e-005
-280.0, -1.467e-005
-281.0, -1.475e-005
-282.0, -1.483e-005
-283.0, -1.490e-005
-284.0, -1.498e-005
-285.0, -1.506e-005
-286.0, -1.513e-005
-287.0, -1.521e-005
-288.0, -1.528e-005
-289.0, -1.535e-005
-290.0, -1.543e-005
-291.0, -1.550e-005
-292.0, -1.557e-005
-293.0, -1.565e-005
-294.0, -1.572e-005
-295.0, -1.580e-005
-296.0, -1.587e-005
-297.0, -1.595e-005
-298.0, -1.602e-005
-299.0, -1.609e-005
-300.0, -1.616e-005
-301.0, -1.623e-005
-302.0, -1.630e-005
-303.0, -1.638e-005
-304.0, -1.644e-005
-305.0, -1.651e-005
-306.0, -1.658e-005
-307.0, -1.665e-005
-308.0, -1.672e-005
-309.0, -1.679e-005
-310.0, -1.685e-005
-311.0, -1.692e-005
-312.0, -1.698e-005
-313.0, -1.705e-005
-314.0, -1.711e-005
-315.0, -1.717e-005
-316.0, -1.723e-005
-317.0, -1.729e-005
-318.0, -1.734e-005
-319.0, -1.740e-005
-320.0, -1.745e-005
-321.0, -1.751e-005
-322.0, -1.756e-005
-323.0, -1.761e-005
-324.0, -1.767e-005
-325.0, -1.772e-005
-326.0, -1.777e-005
-327.0, -1.782e-005
-328.0, -1.787e-005
-329.0, -1.791e-005
-330.0, -1.795e-005
-331.0, -1.800e-005
-332.0, -1.804e-005
-333.0, -1.808e-005
-334.0, -1.812e-005
-335.0, -1.816e-005
-336.0, -1.819e-005
-337.0, -1.823e-005
-338.0, -1.827e-005
-339.0, -1.830e-005
-340.0, -1.833e-005
-341.0, -1.837e-005
-342.0, -1.839e-005
-343.0, -1.843e-005
-344.0, -1.845e-005
-345.0, -1.848e-005
-346.0, -1.850e-005
-347.0, -1.853e-005
-348.0, -1.855e-005
-349.0, -1.857e-005
-350.0, -1.858e-005
-351.0, -1.860e-005
-352.0, -1.861e-005
-353.0, -1.863e-005
-354.0, -1.864e-005
-355.0, -1.866e-005
-356.0, -1.868e-005
-357.0, -1.870e-005
-358.0, -1.871e-005
-359.0, -1.873e-005
-360.0, -1.874e-005
-361.0, -1.874e-005
-362.0, -1.875e-005
-363.0, -1.875e-005
-364.0, -1.875e-005
-365.0, -1.875e-005
-366.0, -1.875e-005
-367.0, -1.875e-005
-368.0, -1.875e-005
-369.0, -1.875e-005
-370.0, -1.875e-005
-371.0, -1.875e-005
-372.0, -1.875e-005
-373.0, -1.875e-005
-374.0, -1.874e-005
-375.0, -1.874e-005
-376.0, -1.872e-005
-377.0, -1.871e-005
-378.0, -1.870e-005
-379.0, -1.868e-005
-380.0, -1.867e-005
-381.0, -1.865e-005
-382.0, -1.863e-005
-383.0, -1.863e-005
-384.0, -1.862e-005
-385.0, -1.860e-005
-386.0, -1.860e-005
-387.0, -1.859e-005
-388.0, -1.858e-005
-389.0, -1.856e-005
-390.0, -1.854e-005
-391.0, -1.852e-005
-392.0, -1.850e-005
-393.0, -1.848e-005
-394.0, -1.845e-005
-395.0, -1.843e-005
-396.0, -1.842e-005
-397.0, -1.840e-005
-398.0, -1.838e-005
-399.0, -1.837e-005
-400.0, -1.834e-005
-401.0, -1.832e-005
-402.0, -1.830e-005
-403.0, -1.827e-005
-404.0, -1.825e-005
-405.0, -1.823e-005
-406.0, -1.821e-005
-407.0, -1.820e-005
-408.0, -1.817e-005
-409.0, -1.815e-005
-410.0, -1.812e-005
-411.0, -1.810e-005
-412.0, -1.807e-005
-413.0, -1.805e-005
-414.0, -1.801e-005
-415.0, -1.799e-005
-416.0, -1.796e-005
-417.0, -1.793e-005
-418.0, -1.791e-005
-419.0, -1.787e-005
-420.0, -1.785e-005
-421.0, -1.782e-005
-422.0, -1.779e-005
-423.0, -1.777e-005
-424.0, -1.774e-005
-425.0, -1.771e-005
-426.0, -1.768e-005
-427.0, -1.765e-005
-428.0, -1.762e-005
-429.0, -1.759e-005
-430.0, -1.756e-005
-431.0, -1.754e-005
-432.0, -1.752e-005
-433.0, -1.749e-005
-434.0, -1.746e-005
-435.0, -1.743e-005
-436.0, -1.741e-005
-437.0, -1.738e-005
-438.0, -1.735e-005
-439.0, -1.732e-005
-440.0, -1.729e-005
-441.0, -1.726e-005
-442.0, -1.723e-005
-443.0, -1.720e-005
-444.0, -1.717e-005
-445.0, -1.715e-005
-446.0, -1.712e-005
-447.0, -1.710e-005
-448.0, -1.707e-005
-449.0, -1.704e-005
-450.0, -1.701e-005
-451.0, -1.698e-005
-452.0, -1.695e-005
-453.0, -1.693e-005
-454.0, -1.689e-005
-455.0, -1.686e-005
-456.0, -1.683e-005
-457.0, -1.680e-005
-458.0, -1.678e-005
-459.0, -1.675e-005
-460.0, -1.672e-005
-461.0, -1.669e-005
-462.0, -1.666e-005
-463.0, -1.664e-005
-464.0, -1.662e-005
-465.0, -1.659e-005
-466.0, -1.657e-005
-467.0, -1.654e-005
-468.0, -1.652e-005
-469.0, -1.648e-005
-470.0, -1.645e-005
-471.0, -1.643e-005
-472.0, -1.640e-005
-473.0, -1.637e-005
-474.0, -1.634e-005
-475.0, -1.631e-005
-476.0, -1.629e-005
-477.0, -1.627e-005
-478.0, -1.624e-005
-479.0, -1.622e-005
-480.0, -1.620e-005
-481.0, -1.617e-005
-482.0, -1.614e-005
-483.0, -1.612e-005
-484.0, -1.609e-005
-485.0, -1.606e-005
-486.0, -1.604e-005
-487.0, -1.602e-005
-488.0, -1.599e-005
-489.0, -1.597e-005
-490.0, -1.594e-005
-491.0, -1.592e-005
-492.0, -1.590e-005
-493.0, -1.588e-005
-494.0, -1.585e-005
-495.0, -1.584e-005
-496.0, -1.582e-005
-497.0, -1.579e-005
-498.0, -1.577e-005
-499.0, -1.575e-005
-500.0, -1.573e-005
-501.0, -1.570e-005
-502.0, -1.567e-005
-503.0, -1.565e-005
-504.0, -1.562e-005
-505.0, -1.560e-005
-506.0, -1.558e-005
-507.0, -1.555e-005
-508.0, -1.553e-005
-509.0, -1.552e-005
-510.0, -1.549e-005
-511.0, -1.548e-005
-512.0, -1.546e-005
-513.0, -1.545e-005
-514.0, -1.543e-005
-515.0, -1.541e-005
-516.0, -1.539e-005
-517.0, -1.537e-005
-518.0, -1.535e-005
-519.0, -1.533e-005
-520.0, -1.531e-005
-521.0, -1.529e-005
-522.0, -1.527e-005
-523.0, -1.525e-005
-524.0, -1.523e-005
-525.0, -1.521e-005
-526.0, -1.519e-005
-527.0, -1.518e-005
-528.0, -1.516e-005
-529.0, -1.514e-005
-530.0, -1.512e-005
-531.0, -1.510e-005
-532.0, -1.509e-005
-533.0, -1.507e-005
-534.0, -1.505e-005
-535.0, -1.504e-005
-536.0, -1.502e-005
-537.0, -1.500e-005
-538.0, -1.499e-005
-539.0, -1.497e-005
-540.0, -1.495e-005
-541.0, -1.493e-005
-542.0, -1.491e-005
-543.0, -1.490e-005
-544.0, -1.488e-005
-545.0, -1.487e-005
-546.0, -1.486e-005
-547.0, -1.484e-005
-548.0, -1.483e-005
-549.0, -1.481e-005
-550.0, -1.478e-005
-551.0, -1.477e-005
-552.0, -1.476e-005
-553.0, -1.474e-005
-554.0, -1.473e-005
-555.0, -1.471e-005
-556.0, -1.471e-005
-557.0, -1.470e-005
-558.0, -1.468e-005
-559.0, -1.468e-005
-560.0, -1.466e-005
-561.0, -1.465e-005
-562.0, -1.463e-005
-563.0, -1.461e-005
-564.0, -1.460e-005
-565.0, -1.458e-005
-566.0, -1.456e-005
-567.0, -1.455e-005
-568.0, -1.453e-005
-569.0, -1.452e-005
-570.0, -1.451e-005
-571.0, -1.450e-005
-572.0, -1.449e-005
-573.0, -1.448e-005
-574.0, -1.446e-005
-575.0, -1.445e-005
-576.0, -1.444e-005
-577.0, -1.442e-005
-578.0, -1.441e-005
-579.0, -1.440e-005
-580.0, -1.439e-005
-581.0, -1.438e-005
-582.0, -1.436e-005
-583.0, -1.435e-005
-584.0, -1.434e-005
-585.0, -1.433e-005
-586.0, -1.432e-005
-587.0, -1.431e-005
-588.0, -1.430e-005
-589.0, -1.430e-005
-590.0, -1.429e-005
-591.0, -1.428e-005
-592.0, -1.427e-005
-593.0, -1.426e-005
-594.0, -1.425e-005
-595.0, -1.424e-005
-596.0, -1.423e-005
-597.0, -1.421e-005
-598.0, -1.420e-005
-599.0, -1.419e-005
-600.0, -1.417e-005
-601.0, -1.416e-005
-602.0, -1.415e-005
-603.0, -1.414e-005
-604.0, -1.413e-005
-605.0, -1.413e-005
-606.0, -1.412e-005
-607.0, -1.412e-005
-608.0, -1.411e-005
-609.0, -1.410e-005
-610.0, -1.410e-005
-611.0, -1.409e-005
-612.0, -1.408e-005
-613.0, -1.407e-005
-614.0, -1.405e-005
-615.0, -1.405e-005
-616.0, -1.404e-005
-617.0, -1.404e-005
-618.0, -1.401e-005
-619.0, -1.400e-005
-620.0, -1.400e-005
*
Segment = 2
Positive
Number of Data Points = 920
#
-619.0, -1.392e-005
-618.0, -1.353e-005
-617.0, -1.325e-005
-616.0, -1.302e-005
-615.0, -1.276e-005
-614.0, -1.256e-005
-613.0, -1.239e-005
-612.0, -1.223e-005
-611.0, -1.210e-005
-610.0, -1.198e-005
-609.0, -1.187e-005
-608.0, -1.179e-005
-607.0, -1.169e-005
-606.0, -1.160e-005
-605.0, -1.153e-005
-604.0, -1.145e-005
-603.0, -1.138e-005
-602.0, -1.131e-005
-601.0, -1.124e-005
-600.0, -1.118e-005
-599.0, -1.112e-005
-598.0, -1.105e-005
-597.0, -1.099e-005
-596.0, -1.093e-005
-595.0, -1.087e-005
-594.0, -1.082e-005
-593.0, -1.076e-005
-592.0, -1.071e-005
-591.0, -1.064e-005
-590.0, -1.059e-005
-589.0, -1.054e-005
-588.0, -1.048e-005
-587.0, -1.043e-005
-586.0, -1.038e-005
-585.0, -1.033e-005
-584.0, -1.028e-005
-583.0, -1.023e-005
-582.0, -1.018e-005
-581.0, -1.013e-005
-580.0, -1.009e-005
-579.0, -1.004e-005
-578.0, -9.995e-006
-577.0, -9.951e-006
-576.0, -9.912e-006
-575.0, -9.865e-006
-574.0, -9.818e-006
-573.0, -9.772e-006
-572.0, -9.724e-006
-571.0, -9.684e-006
-570.0, -9.640e-006
-569.0, -9.595e-006
-568.0, -9.553e-006
-567.0, -9.510e-006
-566.0, -9.474e-006
-565.0, -9.437e-006
-564.0, -9.389e-006
-563.0, -9.350e-006
-562.0, -9.313e-006
-561.0, -9.277e-006
-560.0, -9.242e-006
-559.0, -9.197e-006
-558.0, -9.155e-006
-557.0, -9.125e-006
-556.0, -9.086e-006
-555.0, -9.050e-006
-554.0, -9.009e-006
-553.0, -8.968e-006
-552.0, -8.937e-006
-551.0, -8.902e-006
-550.0, -8.867e-006
-549.0, -8.831e-006
-548.0, -8.787e-006
-547.0, -8.752e-006
-546.0, -8.720e-006
-545.0, -8.683e-006
-544.0, -8.648e-006
-543.0, -8.606e-006
-542.0, -8.572e-006
-541.0, -8.543e-006
-540.0, -8.508e-006
-539.0, -8.477e-006
-538.0, -8.441e-006
-537.0, -8.405e-006
-536.0, -8.372e-006
-535.0, -8.339e-006
-534.0, -8.307e-006
-533.0, -8.272e-006
-532.0, -8.231e-006
-531.0, -8.199e-006
-530.0, -8.165e-006
-529.0, -8.136e-006
-528.0, -8.105e-006
-527.0, -8.068e-006
-526.0, -8.039e-006
-525.0, -8.010e-006
-524.0, -7.976e-006
-523.0, -7.948e-006
-522.0, -7.915e-006
-521.0, -7.884e-006
-520.0, -7.856e-006
-519.0, -7.820e-006
-518.0, -7.790e-006
-517.0, -7.761e-006
-516.0, -7.727e-006
-515.0, -7.699e-006
-514.0, -7.671e-006
-513.0, -7.640e-006
-512.0, -7.613e-006
-511.0, -7.581e-006
-510.0, -7.553e-006
-509.0, -7.525e-006
-508.0, -7.490e-006
-507.0, -7.457e-006
-506.0, -7.425e-006
-505.0, -7.395e-006
-504.0, -7.367e-006
-503.0, -7.335e-006
-502.0, -7.307e-006
-501.0, -7.283e-006
-500.0, -7.248e-006
-499.0, -7.221e-006
-498.0, -7.188e-006
-497.0, -7.160e-006
-496.0, -7.135e-006
-495.0, -7.101e-006
-494.0, -7.069e-006
-493.0, -7.043e-006
-492.0, -7.010e-006
-491.0, -6.983e-006
-490.0, -6.955e-006
-489.0, -6.924e-006
-488.0, -6.903e-006
-487.0, -6.874e-006
-486.0, -6.848e-006
-485.0, -6.824e-006
-484.0, -6.796e-006
-483.0, -6.769e-006
-482.0, -6.739e-006
-481.0, -6.707e-006
-480.0, -6.680e-006
-479.0, -6.648e-006
-478.0, -6.621e-006
-477.0, -6.592e-006
-476.0, -6.563e-006
-475.0, -6.539e-006
-474.0, -6.515e-006
-473.0, -6.491e-006
-472.0, -6.469e-006
-471.0, -6.438e-006
-470.0, -6.411e-006
-469.0, -6.385e-006
-468.0, -6.352e-006
-467.0, -6.325e-006
-466.0, -6.294e-006
-465.0, -6.267e-006
-464.0, -6.244e-006
-463.0, -6.216e-006
-462.0, -6.188e-006
-461.0, -6.166e-006
-460.0, -6.137e-006
-459.0, -6.115e-006
-458.0, -6.089e-006
-457.0, -6.061e-006
-456.0, -6.039e-006
-455.0, -6.011e-006
-454.0, -5.983e-006
-453.0, -5.960e-006
-452.0, -5.931e-006
-451.0, -5.908e-006
-450.0, -5.879e-006
-449.0, -5.852e-006
-448.0, -5.828e-006
-447.0, -5.800e-006
-446.0, -5.774e-006
-445.0, -5.748e-006
-444.0, -5.719e-006
-443.0, -5.700e-006
-442.0, -5.673e-006
-441.0, -5.646e-006
-440.0, -5.619e-006
-439.0, -5.590e-006
-438.0, -5.565e-006
-437.0, -5.538e-006
-436.0, -5.505e-006
-435.0, -5.485e-006
-434.0, -5.458e-006
-433.0, -5.434e-006
-432.0, -5.407e-006
-431.0, -5.378e-006
-430.0, -5.352e-006
-429.0, -5.332e-006
-428.0, -5.299e-006
-427.0, -5.276e-006
-426.0, -5.247e-006
-425.0, -5.221e-006
-424.0, -5.198e-006
-423.0, -5.169e-006
-422.0, -5.142e-006
-421.0, -5.119e-006
-420.0, -5.087e-006
-419.0, -5.063e-006
-418.0, -5.036e-006
-417.0, -5.008e-006
-416.0, -4.987e-006
-415.0, -4.959e-006
-414.0, -4.937e-006
-413.0, -4.918e-006
-412.0, -4.891e-006
-411.0, -4.868e-006
-410.0, -4.840e-006
-409.0, -4.812e-006
-408.0, -4.790e-006
-407.0, -4.762e-006
-406.0, -4.739e-006
-405.0, -4.718e-006
-404.0, -4.690e-006
-403.0, -4.669e-006
-402.0, -4.641e-006
-401.0, -4.613e-006
-400.0, -4.591e-006
-399.0, -4.563e-006
-398.0, -4.542e-006
-397.0, -4.520e-006
-396.0, -4.490e-006
-395.0, -4.470e-006
-394.0, -4.442e-006
-393.0, -4.415e-006
-392.0, -4.392e-006
-391.0, -4.359e-006
-390.0, -4.333e-006
-389.0, -4.308e-006
-388.0, -4.276e-006
-387.0, -4.251e-006
-386.0, -4.223e-006
-385.0, -4.197e-006
-384.0, -4.179e-006
-383.0, -4.156e-006
-382.0, -4.138e-006
-381.0, -4.116e-006
-380.0, -4.086e-006
-379.0, -4.059e-006
-378.0, -4.032e-006
-377.0, -4.002e-006
-376.0, -3.972e-006
-375.0, -3.939e-006
-374.0, -3.916e-006
-373.0, -3.894e-006
-372.0, -3.866e-006
-371.0, -3.838e-006
-370.0, -3.813e-006
-369.0, -3.788e-006
-368.0, -3.768e-006
-367.0, -3.738e-006
-366.0, -3.715e-006
-365.0, -3.692e-006
-364.0, -3.665e-006
-363.0, -3.639e-006
-362.0, -3.612e-006
-361.0, -3.581e-006
-360.0, -3.555e-006
-359.0, -3.521e-006
-358.0, -3.495e-006
-357.0, -3.467e-006
-356.0, -3.439e-006
-355.0, -3.418e-006
-354.0, -3.393e-006
-353.0, -3.370e-006
-352.0, -3.349e-006
-351.0, -3.318e-006
-350.0, -3.290e-006
-349.0, -3.262e-006
-348.0, -3.223e-006
-347.0, -3.188e-006
-346.0, -3.155e-006
-345.0, -3.125e-006
-344.0, -3.101e-006
-343.0, -3.072e-006
-342.0, -3.044e-006
-341.0, -3.022e-006
-340.0, -2.997e-006
-339.0, -2.974e-006
-338.0, -2.941e-006
-337.0, -2.910e-006
-336.0, -2.882e-006
-335.0, -2.848e-006
-334.0, -2.819e-006
-333.0, -2.788e-006
-332.0, -2.750e-006
-331.0, -2.722e-006
-330.0, -2.690e-006
-329.0, -2.661e-006
-328.0, -2.632e-006
-327.0, -2.595e-006
-326.0, -2.564e-006
-325.0, -2.533e-006
-324.0, -2.499e-006
-323.0, -2.471e-006
-322.0, -2.431e-006
-321.0, -2.395e-006
-320.0, -2.362e-006
-319.0, -2.322e-006
-318.0, -2.291e-006
-317.0, -2.256e-006
-316.0, -2.214e-006
-315.0, -2.186e-006
-314.0, -2.148e-006
-313.0, -2.113e-006
-312.0, -2.082e-006
-311.0, -2.040e-006
-310.0, -2.004e-006
-309.0, -1.964e-006
-308.0, -1.921e-006
-307.0, -1.888e-006
-306.0, -1.851e-006
-305.0, -1.808e-006
-304.0, -1.773e-006
-303.0, -1.732e-006
-302.0, -1.697e-006
-301.0, -1.655e-006
-300.0, -1.607e-006
-299.0, -1.561e-006
-298.0, -1.522e-006
-297.0, -1.480e-006
-296.0, -1.440e-006
-295.0, -1.392e-006
-294.0, -1.351e-006
-293.0, -1.312e-006
-292.0, -1.268e-006
-291.0, -1.220e-006
-290.0, -1.172e-006
-289.0, -1.127e-006
-288.0, -1.088e-006
-287.0, -1.039e-006
-286.0, -9.901e-007
-285.0, -9.500e-007
-284.0, -9.011e-007
-283.0, -8.567e-007
-282.0, -8.035e-007
-281.0, -7.538e-007
-280.0, -7.124e-007
-279.0, -6.609e-007
-278.0, -6.086e-007
-277.0, -5.628e-007
-276.0, -5.097e-007
-275.0, -4.630e-007
-274.0, -4.085e-007
-273.0, -3.566e-007
-272.0, -3.130e-007
-271.0, -2.581e-007
-270.0, -2.058e-007
-269.0, -1.570e-007
-268.0, -9.984e-008
-267.0, -4.884e-008
-266.0, +4.789e-009
-265.0, +5.841e-008
-264.0, +1.085e-007
-263.0, +1.644e-007
-262.0, +2.162e-007
-261.0, +2.681e-007
-260.0, +3.278e-007
-259.0, +3.828e-007
-258.0, +4.386e-007
-257.0, +4.979e-007
-256.0, +5.537e-007
-255.0, +6.143e-007
-254.0, +6.688e-007
-253.0, +7.254e-007
-252.0, +7.878e-007
-251.0, +8.445e-007
-250.0, +9.046e-007
-249.0, +9.622e-007
-248.0, +1.020e-006
-247.0, +1.086e-006
-246.0, +1.141e-006
-245.0, +1.198e-006
-244.0, +1.266e-006
-243.0, +1.324e-006
-242.0, +1.385e-006
-241.0, +1.449e-006
-240.0, +1.508e-006
-239.0, +1.571e-006
-238.0, +1.631e-006
-237.0, +1.695e-006
-236.0, +1.758e-006
-235.0, +1.821e-006
-234.0, +1.886e-006
-233.0, +1.946e-006
-232.0, +2.009e-006
-231.0, +2.080e-006
-230.0, +2.142e-006
-229.0, +2.209e-006
-228.0, +2.278e-006
-227.0, +2.341e-006
-226.0, +2.412e-006
-225.0, +2.481e-006
-224.0, +2.543e-006
-223.0, +2.614e-006
-222.0, +2.679e-006
-221.0, +2.742e-006
-220.0, +2.816e-006
-219.0, +2.880e-006
-218.0, +2.950e-006
-217.0, +3.021e-006
-216.0, +3.084e-006
-215.0, +3.153e-006
-214.0, +3.223e-006
-213.0, +3.285e-006
-212.0, +3.360e-006
-211.0, +3.428e-006
-210.0, +3.496e-006
-209.0, +3.568e-006
-208.0, +3.638e-006
-207.0, +3.714e-006
-206.0, +3.789e-006
-205.0, +3.853e-006
-204.0, +3.924e-006
-203.0, +3.994e-006
-202.0, +4.066e-006
-201.0, +4.138e-006
-200.0, +4.207e-006
-199.0, +4.277e-006
-198.0, +4.349e-006
-197.0, +4.420e-006
-196.0, +4.497e-006
-195.0, +4.568e-006
-194.0, +4.637e-006
-193.0, +4.704e-006
-192.0, +4.776e-006
-191.0, +4.851e-006
-190.0, +4.923e-006
-189.0, +4.993e-006
-188.0, +5.064e-006
-187.0, +5.139e-006
-186.0, +5.214e-006
-185.0, +5.288e-006
-184.0, +5.358e-006
-183.0, +5.433e-006
-182.0, +5.499e-006
-181.0, +5.575e-006
-180.0, +5.651e-006
-179.0, +5.725e-006
-178.0, +5.794e-006
-177.0, +5.865e-006
-176.0, +5.935e-006
-175.0, +6.010e-006
-174.0, +6.073e-006
-173.0, +6.138e-006
-172.0, +6.208e-006
-171.0, +6.271e-006
-170.0, +6.345e-006
-169.0, +6.413e-006
-168.0, +6.481e-006
-167.0, +6.557e-006
-166.0, +6.625e-006
-165.0, +6.692e-006
-164.0, +6.768e-006
-163.0, +6.831e-006
-162.0, +6.901e-006
-161.0, +6.970e-006
-160.0, +7.033e-006
-159.0, +7.104e-006
-158.0, +7.170e-006
-157.0, +7.234e-006
-156.0, +7.304e-006
-155.0, +7.367e-006
-154.0, +7.431e-006
-153.0, +7.496e-006
-152.0, +7.555e-006
-151.0, +7.619e-006
-150.0, +7.677e-006
-149.0, +7.739e-006
-148.0, +7.800e-006
-147.0, +7.856e-006
-146.0, +7.917e-006
-145.0, +7.977e-006
-144.0, +8.033e-006
-143.0, +8.100e-006
-142.0, +8.153e-006
-141.0, +8.209e-006
-140.0, +8.275e-006
-139.0, +8.330e-006
-138.0, +8.385e-006
-137.0, +8.445e-006
-136.0, +8.495e-006
-135.0, +8.555e-006
-134.0, +8.606e-006
-133.0, +8.652e-006
-132.0, +8.708e-006
-131.0, +8.762e-006
-130.0, +8.810e-006
-129.0, +8.861e-006
-128.0, +8.905e-006
-127.0, +8.961e-006
-126.0, +9.010e-006
-125.0, +9.052e-006
-124.0, +9.101e-006
-123.0, +9.147e-006
-122.0, +9.191e-006
-121.0, +9.238e-006
-120.0, +9.280e-006
-119.0, +9.330e-006
-118.0, +9.375e-006
-117.0, +9.411e-006
-116.0, +9.453e-006
-115.0, +9.487e-006
-114.0, +9.529e-006
-113.0, +9.569e-006
-112.0, +9.603e-006
-111.0, +9.641e-006
-110.0, +9.677e-006
-109.0, +9.716e-006
-108.0, +9.763e-006
-107.0, +9.797e-006
-106.0, +9.828e-006
-105.0, +9.862e-006
-104.0, +9.890e-006
-103.0, +9.929e-006
-102.0, +9.959e-006
-101.0, +9.988e-006
-100.0, +1.002e-005
-99.0, +1.004e-005
-98.0, +1.008e-005
-97.0, +1.011e-005
-96.0, +1.013e-005
-95.0, +1.016e-005
-94.0, +1.018e-005
-93.0, +1.021e-005
-92.0, +1.024e-005
-91.0, +1.026e-005
-90.0, +1.028e-005
-89.0, +1.030e-005
-88.0, +1.032e-005
-87.0, +1.034e-005
-86.0, +1.036e-005
-85.0, +1.039e-005
-84.0, +1.041e-005
-83.0, +1.043e-005
-82.0, +1.045e-005
-81.0, +1.047e-005
-80.0, +1.048e-005
-79.0, +1.050e-005
-78.0, +1.052e-005
-77.0, +1.053e-005
-76.0, +1.055e-005
-75.0, +1.056e-005
-74.0, +1.058e-005
-73.0, +1.060e-005
-72.0, +1.061e-005
-71.0, +1.063e-005
-70.0, +1.064e-005
-69.0, +1.064e-005
-68.0, +1.066e-005
-67.0, +1.067e-005
-66.0, +1.067e-005
-65.0, +1.068e-005
-64.0, +1.068e-005
-63.0, +1.069e-005
-62.0, +1.069e-005
-61.0, +1.070e-005
-60.0, +1.071e-005
-59.0, +1.071e-005
-58.0, +1.072e-005
-57.0, +1.072e-005
-56.0, +1.073e-005
-55.0, +1.074e-005
-54.0, +1.074e-005
-53.0, +1.074e-005
-52.0, +1.075e-005
-51.0, +1.075e-005
-50.0, +1.075e-005
-49.0, +1.075e-005
-48.0, +1.075e-005
-47.0, +1.076e-005
-46.0, +1.076e-005
-45.0, +1.076e-005
-44.0, +1.077e-005
-43.0, +1.077e-005
-42.0, +1.077e-005
-41.0, +1.077e-005
-40.0, +1.077e-005
-39.0, +1.078e-005
-38.0, +1.078e-005
-37.0, +1.078e-005
-36.0, +1.079e-005
-35.0, +1.079e-005
-34.0, +1.079e-005
-33.0, +1.080e-005
-32.0, +1.080e-005
-31.0, +1.081e-005
-30.0, +1.081e-005
-29.0, +1.081e-005
-28.0, +1.081e-005
-27.0, +1.081e-005
-26.0, +1.082e-005
-25.0, +1.082e-005
-24.0, +1.082e-005
-23.0, +1.082e-005
-22.0, +1.083e-005
-21.0, +1.083e-005
-20.0, +1.084e-005
-19.0, +1.084e-005
-18.0, +1.084e-005
-17.0, +1.085e-005
-16.0, +1.085e-005
-15.0, +1.085e-005
-14.0, +1.086e-005
-13.0, +1.086e-005
-12.0, +1.086e-005
-11.0, +1.087e-005
-10.0, +1.087e-005
-9.0, +1.088e-005
-8.0, +1.088e-005
-7.0, +1.089e-005
-6.0, +1.090e-005
-5.0, +1.091e-005
-4.0, +1.092e-005
-3.0, +1.092e-005
-2.0, +1.094e-005
-1.0, +1.096e-005
0.0, +1.098e-005
1.0, +1.101e-005
2.0, +1.103e-005
3.0, +1.105e-005
4.0, +1.107e-005
5.0, +1.109e-005
6.0, +1.110e-005
7.0, +1.111e-005
8.0, +1.112e-005
9.0, +1.114e-005
10.0, +1.116e-005
11.0, +1.118e-005
12.0, +1.120e-005
13.0, +1.122e-005
14.0, +1.125e-005
15.0, +1.128e-005
16.0, +1.130e-005
17.0, +1.133e-005
18.0, +1.135e-005
19.0, +1.138e-005
20.0, +1.141e-005
21.0, +1.144e-005
22.0, +1.147e-005
23.0, +1.151e-005
24.0, +1.154e-005
25.0, +1.158e-005
26.0, +1.161e-005
27.0, +1.165e-005
28.0, +1.170e-005
29.0, +1.174e-005
30.0, +1.178e-005
31.0, +1.182e-005
32.0, +1.187e-005
33.0, +1.191e-005
34.0, +1.196e-005
35.0, +1.200e-005
36.0, +1.206e-005
37.0, +1.211e-005
38.0, +1.216e-005
39.0, +1.221e-005
40.0, +1.227e-005
41.0, +1.232e-005
42.0, +1.238e-005
43.0, +1.244e-005
44.0, +1.250e-005
45.0, +1.256e-005
46.0, +1.263e-005
47.0, +1.269e-005
48.0, +1.276e-005
49.0, +1.282e-005
50.0, +1.289e-005
51.0, +1.296e-005
52.0, +1.304e-005
53.0, +1.311e-005
54.0, +1.318e-005
55.0, +1.326e-005
56.0, +1.333e-005
57.0, +1.342e-005
58.0, +1.350e-005
59.0, +1.357e-005
60.0, +1.366e-005
61.0, +1.375e-005
62.0, +1.383e-005
63.0, +1.392e-005
64.0, +1.400e-005
65.0, +1.409e-005
66.0, +1.418e-005
67.0, +1.427e-005
68.0, +1.436e-005
69.0, +1.445e-005
70.0, +1.454e-005
71.0, +1.464e-005
72.0, +1.472e-005
73.0, +1.482e-005
74.0, +1.492e-005
75.0, +1.501e-005
76.0, +1.511e-005
77.0, +1.520e-005
78.0, +1.529e-005
79.0, +1.539e-005
80.0, +1.548e-005
81.0, +1.558e-005
82.0, +1.568e-005
83.0, +1.577e-005
84.0, +1.587e-005
85.0, +1.596e-005
86.0, +1.606e-005
87.0, +1.615e-005
88.0, +1.624e-005
89.0, +1.633e-005
90.0, +1.642e-005
91.0, +1.651e-005
92.0, +1.661e-005
93.0, +1.669e-005
94.0, +1.678e-005
95.0, +1.687e-005
96.0, +1.695e-005
97.0, +1.703e-005
98.0, +1.711e-005
99.0, +1.718e-005
100.0, +1.726e-005
101.0, +1.733e-005
102.0, +1.740e-005
103.0, +1.747e-005
104.0, +1.753e-005
105.0, +1.760e-005
106.0, +1.765e-005
107.0, +1.771e-005
108.0, +1.776e-005
109.0, +1.781e-005
110.0, +1.786e-005
111.0, +1.791e-005
112.0, +1.795e-005
113.0, +1.800e-005
114.0, +1.804e-005
115.0, +1.807e-005
116.0, +1.810e-005
117.0, +1.812e-005
118.0, +1.814e-005
119.0, +1.817e-005
120.0, +1.819e-005
121.0, +1.821e-005
122.0, +1.823e-005
123.0, +1.824e-005
124.0, +1.826e-005
125.0, +1.827e-005
126.0, +1.827e-005
127.0, +1.827e-005
128.0, +1.826e-005
129.0, +1.826e-005
130.0, +1.825e-005
131.0, +1.824e-005
132.0, +1.823e-005
133.0, +1.821e-005
134.0, +1.819e-005
135.0, +1.817e-005
136.0, +1.815e-005
137.0, +1.814e-005
138.0, +1.812e-005
139.0, +1.809e-005
140.0, +1.807e-005
141.0, +1.805e-005
142.0, +1.802e-005
143.0, +1.799e-005
144.0, +1.795e-005
145.0, +1.792e-005
146.0, +1.789e-005
147.0, +1.785e-005
148.0, +1.781e-005
149.0, +1.778e-005
150.0, +1.774e-005
151.0, +1.770e-005
152.0, +1.766e-005
153.0, +1.763e-005
154.0, +1.759e-005
155.0, +1.754e-005
156.0, +1.750e-005
157.0, +1.746e-005
158.0, +1.742e-005
159.0, +1.738e-005
160.0, +1.733e-005
161.0, +1.729e-005
162.0, +1.726e-005
163.0, +1.721e-005
164.0, +1.718e-005
165.0, +1.713e-005
166.0, +1.709e-005
167.0, +1.705e-005
168.0, +1.701e-005
169.0, +1.697e-005
170.0, +1.693e-005
171.0, +1.688e-005
172.0, +1.685e-005
173.0, +1.681e-005
174.0, +1.676e-005
175.0, +1.672e-005
176.0, +1.668e-005
177.0, +1.664e-005
178.0, +1.660e-005
179.0, +1.655e-005
180.0, +1.652e-005
181.0, +1.648e-005
182.0, +1.645e-005
183.0, +1.641e-005
184.0, +1.637e-005
185.0, +1.633e-005
186.0, +1.629e-005
187.0, +1.626e-005
188.0, +1.623e-005
189.0, +1.619e-005
190.0, +1.615e-005
191.0, +1.612e-005
192.0, +1.608e-005
193.0, +1.605e-005
194.0, +1.602e-005
195.0, +1.598e-005
196.0, +1.595e-005
197.0, +1.592e-005
198.0, +1.588e-005
199.0, +1.585e-005
200.0, +1.582e-005
201.0, +1.580e-005
202.0, +1.576e-005
203.0, +1.574e-005
204.0, +1.572e-005
205.0, +1.569e-005
206.0, +1.566e-005
207.0, +1.563e-005
208.0, +1.560e-005
209.0, +1.558e-005
210.0, +1.555e-005
211.0, +1.552e-005
212.0, +1.550e-005
213.0, +1.547e-005
214.0, +1.544e-005
215.0, +1.542e-005
216.0, +1.539e-005
217.0, +1.537e-005
218.0, +1.535e-005
219.0, +1.533e-005
220.0, +1.531e-005
221.0, +1.528e-005
222.0, +1.526e-005
223.0, +1.524e-005
224.0, +1.522e-005
225.0, +1.520e-005
226.0, +1.518e-005
227.0, +1.515e-005
228.0, +1.513e-005
229.0, +1.511e-005
230.0, +1.509e-005
231.0, +1.506e-005
232.0, +1.504e-005
233.0, +1.503e-005
234.0, +1.501e-005
235.0, +1.499e-005
236.0, +1.498e-005
237.0, +1.496e-005
238.0, +1.494e-005
239.0, +1.493e-005
240.0, +1.492e-005
241.0, +1.490e-005
242.0, +1.488e-005
243.0, +1.486e-005
244.0, +1.485e-005
245.0, +1.484e-005
246.0, +1.482e-005
247.0, +1.480e-005
248.0, +1.478e-005
249.0, +1.477e-005
250.0, +1.476e-005
251.0, +1.475e-005
252.0, +1.473e-005
253.0, +1.471e-005
254.0, +1.470e-005
255.0, +1.468e-005
256.0, +1.466e-005
257.0, +1.465e-005
258.0, +1.464e-005
259.0, +1.462e-005
260.0, +1.462e-005
261.0, +1.461e-005
262.0, +1.460e-005
263.0, +1.459e-005
264.0, +1.458e-005
265.0, +1.457e-005
266.0, +1.456e-005
267.0, +1.455e-005
268.0, +1.454e-005
269.0, +1.452e-005
270.0, +1.451e-005
271.0, +1.450e-005
272.0, +1.448e-005
273.0, +1.447e-005
274.0, +1.446e-005
275.0, +1.445e-005
276.0, +1.444e-005
277.0, +1.443e-005
278.0, +1.442e-005
279.0, +1.442e-005
280.0, +1.441e-005
281.0, +1.441e-005
282.0, +1.440e-005
283.0, +1.439e-005
284.0, +1.439e-005
285.0, +1.438e-005
286.0, +1.438e-005
287.0, +1.437e-005
288.0, +1.435e-005
289.0, +1.434e-005
290.0, +1.433e-005
291.0, +1.432e-005
292.0, +1.431e-005
293.0, +1.430e-005
294.0, +1.429e-005
295.0, +1.428e-005
296.0, +1.427e-005
297.0, +1.427e-005
298.0, +1.426e-005
299.0, +1.426e-005
300.0, +1.425e-005
*
**
