# Supplementary material for: DFT and CV data of 4-phenyl-substituted dichloro(bis{2-[1-(phenyl)-1H-1,2,3-triazol-4-yl-κN3]pyridine-κN})iron(II) coordination compounds
Source: Data Brief. 2018 Oct 27;21:1458–71. doi: 10.1016/j.dib.2018.10.085 (PMC6234228; doi:10.1016/j.dib.2018.10.085)
Supplement: Supplementary file 4 — Supplementary material. [file mmc4.zip › Fe_CV_raw_data/FeL2-2/BACK1.TXT]

Date: 04-Apr-2017
Time: 15:20:42
Label: 
Cyclic Voltammetry

Exp. Conditions:
Init E (mV) = 0
High E (mV) = 1500
Low E (mV) = -2000
Init P/N = P
V (mV/sec) = 100
Number of Segments = 3
Sample Interval (mV) = 2
Quiet Time (sec) = 2
Sensitivity (A/V) = 1E-5

3 Sets of Data
Total Number of Data Points = 4250
##
Potential (mV), Current (A)

Segment = 1
Positive
Number of Data Points = 750
#
2.0, +5.770e-007
4.0, +6.087e-007
6.0, +6.482e-007
8.0, +6.714e-007
10.0, +6.967e-007
12.0, +7.241e-007
14.0, +7.438e-007
16.0, +7.656e-007
18.0, +7.830e-007
20.0, +8.039e-007
22.0, +8.257e-007
24.0, +8.488e-007
26.0, +8.689e-007
28.0, +8.872e-007
30.0, +9.020e-007
32.0, +9.195e-007
34.0, +9.334e-007
36.0, +9.465e-007
38.0, +9.561e-007
40.0, +9.726e-007
42.0, +9.931e-007
44.0, +1.013e-006
46.0, +1.030e-006
48.0, +1.050e-006
50.0, +1.071e-006
52.0, +1.090e-006
54.0, +1.104e-006
56.0, +1.118e-006
58.0, +1.134e-006
60.0, +1.151e-006
62.0, +1.166e-006
64.0, +1.184e-006
66.0, +1.204e-006
68.0, +1.223e-006
70.0, +1.242e-006
72.0, +1.260e-006
74.0, +1.275e-006
76.0, +1.291e-006
78.0, +1.308e-006
80.0, +1.322e-006
82.0, +1.336e-006
84.0, +1.352e-006
86.0, +1.369e-006
88.0, +1.390e-006
90.0, +1.409e-006
92.0, +1.428e-006
94.0, +1.449e-006
96.0, +1.469e-006
98.0, +1.484e-006
100.0, +1.502e-006
102.0, +1.516e-006
104.0, +1.530e-006
106.0, +1.540e-006
108.0, +1.556e-006
110.0, +1.577e-006
112.0, +1.598e-006
114.0, +1.617e-006
116.0, +1.637e-006
118.0, +1.658e-006
120.0, +1.679e-006
122.0, +1.694e-006
124.0, +1.708e-006
126.0, +1.721e-006
128.0, +1.731e-006
130.0, +1.744e-006
132.0, +1.763e-006
134.0, +1.784e-006
136.0, +1.801e-006
138.0, +1.820e-006
140.0, +1.841e-006
142.0, +1.862e-006
144.0, +1.877e-006
146.0, +1.890e-006
148.0, +1.904e-006
150.0, +1.918e-006
152.0, +1.930e-006
154.0, +1.944e-006
156.0, +1.961e-006
158.0, +1.981e-006
160.0, +1.999e-006
162.0, +2.014e-006
164.0, +2.032e-006
166.0, +2.050e-006
168.0, +2.064e-006
170.0, +2.075e-006
172.0, +2.085e-006
174.0, +2.097e-006
176.0, +2.111e-006
178.0, +2.119e-006
180.0, +2.127e-006
182.0, +2.138e-006
184.0, +2.151e-006
186.0, +2.168e-006
188.0, +2.182e-006
190.0, +2.196e-006
192.0, +2.211e-006
194.0, +2.228e-006
196.0, +2.244e-006
198.0, +2.259e-006
200.0, +2.267e-006
202.0, +2.275e-006
204.0, +2.283e-006
206.0, +2.293e-006
208.0, +2.304e-006
210.0, +2.313e-006
212.0, +2.326e-006
214.0, +2.339e-006
216.0, +2.353e-006
218.0, +2.366e-006
220.0, +2.378e-006
222.0, +2.388e-006
224.0, +2.400e-006
226.0, +2.407e-006
228.0, +2.416e-006
230.0, +2.423e-006
232.0, +2.435e-006
234.0, +2.447e-006
236.0, +2.458e-006
238.0, +2.465e-006
240.0, +2.471e-006
242.0, +2.478e-006
244.0, +2.486e-006
246.0, +2.488e-006
248.0, +2.495e-006
250.0, +2.501e-006
252.0, +2.508e-006
254.0, +2.515e-006
256.0, +2.522e-006
258.0, +2.527e-006
260.0, +2.534e-006
262.0, +2.538e-006
264.0, +2.543e-006
266.0, +2.549e-006
268.0, +2.559e-006
270.0, +2.571e-006
272.0, +2.585e-006
274.0, +2.597e-006
276.0, +2.609e-006
278.0, +2.619e-006
280.0, +2.628e-006
282.0, +2.635e-006
284.0, +2.644e-006
286.0, +2.651e-006
288.0, +2.659e-006
290.0, +2.666e-006
292.0, +2.673e-006
294.0, +2.679e-006
296.0, +2.683e-006
298.0, +2.685e-006
300.0, +2.688e-006
302.0, +2.692e-006
304.0, +2.699e-006
306.0, +2.706e-006
308.0, +2.716e-006
310.0, +2.724e-006
312.0, +2.737e-006
314.0, +2.747e-006
316.0, +2.757e-006
318.0, +2.764e-006
320.0, +2.771e-006
322.0, +2.777e-006
324.0, +2.788e-006
326.0, +2.795e-006
328.0, +2.802e-006
330.0, +2.809e-006
332.0, +2.817e-006
334.0, +2.824e-006
336.0, +2.832e-006
338.0, +2.838e-006
340.0, +2.845e-006
342.0, +2.852e-006
344.0, +2.859e-006
346.0, +2.865e-006
348.0, +2.871e-006
350.0, +2.876e-006
352.0, +2.883e-006
354.0, +2.887e-006
356.0, +2.894e-006
358.0, +2.901e-006
360.0, +2.908e-006
362.0, +2.917e-006
364.0, +2.927e-006
366.0, +2.936e-006
368.0, +2.946e-006
370.0, +2.958e-006
372.0, +2.972e-006
374.0, +2.986e-006
376.0, +3.000e-006
378.0, +3.014e-006
380.0, +3.029e-006
382.0, +3.042e-006
384.0, +3.052e-006
386.0, +3.060e-006
388.0, +3.074e-006
390.0, +3.088e-006
392.0, +3.102e-006
394.0, +3.116e-006
396.0, +3.132e-006
398.0, +3.152e-006
400.0, +3.172e-006
402.0, +3.192e-006
404.0, +3.212e-006
406.0, +3.228e-006
408.0, +3.247e-006
410.0, +3.265e-006
412.0, +3.280e-006
414.0, +3.302e-006
416.0, +3.323e-006
418.0, +3.344e-006
420.0, +3.372e-006
422.0, +3.395e-006
424.0, +3.417e-006
426.0, +3.444e-006
428.0, +3.464e-006
430.0, +3.481e-006
432.0, +3.503e-006
434.0, +3.524e-006
436.0, +3.545e-006
438.0, +3.568e-006
440.0, +3.589e-006
442.0, +3.610e-006
444.0, +3.629e-006
446.0, +3.644e-006
448.0, +3.657e-006
450.0, +3.671e-006
452.0, +3.682e-006
454.0, +3.689e-006
456.0, +3.699e-006
458.0, +3.713e-006
460.0, +3.725e-006
462.0, +3.736e-006
464.0, +3.747e-006
466.0, +3.761e-006
468.0, +3.775e-006
470.0, +3.786e-006
472.0, +3.793e-006
474.0, +3.799e-006
476.0, +3.804e-006
478.0, +3.809e-006
480.0, +3.809e-006
482.0, +3.814e-006
484.0, +3.820e-006
486.0, +3.827e-006
488.0, +3.833e-006
490.0, +3.839e-006
492.0, +3.844e-006
494.0, +3.850e-006
496.0, +3.852e-006
498.0, +3.853e-006
500.0, +3.853e-006
502.0, +3.853e-006
504.0, +3.853e-006
506.0, +3.853e-006
508.0, +3.854e-006
510.0, +3.854e-006
512.0, +3.854e-006
514.0, +3.854e-006
516.0, +3.854e-006
518.0, +3.855e-006
520.0, +3.857e-006
522.0, +3.858e-006
524.0, +3.861e-006
526.0, +3.867e-006
528.0, +3.873e-006
530.0, +3.879e-006
532.0, +3.885e-006
534.0, +3.891e-006
536.0, +3.898e-006
538.0, +3.903e-006
540.0, +3.908e-006
542.0, +3.915e-006
544.0, +3.922e-006
546.0, +3.927e-006
548.0, +3.934e-006
550.0, +3.940e-006
552.0, +3.946e-006
554.0, +3.951e-006
556.0, +3.955e-006
558.0, +3.962e-006
560.0, +3.968e-006
562.0, +3.975e-006
564.0, +3.982e-006
566.0, +3.989e-006
568.0, +3.994e-006
570.0, +4.001e-006
572.0, +4.004e-006
574.0, +4.013e-006
576.0, +4.020e-006
578.0, +4.027e-006
580.0, +4.033e-006
582.0, +4.040e-006
584.0, +4.044e-006
586.0, +4.049e-006
588.0, +4.050e-006
590.0, +4.051e-006
592.0, +4.052e-006
594.0, +4.057e-006
596.0, +4.063e-006
598.0, +4.070e-006
600.0, +4.077e-006
602.0, +4.084e-006
604.0, +4.090e-006
606.0, +4.097e-006
608.0, +4.102e-006
610.0, +4.106e-006
612.0, +4.116e-006
614.0, +4.124e-006
616.0, +4.135e-006
618.0, +4.149e-006
620.0, +4.162e-006
622.0, +4.173e-006
624.0, +4.183e-006
626.0, +4.190e-006
628.0, +4.199e-006
630.0, +4.209e-006
632.0, +4.217e-006
634.0, +4.224e-006
636.0, +4.231e-006
638.0, +4.237e-006
640.0, +4.242e-006
642.0, +4.245e-006
644.0, +4.249e-006
646.0, +4.254e-006
648.0, +4.261e-006
650.0, +4.269e-006
652.0, +4.277e-006
654.0, +4.289e-006
656.0, +4.303e-006
658.0, +4.313e-006
660.0, +4.322e-006
662.0, +4.330e-006
664.0, +4.340e-006
666.0, +4.353e-006
668.0, +4.362e-006
670.0, +4.369e-006
672.0, +4.377e-006
674.0, +4.386e-006
676.0, +4.397e-006
678.0, +4.406e-006
680.0, +4.413e-006
682.0, +4.420e-006
684.0, +4.427e-006
686.0, +4.433e-006
688.0, +4.439e-006
690.0, +4.446e-006
692.0, +4.453e-006
694.0, +4.459e-006
696.0, +4.466e-006
698.0, +4.474e-006
700.0, +4.484e-006
702.0, +4.495e-006
704.0, +4.506e-006
706.0, +4.516e-006
708.0, +4.528e-006
710.0, +4.542e-006
712.0, +4.555e-006
714.0, +4.566e-006
716.0, +4.579e-006
718.0, +4.592e-006
720.0, +4.602e-006
722.0, +4.611e-006
724.0, +4.618e-006
726.0, +4.625e-006
728.0, +4.632e-006
730.0, +4.637e-006
732.0, +4.644e-006
734.0, +4.651e-006
736.0, +4.659e-006
738.0, +4.667e-006
740.0, +4.677e-006
742.0, +4.691e-006
744.0, +4.703e-006
746.0, +4.713e-006
748.0, +4.726e-006
750.0, +4.739e-006
752.0, +4.752e-006
754.0, +4.763e-006
756.0, +4.775e-006
758.0, +4.787e-006
760.0, +4.798e-006
762.0, +4.806e-006
764.0, +4.813e-006
766.0, +4.820e-006
768.0, +4.828e-006
770.0, +4.835e-006
772.0, +4.844e-006
774.0, +4.851e-006
776.0, +4.858e-006
778.0, +4.865e-006
780.0, +4.873e-006
782.0, +4.884e-006
784.0, +4.895e-006
786.0, +4.907e-006
788.0, +4.921e-006
790.0, +4.935e-006
792.0, +4.950e-006
794.0, +4.969e-006
796.0, +4.984e-006
798.0, +4.997e-006
800.0, +5.005e-006
802.0, +5.012e-006
804.0, +5.021e-006
806.0, +5.033e-006
808.0, +5.041e-006
810.0, +5.049e-006
812.0, +5.062e-006
814.0, +5.081e-006
816.0, +5.097e-006
818.0, +5.113e-006
820.0, +5.128e-006
822.0, +5.142e-006
824.0, +5.156e-006
826.0, +5.171e-006
828.0, +5.180e-006
830.0, +5.191e-006
832.0, +5.202e-006
834.0, +5.212e-006
836.0, +5.226e-006
838.0, +5.238e-006
840.0, +5.246e-006
842.0, +5.257e-006
844.0, +5.272e-006
846.0, +5.290e-006
848.0, +5.309e-006
850.0, +5.324e-006
852.0, +5.344e-006
854.0, +5.364e-006
856.0, +5.381e-006
858.0, +5.396e-006
860.0, +5.411e-006
862.0, +5.430e-006
864.0, +5.450e-006
866.0, +5.466e-006
868.0, +5.482e-006
870.0, +5.501e-006
872.0, +5.520e-006
874.0, +5.536e-006
876.0, +5.552e-006
878.0, +5.566e-006
880.0, +5.581e-006
882.0, +5.596e-006
884.0, +5.611e-006
886.0, +5.626e-006
888.0, +5.640e-006
890.0, +5.654e-006
892.0, +5.675e-006
894.0, +5.695e-006
896.0, +5.717e-006
898.0, +5.738e-006
900.0, +5.758e-006
902.0, +5.778e-006
904.0, +5.798e-006
906.0, +5.813e-006
908.0, +5.834e-006
910.0, +5.852e-006
912.0, +5.871e-006
914.0, +5.892e-006
916.0, +5.916e-006
918.0, +5.938e-006
920.0, +5.959e-006
922.0, +5.975e-006
924.0, +5.995e-006
926.0, +6.011e-006
928.0, +6.028e-006
930.0, +6.046e-006
932.0, +6.067e-006
934.0, +6.089e-006
936.0, +6.114e-006
938.0, +6.135e-006
940.0, +6.157e-006
942.0, +6.181e-006
944.0, +6.199e-006
946.0, +6.213e-006
948.0, +6.230e-006
950.0, +6.251e-006
952.0, +6.273e-006
954.0, +6.299e-006
956.0, +6.321e-006
958.0, +6.342e-006
960.0, +6.370e-006
962.0, +6.393e-006
964.0, +6.408e-006
966.0, +6.429e-006
968.0, +6.451e-006
970.0, +6.472e-006
972.0, +6.500e-006
974.0, +6.521e-006
976.0, +6.543e-006
978.0, +6.570e-006
980.0, +6.590e-006
982.0, +6.611e-006
984.0, +6.636e-006
986.0, +6.657e-006
988.0, +6.683e-006
990.0, +6.710e-006
992.0, +6.731e-006
994.0, +6.758e-006
996.0, +6.780e-006
998.0, +6.799e-006
1000.0, +6.821e-006
1002.0, +6.844e-006
1004.0, +6.866e-006
1006.0, +6.894e-006
1008.0, +6.916e-006
1010.0, +6.939e-006
1012.0, +6.964e-006
1014.0, +6.987e-006
1016.0, +7.008e-006
1018.0, +7.034e-006
1020.0, +7.057e-006
1022.0, +7.084e-006
1024.0, +7.110e-006
1026.0, +7.134e-006
1028.0, +7.159e-006
1030.0, +7.180e-006
1032.0, +7.200e-006
1034.0, +7.227e-006
1036.0, +7.248e-006
1038.0, +7.276e-006
1040.0, +7.301e-006
1042.0, +7.322e-006
1044.0, +7.350e-006
1046.0, +7.377e-006
1048.0, +7.399e-006
1050.0, +7.426e-006
1052.0, +7.448e-006
1054.0, +7.475e-006
1056.0, +7.503e-006
1058.0, +7.527e-006
1060.0, +7.550e-006
1062.0, +7.571e-006
1064.0, +7.592e-006
1066.0, +7.619e-006
1068.0, +7.642e-006
1070.0, +7.670e-006
1072.0, +7.695e-006
1074.0, +7.720e-006
1076.0, +7.746e-006
1078.0, +7.768e-006
1080.0, +7.794e-006
1082.0, +7.820e-006
1084.0, +7.847e-006
1086.0, +7.874e-006
1088.0, +7.899e-006
1090.0, +7.927e-006
1092.0, +7.954e-006
1094.0, +7.974e-006
1096.0, +8.001e-006
1098.0, +8.024e-006
1100.0, +8.052e-006
1102.0, +8.079e-006
1104.0, +8.105e-006
1106.0, +8.133e-006
1108.0, +8.163e-006
1110.0, +8.189e-006
1112.0, +8.216e-006
1114.0, +8.243e-006
1116.0, +8.271e-006
1118.0, +8.297e-006
1120.0, +8.324e-006
1122.0, +8.348e-006
1124.0, +8.376e-006
1126.0, +8.404e-006
1128.0, +8.432e-006
1130.0, +8.460e-006
1132.0, +8.490e-006
1134.0, +8.524e-006
1136.0, +8.557e-006
1138.0, +8.587e-006
1140.0, +8.618e-006
1142.0, +8.646e-006
1144.0, +8.676e-006
1146.0, +8.707e-006
1148.0, +8.731e-006
1150.0, +8.764e-006
1152.0, +8.793e-006
1154.0, +8.824e-006
1156.0, +8.853e-006
1158.0, +8.886e-006
1160.0, +8.921e-006
1162.0, +8.957e-006
1164.0, +8.987e-006
1166.0, +9.021e-006
1168.0, +9.049e-006
1170.0, +9.083e-006
1172.0, +9.111e-006
1174.0, +9.138e-006
1176.0, +9.167e-006
1178.0, +9.197e-006
1180.0, +9.225e-006
1182.0, +9.253e-006
1184.0, +9.277e-006
1186.0, +9.310e-006
1188.0, +9.339e-006
1190.0, +9.365e-006
1192.0, +9.391e-006
1194.0, +9.418e-006
1196.0, +9.446e-006
1198.0, +9.473e-006
1200.0, +9.496e-006
1202.0, +9.518e-006
1204.0, +9.544e-006
1206.0, +9.572e-006
1208.0, +9.600e-006
1210.0, +9.628e-006
1212.0, +9.655e-006
1214.0, +9.683e-006
1216.0, +9.711e-006
1218.0, +9.740e-006
1220.0, +9.768e-006
1222.0, +9.796e-006
1224.0, +9.825e-006
1226.0, +9.857e-006
1228.0, +9.885e-006
1230.0, +9.917e-006
1232.0, +9.948e-006
1234.0, +9.977e-006
1236.0, +1.001e-005
1238.0, +1.003e-005
1240.0, +1.006e-005
1242.0, +1.010e-005
1244.0, +1.013e-005
1246.0, +1.016e-005
1248.0, +1.019e-005
1250.0, +1.022e-005
1252.0, +1.025e-005
1254.0, +1.028e-005
1256.0, +1.031e-005
1258.0, +1.034e-005
1260.0, +1.038e-005
1262.0, +1.040e-005
1264.0, +1.044e-005
1266.0, +1.047e-005
1268.0, +1.050e-005
1270.0, +1.054e-005
1272.0, +1.057e-005
1274.0, +1.060e-005
1276.0, +1.063e-005
1278.0, +1.067e-005
1280.0, +1.070e-005
1282.0, +1.073e-005
1284.0, +1.077e-005
1286.0, +1.080e-005
1288.0, +1.083e-005
1290.0, +1.087e-005
1292.0, +1.091e-005
1294.0, +1.094e-005
1296.0, +1.098e-005
1298.0, +1.101e-005
1300.0, +1.105e-005
1302.0, +1.108e-005
1304.0, +1.112e-005
1306.0, +1.116e-005
1308.0, +1.119e-005
1310.0, +1.123e-005
1312.0, +1.126e-005
1314.0, +1.131e-005
1316.0, +1.135e-005
1318.0, +1.138e-005
1320.0, +1.142e-005
1322.0, +1.146e-005
1324.0, +1.150e-005
1326.0, +1.154e-005
1328.0, +1.158e-005
1330.0, +1.163e-005
1332.0, +1.167e-005
1334.0, +1.172e-005
1336.0, +1.176e-005
1338.0, +1.180e-005
1340.0, +1.184e-005
1342.0, +1.188e-005
1344.0, +1.193e-005
1346.0, +1.197e-005
1348.0, +1.201e-005
1350.0, +1.206e-005
1352.0, +1.211e-005
1354.0, +1.215e-005
1356.0, +1.219e-005
1358.0, +1.224e-005
1360.0, +1.229e-005
1362.0, +1.234e-005
1364.0, +1.239e-005
1366.0, +1.244e-005
1368.0, +1.249e-005
1370.0, +1.254e-005
1372.0, +1.259e-005
1374.0, +1.264e-005
1376.0, +1.269e-005
1378.0, +1.274e-005
1380.0, +1.279e-005
1382.0, +1.285e-005
1384.0, +1.291e-005
1386.0, +1.297e-005
1388.0, +1.302e-005
1390.0, +1.308e-005
1392.0, +1.314e-005
1394.0, +1.320e-005
1396.0, +1.326e-005
1398.0, +1.332e-005
1400.0, +1.338e-005
1402.0, +1.344e-005
1404.0, +1.351e-005
1406.0, +1.357e-005
1408.0, +1.364e-005
1410.0, +1.371e-005
1412.0, +1.378e-005
1414.0, +1.385e-005
1416.0, +1.393e-005
1418.0, +1.400e-005
1420.0, +1.407e-005
1422.0, +1.415e-005
1424.0, +1.423e-005
1426.0, +1.430e-005
1428.0, +1.439e-005
1430.0, +1.447e-005
1432.0, +1.455e-005
1434.0, +1.464e-005
1436.0, +1.473e-005
1438.0, +1.482e-005
1440.0, +1.491e-005
1442.0, +1.500e-005
1444.0, +1.509e-005
1446.0, +1.519e-005
1448.0, +1.528e-005
1450.0, +1.539e-005
1452.0, +1.549e-005
1454.0, +1.560e-005
1456.0, +1.570e-005
1458.0, +1.581e-005
1460.0, +1.593e-005
1462.0, +1.605e-005
1464.0, +1.617e-005
1466.0, +1.628e-005
1468.0, +1.641e-005
1470.0, +1.654e-005
1472.0, +1.667e-005
1474.0, +1.680e-005
1476.0, +1.694e-005
1478.0, +1.708e-005
1480.0, +1.722e-005
1482.0, +1.737e-005
1484.0, +1.752e-005
1486.0, +1.767e-005
1488.0, +1.783e-005
1490.0, +1.800e-005
1492.0, +1.817e-005
1494.0, +1.833e-005
1496.0, +1.850e-005
1498.0, +1.868e-005
1500.0, +1.886e-005
*
Segment = 2
Negative
Number of Data Points = 1750
#
1498.0, +1.747e-005
1496.0, +1.676e-005
1494.0, +1.619e-005
1492.0, +1.567e-005
1490.0, +1.514e-005
1488.0, +1.466e-005
1486.0, +1.422e-005
1484.0, +1.380e-005
1482.0, +1.343e-005
1480.0, +1.307e-005
1478.0, +1.273e-005
1476.0, +1.242e-005
1474.0, +1.212e-005
1472.0, +1.184e-005
1470.0, +1.158e-005
1468.0, +1.133e-005
1466.0, +1.109e-005
1464.0, +1.087e-005
1462.0, +1.065e-005
1460.0, +1.045e-005
1458.0, +1.025e-005
1456.0, +1.007e-005
1454.0, +9.884e-006
1452.0, +9.708e-006
1450.0, +9.542e-006
1448.0, +9.382e-006
1446.0, +9.228e-006
1444.0, +9.081e-006
1442.0, +8.941e-006
1440.0, +8.802e-006
1438.0, +8.673e-006
1436.0, +8.541e-006
1434.0, +8.418e-006
1432.0, +8.301e-006
1430.0, +8.181e-006
1428.0, +8.069e-006
1426.0, +7.964e-006
1424.0, +7.859e-006
1422.0, +7.761e-006
1420.0, +7.661e-006
1418.0, +7.569e-006
1416.0, +7.480e-006
1414.0, +7.390e-006
1412.0, +7.301e-006
1410.0, +7.217e-006
1408.0, +7.134e-006
1406.0, +7.053e-006
1404.0, +6.972e-006
1402.0, +6.891e-006
1400.0, +6.815e-006
1398.0, +6.744e-006
1396.0, +6.667e-006
1394.0, +6.595e-006
1392.0, +6.529e-006
1390.0, +6.458e-006
1388.0, +6.394e-006
1386.0, +6.332e-006
1384.0, +6.266e-006
1382.0, +6.204e-006
1380.0, +6.143e-006
1378.0, +6.083e-006
1376.0, +6.028e-006
1374.0, +5.972e-006
1372.0, +5.915e-006
1370.0, +5.857e-006
1368.0, +5.804e-006
1366.0, +5.751e-006
1364.0, +5.699e-006
1362.0, +5.649e-006
1360.0, +5.595e-006
1358.0, +5.545e-006
1356.0, +5.502e-006
1354.0, +5.451e-006
1352.0, +5.398e-006
1350.0, +5.349e-006
1348.0, +5.300e-006
1346.0, +5.256e-006
1344.0, +5.207e-006
1342.0, +5.158e-006
1340.0, +5.116e-006
1338.0, +5.075e-006
1336.0, +5.026e-006
1334.0, +4.978e-006
1332.0, +4.937e-006
1330.0, +4.896e-006
1328.0, +4.856e-006
1326.0, +4.813e-006
1324.0, +4.770e-006
1322.0, +4.735e-006
1320.0, +4.700e-006
1318.0, +4.656e-006
1316.0, +4.614e-006
1314.0, +4.571e-006
1312.0, +4.536e-006
1310.0, +4.501e-006
1308.0, +4.460e-006
1306.0, +4.422e-006
1304.0, +4.386e-006
1302.0, +4.351e-006
1300.0, +4.317e-006
1298.0, +4.282e-006
1296.0, +4.242e-006
1294.0, +4.205e-006
1292.0, +4.167e-006
1290.0, +4.136e-006
1288.0, +4.101e-006
1286.0, +4.065e-006
1284.0, +4.030e-006
1282.0, +3.999e-006
1280.0, +3.965e-006
1278.0, +3.936e-006
1276.0, +3.901e-006
1274.0, +3.867e-006
1272.0, +3.832e-006
1270.0, +3.798e-006
1268.0, +3.764e-006
1266.0, +3.736e-006
1264.0, +3.702e-006
1262.0, +3.671e-006
1260.0, +3.637e-006
1258.0, +3.609e-006
1256.0, +3.576e-006
1254.0, +3.548e-006
1252.0, +3.515e-006
1250.0, +3.487e-006
1248.0, +3.455e-006
1246.0, +3.425e-006
1244.0, +3.396e-006
1242.0, +3.367e-006
1240.0, +3.339e-006
1238.0, +3.309e-006
1236.0, +3.281e-006
1234.0, +3.251e-006
1232.0, +3.224e-006
1230.0, +3.193e-006
1228.0, +3.166e-006
1226.0, +3.137e-006
1224.0, +3.110e-006
1222.0, +3.081e-006
1220.0, +3.056e-006
1218.0, +3.027e-006
1216.0, +3.002e-006
1214.0, +2.975e-006
1212.0, +2.947e-006
1210.0, +2.923e-006
1208.0, +2.896e-006
1206.0, +2.869e-006
1204.0, +2.848e-006
1202.0, +2.822e-006
1200.0, +2.798e-006
1198.0, +2.771e-006
1196.0, +2.744e-006
1194.0, +2.718e-006
1192.0, +2.696e-006
1190.0, +2.668e-006
1188.0, +2.640e-006
1186.0, +2.615e-006
1184.0, +2.590e-006
1182.0, +2.562e-006
1180.0, +2.540e-006
1178.0, +2.513e-006
1176.0, +2.492e-006
1174.0, +2.471e-006
1172.0, +2.451e-006
1170.0, +2.434e-006
1168.0, +2.414e-006
1166.0, +2.386e-006
1164.0, +2.364e-006
1162.0, +2.342e-006
1160.0, +2.320e-006
1158.0, +2.297e-006
1156.0, +2.269e-006
1154.0, +2.241e-006
1152.0, +2.220e-006
1150.0, +2.194e-006
1148.0, +2.167e-006
1146.0, +2.145e-006
1144.0, +2.121e-006
1142.0, +2.100e-006
1140.0, +2.083e-006
1138.0, +2.063e-006
1136.0, +2.043e-006
1134.0, +2.022e-006
1132.0, +1.997e-006
1130.0, +1.973e-006
1128.0, +1.952e-006
1126.0, +1.929e-006
1124.0, +1.908e-006
1122.0, +1.890e-006
1120.0, +1.867e-006
1118.0, +1.845e-006
1116.0, +1.824e-006
1114.0, +1.800e-006
1112.0, +1.778e-006
1110.0, +1.757e-006
1108.0, +1.736e-006
1106.0, +1.720e-006
1104.0, +1.706e-006
1102.0, +1.685e-006
1100.0, +1.661e-006
1098.0, +1.639e-006
1096.0, +1.618e-006
1094.0, +1.592e-006
1092.0, +1.569e-006
1090.0, +1.548e-006
1088.0, +1.532e-006
1086.0, +1.518e-006
1084.0, +1.504e-006
1082.0, +1.484e-006
1080.0, +1.467e-006
1078.0, +1.446e-006
1076.0, +1.425e-006
1074.0, +1.401e-006
1072.0, +1.380e-006
1070.0, +1.359e-006
1068.0, +1.343e-006
1066.0, +1.328e-006
1064.0, +1.314e-006
1062.0, +1.300e-006
1060.0, +1.284e-006
1058.0, +1.270e-006
1056.0, +1.253e-006
1054.0, +1.233e-006
1052.0, +1.214e-006
1050.0, +1.193e-006
1048.0, +1.173e-006
1046.0, +1.158e-006
1044.0, +1.141e-006
1042.0, +1.123e-006
1040.0, +1.108e-006
1038.0, +1.092e-006
1036.0, +1.077e-006
1034.0, +1.059e-006
1032.0, +1.038e-006
1030.0, +1.016e-006
1028.0, +9.975e-007
1026.0, +9.774e-007
1024.0, +9.609e-007
1022.0, +9.465e-007
1020.0, +9.373e-007
1018.0, +9.247e-007
1016.0, +9.155e-007
1014.0, +9.046e-007
1012.0, +8.920e-007
1010.0, +8.780e-007
1008.0, +8.602e-007
1006.0, +8.392e-007
1004.0, +8.235e-007
1002.0, +8.065e-007
1000.0, +7.882e-007
998.0, +7.721e-007
996.0, +7.581e-007
994.0, +7.481e-007
992.0, +7.363e-007
990.0, +7.224e-007
988.0, +7.115e-007
986.0, +7.006e-007
984.0, +6.853e-007
982.0, +6.662e-007
980.0, +6.457e-007
978.0, +6.295e-007
976.0, +6.147e-007
974.0, +5.947e-007
972.0, +5.763e-007
970.0, +5.637e-007
968.0, +5.550e-007
966.0, +5.445e-007
964.0, +5.314e-007
962.0, +5.184e-007
960.0, +5.105e-007
958.0, +4.996e-007
956.0, +4.852e-007
954.0, +4.669e-007
952.0, +4.495e-007
950.0, +4.347e-007
948.0, +4.194e-007
946.0, +3.998e-007
944.0, +3.837e-007
942.0, +3.701e-007
940.0, +3.605e-007
938.0, +3.531e-007
936.0, +3.409e-007
934.0, +3.283e-007
932.0, +3.200e-007
930.0, +3.122e-007
928.0, +3.004e-007
926.0, +2.808e-007
924.0, +2.616e-007
922.0, +2.459e-007
920.0, +2.319e-007
918.0, +2.171e-007
916.0, +1.984e-007
914.0, +1.827e-007
912.0, +1.744e-007
910.0, +1.661e-007
908.0, +1.591e-007
906.0, +1.513e-007
904.0, +1.399e-007
902.0, +1.312e-007
900.0, +1.238e-007
898.0, +1.142e-007
896.0, +1.011e-007
894.0, +8.022e-008
892.0, +6.016e-008
890.0, +4.447e-008
888.0, +3.008e-008
886.0, +1.613e-008
884.0, +2.181e-009
882.0, -1.133e-008
880.0, -1.831e-008
878.0, -2.528e-008
876.0, -3.226e-008
874.0, -3.924e-008
872.0, -4.708e-008
870.0, -5.798e-008
868.0, -6.627e-008
866.0, -7.324e-008
864.0, -8.283e-008
862.0, -9.635e-008
860.0, -1.107e-007
858.0, -1.251e-007
856.0, -1.391e-007
854.0, -1.530e-007
852.0, -1.674e-007
850.0, -1.801e-007
848.0, -1.931e-007
846.0, -2.066e-007
844.0, -2.193e-007
842.0, -2.267e-007
840.0, -2.337e-007
838.0, -2.415e-007
836.0, -2.533e-007
834.0, -2.611e-007
832.0, -2.681e-007
830.0, -2.781e-007
828.0, -2.908e-007
826.0, -3.047e-007
824.0, -3.174e-007
822.0, -3.261e-007
820.0, -3.374e-007
818.0, -3.510e-007
816.0, -3.618e-007
814.0, -3.741e-007
812.0, -3.876e-007
810.0, -4.015e-007
808.0, -4.146e-007
806.0, -4.246e-007
804.0, -4.320e-007
802.0, -4.403e-007
800.0, -4.477e-007
798.0, -4.543e-007
796.0, -4.612e-007
794.0, -4.682e-007
792.0, -4.796e-007
790.0, -4.935e-007
788.0, -5.075e-007
786.0, -5.218e-007
784.0, -5.362e-007
782.0, -5.502e-007
780.0, -5.641e-007
778.0, -5.737e-007
776.0, -5.824e-007
774.0, -5.942e-007
772.0, -6.021e-007
770.0, -6.090e-007
768.0, -6.160e-007
766.0, -6.230e-007
764.0, -6.300e-007
762.0, -6.352e-007
760.0, -6.369e-007
758.0, -6.444e-007
756.0, -6.505e-007
754.0, -6.566e-007
752.0, -6.635e-007
750.0, -6.740e-007
748.0, -6.845e-007
746.0, -6.962e-007
744.0, -7.036e-007
742.0, -7.119e-007
740.0, -7.198e-007
738.0, -7.268e-007
736.0, -7.307e-007
734.0, -7.350e-007
732.0, -7.394e-007
730.0, -7.455e-007
728.0, -7.547e-007
726.0, -7.682e-007
724.0, -7.817e-007
722.0, -7.952e-007
720.0, -8.078e-007
718.0, -8.187e-007
716.0, -8.270e-007
714.0, -8.318e-007
712.0, -8.336e-007
710.0, -8.397e-007
708.0, -8.453e-007
706.0, -8.527e-007
704.0, -8.597e-007
702.0, -8.711e-007
700.0, -8.824e-007
698.0, -8.942e-007
696.0, -9.011e-007
694.0, -9.125e-007
692.0, -9.251e-007
690.0, -9.378e-007
688.0, -9.469e-007
686.0, -9.565e-007
684.0, -9.644e-007
682.0, -9.735e-007
680.0, -9.783e-007
678.0, -9.844e-007
676.0, -9.927e-007
674.0, -1.000e-006
672.0, -1.007e-006
670.0, -1.014e-006
668.0, -1.020e-006
666.0, -1.027e-006
664.0, -1.029e-006
662.0, -1.034e-006
660.0, -1.040e-006
658.0, -1.046e-006
656.0, -1.053e-006
654.0, -1.060e-006
652.0, -1.070e-006
650.0, -1.079e-006
648.0, -1.088e-006
646.0, -1.096e-006
644.0, -1.104e-006
642.0, -1.113e-006
640.0, -1.123e-006
638.0, -1.134e-006
636.0, -1.144e-006
634.0, -1.151e-006
632.0, -1.159e-006
630.0, -1.171e-006
628.0, -1.181e-006
626.0, -1.191e-006
624.0, -1.198e-006
622.0, -1.205e-006
620.0, -1.212e-006
618.0, -1.219e-006
616.0, -1.221e-006
614.0, -1.225e-006
612.0, -1.230e-006
610.0, -1.236e-006
608.0, -1.242e-006
606.0, -1.249e-006
604.0, -1.256e-006
602.0, -1.265e-006
600.0, -1.274e-006
598.0, -1.284e-006
596.0, -1.294e-006
594.0, -1.308e-006
592.0, -1.320e-006
590.0, -1.334e-006
588.0, -1.345e-006
586.0, -1.355e-006
584.0, -1.362e-006
582.0, -1.369e-006
580.0, -1.375e-006
578.0, -1.380e-006
576.0, -1.387e-006
574.0, -1.394e-006
572.0, -1.401e-006
570.0, -1.408e-006
568.0, -1.413e-006
566.0, -1.417e-006
564.0, -1.422e-006
562.0, -1.426e-006
560.0, -1.433e-006
558.0, -1.440e-006
556.0, -1.447e-006
554.0, -1.453e-006
552.0, -1.463e-006
550.0, -1.475e-006
548.0, -1.484e-006
546.0, -1.492e-006
544.0, -1.499e-006
542.0, -1.509e-006
540.0, -1.522e-006
538.0, -1.532e-006
536.0, -1.539e-006
534.0, -1.549e-006
532.0, -1.561e-006
530.0, -1.573e-006
528.0, -1.584e-006
526.0, -1.592e-006
524.0, -1.600e-006
522.0, -1.607e-006
520.0, -1.610e-006
518.0, -1.615e-006
516.0, -1.618e-006
514.0, -1.624e-006
512.0, -1.631e-006
510.0, -1.637e-006
508.0, -1.644e-006
506.0, -1.654e-006
504.0, -1.663e-006
502.0, -1.676e-006
500.0, -1.684e-006
498.0, -1.694e-006
496.0, -1.705e-006
494.0, -1.719e-006
492.0, -1.731e-006
490.0, -1.740e-006
488.0, -1.746e-006
486.0, -1.754e-006
484.0, -1.763e-006
482.0, -1.771e-006
480.0, -1.777e-006
478.0, -1.784e-006
476.0, -1.791e-006
474.0, -1.798e-006
472.0, -1.804e-006
470.0, -1.807e-006
468.0, -1.809e-006
466.0, -1.812e-006
464.0, -1.818e-006
462.0, -1.824e-006
460.0, -1.831e-006
458.0, -1.838e-006
456.0, -1.845e-006
454.0, -1.856e-006
452.0, -1.867e-006
450.0, -1.876e-006
448.0, -1.883e-006
446.0, -1.890e-006
444.0, -1.897e-006
442.0, -1.904e-006
440.0, -1.907e-006
438.0, -1.916e-006
436.0, -1.923e-006
434.0, -1.930e-006
432.0, -1.937e-006
430.0, -1.949e-006
428.0, -1.959e-006
426.0, -1.972e-006
424.0, -1.979e-006
422.0, -1.986e-006
420.0, -1.993e-006
418.0, -2.000e-006
416.0, -2.002e-006
414.0, -2.007e-006
412.0, -2.009e-006
410.0, -2.011e-006
408.0, -2.016e-006
406.0, -2.023e-006
404.0, -2.030e-006
402.0, -2.037e-006
400.0, -2.042e-006
398.0, -2.049e-006
396.0, -2.059e-006
394.0, -2.066e-006
392.0, -2.073e-006
390.0, -2.085e-006
388.0, -2.095e-006
386.0, -2.108e-006
384.0, -2.118e-006
382.0, -2.128e-006
380.0, -2.137e-006
378.0, -2.144e-006
376.0, -2.146e-006
374.0, -2.151e-006
372.0, -2.152e-006
370.0, -2.154e-006
368.0, -2.159e-006
366.0, -2.166e-006
364.0, -2.172e-006
362.0, -2.179e-006
360.0, -2.185e-006
358.0, -2.192e-006
356.0, -2.197e-006
354.0, -2.199e-006
352.0, -2.199e-006
350.0, -2.200e-006
348.0, -2.201e-006
346.0, -2.202e-006
344.0, -2.206e-006
342.0, -2.213e-006
340.0, -2.219e-006
338.0, -2.225e-006
336.0, -2.232e-006
334.0, -2.239e-006
332.0, -2.245e-006
330.0, -2.251e-006
328.0, -2.254e-006
326.0, -2.260e-006
324.0, -2.267e-006
322.0, -2.274e-006
320.0, -2.281e-006
318.0, -2.287e-006
316.0, -2.291e-006
314.0, -2.297e-006
312.0, -2.299e-006
310.0, -2.303e-006
308.0, -2.308e-006
306.0, -2.315e-006
304.0, -2.320e-006
302.0, -2.327e-006
300.0, -2.335e-006
298.0, -2.342e-006
296.0, -2.349e-006
294.0, -2.357e-006
292.0, -2.365e-006
290.0, -2.373e-006
288.0, -2.379e-006
286.0, -2.384e-006
284.0, -2.390e-006
282.0, -2.393e-006
280.0, -2.394e-006
278.0, -2.395e-006
276.0, -2.396e-006
274.0, -2.396e-006
272.0, -2.398e-006
270.0, -2.401e-006
268.0, -2.407e-006
266.0, -2.413e-006
264.0, -2.418e-006
262.0, -2.425e-006
260.0, -2.432e-006
258.0, -2.437e-006
256.0, -2.443e-006
254.0, -2.448e-006
252.0, -2.454e-006
250.0, -2.462e-006
248.0, -2.469e-006
246.0, -2.478e-006
244.0, -2.488e-006
242.0, -2.499e-006
240.0, -2.508e-006
238.0, -2.516e-006
236.0, -2.523e-006
234.0, -2.530e-006
232.0, -2.535e-006
230.0, -2.539e-006
228.0, -2.541e-006
226.0, -2.543e-006
224.0, -2.548e-006
222.0, -2.554e-006
220.0, -2.560e-006
218.0, -2.565e-006
216.0, -2.572e-006
214.0, -2.578e-006
212.0, -2.584e-006
210.0, -2.587e-006
208.0, -2.588e-006
206.0, -2.589e-006
204.0, -2.591e-006
202.0, -2.592e-006
200.0, -2.594e-006
198.0, -2.601e-006
196.0, -2.606e-006
194.0, -2.612e-006
192.0, -2.619e-006
190.0, -2.626e-006
188.0, -2.632e-006
186.0, -2.639e-006
184.0, -2.644e-006
182.0, -2.652e-006
180.0, -2.659e-006
178.0, -2.666e-006
176.0, -2.675e-006
174.0, -2.686e-006
172.0, -2.698e-006
170.0, -2.707e-006
168.0, -2.715e-006
166.0, -2.722e-006
164.0, -2.729e-006
162.0, -2.736e-006
160.0, -2.744e-006
158.0, -2.751e-006
156.0, -2.758e-006
154.0, -2.765e-006
152.0, -2.772e-006
150.0, -2.779e-006
148.0, -2.785e-006
146.0, -2.790e-006
144.0, -2.796e-006
142.0, -2.803e-006
140.0, -2.810e-006
138.0, -2.817e-006
136.0, -2.826e-006
134.0, -2.839e-006
132.0, -2.853e-006
130.0, -2.866e-006
128.0, -2.880e-006
126.0, -2.894e-006
124.0, -2.907e-006
122.0, -2.919e-006
120.0, -2.927e-006
118.0, -2.937e-006
116.0, -2.945e-006
114.0, -2.951e-006
112.0, -2.958e-006
110.0, -2.965e-006
108.0, -2.972e-006
106.0, -2.980e-006
104.0, -2.986e-006
102.0, -2.993e-006
100.0, -3.000e-006
98.0, -3.007e-006
96.0, -3.017e-006
94.0, -3.030e-006
92.0, -3.042e-006
90.0, -3.052e-006
88.0, -3.060e-006
86.0, -3.067e-006
84.0, -3.074e-006
82.0, -3.080e-006
80.0, -3.087e-006
78.0, -3.097e-006
76.0, -3.108e-006
74.0, -3.122e-006
72.0, -3.135e-006
70.0, -3.149e-006
68.0, -3.161e-006
66.0, -3.170e-006
64.0, -3.174e-006
62.0, -3.180e-006
60.0, -3.185e-006
58.0, -3.190e-006
56.0, -3.197e-006
54.0, -3.204e-006
52.0, -3.211e-006
50.0, -3.221e-006
48.0, -3.228e-006
46.0, -3.237e-006
44.0, -3.245e-006
42.0, -3.252e-006
40.0, -3.261e-006
38.0, -3.273e-006
36.0, -3.283e-006
34.0, -3.293e-006
32.0, -3.300e-006
30.0, -3.307e-006
28.0, -3.315e-006
26.0, -3.320e-006
24.0, -3.321e-006
22.0, -3.325e-006
20.0, -3.328e-006
18.0, -3.332e-006
16.0, -3.338e-006
14.0, -3.345e-006
12.0, -3.352e-006
10.0, -3.359e-006
8.0, -3.363e-006
6.0, -3.375e-006
4.0, -3.378e-006
2.0, -3.379e-006
0.0, -3.379e-006
-2.0, -3.380e-006
-4.0, -3.381e-006
-6.0, -3.384e-006
-8.0, -3.380e-006
-10.0, -3.386e-006
-12.0, -3.392e-006
-14.0, -3.399e-006
-16.0, -3.404e-006
-18.0, -3.410e-006
-20.0, -3.414e-006
-22.0, -3.418e-006
-24.0, -3.419e-006
-26.0, -3.420e-006
-28.0, -3.421e-006
-30.0, -3.421e-006
-32.0, -3.421e-006
-34.0, -3.424e-006
-36.0, -3.425e-006
-38.0, -3.429e-006
-40.0, -3.432e-006
-42.0, -3.438e-006
-44.0, -3.445e-006
-46.0, -3.452e-006
-48.0, -3.455e-006
-50.0, -3.461e-006
-52.0, -3.463e-006
-54.0, -3.467e-006
-56.0, -3.468e-006
-58.0, -3.468e-006
-60.0, -3.469e-006
-62.0, -3.469e-006
-64.0, -3.469e-006
-66.0, -3.471e-006
-68.0, -3.471e-006
-70.0, -3.472e-006
-72.0, -3.474e-006
-74.0, -3.477e-006
-76.0, -3.479e-006
-78.0, -3.482e-006
-80.0, -3.486e-006
-82.0, -3.491e-006
-84.0, -3.497e-006
-86.0, -3.500e-006
-88.0, -3.504e-006
-90.0, -3.510e-006
-92.0, -3.512e-006
-94.0, -3.516e-006
-96.0, -3.517e-006
-98.0, -3.520e-006
-100.0, -3.522e-006
-102.0, -3.525e-006
-104.0, -3.527e-006
-106.0, -3.533e-006
-108.0, -3.536e-006
-110.0, -3.540e-006
-112.0, -3.545e-006
-114.0, -3.550e-006
-116.0, -3.554e-006
-118.0, -3.558e-006
-120.0, -3.560e-006
-122.0, -3.563e-006
-124.0, -3.564e-006
-126.0, -3.565e-006
-128.0, -3.565e-006
-130.0, -3.565e-006
-132.0, -3.566e-006
-134.0, -3.567e-006
-136.0, -3.567e-006
-138.0, -3.568e-006
-140.0, -3.568e-006
-142.0, -3.568e-006
-144.0, -3.568e-006
-146.0, -3.568e-006
-148.0, -3.568e-006
-150.0, -3.568e-006
-152.0, -3.568e-006
-154.0, -3.570e-006
-156.0, -3.571e-006
-158.0, -3.573e-006
-160.0, -3.575e-006
-162.0, -3.580e-006
-164.0, -3.582e-006
-166.0, -3.587e-006
-168.0, -3.590e-006
-170.0, -3.594e-006
-172.0, -3.598e-006
-174.0, -3.602e-006
-176.0, -3.604e-006
-178.0, -3.609e-006
-180.0, -3.611e-006
-182.0, -3.612e-006
-184.0, -3.614e-006
-186.0, -3.615e-006
-188.0, -3.615e-006
-190.0, -3.616e-006
-192.0, -3.616e-006
-194.0, -3.616e-006
-196.0, -3.617e-006
-198.0, -3.617e-006
-200.0, -3.617e-006
-202.0, -3.621e-006
-204.0, -3.623e-006
-206.0, -3.626e-006
-208.0, -3.629e-006
-210.0, -3.632e-006
-212.0, -3.636e-006
-214.0, -3.639e-006
-216.0, -3.639e-006
-218.0, -3.643e-006
-220.0, -3.645e-006
-222.0, -3.648e-006
-224.0, -3.650e-006
-226.0, -3.653e-006
-228.0, -3.657e-006
-230.0, -3.659e-006
-232.0, -3.659e-006
-234.0, -3.663e-006
-236.0, -3.665e-006
-238.0, -3.666e-006
-240.0, -3.666e-006
-242.0, -3.670e-006
-244.0, -3.673e-006
-246.0, -3.675e-006
-248.0, -3.676e-006
-250.0, -3.680e-006
-252.0, -3.684e-006
-254.0, -3.689e-006
-256.0, -3.689e-006
-258.0, -3.693e-006
-260.0, -3.696e-006
-262.0, -3.699e-006
-264.0, -3.698e-006
-266.0, -3.700e-006
-268.0, -3.701e-006
-270.0, -3.701e-006
-272.0, -3.701e-006
-274.0, -3.703e-006
-276.0, -3.702e-006
-278.0, -3.704e-006
-280.0, -3.704e-006
-282.0, -3.705e-006
-284.0, -3.706e-006
-286.0, -3.706e-006
-288.0, -3.705e-006
-290.0, -3.707e-006
-292.0, -3.706e-006
-294.0, -3.706e-006
-296.0, -3.707e-006
-298.0, -3.708e-006
-300.0, -3.708e-006
-302.0, -3.710e-006
-304.0, -3.710e-006
-306.0, -3.711e-006
-308.0, -3.711e-006
-310.0, -3.711e-006
-312.0, -3.711e-006
-314.0, -3.712e-006
-316.0, -3.712e-006
-318.0, -3.712e-006
-320.0, -3.711e-006
-322.0, -3.711e-006
-324.0, -3.712e-006
-326.0, -3.712e-006
-328.0, -3.711e-006
-330.0, -3.712e-006
-332.0, -3.712e-006
-334.0, -3.712e-006
-336.0, -3.713e-006
-338.0, -3.713e-006
-340.0, -3.712e-006
-342.0, -3.713e-006
-344.0, -3.713e-006
-346.0, -3.714e-006
-348.0, -3.714e-006
-350.0, -3.714e-006
-352.0, -3.714e-006
-354.0, -3.714e-006
-356.0, -3.714e-006
-358.0, -3.714e-006
-360.0, -3.714e-006
-362.0, -3.714e-006
-364.0, -3.714e-006
-366.0, -3.713e-006
-368.0, -3.713e-006
-370.0, -3.713e-006
-372.0, -3.713e-006
-374.0, -3.713e-006
-376.0, -3.713e-006
-378.0, -3.713e-006
-380.0, -3.713e-006
-382.0, -3.713e-006
-384.0, -3.713e-006
-386.0, -3.714e-006
-388.0, -3.714e-006
-390.0, -3.714e-006
-392.0, -3.714e-006
-394.0, -3.714e-006
-396.0, -3.714e-006
-398.0, -3.714e-006
-400.0, -3.714e-006
-402.0, -3.714e-006
-404.0, -3.714e-006
-406.0, -3.714e-006
-408.0, -3.714e-006
-410.0, -3.714e-006
-412.0, -3.714e-006
-414.0, -3.714e-006
-416.0, -3.714e-006
-418.0, -3.714e-006
-420.0, -3.714e-006
-422.0, -3.714e-006
-424.0, -3.714e-006
-426.0, -3.714e-006
-428.0, -3.714e-006
-430.0, -3.714e-006
-432.0, -3.714e-006
-434.0, -3.714e-006
-436.0, -3.714e-006
-438.0, -3.714e-006
-440.0, -3.714e-006
-442.0, -3.714e-006
-444.0, -3.714e-006
-446.0, -3.714e-006
-448.0, -3.714e-006
-450.0, -3.714e-006
-452.0, -3.715e-006
-454.0, -3.715e-006
-456.0, -3.715e-006
-458.0, -3.717e-006
-460.0, -3.718e-006
-462.0, -3.719e-006
-464.0, -3.719e-006
-466.0, -3.721e-006
-468.0, -3.724e-006
-470.0, -3.727e-006
-472.0, -3.729e-006
-474.0, -3.734e-006
-476.0, -3.739e-006
-478.0, -3.743e-006
-480.0, -3.743e-006
-482.0, -3.747e-006
-484.0, -3.750e-006
-486.0, -3.752e-006
-488.0, -3.752e-006
-490.0, -3.753e-006
-492.0, -3.755e-006
-494.0, -3.758e-006
-496.0, -3.758e-006
-498.0, -3.759e-006
-500.0, -3.759e-006
-502.0, -3.760e-006
-504.0, -3.761e-006
-506.0, -3.761e-006
-508.0, -3.762e-006
-510.0, -3.762e-006
-512.0, -3.762e-006
-514.0, -3.762e-006
-516.0, -3.763e-006
-518.0, -3.763e-006
-520.0, -3.763e-006
-522.0, -3.763e-006
-524.0, -3.763e-006
-526.0, -3.763e-006
-528.0, -3.763e-006
-530.0, -3.763e-006
-532.0, -3.764e-006
-534.0, -3.764e-006
-536.0, -3.765e-006
-538.0, -3.766e-006
-540.0, -3.767e-006
-542.0, -3.768e-006
-544.0, -3.772e-006
-546.0, -3.778e-006
-548.0, -3.782e-006
-550.0, -3.786e-006
-552.0, -3.791e-006
-554.0, -3.797e-006
-556.0, -3.802e-006
-558.0, -3.804e-006
-560.0, -3.805e-006
-562.0, -3.808e-006
-564.0, -3.809e-006
-566.0, -3.810e-006
-568.0, -3.810e-006
-570.0, -3.811e-006
-572.0, -3.812e-006
-574.0, -3.812e-006
-576.0, -3.813e-006
-578.0, -3.817e-006
-580.0, -3.821e-006
-582.0, -3.826e-006
-584.0, -3.831e-006
-586.0, -3.838e-006
-588.0, -3.844e-006
-590.0, -3.850e-006
-592.0, -3.851e-006
-594.0, -3.854e-006
-596.0, -3.857e-006
-598.0, -3.857e-006
-600.0, -3.858e-006
-602.0, -3.859e-006
-604.0, -3.860e-006
-606.0, -3.861e-006
-608.0, -3.862e-006
-610.0, -3.862e-006
-612.0, -3.863e-006
-614.0, -3.864e-006
-616.0, -3.864e-006
-618.0, -3.865e-006
-620.0, -3.866e-006
-622.0, -3.867e-006
-624.0, -3.871e-006
-626.0, -3.875e-006
-628.0, -3.881e-006
-630.0, -3.887e-006
-632.0, -3.892e-006
-634.0, -3.901e-006
-636.0, -3.909e-006
-638.0, -3.917e-006
-640.0, -3.923e-006
-642.0, -3.930e-006
-644.0, -3.936e-006
-646.0, -3.943e-006
-648.0, -3.945e-006
-650.0, -3.949e-006
-652.0, -3.952e-006
-654.0, -3.955e-006
-656.0, -3.956e-006
-658.0, -3.957e-006
-660.0, -3.957e-006
-662.0, -3.958e-006
-664.0, -3.958e-006
-666.0, -3.958e-006
-668.0, -3.958e-006
-670.0, -3.958e-006
-672.0, -3.958e-006
-674.0, -3.959e-006
-676.0, -3.959e-006
-678.0, -3.959e-006
-680.0, -3.961e-006
-682.0, -3.963e-006
-684.0, -3.966e-006
-686.0, -3.971e-006
-688.0, -3.976e-006
-690.0, -3.981e-006
-692.0, -3.987e-006
-694.0, -3.992e-006
-696.0, -3.996e-006
-698.0, -4.001e-006
-700.0, -4.003e-006
-702.0, -4.005e-006
-704.0, -4.007e-006
-706.0, -4.007e-006
-708.0, -4.007e-006
-710.0, -4.007e-006
-712.0, -4.009e-006
-714.0, -4.010e-006
-716.0, -4.014e-006
-718.0, -4.017e-006
-720.0, -4.022e-006
-722.0, -4.028e-006
-724.0, -4.034e-006
-726.0, -4.038e-006
-728.0, -4.044e-006
-730.0, -4.047e-006
-732.0, -4.051e-006
-734.0, -4.057e-006
-736.0, -4.062e-006
-738.0, -4.069e-006
-740.0, -4.075e-006
-742.0, -4.082e-006
-744.0, -4.086e-006
-746.0, -4.092e-006
-748.0, -4.095e-006
-750.0, -4.099e-006
-752.0, -4.100e-006
-754.0, -4.102e-006
-756.0, -4.103e-006
-758.0, -4.104e-006
-760.0, -4.105e-006
-762.0, -4.105e-006
-764.0, -4.105e-006
-766.0, -4.105e-006
-768.0, -4.105e-006
-770.0, -4.107e-006
-772.0, -4.111e-006
-774.0, -4.115e-006
-776.0, -4.120e-006
-778.0, -4.126e-006
-780.0, -4.133e-006
-782.0, -4.138e-006
-784.0, -4.143e-006
-786.0, -4.146e-006
-788.0, -4.148e-006
-790.0, -4.150e-006
-792.0, -4.151e-006
-794.0, -4.152e-006
-796.0, -4.153e-006
-798.0, -4.153e-006
-800.0, -4.153e-006
-802.0, -4.153e-006
-804.0, -4.153e-006
-806.0, -4.153e-006
-808.0, -4.153e-006
-810.0, -4.156e-006
-812.0, -4.159e-006
-814.0, -4.166e-006
-816.0, -4.173e-006
-818.0, -4.180e-006
-820.0, -4.186e-006
-822.0, -4.192e-006
-824.0, -4.197e-006
-826.0, -4.201e-006
-828.0, -4.201e-006
-830.0, -4.201e-006
-832.0, -4.201e-006
-834.0, -4.203e-006
-836.0, -4.205e-006
-838.0, -4.208e-006
-840.0, -4.211e-006
-842.0, -4.217e-006
-844.0, -4.222e-006
-846.0, -4.228e-006
-848.0, -4.234e-006
-850.0, -4.239e-006
-852.0, -4.243e-006
-854.0, -4.248e-006
-856.0, -4.250e-006
-858.0, -4.255e-006
-860.0, -4.259e-006
-862.0, -4.263e-006
-864.0, -4.268e-006
-866.0, -4.275e-006
-868.0, -4.279e-006
-870.0, -4.285e-006
-872.0, -4.289e-006
-874.0, -4.293e-006
-876.0, -4.296e-006
-878.0, -4.299e-006
-880.0, -4.300e-006
-882.0, -4.305e-006
-884.0, -4.310e-006
-886.0, -4.314e-006
-888.0, -4.320e-006
-890.0, -4.327e-006
-892.0, -4.334e-006
-894.0, -4.340e-006
-896.0, -4.343e-006
-898.0, -4.345e-006
-900.0, -4.347e-006
-902.0, -4.349e-006
-904.0, -4.349e-006
-906.0, -4.349e-006
-908.0, -4.349e-006
-910.0, -4.349e-006
-912.0, -4.349e-006
-914.0, -4.353e-006
-916.0, -4.356e-006
-918.0, -4.361e-006
-920.0, -4.366e-006
-922.0, -4.373e-006
-924.0, -4.380e-006
-926.0, -4.387e-006
-928.0, -4.390e-006
-930.0, -4.394e-006
-932.0, -4.396e-006
-934.0, -4.398e-006
-936.0, -4.400e-006
-938.0, -4.404e-006
-940.0, -4.410e-006
-942.0, -4.415e-006
-944.0, -4.423e-006
-946.0, -4.433e-006
-948.0, -4.444e-006
-950.0, -4.455e-006
-952.0, -4.463e-006
-954.0, -4.471e-006
-956.0, -4.479e-006
-958.0, -4.485e-006
-960.0, -4.490e-006
-962.0, -4.492e-006
-964.0, -4.493e-006
-966.0, -4.495e-006
-968.0, -4.495e-006
-970.0, -4.498e-006
-972.0, -4.500e-006
-974.0, -4.504e-006
-976.0, -4.510e-006
-978.0, -4.517e-006
-980.0, -4.524e-006
-982.0, -4.530e-006
-984.0, -4.534e-006
-986.0, -4.539e-006
-988.0, -4.542e-006
-990.0, -4.544e-006
-992.0, -4.544e-006
-994.0, -4.544e-006
-996.0, -4.544e-006
-998.0, -4.545e-006
-1000.0, -4.545e-006
-1002.0, -4.551e-006
-1004.0, -4.557e-006
-1006.0, -4.562e-006
-1008.0, -4.569e-006
-1010.0, -4.576e-006
-1012.0, -4.583e-006
-1014.0, -4.589e-006
-1016.0, -4.593e-006
-1018.0, -4.600e-006
-1020.0, -4.607e-006
-1022.0, -4.613e-006
-1024.0, -4.620e-006
-1026.0, -4.630e-006
-1028.0, -4.643e-006
-1030.0, -4.653e-006
-1032.0, -4.660e-006
-1034.0, -4.669e-006
-1036.0, -4.677e-006
-1038.0, -4.684e-006
-1040.0, -4.688e-006
-1042.0, -4.689e-006
-1044.0, -4.690e-006
-1046.0, -4.691e-006
-1048.0, -4.693e-006
-1050.0, -4.698e-006
-1052.0, -4.704e-006
-1054.0, -4.709e-006
-1056.0, -4.715e-006
-1058.0, -4.722e-006
-1060.0, -4.729e-006
-1062.0, -4.734e-006
-1064.0, -4.736e-006
-1066.0, -4.737e-006
-1068.0, -4.739e-006
-1070.0, -4.739e-006
-1072.0, -4.739e-006
-1074.0, -4.741e-006
-1076.0, -4.745e-006
-1078.0, -4.750e-006
-1080.0, -4.756e-006
-1082.0, -4.763e-006
-1084.0, -4.770e-006
-1086.0, -4.777e-006
-1088.0, -4.782e-006
-1090.0, -4.786e-006
-1092.0, -4.788e-006
-1094.0, -4.791e-006
-1096.0, -4.795e-006
-1098.0, -4.802e-006
-1100.0, -4.808e-006
-1102.0, -4.814e-006
-1104.0, -4.821e-006
-1106.0, -4.830e-006
-1108.0, -4.837e-006
-1110.0, -4.844e-006
-1112.0, -4.849e-006
-1114.0, -4.855e-006
-1116.0, -4.862e-006
-1118.0, -4.869e-006
-1120.0, -4.872e-006
-1122.0, -4.878e-006
-1124.0, -4.881e-006
-1126.0, -4.882e-006
-1128.0, -4.884e-006
-1130.0, -4.885e-006
-1132.0, -4.887e-006
-1134.0, -4.888e-006
-1136.0, -4.889e-006
-1138.0, -4.893e-006
-1140.0, -4.897e-006
-1142.0, -4.903e-006
-1144.0, -4.909e-006
-1146.0, -4.915e-006
-1148.0, -4.920e-006
-1150.0, -4.926e-006
-1152.0, -4.929e-006
-1154.0, -4.932e-006
-1156.0, -4.933e-006
-1158.0, -4.933e-006
-1160.0, -4.934e-006
-1162.0, -4.935e-006
-1164.0, -4.935e-006
-1166.0, -4.935e-006
-1168.0, -4.935e-006
-1170.0, -4.935e-006
-1172.0, -4.935e-006
-1174.0, -4.935e-006
-1176.0, -4.936e-006
-1178.0, -4.936e-006
-1180.0, -4.936e-006
-1182.0, -4.936e-006
-1184.0, -4.937e-006
-1186.0, -4.939e-006
-1188.0, -4.940e-006
-1190.0, -4.943e-006
-1192.0, -4.945e-006
-1194.0, -4.951e-006
-1196.0, -4.955e-006
-1198.0, -4.957e-006
-1200.0, -4.960e-006
-1202.0, -4.966e-006
-1204.0, -4.969e-006
-1206.0, -4.973e-006
-1208.0, -4.974e-006
-1210.0, -4.977e-006
-1212.0, -4.979e-006
-1214.0, -4.980e-006
-1216.0, -4.981e-006
-1218.0, -4.981e-006
-1220.0, -4.982e-006
-1222.0, -4.982e-006
-1224.0, -4.983e-006
-1226.0, -4.985e-006
-1228.0, -4.986e-006
-1230.0, -4.986e-006
-1232.0, -4.988e-006
-1234.0, -4.990e-006
-1236.0, -4.994e-006
-1238.0, -4.994e-006
-1240.0, -4.997e-006
-1242.0, -5.004e-006
-1244.0, -5.007e-006
-1246.0, -5.011e-006
-1248.0, -5.014e-006
-1250.0, -5.017e-006
-1252.0, -5.022e-006
-1254.0, -5.024e-006
-1256.0, -5.025e-006
-1258.0, -5.028e-006
-1260.0, -5.029e-006
-1262.0, -5.031e-006
-1264.0, -5.031e-006
-1266.0, -5.032e-006
-1268.0, -5.032e-006
-1270.0, -5.033e-006
-1272.0, -5.033e-006
-1274.0, -5.033e-006
-1276.0, -5.033e-006
-1278.0, -5.035e-006
-1280.0, -5.037e-006
-1282.0, -5.042e-006
-1284.0, -5.046e-006
-1286.0, -5.051e-006
-1288.0, -5.055e-006
-1290.0, -5.062e-006
-1292.0, -5.066e-006
-1294.0, -5.070e-006
-1296.0, -5.071e-006
-1298.0, -5.073e-006
-1300.0, -5.076e-006
-1302.0, -5.077e-006
-1304.0, -5.079e-006
-1306.0, -5.082e-006
-1308.0, -5.084e-006
-1310.0, -5.087e-006
-1312.0, -5.091e-006
-1314.0, -5.097e-006
-1316.0, -5.102e-006
-1318.0, -5.105e-006
-1320.0, -5.109e-006
-1322.0, -5.114e-006
-1324.0, -5.119e-006
-1326.0, -5.121e-006
-1328.0, -5.122e-006
-1330.0, -5.123e-006
-1332.0, -5.127e-006
-1334.0, -5.127e-006
-1336.0, -5.128e-006
-1338.0, -5.129e-006
-1340.0, -5.130e-006
-1342.0, -5.130e-006
-1344.0, -5.130e-006
-1346.0, -5.130e-006
-1348.0, -5.130e-006
-1350.0, -5.130e-006
-1352.0, -5.130e-006
-1354.0, -5.130e-006
-1356.0, -5.130e-006
-1358.0, -5.130e-006
-1360.0, -5.131e-006
-1362.0, -5.133e-006
-1364.0, -5.135e-006
-1366.0, -5.138e-006
-1368.0, -5.141e-006
-1370.0, -5.147e-006
-1372.0, -5.153e-006
-1374.0, -5.158e-006
-1376.0, -5.161e-006
-1378.0, -5.166e-006
-1380.0, -5.169e-006
-1382.0, -5.173e-006
-1384.0, -5.174e-006
-1386.0, -5.175e-006
-1388.0, -5.177e-006
-1390.0, -5.178e-006
-1392.0, -5.178e-006
-1394.0, -5.180e-006
-1396.0, -5.180e-006
-1398.0, -5.180e-006
-1400.0, -5.181e-006
-1402.0, -5.186e-006
-1404.0, -5.190e-006
-1406.0, -5.194e-006
-1408.0, -5.199e-006
-1410.0, -5.206e-006
-1412.0, -5.212e-006
-1414.0, -5.218e-006
-1416.0, -5.220e-006
-1418.0, -5.227e-006
-1420.0, -5.233e-006
-1422.0, -5.239e-006
-1424.0, -5.244e-006
-1426.0, -5.251e-006
-1428.0, -5.258e-006
-1430.0, -5.264e-006
-1432.0, -5.267e-006
-1434.0, -5.271e-006
-1436.0, -5.273e-006
-1438.0, -5.275e-006
-1440.0, -5.276e-006
-1442.0, -5.276e-006
-1444.0, -5.276e-006
-1446.0, -5.276e-006
-1448.0, -5.276e-006
-1450.0, -5.277e-006
-1452.0, -5.277e-006
-1454.0, -5.278e-006
-1456.0, -5.280e-006
-1458.0, -5.284e-006
-1460.0, -5.290e-006
-1462.0, -5.296e-006
-1464.0, -5.300e-006
-1466.0, -5.307e-006
-1468.0, -5.311e-006
-1470.0, -5.316e-006
-1472.0, -5.319e-006
-1474.0, -5.321e-006
-1476.0, -5.321e-006
-1478.0, -5.324e-006
-1480.0, -5.324e-006
-1482.0, -5.325e-006
-1484.0, -5.326e-006
-1486.0, -5.326e-006
-1488.0, -5.326e-006
-1490.0, -5.326e-006
-1492.0, -5.326e-006
-1494.0, -5.327e-006
-1496.0, -5.330e-006
-1498.0, -5.334e-006
-1500.0, -5.339e-006
-1502.0, -5.345e-006
-1504.0, -5.352e-006
-1506.0, -5.358e-006
-1508.0, -5.364e-006
-1510.0, -5.368e-006
-1512.0, -5.370e-006
-1514.0, -5.372e-006
-1516.0, -5.374e-006
-1518.0, -5.374e-006
-1520.0, -5.379e-006
-1522.0, -5.384e-006
-1524.0, -5.390e-006
-1526.0, -5.396e-006
-1528.0, -5.402e-006
-1530.0, -5.409e-006
-1532.0, -5.417e-006
-1534.0, -5.420e-006
-1536.0, -5.422e-006
-1538.0, -5.425e-006
-1540.0, -5.426e-006
-1542.0, -5.428e-006
-1544.0, -5.430e-006
-1546.0, -5.435e-006
-1548.0, -5.440e-006
-1550.0, -5.446e-006
-1552.0, -5.451e-006
-1554.0, -5.457e-006
-1556.0, -5.463e-006
-1558.0, -5.468e-006
-1560.0, -5.471e-006
-1562.0, -5.478e-006
-1564.0, -5.483e-006
-1566.0, -5.488e-006
-1568.0, -5.494e-006
-1570.0, -5.501e-006
-1572.0, -5.507e-006
-1574.0, -5.512e-006
-1576.0, -5.514e-006
-1578.0, -5.516e-006
-1580.0, -5.519e-006
-1582.0, -5.520e-006
-1584.0, -5.520e-006
-1586.0, -5.521e-006
-1588.0, -5.521e-006
-1590.0, -5.521e-006
-1592.0, -5.523e-006
-1594.0, -5.528e-006
-1596.0, -5.532e-006
-1598.0, -5.536e-006
-1600.0, -5.543e-006
-1602.0, -5.550e-006
-1604.0, -5.557e-006
-1606.0, -5.562e-006
-1608.0, -5.564e-006
-1610.0, -5.569e-006
-1612.0, -5.574e-006
-1614.0, -5.579e-006
-1616.0, -5.585e-006
-1618.0, -5.592e-006
-1620.0, -5.600e-006
-1622.0, -5.609e-006
-1624.0, -5.618e-006
-1626.0, -5.629e-006
-1628.0, -5.637e-006
-1630.0, -5.646e-006
-1632.0, -5.653e-006
-1634.0, -5.659e-006
-1636.0, -5.663e-006
-1638.0, -5.667e-006
-1640.0, -5.669e-006
-1642.0, -5.675e-006
-1644.0, -5.682e-006
-1646.0, -5.688e-006
-1648.0, -5.695e-006
-1650.0, -5.702e-006
-1652.0, -5.709e-006
-1654.0, -5.714e-006
-1656.0, -5.715e-006
-1658.0, -5.716e-006
-1660.0, -5.716e-006
-1662.0, -5.718e-006
-1664.0, -5.721e-006
-1666.0, -5.726e-006
-1668.0, -5.733e-006
-1670.0, -5.739e-006
-1672.0, -5.746e-006
-1674.0, -5.753e-006
-1676.0, -5.760e-006
-1678.0, -5.768e-006
-1680.0, -5.774e-006
-1682.0, -5.782e-006
-1684.0, -5.790e-006
-1686.0, -5.800e-006
-1688.0, -5.812e-006
-1690.0, -5.825e-006
-1692.0, -5.835e-006
-1694.0, -5.844e-006
-1696.0, -5.850e-006
-1698.0, -5.858e-006
-1700.0, -5.866e-006
-1702.0, -5.871e-006
-1704.0, -5.878e-006
-1706.0, -5.885e-006
-1708.0, -5.892e-006
-1710.0, -5.899e-006
-1712.0, -5.905e-006
-1714.0, -5.909e-006
-1716.0, -5.913e-006
-1718.0, -5.916e-006
-1720.0, -5.922e-006
-1722.0, -5.929e-006
-1724.0, -5.936e-006
-1726.0, -5.942e-006
-1728.0, -5.949e-006
-1730.0, -5.960e-006
-1732.0, -5.970e-006
-1734.0, -5.981e-006
-1736.0, -5.992e-006
-1738.0, -6.006e-006
-1740.0, -6.020e-006
-1742.0, -6.034e-006
-1744.0, -6.043e-006
-1746.0, -6.051e-006
-1748.0, -6.056e-006
-1750.0, -6.061e-006
-1752.0, -6.066e-006
-1754.0, -6.073e-006
-1756.0, -6.080e-006
-1758.0, -6.087e-006
-1760.0, -6.094e-006
-1762.0, -6.101e-006
-1764.0, -6.105e-006
-1766.0, -6.107e-006
-1768.0, -6.107e-006
-1770.0, -6.111e-006
-1772.0, -6.116e-006
-1774.0, -6.122e-006
-1776.0, -6.129e-006
-1778.0, -6.136e-006
-1780.0, -6.143e-006
-1782.0, -6.150e-006
-1784.0, -6.156e-006
-1786.0, -6.164e-006
-1788.0, -6.171e-006
-1790.0, -6.178e-006
-1792.0, -6.185e-006
-1794.0, -6.196e-006
-1796.0, -6.205e-006
-1798.0, -6.213e-006
-1800.0, -6.219e-006
-1802.0, -6.227e-006
-1804.0, -6.233e-006
-1806.0, -6.240e-006
-1808.0, -6.243e-006
-1810.0, -6.250e-006
-1812.0, -6.255e-006
-1814.0, -6.260e-006
-1816.0, -6.267e-006
-1818.0, -6.274e-006
-1820.0, -6.281e-006
-1822.0, -6.288e-006
-1824.0, -6.293e-006
-1826.0, -6.298e-006
-1828.0, -6.301e-006
-1830.0, -6.301e-006
-1832.0, -6.302e-006
-1834.0, -6.305e-006
-1836.0, -6.307e-006
-1838.0, -6.314e-006
-1840.0, -6.320e-006
-1842.0, -6.327e-006
-1844.0, -6.334e-006
-1846.0, -6.341e-006
-1848.0, -6.346e-006
-1850.0, -6.353e-006
-1852.0, -6.358e-006
-1854.0, -6.365e-006
-1856.0, -6.371e-006
-1858.0, -6.379e-006
-1860.0, -6.390e-006
-1862.0, -6.400e-006
-1864.0, -6.410e-006
-1866.0, -6.419e-006
-1868.0, -6.427e-006
-1870.0, -6.434e-006
-1872.0, -6.440e-006
-1874.0, -6.444e-006
-1876.0, -6.450e-006
-1878.0, -6.455e-006
-1880.0, -6.460e-006
-1882.0, -6.467e-006
-1884.0, -6.474e-006
-1886.0, -6.481e-006
-1888.0, -6.488e-006
-1890.0, -6.492e-006
-1892.0, -6.495e-006
-1894.0, -6.497e-006
-1896.0, -6.498e-006
-1898.0, -6.501e-006
-1900.0, -6.506e-006
-1902.0, -6.512e-006
-1904.0, -6.519e-006
-1906.0, -6.526e-006
-1908.0, -6.533e-006
-1910.0, -6.540e-006
-1912.0, -6.547e-006
-1914.0, -6.556e-006
-1916.0, -6.564e-006
-1918.0, -6.571e-006
-1920.0, -6.578e-006
-1922.0, -6.586e-006
-1924.0, -6.594e-006
-1926.0, -6.602e-006
-1928.0, -6.608e-006
-1930.0, -6.614e-006
-1932.0, -6.623e-006
-1934.0, -6.632e-006
-1936.0, -6.644e-006
-1938.0, -6.655e-006
-1940.0, -6.664e-006
-1942.0, -6.672e-006
-1944.0, -6.680e-006
-1946.0, -6.686e-006
-1948.0, -6.691e-006
-1950.0, -6.693e-006
-1952.0, -6.695e-006
-1954.0, -6.700e-006
-1956.0, -6.706e-006
-1958.0, -6.713e-006
-1960.0, -6.720e-006
-1962.0, -6.727e-006
-1964.0, -6.737e-006
-1966.0, -6.747e-006
-1968.0, -6.756e-006
-1970.0, -6.767e-006
-1972.0, -6.779e-006
-1974.0, -6.792e-006
-1976.0, -6.805e-006
-1978.0, -6.817e-006
-1980.0, -6.826e-006
-1982.0, -6.834e-006
-1984.0, -6.838e-006
-1986.0, -6.846e-006
-1988.0, -6.853e-006
-1990.0, -6.860e-006
-1992.0, -6.867e-006
-1994.0, -6.874e-006
-1996.0, -6.885e-006
-1998.0, -6.889e-006
-2000.0, -6.887e-006
*
Segment = 3
Positive
Number of Data Points = 1750
#
-1998.0, -6.322e-006
-1996.0, -6.190e-006
-1994.0, -6.083e-006
-1992.0, -5.985e-006
-1990.0, -5.887e-006
-1988.0, -5.794e-006
-1986.0, -5.708e-006
-1984.0, -5.630e-006
-1982.0, -5.552e-006
-1980.0, -5.482e-006
-1978.0, -5.412e-006
-1976.0, -5.341e-006
-1974.0, -5.283e-006
-1972.0, -5.219e-006
-1970.0, -5.157e-006
-1968.0, -5.101e-006
-1966.0, -5.045e-006
-1964.0, -4.990e-006
-1962.0, -4.939e-006
-1960.0, -4.885e-006
-1958.0, -4.836e-006
-1956.0, -4.791e-006
-1954.0, -4.742e-006
-1952.0, -4.693e-006
-1950.0, -4.649e-006
-1948.0, -4.607e-006
-1946.0, -4.563e-006
-1944.0, -4.521e-006
-1942.0, -4.476e-006
-1940.0, -4.436e-006
-1938.0, -4.397e-006
-1936.0, -4.354e-006
-1934.0, -4.312e-006
-1932.0, -4.272e-006
-1930.0, -4.235e-006
-1928.0, -4.199e-006
-1926.0, -4.162e-006
-1924.0, -4.124e-006
-1922.0, -4.086e-006
-1920.0, -4.051e-006
-1918.0, -4.017e-006
-1916.0, -3.979e-006
-1914.0, -3.943e-006
-1912.0, -3.908e-006
-1910.0, -3.873e-006
-1908.0, -3.844e-006
-1906.0, -3.810e-006
-1904.0, -3.782e-006
-1902.0, -3.753e-006
-1900.0, -3.719e-006
-1898.0, -3.686e-006
-1896.0, -3.658e-006
-1894.0, -3.629e-006
-1892.0, -3.599e-006
-1890.0, -3.564e-006
-1888.0, -3.535e-006
-1886.0, -3.507e-006
-1884.0, -3.481e-006
-1882.0, -3.453e-006
-1880.0, -3.424e-006
-1878.0, -3.397e-006
-1876.0, -3.375e-006
-1874.0, -3.349e-006
-1872.0, -3.321e-006
-1870.0, -3.295e-006
-1868.0, -3.267e-006
-1866.0, -3.241e-006
-1864.0, -3.215e-006
-1862.0, -3.183e-006
-1860.0, -3.155e-006
-1858.0, -3.133e-006
-1856.0, -3.108e-006
-1854.0, -3.086e-006
-1852.0, -3.058e-006
-1850.0, -3.036e-006
-1848.0, -3.016e-006
-1846.0, -2.996e-006
-1844.0, -2.976e-006
-1842.0, -2.955e-006
-1840.0, -2.930e-006
-1838.0, -2.909e-006
-1836.0, -2.883e-006
-1834.0, -2.861e-006
-1832.0, -2.840e-006
-1830.0, -2.815e-006
-1828.0, -2.794e-006
-1826.0, -2.776e-006
-1824.0, -2.755e-006
-1822.0, -2.735e-006
-1820.0, -2.713e-006
-1818.0, -2.689e-006
-1816.0, -2.665e-006
-1814.0, -2.644e-006
-1812.0, -2.624e-006
-1810.0, -2.603e-006
-1808.0, -2.586e-006
-1806.0, -2.570e-006
-1804.0, -2.551e-006
-1802.0, -2.532e-006
-1800.0, -2.511e-006
-1798.0, -2.487e-006
-1796.0, -2.466e-006
-1794.0, -2.445e-006
-1792.0, -2.426e-006
-1790.0, -2.407e-006
-1788.0, -2.389e-006
-1786.0, -2.369e-006
-1784.0, -2.352e-006
-1782.0, -2.335e-006
-1780.0, -2.314e-006
-1778.0, -2.293e-006
-1776.0, -2.272e-006
-1774.0, -2.253e-006
-1772.0, -2.239e-006
-1770.0, -2.222e-006
-1768.0, -2.205e-006
-1766.0, -2.191e-006
-1764.0, -2.177e-006
-1762.0, -2.165e-006
-1760.0, -2.149e-006
-1758.0, -2.128e-006
-1756.0, -2.109e-006
-1754.0, -2.090e-006
-1752.0, -2.070e-006
-1750.0, -2.049e-006
-1748.0, -2.034e-006
-1746.0, -2.020e-006
-1744.0, -2.006e-006
-1742.0, -1.992e-006
-1740.0, -1.975e-006
-1738.0, -1.961e-006
-1736.0, -1.946e-006
-1734.0, -1.926e-006
-1732.0, -1.906e-006
-1730.0, -1.891e-006
-1728.0, -1.873e-006
-1726.0, -1.859e-006
-1724.0, -1.846e-006
-1722.0, -1.833e-006
-1720.0, -1.822e-006
-1718.0, -1.808e-006
-1716.0, -1.795e-006
-1714.0, -1.785e-006
-1712.0, -1.776e-006
-1710.0, -1.762e-006
-1708.0, -1.745e-006
-1706.0, -1.727e-006
-1704.0, -1.713e-006
-1702.0, -1.696e-006
-1700.0, -1.678e-006
-1698.0, -1.658e-006
-1696.0, -1.645e-006
-1694.0, -1.634e-006
-1692.0, -1.625e-006
-1690.0, -1.611e-006
-1688.0, -1.600e-006
-1686.0, -1.589e-006
-1684.0, -1.575e-006
-1682.0, -1.561e-006
-1680.0, -1.546e-006
-1678.0, -1.528e-006
-1676.0, -1.514e-006
-1674.0, -1.499e-006
-1672.0, -1.483e-006
-1670.0, -1.470e-006
-1668.0, -1.456e-006
-1666.0, -1.443e-006
-1664.0, -1.435e-006
-1662.0, -1.427e-006
-1660.0, -1.415e-006
-1658.0, -1.406e-006
-1656.0, -1.399e-006
-1654.0, -1.392e-006
-1652.0, -1.383e-006
-1650.0, -1.370e-006
-1648.0, -1.353e-006
-1646.0, -1.339e-006
-1644.0, -1.318e-006
-1642.0, -1.303e-006
-1640.0, -1.283e-006
-1638.0, -1.263e-006
-1636.0, -1.249e-006
-1634.0, -1.238e-006
-1632.0, -1.229e-006
-1630.0, -1.226e-006
-1628.0, -1.214e-006
-1626.0, -1.206e-006
-1624.0, -1.198e-006
-1622.0, -1.188e-006
-1620.0, -1.174e-006
-1618.0, -1.161e-006
-1616.0, -1.147e-006
-1614.0, -1.136e-006
-1612.0, -1.122e-006
-1610.0, -1.109e-006
-1608.0, -1.096e-006
-1606.0, -1.083e-006
-1604.0, -1.069e-006
-1602.0, -1.057e-006
-1600.0, -1.047e-006
-1598.0, -1.039e-006
-1596.0, -1.031e-006
-1594.0, -1.021e-006
-1592.0, -1.014e-006
-1590.0, -1.007e-006
-1588.0, -9.997e-007
-1586.0, -9.918e-007
-1584.0, -9.822e-007
-1582.0, -9.705e-007
-1580.0, -9.600e-007
-1578.0, -9.487e-007
-1576.0, -9.347e-007
-1574.0, -9.212e-007
-1572.0, -9.077e-007
-1570.0, -8.942e-007
-1568.0, -8.820e-007
-1566.0, -8.689e-007
-1564.0, -8.593e-007
-1562.0, -8.523e-007
-1560.0, -8.453e-007
-1558.0, -8.384e-007
-1556.0, -8.314e-007
-1554.0, -8.214e-007
-1552.0, -8.109e-007
-1550.0, -7.969e-007
-1548.0, -7.830e-007
-1546.0, -7.690e-007
-1544.0, -7.555e-007
-1542.0, -7.442e-007
-1540.0, -7.377e-007
-1538.0, -7.298e-007
-1536.0, -7.233e-007
-1534.0, -7.163e-007
-1532.0, -7.084e-007
-1530.0, -7.002e-007
-1528.0, -6.893e-007
-1526.0, -6.771e-007
-1524.0, -6.675e-007
-1522.0, -6.601e-007
-1520.0, -6.531e-007
-1518.0, -6.465e-007
-1516.0, -6.404e-007
-1514.0, -6.365e-007
-1512.0, -6.330e-007
-1510.0, -6.265e-007
-1508.0, -6.195e-007
-1506.0, -6.125e-007
-1504.0, -6.060e-007
-1502.0, -5.981e-007
-1500.0, -5.912e-007
-1498.0, -5.838e-007
-1496.0, -5.763e-007
-1494.0, -5.685e-007
-1492.0, -5.580e-007
-1490.0, -5.454e-007
-1488.0, -5.328e-007
-1486.0, -5.201e-007
-1484.0, -5.083e-007
-1482.0, -4.996e-007
-1480.0, -4.870e-007
-1478.0, -4.769e-007
-1476.0, -4.687e-007
-1474.0, -4.617e-007
-1472.0, -4.547e-007
-1470.0, -4.486e-007
-1468.0, -4.434e-007
-1466.0, -4.421e-007
-1464.0, -4.386e-007
-1462.0, -4.351e-007
-1460.0, -4.281e-007
-1458.0, -4.203e-007
-1456.0, -4.120e-007
-1454.0, -4.028e-007
-1452.0, -3.915e-007
-1450.0, -3.806e-007
-1448.0, -3.701e-007
-1446.0, -3.632e-007
-1444.0, -3.566e-007
-1442.0, -3.501e-007
-1440.0, -3.435e-007
-1438.0, -3.370e-007
-1436.0, -3.305e-007
-1434.0, -3.239e-007
-1432.0, -3.169e-007
-1430.0, -3.095e-007
-1428.0, -3.017e-007
-1426.0, -2.934e-007
-1424.0, -2.860e-007
-1422.0, -2.790e-007
-1420.0, -2.716e-007
-1418.0, -2.646e-007
-1416.0, -2.585e-007
-1414.0, -2.533e-007
-1412.0, -2.489e-007
-1410.0, -2.468e-007
-1408.0, -2.459e-007
-1406.0, -2.437e-007
-1404.0, -2.402e-007
-1402.0, -2.359e-007
-1400.0, -2.289e-007
-1398.0, -2.223e-007
-1396.0, -2.158e-007
-1394.0, -2.093e-007
-1392.0, -2.036e-007
-1390.0, -1.984e-007
-1388.0, -1.936e-007
-1386.0, -1.883e-007
-1384.0, -1.818e-007
-1382.0, -1.740e-007
-1380.0, -1.661e-007
-1378.0, -1.578e-007
-1376.0, -1.491e-007
-1374.0, -1.373e-007
-1372.0, -1.286e-007
-1370.0, -1.212e-007
-1368.0, -1.142e-007
-1366.0, -1.072e-007
-1364.0, -1.003e-007
-1362.0, -9.286e-008
-1360.0, -8.719e-008
-1358.0, -8.022e-008
-1356.0, -7.324e-008
-1354.0, -6.714e-008
-1352.0, -6.104e-008
-1350.0, -5.624e-008
-1348.0, -5.319e-008
-1346.0, -5.188e-008
-1344.0, -5.057e-008
-1342.0, -4.796e-008
-1340.0, -4.447e-008
-1338.0, -3.837e-008
-1336.0, -3.183e-008
-1334.0, -2.485e-008
-1332.0, -1.788e-008
-1330.0, -1.221e-008
-1328.0, -7.848e-009
-1326.0, -4.361e-009
-1324.0, -3.489e-009
-1322.0, -3.053e-009
-1320.0, -1.045e-012
-1318.0, +7.846e-009
-1316.0, +1.613e-008
-1314.0, +2.572e-008
-1312.0, +3.618e-008
-1310.0, +5.013e-008
-1308.0, +6.409e-008
-1306.0, +7.498e-008
-1304.0, +8.109e-008
-1302.0, +8.676e-008
-1300.0, +9.155e-008
-1298.0, +9.591e-008
-1296.0, +1.007e-007
-1294.0, +1.064e-007
-1292.0, +1.129e-007
-1290.0, +1.195e-007
-1288.0, +1.264e-007
-1286.0, +1.330e-007
-1284.0, +1.391e-007
-1282.0, +1.413e-007
-1280.0, +1.430e-007
-1278.0, +1.439e-007
-1276.0, +1.443e-007
-1274.0, +1.456e-007
-1272.0, +1.474e-007
-1270.0, +1.517e-007
-1268.0, +1.583e-007
-1266.0, +1.648e-007
-1264.0, +1.713e-007
-1262.0, +1.783e-007
-1260.0, +1.840e-007
-1258.0, +1.892e-007
-1256.0, +1.923e-007
-1254.0, +1.927e-007
-1252.0, +1.936e-007
-1250.0, +1.966e-007
-1248.0, +1.988e-007
-1246.0, +2.045e-007
-1244.0, +2.145e-007
-1242.0, +2.263e-007
-1240.0, +2.398e-007
-1238.0, +2.524e-007
-1236.0, +2.633e-007
-1234.0, +2.751e-007
-1232.0, +2.838e-007
-1230.0, +2.877e-007
-1228.0, +2.904e-007
-1226.0, +2.917e-007
-1224.0, +2.951e-007
-1222.0, +2.986e-007
-1220.0, +3.047e-007
-1218.0, +3.113e-007
-1216.0, +3.183e-007
-1214.0, +3.244e-007
-1212.0, +3.305e-007
-1210.0, +3.344e-007
-1208.0, +3.379e-007
-1206.0, +3.387e-007
-1204.0, +3.392e-007
-1202.0, +3.409e-007
-1200.0, +3.431e-007
-1198.0, +3.453e-007
-1196.0, +3.501e-007
-1194.0, +3.557e-007
-1192.0, +3.623e-007
-1190.0, +3.688e-007
-1188.0, +3.741e-007
-1186.0, +3.789e-007
-1184.0, +3.836e-007
-1182.0, +3.858e-007
-1180.0, +3.884e-007
-1178.0, +3.911e-007
-1176.0, +3.937e-007
-1174.0, +3.993e-007
-1172.0, +4.072e-007
-1170.0, +4.155e-007
-1168.0, +4.246e-007
-1166.0, +4.342e-007
-1164.0, +4.460e-007
-1162.0, +4.573e-007
-1160.0, +4.656e-007
-1158.0, +4.717e-007
-1156.0, +4.774e-007
-1154.0, +4.830e-007
-1152.0, +4.870e-007
-1150.0, +4.909e-007
-1148.0, +4.979e-007
-1146.0, +5.040e-007
-1144.0, +5.110e-007
-1142.0, +5.175e-007
-1140.0, +5.236e-007
-1138.0, +5.297e-007
-1136.0, +5.327e-007
-1134.0, +5.327e-007
-1132.0, +5.336e-007
-1130.0, +5.336e-007
-1128.0, +5.349e-007
-1126.0, +5.367e-007
-1124.0, +5.406e-007
-1122.0, +5.467e-007
-1120.0, +5.537e-007
-1118.0, +5.607e-007
-1116.0, +5.676e-007
-1114.0, +5.737e-007
-1112.0, +5.794e-007
-1110.0, +5.833e-007
-1108.0, +5.846e-007
-1106.0, +5.868e-007
-1104.0, +5.894e-007
-1102.0, +5.951e-007
-1100.0, +6.025e-007
-1098.0, +6.108e-007
-1096.0, +6.199e-007
-1094.0, +6.300e-007
-1092.0, +6.409e-007
-1090.0, +6.518e-007
-1088.0, +6.601e-007
-1086.0, +6.666e-007
-1084.0, +6.723e-007
-1082.0, +6.771e-007
-1080.0, +6.823e-007
-1078.0, +6.866e-007
-1076.0, +6.932e-007
-1074.0, +7.002e-007
-1072.0, +7.067e-007
-1070.0, +7.132e-007
-1068.0, +7.193e-007
-1066.0, +7.246e-007
-1064.0, +7.281e-007
-1062.0, +7.289e-007
-1060.0, +7.294e-007
-1058.0, +7.307e-007
-1056.0, +7.320e-007
-1054.0, +7.342e-007
-1052.0, +7.390e-007
-1050.0, +7.442e-007
-1048.0, +7.499e-007
-1046.0, +7.564e-007
-1044.0, +7.625e-007
-1042.0, +7.682e-007
-1040.0, +7.738e-007
-1038.0, +7.782e-007
-1036.0, +7.826e-007
-1034.0, +7.869e-007
-1032.0, +7.926e-007
-1030.0, +7.991e-007
-1028.0, +8.065e-007
-1026.0, +8.131e-007
-1024.0, +8.205e-007
-1022.0, +8.279e-007
-1020.0, +8.357e-007
-1018.0, +8.436e-007
-1016.0, +8.510e-007
-1014.0, +8.575e-007
-1012.0, +8.641e-007
-1010.0, +8.689e-007
-1008.0, +8.732e-007
-1006.0, +8.767e-007
-1004.0, +8.789e-007
-1002.0, +8.820e-007
-1000.0, +8.859e-007
-998.0, +8.920e-007
-996.0, +8.985e-007
-994.0, +9.051e-007
-992.0, +9.116e-007
-990.0, +9.168e-007
-988.0, +9.208e-007
-986.0, +9.238e-007
-984.0, +9.247e-007
-982.0, +9.251e-007
-980.0, +9.256e-007
-978.0, +9.269e-007
-976.0, +9.273e-007
-974.0, +9.286e-007
-972.0, +9.325e-007
-970.0, +9.351e-007
-968.0, +9.412e-007
-966.0, +9.478e-007
-964.0, +9.535e-007
-962.0, +9.600e-007
-960.0, +9.657e-007
-958.0, +9.687e-007
-956.0, +9.731e-007
-954.0, +9.735e-007
-952.0, +9.735e-007
-950.0, +9.739e-007
-948.0, +9.753e-007
-946.0, +9.766e-007
-944.0, +9.800e-007
-942.0, +9.866e-007
-940.0, +9.936e-007
-938.0, +1.002e-006
-936.0, +1.010e-006
-934.0, +1.020e-006
-932.0, +1.031e-006
-930.0, +1.042e-006
-928.0, +1.048e-006
-926.0, +1.055e-006
-924.0, +1.061e-006
-922.0, +1.066e-006
-920.0, +1.069e-006
-918.0, +1.072e-006
-916.0, +1.072e-006
-914.0, +1.073e-006
-912.0, +1.076e-006
-910.0, +1.081e-006
-908.0, +1.086e-006
-906.0, +1.092e-006
-904.0, +1.098e-006
-902.0, +1.104e-006
-900.0, +1.110e-006
-898.0, +1.114e-006
-896.0, +1.117e-006
-894.0, +1.119e-006
-892.0, +1.120e-006
-890.0, +1.120e-006
-888.0, +1.120e-006
-886.0, +1.120e-006
-884.0, +1.122e-006
-882.0, +1.123e-006
-880.0, +1.125e-006
-878.0, +1.127e-006
-876.0, +1.130e-006
-874.0, +1.135e-006
-872.0, +1.141e-006
-870.0, +1.147e-006
-868.0, +1.153e-006
-866.0, +1.158e-006
-864.0, +1.164e-006
-862.0, +1.168e-006
-860.0, +1.171e-006
-858.0, +1.174e-006
-856.0, +1.176e-006
-854.0, +1.182e-006
-852.0, +1.188e-006
-850.0, +1.193e-006
-848.0, +1.198e-006
-846.0, +1.204e-006
-844.0, +1.210e-006
-842.0, +1.216e-006
-840.0, +1.218e-006
-838.0, +1.223e-006
-836.0, +1.230e-006
-834.0, +1.236e-006
-832.0, +1.243e-006
-830.0, +1.249e-006
-828.0, +1.255e-006
-826.0, +1.260e-006
-824.0, +1.267e-006
-822.0, +1.270e-006
-820.0, +1.273e-006
-818.0, +1.275e-006
-816.0, +1.279e-006
-814.0, +1.284e-006
-812.0, +1.290e-006
-810.0, +1.293e-006
-808.0, +1.299e-006
-806.0, +1.304e-006
-804.0, +1.309e-006
-802.0, +1.312e-006
-800.0, +1.314e-006
-798.0, +1.314e-006
-796.0, +1.315e-006
-794.0, +1.315e-006
-792.0, +1.316e-006
-790.0, +1.316e-006
-788.0, +1.317e-006
-786.0, +1.318e-006
-784.0, +1.319e-006
-782.0, +1.322e-006
-780.0, +1.328e-006
-778.0, +1.334e-006
-776.0, +1.340e-006
-774.0, +1.347e-006
-772.0, +1.352e-006
-770.0, +1.358e-006
-768.0, +1.362e-006
-766.0, +1.363e-006
-764.0, +1.364e-006
-762.0, +1.365e-006
-760.0, +1.365e-006
-758.0, +1.367e-006
-756.0, +1.370e-006
-754.0, +1.372e-006
-752.0, +1.375e-006
-750.0, +1.382e-006
-748.0, +1.391e-006
-746.0, +1.398e-006
-744.0, +1.403e-006
-742.0, +1.410e-006
-740.0, +1.421e-006
-738.0, +1.429e-006
-736.0, +1.435e-006
-734.0, +1.440e-006
-732.0, +1.447e-006
-730.0, +1.453e-006
-728.0, +1.457e-006
-726.0, +1.459e-006
-724.0, +1.461e-006
-722.0, +1.463e-006
-720.0, +1.465e-006
-718.0, +1.467e-006
-716.0, +1.470e-006
-714.0, +1.475e-006
-712.0, +1.481e-006
-710.0, +1.486e-006
-708.0, +1.492e-006
-706.0, +1.497e-006
-704.0, +1.503e-006
-702.0, +1.506e-006
-700.0, +1.508e-006
-698.0, +1.510e-006
-696.0, +1.511e-006
-694.0, +1.511e-006
-692.0, +1.511e-006
-690.0, +1.511e-006
-688.0, +1.512e-006
-686.0, +1.513e-006
-684.0, +1.514e-006
-682.0, +1.515e-006
-680.0, +1.517e-006
-678.0, +1.520e-006
-676.0, +1.525e-006
-674.0, +1.531e-006
-672.0, +1.537e-006
-670.0, +1.542e-006
-668.0, +1.549e-006
-666.0, +1.554e-006
-664.0, +1.557e-006
-662.0, +1.559e-006
-660.0, +1.559e-006
-658.0, +1.559e-006
-656.0, +1.559e-006
-654.0, +1.559e-006
-652.0, +1.560e-006
-650.0, +1.560e-006
-648.0, +1.561e-006
-646.0, +1.562e-006
-644.0, +1.564e-006
-642.0, +1.569e-006
-640.0, +1.576e-006
-638.0, +1.585e-006
-636.0, +1.596e-006
-634.0, +1.604e-006
-632.0, +1.617e-006
-630.0, +1.628e-006
-628.0, +1.638e-006
-626.0, +1.644e-006
-624.0, +1.649e-006
-622.0, +1.652e-006
-620.0, +1.657e-006
-618.0, +1.657e-006
-616.0, +1.658e-006
-614.0, +1.659e-006
-612.0, +1.660e-006
-610.0, +1.665e-006
-608.0, +1.670e-006
-606.0, +1.675e-006
-604.0, +1.682e-006
-602.0, +1.689e-006
-600.0, +1.695e-006
-598.0, +1.701e-006
-596.0, +1.703e-006
-594.0, +1.705e-006
-592.0, +1.706e-006
-590.0, +1.706e-006
-588.0, +1.706e-006
-586.0, +1.706e-006
-584.0, +1.706e-006
-582.0, +1.707e-006
-580.0, +1.708e-006
-578.0, +1.712e-006
-576.0, +1.716e-006
-574.0, +1.721e-006
-572.0, +1.728e-006
-570.0, +1.734e-006
-568.0, +1.741e-006
-566.0, +1.746e-006
-564.0, +1.750e-006
-562.0, +1.753e-006
-560.0, +1.754e-006
-558.0, +1.755e-006
-556.0, +1.755e-006
-554.0, +1.755e-006
-552.0, +1.757e-006
-550.0, +1.757e-006
-548.0, +1.759e-006
-546.0, +1.760e-006
-544.0, +1.763e-006
-542.0, +1.767e-006
-540.0, +1.773e-006
-538.0, +1.779e-006
-536.0, +1.787e-006
-534.0, +1.795e-006
-532.0, +1.805e-006
-530.0, +1.816e-006
-528.0, +1.825e-006
-526.0, +1.833e-006
-524.0, +1.840e-006
-522.0, +1.845e-006
-520.0, +1.849e-006
-518.0, +1.852e-006
-516.0, +1.853e-006
-514.0, +1.855e-006
-512.0, +1.855e-006
-510.0, +1.857e-006
-508.0, +1.861e-006
-506.0, +1.866e-006
-504.0, +1.871e-006
-502.0, +1.877e-006
-500.0, +1.883e-006
-498.0, +1.889e-006
-496.0, +1.894e-006
-494.0, +1.897e-006
-492.0, +1.899e-006
-490.0, +1.901e-006
-488.0, +1.901e-006
-486.0, +1.901e-006
-484.0, +1.901e-006
-482.0, +1.901e-006
-480.0, +1.901e-006
-478.0, +1.902e-006
-476.0, +1.903e-006
-474.0, +1.905e-006
-472.0, +1.908e-006
-470.0, +1.913e-006
-468.0, +1.920e-006
-466.0, +1.927e-006
-464.0, +1.933e-006
-462.0, +1.939e-006
-460.0, +1.944e-006
-458.0, +1.948e-006
-456.0, +1.950e-006
-454.0, +1.951e-006
-452.0, +1.953e-006
-450.0, +1.956e-006
-448.0, +1.959e-006
-446.0, +1.964e-006
-444.0, +1.970e-006
-442.0, +1.977e-006
-440.0, +1.983e-006
-438.0, +1.990e-006
-436.0, +1.997e-006
-434.0, +2.004e-006
-432.0, +2.012e-006
-430.0, +2.020e-006
-428.0, +2.027e-006
-426.0, +2.034e-006
-424.0, +2.039e-006
-422.0, +2.043e-006
-420.0, +2.047e-006
-418.0, +2.049e-006
-416.0, +2.052e-006
-414.0, +2.057e-006
-412.0, +2.063e-006
-410.0, +2.070e-006
-408.0, +2.077e-006
-406.0, +2.083e-006
-404.0, +2.090e-006
-402.0, +2.094e-006
-400.0, +2.096e-006
-398.0, +2.097e-006
-396.0, +2.098e-006
-394.0, +2.100e-006
-392.0, +2.102e-006
-390.0, +2.107e-006
-388.0, +2.114e-006
-386.0, +2.121e-006
-384.0, +2.128e-006
-382.0, +2.133e-006
-380.0, +2.139e-006
-378.0, +2.145e-006
-376.0, +2.147e-006
-374.0, +2.150e-006
-372.0, +2.155e-006
-370.0, +2.160e-006
-368.0, +2.168e-006
-366.0, +2.178e-006
-364.0, +2.189e-006
-362.0, +2.200e-006
-360.0, +2.211e-006
-358.0, +2.220e-006
-356.0, +2.229e-006
-354.0, +2.236e-006
-352.0, +2.241e-006
-350.0, +2.248e-006
-348.0, +2.254e-006
-346.0, +2.260e-006
-344.0, +2.267e-006
-342.0, +2.274e-006
-340.0, +2.280e-006
-338.0, +2.286e-006
-336.0, +2.288e-006
-334.0, +2.291e-006
-332.0, +2.292e-006
-330.0, +2.293e-006
-328.0, +2.294e-006
-326.0, +2.298e-006
-324.0, +2.305e-006
-322.0, +2.312e-006
-320.0, +2.320e-006
-318.0, +2.328e-006
-316.0, +2.339e-006
-314.0, +2.350e-006
-312.0, +2.360e-006
-310.0, +2.367e-006
-308.0, +2.373e-006
-306.0, +2.379e-006
-304.0, +2.385e-006
-302.0, +2.388e-006
-300.0, +2.390e-006
-298.0, +2.392e-006
-296.0, +2.394e-006
-294.0, +2.400e-006
-292.0, +2.407e-006
-290.0, +2.414e-006
-288.0, +2.420e-006
-286.0, +2.426e-006
-284.0, +2.433e-006
-282.0, +2.437e-006
-280.0, +2.441e-006
-278.0, +2.443e-006
-276.0, +2.448e-006
-274.0, +2.453e-006
-272.0, +2.460e-006
-270.0, +2.466e-006
-268.0, +2.473e-006
-266.0, +2.478e-006
-264.0, +2.483e-006
-262.0, +2.485e-006
-260.0, +2.487e-006
-258.0, +2.488e-006
-256.0, +2.488e-006
-254.0, +2.488e-006
-252.0, +2.489e-006
-250.0, +2.491e-006
-248.0, +2.492e-006
-246.0, +2.498e-006
-244.0, +2.504e-006
-242.0, +2.511e-006
-240.0, +2.518e-006
-238.0, +2.524e-006
-236.0, +2.529e-006
-234.0, +2.534e-006
-232.0, +2.536e-006
-230.0, +2.536e-006
-228.0, +2.537e-006
-226.0, +2.538e-006
-224.0, +2.540e-006
-222.0, +2.543e-006
-220.0, +2.547e-006
-218.0, +2.553e-006
-216.0, +2.562e-006
-214.0, +2.570e-006
-212.0, +2.579e-006
-210.0, +2.590e-006
-208.0, +2.601e-006
-206.0, +2.609e-006
-204.0, +2.617e-006
-202.0, +2.622e-006
-200.0, +2.628e-006
-198.0, +2.631e-006
-196.0, +2.632e-006
-194.0, +2.635e-006
-192.0, +2.636e-006
-190.0, +2.638e-006
-188.0, +2.642e-006
-186.0, +2.648e-006
-184.0, +2.655e-006
-182.0, +2.661e-006
-180.0, +2.666e-006
-178.0, +2.672e-006
-176.0, +2.676e-006
-174.0, +2.680e-006
-172.0, +2.681e-006
-170.0, +2.682e-006
-168.0, +2.682e-006
-166.0, +2.682e-006
-164.0, +2.683e-006
-162.0, +2.685e-006
-160.0, +2.686e-006
-158.0, +2.689e-006
-156.0, +2.694e-006
-154.0, +2.700e-006
-152.0, +2.706e-006
-150.0, +2.713e-006
-148.0, +2.718e-006
-146.0, +2.724e-006
-144.0, +2.730e-006
-142.0, +2.734e-006
-140.0, +2.740e-006
-138.0, +2.747e-006
-136.0, +2.754e-006
-134.0, +2.761e-006
-132.0, +2.767e-006
-130.0, +2.772e-006
-128.0, +2.778e-006
-126.0, +2.781e-006
-124.0, +2.786e-006
-122.0, +2.790e-006
-120.0, +2.795e-006
-118.0, +2.802e-006
-116.0, +2.809e-006
-114.0, +2.815e-006
-112.0, +2.821e-006
-110.0, +2.824e-006
-108.0, +2.829e-006
-106.0, +2.833e-006
-104.0, +2.838e-006
-102.0, +2.845e-006
-100.0, +2.852e-006
-98.0, +2.858e-006
-96.0, +2.865e-006
-94.0, +2.870e-006
-92.0, +2.875e-006
-90.0, +2.877e-006
-88.0, +2.878e-006
-86.0, +2.881e-006
-84.0, +2.884e-006
-82.0, +2.890e-006
-80.0, +2.897e-006
-78.0, +2.904e-006
-76.0, +2.911e-006
-74.0, +2.918e-006
-72.0, +2.923e-006
-70.0, +2.929e-006
-68.0, +2.936e-006
-66.0, +2.943e-006
-64.0, +2.951e-006
-62.0, +2.960e-006
-60.0, +2.972e-006
-58.0, +2.985e-006
-56.0, +2.997e-006
-54.0, +3.005e-006
-52.0, +3.013e-006
-50.0, +3.020e-006
-48.0, +3.030e-006
-46.0, +3.037e-006
-44.0, +3.044e-006
-42.0, +3.051e-006
-40.0, +3.058e-006
-38.0, +3.064e-006
-36.0, +3.070e-006
-34.0, +3.074e-006
-32.0, +3.077e-006
-30.0, +3.081e-006
-28.0, +3.088e-006
-26.0, +3.096e-006
-24.0, +3.104e-006
-22.0, +3.115e-006
-20.0, +3.126e-006
-18.0, +3.138e-006
-16.0, +3.148e-006
-14.0, +3.157e-006
-12.0, +3.169e-006
-10.0, +3.182e-006
-8.0, +3.191e-006
-6.0, +3.199e-006
-4.0, +3.213e-006
-2.0, +3.227e-006
0.0, +3.239e-006
2.0, +3.247e-006
4.0, +3.254e-006
6.0, +3.261e-006
8.0, +3.268e-006
10.0, +3.272e-006
12.0, +3.279e-006
14.0, +3.286e-006
16.0, +3.293e-006
18.0, +3.300e-006
20.0, +3.307e-006
22.0, +3.315e-006
24.0, +3.323e-006
26.0, +3.333e-006
28.0, +3.345e-006
30.0, +3.359e-006
32.0, +3.373e-006
34.0, +3.387e-006
36.0, +3.405e-006
38.0, +3.421e-006
40.0, +3.432e-006
42.0, +3.441e-006
44.0, +3.448e-006
46.0, +3.457e-006
48.0, +3.467e-006
50.0, +3.476e-006
52.0, +3.483e-006
54.0, +3.491e-006
56.0, +3.499e-006
58.0, +3.512e-006
60.0, +3.526e-006
62.0, +3.541e-006
64.0, +3.555e-006
66.0, +3.569e-006
68.0, +3.584e-006
70.0, +3.599e-006
72.0, +3.614e-006
74.0, +3.626e-006
76.0, +3.635e-006
78.0, +3.642e-006
80.0, +3.653e-006
82.0, +3.666e-006
84.0, +3.677e-006
86.0, +3.685e-006
88.0, +3.693e-006
90.0, +3.705e-006
92.0, +3.720e-006
94.0, +3.735e-006
96.0, +3.749e-006
98.0, +3.763e-006
100.0, +3.779e-006
102.0, +3.798e-006
104.0, +3.813e-006
106.0, +3.826e-006
108.0, +3.835e-006
110.0, +3.843e-006
112.0, +3.853e-006
114.0, +3.864e-006
116.0, +3.874e-006
118.0, +3.885e-006
120.0, +3.898e-006
122.0, +3.912e-006
124.0, +3.928e-006
126.0, +3.944e-006
128.0, +3.958e-006
130.0, +3.971e-006
132.0, +3.983e-006
134.0, +3.996e-006
136.0, +4.010e-006
138.0, +4.021e-006
140.0, +4.029e-006
142.0, +4.037e-006
144.0, +4.045e-006
146.0, +4.056e-006
148.0, +4.065e-006
150.0, +4.071e-006
152.0, +4.078e-006
154.0, +4.086e-006
156.0, +4.096e-006
158.0, +4.110e-006
160.0, +4.123e-006
162.0, +4.137e-006
164.0, +4.151e-006
166.0, +4.166e-006
168.0, +4.184e-006
170.0, +4.200e-006
172.0, +4.212e-006
174.0, +4.221e-006
176.0, +4.229e-006
178.0, +4.237e-006
180.0, +4.245e-006
182.0, +4.252e-006
184.0, +4.260e-006
186.0, +4.267e-006
188.0, +4.276e-006
190.0, +4.289e-006
192.0, +4.302e-006
194.0, +4.314e-006
196.0, +4.325e-006
198.0, +4.336e-006
200.0, +4.350e-006
202.0, +4.362e-006
204.0, +4.370e-006
206.0, +4.378e-006
208.0, +4.387e-006
210.0, +4.400e-006
212.0, +4.410e-006
214.0, +4.417e-006
216.0, +4.424e-006
218.0, +4.431e-006
220.0, +4.438e-006
222.0, +4.444e-006
224.0, +4.450e-006
226.0, +4.457e-006
228.0, +4.464e-006
230.0, +4.471e-006
232.0, +4.478e-006
234.0, +4.488e-006
236.0, +4.498e-006
238.0, +4.507e-006
240.0, +4.514e-006
242.0, +4.526e-006
244.0, +4.540e-006
246.0, +4.553e-006
248.0, +4.564e-006
250.0, +4.573e-006
252.0, +4.584e-006
254.0, +4.596e-006
256.0, +4.605e-006
258.0, +4.612e-006
260.0, +4.619e-006
262.0, +4.626e-006
264.0, +4.631e-006
266.0, +4.635e-006
268.0, +4.638e-006
270.0, +4.640e-006
272.0, +4.646e-006
274.0, +4.653e-006
276.0, +4.660e-006
278.0, +4.668e-006
280.0, +4.675e-006
282.0, +4.684e-006
284.0, +4.693e-006
286.0, +4.700e-006
288.0, +4.708e-006
290.0, +4.717e-006
292.0, +4.728e-006
294.0, +4.741e-006
296.0, +4.751e-006
298.0, +4.761e-006
300.0, +4.769e-006
302.0, +4.776e-006
304.0, +4.783e-006
306.0, +4.790e-006
308.0, +4.797e-006
310.0, +4.804e-006
312.0, +4.811e-006
314.0, +4.817e-006
316.0, +4.824e-006
318.0, +4.829e-006
320.0, +4.831e-006
322.0, +4.833e-006
324.0, +4.840e-006
326.0, +4.846e-006
328.0, +4.853e-006
330.0, +4.860e-006
332.0, +4.867e-006
334.0, +4.873e-006
336.0, +4.879e-006
338.0, +4.881e-006
340.0, +4.885e-006
342.0, +4.890e-006
344.0, +4.898e-006
346.0, +4.910e-006
348.0, +4.924e-006
350.0, +4.937e-006
352.0, +4.950e-006
354.0, +4.961e-006
356.0, +4.972e-006
358.0, +4.982e-006
360.0, +4.990e-006
362.0, +4.997e-006
364.0, +5.004e-006
366.0, +5.011e-006
368.0, +5.018e-006
370.0, +5.025e-006
372.0, +5.032e-006
374.0, +5.040e-006
376.0, +5.047e-006
378.0, +5.056e-006
380.0, +5.068e-006
382.0, +5.082e-006
384.0, +5.096e-006
386.0, +5.110e-006
388.0, +5.123e-006
390.0, +5.138e-006
392.0, +5.155e-006
394.0, +5.171e-006
396.0, +5.184e-006
398.0, +5.198e-006
400.0, +5.212e-006
402.0, +5.226e-006
404.0, +5.247e-006
406.0, +5.266e-006
408.0, +5.287e-006
410.0, +5.308e-006
412.0, +5.333e-006
414.0, +5.355e-006
416.0, +5.376e-006
418.0, +5.392e-006
420.0, +5.418e-006
422.0, +5.439e-006
424.0, +5.459e-006
426.0, +5.477e-006
428.0, +5.498e-006
430.0, +5.519e-006
432.0, +5.539e-006
434.0, +5.553e-006
436.0, +5.567e-006
438.0, +5.581e-006
440.0, +5.594e-006
442.0, +5.601e-006
444.0, +5.610e-006
446.0, +5.620e-006
448.0, +5.627e-006
450.0, +5.634e-006
452.0, +5.641e-006
454.0, +5.648e-006
456.0, +5.655e-006
458.0, +5.659e-006
460.0, +5.661e-006
462.0, +5.661e-006
464.0, +5.661e-006
466.0, +5.661e-006
468.0, +5.661e-006
470.0, +5.661e-006
472.0, +5.661e-006
474.0, +5.661e-006
476.0, +5.662e-006
478.0, +5.662e-006
480.0, +5.662e-006
482.0, +5.662e-006
484.0, +5.662e-006
486.0, +5.662e-006
488.0, +5.661e-006
490.0, +5.661e-006
492.0, +5.661e-006
494.0, +5.661e-006
496.0, +5.661e-006
498.0, +5.661e-006
500.0, +5.661e-006
502.0, +5.661e-006
504.0, +5.661e-006
506.0, +5.659e-006
508.0, +5.658e-006
510.0, +5.655e-006
512.0, +5.651e-006
514.0, +5.647e-006
516.0, +5.643e-006
518.0, +5.638e-006
520.0, +5.634e-006
522.0, +5.629e-006
524.0, +5.625e-006
526.0, +5.623e-006
528.0, +5.620e-006
530.0, +5.619e-006
532.0, +5.617e-006
534.0, +5.615e-006
536.0, +5.614e-006
538.0, +5.615e-006
540.0, +5.615e-006
542.0, +5.615e-006
544.0, +5.614e-006
546.0, +5.614e-006
548.0, +5.614e-006
550.0, +5.614e-006
552.0, +5.613e-006
554.0, +5.613e-006
556.0, +5.613e-006
558.0, +5.613e-006
560.0, +5.613e-006
562.0, +5.613e-006
564.0, +5.613e-006
566.0, +5.613e-006
568.0, +5.613e-006
570.0, +5.613e-006
572.0, +5.613e-006
574.0, +5.613e-006
576.0, +5.613e-006
578.0, +5.613e-006
580.0, +5.613e-006
582.0, +5.613e-006
584.0, +5.612e-006
586.0, +5.613e-006
588.0, +5.613e-006
590.0, +5.613e-006
592.0, +5.614e-006
594.0, +5.615e-006
596.0, +5.616e-006
598.0, +5.617e-006
600.0, +5.618e-006
602.0, +5.619e-006
604.0, +5.621e-006
606.0, +5.622e-006
608.0, +5.623e-006
610.0, +5.625e-006
612.0, +5.629e-006
614.0, +5.631e-006
616.0, +5.635e-006
618.0, +5.639e-006
620.0, +5.644e-006
622.0, +5.649e-006
624.0, +5.653e-006
626.0, +5.655e-006
628.0, +5.658e-006
630.0, +5.661e-006
632.0, +5.661e-006
634.0, +5.661e-006
636.0, +5.661e-006
638.0, +5.661e-006
640.0, +5.661e-006
642.0, +5.661e-006
644.0, +5.661e-006
646.0, +5.662e-006
648.0, +5.663e-006
650.0, +5.664e-006
652.0, +5.665e-006
654.0, +5.666e-006
656.0, +5.668e-006
658.0, +5.670e-006
660.0, +5.674e-006
662.0, +5.679e-006
664.0, +5.686e-006
666.0, +5.692e-006
668.0, +5.698e-006
670.0, +5.705e-006
672.0, +5.712e-006
674.0, +5.719e-006
676.0, +5.724e-006
678.0, +5.731e-006
680.0, +5.738e-006
682.0, +5.744e-006
684.0, +5.749e-006
686.0, +5.753e-006
688.0, +5.756e-006
690.0, +5.758e-006
692.0, +5.759e-006
694.0, +5.759e-006
696.0, +5.760e-006
698.0, +5.761e-006
700.0, +5.763e-006
702.0, +5.767e-006
704.0, +5.771e-006
706.0, +5.776e-006
708.0, +5.782e-006
710.0, +5.788e-006
712.0, +5.794e-006
714.0, +5.799e-006
716.0, +5.802e-006
718.0, +5.805e-006
720.0, +5.807e-006
722.0, +5.807e-006
724.0, +5.807e-006
726.0, +5.807e-006
728.0, +5.807e-006
730.0, +5.807e-006
732.0, +5.808e-006
734.0, +5.809e-006
736.0, +5.811e-006
738.0, +5.812e-006
740.0, +5.815e-006
742.0, +5.821e-006
744.0, +5.827e-006
746.0, +5.834e-006
748.0, +5.839e-006
750.0, +5.845e-006
752.0, +5.852e-006
754.0, +5.856e-006
756.0, +5.860e-006
758.0, +5.863e-006
760.0, +5.869e-006
762.0, +5.875e-006
764.0, +5.881e-006
766.0, +5.888e-006
768.0, +5.894e-006
770.0, +5.898e-006
772.0, +5.903e-006
774.0, +5.905e-006
776.0, +5.906e-006
778.0, +5.908e-006
780.0, +5.910e-006
782.0, +5.915e-006
784.0, +5.921e-006
786.0, +5.927e-006
788.0, +5.933e-006
790.0, +5.939e-006
792.0, +5.945e-006
794.0, +5.950e-006
796.0, +5.953e-006
798.0, +5.954e-006
800.0, +5.956e-006
802.0, +5.959e-006
804.0, +5.964e-006
806.0, +5.969e-006
808.0, +5.975e-006
810.0, +5.981e-006
812.0, +5.988e-006
814.0, +5.996e-006
816.0, +6.000e-006
818.0, +6.002e-006
820.0, +6.004e-006
822.0, +6.005e-006
824.0, +6.005e-006
826.0, +6.007e-006
828.0, +6.007e-006
830.0, +6.012e-006
832.0, +6.017e-006
834.0, +6.023e-006
836.0, +6.029e-006
838.0, +6.036e-006
840.0, +6.041e-006
842.0, +6.046e-006
844.0, +6.050e-006
846.0, +6.054e-006
848.0, +6.056e-006
850.0, +6.060e-006
852.0, +6.067e-006
854.0, +6.074e-006
856.0, +6.081e-006
858.0, +6.089e-006
860.0, +6.098e-006
862.0, +6.108e-006
864.0, +6.117e-006
866.0, +6.124e-006
868.0, +6.131e-006
870.0, +6.139e-006
872.0, +6.145e-006
874.0, +6.151e-006
876.0, +6.158e-006
878.0, +6.164e-006
880.0, +6.170e-006
882.0, +6.176e-006
884.0, +6.182e-006
886.0, +6.189e-006
888.0, +6.193e-006
890.0, +6.196e-006
892.0, +6.197e-006
894.0, +6.198e-006
896.0, +6.199e-006
898.0, +6.201e-006
900.0, +6.207e-006
902.0, +6.213e-006
904.0, +6.220e-006
906.0, +6.227e-006
908.0, +6.234e-006
910.0, +6.240e-006
912.0, +6.245e-006
914.0, +6.246e-006
916.0, +6.247e-006
918.0, +6.248e-006
920.0, +6.250e-006
922.0, +6.252e-006
924.0, +6.257e-006
926.0, +6.269e-006
928.0, +6.283e-006
930.0, +6.296e-006
932.0, +6.309e-006
934.0, +6.322e-006
936.0, +6.335e-006
938.0, +6.344e-006
940.0, +6.351e-006
942.0, +6.358e-006
944.0, +6.365e-006
946.0, +6.372e-006
948.0, +6.379e-006
950.0, +6.385e-006
952.0, +6.391e-006
954.0, +6.395e-006
956.0, +6.399e-006
958.0, +6.407e-006
960.0, +6.413e-006
962.0, +6.420e-006
964.0, +6.427e-006
966.0, +6.434e-006
968.0, +6.440e-006
970.0, +6.446e-006
972.0, +6.454e-006
974.0, +6.462e-006
976.0, +6.475e-006
978.0, +6.489e-006
980.0, +6.503e-006
982.0, +6.517e-006
984.0, +6.530e-006
986.0, +6.541e-006
988.0, +6.553e-006
990.0, +6.562e-006
992.0, +6.569e-006
994.0, +6.576e-006
996.0, +6.584e-006
998.0, +6.590e-006
1000.0, +6.599e-006
1002.0, +6.606e-006
1004.0, +6.613e-006
1006.0, +6.621e-006
1008.0, +6.631e-006
1010.0, +6.642e-006
1012.0, +6.657e-006
1014.0, +6.669e-006
1016.0, +6.683e-006
1018.0, +6.697e-006
1020.0, +6.710e-006
1022.0, +6.726e-006
1024.0, +6.741e-006
1026.0, +6.753e-006
1028.0, +6.761e-006
1030.0, +6.768e-006
1032.0, +6.776e-006
1034.0, +6.784e-006
1036.0, +6.793e-006
1038.0, +6.800e-006
1040.0, +6.807e-006
1042.0, +6.815e-006
1044.0, +6.826e-006
1046.0, +6.840e-006
1048.0, +6.853e-006
1050.0, +6.867e-006
1052.0, +6.881e-006
1054.0, +6.896e-006
1056.0, +6.911e-006
1058.0, +6.928e-006
1060.0, +6.942e-006
1062.0, +6.955e-006
1064.0, +6.963e-006
1066.0, +6.972e-006
1068.0, +6.984e-006
1070.0, +6.996e-006
1072.0, +7.005e-006
1074.0, +7.018e-006
1076.0, +7.032e-006
1078.0, +7.047e-006
1080.0, +7.065e-006
1082.0, +7.079e-006
1084.0, +7.094e-006
1086.0, +7.111e-006
1088.0, +7.125e-006
1090.0, +7.139e-006
1092.0, +7.152e-006
1094.0, +7.163e-006
1096.0, +7.176e-006
1098.0, +7.189e-006
1100.0, +7.198e-006
1102.0, +7.207e-006
1104.0, +7.220e-006
1106.0, +7.239e-006
1108.0, +7.257e-006
1110.0, +7.272e-006
1112.0, +7.291e-006
1114.0, +7.312e-006
1116.0, +7.330e-006
1118.0, +7.346e-006
1120.0, +7.356e-006
1122.0, +7.370e-006
1124.0, +7.387e-006
1126.0, +7.403e-006
1128.0, +7.418e-006
1130.0, +7.437e-006
1132.0, +7.458e-006
1134.0, +7.478e-006
1136.0, +7.497e-006
1138.0, +7.514e-006
1140.0, +7.529e-006
1142.0, +7.545e-006
1144.0, +7.561e-006
1146.0, +7.576e-006
1148.0, +7.593e-006
1150.0, +7.609e-006
1152.0, +7.630e-006
1154.0, +7.651e-006
1156.0, +7.674e-006
1158.0, +7.695e-006
1160.0, +7.715e-006
1162.0, +7.734e-006
1164.0, +7.753e-006
1166.0, +7.767e-006
1168.0, +7.782e-006
1170.0, +7.796e-006
1172.0, +7.816e-006
1174.0, +7.837e-006
1176.0, +7.858e-006
1178.0, +7.879e-006
1180.0, +7.900e-006
1182.0, +7.920e-006
1184.0, +7.938e-006
1186.0, +7.953e-006
1188.0, +7.967e-006
1190.0, +7.981e-006
1192.0, +7.996e-006
1194.0, +8.015e-006
1196.0, +8.036e-006
1198.0, +8.060e-006
1200.0, +8.081e-006
1202.0, +8.102e-006
1204.0, +8.124e-006
1206.0, +8.145e-006
1208.0, +8.161e-006
1210.0, +8.180e-006
1212.0, +8.199e-006
1214.0, +8.220e-006
1216.0, +8.241e-006
1218.0, +8.267e-006
1220.0, +8.288e-006
1222.0, +8.309e-006
1224.0, +8.332e-006
1226.0, +8.349e-006
1228.0, +8.367e-006
1230.0, +8.390e-006
1232.0, +8.411e-006
1234.0, +8.435e-006
1236.0, +8.462e-006
1238.0, +8.482e-006
1240.0, +8.504e-006
1242.0, +8.534e-006
1244.0, +8.558e-006
1246.0, +8.579e-006
1248.0, +8.603e-006
1250.0, +8.624e-006
1252.0, +8.651e-006
1254.0, +8.677e-006
1256.0, +8.694e-006
1258.0, +8.714e-006
1260.0, +8.735e-006
1262.0, +8.752e-006
1264.0, +8.777e-006
1266.0, +8.800e-006
1268.0, +8.826e-006
1270.0, +8.853e-006
1272.0, +8.876e-006
1274.0, +8.904e-006
1276.0, +8.934e-006
1278.0, +8.959e-006
1280.0, +8.986e-006
1282.0, +9.009e-006
1284.0, +9.037e-006
1286.0, +9.063e-006
1288.0, +9.089e-006
1290.0, +9.113e-006
1292.0, +9.140e-006
1294.0, +9.169e-006
1296.0, +9.198e-006
1298.0, +9.225e-006
1300.0, +9.255e-006
1302.0, +9.287e-006
1304.0, +9.322e-006
1306.0, +9.351e-006
1308.0, +9.379e-006
1310.0, +9.411e-006
1312.0, +9.439e-006
1314.0, +9.471e-006
1316.0, +9.497e-006
1318.0, +9.524e-006
1320.0, +9.557e-006
1322.0, +9.592e-006
1324.0, +9.621e-006
1326.0, +9.656e-006
1328.0, +9.688e-006
1330.0, +9.728e-006
1332.0, +9.764e-006
1334.0, +9.799e-006
1336.0, +9.828e-006
1338.0, +9.862e-006
1340.0, +9.898e-006
1342.0, +9.936e-006
1344.0, +9.973e-006
1346.0, +1.001e-005
1348.0, +1.005e-005
1350.0, +1.009e-005
1352.0, +1.013e-005
1354.0, +1.017e-005
1356.0, +1.021e-005
1358.0, +1.025e-005
1360.0, +1.029e-005
1362.0, +1.033e-005
1364.0, +1.038e-005
1366.0, +1.042e-005
1368.0, +1.046e-005
1370.0, +1.051e-005
1372.0, +1.056e-005
1374.0, +1.060e-005
1376.0, +1.064e-005
1378.0, +1.069e-005
1380.0, +1.074e-005
1382.0, +1.079e-005
1384.0, +1.084e-005
1386.0, +1.090e-005
1388.0, +1.095e-005
1390.0, +1.100e-005
1392.0, +1.105e-005
1394.0, +1.110e-005
1396.0, +1.116e-005
1398.0, +1.122e-005
1400.0, +1.128e-005
1402.0, +1.134e-005
1404.0, +1.141e-005
1406.0, +1.147e-005
1408.0, +1.154e-005
1410.0, +1.161e-005
1412.0, +1.167e-005
1414.0, +1.174e-005
1416.0, +1.181e-005
1418.0, +1.188e-005
1420.0, +1.195e-005
1422.0, +1.202e-005
1424.0, +1.210e-005
1426.0, +1.218e-005
1428.0, +1.227e-005
1430.0, +1.236e-005
1432.0, +1.244e-005
1434.0, +1.253e-005
1436.0, +1.262e-005
1438.0, +1.271e-005
1440.0, +1.280e-005
1442.0, +1.290e-005
1444.0, +1.300e-005
1446.0, +1.310e-005
1448.0, +1.321e-005
1450.0, +1.332e-005
1452.0, +1.343e-005
1454.0, +1.355e-005
1456.0, +1.366e-005
1458.0, +1.378e-005
1460.0, +1.390e-005
1462.0, +1.402e-005
1464.0, +1.416e-005
1466.0, +1.429e-005
1468.0, +1.443e-005
1470.0, +1.457e-005
1472.0, +1.472e-005
1474.0, +1.487e-005
1476.0, +1.502e-005
1478.0, +1.518e-005
1480.0, +1.533e-005
1482.0, +1.549e-005
1484.0, +1.566e-005
1486.0, +1.583e-005
1488.0, +1.600e-005
1490.0, +1.618e-005
1492.0, +1.636e-005
1494.0, +1.655e-005
1496.0, +1.674e-005
1498.0, +1.694e-005
1500.0, +1.714e-005
*
**
