# Supplementary material for: DFT and CV data of 4-phenyl-substituted dichloro(bis{2-[1-(phenyl)-1H-1,2,3-triazol-4-yl-κN3]pyridine-κN})iron(II) coordination compounds
Source: Data Brief. 2018 Oct 27;21:1458–71. doi: 10.1016/j.dib.2018.10.085 (PMC6234228; doi:10.1016/j.dib.2018.10.085)
Supplement: Supplementary file 4 — Supplementary material. [file mmc4.zip › Fe_CV_raw_data/FeL2-2/T1.TXT]

Date: 04-Apr-2017
Time: 15:38:49
Label: 
Cyclic Voltammetry

Exp. Conditions:
Init E (mV) = 0
High E (mV) = 1100
Low E (mV) = -2000
Init P/N = P
V (mV/sec) = 100
Number of Segments = 3
Sample Interval (mV) = 2
Quiet Time (sec) = 2
Sensitivity (A/V) = 1E-5

3 Sets of Data
Total Number of Data Points = 3650
##
Potential (mV), Current (A)

Segment = 1
Positive
Number of Data Points = 550
#
2.0, +3.461e-006
4.0, +3.480e-006
6.0, +3.520e-006
8.0, +3.551e-006
10.0, +3.579e-006
12.0, +3.606e-006
14.0, +3.630e-006
16.0, +3.653e-006
18.0, +3.669e-006
20.0, +3.684e-006
22.0, +3.699e-006
24.0, +3.714e-006
26.0, +3.735e-006
28.0, +3.752e-006
30.0, +3.767e-006
32.0, +3.785e-006
34.0, +3.804e-006
36.0, +3.819e-006
38.0, +3.831e-006
40.0, +3.838e-006
42.0, +3.848e-006
44.0, +3.860e-006
46.0, +3.870e-006
48.0, +3.879e-006
50.0, +3.890e-006
52.0, +3.904e-006
54.0, +3.918e-006
56.0, +3.929e-006
58.0, +3.939e-006
60.0, +3.952e-006
62.0, +3.965e-006
64.0, +3.975e-006
66.0, +3.983e-006
68.0, +3.993e-006
70.0, +4.006e-006
72.0, +4.017e-006
74.0, +4.025e-006
76.0, +4.032e-006
78.0, +4.039e-006
80.0, +4.046e-006
82.0, +4.051e-006
84.0, +4.054e-006
86.0, +4.059e-006
88.0, +4.066e-006
90.0, +4.073e-006
92.0, +4.080e-006
94.0, +4.086e-006
96.0, +4.091e-006
98.0, +4.097e-006
100.0, +4.104e-006
102.0, +4.110e-006
104.0, +4.119e-006
106.0, +4.129e-006
108.0, +4.143e-006
110.0, +4.157e-006
112.0, +4.170e-006
114.0, +4.180e-006
116.0, +4.190e-006
118.0, +4.200e-006
120.0, +4.210e-006
122.0, +4.217e-006
124.0, +4.224e-006
126.0, +4.231e-006
128.0, +4.237e-006
130.0, +4.242e-006
132.0, +4.245e-006
134.0, +4.247e-006
136.0, +4.248e-006
138.0, +4.252e-006
140.0, +4.259e-006
142.0, +4.266e-006
144.0, +4.273e-006
146.0, +4.282e-006
148.0, +4.290e-006
150.0, +4.299e-006
152.0, +4.310e-006
154.0, +4.317e-006
156.0, +4.324e-006
158.0, +4.333e-006
160.0, +4.341e-006
162.0, +4.349e-006
164.0, +4.358e-006
166.0, +4.365e-006
168.0, +4.372e-006
170.0, +4.378e-006
172.0, +4.385e-006
174.0, +4.388e-006
176.0, +4.394e-006
178.0, +4.399e-006
180.0, +4.406e-006
182.0, +4.413e-006
184.0, +4.420e-006
186.0, +4.426e-006
188.0, +4.432e-006
190.0, +4.438e-006
192.0, +4.441e-006
194.0, +4.442e-006
196.0, +4.444e-006
198.0, +4.444e-006
200.0, +4.451e-006
202.0, +4.458e-006
204.0, +4.465e-006
206.0, +4.471e-006
208.0, +4.477e-006
210.0, +4.482e-006
212.0, +4.489e-006
214.0, +4.491e-006
216.0, +4.494e-006
218.0, +4.497e-006
220.0, +4.505e-006
222.0, +4.513e-006
224.0, +4.521e-006
226.0, +4.531e-006
228.0, +4.541e-006
230.0, +4.552e-006
232.0, +4.562e-006
234.0, +4.569e-006
236.0, +4.575e-006
238.0, +4.581e-006
240.0, +4.586e-006
242.0, +4.588e-006
244.0, +4.593e-006
246.0, +4.600e-006
248.0, +4.606e-006
250.0, +4.613e-006
252.0, +4.619e-006
254.0, +4.626e-006
256.0, +4.632e-006
258.0, +4.634e-006
260.0, +4.635e-006
262.0, +4.635e-006
264.0, +4.636e-006
266.0, +4.637e-006
268.0, +4.639e-006
270.0, +4.643e-006
272.0, +4.647e-006
274.0, +4.653e-006
276.0, +4.660e-006
278.0, +4.667e-006
280.0, +4.673e-006
282.0, +4.678e-006
284.0, +4.682e-006
286.0, +4.688e-006
288.0, +4.689e-006
290.0, +4.691e-006
292.0, +4.698e-006
294.0, +4.704e-006
296.0, +4.711e-006
298.0, +4.717e-006
300.0, +4.723e-006
302.0, +4.731e-006
304.0, +4.740e-006
306.0, +4.745e-006
308.0, +4.753e-006
310.0, +4.760e-006
312.0, +4.766e-006
314.0, +4.773e-006
316.0, +4.778e-006
318.0, +4.781e-006
320.0, +4.786e-006
322.0, +4.789e-006
324.0, +4.795e-006
326.0, +4.801e-006
328.0, +4.807e-006
330.0, +4.814e-006
332.0, +4.820e-006
334.0, +4.825e-006
336.0, +4.829e-006
338.0, +4.830e-006
340.0, +4.831e-006
342.0, +4.832e-006
344.0, +4.832e-006
346.0, +4.835e-006
348.0, +4.838e-006
350.0, +4.843e-006
352.0, +4.849e-006
354.0, +4.856e-006
356.0, +4.862e-006
358.0, +4.869e-006
360.0, +4.873e-006
362.0, +4.877e-006
364.0, +4.879e-006
366.0, +4.882e-006
368.0, +4.884e-006
370.0, +4.889e-006
372.0, +4.897e-006
374.0, +4.906e-006
376.0, +4.918e-006
378.0, +4.930e-006
380.0, +4.943e-006
382.0, +4.954e-006
384.0, +4.964e-006
386.0, +4.971e-006
388.0, +4.980e-006
390.0, +4.989e-006
392.0, +4.997e-006
394.0, +5.004e-006
396.0, +5.011e-006
398.0, +5.017e-006
400.0, +5.024e-006
402.0, +5.027e-006
404.0, +5.034e-006
406.0, +5.041e-006
408.0, +5.048e-006
410.0, +5.055e-006
412.0, +5.065e-006
414.0, +5.079e-006
416.0, +5.092e-006
418.0, +5.100e-006
420.0, +5.112e-006
422.0, +5.125e-006
424.0, +5.138e-006
426.0, +5.150e-006
428.0, +5.161e-006
430.0, +5.173e-006
432.0, +5.186e-006
434.0, +5.195e-006
436.0, +5.203e-006
438.0, +5.211e-006
440.0, +5.220e-006
442.0, +5.231e-006
444.0, +5.239e-006
446.0, +5.247e-006
448.0, +5.256e-006
450.0, +5.270e-006
452.0, +5.289e-006
454.0, +5.307e-006
456.0, +5.321e-006
458.0, +5.338e-006
460.0, +5.357e-006
462.0, +5.376e-006
464.0, +5.389e-006
466.0, +5.399e-006
468.0, +5.413e-006
470.0, +5.432e-006
472.0, +5.450e-006
474.0, +5.464e-006
476.0, +5.479e-006
478.0, +5.499e-006
480.0, +5.519e-006
482.0, +5.535e-006
484.0, +5.550e-006
486.0, +5.565e-006
488.0, +5.579e-006
490.0, +5.593e-006
492.0, +5.608e-006
494.0, +5.622e-006
496.0, +5.637e-006
498.0, +5.653e-006
500.0, +5.674e-006
502.0, +5.696e-006
504.0, +5.721e-006
506.0, +5.742e-006
508.0, +5.763e-006
510.0, +5.786e-006
512.0, +5.805e-006
514.0, +5.825e-006
516.0, +5.845e-006
518.0, +5.867e-006
520.0, +5.888e-006
522.0, +5.913e-006
524.0, +5.937e-006
526.0, +5.957e-006
528.0, +5.977e-006
530.0, +5.997e-006
532.0, +6.014e-006
534.0, +6.036e-006
536.0, +6.059e-006
538.0, +6.082e-006
540.0, +6.110e-006
542.0, +6.134e-006
544.0, +6.156e-006
546.0, +6.181e-006
548.0, +6.202e-006
550.0, +6.217e-006
552.0, +6.243e-006
554.0, +6.265e-006
556.0, +6.292e-006
558.0, +6.318e-006
560.0, +6.340e-006
562.0, +6.367e-006
564.0, +6.394e-006
566.0, +6.410e-006
568.0, +6.435e-006
570.0, +6.458e-006
572.0, +6.484e-006
574.0, +6.511e-006
576.0, +6.532e-006
578.0, +6.557e-006
580.0, +6.583e-006
582.0, +6.600e-006
584.0, +6.622e-006
586.0, +6.644e-006
588.0, +6.666e-006
590.0, +6.693e-006
592.0, +6.717e-006
594.0, +6.739e-006
596.0, +6.765e-006
598.0, +6.785e-006
600.0, +6.801e-006
602.0, +6.822e-006
604.0, +6.843e-006
606.0, +6.865e-006
608.0, +6.890e-006
610.0, +6.911e-006
612.0, +6.932e-006
614.0, +6.956e-006
616.0, +6.977e-006
618.0, +6.995e-006
620.0, +7.015e-006
622.0, +7.033e-006
624.0, +7.053e-006
626.0, +7.075e-006
628.0, +7.098e-006
630.0, +7.118e-006
632.0, +7.136e-006
634.0, +7.152e-006
636.0, +7.171e-006
638.0, +7.185e-006
640.0, +7.198e-006
642.0, +7.213e-006
644.0, +7.231e-006
646.0, +7.252e-006
648.0, +7.273e-006
650.0, +7.294e-006
652.0, +7.315e-006
654.0, +7.336e-006
656.0, +7.356e-006
658.0, +7.373e-006
660.0, +7.394e-006
662.0, +7.414e-006
664.0, +7.435e-006
666.0, +7.457e-006
668.0, +7.483e-006
670.0, +7.506e-006
672.0, +7.532e-006
674.0, +7.553e-006
676.0, +7.576e-006
678.0, +7.603e-006
680.0, +7.631e-006
682.0, +7.659e-006
684.0, +7.690e-006
686.0, +7.718e-006
688.0, +7.754e-006
690.0, +7.795e-006
692.0, +7.831e-006
694.0, +7.872e-006
696.0, +7.914e-006
698.0, +7.961e-006
700.0, +8.012e-006
702.0, +8.067e-006
704.0, +8.121e-006
706.0, +8.178e-006
708.0, +8.241e-006
710.0, +8.310e-006
712.0, +8.385e-006
714.0, +8.460e-006
716.0, +8.536e-006
718.0, +8.619e-006
720.0, +8.703e-006
722.0, +8.793e-006
724.0, +8.884e-006
726.0, +8.976e-006
728.0, +9.080e-006
730.0, +9.185e-006
732.0, +9.291e-006
734.0, +9.407e-006
736.0, +9.522e-006
738.0, +9.641e-006
740.0, +9.764e-006
742.0, +9.889e-006
744.0, +1.002e-005
746.0, +1.015e-005
748.0, +1.029e-005
750.0, +1.043e-005
752.0, +1.057e-005
754.0, +1.071e-005
756.0, +1.085e-005
758.0, +1.100e-005
760.0, +1.116e-005
762.0, +1.132e-005
764.0, +1.147e-005
766.0, +1.163e-005
768.0, +1.179e-005
770.0, +1.195e-005
772.0, +1.212e-005
774.0, +1.229e-005
776.0, +1.246e-005
778.0, +1.263e-005
780.0, +1.280e-005
782.0, +1.297e-005
784.0, +1.314e-005
786.0, +1.331e-005
788.0, +1.348e-005
790.0, +1.366e-005
792.0, +1.383e-005
794.0, +1.401e-005
796.0, +1.419e-005
798.0, +1.436e-005
800.0, +1.454e-005
802.0, +1.471e-005
804.0, +1.488e-005
806.0, +1.505e-005
808.0, +1.523e-005
810.0, +1.540e-005
812.0, +1.557e-005
814.0, +1.575e-005
816.0, +1.593e-005
818.0, +1.610e-005
820.0, +1.627e-005
822.0, +1.644e-005
824.0, +1.660e-005
826.0, +1.677e-005
828.0, +1.692e-005
830.0, +1.708e-005
832.0, +1.724e-005
834.0, +1.739e-005
836.0, +1.755e-005
838.0, +1.770e-005
840.0, +1.785e-005
842.0, +1.800e-005
844.0, +1.814e-005
846.0, +1.828e-005
848.0, +1.842e-005
850.0, +1.856e-005
852.0, +1.869e-005
854.0, +1.883e-005
856.0, +1.896e-005
858.0, +1.909e-005
860.0, +1.921e-005
862.0, +1.933e-005
864.0, +1.946e-005
866.0, +1.958e-005
868.0, +1.970e-005
870.0, +1.981e-005
872.0, +1.992e-005
874.0, +2.003e-005
876.0, +2.014e-005
878.0, +2.024e-005
880.0, +2.034e-005
882.0, +2.044e-005
884.0, +2.054e-005
886.0, +2.064e-005
888.0, +2.074e-005
890.0, +2.084e-005
892.0, +2.093e-005
894.0, +2.102e-005
896.0, +2.111e-005
898.0, +2.120e-005
900.0, +2.129e-005
902.0, +2.137e-005
904.0, +2.145e-005
906.0, +2.153e-005
908.0, +2.161e-005
910.0, +2.168e-005
912.0, +2.176e-005
914.0, +2.183e-005
916.0, +2.190e-005
918.0, +2.198e-005
920.0, +2.205e-005
922.0, +2.212e-005
924.0, +2.218e-005
926.0, +2.225e-005
928.0, +2.232e-005
930.0, +2.239e-005
932.0, +2.244e-005
934.0, +2.251e-005
936.0, +2.257e-005
938.0, +2.263e-005
940.0, +2.268e-005
942.0, +2.274e-005
944.0, +2.279e-005
946.0, +2.285e-005
948.0, +2.290e-005
950.0, +2.295e-005
952.0, +2.300e-005
954.0, +2.305e-005
956.0, +2.310e-005
958.0, +2.314e-005
960.0, +2.319e-005
962.0, +2.324e-005
964.0, +2.328e-005
966.0, +2.332e-005
968.0, +2.336e-005
970.0, +2.340e-005
972.0, +2.344e-005
974.0, +2.348e-005
976.0, +2.351e-005
978.0, +2.355e-005
980.0, +2.358e-005
982.0, +2.361e-005
984.0, +2.365e-005
986.0, +2.368e-005
988.0, +2.371e-005
990.0, +2.375e-005
992.0, +2.378e-005
994.0, +2.382e-005
996.0, +2.385e-005
998.0, +2.388e-005
1000.0, +2.391e-005
1002.0, +2.394e-005
1004.0, +2.397e-005
1006.0, +2.400e-005
1008.0, +2.402e-005
1010.0, +2.405e-005
1012.0, +2.408e-005
1014.0, +2.411e-005
1016.0, +2.414e-005
1018.0, +2.418e-005
1020.0, +2.421e-005
1022.0, +2.423e-005
1024.0, +2.426e-005
1026.0, +2.429e-005
1028.0, +2.431e-005
1030.0, +2.433e-005
1032.0, +2.435e-005
1034.0, +2.436e-005
1036.0, +2.438e-005
1038.0, +2.439e-005
1040.0, +2.441e-005
1042.0, +2.443e-005
1044.0, +2.445e-005
1046.0, +2.446e-005
1048.0, +2.448e-005
1050.0, +2.450e-005
1052.0, +2.452e-005
1054.0, +2.453e-005
1056.0, +2.454e-005
1058.0, +2.455e-005
1060.0, +2.456e-005
1062.0, +2.456e-005
1064.0, +2.457e-005
1066.0, +2.457e-005
1068.0, +2.458e-005
1070.0, +2.459e-005
1072.0, +2.460e-005
1074.0, +2.461e-005
1076.0, +2.463e-005
1078.0, +2.463e-005
1080.0, +2.464e-005
1082.0, +2.465e-005
1084.0, +2.465e-005
1086.0, +2.466e-005
1088.0, +2.466e-005
1090.0, +2.467e-005
1092.0, +2.467e-005
1094.0, +2.468e-005
1096.0, +2.469e-005
1098.0, +2.470e-005
1100.0, +2.470e-005
*
Segment = 2
Negative
Number of Data Points = 1550
#
1098.0, +2.383e-005
1096.0, +2.349e-005
1094.0, +2.323e-005
1092.0, +2.298e-005
1090.0, +2.273e-005
1088.0, +2.251e-005
1086.0, +2.229e-005
1084.0, +2.209e-005
1082.0, +2.189e-005
1080.0, +2.171e-005
1078.0, +2.154e-005
1076.0, +2.136e-005
1074.0, +2.119e-005
1072.0, +2.103e-005
1070.0, +2.087e-005
1068.0, +2.071e-005
1066.0, +2.056e-005
1064.0, +2.041e-005
1062.0, +2.027e-005
1060.0, +2.013e-005
1058.0, +2.000e-005
1056.0, +1.987e-005
1054.0, +1.973e-005
1052.0, +1.961e-005
1050.0, +1.947e-005
1048.0, +1.934e-005
1046.0, +1.922e-005
1044.0, +1.909e-005
1042.0, +1.897e-005
1040.0, +1.885e-005
1038.0, +1.873e-005
1036.0, +1.862e-005
1034.0, +1.850e-005
1032.0, +1.839e-005
1030.0, +1.828e-005
1028.0, +1.816e-005
1026.0, +1.805e-005
1024.0, +1.793e-005
1022.0, +1.782e-005
1020.0, +1.771e-005
1018.0, +1.759e-005
1016.0, +1.748e-005
1014.0, +1.737e-005
1012.0, +1.726e-005
1010.0, +1.716e-005
1008.0, +1.705e-005
1006.0, +1.694e-005
1004.0, +1.683e-005
1002.0, +1.672e-005
1000.0, +1.661e-005
998.0, +1.649e-005
996.0, +1.638e-005
994.0, +1.626e-005
992.0, +1.615e-005
990.0, +1.604e-005
988.0, +1.593e-005
986.0, +1.581e-005
984.0, +1.569e-005
982.0, +1.558e-005
980.0, +1.546e-005
978.0, +1.534e-005
976.0, +1.522e-005
974.0, +1.510e-005
972.0, +1.498e-005
970.0, +1.485e-005
968.0, +1.473e-005
966.0, +1.460e-005
964.0, +1.447e-005
962.0, +1.433e-005
960.0, +1.419e-005
958.0, +1.406e-005
956.0, +1.392e-005
954.0, +1.378e-005
952.0, +1.364e-005
950.0, +1.349e-005
948.0, +1.334e-005
946.0, +1.320e-005
944.0, +1.305e-005
942.0, +1.291e-005
940.0, +1.275e-005
938.0, +1.260e-005
936.0, +1.245e-005
934.0, +1.230e-005
932.0, +1.214e-005
930.0, +1.199e-005
928.0, +1.183e-005
926.0, +1.167e-005
924.0, +1.152e-005
922.0, +1.136e-005
920.0, +1.120e-005
918.0, +1.104e-005
916.0, +1.088e-005
914.0, +1.072e-005
912.0, +1.056e-005
910.0, +1.040e-005
908.0, +1.024e-005
906.0, +1.008e-005
904.0, +9.926e-006
902.0, +9.773e-006
900.0, +9.614e-006
898.0, +9.457e-006
896.0, +9.307e-006
894.0, +9.156e-006
892.0, +9.007e-006
890.0, +8.853e-006
888.0, +8.700e-006
886.0, +8.553e-006
884.0, +8.403e-006
882.0, +8.253e-006
880.0, +8.111e-006
878.0, +7.970e-006
876.0, +7.829e-006
874.0, +7.686e-006
872.0, +7.548e-006
870.0, +7.410e-006
868.0, +7.272e-006
866.0, +7.134e-006
864.0, +6.997e-006
862.0, +6.859e-006
860.0, +6.731e-006
858.0, +6.598e-006
856.0, +6.472e-006
854.0, +6.351e-006
852.0, +6.225e-006
850.0, +6.106e-006
848.0, +5.988e-006
846.0, +5.867e-006
844.0, +5.753e-006
842.0, +5.634e-006
840.0, +5.516e-006
838.0, +5.400e-006
836.0, +5.287e-006
834.0, +5.174e-006
832.0, +5.064e-006
830.0, +4.953e-006
828.0, +4.848e-006
826.0, +4.743e-006
824.0, +4.639e-006
822.0, +4.536e-006
820.0, +4.432e-006
818.0, +4.333e-006
816.0, +4.235e-006
814.0, +4.138e-006
812.0, +4.042e-006
810.0, +3.949e-006
808.0, +3.858e-006
806.0, +3.772e-006
804.0, +3.683e-006
802.0, +3.591e-006
800.0, +3.508e-006
798.0, +3.425e-006
796.0, +3.342e-006
794.0, +3.260e-006
792.0, +3.179e-006
790.0, +3.101e-006
788.0, +3.031e-006
786.0, +2.955e-006
784.0, +2.883e-006
782.0, +2.819e-006
780.0, +2.747e-006
778.0, +2.683e-006
776.0, +2.620e-006
774.0, +2.557e-006
772.0, +2.493e-006
770.0, +2.431e-006
768.0, +2.366e-006
766.0, +2.306e-006
764.0, +2.250e-006
762.0, +2.195e-006
760.0, +2.136e-006
758.0, +2.081e-006
756.0, +2.031e-006
754.0, +1.985e-006
752.0, +1.934e-006
750.0, +1.884e-006
748.0, +1.835e-006
746.0, +1.791e-006
744.0, +1.752e-006
742.0, +1.703e-006
740.0, +1.658e-006
738.0, +1.622e-006
736.0, +1.583e-006
734.0, +1.545e-006
732.0, +1.505e-006
730.0, +1.466e-006
728.0, +1.432e-006
726.0, +1.401e-006
724.0, +1.368e-006
722.0, +1.338e-006
720.0, +1.307e-006
718.0, +1.276e-006
716.0, +1.246e-006
714.0, +1.218e-006
712.0, +1.190e-006
710.0, +1.161e-006
708.0, +1.134e-006
706.0, +1.106e-006
704.0, +1.079e-006
702.0, +1.053e-006
700.0, +1.028e-006
698.0, +1.001e-006
696.0, +9.783e-007
694.0, +9.522e-007
692.0, +9.304e-007
690.0, +9.142e-007
688.0, +8.929e-007
686.0, +8.693e-007
684.0, +8.484e-007
682.0, +8.248e-007
680.0, +8.026e-007
678.0, +7.817e-007
676.0, +7.625e-007
674.0, +7.438e-007
672.0, +7.285e-007
670.0, +7.106e-007
668.0, +6.932e-007
666.0, +6.731e-007
664.0, +6.522e-007
662.0, +6.313e-007
660.0, +6.138e-007
658.0, +5.929e-007
656.0, +5.759e-007
654.0, +5.615e-007
652.0, +5.493e-007
650.0, +5.367e-007
648.0, +5.227e-007
646.0, +5.075e-007
644.0, +4.940e-007
642.0, +4.761e-007
640.0, +4.560e-007
638.0, +4.390e-007
636.0, +4.233e-007
634.0, +4.068e-007
632.0, +3.898e-007
630.0, +3.754e-007
628.0, +3.653e-007
626.0, +3.575e-007
624.0, +3.453e-007
622.0, +3.318e-007
620.0, +3.204e-007
618.0, +3.100e-007
616.0, +2.960e-007
614.0, +2.760e-007
612.0, +2.550e-007
610.0, +2.393e-007
608.0, +2.254e-007
606.0, +2.075e-007
604.0, +1.914e-007
602.0, +1.774e-007
600.0, +1.696e-007
598.0, +1.626e-007
596.0, +1.552e-007
594.0, +1.456e-007
592.0, +1.356e-007
590.0, +1.264e-007
588.0, +1.195e-007
586.0, +1.099e-007
584.0, +9.199e-008
582.0, +7.150e-008
580.0, +5.319e-008
578.0, +3.924e-008
576.0, +2.529e-008
574.0, +1.047e-008
572.0, -8.692e-010
570.0, -9.153e-009
568.0, -1.613e-008
566.0, -2.310e-008
564.0, -3.008e-008
562.0, -3.705e-008
560.0, -4.403e-008
558.0, -5.711e-008
556.0, -6.539e-008
554.0, -7.237e-008
552.0, -8.196e-008
550.0, -9.547e-008
548.0, -1.090e-007
546.0, -1.229e-007
544.0, -1.356e-007
542.0, -1.500e-007
540.0, -1.639e-007
538.0, -1.753e-007
536.0, -1.835e-007
534.0, -1.966e-007
532.0, -2.088e-007
530.0, -2.180e-007
528.0, -2.250e-007
526.0, -2.324e-007
524.0, -2.398e-007
522.0, -2.463e-007
520.0, -2.485e-007
518.0, -2.563e-007
516.0, -2.629e-007
514.0, -2.699e-007
512.0, -2.764e-007
510.0, -2.869e-007
508.0, -2.978e-007
506.0, -3.095e-007
504.0, -3.165e-007
502.0, -3.239e-007
500.0, -3.326e-007
498.0, -3.414e-007
496.0, -3.492e-007
494.0, -3.584e-007
492.0, -3.662e-007
490.0, -3.749e-007
488.0, -3.867e-007
486.0, -3.985e-007
484.0, -4.107e-007
482.0, -4.198e-007
480.0, -4.272e-007
478.0, -4.347e-007
476.0, -4.399e-007
474.0, -4.425e-007
472.0, -4.456e-007
470.0, -4.508e-007
468.0, -4.551e-007
466.0, -4.608e-007
464.0, -4.674e-007
462.0, -4.743e-007
460.0, -4.809e-007
458.0, -4.874e-007
456.0, -4.926e-007
454.0, -5.014e-007
452.0, -5.083e-007
450.0, -5.171e-007
448.0, -5.266e-007
446.0, -5.389e-007
444.0, -5.502e-007
442.0, -5.606e-007
440.0, -5.685e-007
438.0, -5.768e-007
436.0, -5.824e-007
434.0, -5.872e-007
432.0, -5.890e-007
430.0, -5.912e-007
428.0, -5.947e-007
426.0, -6.003e-007
424.0, -6.060e-007
422.0, -6.125e-007
420.0, -6.191e-007
418.0, -6.260e-007
416.0, -6.313e-007
414.0, -6.348e-007
412.0, -6.361e-007
410.0, -6.374e-007
408.0, -6.378e-007
406.0, -6.391e-007
404.0, -6.417e-007
402.0, -6.439e-007
400.0, -6.487e-007
398.0, -6.548e-007
396.0, -6.609e-007
394.0, -6.675e-007
392.0, -6.731e-007
390.0, -6.775e-007
388.0, -6.836e-007
386.0, -6.880e-007
384.0, -6.927e-007
382.0, -6.997e-007
380.0, -7.058e-007
378.0, -7.119e-007
376.0, -7.185e-007
374.0, -7.241e-007
372.0, -7.289e-007
370.0, -7.320e-007
368.0, -7.329e-007
366.0, -7.342e-007
364.0, -7.355e-007
362.0, -7.359e-007
360.0, -7.363e-007
358.0, -7.372e-007
356.0, -7.372e-007
354.0, -7.398e-007
352.0, -7.459e-007
350.0, -7.529e-007
348.0, -7.621e-007
346.0, -7.695e-007
344.0, -7.799e-007
342.0, -7.926e-007
340.0, -8.035e-007
338.0, -8.113e-007
336.0, -8.179e-007
334.0, -8.227e-007
332.0, -8.288e-007
330.0, -8.314e-007
328.0, -8.327e-007
326.0, -8.331e-007
324.0, -8.331e-007
322.0, -8.331e-007
320.0, -8.331e-007
318.0, -8.340e-007
316.0, -8.344e-007
314.0, -8.379e-007
312.0, -8.427e-007
310.0, -8.479e-007
308.0, -8.536e-007
306.0, -8.597e-007
304.0, -8.645e-007
302.0, -8.711e-007
300.0, -8.745e-007
298.0, -8.767e-007
296.0, -8.798e-007
294.0, -8.846e-007
292.0, -8.898e-007
290.0, -8.955e-007
288.0, -9.007e-007
286.0, -9.077e-007
284.0, -9.151e-007
282.0, -9.216e-007
280.0, -9.277e-007
278.0, -9.347e-007
276.0, -9.434e-007
274.0, -9.495e-007
272.0, -9.556e-007
270.0, -9.622e-007
268.0, -9.683e-007
266.0, -9.726e-007
264.0, -9.753e-007
262.0, -9.766e-007
260.0, -9.792e-007
258.0, -9.800e-007
256.0, -9.805e-007
254.0, -9.844e-007
252.0, -9.857e-007
250.0, -9.901e-007
248.0, -9.953e-007
246.0, -1.001e-006
244.0, -1.008e-006
242.0, -1.014e-006
240.0, -1.017e-006
238.0, -1.022e-006
236.0, -1.025e-006
234.0, -1.026e-006
232.0, -1.027e-006
230.0, -1.028e-006
228.0, -1.028e-006
226.0, -1.028e-006
224.0, -1.028e-006
222.0, -1.030e-006
220.0, -1.031e-006
218.0, -1.031e-006
216.0, -1.036e-006
214.0, -1.042e-006
212.0, -1.047e-006
210.0, -1.054e-006
208.0, -1.059e-006
206.0, -1.065e-006
204.0, -1.072e-006
202.0, -1.073e-006
200.0, -1.076e-006
198.0, -1.079e-006
196.0, -1.084e-006
194.0, -1.089e-006
192.0, -1.095e-006
190.0, -1.101e-006
188.0, -1.108e-006
186.0, -1.114e-006
184.0, -1.118e-006
182.0, -1.121e-006
180.0, -1.123e-006
178.0, -1.127e-006
176.0, -1.131e-006
174.0, -1.138e-006
172.0, -1.145e-006
170.0, -1.152e-006
168.0, -1.159e-006
166.0, -1.167e-006
164.0, -1.173e-006
162.0, -1.181e-006
160.0, -1.187e-006
158.0, -1.195e-006
156.0, -1.202e-006
154.0, -1.208e-006
152.0, -1.215e-006
150.0, -1.220e-006
148.0, -1.222e-006
146.0, -1.223e-006
144.0, -1.224e-006
142.0, -1.225e-006
140.0, -1.229e-006
138.0, -1.234e-006
136.0, -1.240e-006
134.0, -1.247e-006
132.0, -1.254e-006
130.0, -1.261e-006
128.0, -1.270e-006
126.0, -1.278e-006
124.0, -1.288e-006
122.0, -1.298e-006
120.0, -1.310e-006
118.0, -1.324e-006
116.0, -1.337e-006
114.0, -1.348e-006
112.0, -1.357e-006
110.0, -1.364e-006
108.0, -1.372e-006
106.0, -1.379e-006
104.0, -1.386e-006
102.0, -1.393e-006
100.0, -1.400e-006
98.0, -1.407e-006
96.0, -1.413e-006
94.0, -1.419e-006
92.0, -1.423e-006
90.0, -1.428e-006
88.0, -1.435e-006
86.0, -1.442e-006
84.0, -1.451e-006
82.0, -1.463e-006
80.0, -1.474e-006
78.0, -1.485e-006
76.0, -1.495e-006
74.0, -1.503e-006
72.0, -1.514e-006
70.0, -1.527e-006
68.0, -1.535e-006
66.0, -1.545e-006
64.0, -1.556e-006
62.0, -1.570e-006
60.0, -1.583e-006
58.0, -1.593e-006
56.0, -1.600e-006
54.0, -1.607e-006
52.0, -1.613e-006
50.0, -1.620e-006
48.0, -1.626e-006
46.0, -1.633e-006
44.0, -1.641e-006
42.0, -1.651e-006
40.0, -1.663e-006
38.0, -1.676e-006
36.0, -1.688e-006
34.0, -1.702e-006
32.0, -1.715e-006
30.0, -1.729e-006
28.0, -1.739e-006
26.0, -1.749e-006
24.0, -1.758e-006
22.0, -1.769e-006
20.0, -1.777e-006
18.0, -1.784e-006
16.0, -1.791e-006
14.0, -1.799e-006
12.0, -1.807e-006
10.0, -1.816e-006
8.0, -1.823e-006
6.0, -1.842e-006
4.0, -1.854e-006
2.0, -1.868e-006
0.0, -1.881e-006
-2.0, -1.893e-006
-4.0, -1.906e-006
-6.0, -1.918e-006
-8.0, -1.920e-006
-10.0, -1.929e-006
-12.0, -1.940e-006
-14.0, -1.954e-006
-16.0, -1.968e-006
-18.0, -1.980e-006
-20.0, -1.989e-006
-22.0, -1.996e-006
-24.0, -2.006e-006
-26.0, -2.016e-006
-28.0, -2.023e-006
-30.0, -2.031e-006
-32.0, -2.042e-006
-34.0, -2.057e-006
-36.0, -2.076e-006
-38.0, -2.091e-006
-40.0, -2.106e-006
-42.0, -2.120e-006
-44.0, -2.135e-006
-46.0, -2.150e-006
-48.0, -2.163e-006
-50.0, -2.172e-006
-52.0, -2.180e-006
-54.0, -2.188e-006
-56.0, -2.199e-006
-58.0, -2.210e-006
-60.0, -2.220e-006
-62.0, -2.233e-006
-64.0, -2.247e-006
-66.0, -2.263e-006
-68.0, -2.281e-006
-70.0, -2.299e-006
-72.0, -2.319e-006
-74.0, -2.338e-006
-76.0, -2.353e-006
-78.0, -2.370e-006
-80.0, -2.389e-006
-82.0, -2.409e-006
-84.0, -2.429e-006
-86.0, -2.451e-006
-88.0, -2.471e-006
-90.0, -2.498e-006
-92.0, -2.523e-006
-94.0, -2.545e-006
-96.0, -2.569e-006
-98.0, -2.594e-006
-100.0, -2.617e-006
-102.0, -2.645e-006
-104.0, -2.672e-006
-106.0, -2.699e-006
-108.0, -2.732e-006
-110.0, -2.764e-006
-112.0, -2.801e-006
-114.0, -2.835e-006
-116.0, -2.870e-006
-118.0, -2.900e-006
-120.0, -2.937e-006
-122.0, -2.975e-006
-124.0, -3.019e-006
-126.0, -3.054e-006
-128.0, -3.096e-006
-130.0, -3.143e-006
-132.0, -3.196e-006
-134.0, -3.244e-006
-136.0, -3.295e-006
-138.0, -3.345e-006
-140.0, -3.401e-006
-142.0, -3.457e-006
-144.0, -3.513e-006
-146.0, -3.571e-006
-148.0, -3.633e-006
-150.0, -3.693e-006
-152.0, -3.756e-006
-154.0, -3.819e-006
-156.0, -3.888e-006
-158.0, -3.952e-006
-160.0, -4.020e-006
-162.0, -4.092e-006
-164.0, -4.163e-006
-166.0, -4.238e-006
-168.0, -4.315e-006
-170.0, -4.385e-006
-172.0, -4.462e-006
-174.0, -4.533e-006
-176.0, -4.608e-006
-178.0, -4.689e-006
-180.0, -4.761e-006
-182.0, -4.837e-006
-184.0, -4.913e-006
-186.0, -4.991e-006
-188.0, -5.074e-006
-190.0, -5.150e-006
-192.0, -5.225e-006
-194.0, -5.302e-006
-196.0, -5.378e-006
-198.0, -5.456e-006
-200.0, -5.529e-006
-202.0, -5.605e-006
-204.0, -5.682e-006
-206.0, -5.754e-006
-208.0, -5.831e-006
-210.0, -5.902e-006
-212.0, -5.972e-006
-214.0, -6.045e-006
-216.0, -6.109e-006
-218.0, -6.177e-006
-220.0, -6.247e-006
-222.0, -6.310e-006
-224.0, -6.377e-006
-226.0, -6.444e-006
-228.0, -6.507e-006
-230.0, -6.571e-006
-232.0, -6.635e-006
-234.0, -6.698e-006
-236.0, -6.758e-006
-238.0, -6.816e-006
-240.0, -6.867e-006
-242.0, -6.923e-006
-244.0, -6.975e-006
-246.0, -7.022e-006
-248.0, -7.070e-006
-250.0, -7.117e-006
-252.0, -7.159e-006
-254.0, -7.200e-006
-256.0, -7.234e-006
-258.0, -7.268e-006
-260.0, -7.297e-006
-262.0, -7.319e-006
-264.0, -7.343e-006
-266.0, -7.363e-006
-268.0, -7.384e-006
-270.0, -7.400e-006
-272.0, -7.410e-006
-274.0, -7.421e-006
-276.0, -7.427e-006
-278.0, -7.429e-006
-280.0, -7.428e-006
-282.0, -7.426e-006
-284.0, -7.420e-006
-286.0, -7.412e-006
-288.0, -7.398e-006
-290.0, -7.384e-006
-292.0, -7.369e-006
-294.0, -7.349e-006
-296.0, -7.330e-006
-298.0, -7.313e-006
-300.0, -7.292e-006
-302.0, -7.272e-006
-304.0, -7.249e-006
-306.0, -7.223e-006
-308.0, -7.196e-006
-310.0, -7.169e-006
-312.0, -7.139e-006
-314.0, -7.106e-006
-316.0, -7.074e-006
-318.0, -7.042e-006
-320.0, -7.011e-006
-322.0, -6.981e-006
-324.0, -6.952e-006
-326.0, -6.920e-006
-328.0, -6.897e-006
-330.0, -6.868e-006
-332.0, -6.840e-006
-334.0, -6.808e-006
-336.0, -6.780e-006
-338.0, -6.750e-006
-340.0, -6.720e-006
-342.0, -6.685e-006
-344.0, -6.653e-006
-346.0, -6.625e-006
-348.0, -6.598e-006
-350.0, -6.570e-006
-352.0, -6.543e-006
-354.0, -6.518e-006
-356.0, -6.496e-006
-358.0, -6.472e-006
-360.0, -6.444e-006
-362.0, -6.422e-006
-364.0, -6.394e-006
-366.0, -6.369e-006
-368.0, -6.346e-006
-370.0, -6.320e-006
-372.0, -6.298e-006
-374.0, -6.279e-006
-376.0, -6.258e-006
-378.0, -6.237e-006
-380.0, -6.215e-006
-382.0, -6.190e-006
-384.0, -6.168e-006
-386.0, -6.149e-006
-388.0, -6.133e-006
-390.0, -6.115e-006
-392.0, -6.101e-006
-394.0, -6.088e-006
-396.0, -6.078e-006
-398.0, -6.063e-006
-400.0, -6.042e-006
-402.0, -6.022e-006
-404.0, -6.007e-006
-406.0, -5.989e-006
-408.0, -5.969e-006
-410.0, -5.949e-006
-412.0, -5.936e-006
-414.0, -5.927e-006
-416.0, -5.915e-006
-418.0, -5.901e-006
-420.0, -5.891e-006
-422.0, -5.882e-006
-424.0, -5.871e-006
-426.0, -5.858e-006
-428.0, -5.843e-006
-430.0, -5.828e-006
-432.0, -5.814e-006
-434.0, -5.799e-006
-436.0, -5.784e-006
-438.0, -5.770e-006
-440.0, -5.756e-006
-442.0, -5.744e-006
-444.0, -5.736e-006
-446.0, -5.729e-006
-448.0, -5.723e-006
-450.0, -5.718e-006
-452.0, -5.713e-006
-454.0, -5.707e-006
-456.0, -5.700e-006
-458.0, -5.693e-006
-460.0, -5.686e-006
-462.0, -5.678e-006
-464.0, -5.671e-006
-466.0, -5.665e-006
-468.0, -5.658e-006
-470.0, -5.650e-006
-472.0, -5.641e-006
-474.0, -5.632e-006
-476.0, -5.618e-006
-478.0, -5.605e-006
-480.0, -5.592e-006
-482.0, -5.585e-006
-484.0, -5.578e-006
-486.0, -5.572e-006
-488.0, -5.562e-006
-490.0, -5.557e-006
-492.0, -5.550e-006
-494.0, -5.543e-006
-496.0, -5.537e-006
-498.0, -5.531e-006
-500.0, -5.525e-006
-502.0, -5.523e-006
-504.0, -5.521e-006
-506.0, -5.521e-006
-508.0, -5.520e-006
-510.0, -5.519e-006
-512.0, -5.516e-006
-514.0, -5.514e-006
-516.0, -5.509e-006
-518.0, -5.502e-006
-520.0, -5.495e-006
-522.0, -5.489e-006
-524.0, -5.483e-006
-526.0, -5.478e-006
-528.0, -5.473e-006
-530.0, -5.470e-006
-532.0, -5.467e-006
-534.0, -5.464e-006
-536.0, -5.460e-006
-538.0, -5.453e-006
-540.0, -5.448e-006
-542.0, -5.443e-006
-544.0, -5.436e-006
-546.0, -5.432e-006
-548.0, -5.429e-006
-550.0, -5.426e-006
-552.0, -5.426e-006
-554.0, -5.424e-006
-556.0, -5.423e-006
-558.0, -5.423e-006
-560.0, -5.420e-006
-562.0, -5.419e-006
-564.0, -5.417e-006
-566.0, -5.416e-006
-568.0, -5.414e-006
-570.0, -5.412e-006
-572.0, -5.408e-006
-574.0, -5.404e-006
-576.0, -5.398e-006
-578.0, -5.394e-006
-580.0, -5.389e-006
-582.0, -5.384e-006
-584.0, -5.379e-006
-586.0, -5.377e-006
-588.0, -5.376e-006
-590.0, -5.375e-006
-592.0, -5.374e-006
-594.0, -5.374e-006
-596.0, -5.374e-006
-598.0, -5.374e-006
-600.0, -5.373e-006
-602.0, -5.373e-006
-604.0, -5.372e-006
-606.0, -5.372e-006
-608.0, -5.371e-006
-610.0, -5.371e-006
-612.0, -5.371e-006
-614.0, -5.371e-006
-616.0, -5.370e-006
-618.0, -5.370e-006
-620.0, -5.369e-006
-622.0, -5.368e-006
-624.0, -5.366e-006
-626.0, -5.365e-006
-628.0, -5.365e-006
-630.0, -5.362e-006
-632.0, -5.359e-006
-634.0, -5.359e-006
-636.0, -5.356e-006
-638.0, -5.355e-006
-640.0, -5.351e-006
-642.0, -5.349e-006
-644.0, -5.348e-006
-646.0, -5.345e-006
-648.0, -5.341e-006
-650.0, -5.339e-006
-652.0, -5.337e-006
-654.0, -5.335e-006
-656.0, -5.334e-006
-658.0, -5.333e-006
-660.0, -5.332e-006
-662.0, -5.332e-006
-664.0, -5.331e-006
-666.0, -5.331e-006
-668.0, -5.331e-006
-670.0, -5.329e-006
-672.0, -5.327e-006
-674.0, -5.327e-006
-676.0, -5.327e-006
-678.0, -5.327e-006
-680.0, -5.325e-006
-682.0, -5.325e-006
-684.0, -5.325e-006
-686.0, -5.325e-006
-688.0, -5.325e-006
-690.0, -5.325e-006
-692.0, -5.325e-006
-694.0, -5.325e-006
-696.0, -5.325e-006
-698.0, -5.326e-006
-700.0, -5.326e-006
-702.0, -5.326e-006
-704.0, -5.325e-006
-706.0, -5.325e-006
-708.0, -5.325e-006
-710.0, -5.325e-006
-712.0, -5.325e-006
-714.0, -5.325e-006
-716.0, -5.325e-006
-718.0, -5.325e-006
-720.0, -5.325e-006
-722.0, -5.325e-006
-724.0, -5.325e-006
-726.0, -5.325e-006
-728.0, -5.325e-006
-730.0, -5.325e-006
-732.0, -5.325e-006
-734.0, -5.325e-006
-736.0, -5.325e-006
-738.0, -5.325e-006
-740.0, -5.325e-006
-742.0, -5.325e-006
-744.0, -5.325e-006
-746.0, -5.325e-006
-748.0, -5.325e-006
-750.0, -5.325e-006
-752.0, -5.325e-006
-754.0, -5.325e-006
-756.0, -5.324e-006
-758.0, -5.324e-006
-760.0, -5.324e-006
-762.0, -5.324e-006
-764.0, -5.322e-006
-766.0, -5.322e-006
-768.0, -5.321e-006
-770.0, -5.322e-006
-772.0, -5.322e-006
-774.0, -5.318e-006
-776.0, -5.315e-006
-778.0, -5.317e-006
-780.0, -5.315e-006
-782.0, -5.313e-006
-784.0, -5.309e-006
-786.0, -5.307e-006
-788.0, -5.305e-006
-790.0, -5.303e-006
-792.0, -5.298e-006
-794.0, -5.295e-006
-796.0, -5.292e-006
-798.0, -5.290e-006
-800.0, -5.285e-006
-802.0, -5.283e-006
-804.0, -5.282e-006
-806.0, -5.280e-006
-808.0, -5.277e-006
-810.0, -5.277e-006
-812.0, -5.276e-006
-814.0, -5.283e-006
-816.0, -5.284e-006
-818.0, -5.285e-006
-820.0, -5.285e-006
-822.0, -5.285e-006
-824.0, -5.285e-006
-826.0, -5.285e-006
-828.0, -5.279e-006
-830.0, -5.277e-006
-832.0, -5.276e-006
-834.0, -5.276e-006
-836.0, -5.276e-006
-838.0, -5.276e-006
-840.0, -5.276e-006
-842.0, -5.276e-006
-844.0, -5.276e-006
-846.0, -5.276e-006
-848.0, -5.275e-006
-850.0, -5.275e-006
-852.0, -5.274e-006
-854.0, -5.273e-006
-856.0, -5.271e-006
-858.0, -5.270e-006
-860.0, -5.269e-006
-862.0, -5.267e-006
-864.0, -5.263e-006
-866.0, -5.261e-006
-868.0, -5.258e-006
-870.0, -5.253e-006
-872.0, -5.248e-006
-874.0, -5.243e-006
-876.0, -5.238e-006
-878.0, -5.233e-006
-880.0, -5.227e-006
-882.0, -5.225e-006
-884.0, -5.222e-006
-886.0, -5.216e-006
-888.0, -5.212e-006
-890.0, -5.210e-006
-892.0, -5.208e-006
-894.0, -5.204e-006
-896.0, -5.198e-006
-898.0, -5.195e-006
-900.0, -5.192e-006
-902.0, -5.188e-006
-904.0, -5.184e-006
-906.0, -5.182e-006
-908.0, -5.181e-006
-910.0, -5.180e-006
-912.0, -5.179e-006
-914.0, -5.179e-006
-916.0, -5.179e-006
-918.0, -5.178e-006
-920.0, -5.178e-006
-922.0, -5.178e-006
-924.0, -5.176e-006
-926.0, -5.176e-006
-928.0, -5.174e-006
-930.0, -5.173e-006
-932.0, -5.173e-006
-934.0, -5.171e-006
-936.0, -5.169e-006
-938.0, -5.169e-006
-940.0, -5.167e-006
-942.0, -5.164e-006
-944.0, -5.162e-006
-946.0, -5.157e-006
-948.0, -5.154e-006
-950.0, -5.150e-006
-952.0, -5.145e-006
-954.0, -5.142e-006
-956.0, -5.140e-006
-958.0, -5.137e-006
-960.0, -5.136e-006
-962.0, -5.134e-006
-964.0, -5.134e-006
-966.0, -5.133e-006
-968.0, -5.130e-006
-970.0, -5.130e-006
-972.0, -5.130e-006
-974.0, -5.130e-006
-976.0, -5.130e-006
-978.0, -5.130e-006
-980.0, -5.130e-006
-982.0, -5.130e-006
-984.0, -5.130e-006
-986.0, -5.130e-006
-988.0, -5.130e-006
-990.0, -5.130e-006
-992.0, -5.130e-006
-994.0, -5.130e-006
-996.0, -5.130e-006
-998.0, -5.130e-006
-1000.0, -5.130e-006
-1002.0, -5.130e-006
-1004.0, -5.130e-006
-1006.0, -5.130e-006
-1008.0, -5.130e-006
-1010.0, -5.130e-006
-1012.0, -5.130e-006
-1014.0, -5.130e-006
-1016.0, -5.130e-006
-1018.0, -5.130e-006
-1020.0, -5.130e-006
-1022.0, -5.130e-006
-1024.0, -5.130e-006
-1026.0, -5.130e-006
-1028.0, -5.130e-006
-1030.0, -5.130e-006
-1032.0, -5.130e-006
-1034.0, -5.130e-006
-1036.0, -5.130e-006
-1038.0, -5.130e-006
-1040.0, -5.130e-006
-1042.0, -5.130e-006
-1044.0, -5.130e-006
-1046.0, -5.129e-006
-1048.0, -5.129e-006
-1050.0, -5.129e-006
-1052.0, -5.130e-006
-1054.0, -5.130e-006
-1056.0, -5.130e-006
-1058.0, -5.130e-006
-1060.0, -5.130e-006
-1062.0, -5.130e-006
-1064.0, -5.130e-006
-1066.0, -5.130e-006
-1068.0, -5.130e-006
-1070.0, -5.130e-006
-1072.0, -5.130e-006
-1074.0, -5.130e-006
-1076.0, -5.130e-006
-1078.0, -5.130e-006
-1080.0, -5.130e-006
-1082.0, -5.130e-006
-1084.0, -5.130e-006
-1086.0, -5.130e-006
-1088.0, -5.130e-006
-1090.0, -5.130e-006
-1092.0, -5.130e-006
-1094.0, -5.130e-006
-1096.0, -5.130e-006
-1098.0, -5.130e-006
-1100.0, -5.130e-006
-1102.0, -5.130e-006
-1104.0, -5.130e-006
-1106.0, -5.130e-006
-1108.0, -5.130e-006
-1110.0, -5.130e-006
-1112.0, -5.130e-006
-1114.0, -5.130e-006
-1116.0, -5.130e-006
-1118.0, -5.130e-006
-1120.0, -5.130e-006
-1122.0, -5.130e-006
-1124.0, -5.130e-006
-1126.0, -5.130e-006
-1128.0, -5.130e-006
-1130.0, -5.130e-006
-1132.0, -5.130e-006
-1134.0, -5.130e-006
-1136.0, -5.130e-006
-1138.0, -5.130e-006
-1140.0, -5.130e-006
-1142.0, -5.130e-006
-1144.0, -5.130e-006
-1146.0, -5.130e-006
-1148.0, -5.130e-006
-1150.0, -5.130e-006
-1152.0, -5.130e-006
-1154.0, -5.131e-006
-1156.0, -5.130e-006
-1158.0, -5.130e-006
-1160.0, -5.130e-006
-1162.0, -5.130e-006
-1164.0, -5.130e-006
-1166.0, -5.130e-006
-1168.0, -5.130e-006
-1170.0, -5.133e-006
-1172.0, -5.133e-006
-1174.0, -5.133e-006
-1176.0, -5.135e-006
-1178.0, -5.138e-006
-1180.0, -5.140e-006
-1182.0, -5.143e-006
-1184.0, -5.143e-006
-1186.0, -5.148e-006
-1188.0, -5.152e-006
-1190.0, -5.153e-006
-1192.0, -5.155e-006
-1194.0, -5.159e-006
-1196.0, -5.161e-006
-1198.0, -5.164e-006
-1200.0, -5.165e-006
-1202.0, -5.167e-006
-1204.0, -5.171e-006
-1206.0, -5.172e-006
-1208.0, -5.173e-006
-1210.0, -5.174e-006
-1212.0, -5.176e-006
-1214.0, -5.176e-006
-1216.0, -5.177e-006
-1218.0, -5.177e-006
-1220.0, -5.178e-006
-1222.0, -5.178e-006
-1224.0, -5.181e-006
-1226.0, -5.183e-006
-1228.0, -5.184e-006
-1230.0, -5.188e-006
-1232.0, -5.190e-006
-1234.0, -5.195e-006
-1236.0, -5.198e-006
-1238.0, -5.201e-006
-1240.0, -5.204e-006
-1242.0, -5.209e-006
-1244.0, -5.212e-006
-1246.0, -5.217e-006
-1248.0, -5.220e-006
-1250.0, -5.225e-006
-1252.0, -5.230e-006
-1254.0, -5.234e-006
-1256.0, -5.240e-006
-1258.0, -5.247e-006
-1260.0, -5.253e-006
-1262.0, -5.257e-006
-1264.0, -5.261e-006
-1266.0, -5.265e-006
-1268.0, -5.269e-006
-1270.0, -5.271e-006
-1272.0, -5.273e-006
-1274.0, -5.273e-006
-1276.0, -5.275e-006
-1278.0, -5.276e-006
-1280.0, -5.276e-006
-1282.0, -5.276e-006
-1284.0, -5.276e-006
-1286.0, -5.276e-006
-1288.0, -5.276e-006
-1290.0, -5.277e-006
-1292.0, -5.278e-006
-1294.0, -5.279e-006
-1296.0, -5.280e-006
-1298.0, -5.285e-006
-1300.0, -5.289e-006
-1302.0, -5.293e-006
-1304.0, -5.298e-006
-1306.0, -5.304e-006
-1308.0, -5.309e-006
-1310.0, -5.315e-006
-1312.0, -5.317e-006
-1314.0, -5.320e-006
-1316.0, -5.322e-006
-1318.0, -5.324e-006
-1320.0, -5.324e-006
-1322.0, -5.324e-006
-1324.0, -5.325e-006
-1326.0, -5.325e-006
-1328.0, -5.325e-006
-1330.0, -5.325e-006
-1332.0, -5.325e-006
-1334.0, -5.326e-006
-1336.0, -5.326e-006
-1338.0, -5.327e-006
-1340.0, -5.329e-006
-1342.0, -5.330e-006
-1344.0, -5.334e-006
-1346.0, -5.340e-006
-1348.0, -5.345e-006
-1350.0, -5.351e-006
-1352.0, -5.357e-006
-1354.0, -5.361e-006
-1356.0, -5.367e-006
-1358.0, -5.370e-006
-1360.0, -5.371e-006
-1362.0, -5.372e-006
-1364.0, -5.373e-006
-1366.0, -5.376e-006
-1368.0, -5.380e-006
-1370.0, -5.385e-006
-1372.0, -5.390e-006
-1374.0, -5.396e-006
-1376.0, -5.402e-006
-1378.0, -5.409e-006
-1380.0, -5.414e-006
-1382.0, -5.417e-006
-1384.0, -5.419e-006
-1386.0, -5.423e-006
-1388.0, -5.425e-006
-1390.0, -5.426e-006
-1392.0, -5.427e-006
-1394.0, -5.432e-006
-1396.0, -5.436e-006
-1398.0, -5.441e-006
-1400.0, -5.445e-006
-1402.0, -5.451e-006
-1404.0, -5.458e-006
-1406.0, -5.464e-006
-1408.0, -5.467e-006
-1410.0, -5.470e-006
-1412.0, -5.475e-006
-1414.0, -5.480e-006
-1416.0, -5.483e-006
-1418.0, -5.489e-006
-1420.0, -5.495e-006
-1422.0, -5.501e-006
-1424.0, -5.507e-006
-1426.0, -5.511e-006
-1428.0, -5.515e-006
-1430.0, -5.518e-006
-1432.0, -5.519e-006
-1434.0, -5.520e-006
-1436.0, -5.521e-006
-1438.0, -5.521e-006
-1440.0, -5.521e-006
-1442.0, -5.522e-006
-1444.0, -5.524e-006
-1446.0, -5.526e-006
-1448.0, -5.531e-006
-1450.0, -5.536e-006
-1452.0, -5.542e-006
-1454.0, -5.548e-006
-1456.0, -5.554e-006
-1458.0, -5.559e-006
-1460.0, -5.564e-006
-1462.0, -5.566e-006
-1464.0, -5.568e-006
-1466.0, -5.572e-006
-1468.0, -5.576e-006
-1470.0, -5.581e-006
-1472.0, -5.587e-006
-1474.0, -5.594e-006
-1476.0, -5.602e-006
-1478.0, -5.612e-006
-1480.0, -5.620e-006
-1482.0, -5.632e-006
-1484.0, -5.639e-006
-1486.0, -5.647e-006
-1488.0, -5.654e-006
-1490.0, -5.659e-006
-1492.0, -5.663e-006
-1494.0, -5.665e-006
-1496.0, -5.666e-006
-1498.0, -5.672e-006
-1500.0, -5.676e-006
-1502.0, -5.681e-006
-1504.0, -5.688e-006
-1506.0, -5.695e-006
-1508.0, -5.702e-006
-1510.0, -5.709e-006
-1512.0, -5.711e-006
-1514.0, -5.714e-006
-1516.0, -5.716e-006
-1518.0, -5.718e-006
-1520.0, -5.720e-006
-1522.0, -5.726e-006
-1524.0, -5.732e-006
-1526.0, -5.739e-006
-1528.0, -5.746e-006
-1530.0, -5.755e-006
-1532.0, -5.762e-006
-1534.0, -5.773e-006
-1536.0, -5.781e-006
-1538.0, -5.790e-006
-1540.0, -5.801e-006
-1542.0, -5.812e-006
-1544.0, -5.824e-006
-1546.0, -5.835e-006
-1548.0, -5.844e-006
-1550.0, -5.852e-006
-1552.0, -5.860e-006
-1554.0, -5.870e-006
-1556.0, -5.879e-006
-1558.0, -5.887e-006
-1560.0, -5.894e-006
-1562.0, -5.901e-006
-1564.0, -5.909e-006
-1566.0, -5.917e-006
-1568.0, -5.924e-006
-1570.0, -5.931e-006
-1572.0, -5.939e-006
-1574.0, -5.948e-006
-1576.0, -5.963e-006
-1578.0, -5.981e-006
-1580.0, -5.997e-006
-1582.0, -6.011e-006
-1584.0, -6.025e-006
-1586.0, -6.040e-006
-1588.0, -6.056e-006
-1590.0, -6.069e-006
-1592.0, -6.077e-006
-1594.0, -6.085e-006
-1596.0, -6.092e-006
-1598.0, -6.101e-006
-1600.0, -6.112e-006
-1602.0, -6.122e-006
-1604.0, -6.133e-006
-1606.0, -6.146e-006
-1608.0, -6.161e-006
-1610.0, -6.180e-006
-1612.0, -6.198e-006
-1614.0, -6.213e-006
-1616.0, -6.232e-006
-1618.0, -6.250e-006
-1620.0, -6.264e-006
-1622.0, -6.277e-006
-1624.0, -6.289e-006
-1626.0, -6.303e-006
-1628.0, -6.316e-006
-1630.0, -6.329e-006
-1632.0, -6.342e-006
-1634.0, -6.362e-006
-1636.0, -6.383e-006
-1638.0, -6.403e-006
-1640.0, -6.423e-006
-1642.0, -6.444e-006
-1644.0, -6.460e-006
-1646.0, -6.477e-006
-1648.0, -6.491e-006
-1650.0, -6.505e-006
-1652.0, -6.522e-006
-1654.0, -6.537e-006
-1656.0, -6.551e-006
-1658.0, -6.571e-006
-1660.0, -6.592e-006
-1662.0, -6.612e-006
-1664.0, -6.633e-006
-1666.0, -6.649e-006
-1668.0, -6.669e-006
-1670.0, -6.690e-006
-1672.0, -6.707e-006
-1674.0, -6.729e-006
-1676.0, -6.751e-006
-1678.0, -6.772e-006
-1680.0, -6.796e-006
-1682.0, -6.818e-006
-1684.0, -6.839e-006
-1686.0, -6.859e-006
-1688.0, -6.876e-006
-1690.0, -6.892e-006
-1692.0, -6.913e-006
-1694.0, -6.931e-006
-1696.0, -6.946e-006
-1698.0, -6.970e-006
-1700.0, -6.998e-006
-1702.0, -7.019e-006
-1704.0, -7.041e-006
-1706.0, -7.062e-006
-1708.0, -7.085e-006
-1710.0, -7.112e-006
-1712.0, -7.137e-006
-1714.0, -7.158e-006
-1716.0, -7.184e-006
-1718.0, -7.209e-006
-1720.0, -7.230e-006
-1722.0, -7.255e-006
-1724.0, -7.275e-006
-1726.0, -7.296e-006
-1728.0, -7.321e-006
-1730.0, -7.343e-006
-1732.0, -7.370e-006
-1734.0, -7.397e-006
-1736.0, -7.422e-006
-1738.0, -7.450e-006
-1740.0, -7.475e-006
-1742.0, -7.504e-006
-1744.0, -7.532e-006
-1746.0, -7.557e-006
-1748.0, -7.584e-006
-1750.0, -7.610e-006
-1752.0, -7.636e-006
-1754.0, -7.663e-006
-1756.0, -7.686e-006
-1758.0, -7.712e-006
-1760.0, -7.740e-006
-1762.0, -7.768e-006
-1764.0, -7.796e-006
-1766.0, -7.825e-006
-1768.0, -7.855e-006
-1770.0, -7.887e-006
-1772.0, -7.917e-006
-1774.0, -7.947e-006
-1776.0, -7.975e-006
-1778.0, -8.006e-006
-1780.0, -8.035e-006
-1782.0, -8.066e-006
-1784.0, -8.093e-006
-1786.0, -8.127e-006
-1788.0, -8.157e-006
-1790.0, -8.187e-006
-1792.0, -8.218e-006
-1794.0, -8.256e-006
-1796.0, -8.291e-006
-1798.0, -8.327e-006
-1800.0, -8.356e-006
-1802.0, -8.391e-006
-1804.0, -8.426e-006
-1806.0, -8.461e-006
-1808.0, -8.493e-006
-1810.0, -8.528e-006
-1812.0, -8.562e-006
-1814.0, -8.600e-006
-1816.0, -8.642e-006
-1818.0, -8.686e-006
-1820.0, -8.728e-006
-1822.0, -8.769e-006
-1824.0, -8.812e-006
-1826.0, -8.857e-006
-1828.0, -8.903e-006
-1830.0, -8.945e-006
-1832.0, -8.994e-006
-1834.0, -9.049e-006
-1836.0, -9.099e-006
-1838.0, -9.154e-006
-1840.0, -9.212e-006
-1842.0, -9.274e-006
-1844.0, -9.339e-006
-1846.0, -9.403e-006
-1848.0, -9.467e-006
-1850.0, -9.542e-006
-1852.0, -9.617e-006
-1854.0, -9.698e-006
-1856.0, -9.782e-006
-1858.0, -9.869e-006
-1860.0, -9.960e-006
-1862.0, -1.006e-005
-1864.0, -1.017e-005
-1866.0, -1.027e-005
-1868.0, -1.039e-005
-1870.0, -1.051e-005
-1872.0, -1.064e-005
-1874.0, -1.077e-005
-1876.0, -1.091e-005
-1878.0, -1.106e-005
-1880.0, -1.121e-005
-1882.0, -1.137e-005
-1884.0, -1.153e-005
-1886.0, -1.170e-005
-1888.0, -1.188e-005
-1890.0, -1.205e-005
-1892.0, -1.223e-005
-1894.0, -1.242e-005
-1896.0, -1.261e-005
-1898.0, -1.281e-005
-1900.0, -1.300e-005
-1902.0, -1.319e-005
-1904.0, -1.339e-005
-1906.0, -1.358e-005
-1908.0, -1.376e-005
-1910.0, -1.394e-005
-1912.0, -1.411e-005
-1914.0, -1.427e-005
-1916.0, -1.442e-005
-1918.0, -1.456e-005
-1920.0, -1.469e-005
-1922.0, -1.480e-005
-1924.0, -1.490e-005
-1926.0, -1.499e-005
-1928.0, -1.506e-005
-1930.0, -1.513e-005
-1932.0, -1.518e-005
-1934.0, -1.521e-005
-1936.0, -1.524e-005
-1938.0, -1.525e-005
-1940.0, -1.526e-005
-1942.0, -1.525e-005
-1944.0, -1.524e-005
-1946.0, -1.522e-005
-1948.0, -1.519e-005
-1950.0, -1.516e-005
-1952.0, -1.512e-005
-1954.0, -1.508e-005
-1956.0, -1.504e-005
-1958.0, -1.500e-005
-1960.0, -1.495e-005
-1962.0, -1.490e-005
-1964.0, -1.485e-005
-1966.0, -1.480e-005
-1968.0, -1.476e-005
-1970.0, -1.471e-005
-1972.0, -1.466e-005
-1974.0, -1.461e-005
-1976.0, -1.457e-005
-1978.0, -1.452e-005
-1980.0, -1.447e-005
-1982.0, -1.442e-005
-1984.0, -1.438e-005
-1986.0, -1.434e-005
-1988.0, -1.429e-005
-1990.0, -1.425e-005
-1992.0, -1.421e-005
-1994.0, -1.417e-005
-1996.0, -1.413e-005
-1998.0, -1.409e-005
-2000.0, -1.406e-005
*
Segment = 3
Positive
Number of Data Points = 1550
#
-1998.0, -1.323e-005
-1996.0, -1.288e-005
-1994.0, -1.260e-005
-1992.0, -1.234e-005
-1990.0, -1.207e-005
-1988.0, -1.183e-005
-1986.0, -1.161e-005
-1984.0, -1.141e-005
-1982.0, -1.123e-005
-1980.0, -1.105e-005
-1978.0, -1.089e-005
-1976.0, -1.073e-005
-1974.0, -1.058e-005
-1972.0, -1.044e-005
-1970.0, -1.030e-005
-1968.0, -1.017e-005
-1966.0, -1.004e-005
-1964.0, -9.918e-006
-1962.0, -9.800e-006
-1960.0, -9.688e-006
-1958.0, -9.579e-006
-1956.0, -9.474e-006
-1954.0, -9.366e-006
-1952.0, -9.269e-006
-1950.0, -9.171e-006
-1948.0, -9.074e-006
-1946.0, -8.978e-006
-1944.0, -8.892e-006
-1942.0, -8.801e-006
-1940.0, -8.715e-006
-1938.0, -8.631e-006
-1936.0, -8.548e-006
-1934.0, -8.470e-006
-1932.0, -8.394e-006
-1930.0, -8.312e-006
-1928.0, -8.236e-006
-1926.0, -8.165e-006
-1924.0, -8.089e-006
-1922.0, -8.019e-006
-1920.0, -7.948e-006
-1918.0, -7.878e-006
-1916.0, -7.813e-006
-1914.0, -7.748e-006
-1912.0, -7.680e-006
-1910.0, -7.618e-006
-1908.0, -7.555e-006
-1906.0, -7.492e-006
-1904.0, -7.435e-006
-1902.0, -7.379e-006
-1900.0, -7.318e-006
-1898.0, -7.262e-006
-1896.0, -7.200e-006
-1894.0, -7.143e-006
-1892.0, -7.086e-006
-1890.0, -7.030e-006
-1888.0, -6.975e-006
-1886.0, -6.921e-006
-1884.0, -6.865e-006
-1882.0, -6.817e-006
-1880.0, -6.763e-006
-1878.0, -6.711e-006
-1876.0, -6.655e-006
-1874.0, -6.603e-006
-1872.0, -6.558e-006
-1870.0, -6.509e-006
-1868.0, -6.457e-006
-1866.0, -6.413e-006
-1864.0, -6.366e-006
-1862.0, -6.318e-006
-1860.0, -6.266e-006
-1858.0, -6.218e-006
-1856.0, -6.176e-006
-1854.0, -6.133e-006
-1852.0, -6.085e-006
-1850.0, -6.041e-006
-1848.0, -5.999e-006
-1846.0, -5.957e-006
-1844.0, -5.909e-006
-1842.0, -5.860e-006
-1840.0, -5.819e-006
-1838.0, -5.778e-006
-1836.0, -5.736e-006
-1834.0, -5.693e-006
-1832.0, -5.651e-006
-1830.0, -5.613e-006
-1828.0, -5.574e-006
-1826.0, -5.531e-006
-1824.0, -5.487e-006
-1822.0, -5.447e-006
-1820.0, -5.409e-006
-1818.0, -5.372e-006
-1816.0, -5.328e-006
-1814.0, -5.290e-006
-1812.0, -5.250e-006
-1810.0, -5.212e-006
-1808.0, -5.172e-006
-1806.0, -5.130e-006
-1804.0, -5.088e-006
-1802.0, -5.051e-006
-1800.0, -5.015e-006
-1798.0, -4.980e-006
-1796.0, -4.940e-006
-1794.0, -4.902e-006
-1792.0, -4.864e-006
-1790.0, -4.830e-006
-1788.0, -4.795e-006
-1786.0, -4.759e-006
-1784.0, -4.717e-006
-1782.0, -4.678e-006
-1780.0, -4.644e-006
-1778.0, -4.610e-006
-1776.0, -4.576e-006
-1774.0, -4.537e-006
-1772.0, -4.498e-006
-1770.0, -4.463e-006
-1768.0, -4.431e-006
-1766.0, -4.395e-006
-1764.0, -4.358e-006
-1762.0, -4.316e-006
-1760.0, -4.279e-006
-1758.0, -4.245e-006
-1756.0, -4.210e-006
-1754.0, -4.176e-006
-1752.0, -4.136e-006
-1750.0, -4.099e-006
-1748.0, -4.065e-006
-1746.0, -4.033e-006
-1744.0, -3.991e-006
-1742.0, -3.954e-006
-1740.0, -3.913e-006
-1738.0, -3.877e-006
-1736.0, -3.845e-006
-1734.0, -3.810e-006
-1732.0, -3.772e-006
-1730.0, -3.738e-006
-1728.0, -3.699e-006
-1726.0, -3.665e-006
-1724.0, -3.630e-006
-1722.0, -3.589e-006
-1720.0, -3.551e-006
-1718.0, -3.512e-006
-1716.0, -3.477e-006
-1714.0, -3.444e-006
-1712.0, -3.408e-006
-1710.0, -3.373e-006
-1708.0, -3.337e-006
-1706.0, -3.299e-006
-1704.0, -3.266e-006
-1702.0, -3.224e-006
-1700.0, -3.186e-006
-1698.0, -3.145e-006
-1696.0, -3.105e-006
-1694.0, -3.070e-006
-1692.0, -3.035e-006
-1690.0, -2.999e-006
-1688.0, -2.965e-006
-1686.0, -2.925e-006
-1684.0, -2.890e-006
-1682.0, -2.855e-006
-1680.0, -2.815e-006
-1678.0, -2.774e-006
-1676.0, -2.731e-006
-1674.0, -2.696e-006
-1672.0, -2.662e-006
-1670.0, -2.626e-006
-1668.0, -2.588e-006
-1666.0, -2.550e-006
-1664.0, -2.514e-006
-1662.0, -2.481e-006
-1660.0, -2.441e-006
-1658.0, -2.404e-006
-1656.0, -2.362e-006
-1654.0, -2.324e-006
-1652.0, -2.289e-006
-1650.0, -2.254e-006
-1648.0, -2.219e-006
-1646.0, -2.182e-006
-1644.0, -2.140e-006
-1642.0, -2.105e-006
-1640.0, -2.070e-006
-1638.0, -2.030e-006
-1636.0, -1.991e-006
-1634.0, -1.951e-006
-1632.0, -1.916e-006
-1630.0, -1.887e-006
-1628.0, -1.853e-006
-1626.0, -1.822e-006
-1624.0, -1.791e-006
-1622.0, -1.759e-006
-1620.0, -1.725e-006
-1618.0, -1.697e-006
-1616.0, -1.663e-006
-1614.0, -1.629e-006
-1612.0, -1.597e-006
-1610.0, -1.565e-006
-1608.0, -1.533e-006
-1606.0, -1.505e-006
-1604.0, -1.476e-006
-1602.0, -1.448e-006
-1600.0, -1.426e-006
-1598.0, -1.398e-006
-1596.0, -1.370e-006
-1594.0, -1.343e-006
-1592.0, -1.315e-006
-1590.0, -1.288e-006
-1588.0, -1.262e-006
-1586.0, -1.233e-006
-1584.0, -1.206e-006
-1582.0, -1.181e-006
-1580.0, -1.157e-006
-1578.0, -1.134e-006
-1576.0, -1.106e-006
-1574.0, -1.083e-006
-1572.0, -1.062e-006
-1570.0, -1.041e-006
-1568.0, -1.023e-006
-1566.0, -1.003e-006
-1564.0, -9.809e-007
-1562.0, -9.596e-007
-1560.0, -9.365e-007
-1558.0, -9.116e-007
-1556.0, -8.907e-007
-1554.0, -8.697e-007
-1552.0, -8.488e-007
-1550.0, -8.270e-007
-1548.0, -8.065e-007
-1546.0, -7.882e-007
-1544.0, -7.730e-007
-1542.0, -7.560e-007
-1540.0, -7.346e-007
-1538.0, -7.159e-007
-1536.0, -7.002e-007
-1534.0, -6.862e-007
-1532.0, -6.718e-007
-1530.0, -6.583e-007
-1528.0, -6.452e-007
-1526.0, -6.321e-007
-1524.0, -6.221e-007
-1522.0, -6.134e-007
-1520.0, -6.034e-007
-1518.0, -5.890e-007
-1516.0, -5.707e-007
-1514.0, -5.524e-007
-1512.0, -5.380e-007
-1510.0, -5.214e-007
-1508.0, -5.018e-007
-1506.0, -4.839e-007
-1504.0, -4.704e-007
-1502.0, -4.599e-007
-1500.0, -4.517e-007
-1498.0, -4.412e-007
-1496.0, -4.299e-007
-1494.0, -4.211e-007
-1492.0, -4.089e-007
-1490.0, -3.950e-007
-1488.0, -3.819e-007
-1486.0, -3.684e-007
-1484.0, -3.531e-007
-1482.0, -3.396e-007
-1480.0, -3.270e-007
-1478.0, -3.178e-007
-1476.0, -3.091e-007
-1474.0, -2.965e-007
-1472.0, -2.834e-007
-1470.0, -2.747e-007
-1468.0, -2.672e-007
-1466.0, -2.603e-007
-1464.0, -2.529e-007
-1462.0, -2.420e-007
-1460.0, -2.341e-007
-1458.0, -2.267e-007
-1456.0, -2.197e-007
-1454.0, -2.123e-007
-1452.0, -2.032e-007
-1450.0, -1.927e-007
-1448.0, -1.844e-007
-1446.0, -1.770e-007
-1444.0, -1.670e-007
-1442.0, -1.548e-007
-1440.0, -1.413e-007
-1438.0, -1.290e-007
-1436.0, -1.181e-007
-1434.0, -1.086e-007
-1432.0, -9.678e-008
-1430.0, -8.588e-008
-1428.0, -7.716e-008
-1426.0, -7.019e-008
-1424.0, -6.365e-008
-1422.0, -5.798e-008
-1420.0, -5.275e-008
-1418.0, -4.883e-008
-1416.0, -4.272e-008
-1414.0, -3.618e-008
-1412.0, -2.921e-008
-1410.0, -2.223e-008
-1408.0, -1.526e-008
-1406.0, -9.153e-009
-1404.0, -4.357e-009
-1402.0, -1.741e-009
-1400.0, +5.670e-009
-1398.0, +1.395e-008
-1396.0, +2.485e-008
-1394.0, +3.880e-008
-1392.0, +5.275e-008
-1390.0, +6.714e-008
-1388.0, +8.022e-008
-1386.0, +8.850e-008
-1384.0, +9.722e-008
-1382.0, +1.055e-007
-1380.0, +1.125e-007
-1378.0, +1.190e-007
-1376.0, +1.256e-007
-1374.0, +1.317e-007
-1372.0, +1.378e-007
-1370.0, +1.417e-007
-1368.0, +1.443e-007
-1366.0, +1.469e-007
-1364.0, +1.530e-007
-1362.0, +1.596e-007
-1360.0, +1.665e-007
-1358.0, +1.731e-007
-1356.0, +1.801e-007
-1354.0, +1.866e-007
-1352.0, +1.914e-007
-1350.0, +1.944e-007
-1348.0, +1.992e-007
-1346.0, +2.058e-007
-1344.0, +2.145e-007
-1342.0, +2.271e-007
-1340.0, +2.402e-007
-1338.0, +2.537e-007
-1336.0, +2.659e-007
-1334.0, +2.760e-007
-1332.0, +2.847e-007
-1330.0, +2.947e-007
-1328.0, +3.026e-007
-1326.0, +3.095e-007
-1324.0, +3.165e-007
-1322.0, +3.235e-007
-1320.0, +3.300e-007
-1318.0, +3.357e-007
-1316.0, +3.383e-007
-1314.0, +3.392e-007
-1312.0, +3.435e-007
-1310.0, +3.475e-007
-1308.0, +3.544e-007
-1306.0, +3.614e-007
-1304.0, +3.688e-007
-1302.0, +3.754e-007
-1300.0, +3.828e-007
-1298.0, +3.884e-007
-1296.0, +3.954e-007
-1294.0, +4.028e-007
-1292.0, +4.124e-007
-1290.0, +4.233e-007
-1288.0, +4.373e-007
-1286.0, +4.504e-007
-1284.0, +4.621e-007
-1282.0, +4.726e-007
-1280.0, +4.800e-007
-1278.0, +4.870e-007
-1276.0, +4.966e-007
-1274.0, +5.031e-007
-1272.0, +5.096e-007
-1270.0, +5.162e-007
-1268.0, +5.227e-007
-1266.0, +5.288e-007
-1264.0, +5.336e-007
-1262.0, +5.354e-007
-1260.0, +5.419e-007
-1258.0, +5.493e-007
-1256.0, +5.563e-007
-1254.0, +5.633e-007
-1252.0, +5.707e-007
-1250.0, +5.777e-007
-1248.0, +5.846e-007
-1246.0, +5.907e-007
-1244.0, +5.986e-007
-1242.0, +6.064e-007
-1240.0, +6.182e-007
-1238.0, +6.317e-007
-1236.0, +6.452e-007
-1234.0, +6.592e-007
-1232.0, +6.696e-007
-1230.0, +6.810e-007
-1228.0, +6.941e-007
-1226.0, +7.028e-007
-1224.0, +7.098e-007
-1222.0, +7.167e-007
-1220.0, +7.220e-007
-1218.0, +7.285e-007
-1216.0, +7.320e-007
-1214.0, +7.390e-007
-1212.0, +7.464e-007
-1210.0, +7.534e-007
-1208.0, +7.625e-007
-1206.0, +7.738e-007
-1204.0, +7.860e-007
-1202.0, +7.983e-007
-1200.0, +8.078e-007
-1198.0, +8.205e-007
-1196.0, +8.344e-007
-1194.0, +8.462e-007
-1192.0, +8.571e-007
-1190.0, +8.689e-007
-1188.0, +8.828e-007
-1186.0, +8.942e-007
-1184.0, +9.025e-007
-1182.0, +9.094e-007
-1180.0, +9.168e-007
-1178.0, +9.256e-007
-1176.0, +9.343e-007
-1174.0, +9.413e-007
-1172.0, +9.482e-007
-1170.0, +9.552e-007
-1168.0, +9.630e-007
-1166.0, +9.744e-007
-1164.0, +9.875e-007
-1162.0, +1.002e-006
-1160.0, +1.016e-006
-1158.0, +1.030e-006
-1156.0, +1.049e-006
-1154.0, +1.069e-006
-1152.0, +1.085e-006
-1150.0, +1.097e-006
-1148.0, +1.104e-006
-1146.0, +1.114e-006
-1144.0, +1.128e-006
-1142.0, +1.137e-006
-1140.0, +1.148e-006
-1138.0, +1.161e-006
-1136.0, +1.176e-006
-1134.0, +1.191e-006
-1132.0, +1.209e-006
-1130.0, +1.223e-006
-1128.0, +1.238e-006
-1126.0, +1.255e-006
-1124.0, +1.270e-006
-1122.0, +1.283e-006
-1120.0, +1.296e-006
-1118.0, +1.308e-006
-1116.0, +1.322e-006
-1114.0, +1.335e-006
-1112.0, +1.346e-006
-1110.0, +1.361e-006
-1108.0, +1.381e-006
-1106.0, +1.401e-006
-1104.0, +1.420e-006
-1102.0, +1.441e-006
-1100.0, +1.462e-006
-1098.0, +1.479e-006
-1096.0, +1.498e-006
-1094.0, +1.512e-006
-1092.0, +1.526e-006
-1090.0, +1.540e-006
-1088.0, +1.560e-006
-1086.0, +1.581e-006
-1084.0, +1.606e-006
-1082.0, +1.629e-006
-1080.0, +1.650e-006
-1078.0, +1.672e-006
-1076.0, +1.697e-006
-1074.0, +1.712e-006
-1072.0, +1.732e-006
-1070.0, +1.754e-006
-1068.0, +1.776e-006
-1066.0, +1.804e-006
-1064.0, +1.830e-006
-1062.0, +1.852e-006
-1060.0, +1.879e-006
-1058.0, +1.904e-006
-1056.0, +1.927e-006
-1054.0, +1.954e-006
-1052.0, +1.978e-006
-1050.0, +2.005e-006
-1048.0, +2.033e-006
-1046.0, +2.060e-006
-1044.0, +2.086e-006
-1042.0, +2.114e-006
-1040.0, +2.142e-006
-1038.0, +2.172e-006
-1036.0, +2.200e-006
-1034.0, +2.230e-006
-1032.0, +2.263e-006
-1030.0, +2.298e-006
-1028.0, +2.331e-006
-1026.0, +2.363e-006
-1024.0, +2.393e-006
-1022.0, +2.425e-006
-1020.0, +2.458e-006
-1018.0, +2.488e-006
-1016.0, +2.523e-006
-1014.0, +2.558e-006
-1012.0, +2.589e-006
-1010.0, +2.625e-006
-1008.0, +2.663e-006
-1006.0, +2.705e-006
-1004.0, +2.746e-006
-1002.0, +2.781e-006
-1000.0, +2.815e-006
-998.0, +2.855e-006
-996.0, +2.896e-006
-994.0, +2.938e-006
-992.0, +2.973e-006
-990.0, +3.009e-006
-988.0, +3.052e-006
-986.0, +3.094e-006
-984.0, +3.138e-006
-982.0, +3.176e-006
-980.0, +3.211e-006
-978.0, +3.256e-006
-976.0, +3.302e-006
-974.0, +3.343e-006
-972.0, +3.385e-006
-970.0, +3.428e-006
-968.0, +3.473e-006
-966.0, +3.522e-006
-964.0, +3.567e-006
-962.0, +3.607e-006
-960.0, +3.656e-006
-958.0, +3.705e-006
-956.0, +3.748e-006
-954.0, +3.796e-006
-952.0, +3.845e-006
-950.0, +3.892e-006
-948.0, +3.939e-006
-946.0, +3.981e-006
-944.0, +4.025e-006
-942.0, +4.072e-006
-940.0, +4.115e-006
-938.0, +4.156e-006
-936.0, +4.200e-006
-934.0, +4.248e-006
-932.0, +4.297e-006
-930.0, +4.342e-006
-928.0, +4.383e-006
-926.0, +4.427e-006
-924.0, +4.470e-006
-922.0, +4.512e-006
-920.0, +4.552e-006
-918.0, +4.590e-006
-916.0, +4.630e-006
-914.0, +4.673e-006
-912.0, +4.713e-006
-910.0, +4.748e-006
-908.0, +4.783e-006
-906.0, +4.816e-006
-904.0, +4.855e-006
-902.0, +4.887e-006
-900.0, +4.921e-006
-898.0, +4.949e-006
-896.0, +4.982e-006
-894.0, +5.012e-006
-892.0, +5.044e-006
-890.0, +5.070e-006
-888.0, +5.096e-006
-886.0, +5.120e-006
-884.0, +5.148e-006
-882.0, +5.169e-006
-880.0, +5.188e-006
-878.0, +5.202e-006
-876.0, +5.218e-006
-874.0, +5.232e-006
-872.0, +5.243e-006
-870.0, +5.250e-006
-868.0, +5.257e-006
-866.0, +5.265e-006
-864.0, +5.272e-006
-862.0, +5.273e-006
-860.0, +5.276e-006
-858.0, +5.278e-006
-856.0, +5.279e-006
-854.0, +5.280e-006
-852.0, +5.280e-006
-850.0, +5.280e-006
-848.0, +5.278e-006
-846.0, +5.275e-006
-844.0, +5.273e-006
-842.0, +5.273e-006
-840.0, +5.267e-006
-838.0, +5.260e-006
-836.0, +5.253e-006
-834.0, +5.246e-006
-832.0, +5.239e-006
-830.0, +5.231e-006
-828.0, +5.222e-006
-826.0, +5.212e-006
-824.0, +5.212e-006
-822.0, +5.205e-006
-820.0, +5.198e-006
-818.0, +5.192e-006
-816.0, +5.183e-006
-814.0, +5.172e-006
-812.0, +5.164e-006
-810.0, +5.150e-006
-808.0, +5.137e-006
-806.0, +5.126e-006
-804.0, +5.112e-006
-802.0, +5.100e-006
-800.0, +5.093e-006
-798.0, +5.086e-006
-796.0, +5.078e-006
-794.0, +5.075e-006
-792.0, +5.068e-006
-790.0, +5.066e-006
-788.0, +5.063e-006
-786.0, +5.062e-006
-784.0, +5.062e-006
-782.0, +5.064e-006
-780.0, +5.066e-006
-778.0, +5.072e-006
-776.0, +5.078e-006
-774.0, +5.087e-006
-772.0, +5.096e-006
-770.0, +5.110e-006
-768.0, +5.123e-006
-766.0, +5.137e-006
-764.0, +5.156e-006
-762.0, +5.172e-006
-760.0, +5.187e-006
-758.0, +5.203e-006
-756.0, +5.218e-006
-754.0, +5.232e-006
-752.0, +5.251e-006
-750.0, +5.268e-006
-748.0, +5.289e-006
-746.0, +5.310e-006
-744.0, +5.331e-006
-742.0, +5.350e-006
-740.0, +5.369e-006
-738.0, +5.384e-006
-736.0, +5.395e-006
-734.0, +5.395e-006
-732.0, +5.395e-006
-730.0, +5.383e-006
-728.0, +5.364e-006
-726.0, +5.337e-006
-724.0, +5.303e-006
-722.0, +5.255e-006
-720.0, +5.202e-006
-718.0, +5.132e-006
-716.0, +5.059e-006
-714.0, +4.973e-006
-712.0, +4.876e-006
-710.0, +4.772e-006
-708.0, +4.661e-006
-706.0, +4.547e-006
-704.0, +4.429e-006
-702.0, +4.310e-006
-700.0, +4.194e-006
-698.0, +4.082e-006
-696.0, +3.972e-006
-694.0, +3.873e-006
-692.0, +3.776e-006
-690.0, +3.692e-006
-688.0, +3.615e-006
-686.0, +3.539e-006
-684.0, +3.474e-006
-682.0, +3.417e-006
-680.0, +3.364e-006
-678.0, +3.322e-006
-676.0, +3.280e-006
-674.0, +3.241e-006
-672.0, +3.213e-006
-670.0, +3.179e-006
-668.0, +3.151e-006
-666.0, +3.127e-006
-664.0, +3.103e-006
-662.0, +3.082e-006
-660.0, +3.065e-006
-658.0, +3.050e-006
-656.0, +3.039e-006
-654.0, +3.026e-006
-652.0, +3.013e-006
-650.0, +2.999e-006
-648.0, +2.989e-006
-646.0, +2.978e-006
-644.0, +2.968e-006
-642.0, +2.958e-006
-640.0, +2.951e-006
-638.0, +2.945e-006
-636.0, +2.942e-006
-634.0, +2.940e-006
-632.0, +2.939e-006
-630.0, +2.940e-006
-628.0, +2.943e-006
-626.0, +2.946e-006
-624.0, +2.951e-006
-622.0, +2.957e-006
-620.0, +2.964e-006
-618.0, +2.971e-006
-616.0, +2.978e-006
-614.0, +2.986e-006
-612.0, +2.996e-006
-610.0, +3.003e-006
-608.0, +3.010e-006
-606.0, +3.015e-006
-604.0, +3.021e-006
-602.0, +3.026e-006
-600.0, +3.032e-006
-598.0, +3.037e-006
-596.0, +3.044e-006
-594.0, +3.051e-006
-592.0, +3.058e-006
-590.0, +3.064e-006
-588.0, +3.068e-006
-586.0, +3.071e-006
-584.0, +3.073e-006
-582.0, +3.073e-006
-580.0, +3.074e-006
-578.0, +3.077e-006
-576.0, +3.082e-006
-574.0, +3.087e-006
-572.0, +3.094e-006
-570.0, +3.101e-006
-568.0, +3.108e-006
-566.0, +3.113e-006
-564.0, +3.118e-006
-562.0, +3.122e-006
-560.0, +3.125e-006
-558.0, +3.127e-006
-556.0, +3.128e-006
-554.0, +3.131e-006
-552.0, +3.134e-006
-550.0, +3.135e-006
-548.0, +3.140e-006
-546.0, +3.142e-006
-544.0, +3.142e-006
-542.0, +3.145e-006
-540.0, +3.145e-006
-538.0, +3.144e-006
-536.0, +3.142e-006
-534.0, +3.138e-006
-532.0, +3.136e-006
-530.0, +3.134e-006
-528.0, +3.130e-006
-526.0, +3.128e-006
-524.0, +3.126e-006
-522.0, +3.125e-006
-520.0, +3.124e-006
-518.0, +3.122e-006
-516.0, +3.122e-006
-514.0, +3.122e-006
-512.0, +3.122e-006
-510.0, +3.122e-006
-508.0, +3.122e-006
-506.0, +3.122e-006
-504.0, +3.122e-006
-502.0, +3.122e-006
-500.0, +3.122e-006
-498.0, +3.122e-006
-496.0, +3.122e-006
-494.0, +3.122e-006
-492.0, +3.122e-006
-490.0, +3.122e-006
-488.0, +3.122e-006
-486.0, +3.122e-006
-484.0, +3.122e-006
-482.0, +3.122e-006
-480.0, +3.122e-006
-478.0, +3.122e-006
-476.0, +3.122e-006
-474.0, +3.122e-006
-472.0, +3.122e-006
-470.0, +3.121e-006
-468.0, +3.121e-006
-466.0, +3.119e-006
-464.0, +3.117e-006
-462.0, +3.115e-006
-460.0, +3.112e-006
-458.0, +3.109e-006
-456.0, +3.106e-006
-454.0, +3.103e-006
-452.0, +3.101e-006
-450.0, +3.100e-006
-448.0, +3.095e-006
-446.0, +3.093e-006
-444.0, +3.092e-006
-442.0, +3.090e-006
-440.0, +3.087e-006
-438.0, +3.084e-006
-436.0, +3.081e-006
-434.0, +3.081e-006
-432.0, +3.080e-006
-430.0, +3.077e-006
-428.0, +3.076e-006
-426.0, +3.076e-006
-424.0, +3.076e-006
-422.0, +3.076e-006
-420.0, +3.075e-006
-418.0, +3.074e-006
-416.0, +3.074e-006
-414.0, +3.074e-006
-412.0, +3.074e-006
-410.0, +3.074e-006
-408.0, +3.074e-006
-406.0, +3.074e-006
-404.0, +3.074e-006
-402.0, +3.074e-006
-400.0, +3.074e-006
-398.0, +3.073e-006
-396.0, +3.074e-006
-394.0, +3.074e-006
-392.0, +3.074e-006
-390.0, +3.074e-006
-388.0, +3.074e-006
-386.0, +3.074e-006
-384.0, +3.074e-006
-382.0, +3.073e-006
-380.0, +3.074e-006
-378.0, +3.074e-006
-376.0, +3.074e-006
-374.0, +3.074e-006
-372.0, +3.075e-006
-370.0, +3.076e-006
-368.0, +3.076e-006
-366.0, +3.077e-006
-364.0, +3.079e-006
-362.0, +3.082e-006
-360.0, +3.087e-006
-358.0, +3.091e-006
-356.0, +3.097e-006
-354.0, +3.103e-006
-352.0, +3.109e-006
-350.0, +3.114e-006
-348.0, +3.118e-006
-346.0, +3.121e-006
-344.0, +3.125e-006
-342.0, +3.129e-006
-340.0, +3.135e-006
-338.0, +3.142e-006
-336.0, +3.149e-006
-334.0, +3.156e-006
-332.0, +3.163e-006
-330.0, +3.173e-006
-328.0, +3.183e-006
-326.0, +3.192e-006
-324.0, +3.200e-006
-322.0, +3.210e-006
-320.0, +3.223e-006
-318.0, +3.235e-006
-316.0, +3.244e-006
-314.0, +3.251e-006
-312.0, +3.259e-006
-310.0, +3.271e-006
-308.0, +3.282e-006
-306.0, +3.291e-006
-304.0, +3.300e-006
-302.0, +3.319e-006
-300.0, +3.341e-006
-298.0, +3.361e-006
-296.0, +3.383e-006
-294.0, +3.404e-006
-292.0, +3.427e-006
-290.0, +3.452e-006
-288.0, +3.469e-006
-286.0, +3.492e-006
-284.0, +3.520e-006
-282.0, +3.547e-006
-280.0, +3.575e-006
-278.0, +3.607e-006
-276.0, +3.636e-006
-274.0, +3.675e-006
-272.0, +3.707e-006
-270.0, +3.742e-006
-268.0, +3.776e-006
-266.0, +3.818e-006
-264.0, +3.860e-006
-262.0, +3.907e-006
-260.0, +3.946e-006
-258.0, +3.988e-006
-256.0, +4.036e-006
-254.0, +4.086e-006
-252.0, +4.135e-006
-250.0, +4.184e-006
-248.0, +4.234e-006
-246.0, +4.287e-006
-244.0, +4.345e-006
-242.0, +4.401e-006
-240.0, +4.456e-006
-238.0, +4.513e-006
-236.0, +4.575e-006
-234.0, +4.638e-006
-232.0, +4.701e-006
-230.0, +4.770e-006
-228.0, +4.837e-006
-226.0, +4.907e-006
-224.0, +4.984e-006
-222.0, +5.053e-006
-220.0, +5.130e-006
-218.0, +5.206e-006
-216.0, +5.282e-006
-214.0, +5.362e-006
-212.0, +5.438e-006
-210.0, +5.515e-006
-208.0, +5.593e-006
-206.0, +5.673e-006
-204.0, +5.757e-006
-202.0, +5.835e-006
-200.0, +5.913e-006
-198.0, +5.997e-006
-196.0, +6.080e-006
-194.0, +6.162e-006
-192.0, +6.236e-006
-190.0, +6.316e-006
-188.0, +6.399e-006
-186.0, +6.478e-006
-184.0, +6.555e-006
-182.0, +6.625e-006
-180.0, +6.702e-006
-178.0, +6.779e-006
-176.0, +6.850e-006
-174.0, +6.920e-006
-172.0, +6.985e-006
-170.0, +7.047e-006
-168.0, +7.116e-006
-166.0, +7.179e-006
-164.0, +7.241e-006
-162.0, +7.298e-006
-160.0, +7.354e-006
-158.0, +7.409e-006
-156.0, +7.460e-006
-154.0, +7.503e-006
-152.0, +7.545e-006
-150.0, +7.588e-006
-148.0, +7.629e-006
-146.0, +7.663e-006
-144.0, +7.693e-006
-142.0, +7.726e-006
-140.0, +7.755e-006
-138.0, +7.776e-006
-136.0, +7.798e-006
-134.0, +7.819e-006
-132.0, +7.840e-006
-130.0, +7.860e-006
-128.0, +7.874e-006
-126.0, +7.893e-006
-124.0, +7.912e-006
-122.0, +7.925e-006
-120.0, +7.933e-006
-118.0, +7.940e-006
-116.0, +7.946e-006
-114.0, +7.952e-006
-112.0, +7.954e-006
-110.0, +7.950e-006
-108.0, +7.946e-006
-106.0, +7.940e-006
-104.0, +7.934e-006
-102.0, +7.927e-006
-100.0, +7.919e-006
-98.0, +7.909e-006
-96.0, +7.899e-006
-94.0, +7.886e-006
-92.0, +7.872e-006
-90.0, +7.858e-006
-88.0, +7.844e-006
-86.0, +7.831e-006
-84.0, +7.819e-006
-82.0, +7.807e-006
-80.0, +7.796e-006
-78.0, +7.789e-006
-76.0, +7.781e-006
-74.0, +7.771e-006
-72.0, +7.758e-006
-70.0, +7.745e-006
-68.0, +7.734e-006
-66.0, +7.721e-006
-64.0, +7.702e-006
-62.0, +7.682e-006
-60.0, +7.664e-006
-58.0, +7.649e-006
-56.0, +7.630e-006
-54.0, +7.612e-006
-52.0, +7.597e-006
-50.0, +7.588e-006
-48.0, +7.578e-006
-46.0, +7.566e-006
-44.0, +7.553e-006
-42.0, +7.545e-006
-40.0, +7.536e-006
-38.0, +7.523e-006
-36.0, +7.509e-006
-34.0, +7.497e-006
-32.0, +7.484e-006
-30.0, +7.470e-006
-28.0, +7.456e-006
-26.0, +7.438e-006
-24.0, +7.424e-006
-22.0, +7.410e-006
-20.0, +7.396e-006
-18.0, +7.387e-006
-16.0, +7.380e-006
-14.0, +7.371e-006
-12.0, +7.365e-006
-10.0, +7.357e-006
-8.0, +7.350e-006
-6.0, +7.343e-006
-4.0, +7.336e-006
-2.0, +7.329e-006
0.0, +7.322e-006
2.0, +7.314e-006
4.0, +7.306e-006
6.0, +7.294e-006
8.0, +7.281e-006
10.0, +7.267e-006
12.0, +7.253e-006
14.0, +7.241e-006
16.0, +7.232e-006
18.0, +7.226e-006
20.0, +7.224e-006
22.0, +7.220e-006
24.0, +7.214e-006
26.0, +7.208e-006
28.0, +7.201e-006
30.0, +7.194e-006
32.0, +7.187e-006
34.0, +7.181e-006
36.0, +7.176e-006
38.0, +7.176e-006
40.0, +7.175e-006
42.0, +7.175e-006
44.0, +7.175e-006
46.0, +7.175e-006
48.0, +7.173e-006
50.0, +7.172e-006
52.0, +7.171e-006
54.0, +7.167e-006
56.0, +7.163e-006
58.0, +7.158e-006
60.0, +7.152e-006
62.0, +7.146e-006
64.0, +7.141e-006
66.0, +7.135e-006
68.0, +7.132e-006
70.0, +7.128e-006
72.0, +7.127e-006
74.0, +7.126e-006
76.0, +7.126e-006
78.0, +7.126e-006
80.0, +7.125e-006
82.0, +7.124e-006
84.0, +7.123e-006
86.0, +7.122e-006
88.0, +7.121e-006
90.0, +7.121e-006
92.0, +7.118e-006
94.0, +7.114e-006
96.0, +7.109e-006
98.0, +7.105e-006
100.0, +7.102e-006
102.0, +7.096e-006
104.0, +7.091e-006
106.0, +7.087e-006
108.0, +7.087e-006
110.0, +7.087e-006
112.0, +7.085e-006
114.0, +7.083e-006
116.0, +7.083e-006
118.0, +7.083e-006
120.0, +7.083e-006
122.0, +7.082e-006
124.0, +7.082e-006
126.0, +7.082e-006
128.0, +7.083e-006
130.0, +7.083e-006
132.0, +7.084e-006
134.0, +7.084e-006
136.0, +7.084e-006
138.0, +7.083e-006
140.0, +7.082e-006
142.0, +7.082e-006
144.0, +7.083e-006
146.0, +7.083e-006
148.0, +7.082e-006
150.0, +7.083e-006
152.0, +7.083e-006
154.0, +7.083e-006
156.0, +7.083e-006
158.0, +7.082e-006
160.0, +7.084e-006
162.0, +7.084e-006
164.0, +7.085e-006
166.0, +7.086e-006
168.0, +7.089e-006
170.0, +7.093e-006
172.0, +7.099e-006
174.0, +7.103e-006
176.0, +7.106e-006
178.0, +7.108e-006
180.0, +7.112e-006
182.0, +7.114e-006
184.0, +7.115e-006
186.0, +7.114e-006
188.0, +7.115e-006
190.0, +7.118e-006
192.0, +7.119e-006
194.0, +7.121e-006
196.0, +7.123e-006
198.0, +7.124e-006
200.0, +7.125e-006
202.0, +7.125e-006
204.0, +7.126e-006
206.0, +7.126e-006
208.0, +7.127e-006
210.0, +7.127e-006
212.0, +7.128e-006
214.0, +7.128e-006
216.0, +7.129e-006
218.0, +7.130e-006
220.0, +7.134e-006
222.0, +7.135e-006
224.0, +7.138e-006
226.0, +7.141e-006
228.0, +7.147e-006
230.0, +7.150e-006
232.0, +7.154e-006
234.0, +7.157e-006
236.0, +7.162e-006
238.0, +7.165e-006
240.0, +7.168e-006
242.0, +7.168e-006
244.0, +7.172e-006
246.0, +7.173e-006
248.0, +7.173e-006
250.0, +7.174e-006
252.0, +7.175e-006
254.0, +7.175e-006
256.0, +7.175e-006
258.0, +7.175e-006
260.0, +7.176e-006
262.0, +7.176e-006
264.0, +7.175e-006
266.0, +7.175e-006
268.0, +7.175e-006
270.0, +7.176e-006
272.0, +7.176e-006
274.0, +7.178e-006
276.0, +7.179e-006
278.0, +7.182e-006
280.0, +7.186e-006
282.0, +7.191e-006
284.0, +7.194e-006
286.0, +7.200e-006
288.0, +7.204e-006
290.0, +7.210e-006
292.0, +7.213e-006
294.0, +7.216e-006
296.0, +7.219e-006
298.0, +7.222e-006
300.0, +7.222e-006
302.0, +7.224e-006
304.0, +7.224e-006
306.0, +7.224e-006
308.0, +7.224e-006
310.0, +7.225e-006
312.0, +7.225e-006
314.0, +7.227e-006
316.0, +7.229e-006
318.0, +7.234e-006
320.0, +7.238e-006
322.0, +7.245e-006
324.0, +7.253e-006
326.0, +7.261e-006
328.0, +7.268e-006
330.0, +7.276e-006
332.0, +7.284e-006
334.0, +7.292e-006
336.0, +7.298e-006
338.0, +7.303e-006
340.0, +7.309e-006
342.0, +7.315e-006
344.0, +7.318e-006
346.0, +7.321e-006
348.0, +7.323e-006
350.0, +7.326e-006
352.0, +7.329e-006
354.0, +7.335e-006
356.0, +7.342e-006
358.0, +7.349e-006
360.0, +7.355e-006
362.0, +7.360e-006
364.0, +7.365e-006
366.0, +7.369e-006
368.0, +7.370e-006
370.0, +7.370e-006
372.0, +7.371e-006
374.0, +7.372e-006
376.0, +7.374e-006
378.0, +7.380e-006
380.0, +7.387e-006
382.0, +7.394e-006
384.0, +7.402e-006
386.0, +7.409e-006
388.0, +7.420e-006
390.0, +7.431e-006
392.0, +7.438e-006
394.0, +7.445e-006
396.0, +7.454e-006
398.0, +7.465e-006
400.0, +7.478e-006
402.0, +7.488e-006
404.0, +7.503e-006
406.0, +7.514e-006
408.0, +7.528e-006
410.0, +7.541e-006
412.0, +7.549e-006
414.0, +7.557e-006
416.0, +7.564e-006
418.0, +7.568e-006
420.0, +7.577e-006
422.0, +7.584e-006
424.0, +7.592e-006
426.0, +7.601e-006
428.0, +7.615e-006
430.0, +7.631e-006
432.0, +7.648e-006
434.0, +7.663e-006
436.0, +7.680e-006
438.0, +7.700e-006
440.0, +7.719e-006
442.0, +7.733e-006
444.0, +7.745e-006
446.0, +7.757e-006
448.0, +7.770e-006
450.0, +7.780e-006
452.0, +7.790e-006
454.0, +7.802e-006
456.0, +7.822e-006
458.0, +7.841e-006
460.0, +7.860e-006
462.0, +7.881e-006
464.0, +7.901e-006
466.0, +7.920e-006
468.0, +7.937e-006
470.0, +7.950e-006
472.0, +7.964e-006
474.0, +7.976e-006
476.0, +7.988e-006
478.0, +8.003e-006
480.0, +8.024e-006
482.0, +8.045e-006
484.0, +8.067e-006
486.0, +8.088e-006
488.0, +8.108e-006
490.0, +8.127e-006
492.0, +8.146e-006
494.0, +8.160e-006
496.0, +8.179e-006
498.0, +8.196e-006
500.0, +8.215e-006
502.0, +8.236e-006
504.0, +8.262e-006
506.0, +8.283e-006
508.0, +8.304e-006
510.0, +8.322e-006
512.0, +8.340e-006
514.0, +8.356e-006
516.0, +8.372e-006
518.0, +8.388e-006
520.0, +8.408e-006
522.0, +8.431e-006
524.0, +8.455e-006
526.0, +8.476e-006
528.0, +8.497e-006
530.0, +8.518e-006
532.0, +8.541e-006
534.0, +8.561e-006
536.0, +8.580e-006
538.0, +8.596e-006
540.0, +8.617e-006
542.0, +8.639e-006
544.0, +8.660e-006
546.0, +8.679e-006
548.0, +8.694e-006
550.0, +8.708e-006
552.0, +8.726e-006
554.0, +8.740e-006
556.0, +8.753e-006
558.0, +8.767e-006
560.0, +8.783e-006
562.0, +8.803e-006
564.0, +8.824e-006
566.0, +8.844e-006
568.0, +8.864e-006
570.0, +8.885e-006
572.0, +8.902e-006
574.0, +8.918e-006
576.0, +8.932e-006
578.0, +8.946e-006
580.0, +8.964e-006
582.0, +8.979e-006
584.0, +8.994e-006
586.0, +9.014e-006
588.0, +9.031e-006
590.0, +9.047e-006
592.0, +9.064e-006
594.0, +9.078e-006
596.0, +9.091e-006
598.0, +9.105e-006
600.0, +9.117e-006
602.0, +9.131e-006
604.0, +9.144e-006
606.0, +9.155e-006
608.0, +9.168e-006
610.0, +9.186e-006
612.0, +9.206e-006
614.0, +9.223e-006
616.0, +9.242e-006
618.0, +9.263e-006
620.0, +9.282e-006
622.0, +9.299e-006
624.0, +9.313e-006
626.0, +9.330e-006
628.0, +9.350e-006
630.0, +9.366e-006
632.0, +9.381e-006
634.0, +9.402e-006
636.0, +9.421e-006
638.0, +9.445e-006
640.0, +9.462e-006
642.0, +9.477e-006
644.0, +9.496e-006
646.0, +9.516e-006
648.0, +9.530e-006
650.0, +9.552e-006
652.0, +9.573e-006
654.0, +9.601e-006
656.0, +9.628e-006
658.0, +9.653e-006
660.0, +9.681e-006
662.0, +9.715e-006
664.0, +9.747e-006
666.0, +9.778e-006
668.0, +9.807e-006
670.0, +9.841e-006
672.0, +9.879e-006
674.0, +9.920e-006
676.0, +9.963e-006
678.0, +1.000e-005
680.0, +1.005e-005
682.0, +1.010e-005
684.0, +1.015e-005
686.0, +1.020e-005
688.0, +1.026e-005
690.0, +1.031e-005
692.0, +1.038e-005
694.0, +1.044e-005
696.0, +1.051e-005
698.0, +1.058e-005
700.0, +1.066e-005
702.0, +1.074e-005
704.0, +1.082e-005
706.0, +1.090e-005
708.0, +1.099e-005
710.0, +1.109e-005
712.0, +1.118e-005
714.0, +1.129e-005
716.0, +1.139e-005
718.0, +1.151e-005
720.0, +1.161e-005
722.0, +1.173e-005
724.0, +1.185e-005
726.0, +1.197e-005
728.0, +1.209e-005
730.0, +1.221e-005
732.0, +1.233e-005
734.0, +1.247e-005
736.0, +1.260e-005
738.0, +1.274e-005
740.0, +1.288e-005
742.0, +1.302e-005
744.0, +1.317e-005
746.0, +1.332e-005
748.0, +1.347e-005
750.0, +1.361e-005
752.0, +1.376e-005
754.0, +1.391e-005
756.0, +1.407e-005
758.0, +1.421e-005
760.0, +1.437e-005
762.0, +1.452e-005
764.0, +1.468e-005
766.0, +1.484e-005
768.0, +1.499e-005
770.0, +1.514e-005
772.0, +1.530e-005
774.0, +1.546e-005
776.0, +1.561e-005
778.0, +1.576e-005
780.0, +1.591e-005
782.0, +1.607e-005
784.0, +1.623e-005
786.0, +1.638e-005
788.0, +1.653e-005
790.0, +1.668e-005
792.0, +1.683e-005
794.0, +1.698e-005
796.0, +1.712e-005
798.0, +1.727e-005
800.0, +1.741e-005
802.0, +1.755e-005
804.0, +1.769e-005
806.0, +1.783e-005
808.0, +1.797e-005
810.0, +1.811e-005
812.0, +1.824e-005
814.0, +1.837e-005
816.0, +1.850e-005
818.0, +1.863e-005
820.0, +1.876e-005
822.0, +1.888e-005
824.0, +1.900e-005
826.0, +1.912e-005
828.0, +1.924e-005
830.0, +1.935e-005
832.0, +1.946e-005
834.0, +1.957e-005
836.0, +1.968e-005
838.0, +1.979e-005
840.0, +1.990e-005
842.0, +2.000e-005
844.0, +2.011e-005
846.0, +2.020e-005
848.0, +2.030e-005
850.0, +2.040e-005
852.0, +2.049e-005
854.0, +2.058e-005
856.0, +2.067e-005
858.0, +2.076e-005
860.0, +2.086e-005
862.0, +2.094e-005
864.0, +2.103e-005
866.0, +2.111e-005
868.0, +2.120e-005
870.0, +2.128e-005
872.0, +2.136e-005
874.0, +2.144e-005
876.0, +2.151e-005
878.0, +2.159e-005
880.0, +2.167e-005
882.0, +2.174e-005
884.0, +2.181e-005
886.0, +2.188e-005
888.0, +2.196e-005
890.0, +2.202e-005
892.0, +2.209e-005
894.0, +2.215e-005
896.0, +2.221e-005
898.0, +2.228e-005
900.0, +2.235e-005
902.0, +2.241e-005
904.0, +2.247e-005
906.0, +2.253e-005
908.0, +2.260e-005
910.0, +2.265e-005
912.0, +2.271e-005
914.0, +2.277e-005
916.0, +2.282e-005
918.0, +2.288e-005
920.0, +2.293e-005
922.0, +2.298e-005
924.0, +2.304e-005
926.0, +2.309e-005
928.0, +2.314e-005
930.0, +2.320e-005
932.0, +2.325e-005
934.0, +2.329e-005
936.0, +2.334e-005
938.0, +2.339e-005
940.0, +2.344e-005
942.0, +2.349e-005
944.0, +2.353e-005
946.0, +2.358e-005
948.0, +2.363e-005
950.0, +2.367e-005
952.0, +2.371e-005
954.0, +2.375e-005
956.0, +2.380e-005
958.0, +2.384e-005
960.0, +2.389e-005
962.0, +2.392e-005
964.0, +2.397e-005
966.0, +2.402e-005
968.0, +2.406e-005
970.0, +2.410e-005
972.0, +2.415e-005
974.0, +2.419e-005
976.0, +2.424e-005
978.0, +2.427e-005
980.0, +2.431e-005
982.0, +2.435e-005
984.0, +2.439e-005
986.0, +2.443e-005
988.0, +2.447e-005
990.0, +2.451e-005
992.0, +2.455e-005
994.0, +2.459e-005
996.0, +2.463e-005
998.0, +2.467e-005
1000.0, +2.470e-005
1002.0, +2.474e-005
1004.0, +2.478e-005
1006.0, +2.482e-005
1008.0, +2.485e-005
1010.0, +2.489e-005
1012.0, +2.492e-005
1014.0, +2.495e-005
1016.0, +2.498e-005
1018.0, +2.501e-005
1020.0, +2.504e-005
1022.0, +2.507e-005
1024.0, +2.509e-005
1026.0, +2.512e-005
1028.0, +2.515e-005
1030.0, +2.517e-005
1032.0, +2.519e-005
1034.0, +2.521e-005
1036.0, +2.524e-005
1038.0, +2.526e-005
1040.0, +2.529e-005
1042.0, +2.531e-005
1044.0, +2.533e-005
1046.0, +2.534e-005
1048.0, +2.536e-005
1050.0, +2.537e-005
1052.0, +2.539e-005
1054.0, +2.541e-005
1056.0, +2.543e-005
1058.0, +2.544e-005
1060.0, +2.546e-005
1062.0, +2.548e-005
1064.0, +2.550e-005
1066.0, +2.551e-005
1068.0, +2.553e-005
1070.0, +2.554e-005
1072.0, +2.556e-005
1074.0, +2.557e-005
1076.0, +2.558e-005
1078.0, +2.560e-005
1080.0, +2.562e-005
1082.0, +2.564e-005
1084.0, +2.566e-005
1086.0, +2.569e-005
1088.0, +2.571e-005
1090.0, +2.572e-005
1092.0, +2.574e-005
1094.0, +2.576e-005
1096.0, +2.578e-005
1098.0, +2.581e-005
1100.0, +2.583e-005
*
**
