# Supplementary material for: DFT and CV data of 4-phenyl-substituted dichloro(bis{2-[1-(phenyl)-1H-1,2,3-triazol-4-yl-κN3]pyridine-κN})iron(II) coordination compounds
Source: Data Brief. 2018 Oct 27;21:1458–71. doi: 10.1016/j.dib.2018.10.085 (PMC6234228; doi:10.1016/j.dib.2018.10.085)
Supplement: Supplementary file 4 — Supplementary material. [file mmc4.zip › Fe_CV_raw_data/FeL2-2/T2.TXT]

Date: 04-Apr-2017
Time: 15:42:31
Label: 
Cyclic Voltammetry

Exp. Conditions:
Init E (mV) = 250
High E (mV) = 250
Low E (mV) = -620
Init P/N = N
V (mV/sec) = 100
Number of Segments = 2
Sample Interval (mV) = 1
Quiet Time (sec) = 2
Sensitivity (A/V) = 1E-5

2 Sets of Data
Total Number of Data Points = 1740
##
Potential (mV), Current (A)

Segment = 1
Negative
Number of Data Points = 870
#
249.0, +4.365e-006
248.0, +4.297e-006
247.0, +4.241e-006
246.0, +4.200e-006
245.0, +4.153e-006
244.0, +4.122e-006
243.0, +4.088e-006
242.0, +4.060e-006
241.0, +4.037e-006
240.0, +4.010e-006
239.0, +3.981e-006
238.0, +3.955e-006
237.0, +3.927e-006
236.0, +3.905e-006
235.0, +3.877e-006
234.0, +3.856e-006
233.0, +3.833e-006
232.0, +3.806e-006
231.0, +3.783e-006
230.0, +3.761e-006
229.0, +3.733e-006
228.0, +3.712e-006
227.0, +3.687e-006
226.0, +3.667e-006
225.0, +3.651e-006
224.0, +3.625e-006
223.0, +3.602e-006
222.0, +3.581e-006
221.0, +3.558e-006
220.0, +3.536e-006
219.0, +3.515e-006
218.0, +3.496e-006
217.0, +3.484e-006
216.0, +3.466e-006
215.0, +3.452e-006
214.0, +3.436e-006
213.0, +3.415e-006
212.0, +3.394e-006
211.0, +3.373e-006
210.0, +3.355e-006
209.0, +3.336e-006
208.0, +3.315e-006
207.0, +3.297e-006
206.0, +3.288e-006
205.0, +3.274e-006
204.0, +3.260e-006
203.0, +3.241e-006
202.0, +3.227e-006
201.0, +3.214e-006
200.0, +3.190e-006
199.0, +3.171e-006
198.0, +3.154e-006
197.0, +3.133e-006
196.0, +3.116e-006
195.0, +3.101e-006
194.0, +3.086e-006
193.0, +3.075e-006
192.0, +3.057e-006
191.0, +3.044e-006
190.0, +3.030e-006
189.0, +3.013e-006
188.0, +2.993e-006
187.0, +2.975e-006
186.0, +2.960e-006
185.0, +2.945e-006
184.0, +2.925e-006
183.0, +2.911e-006
182.0, +2.900e-006
181.0, +2.889e-006
180.0, +2.875e-006
179.0, +2.861e-006
178.0, +2.853e-006
177.0, +2.840e-006
176.0, +2.822e-006
175.0, +2.808e-006
174.0, +2.793e-006
173.0, +2.779e-006
172.0, +2.764e-006
171.0, +2.745e-006
170.0, +2.730e-006
169.0, +2.720e-006
168.0, +2.701e-006
167.0, +2.690e-006
166.0, +2.678e-006
165.0, +2.665e-006
164.0, +2.657e-006
163.0, +2.643e-006
162.0, +2.629e-006
161.0, +2.614e-006
160.0, +2.594e-006
159.0, +2.579e-006
158.0, +2.565e-006
157.0, +2.547e-006
156.0, +2.535e-006
155.0, +2.521e-006
154.0, +2.513e-006
153.0, +2.506e-006
152.0, +2.494e-006
151.0, +2.482e-006
150.0, +2.472e-006
149.0, +2.462e-006
148.0, +2.455e-006
147.0, +2.442e-006
146.0, +2.427e-006
145.0, +2.419e-006
144.0, +2.403e-006
143.0, +2.393e-006
142.0, +2.379e-006
141.0, +2.360e-006
140.0, +2.346e-006
139.0, +2.333e-006
138.0, +2.319e-006
137.0, +2.311e-006
136.0, +2.296e-006
135.0, +2.283e-006
134.0, +2.274e-006
133.0, +2.267e-006
132.0, +2.259e-006
131.0, +2.246e-006
130.0, +2.233e-006
129.0, +2.219e-006
128.0, +2.204e-006
127.0, +2.190e-006
126.0, +2.176e-006
125.0, +2.159e-006
124.0, +2.148e-006
123.0, +2.134e-006
122.0, +2.124e-006
121.0, +2.117e-006
120.0, +2.105e-006
119.0, +2.095e-006
118.0, +2.086e-006
117.0, +2.076e-006
116.0, +2.069e-006
115.0, +2.059e-006
114.0, +2.049e-006
113.0, +2.041e-006
112.0, +2.025e-006
111.0, +2.015e-006
110.0, +2.002e-006
109.0, +1.988e-006
108.0, +1.977e-006
107.0, +1.960e-006
106.0, +1.948e-006
105.0, +1.940e-006
104.0, +1.927e-006
103.0, +1.919e-006
102.0, +1.912e-006
101.0, +1.903e-006
100.0, +1.899e-006
99.0, +1.889e-006
98.0, +1.882e-006
97.0, +1.876e-006
96.0, +1.859e-006
95.0, +1.846e-006
94.0, +1.832e-006
93.0, +1.814e-006
92.0, +1.801e-006
91.0, +1.787e-006
90.0, +1.773e-006
89.0, +1.768e-006
88.0, +1.754e-006
87.0, +1.745e-006
86.0, +1.738e-006
85.0, +1.730e-006
84.0, +1.723e-006
83.0, +1.716e-006
82.0, +1.710e-006
81.0, +1.707e-006
80.0, +1.698e-006
79.0, +1.690e-006
78.0, +1.683e-006
77.0, +1.676e-006
76.0, +1.669e-006
75.0, +1.654e-006
74.0, +1.639e-006
73.0, +1.626e-006
72.0, +1.612e-006
71.0, +1.598e-006
70.0, +1.584e-006
69.0, +1.570e-006
68.0, +1.563e-006
67.0, +1.555e-006
66.0, +1.550e-006
65.0, +1.543e-006
64.0, +1.535e-006
63.0, +1.528e-006
62.0, +1.521e-006
61.0, +1.515e-006
60.0, +1.512e-006
59.0, +1.502e-006
58.0, +1.496e-006
57.0, +1.490e-006
56.0, +1.478e-006
55.0, +1.471e-006
54.0, +1.459e-006
53.0, +1.446e-006
52.0, +1.439e-006
51.0, +1.426e-006
50.0, +1.415e-006
49.0, +1.406e-006
48.0, +1.390e-006
47.0, +1.381e-006
46.0, +1.373e-006
45.0, +1.365e-006
44.0, +1.362e-006
43.0, +1.353e-006
42.0, +1.345e-006
41.0, +1.341e-006
40.0, +1.331e-006
39.0, +1.324e-006
38.0, +1.318e-006
37.0, +1.309e-006
36.0, +1.307e-006
35.0, +1.300e-006
34.0, +1.293e-006
33.0, +1.289e-006
32.0, +1.277e-006
31.0, +1.268e-006
30.0, +1.262e-006
29.0, +1.251e-006
28.0, +1.244e-006
27.0, +1.236e-006
26.0, +1.229e-006
25.0, +1.222e-006
24.0, +1.208e-006
23.0, +1.196e-006
22.0, +1.189e-006
21.0, +1.180e-006
20.0, +1.173e-006
19.0, +1.161e-006
18.0, +1.151e-006
17.0, +1.146e-006
16.0, +1.137e-006
15.0, +1.130e-006
14.0, +1.125e-006
13.0, +1.119e-006
12.0, +1.118e-006
11.0, +1.112e-006
10.0, +1.106e-006
9.0, +1.101e-006
8.0, +1.088e-006
7.0, +1.081e-006
6.0, +1.072e-006
5.0, +1.060e-006
4.0, +1.056e-006
3.0, +1.038e-006
2.0, +1.024e-006
1.0, +1.016e-006
0.0, +9.992e-007
-1.0, +9.875e-007
-2.0, +9.787e-007
-3.0, +9.661e-007
-4.0, +9.683e-007
-5.0, +9.626e-007
-6.0, +9.574e-007
-7.0, +9.535e-007
-8.0, +9.456e-007
-9.0, +9.386e-007
-10.0, +9.334e-007
-11.0, +9.264e-007
-12.0, +9.247e-007
-13.0, +9.177e-007
-14.0, +9.125e-007
-15.0, +9.072e-007
-16.0, +8.950e-007
-17.0, +8.881e-007
-18.0, +8.807e-007
-19.0, +8.706e-007
-20.0, +8.645e-007
-21.0, +8.554e-007
-22.0, +8.471e-007
-23.0, +8.436e-007
-24.0, +8.292e-007
-25.0, +8.170e-007
-26.0, +8.065e-007
-27.0, +7.969e-007
-28.0, +7.895e-007
-29.0, +7.782e-007
-30.0, +7.669e-007
-31.0, +7.603e-007
-32.0, +7.512e-007
-33.0, +7.442e-007
-34.0, +7.372e-007
-35.0, +7.311e-007
-36.0, +7.289e-007
-37.0, +7.228e-007
-38.0, +7.159e-007
-39.0, +7.102e-007
-40.0, +6.984e-007
-41.0, +6.914e-007
-42.0, +6.836e-007
-43.0, +6.718e-007
-44.0, +6.640e-007
-45.0, +6.526e-007
-46.0, +6.400e-007
-47.0, +6.308e-007
-48.0, +6.138e-007
-49.0, +6.008e-007
-50.0, +5.916e-007
-51.0, +5.825e-007
-52.0, +5.772e-007
-53.0, +5.689e-007
-54.0, +5.620e-007
-55.0, +5.580e-007
-56.0, +5.467e-007
-57.0, +5.397e-007
-58.0, +5.323e-007
-59.0, +5.236e-007
-60.0, +5.179e-007
-61.0, +5.110e-007
-62.0, +5.040e-007
-63.0, +4.992e-007
-64.0, +4.809e-007
-65.0, +4.691e-007
-66.0, +4.565e-007
-67.0, +4.412e-007
-68.0, +4.272e-007
-69.0, +4.133e-007
-70.0, +4.011e-007
-71.0, +3.945e-007
-72.0, +3.806e-007
-73.0, +3.701e-007
-74.0, +3.632e-007
-75.0, +3.562e-007
-76.0, +3.488e-007
-77.0, +3.361e-007
-78.0, +3.270e-007
-79.0, +3.196e-007
-80.0, +3.030e-007
-81.0, +2.899e-007
-82.0, +2.734e-007
-83.0, +2.537e-007
-84.0, +2.389e-007
-85.0, +2.241e-007
-86.0, +2.101e-007
-87.0, +2.010e-007
-88.0, +1.862e-007
-89.0, +1.748e-007
-90.0, +1.670e-007
-91.0, +1.600e-007
-92.0, +1.513e-007
-93.0, +1.373e-007
-94.0, +1.277e-007
-95.0, +1.151e-007
-96.0, +9.417e-008
-97.0, +7.324e-008
-98.0, +5.232e-008
-99.0, +3.313e-008
-100.0, +1.700e-008
-101.0, -3.923e-009
-102.0, -1.918e-008
-103.0, -2.616e-008
-104.0, -4.054e-008
-105.0, -5.449e-008
-106.0, -7.106e-008
-107.0, -8.981e-008
-108.0, -1.055e-007
-109.0, -1.264e-007
-110.0, -1.474e-007
-111.0, -1.665e-007
-112.0, -1.896e-007
-113.0, -2.080e-007
-114.0, -2.258e-007
-115.0, -2.450e-007
-116.0, -2.629e-007
-117.0, -2.838e-007
-118.0, -2.999e-007
-119.0, -3.191e-007
-120.0, -3.470e-007
-121.0, -3.710e-007
-122.0, -3.924e-007
-123.0, -4.163e-007
-124.0, -4.395e-007
-125.0, -4.717e-007
-126.0, -4.992e-007
-127.0, -5.227e-007
-128.0, -5.502e-007
-129.0, -5.777e-007
-130.0, -6.038e-007
-131.0, -6.308e-007
-132.0, -6.526e-007
-133.0, -6.736e-007
-134.0, -7.032e-007
-135.0, -7.311e-007
-136.0, -7.642e-007
-137.0, -7.939e-007
-138.0, -8.270e-007
-139.0, -8.615e-007
-140.0, -8.963e-007
-141.0, -9.269e-007
-142.0, -9.552e-007
-143.0, -9.848e-007
-144.0, -1.023e-006
-145.0, -1.056e-006
-146.0, -1.088e-006
-147.0, -1.123e-006
-148.0, -1.153e-006
-149.0, -1.190e-006
-150.0, -1.230e-006
-151.0, -1.261e-006
-152.0, -1.298e-006
-153.0, -1.331e-006
-154.0, -1.366e-006
-155.0, -1.406e-006
-156.0, -1.442e-006
-157.0, -1.477e-006
-158.0, -1.512e-006
-159.0, -1.547e-006
-160.0, -1.593e-006
-161.0, -1.635e-006
-162.0, -1.677e-006
-163.0, -1.715e-006
-164.0, -1.751e-006
-165.0, -1.793e-006
-166.0, -1.835e-006
-167.0, -1.871e-006
-168.0, -1.911e-006
-169.0, -1.947e-006
-170.0, -1.992e-006
-171.0, -2.034e-006
-172.0, -2.076e-006
-173.0, -2.112e-006
-174.0, -2.148e-006
-175.0, -2.184e-006
-176.0, -2.232e-006
-177.0, -2.270e-006
-178.0, -2.306e-006
-179.0, -2.342e-006
-180.0, -2.387e-006
-181.0, -2.429e-006
-182.0, -2.471e-006
-183.0, -2.504e-006
-184.0, -2.546e-006
-185.0, -2.590e-006
-186.0, -2.631e-006
-187.0, -2.669e-006
-188.0, -2.704e-006
-189.0, -2.739e-006
-190.0, -2.783e-006
-191.0, -2.818e-006
-192.0, -2.856e-006
-193.0, -2.891e-006
-194.0, -2.926e-006
-195.0, -2.966e-006
-196.0, -3.000e-006
-197.0, -3.033e-006
-198.0, -3.068e-006
-199.0, -3.101e-006
-200.0, -3.144e-006
-201.0, -3.182e-006
-202.0, -3.218e-006
-203.0, -3.260e-006
-204.0, -3.291e-006
-205.0, -3.326e-006
-206.0, -3.361e-006
-207.0, -3.389e-006
-208.0, -3.425e-006
-209.0, -3.460e-006
-210.0, -3.488e-006
-211.0, -3.522e-006
-212.0, -3.553e-006
-213.0, -3.589e-006
-214.0, -3.624e-006
-215.0, -3.653e-006
-216.0, -3.685e-006
-217.0, -3.718e-006
-218.0, -3.748e-006
-219.0, -3.779e-006
-220.0, -3.801e-006
-221.0, -3.835e-006
-222.0, -3.864e-006
-223.0, -3.889e-006
-224.0, -3.925e-006
-225.0, -3.958e-006
-226.0, -3.992e-006
-227.0, -4.027e-006
-228.0, -4.055e-006
-229.0, -4.083e-006
-230.0, -4.113e-006
-231.0, -4.136e-006
-232.0, -4.169e-006
-233.0, -4.196e-006
-234.0, -4.225e-006
-235.0, -4.252e-006
-236.0, -4.280e-006
-237.0, -4.311e-006
-238.0, -4.338e-006
-239.0, -4.363e-006
-240.0, -4.393e-006
-241.0, -4.420e-006
-242.0, -4.448e-006
-243.0, -4.476e-006
-244.0, -4.498e-006
-245.0, -4.526e-006
-246.0, -4.548e-006
-247.0, -4.574e-006
-248.0, -4.605e-006
-249.0, -4.628e-006
-250.0, -4.655e-006
-251.0, -4.682e-006
-252.0, -4.703e-006
-253.0, -4.728e-006
-254.0, -4.743e-006
-255.0, -4.760e-006
-256.0, -4.785e-006
-257.0, -4.807e-006
-258.0, -4.828e-006
-259.0, -4.854e-006
-260.0, -4.875e-006
-261.0, -4.896e-006
-262.0, -4.911e-006
-263.0, -4.926e-006
-264.0, -4.945e-006
-265.0, -4.960e-006
-266.0, -4.971e-006
-267.0, -4.985e-006
-268.0, -4.999e-006
-269.0, -5.018e-006
-270.0, -5.032e-006
-271.0, -5.041e-006
-272.0, -5.059e-006
-273.0, -5.074e-006
-274.0, -5.087e-006
-275.0, -5.099e-006
-276.0, -5.107e-006
-277.0, -5.116e-006
-278.0, -5.123e-006
-279.0, -5.124e-006
-280.0, -5.128e-006
-281.0, -5.130e-006
-282.0, -5.131e-006
-283.0, -5.131e-006
-284.0, -5.131e-006
-285.0, -5.131e-006
-286.0, -5.131e-006
-287.0, -5.130e-006
-288.0, -5.130e-006
-289.0, -5.130e-006
-290.0, -5.130e-006
-291.0, -5.130e-006
-292.0, -5.126e-006
-293.0, -5.123e-006
-294.0, -5.117e-006
-295.0, -5.110e-006
-296.0, -5.107e-006
-297.0, -5.098e-006
-298.0, -5.084e-006
-299.0, -5.074e-006
-300.0, -5.063e-006
-301.0, -5.055e-006
-302.0, -5.042e-006
-303.0, -5.023e-006
-304.0, -5.015e-006
-305.0, -5.007e-006
-306.0, -4.993e-006
-307.0, -4.979e-006
-308.0, -4.966e-006
-309.0, -4.958e-006
-310.0, -4.948e-006
-311.0, -4.931e-006
-312.0, -4.922e-006
-313.0, -4.915e-006
-314.0, -4.903e-006
-315.0, -4.889e-006
-316.0, -4.868e-006
-317.0, -4.851e-006
-318.0, -4.834e-006
-319.0, -4.811e-006
-320.0, -4.795e-006
-321.0, -4.779e-006
-322.0, -4.764e-006
-323.0, -4.755e-006
-324.0, -4.741e-006
-325.0, -4.728e-006
-326.0, -4.720e-006
-327.0, -4.705e-006
-328.0, -4.696e-006
-329.0, -4.676e-006
-330.0, -4.656e-006
-331.0, -4.640e-006
-332.0, -4.619e-006
-333.0, -4.599e-006
-334.0, -4.580e-006
-335.0, -4.560e-006
-336.0, -4.551e-006
-337.0, -4.539e-006
-338.0, -4.527e-006
-339.0, -4.517e-006
-340.0, -4.502e-006
-341.0, -4.483e-006
-342.0, -4.464e-006
-343.0, -4.445e-006
-344.0, -4.430e-006
-345.0, -4.409e-006
-346.0, -4.391e-006
-347.0, -4.378e-006
-348.0, -4.364e-006
-349.0, -4.353e-006
-350.0, -4.338e-006
-351.0, -4.323e-006
-352.0, -4.314e-006
-353.0, -4.300e-006
-354.0, -4.282e-006
-355.0, -4.266e-006
-356.0, -4.250e-006
-357.0, -4.236e-006
-358.0, -4.218e-006
-359.0, -4.199e-006
-360.0, -4.188e-006
-361.0, -4.178e-006
-362.0, -4.170e-006
-363.0, -4.160e-006
-364.0, -4.147e-006
-365.0, -4.139e-006
-366.0, -4.132e-006
-367.0, -4.120e-006
-368.0, -4.112e-006
-369.0, -4.099e-006
-370.0, -4.082e-006
-371.0, -4.069e-006
-372.0, -4.055e-006
-373.0, -4.041e-006
-374.0, -4.024e-006
-375.0, -4.006e-006
-376.0, -3.996e-006
-377.0, -3.987e-006
-378.0, -3.979e-006
-379.0, -3.973e-006
-380.0, -3.959e-006
-381.0, -3.956e-006
-382.0, -3.946e-006
-383.0, -3.929e-006
-384.0, -3.924e-006
-385.0, -3.911e-006
-386.0, -3.898e-006
-387.0, -3.890e-006
-388.0, -3.874e-006
-389.0, -3.868e-006
-390.0, -3.860e-006
-391.0, -3.844e-006
-392.0, -3.841e-006
-393.0, -3.833e-006
-394.0, -3.823e-006
-395.0, -3.814e-006
-396.0, -3.801e-006
-397.0, -3.793e-006
-398.0, -3.786e-006
-399.0, -3.775e-006
-400.0, -3.768e-006
-401.0, -3.765e-006
-402.0, -3.761e-006
-403.0, -3.759e-006
-404.0, -3.752e-006
-405.0, -3.747e-006
-406.0, -3.741e-006
-407.0, -3.735e-006
-408.0, -3.730e-006
-409.0, -3.724e-006
-410.0, -3.720e-006
-411.0, -3.719e-006
-412.0, -3.711e-006
-413.0, -3.708e-006
-414.0, -3.699e-006
-415.0, -3.690e-006
-416.0, -3.687e-006
-417.0, -3.676e-006
-418.0, -3.663e-006
-419.0, -3.654e-006
-420.0, -3.644e-006
-421.0, -3.637e-006
-422.0, -3.629e-006
-423.0, -3.616e-006
-424.0, -3.612e-006
-425.0, -3.607e-006
-426.0, -3.600e-006
-427.0, -3.593e-006
-428.0, -3.586e-006
-429.0, -3.581e-006
-430.0, -3.575e-006
-431.0, -3.569e-006
-432.0, -3.568e-006
-433.0, -3.567e-006
-434.0, -3.567e-006
-435.0, -3.567e-006
-436.0, -3.566e-006
-437.0, -3.566e-006
-438.0, -3.561e-006
-439.0, -3.557e-006
-440.0, -3.556e-006
-441.0, -3.549e-006
-442.0, -3.542e-006
-443.0, -3.535e-006
-444.0, -3.526e-006
-445.0, -3.523e-006
-446.0, -3.516e-006
-447.0, -3.506e-006
-448.0, -3.504e-006
-449.0, -3.499e-006
-450.0, -3.493e-006
-451.0, -3.489e-006
-452.0, -3.482e-006
-453.0, -3.479e-006
-454.0, -3.477e-006
-455.0, -3.472e-006
-456.0, -3.472e-006
-457.0, -3.472e-006
-458.0, -3.470e-006
-459.0, -3.469e-006
-460.0, -3.465e-006
-461.0, -3.465e-006
-462.0, -3.461e-006
-463.0, -3.456e-006
-464.0, -3.455e-006
-465.0, -3.452e-006
-466.0, -3.446e-006
-467.0, -3.445e-006
-468.0, -3.438e-006
-469.0, -3.435e-006
-470.0, -3.430e-006
-471.0, -3.425e-006
-472.0, -3.426e-006
-473.0, -3.426e-006
-474.0, -3.424e-006
-475.0, -3.424e-006
-476.0, -3.424e-006
-477.0, -3.423e-006
-478.0, -3.421e-006
-479.0, -3.417e-006
-480.0, -3.418e-006
-481.0, -3.417e-006
-482.0, -3.411e-006
-483.0, -3.408e-006
-484.0, -3.402e-006
-485.0, -3.401e-006
-486.0, -3.395e-006
-487.0, -3.389e-006
-488.0, -3.390e-006
-489.0, -3.390e-006
-490.0, -3.386e-006
-491.0, -3.386e-006
-492.0, -3.382e-006
-493.0, -3.381e-006
-494.0, -3.380e-006
-495.0, -3.373e-006
-496.0, -3.377e-006
-497.0, -3.377e-006
-498.0, -3.377e-006
-499.0, -3.377e-006
-500.0, -3.377e-006
-501.0, -3.377e-006
-502.0, -3.377e-006
-503.0, -3.373e-006
-504.0, -3.376e-006
-505.0, -3.376e-006
-506.0, -3.376e-006
-507.0, -3.376e-006
-508.0, -3.376e-006
-509.0, -3.376e-006
-510.0, -3.376e-006
-511.0, -3.372e-006
-512.0, -3.373e-006
-513.0, -3.373e-006
-514.0, -3.373e-006
-515.0, -3.373e-006
-516.0, -3.373e-006
-517.0, -3.373e-006
-518.0, -3.373e-006
-519.0, -3.372e-006
-520.0, -3.373e-006
-521.0, -3.373e-006
-522.0, -3.373e-006
-523.0, -3.373e-006
-524.0, -3.373e-006
-525.0, -3.373e-006
-526.0, -3.373e-006
-527.0, -3.372e-006
-528.0, -3.372e-006
-529.0, -3.372e-006
-530.0, -3.372e-006
-531.0, -3.372e-006
-532.0, -3.372e-006
-533.0, -3.372e-006
-534.0, -3.373e-006
-535.0, -3.372e-006
-536.0, -3.372e-006
-537.0, -3.372e-006
-538.0, -3.372e-006
-539.0, -3.371e-006
-540.0, -3.370e-006
-541.0, -3.370e-006
-542.0, -3.370e-006
-543.0, -3.370e-006
-544.0, -3.370e-006
-545.0, -3.370e-006
-546.0, -3.370e-006
-547.0, -3.372e-006
-548.0, -3.371e-006
-549.0, -3.370e-006
-550.0, -3.370e-006
-551.0, -3.370e-006
-552.0, -3.370e-006
-553.0, -3.370e-006
-554.0, -3.369e-006
-555.0, -3.369e-006
-556.0, -3.370e-006
-557.0, -3.370e-006
-558.0, -3.370e-006
-559.0, -3.370e-006
-560.0, -3.371e-006
-561.0, -3.371e-006
-562.0, -3.371e-006
-563.0, -3.371e-006
-564.0, -3.370e-006
-565.0, -3.370e-006
-566.0, -3.370e-006
-567.0, -3.370e-006
-568.0, -3.370e-006
-569.0, -3.371e-006
-570.0, -3.370e-006
-571.0, -3.371e-006
-572.0, -3.371e-006
-573.0, -3.371e-006
-574.0, -3.370e-006
-575.0, -3.370e-006
-576.0, -3.370e-006
-577.0, -3.371e-006
-578.0, -3.371e-006
-579.0, -3.371e-006
-580.0, -3.371e-006
-581.0, -3.372e-006
-582.0, -3.372e-006
-583.0, -3.372e-006
-584.0, -3.373e-006
-585.0, -3.373e-006
-586.0, -3.373e-006
-587.0, -3.373e-006
-588.0, -3.373e-006
-589.0, -3.373e-006
-590.0, -3.373e-006
-591.0, -3.372e-006
-592.0, -3.374e-006
-593.0, -3.374e-006
-594.0, -3.374e-006
-595.0, -3.374e-006
-596.0, -3.374e-006
-597.0, -3.374e-006
-598.0, -3.374e-006
-599.0, -3.372e-006
-600.0, -3.374e-006
-601.0, -3.374e-006
-602.0, -3.374e-006
-603.0, -3.374e-006
-604.0, -3.374e-006
-605.0, -3.374e-006
-606.0, -3.374e-006
-607.0, -3.372e-006
-608.0, -3.376e-006
-609.0, -3.376e-006
-610.0, -3.376e-006
-611.0, -3.376e-006
-612.0, -3.376e-006
-613.0, -3.376e-006
-614.0, -3.376e-006
-615.0, -3.372e-006
-616.0, -3.377e-006
-617.0, -3.377e-006
-618.0, -3.329e-006
-619.0, -3.311e-006
-620.0, -3.297e-006
*
Segment = 2
Positive
Number of Data Points = 870
#
-619.0, -3.066e-006
-618.0, -2.938e-006
-617.0, -2.872e-006
-616.0, -2.800e-006
-615.0, -2.730e-006
-614.0, -2.673e-006
-613.0, -2.624e-006
-612.0, -2.575e-006
-611.0, -2.527e-006
-610.0, -2.492e-006
-609.0, -2.455e-006
-608.0, -2.415e-006
-607.0, -2.375e-006
-606.0, -2.338e-006
-605.0, -2.303e-006
-604.0, -2.275e-006
-603.0, -2.242e-006
-602.0, -2.215e-006
-601.0, -2.190e-006
-600.0, -2.164e-006
-599.0, -2.138e-006
-598.0, -2.111e-006
-597.0, -2.083e-006
-596.0, -2.059e-006
-595.0, -2.031e-006
-594.0, -2.005e-006
-593.0, -1.981e-006
-592.0, -1.959e-006
-591.0, -1.938e-006
-590.0, -1.911e-006
-589.0, -1.884e-006
-588.0, -1.863e-006
-587.0, -1.843e-006
-586.0, -1.824e-006
-585.0, -1.804e-006
-584.0, -1.789e-006
-583.0, -1.775e-006
-582.0, -1.754e-006
-581.0, -1.733e-006
-580.0, -1.712e-006
-579.0, -1.689e-006
-578.0, -1.668e-006
-577.0, -1.648e-006
-576.0, -1.633e-006
-575.0, -1.620e-006
-574.0, -1.603e-006
-573.0, -1.585e-006
-572.0, -1.571e-006
-571.0, -1.556e-006
-570.0, -1.536e-006
-569.0, -1.516e-006
-568.0, -1.498e-006
-567.0, -1.481e-006
-566.0, -1.465e-006
-565.0, -1.451e-006
-564.0, -1.438e-006
-563.0, -1.425e-006
-562.0, -1.411e-006
-561.0, -1.401e-006
-560.0, -1.393e-006
-559.0, -1.384e-006
-558.0, -1.366e-006
-557.0, -1.349e-006
-556.0, -1.332e-006
-555.0, -1.317e-006
-554.0, -1.302e-006
-553.0, -1.281e-006
-552.0, -1.262e-006
-551.0, -1.252e-006
-550.0, -1.239e-006
-549.0, -1.230e-006
-548.0, -1.218e-006
-547.0, -1.205e-006
-546.0, -1.197e-006
-545.0, -1.184e-006
-544.0, -1.170e-006
-543.0, -1.157e-006
-542.0, -1.139e-006
-541.0, -1.124e-006
-540.0, -1.110e-006
-539.0, -1.096e-006
-538.0, -1.084e-006
-537.0, -1.070e-006
-536.0, -1.057e-006
-535.0, -1.050e-006
-534.0, -1.042e-006
-533.0, -1.034e-006
-532.0, -1.023e-006
-531.0, -1.014e-006
-530.0, -1.007e-006
-529.0, -9.988e-007
-528.0, -9.896e-007
-527.0, -9.801e-007
-526.0, -9.657e-007
-525.0, -9.556e-007
-524.0, -9.430e-007
-523.0, -9.290e-007
-522.0, -9.160e-007
-521.0, -9.024e-007
-520.0, -8.863e-007
-519.0, -8.737e-007
-518.0, -8.619e-007
-517.0, -8.532e-007
-516.0, -8.462e-007
-515.0, -8.388e-007
-514.0, -8.314e-007
-513.0, -8.253e-007
-512.0, -8.161e-007
-511.0, -8.026e-007
-510.0, -7.891e-007
-509.0, -7.751e-007
-508.0, -7.616e-007
-507.0, -7.499e-007
-506.0, -7.407e-007
-505.0, -7.320e-007
-504.0, -7.259e-007
-503.0, -7.185e-007
-502.0, -7.098e-007
-501.0, -7.015e-007
-500.0, -6.906e-007
-499.0, -6.779e-007
-498.0, -6.679e-007
-497.0, -6.596e-007
-496.0, -6.526e-007
-495.0, -6.474e-007
-494.0, -6.400e-007
-493.0, -6.335e-007
-492.0, -6.291e-007
-491.0, -6.221e-007
-490.0, -6.151e-007
-489.0, -6.082e-007
-488.0, -6.008e-007
-487.0, -5.942e-007
-486.0, -5.833e-007
-485.0, -5.737e-007
-484.0, -5.659e-007
-483.0, -5.567e-007
-482.0, -5.463e-007
-481.0, -5.327e-007
-480.0, -5.201e-007
-479.0, -5.127e-007
-478.0, -4.987e-007
-477.0, -4.883e-007
-476.0, -4.769e-007
-475.0, -4.665e-007
-474.0, -4.595e-007
-473.0, -4.525e-007
-472.0, -4.464e-007
-471.0, -4.447e-007
-470.0, -4.386e-007
-469.0, -4.351e-007
-468.0, -4.294e-007
-467.0, -4.225e-007
-466.0, -4.146e-007
-465.0, -4.050e-007
-464.0, -3.937e-007
-463.0, -3.836e-007
-462.0, -3.728e-007
-461.0, -3.645e-007
-460.0, -3.575e-007
-459.0, -3.501e-007
-458.0, -3.440e-007
-457.0, -3.366e-007
-456.0, -3.292e-007
-455.0, -3.217e-007
-454.0, -3.117e-007
-453.0, -3.034e-007
-452.0, -2.947e-007
-451.0, -2.834e-007
-450.0, -2.764e-007
-449.0, -2.694e-007
-448.0, -2.629e-007
-447.0, -2.590e-007
-446.0, -2.529e-007
-445.0, -2.476e-007
-444.0, -2.450e-007
-443.0, -2.402e-007
-442.0, -2.345e-007
-441.0, -2.276e-007
-440.0, -2.206e-007
-439.0, -2.141e-007
-438.0, -2.066e-007
-437.0, -1.997e-007
-436.0, -1.944e-007
-435.0, -1.883e-007
-434.0, -1.827e-007
-433.0, -1.748e-007
-432.0, -1.674e-007
-431.0, -1.587e-007
-430.0, -1.465e-007
-429.0, -1.343e-007
-428.0, -1.251e-007
-427.0, -1.160e-007
-426.0, -1.090e-007
-425.0, -9.896e-008
-424.0, -9.068e-008
-423.0, -8.371e-008
-422.0, -7.673e-008
-421.0, -6.975e-008
-420.0, -6.365e-008
-419.0, -5.755e-008
-418.0, -5.406e-008
-417.0, -5.014e-008
-416.0, -4.926e-008
-415.0, -4.621e-008
-414.0, -3.924e-008
-413.0, -3.226e-008
-412.0, -2.529e-008
-411.0, -1.831e-008
-410.0, -1.308e-008
-409.0, -6.976e-009
-408.0, -3.052e-009
-407.0, -3.052e-009
-406.0, +5.231e-009
-405.0, +1.308e-008
-404.0, +2.049e-008
-403.0, +3.357e-008
-402.0, +4.534e-008
-401.0, +5.929e-008
-400.0, +7.324e-008
-399.0, +7.891e-008
-398.0, +8.676e-008
-397.0, +9.417e-008
-396.0, +9.766e-008
-395.0, +1.059e-007
-394.0, +1.125e-007
-393.0, +1.195e-007
-392.0, +1.264e-007
-391.0, +1.317e-007
-390.0, +1.378e-007
-389.0, +1.430e-007
-388.0, +1.443e-007
-387.0, +1.460e-007
-386.0, +1.487e-007
-385.0, +1.539e-007
-384.0, +1.609e-007
-383.0, +1.678e-007
-382.0, +1.739e-007
-381.0, +1.805e-007
-380.0, +1.862e-007
-379.0, +1.910e-007
-378.0, +1.931e-007
-377.0, +1.975e-007
-376.0, +2.014e-007
-375.0, +2.093e-007
-374.0, +2.206e-007
-373.0, +2.328e-007
-372.0, +2.459e-007
-371.0, +2.598e-007
-370.0, +2.694e-007
-369.0, +2.799e-007
-368.0, +2.860e-007
-367.0, +2.912e-007
-366.0, +2.999e-007
-365.0, +3.074e-007
-364.0, +3.135e-007
-363.0, +3.204e-007
-362.0, +3.270e-007
-361.0, +3.339e-007
-360.0, +3.383e-007
-359.0, +3.392e-007
-358.0, +3.431e-007
-357.0, +3.475e-007
-356.0, +3.523e-007
-355.0, +3.592e-007
-354.0, +3.662e-007
-353.0, +3.732e-007
-352.0, +3.793e-007
-351.0, +3.836e-007
-350.0, +3.919e-007
-349.0, +3.976e-007
-348.0, +4.041e-007
-347.0, +4.124e-007
-346.0, +4.203e-007
-345.0, +4.342e-007
-344.0, +4.464e-007
-343.0, +4.547e-007
-342.0, +4.656e-007
-341.0, +4.739e-007
-340.0, +4.804e-007
-339.0, +4.913e-007
-338.0, +4.979e-007
-337.0, +5.053e-007
-336.0, +5.127e-007
-335.0, +5.192e-007
-334.0, +5.266e-007
-333.0, +5.345e-007
-332.0, +5.375e-007
-331.0, +5.428e-007
-330.0, +5.493e-007
-329.0, +5.563e-007
-328.0, +5.633e-007
-327.0, +5.694e-007
-326.0, +5.785e-007
-325.0, +5.899e-007
-324.0, +5.981e-007
-323.0, +6.099e-007
-322.0, +6.226e-007
-321.0, +6.365e-007
-320.0, +6.500e-007
-319.0, +6.622e-007
-318.0, +6.779e-007
-317.0, +6.927e-007
-316.0, +7.023e-007
-315.0, +7.106e-007
-314.0, +7.176e-007
-313.0, +7.272e-007
-312.0, +7.342e-007
-311.0, +7.411e-007
-310.0, +7.490e-007
-309.0, +7.568e-007
-308.0, +7.682e-007
-307.0, +7.821e-007
-306.0, +7.948e-007
-305.0, +8.135e-007
-304.0, +8.275e-007
-303.0, +8.423e-007
-302.0, +8.623e-007
-301.0, +8.789e-007
-300.0, +8.929e-007
-299.0, +9.059e-007
-298.0, +9.133e-007
-297.0, +9.273e-007
-296.0, +9.395e-007
-295.0, +9.465e-007
-294.0, +9.574e-007
-293.0, +9.731e-007
-292.0, +9.914e-007
-291.0, +1.012e-006
-290.0, +1.027e-006
-289.0, +1.048e-006
-288.0, +1.069e-006
-287.0, +1.086e-006
-286.0, +1.105e-006
-285.0, +1.122e-006
-284.0, +1.138e-006
-283.0, +1.158e-006
-282.0, +1.173e-006
-281.0, +1.194e-006
-280.0, +1.215e-006
-279.0, +1.236e-006
-278.0, +1.256e-006
-277.0, +1.277e-006
-276.0, +1.296e-006
-275.0, +1.317e-006
-274.0, +1.333e-006
-273.0, +1.358e-006
-272.0, +1.379e-006
-271.0, +1.405e-006
-270.0, +1.431e-006
-269.0, +1.455e-006
-268.0, +1.481e-006
-267.0, +1.507e-006
-266.0, +1.524e-006
-265.0, +1.552e-006
-264.0, +1.576e-006
-263.0, +1.603e-006
-262.0, +1.631e-006
-261.0, +1.660e-006
-260.0, +1.688e-006
-259.0, +1.723e-006
-258.0, +1.751e-006
-257.0, +1.784e-006
-256.0, +1.812e-006
-255.0, +1.844e-006
-254.0, +1.873e-006
-253.0, +1.909e-006
-252.0, +1.943e-006
-251.0, +1.976e-006
-250.0, +2.005e-006
-249.0, +2.040e-006
-248.0, +2.070e-006
-247.0, +2.107e-006
-246.0, +2.142e-006
-245.0, +2.177e-006
-244.0, +2.207e-006
-243.0, +2.248e-006
-242.0, +2.283e-006
-241.0, +2.325e-006
-240.0, +2.363e-006
-239.0, +2.400e-006
-238.0, +2.435e-006
-237.0, +2.482e-006
-236.0, +2.517e-006
-235.0, +2.559e-006
-234.0, +2.594e-006
-233.0, +2.636e-006
-232.0, +2.679e-006
-231.0, +2.728e-006
-230.0, +2.765e-006
-229.0, +2.807e-006
-228.0, +2.849e-006
-227.0, +2.901e-006
-226.0, +2.943e-006
-225.0, +2.987e-006
-224.0, +3.029e-006
-223.0, +3.078e-006
-222.0, +3.127e-006
-221.0, +3.176e-006
-220.0, +3.214e-006
-219.0, +3.263e-006
-218.0, +3.311e-006
-217.0, +3.360e-006
-216.0, +3.405e-006
-215.0, +3.454e-006
-214.0, +3.503e-006
-213.0, +3.558e-006
-212.0, +3.604e-006
-211.0, +3.653e-006
-210.0, +3.702e-006
-209.0, +3.755e-006
-208.0, +3.804e-006
-207.0, +3.858e-006
-206.0, +3.908e-006
-205.0, +3.960e-006
-204.0, +4.011e-006
-203.0, +4.067e-006
-202.0, +4.115e-006
-201.0, +4.170e-006
-200.0, +4.218e-006
-199.0, +4.274e-006
-198.0, +4.326e-006
-197.0, +4.376e-006
-196.0, +4.423e-006
-195.0, +4.479e-006
-194.0, +4.522e-006
-193.0, +4.571e-006
-192.0, +4.618e-006
-191.0, +4.670e-006
-190.0, +4.717e-006
-189.0, +4.761e-006
-188.0, +4.806e-006
-187.0, +4.861e-006
-186.0, +4.905e-006
-185.0, +4.950e-006
-184.0, +4.992e-006
-183.0, +5.042e-006
-182.0, +5.090e-006
-181.0, +5.136e-006
-180.0, +5.171e-006
-179.0, +5.219e-006
-178.0, +5.259e-006
-177.0, +5.301e-006
-176.0, +5.336e-006
-175.0, +5.378e-006
-174.0, +5.417e-006
-173.0, +5.460e-006
-172.0, +5.495e-006
-171.0, +5.530e-006
-170.0, +5.563e-006
-169.0, +5.596e-006
-168.0, +5.624e-006
-167.0, +5.655e-006
-166.0, +5.688e-006
-165.0, +5.716e-006
-164.0, +5.743e-006
-163.0, +5.774e-006
-162.0, +5.803e-006
-161.0, +5.831e-006
-160.0, +5.854e-006
-159.0, +5.876e-006
-158.0, +5.902e-006
-157.0, +5.929e-006
-156.0, +5.949e-006
-155.0, +5.968e-006
-154.0, +5.982e-006
-153.0, +6.001e-006
-152.0, +6.015e-006
-151.0, +6.025e-006
-150.0, +6.034e-006
-149.0, +6.049e-006
-148.0, +6.062e-006
-147.0, +6.082e-006
-146.0, +6.092e-006
-145.0, +6.106e-006
-144.0, +6.118e-006
-143.0, +6.130e-006
-142.0, +6.138e-006
-141.0, +6.147e-006
-140.0, +6.148e-006
-139.0, +6.153e-006
-138.0, +6.153e-006
-137.0, +6.158e-006
-136.0, +6.158e-006
-135.0, +6.160e-006
-134.0, +6.161e-006
-133.0, +6.162e-006
-132.0, +6.161e-006
-131.0, +6.162e-006
-130.0, +6.158e-006
-129.0, +6.158e-006
-128.0, +6.154e-006
-127.0, +6.152e-006
-126.0, +6.149e-006
-125.0, +6.147e-006
-124.0, +6.139e-006
-123.0, +6.133e-006
-122.0, +6.121e-006
-121.0, +6.115e-006
-120.0, +6.102e-006
-119.0, +6.090e-006
-118.0, +6.079e-006
-117.0, +6.071e-006
-116.0, +6.062e-006
-115.0, +6.057e-006
-114.0, +6.044e-006
-113.0, +6.037e-006
-112.0, +6.029e-006
-111.0, +6.022e-006
-110.0, +6.015e-006
-109.0, +6.009e-006
-108.0, +5.997e-006
-107.0, +5.991e-006
-106.0, +5.984e-006
-105.0, +5.977e-006
-104.0, +5.964e-006
-103.0, +5.951e-006
-102.0, +5.939e-006
-101.0, +5.931e-006
-100.0, +5.918e-006
-99.0, +5.907e-006
-98.0, +5.893e-006
-97.0, +5.884e-006
-96.0, +5.869e-006
-95.0, +5.854e-006
-94.0, +5.840e-006
-93.0, +5.830e-006
-92.0, +5.820e-006
-91.0, +5.812e-006
-90.0, +5.799e-006
-89.0, +5.793e-006
-88.0, +5.783e-006
-87.0, +5.773e-006
-86.0, +5.761e-006
-85.0, +5.744e-006
-84.0, +5.725e-006
-83.0, +5.711e-006
-82.0, +5.696e-006
-81.0, +5.685e-006
-80.0, +5.669e-006
-79.0, +5.655e-006
-78.0, +5.645e-006
-77.0, +5.638e-006
-76.0, +5.630e-006
-75.0, +5.624e-006
-74.0, +5.614e-006
-73.0, +5.611e-006
-72.0, +5.603e-006
-71.0, +5.596e-006
-70.0, +5.589e-006
-69.0, +5.580e-006
-68.0, +5.568e-006
-67.0, +5.558e-006
-66.0, +5.544e-006
-65.0, +5.537e-006
-64.0, +5.528e-006
-63.0, +5.521e-006
-62.0, +5.514e-006
-61.0, +5.506e-006
-60.0, +5.492e-006
-59.0, +5.482e-006
-58.0, +5.468e-006
-57.0, +5.456e-006
-56.0, +5.443e-006
-55.0, +5.430e-006
-54.0, +5.422e-006
-53.0, +5.419e-006
-52.0, +5.410e-006
-51.0, +5.404e-006
-50.0, +5.397e-006
-49.0, +5.390e-006
-48.0, +5.382e-006
-47.0, +5.370e-006
-46.0, +5.358e-006
-45.0, +5.351e-006
-44.0, +5.338e-006
-43.0, +5.328e-006
-42.0, +5.314e-006
-41.0, +5.303e-006
-40.0, +5.293e-006
-39.0, +5.285e-006
-38.0, +5.278e-006
-37.0, +5.276e-006
-36.0, +5.266e-006
-35.0, +5.261e-006
-34.0, +5.253e-006
-33.0, +5.246e-006
-32.0, +5.239e-006
-31.0, +5.232e-006
-30.0, +5.225e-006
-29.0, +5.224e-006
-28.0, +5.221e-006
-27.0, +5.221e-006
-26.0, +5.216e-006
-25.0, +5.211e-006
-24.0, +5.204e-006
-23.0, +5.198e-006
-22.0, +5.191e-006
-21.0, +5.185e-006
-20.0, +5.177e-006
-19.0, +5.174e-006
-18.0, +5.166e-006
-17.0, +5.161e-006
-16.0, +5.153e-006
-15.0, +5.146e-006
-14.0, +5.139e-006
-13.0, +5.133e-006
-12.0, +5.123e-006
-11.0, +5.120e-006
-10.0, +5.112e-006
-9.0, +5.106e-006
-8.0, +5.099e-006
-7.0, +5.092e-006
-6.0, +5.085e-006
-5.0, +5.083e-006
-4.0, +5.074e-006
-3.0, +5.071e-006
-2.0, +5.070e-006
-1.0, +5.070e-006
0.0, +5.063e-006
1.0, +5.059e-006
2.0, +5.054e-006
3.0, +5.052e-006
4.0, +5.047e-006
5.0, +5.040e-006
6.0, +5.033e-006
7.0, +5.033e-006
8.0, +5.029e-006
9.0, +5.028e-006
10.0, +5.026e-006
11.0, +5.026e-006
12.0, +5.021e-006
13.0, +5.020e-006
14.0, +5.013e-006
15.0, +5.009e-006
16.0, +5.002e-006
17.0, +4.995e-006
18.0, +4.989e-006
19.0, +4.986e-006
20.0, +4.980e-006
21.0, +4.980e-006
22.0, +4.974e-006
23.0, +4.973e-006
24.0, +4.968e-006
25.0, +4.964e-006
26.0, +4.961e-006
27.0, +4.955e-006
28.0, +4.945e-006
29.0, +4.940e-006
30.0, +4.928e-006
31.0, +4.926e-006
32.0, +4.916e-006
33.0, +4.906e-006
34.0, +4.900e-006
35.0, +4.897e-006
36.0, +4.891e-006
37.0, +4.889e-006
38.0, +4.883e-006
39.0, +4.883e-006
40.0, +4.882e-006
41.0, +4.880e-006
42.0, +4.880e-006
43.0, +4.880e-006
44.0, +4.879e-006
45.0, +4.879e-006
46.0, +4.876e-006
47.0, +4.876e-006
48.0, +4.872e-006
49.0, +4.871e-006
50.0, +4.867e-006
51.0, +4.864e-006
52.0, +4.857e-006
53.0, +4.854e-006
54.0, +4.847e-006
55.0, +4.847e-006
56.0, +4.841e-006
57.0, +4.838e-006
58.0, +4.836e-006
59.0, +4.835e-006
60.0, +4.834e-006
61.0, +4.834e-006
62.0, +4.832e-006
63.0, +4.832e-006
64.0, +4.832e-006
65.0, +4.831e-006
66.0, +4.831e-006
67.0, +4.831e-006
68.0, +4.831e-006
69.0, +4.831e-006
70.0, +4.830e-006
71.0, +4.830e-006
72.0, +4.828e-006
73.0, +4.828e-006
74.0, +4.828e-006
75.0, +4.828e-006
76.0, +4.825e-006
77.0, +4.826e-006
78.0, +4.820e-006
79.0, +4.821e-006
80.0, +4.815e-006
81.0, +4.813e-006
82.0, +4.810e-006
83.0, +4.810e-006
84.0, +4.803e-006
85.0, +4.803e-006
86.0, +4.798e-006
87.0, +4.799e-006
88.0, +4.794e-006
89.0, +4.792e-006
90.0, +4.790e-006
91.0, +4.791e-006
92.0, +4.789e-006
93.0, +4.789e-006
94.0, +4.788e-006
95.0, +4.788e-006
96.0, +4.786e-006
97.0, +4.785e-006
98.0, +4.784e-006
99.0, +4.784e-006
100.0, +4.783e-006
101.0, +4.783e-006
102.0, +4.781e-006
103.0, +4.781e-006
104.0, +4.779e-006
105.0, +4.779e-006
106.0, +4.779e-006
107.0, +4.779e-006
108.0, +4.777e-006
109.0, +4.779e-006
110.0, +4.775e-006
111.0, +4.776e-006
112.0, +4.771e-006
113.0, +4.770e-006
114.0, +4.769e-006
115.0, +4.771e-006
116.0, +4.766e-006
117.0, +4.769e-006
118.0, +4.764e-006
119.0, +4.768e-006
120.0, +4.764e-006
121.0, +4.764e-006
122.0, +4.762e-006
123.0, +4.766e-006
124.0, +4.761e-006
125.0, +4.764e-006
126.0, +4.759e-006
127.0, +4.763e-006
128.0, +4.758e-006
129.0, +4.758e-006
130.0, +4.757e-006
131.0, +4.760e-006
132.0, +4.756e-006
133.0, +4.758e-006
134.0, +4.752e-006
135.0, +4.756e-006
136.0, +4.752e-006
137.0, +4.753e-006
138.0, +4.752e-006
139.0, +4.755e-006
140.0, +4.752e-006
141.0, +4.756e-006
142.0, +4.750e-006
143.0, +4.754e-006
144.0, +4.749e-006
145.0, +4.749e-006
146.0, +4.749e-006
147.0, +4.751e-006
148.0, +4.748e-006
149.0, +4.750e-006
150.0, +4.746e-006
151.0, +4.750e-006
152.0, +4.747e-006
153.0, +4.748e-006
154.0, +4.749e-006
155.0, +4.752e-006
156.0, +4.751e-006
157.0, +4.753e-006
158.0, +4.749e-006
159.0, +4.752e-006
160.0, +4.749e-006
161.0, +4.749e-006
162.0, +4.749e-006
163.0, +4.750e-006
164.0, +4.748e-006
165.0, +4.751e-006
166.0, +4.749e-006
167.0, +4.753e-006
168.0, +4.751e-006
169.0, +4.752e-006
170.0, +4.755e-006
171.0, +4.759e-006
172.0, +4.756e-006
173.0, +4.759e-006
174.0, +4.754e-006
175.0, +4.758e-006
176.0, +4.755e-006
177.0, +4.755e-006
178.0, +4.755e-006
179.0, +4.758e-006
180.0, +4.755e-006
181.0, +4.761e-006
182.0, +4.756e-006
183.0, +4.761e-006
184.0, +4.758e-006
185.0, +4.759e-006
186.0, +4.760e-006
187.0, +4.765e-006
188.0, +4.761e-006
189.0, +4.768e-006
190.0, +4.764e-006
191.0, +4.770e-006
192.0, +4.769e-006
193.0, +4.770e-006
194.0, +4.771e-006
195.0, +4.775e-006
196.0, +4.773e-006
197.0, +4.778e-006
198.0, +4.774e-006
199.0, +4.776e-006
200.0, +4.775e-006
201.0, +4.775e-006
202.0, +4.775e-006
203.0, +4.777e-006
204.0, +4.777e-006
205.0, +4.780e-006
206.0, +4.780e-006
207.0, +4.782e-006
208.0, +4.782e-006
209.0, +4.782e-006
210.0, +4.783e-006
211.0, +4.783e-006
212.0, +4.783e-006
213.0, +4.784e-006
214.0, +4.784e-006
215.0, +4.785e-006
216.0, +4.785e-006
217.0, +4.785e-006
218.0, +4.785e-006
219.0, +4.786e-006
220.0, +4.785e-006
221.0, +4.786e-006
222.0, +4.785e-006
223.0, +4.785e-006
224.0, +4.785e-006
225.0, +4.785e-006
226.0, +4.786e-006
227.0, +4.790e-006
228.0, +4.790e-006
229.0, +4.793e-006
230.0, +4.793e-006
231.0, +4.799e-006
232.0, +4.798e-006
233.0, +4.803e-006
234.0, +4.803e-006
235.0, +4.809e-006
236.0, +4.807e-006
237.0, +4.813e-006
238.0, +4.809e-006
239.0, +4.814e-006
240.0, +4.812e-006
241.0, +4.814e-006
242.0, +4.814e-006
243.0, +4.820e-006
244.0, +4.817e-006
245.0, +4.823e-006
246.0, +4.823e-006
247.0, +4.826e-006
248.0, +4.825e-006
249.0, +4.824e-006
250.0, +4.832e-006
*
**
