# Supplementary material for: DFT and CV data of 4-phenyl-substituted dichloro(bis{2-[1-(phenyl)-1H-1,2,3-triazol-4-yl-κN3]pyridine-κN})iron(II) coordination compounds
Source: Data Brief. 2018 Oct 27;21:1458–71. doi: 10.1016/j.dib.2018.10.085 (PMC6234228; doi:10.1016/j.dib.2018.10.085)
Supplement: Supplementary file 4 — Supplementary material. [file mmc4.zip › Fe_CV_raw_data/FeL2-2/T3.TXT]

Date: 04-Apr-2017
Time: 15:48:26
Label: 
Cyclic Voltammetry

Exp. Conditions:
Init E (mV) = 300
High E (mV) = 300
Low E (mV) = -620
Init P/N = N
V (mV/sec) = 100
Number of Segments = 2
Sample Interval (mV) = 1
Quiet Time (sec) = 10
Sensitivity (A/V) = 1E-5

2 Sets of Data
Total Number of Data Points = 1840
##
Potential (mV), Current (A)

Segment = 1
Negative
Number of Data Points = 920
#
299.0, +2.292e-006
298.0, +2.238e-006
297.0, +2.205e-006
296.0, +2.174e-006
295.0, +2.146e-006
294.0, +2.125e-006
293.0, +2.102e-006
292.0, +2.088e-006
291.0, +2.068e-006
290.0, +2.054e-006
289.0, +2.039e-006
288.0, +2.019e-006
287.0, +2.000e-006
286.0, +1.986e-006
285.0, +1.968e-006
284.0, +1.956e-006
283.0, +1.941e-006
282.0, +1.929e-006
281.0, +1.921e-006
280.0, +1.909e-006
279.0, +1.896e-006
278.0, +1.888e-006
277.0, +1.879e-006
276.0, +1.872e-006
275.0, +1.860e-006
274.0, +1.852e-006
273.0, +1.838e-006
272.0, +1.823e-006
271.0, +1.808e-006
270.0, +1.794e-006
269.0, +1.780e-006
268.0, +1.771e-006
267.0, +1.754e-006
266.0, +1.751e-006
265.0, +1.744e-006
264.0, +1.736e-006
263.0, +1.729e-006
262.0, +1.722e-006
261.0, +1.716e-006
260.0, +1.713e-006
259.0, +1.704e-006
258.0, +1.703e-006
257.0, +1.697e-006
256.0, +1.689e-006
255.0, +1.682e-006
254.0, +1.675e-006
253.0, +1.667e-006
252.0, +1.662e-006
251.0, +1.645e-006
250.0, +1.638e-006
249.0, +1.625e-006
248.0, +1.612e-006
247.0, +1.598e-006
246.0, +1.586e-006
245.0, +1.572e-006
244.0, +1.569e-006
243.0, +1.559e-006
242.0, +1.558e-006
241.0, +1.553e-006
240.0, +1.547e-006
239.0, +1.542e-006
238.0, +1.536e-006
237.0, +1.529e-006
236.0, +1.525e-006
235.0, +1.518e-006
234.0, +1.515e-006
233.0, +1.513e-006
232.0, +1.507e-006
231.0, +1.501e-006
230.0, +1.499e-006
229.0, +1.493e-006
228.0, +1.489e-006
227.0, +1.482e-006
226.0, +1.476e-006
225.0, +1.471e-006
224.0, +1.460e-006
223.0, +1.451e-006
222.0, +1.447e-006
221.0, +1.435e-006
220.0, +1.429e-006
219.0, +1.416e-006
218.0, +1.410e-006
217.0, +1.404e-006
216.0, +1.394e-006
215.0, +1.383e-006
214.0, +1.379e-006
213.0, +1.371e-006
212.0, +1.370e-006
211.0, +1.359e-006
210.0, +1.358e-006
209.0, +1.354e-006
208.0, +1.348e-006
207.0, +1.341e-006
206.0, +1.335e-006
205.0, +1.328e-006
204.0, +1.327e-006
203.0, +1.320e-006
202.0, +1.318e-006
201.0, +1.317e-006
200.0, +1.312e-006
199.0, +1.309e-006
198.0, +1.308e-006
197.0, +1.302e-006
196.0, +1.300e-006
195.0, +1.293e-006
194.0, +1.287e-006
193.0, +1.284e-006
192.0, +1.274e-006
191.0, +1.266e-006
190.0, +1.265e-006
189.0, +1.255e-006
188.0, +1.254e-006
187.0, +1.246e-006
186.0, +1.240e-006
185.0, +1.238e-006
184.0, +1.228e-006
183.0, +1.218e-006
182.0, +1.215e-006
181.0, +1.204e-006
180.0, +1.203e-006
179.0, +1.195e-006
178.0, +1.189e-006
177.0, +1.186e-006
176.0, +1.178e-006
175.0, +1.167e-006
174.0, +1.164e-006
173.0, +1.152e-006
172.0, +1.148e-006
171.0, +1.141e-006
170.0, +1.134e-006
169.0, +1.132e-006
168.0, +1.128e-006
167.0, +1.122e-006
166.0, +1.122e-006
165.0, +1.119e-006
164.0, +1.118e-006
163.0, +1.115e-006
162.0, +1.115e-006
161.0, +1.110e-006
160.0, +1.103e-006
159.0, +1.096e-006
158.0, +1.090e-006
157.0, +1.084e-006
156.0, +1.080e-006
155.0, +1.070e-006
154.0, +1.069e-006
153.0, +1.064e-006
152.0, +1.053e-006
151.0, +1.044e-006
150.0, +1.037e-006
149.0, +1.025e-006
148.0, +1.020e-006
147.0, +1.006e-006
146.0, +9.975e-007
145.0, +9.944e-007
144.0, +9.875e-007
143.0, +9.805e-007
142.0, +9.783e-007
141.0, +9.731e-007
140.0, +9.731e-007
139.0, +9.687e-007
138.0, +9.678e-007
137.0, +9.630e-007
136.0, +9.565e-007
135.0, +9.504e-007
134.0, +9.434e-007
133.0, +9.369e-007
132.0, +9.334e-007
131.0, +9.273e-007
130.0, +9.264e-007
129.0, +9.260e-007
128.0, +9.208e-007
127.0, +9.208e-007
126.0, +9.203e-007
125.0, +9.173e-007
124.0, +9.168e-007
123.0, +9.103e-007
122.0, +9.042e-007
121.0, +9.016e-007
120.0, +8.902e-007
119.0, +8.833e-007
118.0, +8.789e-007
117.0, +8.671e-007
116.0, +8.667e-007
115.0, +8.593e-007
114.0, +8.541e-007
113.0, +8.510e-007
112.0, +8.388e-007
111.0, +8.301e-007
110.0, +8.279e-007
109.0, +8.148e-007
108.0, +8.135e-007
107.0, +8.048e-007
106.0, +8.000e-007
105.0, +7.983e-007
104.0, +7.882e-007
103.0, +7.804e-007
102.0, +7.795e-007
101.0, +7.677e-007
100.0, +7.673e-007
99.0, +7.586e-007
98.0, +7.520e-007
97.0, +7.507e-007
96.0, +7.446e-007
95.0, +7.377e-007
94.0, +7.363e-007
93.0, +7.298e-007
92.0, +7.298e-007
91.0, +7.272e-007
90.0, +7.263e-007
89.0, +7.228e-007
88.0, +7.172e-007
87.0, +7.111e-007
86.0, +7.045e-007
85.0, +6.975e-007
84.0, +6.932e-007
83.0, +6.862e-007
82.0, +6.832e-007
81.0, +6.792e-007
80.0, +6.696e-007
79.0, +6.648e-007
78.0, +6.596e-007
77.0, +6.526e-007
76.0, +6.465e-007
75.0, +6.335e-007
74.0, +6.269e-007
73.0, +6.221e-007
72.0, +6.130e-007
71.0, +6.042e-007
70.0, +5.968e-007
69.0, +5.894e-007
68.0, +5.886e-007
67.0, +5.838e-007
66.0, +5.833e-007
65.0, +5.803e-007
64.0, +5.742e-007
63.0, +5.685e-007
62.0, +5.633e-007
61.0, +5.572e-007
60.0, +5.502e-007
59.0, +5.432e-007
58.0, +5.389e-007
57.0, +5.380e-007
56.0, +5.341e-007
55.0, +5.319e-007
54.0, +5.310e-007
53.0, +5.310e-007
52.0, +5.306e-007
51.0, +5.262e-007
50.0, +5.262e-007
49.0, +5.236e-007
48.0, +5.171e-007
47.0, +5.105e-007
46.0, +5.035e-007
45.0, +4.970e-007
44.0, +4.944e-007
43.0, +4.874e-007
42.0, +4.857e-007
41.0, +4.831e-007
40.0, +4.739e-007
39.0, +4.700e-007
38.0, +4.687e-007
37.0, +4.621e-007
36.0, +4.573e-007
35.0, +4.456e-007
34.0, +4.408e-007
33.0, +4.377e-007
32.0, +4.286e-007
31.0, +4.172e-007
30.0, +4.102e-007
29.0, +4.011e-007
28.0, +3.989e-007
27.0, +3.924e-007
26.0, +3.902e-007
25.0, +3.893e-007
24.0, +3.828e-007
23.0, +3.797e-007
22.0, +3.793e-007
21.0, +3.745e-007
20.0, +3.719e-007
19.0, +3.649e-007
18.0, +3.588e-007
17.0, +3.571e-007
16.0, +3.527e-007
15.0, +3.462e-007
14.0, +3.440e-007
13.0, +3.396e-007
12.0, +3.396e-007
11.0, +3.387e-007
10.0, +3.387e-007
9.0, +3.383e-007
8.0, +3.322e-007
7.0, +3.313e-007
6.0, +3.287e-007
5.0, +3.226e-007
4.0, +3.169e-007
3.0, +2.978e-007
2.0, +2.908e-007
1.0, +2.886e-007
0.0, +2.734e-007
-1.0, +2.664e-007
-2.0, +2.642e-007
-3.0, +2.572e-007
-4.0, +2.659e-007
-5.0, +2.572e-007
-6.0, +2.489e-007
-7.0, +2.472e-007
-8.0, +2.367e-007
-9.0, +2.245e-007
-10.0, +2.167e-007
-11.0, +2.062e-007
-12.0, +2.014e-007
-13.0, +1.971e-007
-14.0, +1.940e-007
-15.0, +1.931e-007
-16.0, +1.883e-007
-17.0, +1.879e-007
-18.0, +1.875e-007
-19.0, +1.857e-007
-20.0, +1.849e-007
-21.0, +1.792e-007
-22.0, +1.731e-007
-23.0, +1.705e-007
-24.0, +1.635e-007
-25.0, +1.569e-007
-26.0, +1.517e-007
-27.0, +1.456e-007
-28.0, +1.443e-007
-29.0, +1.434e-007
-30.0, +1.434e-007
-31.0, +1.434e-007
-32.0, +1.378e-007
-33.0, +1.351e-007
-34.0, +1.334e-007
-35.0, +1.269e-007
-36.0, +1.212e-007
-37.0, +1.142e-007
-38.0, +1.072e-007
-39.0, +1.059e-007
-40.0, +9.243e-008
-41.0, +8.458e-008
-42.0, +8.240e-008
-43.0, +7.673e-008
-44.0, +7.368e-008
-45.0, +5.973e-008
-46.0, +4.578e-008
-47.0, +4.098e-008
-48.0, +2.965e-008
-49.0, +1.744e-008
-50.0, +7.848e-009
-51.0, -3.051e-009
-52.0, -3.051e-009
-53.0, -3.487e-009
-54.0, -3.487e-009
-55.0, -5.667e-009
-56.0, -1.177e-008
-57.0, -1.831e-008
-58.0, -2.529e-008
-59.0, -3.226e-008
-60.0, -3.880e-008
-61.0, -4.578e-008
-62.0, -5.057e-008
-63.0, -5.188e-008
-64.0, -5.798e-008
-65.0, -6.147e-008
-66.0, -6.583e-008
-67.0, -7.281e-008
-68.0, -7.934e-008
-69.0, -8.806e-008
-70.0, -9.460e-008
-71.0, -1.007e-007
-72.0, -1.151e-007
-73.0, -1.247e-007
-74.0, -1.338e-007
-75.0, -1.474e-007
-76.0, -1.583e-007
-77.0, -1.722e-007
-78.0, -1.814e-007
-79.0, -1.857e-007
-80.0, -1.988e-007
-81.0, -2.106e-007
-82.0, -2.184e-007
-83.0, -2.267e-007
-84.0, -2.337e-007
-85.0, -2.420e-007
-86.0, -2.485e-007
-87.0, -2.559e-007
-88.0, -2.677e-007
-89.0, -2.751e-007
-90.0, -2.856e-007
-91.0, -2.986e-007
-92.0, -3.113e-007
-93.0, -3.252e-007
-94.0, -3.335e-007
-95.0, -3.414e-007
-96.0, -3.605e-007
-97.0, -3.762e-007
-98.0, -3.906e-007
-99.0, -4.046e-007
-100.0, -4.177e-007
-101.0, -4.338e-007
-102.0, -4.473e-007
-103.0, -4.556e-007
-104.0, -4.739e-007
-105.0, -4.878e-007
-106.0, -5.057e-007
-107.0, -5.266e-007
-108.0, -5.445e-007
-109.0, -5.663e-007
-110.0, -5.872e-007
-111.0, -5.981e-007
-112.0, -6.182e-007
-113.0, -6.335e-007
-114.0, -6.474e-007
-115.0, -6.662e-007
-116.0, -6.810e-007
-117.0, -6.949e-007
-118.0, -7.098e-007
-119.0, -7.294e-007
-120.0, -7.520e-007
-121.0, -7.734e-007
-122.0, -7.935e-007
-123.0, -8.144e-007
-124.0, -8.375e-007
-125.0, -8.693e-007
-126.0, -8.929e-007
-127.0, -9.164e-007
-128.0, -9.439e-007
-129.0, -9.678e-007
-130.0, -9.944e-007
-131.0, -1.022e-006
-132.0, -1.045e-006
-133.0, -1.072e-006
-134.0, -1.097e-006
-135.0, -1.125e-006
-136.0, -1.159e-006
-137.0, -1.188e-006
-138.0, -1.218e-006
-139.0, -1.251e-006
-140.0, -1.281e-006
-141.0, -1.315e-006
-142.0, -1.343e-006
-143.0, -1.372e-006
-144.0, -1.409e-006
-145.0, -1.441e-006
-146.0, -1.471e-006
-147.0, -1.505e-006
-148.0, -1.534e-006
-149.0, -1.570e-006
-150.0, -1.607e-006
-151.0, -1.640e-006
-152.0, -1.682e-006
-153.0, -1.716e-006
-154.0, -1.751e-006
-155.0, -1.792e-006
-156.0, -1.832e-006
-157.0, -1.873e-006
-158.0, -1.910e-006
-159.0, -1.944e-006
-160.0, -1.992e-006
-161.0, -2.034e-006
-162.0, -2.076e-006
-163.0, -2.114e-006
-164.0, -2.153e-006
-165.0, -2.194e-006
-166.0, -2.242e-006
-167.0, -2.277e-006
-168.0, -2.326e-006
-169.0, -2.373e-006
-170.0, -2.419e-006
-171.0, -2.463e-006
-172.0, -2.511e-006
-173.0, -2.553e-006
-174.0, -2.601e-006
-175.0, -2.642e-006
-176.0, -2.685e-006
-177.0, -2.727e-006
-178.0, -2.776e-006
-179.0, -2.821e-006
-180.0, -2.864e-006
-181.0, -2.906e-006
-182.0, -2.949e-006
-183.0, -2.985e-006
-184.0, -3.035e-006
-185.0, -3.074e-006
-186.0, -3.118e-006
-187.0, -3.166e-006
-188.0, -3.214e-006
-189.0, -3.256e-006
-190.0, -3.305e-006
-191.0, -3.346e-006
-192.0, -3.397e-006
-193.0, -3.440e-006
-194.0, -3.479e-006
-195.0, -3.520e-006
-196.0, -3.568e-006
-197.0, -3.617e-006
-198.0, -3.659e-006
-199.0, -3.694e-006
-200.0, -3.737e-006
-201.0, -3.778e-006
-202.0, -3.822e-006
-203.0, -3.859e-006
-204.0, -3.894e-006
-205.0, -3.941e-006
-206.0, -3.983e-006
-207.0, -4.024e-006
-208.0, -4.068e-006
-209.0, -4.103e-006
-210.0, -4.143e-006
-211.0, -4.185e-006
-212.0, -4.222e-006
-213.0, -4.259e-006
-214.0, -4.294e-006
-215.0, -4.333e-006
-216.0, -4.380e-006
-217.0, -4.421e-006
-218.0, -4.456e-006
-219.0, -4.490e-006
-220.0, -4.528e-006
-221.0, -4.570e-006
-222.0, -4.605e-006
-223.0, -4.635e-006
-224.0, -4.670e-006
-225.0, -4.706e-006
-226.0, -4.742e-006
-227.0, -4.780e-006
-228.0, -4.813e-006
-229.0, -4.844e-006
-230.0, -4.879e-006
-231.0, -4.911e-006
-232.0, -4.951e-006
-233.0, -4.984e-006
-234.0, -5.019e-006
-235.0, -5.048e-006
-236.0, -5.083e-006
-237.0, -5.117e-006
-238.0, -5.156e-006
-239.0, -5.185e-006
-240.0, -5.220e-006
-241.0, -5.248e-006
-242.0, -5.282e-006
-243.0, -5.313e-006
-244.0, -5.342e-006
-245.0, -5.369e-006
-246.0, -5.402e-006
-247.0, -5.430e-006
-248.0, -5.464e-006
-249.0, -5.493e-006
-250.0, -5.525e-006
-251.0, -5.558e-006
-252.0, -5.586e-006
-253.0, -5.616e-006
-254.0, -5.644e-006
-255.0, -5.666e-006
-256.0, -5.697e-006
-257.0, -5.721e-006
-258.0, -5.743e-006
-259.0, -5.771e-006
-260.0, -5.792e-006
-261.0, -5.820e-006
-262.0, -5.847e-006
-263.0, -5.864e-006
-264.0, -5.889e-006
-265.0, -5.908e-006
-266.0, -5.923e-006
-267.0, -5.943e-006
-268.0, -5.959e-006
-269.0, -5.980e-006
-270.0, -6.001e-006
-271.0, -6.016e-006
-272.0, -6.036e-006
-273.0, -6.056e-006
-274.0, -6.070e-006
-275.0, -6.083e-006
-276.0, -6.090e-006
-277.0, -6.097e-006
-278.0, -6.104e-006
-279.0, -6.105e-006
-280.0, -6.113e-006
-281.0, -6.114e-006
-282.0, -6.118e-006
-283.0, -6.123e-006
-284.0, -6.125e-006
-285.0, -6.131e-006
-286.0, -6.134e-006
-287.0, -6.134e-006
-288.0, -6.141e-006
-289.0, -6.141e-006
-290.0, -6.138e-006
-291.0, -6.139e-006
-292.0, -6.132e-006
-293.0, -6.129e-006
-294.0, -6.123e-006
-295.0, -6.115e-006
-296.0, -6.111e-006
-297.0, -6.110e-006
-298.0, -6.106e-006
-299.0, -6.102e-006
-300.0, -6.095e-006
-301.0, -6.088e-006
-302.0, -6.081e-006
-303.0, -6.073e-006
-304.0, -6.065e-006
-305.0, -6.050e-006
-306.0, -6.033e-006
-307.0, -6.019e-006
-308.0, -6.002e-006
-309.0, -5.981e-006
-310.0, -5.961e-006
-311.0, -5.941e-006
-312.0, -5.928e-006
-313.0, -5.914e-006
-314.0, -5.900e-006
-315.0, -5.887e-006
-316.0, -5.872e-006
-317.0, -5.857e-006
-318.0, -5.836e-006
-319.0, -5.816e-006
-320.0, -5.801e-006
-321.0, -5.780e-006
-322.0, -5.761e-006
-323.0, -5.744e-006
-324.0, -5.725e-006
-325.0, -5.711e-006
-326.0, -5.692e-006
-327.0, -5.671e-006
-328.0, -5.655e-006
-329.0, -5.634e-006
-330.0, -5.610e-006
-331.0, -5.589e-006
-332.0, -5.568e-006
-333.0, -5.551e-006
-334.0, -5.531e-006
-335.0, -5.509e-006
-336.0, -5.494e-006
-337.0, -5.479e-006
-338.0, -5.458e-006
-339.0, -5.436e-006
-340.0, -5.410e-006
-341.0, -5.389e-006
-342.0, -5.371e-006
-343.0, -5.347e-006
-344.0, -5.333e-006
-345.0, -5.319e-006
-346.0, -5.306e-006
-347.0, -5.290e-006
-348.0, -5.270e-006
-349.0, -5.249e-006
-350.0, -5.227e-006
-351.0, -5.201e-006
-352.0, -5.181e-006
-353.0, -5.161e-006
-354.0, -5.143e-006
-355.0, -5.128e-006
-356.0, -5.108e-006
-357.0, -5.092e-006
-358.0, -5.077e-006
-359.0, -5.058e-006
-360.0, -5.042e-006
-361.0, -5.025e-006
-362.0, -5.004e-006
-363.0, -4.990e-006
-364.0, -4.976e-006
-365.0, -4.961e-006
-366.0, -4.945e-006
-367.0, -4.926e-006
-368.0, -4.914e-006
-369.0, -4.902e-006
-370.0, -4.888e-006
-371.0, -4.872e-006
-372.0, -4.852e-006
-373.0, -4.838e-006
-374.0, -4.821e-006
-375.0, -4.800e-006
-376.0, -4.787e-006
-377.0, -4.773e-006
-378.0, -4.762e-006
-379.0, -4.752e-006
-380.0, -4.739e-006
-381.0, -4.728e-006
-382.0, -4.720e-006
-383.0, -4.706e-006
-384.0, -4.698e-006
-385.0, -4.681e-006
-386.0, -4.662e-006
-387.0, -4.647e-006
-388.0, -4.630e-006
-389.0, -4.612e-006
-390.0, -4.594e-006
-391.0, -4.575e-006
-392.0, -4.565e-006
-393.0, -4.555e-006
-394.0, -4.547e-006
-395.0, -4.536e-006
-396.0, -4.527e-006
-397.0, -4.520e-006
-398.0, -4.513e-006
-399.0, -4.504e-006
-400.0, -4.499e-006
-401.0, -4.485e-006
-402.0, -4.473e-006
-403.0, -4.459e-006
-404.0, -4.445e-006
-405.0, -4.430e-006
-406.0, -4.415e-006
-407.0, -4.398e-006
-408.0, -4.391e-006
-409.0, -4.381e-006
-410.0, -4.374e-006
-411.0, -4.367e-006
-412.0, -4.359e-006
-413.0, -4.352e-006
-414.0, -4.342e-006
-415.0, -4.330e-006
-416.0, -4.326e-006
-417.0, -4.315e-006
-418.0, -4.305e-006
-419.0, -4.292e-006
-420.0, -4.282e-006
-421.0, -4.273e-006
-422.0, -4.262e-006
-423.0, -4.245e-006
-424.0, -4.240e-006
-425.0, -4.229e-006
-426.0, -4.222e-006
-427.0, -4.211e-006
-428.0, -4.199e-006
-429.0, -4.190e-006
-430.0, -4.183e-006
-431.0, -4.171e-006
-432.0, -4.166e-006
-433.0, -4.159e-006
-434.0, -4.156e-006
-435.0, -4.152e-006
-436.0, -4.148e-006
-437.0, -4.143e-006
-438.0, -4.136e-006
-439.0, -4.127e-006
-440.0, -4.125e-006
-441.0, -4.118e-006
-442.0, -4.114e-006
-443.0, -4.108e-006
-444.0, -4.103e-006
-445.0, -4.097e-006
-446.0, -4.090e-006
-447.0, -4.077e-006
-448.0, -4.074e-006
-449.0, -4.061e-006
-450.0, -4.050e-006
-451.0, -4.038e-006
-452.0, -4.031e-006
-453.0, -4.023e-006
-454.0, -4.017e-006
-455.0, -4.003e-006
-456.0, -4.002e-006
-457.0, -3.994e-006
-458.0, -3.987e-006
-459.0, -3.980e-006
-460.0, -3.974e-006
-461.0, -3.968e-006
-462.0, -3.965e-006
-463.0, -3.959e-006
-464.0, -3.959e-006
-465.0, -3.958e-006
-466.0, -3.958e-006
-467.0, -3.955e-006
-468.0, -3.949e-006
-469.0, -3.945e-006
-470.0, -3.939e-006
-471.0, -3.929e-006
-472.0, -3.927e-006
-473.0, -3.914e-006
-474.0, -3.903e-006
-475.0, -3.894e-006
-476.0, -3.884e-006
-477.0, -3.878e-006
-478.0, -3.874e-006
-479.0, -3.863e-006
-480.0, -3.865e-006
-481.0, -3.864e-006
-482.0, -3.864e-006
-483.0, -3.863e-006
-484.0, -3.861e-006
-485.0, -3.859e-006
-486.0, -3.856e-006
-487.0, -3.847e-006
-488.0, -3.846e-006
-489.0, -3.839e-006
-490.0, -3.833e-006
-491.0, -3.827e-006
-492.0, -3.822e-006
-493.0, -3.819e-006
-494.0, -3.818e-006
-495.0, -3.808e-006
-496.0, -3.812e-006
-497.0, -3.806e-006
-498.0, -3.803e-006
-499.0, -3.796e-006
-500.0, -3.790e-006
-501.0, -3.784e-006
-502.0, -3.782e-006
-503.0, -3.771e-006
-504.0, -3.774e-006
-505.0, -3.771e-006
-506.0, -3.770e-006
-507.0, -3.769e-006
-508.0, -3.769e-006
-509.0, -3.768e-006
-510.0, -3.768e-006
-511.0, -3.763e-006
-512.0, -3.764e-006
-513.0, -3.764e-006
-514.0, -3.764e-006
-515.0, -3.763e-006
-516.0, -3.763e-006
-517.0, -3.761e-006
-518.0, -3.761e-006
-519.0, -3.754e-006
-520.0, -3.753e-006
-521.0, -3.748e-006
-522.0, -3.746e-006
-523.0, -3.740e-006
-524.0, -3.736e-006
-525.0, -3.730e-006
-526.0, -3.731e-006
-527.0, -3.725e-006
-528.0, -3.728e-006
-529.0, -3.724e-006
-530.0, -3.722e-006
-531.0, -3.721e-006
-532.0, -3.721e-006
-533.0, -3.719e-006
-534.0, -3.719e-006
-535.0, -3.714e-006
-536.0, -3.717e-006
-537.0, -3.717e-006
-538.0, -3.717e-006
-539.0, -3.716e-006
-540.0, -3.716e-006
-541.0, -3.716e-006
-542.0, -3.717e-006
-543.0, -3.711e-006
-544.0, -3.712e-006
-545.0, -3.709e-006
-546.0, -3.709e-006
-547.0, -3.706e-006
-548.0, -3.704e-006
-549.0, -3.701e-006
-550.0, -3.700e-006
-551.0, -3.693e-006
-552.0, -3.696e-006
-553.0, -3.689e-006
-554.0, -3.687e-006
-555.0, -3.681e-006
-556.0, -3.677e-006
-557.0, -3.673e-006
-558.0, -3.672e-006
-559.0, -3.665e-006
-560.0, -3.671e-006
-561.0, -3.667e-006
-562.0, -3.667e-006
-563.0, -3.663e-006
-564.0, -3.661e-006
-565.0, -3.660e-006
-566.0, -3.659e-006
-567.0, -3.651e-006
-568.0, -3.657e-006
-569.0, -3.653e-006
-570.0, -3.654e-006
-571.0, -3.650e-006
-572.0, -3.645e-006
-573.0, -3.642e-006
-574.0, -3.642e-006
-575.0, -3.630e-006
-576.0, -3.638e-006
-577.0, -3.634e-006
-578.0, -3.636e-006
-579.0, -3.635e-006
-580.0, -3.633e-006
-581.0, -3.630e-006
-582.0, -3.630e-006
-583.0, -3.620e-006
-584.0, -3.629e-006
-585.0, -3.626e-006
-586.0, -3.626e-006
-587.0, -3.625e-006
-588.0, -3.625e-006
-589.0, -3.625e-006
-590.0, -3.626e-006
-591.0, -3.618e-006
-592.0, -3.623e-006
-593.0, -3.623e-006
-594.0, -3.623e-006
-595.0, -3.623e-006
-596.0, -3.623e-006
-597.0, -3.622e-006
-598.0, -3.622e-006
-599.0, -3.616e-006
-600.0, -3.622e-006
-601.0, -3.621e-006
-602.0, -3.621e-006
-603.0, -3.621e-006
-604.0, -3.621e-006
-605.0, -3.621e-006
-606.0, -3.622e-006
-607.0, -3.616e-006
-608.0, -3.622e-006
-609.0, -3.621e-006
-610.0, -3.621e-006
-611.0, -3.621e-006
-612.0, -3.621e-006
-613.0, -3.621e-006
-614.0, -3.621e-006
-615.0, -3.615e-006
-616.0, -3.621e-006
-617.0, -3.620e-006
-618.0, -3.575e-006
-619.0, -3.559e-006
-620.0, -3.545e-006
*
Segment = 2
Positive
Number of Data Points = 920
#
-619.0, -3.335e-006
-618.0, -3.179e-006
-617.0, -3.111e-006
-616.0, -3.046e-006
-615.0, -2.969e-006
-614.0, -2.912e-006
-613.0, -2.863e-006
-612.0, -2.822e-006
-611.0, -2.774e-006
-610.0, -2.733e-006
-609.0, -2.696e-006
-608.0, -2.666e-006
-607.0, -2.632e-006
-606.0, -2.597e-006
-605.0, -2.560e-006
-604.0, -2.532e-006
-603.0, -2.498e-006
-602.0, -2.470e-006
-601.0, -2.436e-006
-600.0, -2.405e-006
-599.0, -2.379e-006
-598.0, -2.352e-006
-597.0, -2.325e-006
-596.0, -2.300e-006
-595.0, -2.272e-006
-594.0, -2.251e-006
-593.0, -2.227e-006
-592.0, -2.206e-006
-591.0, -2.189e-006
-590.0, -2.166e-006
-589.0, -2.141e-006
-588.0, -2.121e-006
-587.0, -2.093e-006
-586.0, -2.072e-006
-585.0, -2.051e-006
-584.0, -2.030e-006
-583.0, -2.012e-006
-582.0, -1.992e-006
-581.0, -1.971e-006
-580.0, -1.957e-006
-579.0, -1.936e-006
-578.0, -1.915e-006
-577.0, -1.892e-006
-576.0, -1.871e-006
-575.0, -1.855e-006
-574.0, -1.840e-006
-573.0, -1.822e-006
-572.0, -1.808e-006
-571.0, -1.794e-006
-570.0, -1.784e-006
-569.0, -1.770e-006
-568.0, -1.755e-006
-567.0, -1.735e-006
-566.0, -1.717e-006
-565.0, -1.699e-006
-564.0, -1.679e-006
-563.0, -1.659e-006
-562.0, -1.645e-006
-561.0, -1.631e-006
-560.0, -1.620e-006
-559.0, -1.607e-006
-558.0, -1.592e-006
-557.0, -1.578e-006
-556.0, -1.564e-006
-555.0, -1.549e-006
-554.0, -1.533e-006
-553.0, -1.516e-006
-552.0, -1.501e-006
-551.0, -1.485e-006
-550.0, -1.471e-006
-549.0, -1.457e-006
-548.0, -1.444e-006
-547.0, -1.432e-006
-546.0, -1.423e-006
-545.0, -1.410e-006
-544.0, -1.403e-006
-543.0, -1.396e-006
-542.0, -1.385e-006
-541.0, -1.372e-006
-540.0, -1.359e-006
-539.0, -1.341e-006
-538.0, -1.327e-006
-537.0, -1.312e-006
-536.0, -1.296e-006
-535.0, -1.279e-006
-534.0, -1.263e-006
-533.0, -1.249e-006
-532.0, -1.241e-006
-531.0, -1.232e-006
-530.0, -1.224e-006
-529.0, -1.212e-006
-528.0, -1.205e-006
-527.0, -1.195e-006
-526.0, -1.181e-006
-525.0, -1.167e-006
-524.0, -1.154e-006
-523.0, -1.138e-006
-522.0, -1.127e-006
-521.0, -1.113e-006
-520.0, -1.100e-006
-519.0, -1.090e-006
-518.0, -1.076e-006
-517.0, -1.063e-006
-516.0, -1.053e-006
-515.0, -1.044e-006
-514.0, -1.038e-006
-513.0, -1.030e-006
-512.0, -1.021e-006
-511.0, -1.014e-006
-510.0, -1.008e-006
-509.0, -1.001e-006
-508.0, -9.931e-007
-507.0, -9.809e-007
-506.0, -9.709e-007
-505.0, -9.617e-007
-504.0, -9.530e-007
-503.0, -9.395e-007
-502.0, -9.247e-007
-501.0, -9.103e-007
-500.0, -9.003e-007
-499.0, -8.854e-007
-498.0, -8.728e-007
-497.0, -8.606e-007
-496.0, -8.532e-007
-495.0, -8.471e-007
-494.0, -8.397e-007
-493.0, -8.314e-007
-492.0, -8.257e-007
-491.0, -8.157e-007
-490.0, -8.061e-007
-489.0, -7.926e-007
-488.0, -7.786e-007
-487.0, -7.660e-007
-486.0, -7.547e-007
-485.0, -7.442e-007
-484.0, -7.385e-007
-483.0, -7.307e-007
-482.0, -7.259e-007
-481.0, -7.189e-007
-480.0, -7.115e-007
-479.0, -7.028e-007
-478.0, -6.906e-007
-477.0, -6.775e-007
-476.0, -6.670e-007
-475.0, -6.574e-007
-474.0, -6.505e-007
-473.0, -6.439e-007
-472.0, -6.387e-007
-471.0, -6.335e-007
-470.0, -6.269e-007
-469.0, -6.204e-007
-468.0, -6.134e-007
-467.0, -6.064e-007
-466.0, -5.995e-007
-465.0, -5.916e-007
-464.0, -5.872e-007
-463.0, -5.825e-007
-462.0, -5.733e-007
-461.0, -5.650e-007
-460.0, -5.541e-007
-459.0, -5.402e-007
-458.0, -5.271e-007
-457.0, -5.140e-007
-456.0, -5.035e-007
-455.0, -4.953e-007
-454.0, -4.826e-007
-453.0, -4.726e-007
-452.0, -4.656e-007
-451.0, -4.586e-007
-450.0, -4.525e-007
-449.0, -4.456e-007
-448.0, -4.403e-007
-447.0, -4.386e-007
-446.0, -4.307e-007
-445.0, -4.238e-007
-444.0, -4.159e-007
-443.0, -4.059e-007
-442.0, -3.976e-007
-441.0, -3.850e-007
-440.0, -3.728e-007
-439.0, -3.666e-007
-438.0, -3.579e-007
-437.0, -3.505e-007
-436.0, -3.453e-007
-435.0, -3.348e-007
-434.0, -3.278e-007
-433.0, -3.209e-007
-432.0, -3.135e-007
-431.0, -3.056e-007
-430.0, -2.938e-007
-429.0, -2.816e-007
-428.0, -2.738e-007
-427.0, -2.668e-007
-426.0, -2.598e-007
-425.0, -2.533e-007
-424.0, -2.489e-007
-423.0, -2.481e-007
-422.0, -2.415e-007
-421.0, -2.367e-007
-420.0, -2.311e-007
-419.0, -2.241e-007
-418.0, -2.171e-007
-417.0, -2.101e-007
-416.0, -2.023e-007
-415.0, -2.005e-007
-414.0, -1.910e-007
-413.0, -1.844e-007
-412.0, -1.757e-007
-411.0, -1.648e-007
-410.0, -1.561e-007
-409.0, -1.439e-007
-408.0, -1.308e-007
-407.0, -1.238e-007
-406.0, -1.116e-007
-405.0, -1.059e-007
-404.0, -1.007e-007
-403.0, -8.981e-008
-402.0, -8.196e-008
-401.0, -7.499e-008
-400.0, -6.801e-008
-399.0, -6.452e-008
-398.0, -5.798e-008
-397.0, -5.319e-008
-396.0, -5.057e-008
-395.0, -4.926e-008
-394.0, -4.621e-008
-393.0, -4.011e-008
-392.0, -3.313e-008
-391.0, -2.616e-008
-390.0, -1.918e-008
-389.0, -1.352e-008
-388.0, -7.848e-009
-387.0, -3.924e-009
-386.0, -8.723e-010
-385.0, +6.103e-009
-384.0, +1.395e-008
-383.0, +2.267e-008
-382.0, +3.662e-008
-381.0, +5.014e-008
-380.0, +6.409e-008
-379.0, +7.586e-008
-378.0, +8.327e-008
-377.0, +9.068e-008
-376.0, +9.984e-008
-375.0, +1.059e-007
-374.0, +1.134e-007
-373.0, +1.203e-007
-372.0, +1.273e-007
-371.0, +1.338e-007
-370.0, +1.395e-007
-369.0, +1.434e-007
-368.0, +1.456e-007
-367.0, +1.478e-007
-366.0, +1.548e-007
-365.0, +1.613e-007
-364.0, +1.683e-007
-363.0, +1.753e-007
-362.0, +1.814e-007
-361.0, +1.875e-007
-360.0, +1.936e-007
-359.0, +1.953e-007
-358.0, +2.053e-007
-357.0, +2.132e-007
-356.0, +2.245e-007
-355.0, +2.380e-007
-354.0, +2.516e-007
-353.0, +2.646e-007
-352.0, +2.768e-007
-351.0, +2.825e-007
-350.0, +2.956e-007
-349.0, +3.052e-007
-348.0, +3.126e-007
-347.0, +3.196e-007
-346.0, +3.261e-007
-345.0, +3.335e-007
-344.0, +3.401e-007
-343.0, +3.414e-007
-342.0, +3.483e-007
-341.0, +3.553e-007
-340.0, +3.623e-007
-339.0, +3.693e-007
-338.0, +3.758e-007
-337.0, +3.841e-007
-336.0, +3.950e-007
-335.0, +4.033e-007
-334.0, +4.172e-007
-333.0, +4.303e-007
-332.0, +4.442e-007
-331.0, +4.586e-007
-330.0, +4.704e-007
-329.0, +4.844e-007
-328.0, +4.970e-007
-327.0, +5.040e-007
-326.0, +5.123e-007
-325.0, +5.192e-007
-324.0, +5.258e-007
-323.0, +5.354e-007
-322.0, +5.436e-007
-321.0, +5.506e-007
-320.0, +5.580e-007
-319.0, +5.654e-007
-318.0, +5.803e-007
-317.0, +5.947e-007
-316.0, +6.082e-007
-315.0, +6.226e-007
-314.0, +6.365e-007
-313.0, +6.548e-007
-312.0, +6.736e-007
-311.0, +6.866e-007
-310.0, +7.015e-007
-309.0, +7.137e-007
-308.0, +7.241e-007
-307.0, +7.381e-007
-306.0, +7.472e-007
-305.0, +7.608e-007
-304.0, +7.747e-007
-303.0, +7.913e-007
-302.0, +8.118e-007
-301.0, +8.301e-007
-300.0, +8.484e-007
-299.0, +8.689e-007
-298.0, +8.846e-007
-297.0, +8.985e-007
-296.0, +9.125e-007
-295.0, +9.264e-007
-294.0, +9.412e-007
-293.0, +9.565e-007
-292.0, +9.735e-007
-291.0, +9.944e-007
-290.0, +1.016e-006
-289.0, +1.040e-006
-288.0, +1.061e-006
-287.0, +1.082e-006
-286.0, +1.105e-006
-285.0, +1.129e-006
-284.0, +1.151e-006
-283.0, +1.175e-006
-282.0, +1.196e-006
-281.0, +1.224e-006
-280.0, +1.250e-006
-279.0, +1.273e-006
-278.0, +1.296e-006
-277.0, +1.317e-006
-276.0, +1.341e-006
-275.0, +1.369e-006
-274.0, +1.394e-006
-273.0, +1.422e-006
-272.0, +1.447e-006
-271.0, +1.474e-006
-270.0, +1.502e-006
-269.0, +1.532e-006
-268.0, +1.560e-006
-267.0, +1.591e-006
-266.0, +1.619e-006
-265.0, +1.654e-006
-264.0, +1.682e-006
-263.0, +1.719e-006
-262.0, +1.752e-006
-261.0, +1.787e-006
-260.0, +1.815e-006
-259.0, +1.850e-006
-258.0, +1.884e-006
-257.0, +1.926e-006
-256.0, +1.964e-006
-255.0, +1.997e-006
-254.0, +2.032e-006
-253.0, +2.068e-006
-252.0, +2.110e-006
-251.0, +2.150e-006
-250.0, +2.185e-006
-249.0, +2.227e-006
-248.0, +2.269e-006
-247.0, +2.311e-006
-246.0, +2.358e-006
-245.0, +2.396e-006
-244.0, +2.434e-006
-243.0, +2.481e-006
-242.0, +2.524e-006
-241.0, +2.566e-006
-240.0, +2.611e-006
-239.0, +2.654e-006
-238.0, +2.706e-006
-237.0, +2.754e-006
-236.0, +2.798e-006
-235.0, +2.842e-006
-234.0, +2.893e-006
-233.0, +2.940e-006
-232.0, +2.988e-006
-231.0, +3.033e-006
-230.0, +3.089e-006
-229.0, +3.139e-006
-228.0, +3.186e-006
-227.0, +3.239e-006
-226.0, +3.294e-006
-225.0, +3.347e-006
-224.0, +3.401e-006
-223.0, +3.450e-006
-222.0, +3.506e-006
-221.0, +3.561e-006
-220.0, +3.617e-006
-219.0, +3.673e-006
-218.0, +3.728e-006
-217.0, +3.783e-006
-216.0, +3.840e-006
-215.0, +3.894e-006
-214.0, +3.952e-006
-213.0, +4.007e-006
-212.0, +4.063e-006
-211.0, +4.119e-006
-210.0, +4.177e-006
-209.0, +4.233e-006
-208.0, +4.292e-006
-207.0, +4.348e-006
-206.0, +4.408e-006
-205.0, +4.464e-006
-204.0, +4.521e-006
-203.0, +4.576e-006
-202.0, +4.637e-006
-201.0, +4.691e-006
-200.0, +4.747e-006
-199.0, +4.800e-006
-198.0, +4.856e-006
-197.0, +4.912e-006
-196.0, +4.970e-006
-195.0, +5.022e-006
-194.0, +5.078e-006
-193.0, +5.133e-006
-192.0, +5.188e-006
-191.0, +5.243e-006
-190.0, +5.304e-006
-189.0, +5.355e-006
-188.0, +5.409e-006
-187.0, +5.463e-006
-186.0, +5.518e-006
-185.0, +5.560e-006
-184.0, +5.610e-006
-183.0, +5.653e-006
-182.0, +5.702e-006
-181.0, +5.746e-006
-180.0, +5.793e-006
-179.0, +5.836e-006
-178.0, +5.884e-006
-177.0, +5.922e-006
-176.0, +5.961e-006
-175.0, +5.997e-006
-174.0, +6.043e-006
-173.0, +6.080e-006
-172.0, +6.118e-006
-171.0, +6.153e-006
-170.0, +6.187e-006
-169.0, +6.225e-006
-168.0, +6.263e-006
-167.0, +6.291e-006
-166.0, +6.320e-006
-165.0, +6.347e-006
-164.0, +6.375e-006
-163.0, +6.402e-006
-162.0, +6.428e-006
-161.0, +6.452e-006
-160.0, +6.476e-006
-159.0, +6.502e-006
-158.0, +6.527e-006
-157.0, +6.548e-006
-156.0, +6.573e-006
-155.0, +6.589e-006
-154.0, +6.603e-006
-153.0, +6.615e-006
-152.0, +6.629e-006
-151.0, +6.643e-006
-150.0, +6.664e-006
-149.0, +6.678e-006
-148.0, +6.693e-006
-147.0, +6.706e-006
-146.0, +6.720e-006
-145.0, +6.728e-006
-144.0, +6.738e-006
-143.0, +6.739e-006
-142.0, +6.747e-006
-141.0, +6.751e-006
-140.0, +6.758e-006
-139.0, +6.761e-006
-138.0, +6.766e-006
-137.0, +6.767e-006
-136.0, +6.772e-006
-135.0, +6.768e-006
-134.0, +6.771e-006
-133.0, +6.766e-006
-132.0, +6.764e-006
-131.0, +6.760e-006
-130.0, +6.756e-006
-129.0, +6.750e-006
-128.0, +6.747e-006
-127.0, +6.738e-006
-126.0, +6.737e-006
-125.0, +6.729e-006
-124.0, +6.724e-006
-123.0, +6.716e-006
-122.0, +6.706e-006
-121.0, +6.693e-006
-120.0, +6.681e-006
-119.0, +6.667e-006
-118.0, +6.659e-006
-117.0, +6.645e-006
-116.0, +6.635e-006
-115.0, +6.625e-006
-114.0, +6.618e-006
-113.0, +6.610e-006
-112.0, +6.603e-006
-111.0, +6.592e-006
-110.0, +6.589e-006
-109.0, +6.580e-006
-108.0, +6.573e-006
-107.0, +6.560e-006
-106.0, +6.548e-006
-105.0, +6.529e-006
-104.0, +6.512e-006
-103.0, +6.491e-006
-102.0, +6.478e-006
-101.0, +6.462e-006
-100.0, +6.450e-006
-99.0, +6.434e-006
-98.0, +6.425e-006
-97.0, +6.417e-006
-96.0, +6.410e-006
-95.0, +6.398e-006
-94.0, +6.391e-006
-93.0, +6.381e-006
-92.0, +6.374e-006
-91.0, +6.358e-006
-90.0, +6.340e-006
-89.0, +6.319e-006
-88.0, +6.303e-006
-87.0, +6.283e-006
-86.0, +6.269e-006
-85.0, +6.250e-006
-84.0, +6.239e-006
-83.0, +6.229e-006
-82.0, +6.222e-006
-81.0, +6.215e-006
-80.0, +6.207e-006
-79.0, +6.194e-006
-78.0, +6.188e-006
-77.0, +6.178e-006
-76.0, +6.169e-006
-75.0, +6.155e-006
-74.0, +6.141e-006
-73.0, +6.122e-006
-72.0, +6.107e-006
-71.0, +6.091e-006
-70.0, +6.078e-006
-69.0, +6.063e-006
-68.0, +6.051e-006
-67.0, +6.038e-006
-66.0, +6.029e-006
-65.0, +6.022e-006
-64.0, +6.014e-006
-63.0, +6.004e-006
-62.0, +5.997e-006
-61.0, +5.989e-006
-60.0, +5.982e-006
-59.0, +5.970e-006
-58.0, +5.957e-006
-57.0, +5.944e-006
-56.0, +5.933e-006
-55.0, +5.919e-006
-54.0, +5.910e-006
-53.0, +5.896e-006
-52.0, +5.888e-006
-51.0, +5.876e-006
-50.0, +5.862e-006
-49.0, +5.848e-006
-48.0, +5.838e-006
-47.0, +5.826e-006
-46.0, +5.818e-006
-45.0, +5.811e-006
-44.0, +5.808e-006
-43.0, +5.801e-006
-42.0, +5.795e-006
-41.0, +5.788e-006
-40.0, +5.781e-006
-39.0, +5.770e-006
-38.0, +5.762e-006
-37.0, +5.745e-006
-36.0, +5.734e-006
-35.0, +5.719e-006
-34.0, +5.705e-006
-33.0, +5.692e-006
-32.0, +5.681e-006
-31.0, +5.669e-006
-30.0, +5.664e-006
-29.0, +5.655e-006
-28.0, +5.650e-006
-27.0, +5.643e-006
-26.0, +5.636e-006
-25.0, +5.629e-006
-24.0, +5.622e-006
-23.0, +5.615e-006
-22.0, +5.614e-006
-21.0, +5.609e-006
-20.0, +5.603e-006
-19.0, +5.597e-006
-18.0, +5.590e-006
-17.0, +5.583e-006
-16.0, +5.576e-006
-15.0, +5.567e-006
-14.0, +5.562e-006
-13.0, +5.555e-006
-12.0, +5.547e-006
-11.0, +5.540e-006
-10.0, +5.533e-006
-9.0, +5.526e-006
-8.0, +5.521e-006
-7.0, +5.514e-006
-6.0, +5.513e-006
-5.0, +5.508e-006
-4.0, +5.503e-006
-3.0, +5.494e-006
-2.0, +5.494e-006
-1.0, +5.487e-006
0.0, +5.477e-006
1.0, +5.465e-006
2.0, +5.458e-006
3.0, +5.449e-006
4.0, +5.444e-006
5.0, +5.431e-006
6.0, +5.423e-006
7.0, +5.419e-006
8.0, +5.418e-006
9.0, +5.415e-006
10.0, +5.415e-006
11.0, +5.409e-006
12.0, +5.402e-006
13.0, +5.396e-006
14.0, +5.390e-006
15.0, +5.383e-006
16.0, +5.377e-006
17.0, +5.369e-006
18.0, +5.368e-006
19.0, +5.363e-006
20.0, +5.357e-006
21.0, +5.351e-006
22.0, +5.343e-006
23.0, +5.334e-006
24.0, +5.324e-006
25.0, +5.311e-006
26.0, +5.304e-006
27.0, +5.296e-006
28.0, +5.289e-006
29.0, +5.283e-006
30.0, +5.277e-006
31.0, +5.274e-006
32.0, +5.274e-006
33.0, +5.271e-006
34.0, +5.271e-006
35.0, +5.266e-006
36.0, +5.264e-006
37.0, +5.259e-006
38.0, +5.253e-006
39.0, +5.246e-006
40.0, +5.239e-006
41.0, +5.232e-006
42.0, +5.230e-006
43.0, +5.226e-006
44.0, +5.224e-006
45.0, +5.223e-006
46.0, +5.223e-006
47.0, +5.223e-006
48.0, +5.223e-006
49.0, +5.221e-006
50.0, +5.221e-006
51.0, +5.220e-006
52.0, +5.219e-006
53.0, +5.216e-006
54.0, +5.212e-006
55.0, +5.207e-006
56.0, +5.201e-006
57.0, +5.195e-006
58.0, +5.191e-006
59.0, +5.184e-006
60.0, +5.181e-006
61.0, +5.178e-006
62.0, +5.176e-006
63.0, +5.175e-006
64.0, +5.174e-006
65.0, +5.171e-006
66.0, +5.171e-006
67.0, +5.169e-006
68.0, +5.166e-006
69.0, +5.161e-006
70.0, +5.154e-006
71.0, +5.150e-006
72.0, +5.145e-006
73.0, +5.139e-006
74.0, +5.137e-006
75.0, +5.133e-006
76.0, +5.131e-006
77.0, +5.130e-006
78.0, +5.128e-006
79.0, +5.126e-006
80.0, +5.124e-006
81.0, +5.120e-006
82.0, +5.120e-006
83.0, +5.117e-006
84.0, +5.113e-006
85.0, +5.110e-006
86.0, +5.106e-006
87.0, +5.101e-006
88.0, +5.096e-006
89.0, +5.089e-006
90.0, +5.088e-006
91.0, +5.086e-006
92.0, +5.083e-006
93.0, +5.082e-006
94.0, +5.080e-006
95.0, +5.079e-006
96.0, +5.079e-006
97.0, +5.076e-006
98.0, +5.076e-006
99.0, +5.076e-006
100.0, +5.076e-006
101.0, +5.075e-006
102.0, +5.075e-006
103.0, +5.074e-006
104.0, +5.071e-006
105.0, +5.066e-006
106.0, +5.066e-006
107.0, +5.062e-006
108.0, +5.060e-006
109.0, +5.055e-006
110.0, +5.050e-006
111.0, +5.050e-006
112.0, +5.047e-006
113.0, +5.042e-006
114.0, +5.044e-006
115.0, +5.041e-006
116.0, +5.039e-006
117.0, +5.038e-006
118.0, +5.034e-006
119.0, +5.035e-006
120.0, +5.034e-006
121.0, +5.030e-006
122.0, +5.030e-006
123.0, +5.031e-006
124.0, +5.031e-006
125.0, +5.031e-006
126.0, +5.029e-006
127.0, +5.029e-006
128.0, +5.028e-006
129.0, +5.028e-006
130.0, +5.027e-006
131.0, +5.026e-006
132.0, +5.026e-006
133.0, +5.026e-006
134.0, +5.026e-006
135.0, +5.026e-006
136.0, +5.026e-006
137.0, +5.026e-006
138.0, +5.027e-006
139.0, +5.027e-006
140.0, +5.027e-006
141.0, +5.027e-006
142.0, +5.027e-006
143.0, +5.027e-006
144.0, +5.027e-006
145.0, +5.026e-006
146.0, +5.026e-006
147.0, +5.026e-006
148.0, +5.026e-006
149.0, +5.026e-006
150.0, +5.026e-006
151.0, +5.026e-006
152.0, +5.026e-006
153.0, +5.026e-006
154.0, +5.026e-006
155.0, +5.026e-006
156.0, +5.026e-006
157.0, +5.026e-006
158.0, +5.026e-006
159.0, +5.026e-006
160.0, +5.026e-006
161.0, +5.026e-006
162.0, +5.026e-006
163.0, +5.026e-006
164.0, +5.026e-006
165.0, +5.025e-006
166.0, +5.025e-006
167.0, +5.025e-006
168.0, +5.024e-006
169.0, +5.024e-006
170.0, +5.025e-006
171.0, +5.024e-006
172.0, +5.025e-006
173.0, +5.025e-006
174.0, +5.025e-006
175.0, +5.026e-006
176.0, +5.026e-006
177.0, +5.026e-006
178.0, +5.026e-006
179.0, +5.026e-006
180.0, +5.026e-006
181.0, +5.026e-006
182.0, +5.026e-006
183.0, +5.026e-006
184.0, +5.026e-006
185.0, +5.026e-006
186.0, +5.026e-006
187.0, +5.026e-006
188.0, +5.025e-006
189.0, +5.026e-006
190.0, +5.026e-006
191.0, +5.026e-006
192.0, +5.026e-006
193.0, +5.025e-006
194.0, +5.025e-006
195.0, +5.025e-006
196.0, +5.025e-006
197.0, +5.025e-006
198.0, +5.025e-006
199.0, +5.025e-006
200.0, +5.025e-006
201.0, +5.025e-006
202.0, +5.026e-006
203.0, +5.026e-006
204.0, +5.026e-006
205.0, +5.026e-006
206.0, +5.026e-006
207.0, +5.026e-006
208.0, +5.026e-006
209.0, +5.026e-006
210.0, +5.026e-006
211.0, +5.025e-006
212.0, +5.026e-006
213.0, +5.026e-006
214.0, +5.026e-006
215.0, +5.025e-006
216.0, +5.025e-006
217.0, +5.025e-006
218.0, +5.025e-006
219.0, +5.025e-006
220.0, +5.025e-006
221.0, +5.025e-006
222.0, +5.026e-006
223.0, +5.026e-006
224.0, +5.026e-006
225.0, +5.026e-006
226.0, +5.026e-006
227.0, +5.026e-006
228.0, +5.026e-006
229.0, +5.026e-006
230.0, +5.026e-006
231.0, +5.026e-006
232.0, +5.026e-006
233.0, +5.026e-006
234.0, +5.026e-006
235.0, +5.026e-006
236.0, +5.026e-006
237.0, +5.026e-006
238.0, +5.026e-006
239.0, +5.026e-006
240.0, +5.026e-006
241.0, +5.026e-006
242.0, +5.026e-006
243.0, +5.026e-006
244.0, +5.026e-006
245.0, +5.026e-006
246.0, +5.026e-006
247.0, +5.026e-006
248.0, +5.026e-006
249.0, +5.026e-006
250.0, +5.027e-006
251.0, +5.027e-006
252.0, +5.027e-006
253.0, +5.027e-006
254.0, +5.027e-006
255.0, +5.027e-006
256.0, +5.027e-006
257.0, +5.026e-006
258.0, +5.026e-006
259.0, +5.027e-006
260.0, +5.027e-006
261.0, +5.027e-006
262.0, +5.027e-006
263.0, +5.027e-006
264.0, +5.027e-006
265.0, +5.027e-006
266.0, +5.027e-006
267.0, +5.027e-006
268.0, +5.027e-006
269.0, +5.028e-006
270.0, +5.028e-006
271.0, +5.028e-006
272.0, +5.028e-006
273.0, +5.028e-006
274.0, +5.028e-006
275.0, +5.029e-006
276.0, +5.028e-006
277.0, +5.028e-006
278.0, +5.028e-006
279.0, +5.028e-006
280.0, +5.028e-006
281.0, +5.028e-006
282.0, +5.028e-006
283.0, +5.029e-006
284.0, +5.030e-006
285.0, +5.031e-006
286.0, +5.032e-006
287.0, +5.033e-006
288.0, +5.032e-006
289.0, +5.032e-006
290.0, +5.033e-006
291.0, +5.036e-006
292.0, +5.034e-006
293.0, +5.036e-006
294.0, +5.036e-006
295.0, +5.038e-006
296.0, +5.037e-006
297.0, +5.037e-006
298.0, +5.037e-006
299.0, +5.033e-006
300.0, +5.035e-006
*
**
