# Supplementary material for: DFT and CV data of 4-phenyl-substituted dichloro(bis{2-[1-(phenyl)-1H-1,2,3-triazol-4-yl-κN3]pyridine-κN})iron(II) coordination compounds
Source: Data Brief. 2018 Oct 27;21:1458–71. doi: 10.1016/j.dib.2018.10.085 (PMC6234228; doi:10.1016/j.dib.2018.10.085)
Supplement: Supplementary file 4 — Supplementary material. [file mmc4.zip › Fe_CV_raw_data/FeL3-2/100_01.TXT]

Date: 10-Apr-2017
Time: 14:38:54
Label: 
Cyclic Voltammetry

Exp. Conditions:
Init E (mV) = 300
High E (mV) = 300
Low E (mV) = -500
Init P/N = N
V (mV/sec) = 100
Number of Segments = 2
Sample Interval (mV) = 1
Quiet Time (sec) = 10
Sensitivity (A/V) = 1E-5

2 Sets of Data
Total Number of Data Points = 1600
##
Potential (mV), Current (A)

Segment = 1
Negative
Number of Data Points = 800
#
299.0, +1.712e-006
298.0, +1.658e-006
297.0, +1.623e-006
296.0, +1.598e-006
295.0, +1.573e-006
294.0, +1.549e-006
293.0, +1.535e-006
292.0, +1.524e-006
291.0, +1.513e-006
290.0, +1.499e-006
289.0, +1.492e-006
288.0, +1.472e-006
287.0, +1.465e-006
286.0, +1.449e-006
285.0, +1.437e-006
284.0, +1.420e-006
283.0, +1.409e-006
282.0, +1.394e-006
281.0, +1.391e-006
280.0, +1.370e-006
279.0, +1.366e-006
278.0, +1.353e-006
277.0, +1.347e-006
276.0, +1.338e-006
275.0, +1.331e-006
274.0, +1.324e-006
273.0, +1.324e-006
272.0, +1.311e-006
271.0, +1.311e-006
270.0, +1.303e-006
269.0, +1.298e-006
268.0, +1.291e-006
267.0, +1.284e-006
266.0, +1.276e-006
265.0, +1.275e-006
264.0, +1.259e-006
263.0, +1.257e-006
262.0, +1.248e-006
261.0, +1.243e-006
260.0, +1.235e-006
259.0, +1.229e-006
258.0, +1.215e-006
257.0, +1.215e-006
256.0, +1.198e-006
255.0, +1.191e-006
254.0, +1.182e-006
253.0, +1.176e-006
252.0, +1.167e-006
251.0, +1.164e-006
250.0, +1.154e-006
249.0, +1.154e-006
248.0, +1.147e-006
247.0, +1.141e-006
246.0, +1.134e-006
245.0, +1.130e-006
244.0, +1.124e-006
243.0, +1.123e-006
242.0, +1.121e-006
241.0, +1.121e-006
240.0, +1.113e-006
239.0, +1.113e-006
238.0, +1.106e-006
237.0, +1.101e-006
236.0, +1.094e-006
235.0, +1.087e-006
234.0, +1.080e-006
233.0, +1.080e-006
232.0, +1.063e-006
231.0, +1.063e-006
230.0, +1.056e-006
229.0, +1.055e-006
228.0, +1.048e-006
227.0, +1.043e-006
226.0, +1.031e-006
225.0, +1.034e-006
224.0, +1.019e-006
223.0, +1.013e-006
222.0, +9.997e-007
221.0, +9.927e-007
220.0, +9.844e-007
219.0, +9.818e-007
218.0, +9.761e-007
217.0, +9.770e-007
216.0, +9.692e-007
215.0, +9.692e-007
214.0, +9.648e-007
213.0, +9.639e-007
212.0, +9.604e-007
211.0, +9.565e-007
210.0, +9.504e-007
209.0, +9.495e-007
208.0, +9.412e-007
207.0, +9.399e-007
206.0, +9.338e-007
205.0, +9.308e-007
204.0, +9.277e-007
203.0, +9.269e-007
202.0, +9.256e-007
201.0, +9.269e-007
200.0, +9.195e-007
199.0, +9.195e-007
198.0, +9.155e-007
197.0, +9.147e-007
196.0, +9.094e-007
195.0, +9.038e-007
194.0, +8.968e-007
193.0, +8.963e-007
192.0, +8.859e-007
191.0, +8.833e-007
190.0, +8.772e-007
189.0, +8.754e-007
188.0, +8.741e-007
187.0, +8.741e-007
186.0, +8.706e-007
185.0, +8.741e-007
184.0, +8.623e-007
183.0, +8.610e-007
182.0, +8.545e-007
181.0, +8.493e-007
180.0, +8.423e-007
179.0, +8.375e-007
178.0, +8.275e-007
177.0, +8.309e-007
176.0, +8.179e-007
175.0, +8.144e-007
174.0, +8.061e-007
173.0, +8.017e-007
172.0, +7.956e-007
171.0, +7.917e-007
170.0, +7.852e-007
169.0, +7.856e-007
168.0, +7.765e-007
167.0, +7.760e-007
166.0, +7.717e-007
165.0, +7.704e-007
164.0, +7.690e-007
163.0, +7.651e-007
162.0, +7.590e-007
161.0, +7.581e-007
160.0, +7.512e-007
159.0, +7.459e-007
158.0, +7.398e-007
157.0, +7.346e-007
156.0, +7.315e-007
155.0, +7.307e-007
154.0, +7.298e-007
153.0, +7.298e-007
152.0, +7.241e-007
151.0, +7.241e-007
150.0, +7.220e-007
149.0, +7.215e-007
148.0, +7.198e-007
147.0, +7.154e-007
146.0, +7.098e-007
145.0, +7.098e-007
144.0, +6.997e-007
143.0, +6.954e-007
142.0, +6.893e-007
141.0, +6.840e-007
140.0, +6.814e-007
139.0, +6.801e-007
138.0, +6.788e-007
137.0, +6.818e-007
136.0, +6.710e-007
135.0, +6.688e-007
134.0, +6.635e-007
133.0, +6.592e-007
132.0, +6.522e-007
131.0, +6.444e-007
130.0, +6.352e-007
129.0, +6.339e-007
128.0, +6.226e-007
127.0, +6.156e-007
126.0, +6.060e-007
125.0, +5.995e-007
124.0, +5.933e-007
123.0, +5.886e-007
122.0, +5.859e-007
121.0, +5.851e-007
120.0, +5.781e-007
119.0, +5.781e-007
118.0, +5.759e-007
117.0, +5.750e-007
116.0, +5.742e-007
115.0, +5.685e-007
114.0, +5.620e-007
113.0, +5.620e-007
112.0, +5.550e-007
111.0, +5.502e-007
110.0, +5.441e-007
109.0, +5.380e-007
108.0, +5.367e-007
107.0, +5.362e-007
106.0, +5.345e-007
105.0, +5.345e-007
104.0, +5.280e-007
103.0, +5.253e-007
102.0, +5.205e-007
101.0, +5.140e-007
100.0, +5.070e-007
99.0, +5.001e-007
98.0, +4.931e-007
97.0, +4.922e-007
96.0, +4.813e-007
95.0, +4.787e-007
94.0, +4.765e-007
93.0, +4.739e-007
92.0, +4.708e-007
91.0, +4.634e-007
90.0, +4.543e-007
89.0, +4.482e-007
88.0, +4.355e-007
87.0, +4.233e-007
86.0, +4.120e-007
85.0, +4.011e-007
84.0, +3.945e-007
83.0, +3.898e-007
82.0, +3.884e-007
81.0, +3.850e-007
80.0, +3.789e-007
79.0, +3.732e-007
78.0, +3.675e-007
77.0, +3.605e-007
76.0, +3.536e-007
75.0, +3.466e-007
74.0, +3.422e-007
73.0, +3.401e-007
72.0, +3.331e-007
71.0, +3.283e-007
70.0, +3.231e-007
69.0, +3.161e-007
68.0, +3.091e-007
67.0, +3.021e-007
66.0, +2.965e-007
65.0, +2.943e-007
64.0, +2.790e-007
63.0, +2.712e-007
62.0, +2.616e-007
61.0, +2.481e-007
60.0, +2.350e-007
59.0, +2.210e-007
58.0, +2.080e-007
57.0, +2.058e-007
56.0, +1.931e-007
55.0, +1.875e-007
54.0, +1.831e-007
53.0, +1.761e-007
52.0, +1.692e-007
51.0, +1.622e-007
50.0, +1.552e-007
49.0, +1.530e-007
48.0, +1.417e-007
47.0, +1.334e-007
46.0, +1.277e-007
45.0, +1.208e-007
44.0, +1.138e-007
43.0, +1.068e-007
42.0, +9.984e-008
41.0, +9.373e-008
40.0, +7.804e-008
39.0, +6.191e-008
38.0, +4.796e-008
37.0, +3.401e-008
36.0, +2.005e-008
35.0, +6.103e-009
34.0, -3.052e-009
33.0, -7.848e-009
32.0, -1.395e-008
31.0, -2.049e-008
30.0, -2.747e-008
29.0, -3.444e-008
28.0, -4.142e-008
27.0, -5.406e-008
26.0, -5.798e-008
25.0, -6.539e-008
24.0, -7.717e-008
23.0, -8.632e-008
22.0, -9.591e-008
21.0, -1.107e-007
20.0, -1.195e-007
19.0, -1.386e-007
18.0, -1.513e-007
17.0, -1.609e-007
16.0, -1.774e-007
15.0, -1.944e-007
14.0, -2.027e-007
13.0, -2.162e-007
12.0, -2.232e-007
11.0, -2.319e-007
10.0, -2.389e-007
9.0, -2.476e-007
8.0, -2.559e-007
7.0, -2.677e-007
6.0, -2.747e-007
5.0, -2.869e-007
4.0, -2.960e-007
3.0, -3.213e-007
2.0, -3.353e-007
1.0, -3.496e-007
0.0, -3.688e-007
-1.0, -3.884e-007
-2.0, -4.020e-007
-3.0, -4.207e-007
-4.0, -4.233e-007
-5.0, -4.312e-007
-6.0, -4.381e-007
-7.0, -4.447e-007
-8.0, -4.538e-007
-9.0, -4.630e-007
-10.0, -4.700e-007
-11.0, -4.826e-007
-12.0, -4.926e-007
-13.0, -5.118e-007
-14.0, -5.262e-007
-15.0, -5.393e-007
-16.0, -5.572e-007
-17.0, -5.716e-007
-18.0, -5.798e-007
-19.0, -5.964e-007
-20.0, -6.021e-007
-21.0, -6.108e-007
-22.0, -6.178e-007
-23.0, -6.208e-007
-24.0, -6.330e-007
-25.0, -6.457e-007
-26.0, -6.531e-007
-27.0, -6.627e-007
-28.0, -6.696e-007
-29.0, -6.832e-007
-30.0, -6.919e-007
-31.0, -6.997e-007
-32.0, -7.084e-007
-33.0, -7.163e-007
-34.0, -7.237e-007
-35.0, -7.337e-007
-36.0, -7.350e-007
-37.0, -7.525e-007
-38.0, -7.625e-007
-39.0, -7.760e-007
-40.0, -7.900e-007
-41.0, -8.035e-007
-42.0, -8.144e-007
-43.0, -8.275e-007
-44.0, -8.292e-007
-45.0, -8.392e-007
-46.0, -8.423e-007
-47.0, -8.488e-007
-48.0, -8.575e-007
-49.0, -8.645e-007
-50.0, -8.715e-007
-51.0, -8.820e-007
-52.0, -8.837e-007
-53.0, -8.946e-007
-54.0, -9.007e-007
-55.0, -9.099e-007
-56.0, -9.225e-007
-57.0, -9.360e-007
-58.0, -9.456e-007
-59.0, -9.591e-007
-60.0, -9.661e-007
-61.0, -9.739e-007
-62.0, -9.770e-007
-63.0, -9.787e-007
-64.0, -9.835e-007
-65.0, -9.866e-007
-66.0, -9.870e-007
-67.0, -9.927e-007
-68.0, -9.949e-007
-69.0, -1.002e-006
-70.0, -1.008e-006
-71.0, -1.010e-006
-72.0, -1.015e-006
-73.0, -1.021e-006
-74.0, -1.023e-006
-75.0, -1.028e-006
-76.0, -1.028e-006
-77.0, -1.029e-006
-78.0, -1.029e-006
-79.0, -1.029e-006
-80.0, -1.035e-006
-81.0, -1.037e-006
-82.0, -1.038e-006
-83.0, -1.042e-006
-84.0, -1.042e-006
-85.0, -1.049e-006
-86.0, -1.051e-006
-87.0, -1.053e-006
-88.0, -1.059e-006
-89.0, -1.065e-006
-90.0, -1.067e-006
-91.0, -1.074e-006
-92.0, -1.074e-006
-93.0, -1.080e-006
-94.0, -1.080e-006
-95.0, -1.080e-006
-96.0, -1.088e-006
-97.0, -1.093e-006
-98.0, -1.096e-006
-99.0, -1.102e-006
-100.0, -1.103e-006
-101.0, -1.111e-006
-102.0, -1.116e-006
-103.0, -1.119e-006
-104.0, -1.126e-006
-105.0, -1.135e-006
-106.0, -1.139e-006
-107.0, -1.149e-006
-108.0, -1.153e-006
-109.0, -1.162e-006
-110.0, -1.165e-006
-111.0, -1.168e-006
-112.0, -1.174e-006
-113.0, -1.183e-006
-114.0, -1.187e-006
-115.0, -1.195e-006
-116.0, -1.199e-006
-117.0, -1.206e-006
-118.0, -1.213e-006
-119.0, -1.215e-006
-120.0, -1.221e-006
-121.0, -1.225e-006
-122.0, -1.225e-006
-123.0, -1.234e-006
-124.0, -1.237e-006
-125.0, -1.244e-006
-126.0, -1.251e-006
-127.0, -1.254e-006
-128.0, -1.270e-006
-129.0, -1.284e-006
-130.0, -1.290e-006
-131.0, -1.307e-006
-132.0, -1.318e-006
-133.0, -1.332e-006
-134.0, -1.346e-006
-135.0, -1.351e-006
-136.0, -1.364e-006
-137.0, -1.379e-006
-138.0, -1.387e-006
-139.0, -1.396e-006
-140.0, -1.403e-006
-141.0, -1.412e-006
-142.0, -1.418e-006
-143.0, -1.426e-006
-144.0, -1.437e-006
-145.0, -1.447e-006
-146.0, -1.456e-006
-147.0, -1.470e-006
-148.0, -1.482e-006
-149.0, -1.502e-006
-150.0, -1.516e-006
-151.0, -1.531e-006
-152.0, -1.550e-006
-153.0, -1.569e-006
-154.0, -1.583e-006
-155.0, -1.598e-006
-156.0, -1.609e-006
-157.0, -1.624e-006
-158.0, -1.635e-006
-159.0, -1.652e-006
-160.0, -1.672e-006
-161.0, -1.693e-006
-162.0, -1.712e-006
-163.0, -1.737e-006
-164.0, -1.756e-006
-165.0, -1.778e-006
-166.0, -1.791e-006
-167.0, -1.806e-006
-168.0, -1.825e-006
-169.0, -1.847e-006
-170.0, -1.861e-006
-171.0, -1.884e-006
-172.0, -1.904e-006
-173.0, -1.931e-006
-174.0, -1.952e-006
-175.0, -1.974e-006
-176.0, -2.000e-006
-177.0, -2.033e-006
-178.0, -2.059e-006
-179.0, -2.086e-006
-180.0, -2.110e-006
-181.0, -2.138e-006
-182.0, -2.159e-006
-183.0, -2.181e-006
-184.0, -2.203e-006
-185.0, -2.227e-006
-186.0, -2.250e-006
-187.0, -2.282e-006
-188.0, -2.310e-006
-189.0, -2.345e-006
-190.0, -2.373e-006
-191.0, -2.406e-006
-192.0, -2.437e-006
-193.0, -2.474e-006
-194.0, -2.501e-006
-195.0, -2.533e-006
-196.0, -2.558e-006
-197.0, -2.593e-006
-198.0, -2.620e-006
-199.0, -2.652e-006
-200.0, -2.682e-006
-201.0, -2.713e-006
-202.0, -2.744e-006
-203.0, -2.785e-006
-204.0, -2.819e-006
-205.0, -2.858e-006
-206.0, -2.889e-006
-207.0, -2.923e-006
-208.0, -2.959e-006
-209.0, -2.994e-006
-210.0, -3.018e-006
-211.0, -3.052e-006
-212.0, -3.081e-006
-213.0, -3.115e-006
-214.0, -3.145e-006
-215.0, -3.180e-006
-216.0, -3.219e-006
-217.0, -3.261e-006
-218.0, -3.290e-006
-219.0, -3.326e-006
-220.0, -3.354e-006
-221.0, -3.394e-006
-222.0, -3.424e-006
-223.0, -3.455e-006
-224.0, -3.488e-006
-225.0, -3.523e-006
-226.0, -3.553e-006
-227.0, -3.594e-006
-228.0, -3.623e-006
-229.0, -3.658e-006
-230.0, -3.686e-006
-231.0, -3.716e-006
-232.0, -3.750e-006
-233.0, -3.783e-006
-234.0, -3.804e-006
-235.0, -3.839e-006
-236.0, -3.865e-006
-237.0, -3.899e-006
-238.0, -3.925e-006
-239.0, -3.952e-006
-240.0, -3.985e-006
-241.0, -4.019e-006
-242.0, -4.041e-006
-243.0, -4.070e-006
-244.0, -4.090e-006
-245.0, -4.113e-006
-246.0, -4.129e-006
-247.0, -4.145e-006
-248.0, -4.163e-006
-249.0, -4.184e-006
-250.0, -4.197e-006
-251.0, -4.218e-006
-252.0, -4.235e-006
-253.0, -4.258e-006
-254.0, -4.272e-006
-255.0, -4.288e-006
-256.0, -4.302e-006
-257.0, -4.317e-006
-258.0, -4.325e-006
-259.0, -4.337e-006
-260.0, -4.342e-006
-261.0, -4.355e-006
-262.0, -4.355e-006
-263.0, -4.363e-006
-264.0, -4.369e-006
-265.0, -4.376e-006
-266.0, -4.380e-006
-267.0, -4.387e-006
-268.0, -4.387e-006
-269.0, -4.395e-006
-270.0, -4.395e-006
-271.0, -4.395e-006
-272.0, -4.398e-006
-273.0, -4.400e-006
-274.0, -4.399e-006
-275.0, -4.400e-006
-276.0, -4.396e-006
-277.0, -4.397e-006
-278.0, -4.394e-006
-279.0, -4.391e-006
-280.0, -4.390e-006
-281.0, -4.389e-006
-282.0, -4.382e-006
-283.0, -4.383e-006
-284.0, -4.375e-006
-285.0, -4.373e-006
-286.0, -4.366e-006
-287.0, -4.360e-006
-288.0, -4.354e-006
-289.0, -4.354e-006
-290.0, -4.347e-006
-291.0, -4.347e-006
-292.0, -4.339e-006
-293.0, -4.338e-006
-294.0, -4.331e-006
-295.0, -4.324e-006
-296.0, -4.319e-006
-297.0, -4.315e-006
-298.0, -4.304e-006
-299.0, -4.303e-006
-300.0, -4.290e-006
-301.0, -4.289e-006
-302.0, -4.280e-006
-303.0, -4.271e-006
-304.0, -4.265e-006
-305.0, -4.261e-006
-306.0, -4.248e-006
-307.0, -4.244e-006
-308.0, -4.231e-006
-309.0, -4.225e-006
-310.0, -4.218e-006
-311.0, -4.210e-006
-312.0, -4.203e-006
-313.0, -4.201e-006
-314.0, -4.192e-006
-315.0, -4.187e-006
-316.0, -4.180e-006
-317.0, -4.176e-006
-318.0, -4.169e-006
-319.0, -4.163e-006
-320.0, -4.158e-006
-321.0, -4.157e-006
-322.0, -4.153e-006
-323.0, -4.153e-006
-324.0, -4.146e-006
-325.0, -4.146e-006
-326.0, -4.140e-006
-327.0, -4.138e-006
-328.0, -4.136e-006
-329.0, -4.136e-006
-330.0, -4.129e-006
-331.0, -4.127e-006
-332.0, -4.120e-006
-333.0, -4.119e-006
-334.0, -4.114e-006
-335.0, -4.109e-006
-336.0, -4.105e-006
-337.0, -4.105e-006
-338.0, -4.099e-006
-339.0, -4.099e-006
-340.0, -4.092e-006
-341.0, -4.091e-006
-342.0, -4.083e-006
-343.0, -4.078e-006
-344.0, -4.074e-006
-345.0, -4.071e-006
-346.0, -4.058e-006
-347.0, -4.055e-006
-348.0, -4.042e-006
-349.0, -4.038e-006
-350.0, -4.030e-006
-351.0, -4.020e-006
-352.0, -4.014e-006
-353.0, -4.014e-006
-354.0, -4.004e-006
-355.0, -4.003e-006
-356.0, -3.994e-006
-357.0, -3.991e-006
-358.0, -3.984e-006
-359.0, -3.977e-006
-360.0, -3.972e-006
-361.0, -3.971e-006
-362.0, -3.965e-006
-363.0, -3.965e-006
-364.0, -3.956e-006
-365.0, -3.956e-006
-366.0, -3.949e-006
-367.0, -3.944e-006
-368.0, -3.939e-006
-369.0, -3.931e-006
-370.0, -3.917e-006
-371.0, -3.909e-006
-372.0, -3.895e-006
-373.0, -3.889e-006
-374.0, -3.877e-006
-375.0, -3.868e-006
-376.0, -3.863e-006
-377.0, -3.861e-006
-378.0, -3.852e-006
-379.0, -3.848e-006
-380.0, -3.841e-006
-381.0, -3.835e-006
-382.0, -3.826e-006
-383.0, -3.819e-006
-384.0, -3.812e-006
-385.0, -3.809e-006
-386.0, -3.799e-006
-387.0, -3.792e-006
-388.0, -3.785e-006
-389.0, -3.780e-006
-390.0, -3.773e-006
-391.0, -3.767e-006
-392.0, -3.762e-006
-393.0, -3.762e-006
-394.0, -3.754e-006
-395.0, -3.748e-006
-396.0, -3.741e-006
-397.0, -3.734e-006
-398.0, -3.728e-006
-399.0, -3.721e-006
-400.0, -3.715e-006
-401.0, -3.715e-006
-402.0, -3.707e-006
-403.0, -3.703e-006
-404.0, -3.693e-006
-405.0, -3.687e-006
-406.0, -3.673e-006
-407.0, -3.666e-006
-408.0, -3.660e-006
-409.0, -3.653e-006
-410.0, -3.643e-006
-411.0, -3.639e-006
-412.0, -3.630e-006
-413.0, -3.630e-006
-414.0, -3.616e-006
-415.0, -3.608e-006
-416.0, -3.605e-006
-417.0, -3.598e-006
-418.0, -3.591e-006
-419.0, -3.586e-006
-420.0, -3.579e-006
-421.0, -3.578e-006
-422.0, -3.573e-006
-423.0, -3.568e-006
-424.0, -3.568e-006
-425.0, -3.567e-006
-426.0, -3.566e-006
-427.0, -3.564e-006
-428.0, -3.557e-006
-429.0, -3.555e-006
-430.0, -3.548e-006
-431.0, -3.543e-006
-432.0, -3.541e-006
-433.0, -3.534e-006
-434.0, -3.527e-006
-435.0, -3.526e-006
-436.0, -3.515e-006
-437.0, -3.513e-006
-438.0, -3.506e-006
-439.0, -3.497e-006
-440.0, -3.496e-006
-441.0, -3.491e-006
-442.0, -3.485e-006
-443.0, -3.486e-006
-444.0, -3.479e-006
-445.0, -3.478e-006
-446.0, -3.474e-006
-447.0, -3.469e-006
-448.0, -3.469e-006
-449.0, -3.469e-006
-450.0, -3.467e-006
-451.0, -3.467e-006
-452.0, -3.461e-006
-453.0, -3.461e-006
-454.0, -3.455e-006
-455.0, -3.453e-006
-456.0, -3.453e-006
-457.0, -3.450e-006
-458.0, -3.444e-006
-459.0, -3.446e-006
-460.0, -3.440e-006
-461.0, -3.442e-006
-462.0, -3.437e-006
-463.0, -3.432e-006
-464.0, -3.434e-006
-465.0, -3.434e-006
-466.0, -3.431e-006
-467.0, -3.431e-006
-468.0, -3.427e-006
-469.0, -3.428e-006
-470.0, -3.428e-006
-471.0, -3.423e-006
-472.0, -3.428e-006
-473.0, -3.428e-006
-474.0, -3.428e-006
-475.0, -3.428e-006
-476.0, -3.427e-006
-477.0, -3.427e-006
-478.0, -3.427e-006
-479.0, -3.422e-006
-480.0, -3.427e-006
-481.0, -3.427e-006
-482.0, -3.427e-006
-483.0, -3.427e-006
-484.0, -3.426e-006
-485.0, -3.427e-006
-486.0, -3.427e-006
-487.0, -3.422e-006
-488.0, -3.428e-006
-489.0, -3.428e-006
-490.0, -3.428e-006
-491.0, -3.429e-006
-492.0, -3.428e-006
-493.0, -3.431e-006
-494.0, -3.431e-006
-495.0, -3.429e-006
-496.0, -3.435e-006
-497.0, -3.435e-006
-498.0, -3.394e-006
-499.0, -3.380e-006
-500.0, -3.368e-006
*
Segment = 2
Positive
Number of Data Points = 800
#
-499.0, -3.161e-006
-498.0, -3.026e-006
-497.0, -2.947e-006
-496.0, -2.880e-006
-495.0, -2.805e-006
-494.0, -2.745e-006
-493.0, -2.693e-006
-492.0, -2.650e-006
-491.0, -2.605e-006
-490.0, -2.563e-006
-489.0, -2.521e-006
-488.0, -2.486e-006
-487.0, -2.450e-006
-486.0, -2.411e-006
-485.0, -2.369e-006
-484.0, -2.337e-006
-483.0, -2.302e-006
-482.0, -2.274e-006
-481.0, -2.240e-006
-480.0, -2.213e-006
-479.0, -2.188e-006
-478.0, -2.160e-006
-477.0, -2.132e-006
-476.0, -2.104e-006
-475.0, -2.076e-006
-474.0, -2.055e-006
-473.0, -2.027e-006
-472.0, -2.002e-006
-471.0, -1.980e-006
-470.0, -1.953e-006
-469.0, -1.932e-006
-468.0, -1.910e-006
-467.0, -1.882e-006
-466.0, -1.861e-006
-465.0, -1.840e-006
-464.0, -1.820e-006
-463.0, -1.805e-006
-462.0, -1.786e-006
-461.0, -1.766e-006
-460.0, -1.746e-006
-459.0, -1.726e-006
-458.0, -1.706e-006
-457.0, -1.685e-006
-456.0, -1.665e-006
-455.0, -1.649e-006
-454.0, -1.628e-006
-453.0, -1.612e-006
-452.0, -1.598e-006
-451.0, -1.578e-006
-450.0, -1.564e-006
-449.0, -1.544e-006
-448.0, -1.524e-006
-447.0, -1.508e-006
-446.0, -1.488e-006
-445.0, -1.467e-006
-444.0, -1.453e-006
-443.0, -1.439e-006
-442.0, -1.429e-006
-441.0, -1.415e-006
-440.0, -1.403e-006
-439.0, -1.395e-006
-438.0, -1.381e-006
-437.0, -1.365e-006
-436.0, -1.346e-006
-435.0, -1.327e-006
-434.0, -1.313e-006
-433.0, -1.292e-006
-432.0, -1.272e-006
-431.0, -1.258e-006
-430.0, -1.244e-006
-429.0, -1.232e-006
-428.0, -1.219e-006
-427.0, -1.205e-006
-426.0, -1.198e-006
-425.0, -1.184e-006
-424.0, -1.169e-006
-423.0, -1.152e-006
-422.0, -1.135e-006
-421.0, -1.120e-006
-420.0, -1.106e-006
-419.0, -1.086e-006
-418.0, -1.072e-006
-417.0, -1.059e-006
-416.0, -1.049e-006
-415.0, -1.039e-006
-414.0, -1.026e-006
-413.0, -1.012e-006
-412.0, -1.004e-006
-411.0, -9.931e-007
-410.0, -9.835e-007
-409.0, -9.665e-007
-408.0, -9.543e-007
-407.0, -9.395e-007
-406.0, -9.247e-007
-405.0, -9.077e-007
-404.0, -8.942e-007
-403.0, -8.759e-007
-402.0, -8.650e-007
-401.0, -8.506e-007
-400.0, -8.427e-007
-399.0, -8.270e-007
-398.0, -8.100e-007
-397.0, -7.935e-007
-396.0, -7.795e-007
-395.0, -7.651e-007
-394.0, -7.525e-007
-393.0, -7.324e-007
-392.0, -7.211e-007
-391.0, -7.106e-007
-390.0, -6.984e-007
-389.0, -6.845e-007
-388.0, -6.710e-007
-387.0, -6.579e-007
-386.0, -6.500e-007
-385.0, -6.369e-007
-384.0, -6.260e-007
-383.0, -6.169e-007
-382.0, -6.086e-007
-381.0, -5.955e-007
-380.0, -5.811e-007
-379.0, -5.611e-007
-378.0, -5.463e-007
-377.0, -5.306e-007
-376.0, -5.131e-007
-375.0, -4.935e-007
-374.0, -4.787e-007
-373.0, -4.652e-007
-372.0, -4.569e-007
-371.0, -4.434e-007
-370.0, -4.316e-007
-369.0, -4.146e-007
-368.0, -4.007e-007
-367.0, -3.845e-007
-366.0, -3.653e-007
-365.0, -3.457e-007
-364.0, -3.313e-007
-363.0, -3.113e-007
-362.0, -2.991e-007
-361.0, -2.851e-007
-360.0, -2.734e-007
-359.0, -2.638e-007
-358.0, -2.502e-007
-357.0, -2.363e-007
-356.0, -2.280e-007
-355.0, -2.145e-007
-354.0, -2.049e-007
-353.0, -1.883e-007
-352.0, -1.722e-007
-351.0, -1.578e-007
-350.0, -1.417e-007
-349.0, -1.225e-007
-348.0, -1.059e-007
-347.0, -8.763e-008
-346.0, -7.629e-008
-345.0, -5.929e-008
-344.0, -5.057e-008
-343.0, -3.880e-008
-342.0, -3.008e-008
-341.0, -2.311e-008
-340.0, -1.613e-008
-339.0, +1.308e-009
-338.0, +1.221e-008
-337.0, +3.139e-008
-336.0, +4.534e-008
-335.0, +6.365e-008
-334.0, +8.458e-008
-333.0, +1.055e-007
-332.0, +1.155e-007
-331.0, +1.269e-007
-330.0, +1.338e-007
-329.0, +1.478e-007
-328.0, +1.574e-007
-327.0, +1.644e-007
-326.0, +1.722e-007
-325.0, +1.827e-007
-324.0, +1.927e-007
-323.0, +2.132e-007
-322.0, +2.267e-007
-321.0, +2.407e-007
-320.0, +2.550e-007
-319.0, +2.734e-007
-318.0, +2.912e-007
-317.0, +3.087e-007
-316.0, +3.161e-007
-315.0, +3.244e-007
-314.0, +3.322e-007
-313.0, +3.457e-007
-312.0, +3.544e-007
-311.0, +3.614e-007
-310.0, +3.701e-007
-309.0, +3.806e-007
-308.0, +3.898e-007
-307.0, +4.072e-007
-306.0, +4.190e-007
-305.0, +4.329e-007
-304.0, +4.469e-007
-303.0, +4.617e-007
-302.0, +4.783e-007
-301.0, +4.961e-007
-300.0, +5.057e-007
-299.0, +5.153e-007
-298.0, +5.223e-007
-297.0, +5.354e-007
-296.0, +5.463e-007
-295.0, +5.541e-007
-294.0, +5.628e-007
-293.0, +5.737e-007
-292.0, +5.824e-007
-291.0, +6.012e-007
-290.0, +6.138e-007
-289.0, +6.287e-007
-288.0, +6.430e-007
-287.0, +6.609e-007
-286.0, +6.779e-007
-285.0, +6.971e-007
-284.0, +7.063e-007
-283.0, +7.185e-007
-282.0, +7.289e-007
-281.0, +7.438e-007
-280.0, +7.520e-007
-279.0, +7.664e-007
-278.0, +7.856e-007
-277.0, +8.065e-007
-276.0, +8.244e-007
-275.0, +8.453e-007
-274.0, +8.628e-007
-273.0, +8.837e-007
-272.0, +8.972e-007
-271.0, +9.120e-007
-270.0, +9.260e-007
-269.0, +9.404e-007
-268.0, +9.504e-007
-267.0, +9.700e-007
-266.0, +9.888e-007
-265.0, +1.011e-006
-264.0, +1.026e-006
-263.0, +1.047e-006
-262.0, +1.068e-006
-261.0, +1.094e-006
-260.0, +1.111e-006
-259.0, +1.134e-006
-258.0, +1.154e-006
-257.0, +1.181e-006
-256.0, +1.202e-006
-255.0, +1.229e-006
-254.0, +1.252e-006
-253.0, +1.274e-006
-252.0, +1.294e-006
-251.0, +1.315e-006
-250.0, +1.331e-006
-249.0, +1.359e-006
-248.0, +1.380e-006
-247.0, +1.408e-006
-246.0, +1.434e-006
-245.0, +1.460e-006
-244.0, +1.485e-006
-243.0, +1.511e-006
-242.0, +1.527e-006
-241.0, +1.555e-006
-240.0, +1.576e-006
-239.0, +1.603e-006
-238.0, +1.629e-006
-237.0, +1.658e-006
-236.0, +1.686e-006
-235.0, +1.718e-006
-234.0, +1.740e-006
-233.0, +1.770e-006
-232.0, +1.793e-006
-231.0, +1.821e-006
-230.0, +1.848e-006
-229.0, +1.878e-006
-228.0, +1.903e-006
-227.0, +1.936e-006
-226.0, +1.963e-006
-225.0, +1.995e-006
-224.0, +2.022e-006
-223.0, +2.052e-006
-222.0, +2.079e-006
-221.0, +2.112e-006
-220.0, +2.137e-006
-219.0, +2.168e-006
-218.0, +2.196e-006
-217.0, +2.225e-006
-216.0, +2.250e-006
-215.0, +2.284e-006
-214.0, +2.312e-006
-213.0, +2.344e-006
-212.0, +2.369e-006
-211.0, +2.397e-006
-210.0, +2.423e-006
-209.0, +2.454e-006
-208.0, +2.475e-006
-207.0, +2.505e-006
-206.0, +2.533e-006
-205.0, +2.565e-006
-204.0, +2.593e-006
-203.0, +2.622e-006
-202.0, +2.644e-006
-201.0, +2.679e-006
-200.0, +2.702e-006
-199.0, +2.730e-006
-198.0, +2.754e-006
-197.0, +2.781e-006
-196.0, +2.808e-006
-195.0, +2.841e-006
-194.0, +2.861e-006
-193.0, +2.887e-006
-192.0, +2.905e-006
-191.0, +2.932e-006
-190.0, +2.955e-006
-189.0, +2.982e-006
-188.0, +3.004e-006
-187.0, +3.031e-006
-186.0, +3.052e-006
-185.0, +3.081e-006
-184.0, +3.098e-006
-183.0, +3.124e-006
-182.0, +3.145e-006
-181.0, +3.171e-006
-180.0, +3.193e-006
-179.0, +3.217e-006
-178.0, +3.234e-006
-177.0, +3.258e-006
-176.0, +3.273e-006
-175.0, +3.289e-006
-174.0, +3.305e-006
-173.0, +3.328e-006
-172.0, +3.348e-006
-171.0, +3.374e-006
-170.0, +3.393e-006
-169.0, +3.414e-006
-168.0, +3.433e-006
-167.0, +3.454e-006
-166.0, +3.468e-006
-165.0, +3.483e-006
-164.0, +3.492e-006
-163.0, +3.511e-006
-162.0, +3.527e-006
-161.0, +3.547e-006
-160.0, +3.562e-006
-159.0, +3.583e-006
-158.0, +3.602e-006
-157.0, +3.622e-006
-156.0, +3.634e-006
-155.0, +3.653e-006
-154.0, +3.662e-006
-153.0, +3.676e-006
-152.0, +3.683e-006
-151.0, +3.695e-006
-150.0, +3.707e-006
-149.0, +3.726e-006
-148.0, +3.735e-006
-147.0, +3.753e-006
-146.0, +3.766e-006
-145.0, +3.785e-006
-144.0, +3.796e-006
-143.0, +3.811e-006
-142.0, +3.820e-006
-141.0, +3.832e-006
-140.0, +3.839e-006
-139.0, +3.849e-006
-138.0, +3.852e-006
-137.0, +3.864e-006
-136.0, +3.871e-006
-135.0, +3.882e-006
-134.0, +3.890e-006
-133.0, +3.904e-006
-132.0, +3.913e-006
-131.0, +3.927e-006
-130.0, +3.934e-006
-129.0, +3.945e-006
-128.0, +3.950e-006
-127.0, +3.963e-006
-126.0, +3.970e-006
-125.0, +3.980e-006
-124.0, +3.986e-006
-123.0, +3.995e-006
-122.0, +3.997e-006
-121.0, +4.010e-006
-120.0, +4.011e-006
-119.0, +4.018e-006
-118.0, +4.024e-006
-117.0, +4.031e-006
-116.0, +4.036e-006
-115.0, +4.043e-006
-114.0, +4.043e-006
-113.0, +4.048e-006
-112.0, +4.048e-006
-111.0, +4.050e-006
-110.0, +4.050e-006
-109.0, +4.053e-006
-108.0, +4.054e-006
-107.0, +4.058e-006
-106.0, +4.058e-006
-105.0, +4.065e-006
-104.0, +4.066e-006
-103.0, +4.072e-006
-102.0, +4.076e-006
-101.0, +4.082e-006
-100.0, +4.082e-006
-99.0, +4.089e-006
-98.0, +4.086e-006
-97.0, +4.092e-006
-96.0, +4.092e-006
-95.0, +4.092e-006
-94.0, +4.092e-006
-93.0, +4.095e-006
-92.0, +4.095e-006
-91.0, +4.099e-006
-90.0, +4.099e-006
-89.0, +4.099e-006
-88.0, +4.099e-006
-87.0, +4.099e-006
-86.0, +4.099e-006
-85.0, +4.099e-006
-84.0, +4.099e-006
-83.0, +4.099e-006
-82.0, +4.099e-006
-81.0, +4.099e-006
-80.0, +4.099e-006
-79.0, +4.099e-006
-78.0, +4.099e-006
-77.0, +4.099e-006
-76.0, +4.099e-006
-75.0, +4.099e-006
-74.0, +4.099e-006
-73.0, +4.099e-006
-72.0, +4.099e-006
-71.0, +4.099e-006
-70.0, +4.100e-006
-69.0, +4.101e-006
-68.0, +4.101e-006
-67.0, +4.102e-006
-66.0, +4.101e-006
-65.0, +4.102e-006
-64.0, +4.103e-006
-63.0, +4.102e-006
-62.0, +4.103e-006
-61.0, +4.104e-006
-60.0, +4.103e-006
-59.0, +4.104e-006
-58.0, +4.102e-006
-57.0, +4.102e-006
-56.0, +4.102e-006
-55.0, +4.102e-006
-54.0, +4.103e-006
-53.0, +4.105e-006
-52.0, +4.104e-006
-51.0, +4.105e-006
-50.0, +4.105e-006
-49.0, +4.109e-006
-48.0, +4.108e-006
-47.0, +4.109e-006
-46.0, +4.109e-006
-45.0, +4.114e-006
-44.0, +4.113e-006
-43.0, +4.119e-006
-42.0, +4.116e-006
-41.0, +4.121e-006
-40.0, +4.120e-006
-39.0, +4.126e-006
-38.0, +4.129e-006
-37.0, +4.136e-006
-36.0, +4.133e-006
-35.0, +4.141e-006
-34.0, +4.139e-006
-33.0, +4.149e-006
-32.0, +4.149e-006
-31.0, +4.150e-006
-30.0, +4.153e-006
-29.0, +4.164e-006
-28.0, +4.165e-006
-27.0, +4.173e-006
-26.0, +4.172e-006
-25.0, +4.179e-006
-24.0, +4.181e-006
-23.0, +4.183e-006
-22.0, +4.184e-006
-21.0, +4.188e-006
-20.0, +4.189e-006
-19.0, +4.194e-006
-18.0, +4.194e-006
-17.0, +4.196e-006
-16.0, +4.196e-006
-15.0, +4.197e-006
-14.0, +4.198e-006
-13.0, +4.199e-006
-12.0, +4.200e-006
-11.0, +4.201e-006
-10.0, +4.202e-006
-9.0, +4.208e-006
-8.0, +4.211e-006
-7.0, +4.216e-006
-6.0, +4.221e-006
-5.0, +4.228e-006
-4.0, +4.232e-006
-3.0, +4.239e-006
-2.0, +4.240e-006
-1.0, +4.243e-006
0.0, +4.244e-006
1.0, +4.245e-006
2.0, +4.247e-006
3.0, +4.248e-006
4.0, +4.248e-006
5.0, +4.250e-006
6.0, +4.250e-006
7.0, +4.255e-006
8.0, +4.255e-006
9.0, +4.259e-006
10.0, +4.265e-006
11.0, +4.272e-006
12.0, +4.274e-006
13.0, +4.281e-006
14.0, +4.282e-006
15.0, +4.289e-006
16.0, +4.290e-006
17.0, +4.290e-006
18.0, +4.292e-006
19.0, +4.296e-006
20.0, +4.298e-006
21.0, +4.301e-006
22.0, +4.302e-006
23.0, +4.306e-006
24.0, +4.308e-006
25.0, +4.310e-006
26.0, +4.314e-006
27.0, +4.319e-006
28.0, +4.320e-006
29.0, +4.326e-006
30.0, +4.328e-006
31.0, +4.332e-006
32.0, +4.333e-006
33.0, +4.334e-006
34.0, +4.335e-006
35.0, +4.338e-006
36.0, +4.338e-006
37.0, +4.339e-006
38.0, +4.339e-006
39.0, +4.341e-006
40.0, +4.341e-006
41.0, +4.341e-006
42.0, +4.342e-006
43.0, +4.342e-006
44.0, +4.342e-006
45.0, +4.343e-006
46.0, +4.343e-006
47.0, +4.343e-006
48.0, +4.342e-006
49.0, +4.342e-006
50.0, +4.342e-006
51.0, +4.343e-006
52.0, +4.341e-006
53.0, +4.341e-006
54.0, +4.340e-006
55.0, +4.340e-006
56.0, +4.338e-006
57.0, +4.337e-006
58.0, +4.336e-006
59.0, +4.336e-006
60.0, +4.332e-006
61.0, +4.329e-006
62.0, +4.323e-006
63.0, +4.319e-006
64.0, +4.313e-006
65.0, +4.309e-006
66.0, +4.306e-006
67.0, +4.303e-006
68.0, +4.301e-006
69.0, +4.300e-006
70.0, +4.299e-006
71.0, +4.298e-006
72.0, +4.296e-006
73.0, +4.293e-006
74.0, +4.293e-006
75.0, +4.289e-006
76.0, +4.285e-006
77.0, +4.279e-006
78.0, +4.273e-006
79.0, +4.267e-006
80.0, +4.262e-006
81.0, +4.255e-006
82.0, +4.251e-006
83.0, +4.248e-006
84.0, +4.247e-006
85.0, +4.246e-006
86.0, +4.246e-006
87.0, +4.245e-006
88.0, +4.245e-006
89.0, +4.245e-006
90.0, +4.245e-006
91.0, +4.245e-006
92.0, +4.245e-006
93.0, +4.243e-006
94.0, +4.239e-006
95.0, +4.235e-006
96.0, +4.230e-006
97.0, +4.224e-006
98.0, +4.220e-006
99.0, +4.213e-006
100.0, +4.207e-006
101.0, +4.204e-006
102.0, +4.201e-006
103.0, +4.200e-006
104.0, +4.199e-006
105.0, +4.196e-006
106.0, +4.196e-006
107.0, +4.194e-006
108.0, +4.191e-006
109.0, +4.187e-006
110.0, +4.181e-006
111.0, +4.175e-006
112.0, +4.168e-006
113.0, +4.159e-006
114.0, +4.156e-006
115.0, +4.146e-006
116.0, +4.139e-006
117.0, +4.131e-006
118.0, +4.125e-006
119.0, +4.118e-006
120.0, +4.113e-006
121.0, +4.104e-006
122.0, +4.104e-006
123.0, +4.102e-006
124.0, +4.102e-006
125.0, +4.100e-006
126.0, +4.100e-006
127.0, +4.100e-006
128.0, +4.100e-006
129.0, +4.099e-006
130.0, +4.099e-006
131.0, +4.097e-006
132.0, +4.097e-006
133.0, +4.095e-006
134.0, +4.092e-006
135.0, +4.086e-006
136.0, +4.082e-006
137.0, +4.075e-006
138.0, +4.074e-006
139.0, +4.068e-006
140.0, +4.065e-006
141.0, +4.061e-006
142.0, +4.060e-006
143.0, +4.058e-006
144.0, +4.058e-006
145.0, +4.053e-006
146.0, +4.052e-006
147.0, +4.051e-006
148.0, +4.051e-006
149.0, +4.050e-006
150.0, +4.050e-006
151.0, +4.050e-006
152.0, +4.050e-006
153.0, +4.050e-006
154.0, +4.050e-006
155.0, +4.049e-006
156.0, +4.049e-006
157.0, +4.046e-006
158.0, +4.046e-006
159.0, +4.041e-006
160.0, +4.039e-006
161.0, +4.034e-006
162.0, +4.034e-006
163.0, +4.027e-006
164.0, +4.027e-006
165.0, +4.020e-006
166.0, +4.019e-006
167.0, +4.014e-006
168.0, +4.013e-006
169.0, +4.006e-006
170.0, +4.007e-006
171.0, +4.004e-006
172.0, +4.003e-006
173.0, +4.003e-006
174.0, +4.003e-006
175.0, +4.002e-006
176.0, +4.002e-006
177.0, +4.001e-006
178.0, +4.001e-006
179.0, +4.000e-006
180.0, +4.000e-006
181.0, +3.998e-006
182.0, +3.998e-006
183.0, +3.996e-006
184.0, +3.995e-006
185.0, +3.991e-006
186.0, +3.992e-006
187.0, +3.987e-006
188.0, +3.986e-006
189.0, +3.982e-006
190.0, +3.981e-006
191.0, +3.975e-006
192.0, +3.976e-006
193.0, +3.969e-006
194.0, +3.972e-006
195.0, +3.968e-006
196.0, +3.966e-006
197.0, +3.962e-006
198.0, +3.962e-006
199.0, +3.958e-006
200.0, +3.959e-006
201.0, +3.953e-006
202.0, +3.956e-006
203.0, +3.954e-006
204.0, +3.955e-006
205.0, +3.954e-006
206.0, +3.953e-006
207.0, +3.951e-006
208.0, +3.951e-006
209.0, +3.947e-006
210.0, +3.948e-006
211.0, +3.947e-006
212.0, +3.947e-006
213.0, +3.945e-006
214.0, +3.945e-006
215.0, +3.942e-006
216.0, +3.943e-006
217.0, +3.939e-006
218.0, +3.940e-006
219.0, +3.935e-006
220.0, +3.936e-006
221.0, +3.932e-006
222.0, +3.932e-006
223.0, +3.928e-006
224.0, +3.928e-006
225.0, +3.922e-006
226.0, +3.926e-006
227.0, +3.922e-006
228.0, +3.923e-006
229.0, +3.920e-006
230.0, +3.918e-006
231.0, +3.916e-006
232.0, +3.916e-006
233.0, +3.910e-006
234.0, +3.915e-006
235.0, +3.913e-006
236.0, +3.913e-006
237.0, +3.913e-006
238.0, +3.913e-006
239.0, +3.912e-006
240.0, +3.912e-006
241.0, +3.906e-006
242.0, +3.908e-006
243.0, +3.907e-006
244.0, +3.907e-006
245.0, +3.906e-006
246.0, +3.907e-006
247.0, +3.907e-006
248.0, +3.907e-006
249.0, +3.903e-006
250.0, +3.906e-006
251.0, +3.905e-006
252.0, +3.906e-006
253.0, +3.905e-006
254.0, +3.905e-006
255.0, +3.905e-006
256.0, +3.905e-006
257.0, +3.903e-006
258.0, +3.905e-006
259.0, +3.904e-006
260.0, +3.904e-006
261.0, +3.904e-006
262.0, +3.904e-006
263.0, +3.904e-006
264.0, +3.904e-006
265.0, +3.901e-006
266.0, +3.904e-006
267.0, +3.902e-006
268.0, +3.902e-006
269.0, +3.901e-006
270.0, +3.901e-006
271.0, +3.901e-006
272.0, +3.902e-006
273.0, +3.901e-006
274.0, +3.904e-006
275.0, +3.904e-006
276.0, +3.906e-006
277.0, +3.906e-006
278.0, +3.907e-006
279.0, +3.905e-006
280.0, +3.905e-006
281.0, +3.903e-006
282.0, +3.905e-006
283.0, +3.905e-006
284.0, +3.905e-006
285.0, +3.904e-006
286.0, +3.905e-006
287.0, +3.904e-006
288.0, +3.905e-006
289.0, +3.903e-006
290.0, +3.906e-006
291.0, +3.906e-006
292.0, +3.908e-006
293.0, +3.908e-006
294.0, +3.910e-006
295.0, +3.908e-006
296.0, +3.909e-006
297.0, +3.906e-006
298.0, +3.906e-006
299.0, +3.906e-006
300.0, +3.904e-006
*
**
