# Supplementary material for: DFT and CV data of 4-phenyl-substituted dichloro(bis{2-[1-(phenyl)-1H-1,2,3-triazol-4-yl-κN3]pyridine-κN})iron(II) coordination compounds
Source: Data Brief. 2018 Oct 27;21:1458–71. doi: 10.1016/j.dib.2018.10.085 (PMC6234228; doi:10.1016/j.dib.2018.10.085)
Supplement: Supplementary file 4 — Supplementary material. [file mmc4.zip › Fe_CV_raw_data/FeL3-2/1000_01.TXT]

Date: 10-Apr-2017
Time: 14:44:37
Label: 
Cyclic Voltammetry

Exp. Conditions:
Init E (mV) = 300
High E (mV) = 300
Low E (mV) = -500
Init P/N = N
V (mV/sec) = 1003
Number of Segments = 2
Sample Interval (mV) = 1
Quiet Time (sec) = 10
Sensitivity (A/V) = 1E-5

2 Sets of Data
Total Number of Data Points = 1601
##
Potential (mV), Current (A)

Segment = 1
Negative
Number of Data Points = 800
#
299.0, +1.363e-006
298.0, +7.492e-007
297.0, +5.957e-007
296.0, +4.604e-007
295.0, +2.651e-007
294.0, +1.744e-007
293.0, +1.116e-007
292.0, +4.883e-008
291.0, -6.975e-009
290.0, -4.883e-008
289.0, -8.371e-008
288.0, -1.186e-007
287.0, -1.535e-007
286.0, -1.814e-007
285.0, -2.023e-007
284.0, -2.232e-007
283.0, -2.511e-007
282.0, -2.720e-007
281.0, -2.999e-007
280.0, -3.209e-007
279.0, -3.557e-007
278.0, -3.697e-007
277.0, -3.906e-007
276.0, -4.185e-007
275.0, -4.534e-007
274.0, -4.743e-007
273.0, -5.022e-007
272.0, -5.232e-007
271.0, -5.580e-007
270.0, -5.859e-007
269.0, -5.999e-007
268.0, -6.208e-007
267.0, -6.417e-007
266.0, -6.557e-007
265.0, -6.696e-007
264.0, -6.836e-007
263.0, -6.975e-007
262.0, -7.115e-007
261.0, -7.185e-007
260.0, -7.324e-007
259.0, -7.603e-007
258.0, -7.812e-007
257.0, -8.022e-007
256.0, -8.301e-007
255.0, -8.580e-007
254.0, -8.859e-007
253.0, -9.068e-007
252.0, -9.277e-007
251.0, -9.487e-007
250.0, -9.626e-007
249.0, -9.696e-007
248.0, -9.835e-007
247.0, -9.975e-007
246.0, -1.011e-006
245.0, -1.018e-006
244.0, -1.025e-006
243.0, -1.039e-006
242.0, -1.053e-006
241.0, -1.074e-006
240.0, -1.088e-006
239.0, -1.109e-006
238.0, -1.123e-006
237.0, -1.130e-006
236.0, -1.158e-006
235.0, -1.186e-006
234.0, -1.200e-006
233.0, -1.214e-006
232.0, -1.235e-006
231.0, -1.249e-006
230.0, -1.277e-006
229.0, -1.277e-006
228.0, -1.290e-006
227.0, -1.304e-006
226.0, -1.311e-006
225.0, -1.318e-006
224.0, -1.325e-006
223.0, -1.332e-006
222.0, -1.346e-006
221.0, -1.353e-006
220.0, -1.367e-006
219.0, -1.395e-006
218.0, -1.409e-006
217.0, -1.430e-006
216.0, -1.451e-006
215.0, -1.472e-006
214.0, -1.486e-006
213.0, -1.493e-006
212.0, -1.507e-006
211.0, -1.521e-006
210.0, -1.535e-006
209.0, -1.542e-006
208.0, -1.549e-006
207.0, -1.569e-006
206.0, -1.583e-006
205.0, -1.590e-006
204.0, -1.604e-006
203.0, -1.618e-006
202.0, -1.632e-006
201.0, -1.653e-006
200.0, -1.660e-006
199.0, -1.681e-006
198.0, -1.695e-006
197.0, -1.702e-006
196.0, -1.723e-006
195.0, -1.744e-006
194.0, -1.758e-006
193.0, -1.772e-006
192.0, -1.786e-006
191.0, -1.807e-006
190.0, -1.828e-006
189.0, -1.828e-006
188.0, -1.842e-006
187.0, -1.855e-006
186.0, -1.862e-006
185.0, -1.869e-006
184.0, -1.869e-006
183.0, -1.876e-006
182.0, -1.890e-006
181.0, -1.897e-006
180.0, -1.904e-006
179.0, -1.932e-006
178.0, -1.946e-006
177.0, -1.967e-006
176.0, -1.988e-006
175.0, -2.009e-006
174.0, -2.030e-006
173.0, -2.044e-006
172.0, -2.051e-006
171.0, -2.065e-006
170.0, -2.079e-006
169.0, -2.086e-006
168.0, -2.093e-006
167.0, -2.107e-006
166.0, -2.114e-006
165.0, -2.128e-006
164.0, -2.141e-006
163.0, -2.155e-006
162.0, -2.169e-006
161.0, -2.190e-006
160.0, -2.197e-006
159.0, -2.218e-006
158.0, -2.225e-006
157.0, -2.232e-006
156.0, -2.246e-006
155.0, -2.260e-006
154.0, -2.267e-006
153.0, -2.281e-006
152.0, -2.302e-006
151.0, -2.323e-006
150.0, -2.344e-006
149.0, -2.344e-006
148.0, -2.365e-006
147.0, -2.386e-006
146.0, -2.393e-006
145.0, -2.400e-006
144.0, -2.407e-006
143.0, -2.407e-006
142.0, -2.420e-006
141.0, -2.427e-006
140.0, -2.434e-006
139.0, -2.462e-006
138.0, -2.469e-006
137.0, -2.483e-006
136.0, -2.511e-006
135.0, -2.539e-006
134.0, -2.553e-006
133.0, -2.567e-006
132.0, -2.574e-006
131.0, -2.595e-006
130.0, -2.609e-006
129.0, -2.616e-006
128.0, -2.623e-006
127.0, -2.637e-006
126.0, -2.644e-006
125.0, -2.651e-006
124.0, -2.658e-006
123.0, -2.665e-006
122.0, -2.672e-006
121.0, -2.686e-006
120.0, -2.693e-006
119.0, -2.713e-006
118.0, -2.727e-006
117.0, -2.741e-006
116.0, -2.762e-006
115.0, -2.783e-006
114.0, -2.804e-006
113.0, -2.825e-006
112.0, -2.839e-006
111.0, -2.853e-006
110.0, -2.874e-006
109.0, -2.881e-006
108.0, -2.902e-006
107.0, -2.916e-006
106.0, -2.923e-006
105.0, -2.937e-006
104.0, -2.951e-006
103.0, -2.965e-006
102.0, -2.979e-006
101.0, -2.985e-006
100.0, -2.992e-006
99.0, -3.013e-006
98.0, -3.027e-006
97.0, -3.041e-006
96.0, -3.055e-006
95.0, -3.076e-006
94.0, -3.097e-006
93.0, -3.118e-006
92.0, -3.139e-006
91.0, -3.160e-006
90.0, -3.181e-006
89.0, -3.195e-006
88.0, -3.216e-006
87.0, -3.230e-006
86.0, -3.237e-006
85.0, -3.237e-006
84.0, -3.244e-006
83.0, -3.251e-006
82.0, -3.258e-006
81.0, -3.271e-006
80.0, -3.285e-006
79.0, -3.306e-006
78.0, -3.334e-006
77.0, -3.348e-006
76.0, -3.376e-006
75.0, -3.404e-006
74.0, -3.418e-006
73.0, -3.432e-006
72.0, -3.453e-006
71.0, -3.467e-006
70.0, -3.488e-006
69.0, -3.495e-006
68.0, -3.516e-006
67.0, -3.537e-006
66.0, -3.557e-006
65.0, -3.571e-006
64.0, -3.585e-006
63.0, -3.599e-006
62.0, -3.613e-006
61.0, -3.627e-006
60.0, -3.641e-006
59.0, -3.662e-006
58.0, -3.676e-006
57.0, -3.697e-006
56.0, -3.725e-006
55.0, -3.753e-006
54.0, -3.767e-006
53.0, -3.788e-006
52.0, -3.809e-006
51.0, -3.830e-006
50.0, -3.843e-006
49.0, -3.850e-006
48.0, -3.864e-006
47.0, -3.885e-006
46.0, -3.892e-006
45.0, -3.899e-006
44.0, -3.913e-006
43.0, -3.934e-006
42.0, -3.955e-006
41.0, -3.976e-006
40.0, -3.990e-006
39.0, -4.025e-006
38.0, -4.046e-006
37.0, -4.060e-006
36.0, -4.088e-006
35.0, -4.116e-006
34.0, -4.136e-006
33.0, -4.157e-006
32.0, -4.178e-006
31.0, -4.199e-006
30.0, -4.227e-006
29.0, -4.234e-006
28.0, -4.255e-006
27.0, -4.276e-006
26.0, -4.297e-006
25.0, -4.304e-006
24.0, -4.318e-006
23.0, -4.339e-006
22.0, -4.360e-006
21.0, -4.374e-006
20.0, -4.402e-006
19.0, -4.429e-006
18.0, -4.457e-006
17.0, -4.485e-006
16.0, -4.506e-006
15.0, -4.534e-006
14.0, -4.555e-006
13.0, -4.569e-006
12.0, -4.597e-006
11.0, -4.618e-006
10.0, -4.646e-006
9.0, -4.660e-006
8.0, -4.681e-006
7.0, -4.708e-006
6.0, -4.722e-006
5.0, -4.729e-006
4.0, -4.743e-006
3.0, -4.757e-006
2.0, -4.834e-006
1.0, -4.869e-006
0.0, -4.890e-006
-1.0, -4.925e-006
-2.0, -4.953e-006
-3.0, -4.980e-006
-4.0, -5.015e-006
-5.0, -4.994e-006
-6.0, -5.001e-006
-7.0, -5.022e-006
-8.0, -5.050e-006
-9.0, -5.078e-006
-10.0, -5.106e-006
-11.0, -5.120e-006
-12.0, -5.148e-006
-13.0, -5.176e-006
-14.0, -5.197e-006
-15.0, -5.218e-006
-16.0, -5.232e-006
-17.0, -5.253e-006
-18.0, -5.273e-006
-19.0, -5.294e-006
-20.0, -5.322e-006
-21.0, -5.364e-006
-22.0, -5.378e-006
-23.0, -5.413e-006
-24.0, -5.448e-006
-25.0, -5.483e-006
-26.0, -5.511e-006
-27.0, -5.532e-006
-28.0, -5.559e-006
-29.0, -5.601e-006
-30.0, -5.629e-006
-31.0, -5.650e-006
-32.0, -5.678e-006
-33.0, -5.706e-006
-34.0, -5.734e-006
-35.0, -5.748e-006
-36.0, -5.762e-006
-37.0, -5.783e-006
-38.0, -5.804e-006
-39.0, -5.831e-006
-40.0, -5.852e-006
-41.0, -5.894e-006
-42.0, -5.922e-006
-43.0, -5.950e-006
-44.0, -5.985e-006
-45.0, -6.027e-006
-46.0, -6.055e-006
-47.0, -6.090e-006
-48.0, -6.110e-006
-49.0, -6.138e-006
-50.0, -6.173e-006
-51.0, -6.194e-006
-52.0, -6.222e-006
-53.0, -6.250e-006
-54.0, -6.271e-006
-55.0, -6.299e-006
-56.0, -6.320e-006
-57.0, -6.348e-006
-58.0, -6.376e-006
-59.0, -6.396e-006
-60.0, -6.424e-006
-61.0, -6.466e-006
-62.0, -6.494e-006
-63.0, -6.529e-006
-64.0, -6.557e-006
-65.0, -6.592e-006
-66.0, -6.627e-006
-67.0, -6.655e-006
-68.0, -6.682e-006
-69.0, -6.710e-006
-70.0, -6.752e-006
-71.0, -6.780e-006
-72.0, -6.808e-006
-73.0, -6.836e-006
-74.0, -6.864e-006
-75.0, -6.885e-006
-76.0, -6.913e-006
-77.0, -6.927e-006
-78.0, -6.948e-006
-79.0, -6.982e-006
-80.0, -7.003e-006
-81.0, -7.038e-006
-82.0, -7.066e-006
-83.0, -7.087e-006
-84.0, -7.122e-006
-85.0, -7.164e-006
-86.0, -7.185e-006
-87.0, -7.213e-006
-88.0, -7.234e-006
-89.0, -7.261e-006
-90.0, -7.296e-006
-91.0, -7.310e-006
-92.0, -7.331e-006
-93.0, -7.352e-006
-94.0, -7.366e-006
-95.0, -7.387e-006
-96.0, -7.408e-006
-97.0, -7.422e-006
-98.0, -7.443e-006
-99.0, -7.464e-006
-100.0, -7.485e-006
-101.0, -7.527e-006
-102.0, -7.547e-006
-103.0, -7.561e-006
-104.0, -7.589e-006
-105.0, -7.617e-006
-106.0, -7.638e-006
-107.0, -7.659e-006
-108.0, -7.680e-006
-109.0, -7.701e-006
-110.0, -7.729e-006
-111.0, -7.743e-006
-112.0, -7.764e-006
-113.0, -7.778e-006
-114.0, -7.785e-006
-115.0, -7.785e-006
-116.0, -7.799e-006
-117.0, -7.812e-006
-118.0, -7.826e-006
-119.0, -7.840e-006
-120.0, -7.854e-006
-121.0, -7.882e-006
-122.0, -7.903e-006
-123.0, -7.917e-006
-124.0, -7.931e-006
-125.0, -7.952e-006
-126.0, -7.973e-006
-127.0, -7.994e-006
-128.0, -8.008e-006
-129.0, -8.029e-006
-130.0, -8.050e-006
-131.0, -8.064e-006
-132.0, -8.085e-006
-133.0, -8.098e-006
-134.0, -8.105e-006
-135.0, -8.119e-006
-136.0, -8.126e-006
-137.0, -8.133e-006
-138.0, -8.147e-006
-139.0, -8.154e-006
-140.0, -8.161e-006
-141.0, -8.189e-006
-142.0, -8.196e-006
-143.0, -8.217e-006
-144.0, -8.238e-006
-145.0, -8.259e-006
-146.0, -8.287e-006
-147.0, -8.308e-006
-148.0, -8.329e-006
-149.0, -8.364e-006
-150.0, -8.384e-006
-151.0, -8.405e-006
-152.0, -8.426e-006
-153.0, -8.440e-006
-154.0, -8.461e-006
-155.0, -8.475e-006
-156.0, -8.496e-006
-157.0, -8.510e-006
-158.0, -8.538e-006
-159.0, -8.566e-006
-160.0, -8.587e-006
-161.0, -8.622e-006
-162.0, -8.650e-006
-163.0, -8.670e-006
-164.0, -8.712e-006
-165.0, -8.740e-006
-166.0, -8.768e-006
-167.0, -8.803e-006
-168.0, -8.831e-006
-169.0, -8.859e-006
-170.0, -8.894e-006
-171.0, -8.915e-006
-172.0, -8.949e-006
-173.0, -8.984e-006
-174.0, -9.012e-006
-175.0, -9.054e-006
-176.0, -9.096e-006
-177.0, -9.131e-006
-178.0, -9.166e-006
-179.0, -9.201e-006
-180.0, -9.242e-006
-181.0, -9.298e-006
-182.0, -9.326e-006
-183.0, -9.368e-006
-184.0, -9.417e-006
-185.0, -9.473e-006
-186.0, -9.521e-006
-187.0, -9.563e-006
-188.0, -9.605e-006
-189.0, -9.661e-006
-190.0, -9.710e-006
-191.0, -9.752e-006
-192.0, -9.800e-006
-193.0, -9.849e-006
-194.0, -9.898e-006
-195.0, -9.947e-006
-196.0, -9.996e-006
-197.0, -1.005e-005
-198.0, -1.011e-005
-199.0, -1.017e-005
-200.0, -1.023e-005
-201.0, -1.030e-005
-202.0, -1.036e-005
-203.0, -1.043e-005
-204.0, -1.049e-005
-205.0, -1.057e-005
-206.0, -1.064e-005
-207.0, -1.071e-005
-208.0, -1.078e-005
-209.0, -1.085e-005
-210.0, -1.092e-005
-211.0, -1.099e-005
-212.0, -1.106e-005
-213.0, -1.112e-005
-214.0, -1.119e-005
-215.0, -1.126e-005
-216.0, -1.133e-005
-217.0, -1.140e-005
-218.0, -1.147e-005
-219.0, -1.154e-005
-220.0, -1.162e-005
-221.0, -1.171e-005
-222.0, -1.178e-005
-223.0, -1.187e-005
-224.0, -1.195e-005
-225.0, -1.205e-005
-226.0, -1.213e-005
-227.0, -1.221e-005
-228.0, -1.230e-005
-229.0, -1.240e-005
-230.0, -1.249e-005
-231.0, -1.258e-005
-232.0, -1.265e-005
-233.0, -1.274e-005
-234.0, -1.282e-005
-235.0, -1.290e-005
-236.0, -1.298e-005
-237.0, -1.307e-005
-238.0, -1.315e-005
-239.0, -1.325e-005
-240.0, -1.334e-005
-241.0, -1.344e-005
-242.0, -1.353e-005
-243.0, -1.362e-005
-244.0, -1.371e-005
-245.0, -1.381e-005
-246.0, -1.390e-005
-247.0, -1.400e-005
-248.0, -1.409e-005
-249.0, -1.419e-005
-250.0, -1.429e-005
-251.0, -1.438e-005
-252.0, -1.448e-005
-253.0, -1.457e-005
-254.0, -1.466e-005
-255.0, -1.474e-005
-256.0, -1.482e-005
-257.0, -1.491e-005
-258.0, -1.499e-005
-259.0, -1.507e-005
-260.0, -1.516e-005
-261.0, -1.526e-005
-262.0, -1.535e-005
-263.0, -1.544e-005
-264.0, -1.553e-005
-265.0, -1.563e-005
-266.0, -1.572e-005
-267.0, -1.580e-005
-268.0, -1.589e-005
-269.0, -1.598e-005
-270.0, -1.606e-005
-271.0, -1.614e-005
-272.0, -1.622e-005
-273.0, -1.629e-005
-274.0, -1.637e-005
-275.0, -1.643e-005
-276.0, -1.650e-005
-277.0, -1.657e-005
-278.0, -1.664e-005
-279.0, -1.671e-005
-280.0, -1.678e-005
-281.0, -1.685e-005
-282.0, -1.692e-005
-283.0, -1.698e-005
-284.0, -1.705e-005
-285.0, -1.711e-005
-286.0, -1.717e-005
-287.0, -1.724e-005
-288.0, -1.731e-005
-289.0, -1.737e-005
-290.0, -1.743e-005
-291.0, -1.747e-005
-292.0, -1.754e-005
-293.0, -1.759e-005
-294.0, -1.763e-005
-295.0, -1.768e-005
-296.0, -1.772e-005
-297.0, -1.776e-005
-298.0, -1.781e-005
-299.0, -1.785e-005
-300.0, -1.790e-005
-301.0, -1.795e-005
-302.0, -1.799e-005
-303.0, -1.803e-005
-304.0, -1.808e-005
-305.0, -1.813e-005
-306.0, -1.816e-005
-307.0, -1.820e-005
-308.0, -1.824e-005
-309.0, -1.828e-005
-310.0, -1.832e-005
-311.0, -1.835e-005
-312.0, -1.838e-005
-313.0, -1.841e-005
-314.0, -1.844e-005
-315.0, -1.845e-005
-316.0, -1.846e-005
-317.0, -1.848e-005
-318.0, -1.851e-005
-319.0, -1.854e-005
-320.0, -1.856e-005
-321.0, -1.860e-005
-322.0, -1.862e-005
-323.0, -1.865e-005
-324.0, -1.869e-005
-325.0, -1.872e-005
-326.0, -1.874e-005
-327.0, -1.877e-005
-328.0, -1.879e-005
-329.0, -1.882e-005
-330.0, -1.885e-005
-331.0, -1.885e-005
-332.0, -1.888e-005
-333.0, -1.890e-005
-334.0, -1.891e-005
-335.0, -1.892e-005
-336.0, -1.892e-005
-337.0, -1.894e-005
-338.0, -1.896e-005
-339.0, -1.897e-005
-340.0, -1.898e-005
-341.0, -1.901e-005
-342.0, -1.902e-005
-343.0, -1.904e-005
-344.0, -1.906e-005
-345.0, -1.908e-005
-346.0, -1.909e-005
-347.0, -1.911e-005
-348.0, -1.912e-005
-349.0, -1.914e-005
-350.0, -1.916e-005
-351.0, -1.917e-005
-352.0, -1.918e-005
-353.0, -1.920e-005
-354.0, -1.920e-005
-355.0, -1.920e-005
-356.0, -1.920e-005
-357.0, -1.921e-005
-358.0, -1.922e-005
-359.0, -1.922e-005
-360.0, -1.922e-005
-361.0, -1.924e-005
-362.0, -1.925e-005
-363.0, -1.925e-005
-364.0, -1.926e-005
-365.0, -1.927e-005
-366.0, -1.927e-005
-367.0, -1.927e-005
-368.0, -1.927e-005
-369.0, -1.928e-005
-370.0, -1.929e-005
-371.0, -1.928e-005
-372.0, -1.928e-005
-373.0, -1.927e-005
-374.0, -1.927e-005
-375.0, -1.926e-005
-376.0, -1.925e-005
-377.0, -1.922e-005
-378.0, -1.921e-005
-379.0, -1.920e-005
-380.0, -1.920e-005
-381.0, -1.920e-005
-382.0, -1.919e-005
-383.0, -1.918e-005
-384.0, -1.918e-005
-385.0, -1.918e-005
-386.0, -1.917e-005
-387.0, -1.915e-005
-388.0, -1.913e-005
-389.0, -1.913e-005
-390.0, -1.912e-005
-391.0, -1.911e-005
-392.0, -1.909e-005
-393.0, -1.908e-005
-394.0, -1.906e-005
-395.0, -1.904e-005
-396.0, -1.902e-005
-397.0, -1.899e-005
-398.0, -1.897e-005
-399.0, -1.896e-005
-400.0, -1.894e-005
-401.0, -1.893e-005
-402.0, -1.892e-005
-403.0, -1.890e-005
-404.0, -1.890e-005
-405.0, -1.889e-005
-406.0, -1.887e-005
-407.0, -1.885e-005
-408.0, -1.884e-005
-409.0, -1.883e-005
-410.0, -1.881e-005
-411.0, -1.878e-005
-412.0, -1.876e-005
-413.0, -1.875e-005
-414.0, -1.873e-005
-415.0, -1.870e-005
-416.0, -1.867e-005
-417.0, -1.865e-005
-418.0, -1.863e-005
-419.0, -1.860e-005
-420.0, -1.858e-005
-421.0, -1.856e-005
-422.0, -1.853e-005
-423.0, -1.851e-005
-424.0, -1.849e-005
-425.0, -1.848e-005
-426.0, -1.847e-005
-427.0, -1.845e-005
-428.0, -1.844e-005
-429.0, -1.842e-005
-430.0, -1.841e-005
-431.0, -1.839e-005
-432.0, -1.837e-005
-433.0, -1.835e-005
-434.0, -1.833e-005
-435.0, -1.830e-005
-436.0, -1.828e-005
-437.0, -1.825e-005
-438.0, -1.823e-005
-439.0, -1.822e-005
-440.0, -1.820e-005
-441.0, -1.819e-005
-442.0, -1.817e-005
-443.0, -1.816e-005
-444.0, -1.814e-005
-445.0, -1.813e-005
-446.0, -1.811e-005
-447.0, -1.810e-005
-448.0, -1.809e-005
-449.0, -1.807e-005
-450.0, -1.806e-005
-451.0, -1.803e-005
-452.0, -1.802e-005
-453.0, -1.800e-005
-454.0, -1.798e-005
-455.0, -1.796e-005
-456.0, -1.794e-005
-457.0, -1.792e-005
-458.0, -1.791e-005
-459.0, -1.789e-005
-460.0, -1.789e-005
-461.0, -1.788e-005
-462.0, -1.786e-005
-463.0, -1.786e-005
-464.0, -1.785e-005
-465.0, -1.784e-005
-466.0, -1.784e-005
-467.0, -1.783e-005
-468.0, -1.783e-005
-469.0, -1.783e-005
-470.0, -1.782e-005
-471.0, -1.781e-005
-472.0, -1.780e-005
-473.0, -1.779e-005
-474.0, -1.777e-005
-475.0, -1.775e-005
-476.0, -1.772e-005
-477.0, -1.771e-005
-478.0, -1.770e-005
-479.0, -1.770e-005
-480.0, -1.769e-005
-481.0, -1.769e-005
-482.0, -1.768e-005
-483.0, -1.768e-005
-484.0, -1.768e-005
-485.0, -1.768e-005
-486.0, -1.768e-005
-487.0, -1.768e-005
-488.0, -1.767e-005
-489.0, -1.767e-005
-490.0, -1.767e-005
-491.0, -1.765e-005
-492.0, -1.764e-005
-493.0, -1.763e-005
-494.0, -1.761e-005
-495.0, -1.761e-005
-496.0, -1.759e-005
-497.0, -1.758e-005
-498.0, -1.749e-005
-499.0, -1.744e-005
-500.0, -1.740e-005
*
Segment = 2
Positive
Number of Data Points = 800
#
-499.0, -1.689e-005
-498.0, -1.552e-005
-497.0, -1.502e-005
-496.0, -1.460e-005
-495.0, -1.406e-005
-494.0, -1.374e-005
-493.0, -1.349e-005
-492.0, -1.327e-005
-491.0, -1.307e-005
-490.0, -1.290e-005
-489.0, -1.272e-005
-488.0, -1.256e-005
-487.0, -1.240e-005
-486.0, -1.226e-005
-485.0, -1.211e-005
-484.0, -1.197e-005
-483.0, -1.184e-005
-482.0, -1.171e-005
-481.0, -1.159e-005
-480.0, -1.148e-005
-479.0, -1.138e-005
-478.0, -1.127e-005
-477.0, -1.117e-005
-476.0, -1.107e-005
-475.0, -1.098e-005
-474.0, -1.088e-005
-473.0, -1.078e-005
-472.0, -1.069e-005
-471.0, -1.060e-005
-470.0, -1.051e-005
-469.0, -1.041e-005
-468.0, -1.032e-005
-467.0, -1.023e-005
-466.0, -1.014e-005
-465.0, -1.004e-005
-464.0, -9.961e-006
-463.0, -9.877e-006
-462.0, -9.801e-006
-461.0, -9.724e-006
-460.0, -9.647e-006
-459.0, -9.584e-006
-458.0, -9.515e-006
-457.0, -9.445e-006
-456.0, -9.375e-006
-455.0, -9.305e-006
-454.0, -9.235e-006
-453.0, -9.166e-006
-452.0, -9.096e-006
-451.0, -9.040e-006
-450.0, -8.977e-006
-449.0, -8.908e-006
-448.0, -8.852e-006
-447.0, -8.782e-006
-446.0, -8.719e-006
-445.0, -8.657e-006
-444.0, -8.580e-006
-443.0, -8.517e-006
-442.0, -8.461e-006
-441.0, -8.391e-006
-440.0, -8.336e-006
-439.0, -8.280e-006
-438.0, -8.217e-006
-437.0, -8.168e-006
-436.0, -8.112e-006
-435.0, -8.064e-006
-434.0, -8.015e-006
-433.0, -7.959e-006
-432.0, -7.903e-006
-431.0, -7.847e-006
-430.0, -7.799e-006
-429.0, -7.743e-006
-428.0, -7.687e-006
-427.0, -7.631e-006
-426.0, -7.575e-006
-425.0, -7.520e-006
-424.0, -7.464e-006
-423.0, -7.408e-006
-422.0, -7.352e-006
-421.0, -7.296e-006
-420.0, -7.241e-006
-419.0, -7.206e-006
-418.0, -7.150e-006
-417.0, -7.101e-006
-416.0, -7.052e-006
-415.0, -7.010e-006
-414.0, -6.961e-006
-413.0, -6.913e-006
-412.0, -6.857e-006
-411.0, -6.801e-006
-410.0, -6.752e-006
-409.0, -6.689e-006
-408.0, -6.634e-006
-407.0, -6.578e-006
-406.0, -6.522e-006
-405.0, -6.466e-006
-404.0, -6.410e-006
-403.0, -6.355e-006
-402.0, -6.306e-006
-401.0, -6.257e-006
-400.0, -6.215e-006
-399.0, -6.173e-006
-398.0, -6.117e-006
-397.0, -6.083e-006
-396.0, -6.034e-006
-395.0, -5.992e-006
-394.0, -5.936e-006
-393.0, -5.880e-006
-392.0, -5.831e-006
-391.0, -5.783e-006
-390.0, -5.734e-006
-389.0, -5.685e-006
-388.0, -5.636e-006
-387.0, -5.594e-006
-386.0, -5.539e-006
-385.0, -5.483e-006
-384.0, -5.427e-006
-383.0, -5.364e-006
-382.0, -5.301e-006
-381.0, -5.246e-006
-380.0, -5.190e-006
-379.0, -5.148e-006
-378.0, -5.099e-006
-377.0, -5.057e-006
-376.0, -5.015e-006
-375.0, -4.980e-006
-374.0, -4.932e-006
-373.0, -4.883e-006
-372.0, -4.841e-006
-371.0, -4.792e-006
-370.0, -4.743e-006
-369.0, -4.688e-006
-368.0, -4.639e-006
-367.0, -4.583e-006
-366.0, -4.527e-006
-365.0, -4.464e-006
-364.0, -4.402e-006
-363.0, -4.346e-006
-362.0, -4.297e-006
-361.0, -4.241e-006
-360.0, -4.192e-006
-359.0, -4.143e-006
-358.0, -4.095e-006
-357.0, -4.046e-006
-356.0, -3.997e-006
-355.0, -3.955e-006
-354.0, -3.906e-006
-353.0, -3.850e-006
-352.0, -3.802e-006
-351.0, -3.746e-006
-350.0, -3.704e-006
-349.0, -3.648e-006
-348.0, -3.592e-006
-347.0, -3.544e-006
-346.0, -3.502e-006
-345.0, -3.446e-006
-344.0, -3.390e-006
-343.0, -3.334e-006
-342.0, -3.285e-006
-341.0, -3.237e-006
-340.0, -3.181e-006
-339.0, -3.139e-006
-338.0, -3.090e-006
-337.0, -3.048e-006
-336.0, -3.006e-006
-335.0, -2.958e-006
-334.0, -2.916e-006
-333.0, -2.867e-006
-332.0, -2.811e-006
-331.0, -2.769e-006
-330.0, -2.727e-006
-329.0, -2.672e-006
-328.0, -2.630e-006
-327.0, -2.574e-006
-326.0, -2.532e-006
-325.0, -2.483e-006
-324.0, -2.434e-006
-323.0, -2.379e-006
-322.0, -2.337e-006
-321.0, -2.295e-006
-320.0, -2.246e-006
-319.0, -2.204e-006
-318.0, -2.162e-006
-317.0, -2.121e-006
-316.0, -2.079e-006
-315.0, -2.037e-006
-314.0, -1.995e-006
-313.0, -1.953e-006
-312.0, -1.911e-006
-311.0, -1.862e-006
-310.0, -1.821e-006
-309.0, -1.772e-006
-308.0, -1.730e-006
-307.0, -1.681e-006
-306.0, -1.639e-006
-305.0, -1.590e-006
-304.0, -1.549e-006
-303.0, -1.500e-006
-302.0, -1.458e-006
-301.0, -1.416e-006
-300.0, -1.367e-006
-299.0, -1.332e-006
-298.0, -1.290e-006
-297.0, -1.249e-006
-296.0, -1.207e-006
-295.0, -1.172e-006
-294.0, -1.130e-006
-293.0, -1.088e-006
-292.0, -1.039e-006
-291.0, -9.975e-007
-290.0, -9.556e-007
-289.0, -9.068e-007
-288.0, -8.580e-007
-287.0, -8.092e-007
-286.0, -7.673e-007
-285.0, -7.115e-007
-284.0, -6.557e-007
-283.0, -6.069e-007
-282.0, -5.580e-007
-281.0, -5.162e-007
-280.0, -4.674e-007
-279.0, -4.185e-007
-278.0, -3.767e-007
-277.0, -3.348e-007
-276.0, -2.860e-007
-275.0, -2.511e-007
-274.0, -2.023e-007
-273.0, -1.604e-007
-272.0, -1.256e-007
-271.0, -7.673e-008
-270.0, -3.488e-008
-269.0, +1.395e-008
-268.0, +6.278e-008
-267.0, +1.116e-007
-266.0, +1.674e-007
-265.0, +2.372e-007
-264.0, +2.860e-007
-263.0, +3.488e-007
-262.0, +3.976e-007
-261.0, +4.534e-007
-260.0, +5.092e-007
-259.0, +5.511e-007
-258.0, +5.929e-007
-257.0, +6.487e-007
-256.0, +6.975e-007
-255.0, +7.533e-007
-254.0, +8.022e-007
-253.0, +8.510e-007
-252.0, +9.138e-007
-251.0, +9.696e-007
-250.0, +1.018e-006
-249.0, +1.074e-006
-248.0, +1.123e-006
-247.0, +1.193e-006
-246.0, +1.249e-006
-245.0, +1.304e-006
-244.0, +1.367e-006
-243.0, +1.430e-006
-242.0, +1.486e-006
-241.0, +1.549e-006
-240.0, +1.597e-006
-239.0, +1.653e-006
-238.0, +1.709e-006
-237.0, +1.765e-006
-236.0, +1.814e-006
-235.0, +1.862e-006
-234.0, +1.911e-006
-233.0, +1.960e-006
-232.0, +2.016e-006
-231.0, +2.072e-006
-230.0, +2.121e-006
-229.0, +2.183e-006
-228.0, +2.246e-006
-227.0, +2.309e-006
-226.0, +2.372e-006
-225.0, +2.427e-006
-224.0, +2.490e-006
-223.0, +2.553e-006
-222.0, +2.609e-006
-221.0, +2.665e-006
-220.0, +2.720e-006
-219.0, +2.762e-006
-218.0, +2.825e-006
-217.0, +2.874e-006
-216.0, +2.923e-006
-215.0, +2.979e-006
-214.0, +3.034e-006
-213.0, +3.083e-006
-212.0, +3.146e-006
-211.0, +3.195e-006
-210.0, +3.251e-006
-209.0, +3.313e-006
-208.0, +3.362e-006
-207.0, +3.418e-006
-206.0, +3.474e-006
-205.0, +3.530e-006
-204.0, +3.592e-006
-203.0, +3.648e-006
-202.0, +3.697e-006
-201.0, +3.760e-006
-200.0, +3.816e-006
-199.0, +3.871e-006
-198.0, +3.927e-006
-197.0, +3.976e-006
-196.0, +4.025e-006
-195.0, +4.074e-006
-194.0, +4.116e-006
-193.0, +4.164e-006
-192.0, +4.213e-006
-191.0, +4.262e-006
-190.0, +4.304e-006
-189.0, +4.360e-006
-188.0, +4.415e-006
-187.0, +4.471e-006
-186.0, +4.520e-006
-185.0, +4.576e-006
-184.0, +4.639e-006
-183.0, +4.708e-006
-182.0, +4.757e-006
-181.0, +4.806e-006
-180.0, +4.855e-006
-179.0, +4.897e-006
-178.0, +4.946e-006
-177.0, +4.994e-006
-176.0, +5.029e-006
-175.0, +5.078e-006
-174.0, +5.134e-006
-173.0, +5.183e-006
-172.0, +5.239e-006
-171.0, +5.280e-006
-170.0, +5.315e-006
-169.0, +5.371e-006
-168.0, +5.420e-006
-167.0, +5.462e-006
-166.0, +5.511e-006
-165.0, +5.559e-006
-164.0, +5.615e-006
-163.0, +5.671e-006
-162.0, +5.720e-006
-161.0, +5.769e-006
-160.0, +5.818e-006
-159.0, +5.859e-006
-158.0, +5.908e-006
-157.0, +5.957e-006
-156.0, +6.006e-006
-155.0, +6.041e-006
-154.0, +6.083e-006
-153.0, +6.131e-006
-152.0, +6.180e-006
-151.0, +6.222e-006
-150.0, +6.264e-006
-149.0, +6.313e-006
-148.0, +6.362e-006
-147.0, +6.410e-006
-146.0, +6.452e-006
-145.0, +6.494e-006
-144.0, +6.550e-006
-143.0, +6.599e-006
-142.0, +6.634e-006
-141.0, +6.675e-006
-140.0, +6.724e-006
-139.0, +6.766e-006
-138.0, +6.815e-006
-137.0, +6.850e-006
-136.0, +6.885e-006
-135.0, +6.927e-006
-134.0, +6.975e-006
-133.0, +7.017e-006
-132.0, +7.059e-006
-131.0, +7.094e-006
-130.0, +7.136e-006
-129.0, +7.185e-006
-128.0, +7.227e-006
-127.0, +7.275e-006
-126.0, +7.310e-006
-125.0, +7.359e-006
-124.0, +7.415e-006
-123.0, +7.457e-006
-122.0, +7.499e-006
-121.0, +7.547e-006
-120.0, +7.582e-006
-119.0, +7.624e-006
-118.0, +7.659e-006
-117.0, +7.694e-006
-116.0, +7.736e-006
-115.0, +7.771e-006
-114.0, +7.806e-006
-113.0, +7.840e-006
-112.0, +7.875e-006
-111.0, +7.910e-006
-110.0, +7.945e-006
-109.0, +7.980e-006
-108.0, +8.015e-006
-107.0, +8.050e-006
-106.0, +8.092e-006
-105.0, +8.133e-006
-104.0, +8.182e-006
-103.0, +8.224e-006
-102.0, +8.259e-006
-101.0, +8.294e-006
-100.0, +8.336e-006
-99.0, +8.364e-006
-98.0, +8.398e-006
-97.0, +8.426e-006
-96.0, +8.454e-006
-95.0, +8.489e-006
-94.0, +8.524e-006
-93.0, +8.552e-006
-92.0, +8.587e-006
-91.0, +8.615e-006
-90.0, +8.643e-006
-89.0, +8.684e-006
-88.0, +8.705e-006
-87.0, +8.740e-006
-86.0, +8.775e-006
-85.0, +8.810e-006
-84.0, +8.852e-006
-83.0, +8.887e-006
-82.0, +8.915e-006
-81.0, +8.956e-006
-80.0, +8.984e-006
-79.0, +9.012e-006
-78.0, +9.040e-006
-77.0, +9.054e-006
-76.0, +9.075e-006
-75.0, +9.089e-006
-74.0, +9.110e-006
-73.0, +9.138e-006
-72.0, +9.152e-006
-71.0, +9.173e-006
-70.0, +9.201e-006
-69.0, +9.229e-006
-68.0, +9.249e-006
-67.0, +9.270e-006
-66.0, +9.291e-006
-65.0, +9.319e-006
-64.0, +9.347e-006
-63.0, +9.375e-006
-62.0, +9.396e-006
-61.0, +9.424e-006
-60.0, +9.445e-006
-59.0, +9.452e-006
-58.0, +9.473e-006
-57.0, +9.494e-006
-56.0, +9.508e-006
-55.0, +9.528e-006
-54.0, +9.549e-006
-53.0, +9.570e-006
-52.0, +9.598e-006
-51.0, +9.612e-006
-50.0, +9.619e-006
-49.0, +9.640e-006
-48.0, +9.647e-006
-47.0, +9.668e-006
-46.0, +9.689e-006
-45.0, +9.710e-006
-44.0, +9.731e-006
-43.0, +9.752e-006
-42.0, +9.766e-006
-41.0, +9.787e-006
-40.0, +9.794e-006
-39.0, +9.801e-006
-38.0, +9.814e-006
-37.0, +9.828e-006
-36.0, +9.835e-006
-35.0, +9.842e-006
-34.0, +9.849e-006
-33.0, +9.863e-006
-32.0, +9.877e-006
-31.0, +9.884e-006
-30.0, +9.891e-006
-29.0, +9.912e-006
-28.0, +9.926e-006
-27.0, +9.940e-006
-26.0, +9.954e-006
-25.0, +9.968e-006
-24.0, +9.982e-006
-23.0, +1.000e-005
-22.0, +1.001e-005
-21.0, +1.002e-005
-20.0, +1.004e-005
-19.0, +1.004e-005
-18.0, +1.004e-005
-17.0, +1.006e-005
-16.0, +1.006e-005
-15.0, +1.007e-005
-14.0, +1.007e-005
-13.0, +1.008e-005
-12.0, +1.009e-005
-11.0, +1.010e-005
-10.0, +1.011e-005
-9.0, +1.013e-005
-8.0, +1.014e-005
-7.0, +1.016e-005
-6.0, +1.018e-005
-5.0, +1.020e-005
-4.0, +1.022e-005
-3.0, +1.023e-005
-2.0, +1.027e-005
-1.0, +1.032e-005
0.0, +1.034e-005
1.0, +1.036e-005
2.0, +1.038e-005
3.0, +1.040e-005
4.0, +1.042e-005
5.0, +1.041e-005
6.0, +1.039e-005
7.0, +1.039e-005
8.0, +1.040e-005
9.0, +1.041e-005
10.0, +1.041e-005
11.0, +1.042e-005
12.0, +1.043e-005
13.0, +1.045e-005
14.0, +1.046e-005
15.0, +1.048e-005
16.0, +1.051e-005
17.0, +1.053e-005
18.0, +1.055e-005
19.0, +1.057e-005
20.0, +1.058e-005
21.0, +1.060e-005
22.0, +1.061e-005
23.0, +1.062e-005
24.0, +1.062e-005
25.0, +1.064e-005
26.0, +1.064e-005
27.0, +1.065e-005
28.0, +1.067e-005
29.0, +1.067e-005
30.0, +1.069e-005
31.0, +1.071e-005
32.0, +1.072e-005
33.0, +1.074e-005
34.0, +1.076e-005
35.0, +1.078e-005
36.0, +1.080e-005
37.0, +1.082e-005
38.0, +1.083e-005
39.0, +1.085e-005
40.0, +1.087e-005
41.0, +1.089e-005
42.0, +1.090e-005
43.0, +1.092e-005
44.0, +1.094e-005
45.0, +1.094e-005
46.0, +1.095e-005
47.0, +1.097e-005
48.0, +1.098e-005
49.0, +1.099e-005
50.0, +1.100e-005
51.0, +1.101e-005
52.0, +1.102e-005
53.0, +1.104e-005
54.0, +1.105e-005
55.0, +1.106e-005
56.0, +1.108e-005
57.0, +1.110e-005
58.0, +1.110e-005
59.0, +1.113e-005
60.0, +1.114e-005
61.0, +1.114e-005
62.0, +1.115e-005
63.0, +1.115e-005
64.0, +1.116e-005
65.0, +1.117e-005
66.0, +1.118e-005
67.0, +1.118e-005
68.0, +1.120e-005
69.0, +1.120e-005
70.0, +1.121e-005
71.0, +1.121e-005
72.0, +1.122e-005
73.0, +1.122e-005
74.0, +1.122e-005
75.0, +1.123e-005
76.0, +1.124e-005
77.0, +1.124e-005
78.0, +1.125e-005
79.0, +1.126e-005
80.0, +1.126e-005
81.0, +1.126e-005
82.0, +1.126e-005
83.0, +1.125e-005
84.0, +1.126e-005
85.0, +1.125e-005
86.0, +1.124e-005
87.0, +1.124e-005
88.0, +1.124e-005
89.0, +1.124e-005
90.0, +1.124e-005
91.0, +1.124e-005
92.0, +1.124e-005
93.0, +1.124e-005
94.0, +1.124e-005
95.0, +1.124e-005
96.0, +1.124e-005
97.0, +1.124e-005
98.0, +1.124e-005
99.0, +1.124e-005
100.0, +1.124e-005
101.0, +1.122e-005
102.0, +1.122e-005
103.0, +1.121e-005
104.0, +1.120e-005
105.0, +1.119e-005
106.0, +1.118e-005
107.0, +1.117e-005
108.0, +1.117e-005
109.0, +1.115e-005
110.0, +1.114e-005
111.0, +1.114e-005
112.0, +1.113e-005
113.0, +1.111e-005
114.0, +1.110e-005
115.0, +1.109e-005
116.0, +1.109e-005
117.0, +1.108e-005
118.0, +1.107e-005
119.0, +1.106e-005
120.0, +1.106e-005
121.0, +1.105e-005
122.0, +1.105e-005
123.0, +1.104e-005
124.0, +1.104e-005
125.0, +1.103e-005
126.0, +1.102e-005
127.0, +1.101e-005
128.0, +1.100e-005
129.0, +1.099e-005
130.0, +1.097e-005
131.0, +1.097e-005
132.0, +1.096e-005
133.0, +1.095e-005
134.0, +1.094e-005
135.0, +1.094e-005
136.0, +1.094e-005
137.0, +1.094e-005
138.0, +1.092e-005
139.0, +1.091e-005
140.0, +1.090e-005
141.0, +1.087e-005
142.0, +1.087e-005
143.0, +1.085e-005
144.0, +1.084e-005
145.0, +1.083e-005
146.0, +1.082e-005
147.0, +1.082e-005
148.0, +1.082e-005
149.0, +1.080e-005
150.0, +1.079e-005
151.0, +1.078e-005
152.0, +1.078e-005
153.0, +1.078e-005
154.0, +1.076e-005
155.0, +1.076e-005
156.0, +1.076e-005
157.0, +1.076e-005
158.0, +1.074e-005
159.0, +1.074e-005
160.0, +1.073e-005
161.0, +1.072e-005
162.0, +1.071e-005
163.0, +1.071e-005
164.0, +1.070e-005
165.0, +1.069e-005
166.0, +1.068e-005
167.0, +1.067e-005
168.0, +1.067e-005
169.0, +1.066e-005
170.0, +1.064e-005
171.0, +1.064e-005
172.0, +1.064e-005
173.0, +1.063e-005
174.0, +1.062e-005
175.0, +1.062e-005
176.0, +1.062e-005
177.0, +1.063e-005
178.0, +1.062e-005
179.0, +1.062e-005
180.0, +1.062e-005
181.0, +1.061e-005
182.0, +1.060e-005
183.0, +1.060e-005
184.0, +1.059e-005
185.0, +1.058e-005
186.0, +1.057e-005
187.0, +1.057e-005
188.0, +1.057e-005
189.0, +1.057e-005
190.0, +1.056e-005
191.0, +1.055e-005
192.0, +1.055e-005
193.0, +1.055e-005
194.0, +1.055e-005
195.0, +1.055e-005
196.0, +1.055e-005
197.0, +1.055e-005
198.0, +1.055e-005
199.0, +1.055e-005
200.0, +1.055e-005
201.0, +1.055e-005
202.0, +1.055e-005
203.0, +1.055e-005
204.0, +1.055e-005
205.0, +1.054e-005
206.0, +1.053e-005
207.0, +1.053e-005
208.0, +1.052e-005
209.0, +1.051e-005
210.0, +1.050e-005
211.0, +1.050e-005
212.0, +1.049e-005
213.0, +1.050e-005
214.0, +1.050e-005
215.0, +1.051e-005
216.0, +1.051e-005
217.0, +1.053e-005
218.0, +1.052e-005
219.0, +1.053e-005
220.0, +1.053e-005
221.0, +1.051e-005
222.0, +1.050e-005
223.0, +1.051e-005
224.0, +1.049e-005
225.0, +1.050e-005
226.0, +1.049e-005
227.0, +1.048e-005
228.0, +1.049e-005
229.0, +1.048e-005
230.0, +1.048e-005
231.0, +1.048e-005
232.0, +1.048e-005
233.0, +1.048e-005
234.0, +1.048e-005
235.0, +1.049e-005
236.0, +1.051e-005
237.0, +1.051e-005
238.0, +1.051e-005
239.0, +1.051e-005
240.0, +1.051e-005
241.0, +1.051e-005
242.0, +1.051e-005
243.0, +1.051e-005
244.0, +1.051e-005
245.0, +1.051e-005
246.0, +1.050e-005
247.0, +1.050e-005
248.0, +1.051e-005
249.0, +1.051e-005
250.0, +1.051e-005
251.0, +1.051e-005
252.0, +1.051e-005
253.0, +1.052e-005
254.0, +1.052e-005
255.0, +1.052e-005
256.0, +1.053e-005
257.0, +1.054e-005
258.0, +1.055e-005
259.0, +1.055e-005
260.0, +1.055e-005
261.0, +1.055e-005
262.0, +1.055e-005
263.0, +1.055e-005
264.0, +1.055e-005
265.0, +1.055e-005
266.0, +1.055e-005
267.0, +1.055e-005
268.0, +1.055e-005
269.0, +1.055e-005
270.0, +1.055e-005
271.0, +1.056e-005
272.0, +1.056e-005
273.0, +1.057e-005
274.0, +1.057e-005
275.0, +1.058e-005
276.0, +1.060e-005
277.0, +1.060e-005
278.0, +1.060e-005
279.0, +1.061e-005
280.0, +1.061e-005
281.0, +1.062e-005
282.0, +1.062e-005
283.0, +1.062e-005
284.0, +1.062e-005
285.0, +1.062e-005
286.0, +1.062e-005
287.0, +1.062e-005
288.0, +1.062e-005
289.0, +1.063e-005
290.0, +1.063e-005
291.0, +1.064e-005
292.0, +1.064e-005
293.0, +1.065e-005
294.0, +1.065e-005
295.0, +1.066e-005
296.0, +1.067e-005
297.0, +1.067e-005
298.0, +1.068e-005
299.0, +1.068e-005
300.0, +1.070e-005
299.0, +1.011e-005
*
**
