# Supplementary material for: DFT and CV data of 4-phenyl-substituted dichloro(bis{2-[1-(phenyl)-1H-1,2,3-triazol-4-yl-κN3]pyridine-κN})iron(II) coordination compounds
Source: Data Brief. 2018 Oct 27;21:1458–71. doi: 10.1016/j.dib.2018.10.085 (PMC6234228; doi:10.1016/j.dib.2018.10.085)
Supplement: Supplementary file 4 — Supplementary material. [file mmc4.zip › Fe_CV_raw_data/FeL3-2/100FC.TXT]

Date: 10-Apr-2017
Time: 14:54:03
Label: 
Cyclic Voltammetry

Exp. Conditions:
Init E (mV) = 300
High E (mV) = 300
Low E (mV) = -500
Init P/N = N
V (mV/sec) = 100
Number of Segments = 2
Sample Interval (mV) = 1
Quiet Time (sec) = 10
Sensitivity (A/V) = 1E-5

2 Sets of Data
Total Number of Data Points = 1601
##
Potential (mV), Current (A)

Segment = 1
Negative
Number of Data Points = 800
#
299.0, +3.311e-006
298.0, +3.244e-006
297.0, +3.207e-006
296.0, +3.172e-006
295.0, +3.137e-006
294.0, +3.115e-006
293.0, +3.089e-006
292.0, +3.077e-006
291.0, +3.061e-006
290.0, +3.054e-006
289.0, +3.035e-006
288.0, +3.023e-006
287.0, +3.002e-006
286.0, +2.989e-006
285.0, +2.969e-006
284.0, +2.955e-006
283.0, +2.936e-006
282.0, +2.931e-006
281.0, +2.915e-006
280.0, +2.907e-006
279.0, +2.899e-006
278.0, +2.892e-006
277.0, +2.880e-006
276.0, +2.874e-006
275.0, +2.861e-006
274.0, +2.855e-006
273.0, +2.843e-006
272.0, +2.836e-006
271.0, +2.823e-006
270.0, +2.816e-006
269.0, +2.805e-006
268.0, +2.798e-006
267.0, +2.786e-006
266.0, +2.780e-006
265.0, +2.761e-006
264.0, +2.754e-006
263.0, +2.739e-006
262.0, +2.730e-006
261.0, +2.717e-006
260.0, +2.709e-006
259.0, +2.699e-006
258.0, +2.696e-006
257.0, +2.683e-006
256.0, +2.681e-006
255.0, +2.671e-006
254.0, +2.668e-006
253.0, +2.661e-006
252.0, +2.654e-006
251.0, +2.642e-006
250.0, +2.642e-006
249.0, +2.623e-006
248.0, +2.616e-006
247.0, +2.597e-006
246.0, +2.586e-006
245.0, +2.572e-006
244.0, +2.563e-006
243.0, +2.549e-006
242.0, +2.547e-006
241.0, +2.532e-006
240.0, +2.531e-006
239.0, +2.521e-006
238.0, +2.516e-006
237.0, +2.509e-006
236.0, +2.502e-006
235.0, +2.494e-006
234.0, +2.493e-006
233.0, +2.481e-006
232.0, +2.477e-006
231.0, +2.469e-006
230.0, +2.462e-006
229.0, +2.453e-006
228.0, +2.447e-006
227.0, +2.434e-006
226.0, +2.430e-006
225.0, +2.419e-006
224.0, +2.412e-006
223.0, +2.399e-006
222.0, +2.393e-006
221.0, +2.377e-006
220.0, +2.370e-006
219.0, +2.353e-006
218.0, +2.341e-006
217.0, +2.326e-006
216.0, +2.318e-006
215.0, +2.300e-006
214.0, +2.295e-006
213.0, +2.280e-006
212.0, +2.273e-006
211.0, +2.262e-006
210.0, +2.256e-006
209.0, +2.236e-006
208.0, +2.228e-006
207.0, +2.207e-006
206.0, +2.194e-006
205.0, +2.176e-006
204.0, +2.165e-006
203.0, +2.145e-006
202.0, +2.137e-006
201.0, +2.118e-006
200.0, +2.111e-006
199.0, +2.097e-006
198.0, +2.087e-006
197.0, +2.071e-006
196.0, +2.062e-006
195.0, +2.043e-006
194.0, +2.030e-006
193.0, +2.005e-006
192.0, +1.991e-006
191.0, +1.969e-006
190.0, +1.951e-006
189.0, +1.928e-006
188.0, +1.915e-006
187.0, +1.896e-006
186.0, +1.886e-006
185.0, +1.859e-006
184.0, +1.838e-006
183.0, +1.813e-006
182.0, +1.794e-006
181.0, +1.770e-006
180.0, +1.750e-006
179.0, +1.722e-006
178.0, +1.708e-006
177.0, +1.679e-006
176.0, +1.655e-006
175.0, +1.623e-006
174.0, +1.595e-006
173.0, +1.561e-006
172.0, +1.534e-006
171.0, +1.494e-006
170.0, +1.469e-006
169.0, +1.434e-006
168.0, +1.406e-006
167.0, +1.371e-006
166.0, +1.342e-006
165.0, +1.301e-006
164.0, +1.271e-006
163.0, +1.233e-006
162.0, +1.205e-006
161.0, +1.156e-006
160.0, +1.114e-006
159.0, +1.065e-006
158.0, +1.029e-006
157.0, +9.814e-007
156.0, +9.395e-007
155.0, +8.837e-007
154.0, +8.488e-007
153.0, +7.926e-007
152.0, +7.442e-007
151.0, +6.862e-007
150.0, +6.369e-007
149.0, +5.750e-007
148.0, +5.232e-007
147.0, +4.573e-007
146.0, +4.072e-007
145.0, +3.435e-007
144.0, +2.851e-007
143.0, +2.145e-007
142.0, +1.526e-007
141.0, +7.935e-008
140.0, +1.308e-008
139.0, -6.234e-008
138.0, -1.290e-007
137.0, -2.106e-007
136.0, -2.803e-007
135.0, -3.640e-007
134.0, -4.342e-007
133.0, -5.236e-007
132.0, -6.003e-007
131.0, -6.941e-007
130.0, -7.747e-007
129.0, -8.724e-007
128.0, -9.565e-007
127.0, -1.061e-006
126.0, -1.146e-006
125.0, -1.249e-006
124.0, -1.340e-006
123.0, -1.445e-006
122.0, -1.536e-006
121.0, -1.647e-006
120.0, -1.738e-006
119.0, -1.850e-006
118.0, -1.947e-006
117.0, -2.059e-006
116.0, -2.156e-006
115.0, -2.274e-006
114.0, -2.371e-006
113.0, -2.496e-006
112.0, -2.601e-006
111.0, -2.721e-006
110.0, -2.824e-006
109.0, -2.950e-006
108.0, -3.056e-006
107.0, -3.182e-006
106.0, -3.286e-006
105.0, -3.410e-006
104.0, -3.515e-006
103.0, -3.642e-006
102.0, -3.746e-006
101.0, -3.871e-006
100.0, -3.975e-006
99.0, -4.101e-006
98.0, -4.206e-006
97.0, -4.332e-006
96.0, -4.437e-006
95.0, -4.560e-006
94.0, -4.659e-006
93.0, -4.777e-006
92.0, -4.869e-006
91.0, -4.982e-006
90.0, -5.071e-006
89.0, -5.182e-006
88.0, -5.269e-006
87.0, -5.379e-006
86.0, -5.463e-006
85.0, -5.567e-006
84.0, -5.645e-006
83.0, -5.747e-006
82.0, -5.824e-006
81.0, -5.914e-006
80.0, -5.978e-006
79.0, -6.063e-006
78.0, -6.125e-006
77.0, -6.208e-006
76.0, -6.265e-006
75.0, -6.333e-006
74.0, -6.383e-006
73.0, -6.453e-006
72.0, -6.496e-006
71.0, -6.557e-006
70.0, -6.593e-006
69.0, -6.647e-006
68.0, -6.679e-006
67.0, -6.731e-006
66.0, -6.758e-006
65.0, -6.801e-006
64.0, -6.821e-006
63.0, -6.856e-006
62.0, -6.866e-006
61.0, -6.893e-006
60.0, -6.897e-006
59.0, -6.916e-006
58.0, -6.917e-006
57.0, -6.934e-006
56.0, -6.929e-006
55.0, -6.941e-006
54.0, -6.932e-006
53.0, -6.938e-006
52.0, -6.926e-006
51.0, -6.927e-006
50.0, -6.910e-006
49.0, -6.909e-006
48.0, -6.890e-006
47.0, -6.888e-006
46.0, -6.865e-006
45.0, -6.856e-006
44.0, -6.829e-006
43.0, -6.812e-006
42.0, -6.784e-006
41.0, -6.763e-006
40.0, -6.724e-006
39.0, -6.704e-006
38.0, -6.664e-006
37.0, -6.638e-006
36.0, -6.602e-006
35.0, -6.574e-006
34.0, -6.539e-006
33.0, -6.517e-006
32.0, -6.476e-006
31.0, -6.448e-006
30.0, -6.413e-006
29.0, -6.385e-006
28.0, -6.345e-006
27.0, -6.313e-006
26.0, -6.268e-006
25.0, -6.240e-006
24.0, -6.198e-006
23.0, -6.165e-006
22.0, -6.120e-006
21.0, -6.086e-006
20.0, -6.042e-006
19.0, -6.010e-006
18.0, -5.969e-006
17.0, -5.940e-006
16.0, -5.897e-006
15.0, -5.866e-006
14.0, -5.827e-006
13.0, -5.799e-006
12.0, -5.762e-006
11.0, -5.731e-006
10.0, -5.688e-006
9.0, -5.660e-006
8.0, -5.624e-006
7.0, -5.593e-006
6.0, -5.550e-006
5.0, -5.516e-006
4.0, -5.472e-006
3.0, -5.440e-006
2.0, -5.409e-006
1.0, -5.382e-006
0.0, -5.351e-006
-1.0, -5.331e-006
-2.0, -5.297e-006
-3.0, -5.274e-006
-4.0, -5.244e-006
-5.0, -5.213e-006
-6.0, -5.175e-006
-7.0, -5.147e-006
-8.0, -5.106e-006
-9.0, -5.078e-006
-10.0, -5.044e-006
-11.0, -5.016e-006
-12.0, -4.981e-006
-13.0, -4.956e-006
-14.0, -4.921e-006
-15.0, -4.902e-006
-16.0, -4.873e-006
-17.0, -4.851e-006
-18.0, -4.823e-006
-19.0, -4.801e-006
-20.0, -4.773e-006
-21.0, -4.752e-006
-22.0, -4.722e-006
-23.0, -4.703e-006
-24.0, -4.675e-006
-25.0, -4.651e-006
-26.0, -4.624e-006
-27.0, -4.602e-006
-28.0, -4.575e-006
-29.0, -4.555e-006
-30.0, -4.527e-006
-31.0, -4.512e-006
-32.0, -4.487e-006
-33.0, -4.465e-006
-34.0, -4.438e-006
-35.0, -4.417e-006
-36.0, -4.392e-006
-37.0, -4.373e-006
-38.0, -4.344e-006
-39.0, -4.330e-006
-40.0, -4.305e-006
-41.0, -4.287e-006
-42.0, -4.265e-006
-43.0, -4.245e-006
-44.0, -4.221e-006
-45.0, -4.203e-006
-46.0, -4.176e-006
-47.0, -4.163e-006
-48.0, -4.146e-006
-49.0, -4.132e-006
-50.0, -4.111e-006
-51.0, -4.094e-006
-52.0, -4.072e-006
-53.0, -4.057e-006
-54.0, -4.032e-006
-55.0, -4.013e-006
-56.0, -3.990e-006
-57.0, -3.978e-006
-58.0, -3.954e-006
-59.0, -3.936e-006
-60.0, -3.916e-006
-61.0, -3.901e-006
-62.0, -3.881e-006
-63.0, -3.866e-006
-64.0, -3.844e-006
-65.0, -3.833e-006
-66.0, -3.817e-006
-67.0, -3.803e-006
-68.0, -3.788e-006
-69.0, -3.780e-006
-70.0, -3.762e-006
-71.0, -3.751e-006
-72.0, -3.738e-006
-73.0, -3.731e-006
-74.0, -3.714e-006
-75.0, -3.701e-006
-76.0, -3.681e-006
-77.0, -3.667e-006
-78.0, -3.649e-006
-79.0, -3.636e-006
-80.0, -3.616e-006
-81.0, -3.605e-006
-82.0, -3.589e-006
-83.0, -3.581e-006
-84.0, -3.568e-006
-85.0, -3.558e-006
-86.0, -3.540e-006
-87.0, -3.534e-006
-88.0, -3.520e-006
-89.0, -3.508e-006
-90.0, -3.491e-006
-91.0, -3.482e-006
-92.0, -3.467e-006
-93.0, -3.457e-006
-94.0, -3.442e-006
-95.0, -3.435e-006
-96.0, -3.421e-006
-97.0, -3.412e-006
-98.0, -3.401e-006
-99.0, -3.394e-006
-100.0, -3.386e-006
-101.0, -3.380e-006
-102.0, -3.369e-006
-103.0, -3.368e-006
-104.0, -3.360e-006
-105.0, -3.353e-006
-106.0, -3.345e-006
-107.0, -3.338e-006
-108.0, -3.328e-006
-109.0, -3.325e-006
-110.0, -3.311e-006
-111.0, -3.309e-006
-112.0, -3.298e-006
-113.0, -3.291e-006
-114.0, -3.277e-006
-115.0, -3.269e-006
-116.0, -3.256e-006
-117.0, -3.249e-006
-118.0, -3.237e-006
-119.0, -3.234e-006
-120.0, -3.223e-006
-121.0, -3.223e-006
-122.0, -3.213e-006
-123.0, -3.209e-006
-124.0, -3.202e-006
-125.0, -3.198e-006
-126.0, -3.191e-006
-127.0, -3.193e-006
-128.0, -3.186e-006
-129.0, -3.187e-006
-130.0, -3.183e-006
-131.0, -3.183e-006
-132.0, -3.181e-006
-133.0, -3.181e-006
-134.0, -3.177e-006
-135.0, -3.177e-006
-136.0, -3.177e-006
-137.0, -3.177e-006
-138.0, -3.176e-006
-139.0, -3.176e-006
-140.0, -3.176e-006
-141.0, -3.176e-006
-142.0, -3.176e-006
-143.0, -3.176e-006
-144.0, -3.176e-006
-145.0, -3.176e-006
-146.0, -3.176e-006
-147.0, -3.176e-006
-148.0, -3.176e-006
-149.0, -3.177e-006
-150.0, -3.177e-006
-151.0, -3.184e-006
-152.0, -3.184e-006
-153.0, -3.190e-006
-154.0, -3.193e-006
-155.0, -3.199e-006
-156.0, -3.205e-006
-157.0, -3.213e-006
-158.0, -3.213e-006
-159.0, -3.227e-006
-160.0, -3.231e-006
-161.0, -3.244e-006
-162.0, -3.251e-006
-163.0, -3.265e-006
-164.0, -3.278e-006
-165.0, -3.293e-006
-166.0, -3.299e-006
-167.0, -3.317e-006
-168.0, -3.329e-006
-169.0, -3.343e-006
-170.0, -3.350e-006
-171.0, -3.364e-006
-172.0, -3.377e-006
-173.0, -3.396e-006
-174.0, -3.408e-006
-175.0, -3.430e-006
-176.0, -3.447e-006
-177.0, -3.472e-006
-178.0, -3.492e-006
-179.0, -3.513e-006
-180.0, -3.532e-006
-181.0, -3.556e-006
-182.0, -3.574e-006
-183.0, -3.605e-006
-184.0, -3.629e-006
-185.0, -3.658e-006
-186.0, -3.686e-006
-187.0, -3.717e-006
-188.0, -3.743e-006
-189.0, -3.775e-006
-190.0, -3.796e-006
-191.0, -3.830e-006
-192.0, -3.857e-006
-193.0, -3.887e-006
-194.0, -3.916e-006
-195.0, -3.950e-006
-196.0, -3.983e-006
-197.0, -4.021e-006
-198.0, -4.048e-006
-199.0, -4.084e-006
-200.0, -4.116e-006
-201.0, -4.152e-006
-202.0, -4.185e-006
-203.0, -4.221e-006
-204.0, -4.252e-006
-205.0, -4.288e-006
-206.0, -4.316e-006
-207.0, -4.359e-006
-208.0, -4.394e-006
-209.0, -4.431e-006
-210.0, -4.460e-006
-211.0, -4.495e-006
-212.0, -4.524e-006
-213.0, -4.565e-006
-214.0, -4.592e-006
-215.0, -4.627e-006
-216.0, -4.655e-006
-217.0, -4.690e-006
-218.0, -4.718e-006
-219.0, -4.759e-006
-220.0, -4.788e-006
-221.0, -4.822e-006
-222.0, -4.850e-006
-223.0, -4.885e-006
-224.0, -4.913e-006
-225.0, -4.947e-006
-226.0, -4.969e-006
-227.0, -4.997e-006
-228.0, -5.020e-006
-229.0, -5.048e-006
-230.0, -5.069e-006
-231.0, -5.096e-006
-232.0, -5.118e-006
-233.0, -5.145e-006
-234.0, -5.164e-006
-235.0, -5.191e-006
-236.0, -5.212e-006
-237.0, -5.235e-006
-238.0, -5.253e-006
-239.0, -5.274e-006
-240.0, -5.289e-006
-241.0, -5.306e-006
-242.0, -5.313e-006
-243.0, -5.326e-006
-244.0, -5.337e-006
-245.0, -5.346e-006
-246.0, -5.353e-006
-247.0, -5.367e-006
-248.0, -5.372e-006
-249.0, -5.386e-006
-250.0, -5.388e-006
-251.0, -5.396e-006
-252.0, -5.401e-006
-253.0, -5.409e-006
-254.0, -5.407e-006
-255.0, -5.416e-006
-256.0, -5.414e-006
-257.0, -5.420e-006
-258.0, -5.416e-006
-259.0, -5.418e-006
-260.0, -5.411e-006
-261.0, -5.410e-006
-262.0, -5.401e-006
-263.0, -5.402e-006
-264.0, -5.394e-006
-265.0, -5.391e-006
-266.0, -5.379e-006
-267.0, -5.377e-006
-268.0, -5.365e-006
-269.0, -5.358e-006
-270.0, -5.345e-006
-271.0, -5.339e-006
-272.0, -5.329e-006
-273.0, -5.327e-006
-274.0, -5.315e-006
-275.0, -5.309e-006
-276.0, -5.302e-006
-277.0, -5.295e-006
-278.0, -5.284e-006
-279.0, -5.280e-006
-280.0, -5.260e-006
-281.0, -5.250e-006
-282.0, -5.236e-006
-283.0, -5.222e-006
-284.0, -5.201e-006
-285.0, -5.187e-006
-286.0, -5.166e-006
-287.0, -5.159e-006
-288.0, -5.145e-006
-289.0, -5.138e-006
-290.0, -5.123e-006
-291.0, -5.116e-006
-292.0, -5.103e-006
-293.0, -5.092e-006
-294.0, -5.077e-006
-295.0, -5.066e-006
-296.0, -5.046e-006
-297.0, -5.035e-006
-298.0, -5.020e-006
-299.0, -5.008e-006
-300.0, -4.992e-006
-301.0, -4.980e-006
-302.0, -4.966e-006
-303.0, -4.959e-006
-304.0, -4.948e-006
-305.0, -4.942e-006
-306.0, -4.929e-006
-307.0, -4.922e-006
-308.0, -4.913e-006
-309.0, -4.906e-006
-310.0, -4.894e-006
-311.0, -4.888e-006
-312.0, -4.871e-006
-313.0, -4.864e-006
-314.0, -4.849e-006
-315.0, -4.837e-006
-316.0, -4.823e-006
-317.0, -4.814e-006
-318.0, -4.795e-006
-319.0, -4.792e-006
-320.0, -4.778e-006
-321.0, -4.772e-006
-322.0, -4.763e-006
-323.0, -4.756e-006
-324.0, -4.748e-006
-325.0, -4.746e-006
-326.0, -4.733e-006
-327.0, -4.732e-006
-328.0, -4.725e-006
-329.0, -4.718e-006
-330.0, -4.711e-006
-331.0, -4.705e-006
-332.0, -4.698e-006
-333.0, -4.697e-006
-334.0, -4.684e-006
-335.0, -4.684e-006
-336.0, -4.672e-006
-337.0, -4.664e-006
-338.0, -4.650e-006
-339.0, -4.636e-006
-340.0, -4.622e-006
-341.0, -4.615e-006
-342.0, -4.597e-006
-343.0, -4.594e-006
-344.0, -4.581e-006
-345.0, -4.577e-006
-346.0, -4.570e-006
-347.0, -4.564e-006
-348.0, -4.557e-006
-349.0, -4.554e-006
-350.0, -4.545e-006
-351.0, -4.545e-006
-352.0, -4.536e-006
-353.0, -4.534e-006
-354.0, -4.527e-006
-355.0, -4.520e-006
-356.0, -4.513e-006
-357.0, -4.508e-006
-358.0, -4.500e-006
-359.0, -4.499e-006
-360.0, -4.491e-006
-361.0, -4.490e-006
-362.0, -4.479e-006
-363.0, -4.472e-006
-364.0, -4.459e-006
-365.0, -4.448e-006
-366.0, -4.434e-006
-367.0, -4.424e-006
-368.0, -4.410e-006
-369.0, -4.405e-006
-370.0, -4.391e-006
-371.0, -4.388e-006
-372.0, -4.378e-006
-373.0, -4.371e-006
-374.0, -4.364e-006
-375.0, -4.358e-006
-376.0, -4.353e-006
-377.0, -4.352e-006
-378.0, -4.343e-006
-379.0, -4.341e-006
-380.0, -4.334e-006
-381.0, -4.328e-006
-382.0, -4.320e-006
-383.0, -4.313e-006
-384.0, -4.304e-006
-385.0, -4.302e-006
-386.0, -4.289e-006
-387.0, -4.286e-006
-388.0, -4.277e-006
-389.0, -4.272e-006
-390.0, -4.261e-006
-391.0, -4.257e-006
-392.0, -4.244e-006
-393.0, -4.239e-006
-394.0, -4.228e-006
-395.0, -4.222e-006
-396.0, -4.214e-006
-397.0, -4.210e-006
-398.0, -4.198e-006
-399.0, -4.197e-006
-400.0, -4.189e-006
-401.0, -4.182e-006
-402.0, -4.175e-006
-403.0, -4.169e-006
-404.0, -4.162e-006
-405.0, -4.160e-006
-406.0, -4.153e-006
-407.0, -4.153e-006
-408.0, -4.151e-006
-409.0, -4.151e-006
-410.0, -4.144e-006
-411.0, -4.143e-006
-412.0, -4.136e-006
-413.0, -4.132e-006
-414.0, -4.125e-006
-415.0, -4.122e-006
-416.0, -4.115e-006
-417.0, -4.114e-006
-418.0, -4.108e-006
-419.0, -4.108e-006
-420.0, -4.102e-006
-421.0, -4.102e-006
-422.0, -4.095e-006
-423.0, -4.095e-006
-424.0, -4.088e-006
-425.0, -4.084e-006
-426.0, -4.075e-006
-427.0, -4.071e-006
-428.0, -4.061e-006
-429.0, -4.058e-006
-430.0, -4.044e-006
-431.0, -4.044e-006
-432.0, -4.034e-006
-433.0, -4.031e-006
-434.0, -4.024e-006
-435.0, -4.020e-006
-436.0, -4.015e-006
-437.0, -4.015e-006
-438.0, -4.007e-006
-439.0, -4.007e-006
-440.0, -4.003e-006
-441.0, -4.003e-006
-442.0, -3.998e-006
-443.0, -3.997e-006
-444.0, -3.991e-006
-445.0, -3.991e-006
-446.0, -3.984e-006
-447.0, -3.986e-006
-448.0, -3.979e-006
-449.0, -3.980e-006
-450.0, -3.974e-006
-451.0, -3.974e-006
-452.0, -3.969e-006
-453.0, -3.969e-006
-454.0, -3.962e-006
-455.0, -3.966e-006
-456.0, -3.962e-006
-457.0, -3.962e-006
-458.0, -3.962e-006
-459.0, -3.962e-006
-460.0, -3.962e-006
-461.0, -3.962e-006
-462.0, -3.958e-006
-463.0, -3.959e-006
-464.0, -3.958e-006
-465.0, -3.958e-006
-466.0, -3.957e-006
-467.0, -3.957e-006
-468.0, -3.957e-006
-469.0, -3.957e-006
-470.0, -3.956e-006
-471.0, -3.957e-006
-472.0, -3.956e-006
-473.0, -3.957e-006
-474.0, -3.955e-006
-475.0, -3.955e-006
-476.0, -3.954e-006
-477.0, -3.955e-006
-478.0, -3.953e-006
-479.0, -3.954e-006
-480.0, -3.952e-006
-481.0, -3.954e-006
-482.0, -3.952e-006
-483.0, -3.953e-006
-484.0, -3.952e-006
-485.0, -3.954e-006
-486.0, -3.952e-006
-487.0, -3.953e-006
-488.0, -3.952e-006
-489.0, -3.953e-006
-490.0, -3.951e-006
-491.0, -3.952e-006
-492.0, -3.950e-006
-493.0, -3.952e-006
-494.0, -3.950e-006
-495.0, -3.951e-006
-496.0, -3.950e-006
-497.0, -3.951e-006
-498.0, -3.924e-006
-499.0, -3.914e-006
-500.0, -3.906e-006
*
Segment = 2
Positive
Number of Data Points = 800
#
-499.0, -3.780e-006
-498.0, -3.601e-006
-497.0, -3.528e-006
-496.0, -3.461e-006
-495.0, -3.381e-006
-494.0, -3.322e-006
-493.0, -3.280e-006
-492.0, -3.231e-006
-491.0, -3.189e-006
-490.0, -3.147e-006
-489.0, -3.111e-006
-488.0, -3.076e-006
-487.0, -3.045e-006
-486.0, -3.010e-006
-485.0, -2.987e-006
-484.0, -2.949e-006
-483.0, -2.921e-006
-482.0, -2.888e-006
-481.0, -2.860e-006
-480.0, -2.830e-006
-479.0, -2.803e-006
-478.0, -2.770e-006
-477.0, -2.751e-006
-476.0, -2.717e-006
-475.0, -2.695e-006
-474.0, -2.667e-006
-473.0, -2.645e-006
-472.0, -2.618e-006
-471.0, -2.598e-006
-470.0, -2.576e-006
-469.0, -2.564e-006
-468.0, -2.535e-006
-467.0, -2.514e-006
-466.0, -2.488e-006
-465.0, -2.465e-006
-464.0, -2.444e-006
-463.0, -2.424e-006
-462.0, -2.400e-006
-461.0, -2.387e-006
-460.0, -2.361e-006
-459.0, -2.345e-006
-458.0, -2.325e-006
-457.0, -2.305e-006
-456.0, -2.284e-006
-455.0, -2.264e-006
-454.0, -2.243e-006
-453.0, -2.235e-006
-452.0, -2.214e-006
-451.0, -2.200e-006
-450.0, -2.185e-006
-449.0, -2.172e-006
-448.0, -2.160e-006
-447.0, -2.145e-006
-446.0, -2.124e-006
-445.0, -2.110e-006
-444.0, -2.089e-006
-443.0, -2.070e-006
-442.0, -2.049e-006
-441.0, -2.033e-006
-440.0, -2.018e-006
-439.0, -2.005e-006
-438.0, -1.989e-006
-437.0, -1.980e-006
-436.0, -1.958e-006
-435.0, -1.943e-006
-434.0, -1.924e-006
-433.0, -1.906e-006
-432.0, -1.891e-006
-431.0, -1.877e-006
-430.0, -1.858e-006
-429.0, -1.851e-006
-428.0, -1.831e-006
-427.0, -1.822e-006
-426.0, -1.809e-006
-425.0, -1.796e-006
-424.0, -1.784e-006
-423.0, -1.776e-006
-422.0, -1.763e-006
-421.0, -1.755e-006
-420.0, -1.734e-006
-419.0, -1.719e-006
-418.0, -1.703e-006
-417.0, -1.689e-006
-416.0, -1.670e-006
-415.0, -1.656e-006
-414.0, -1.642e-006
-413.0, -1.636e-006
-412.0, -1.621e-006
-411.0, -1.609e-006
-410.0, -1.595e-006
-409.0, -1.586e-006
-408.0, -1.573e-006
-407.0, -1.559e-006
-406.0, -1.543e-006
-405.0, -1.533e-006
-404.0, -1.513e-006
-403.0, -1.500e-006
-402.0, -1.483e-006
-401.0, -1.469e-006
-400.0, -1.455e-006
-399.0, -1.443e-006
-398.0, -1.433e-006
-397.0, -1.430e-006
-396.0, -1.416e-006
-395.0, -1.407e-006
-394.0, -1.399e-006
-393.0, -1.392e-006
-392.0, -1.382e-006
-391.0, -1.370e-006
-390.0, -1.353e-006
-389.0, -1.341e-006
-388.0, -1.320e-006
-387.0, -1.306e-006
-386.0, -1.286e-006
-385.0, -1.268e-006
-384.0, -1.253e-006
-383.0, -1.242e-006
-382.0, -1.232e-006
-381.0, -1.230e-006
-380.0, -1.212e-006
-379.0, -1.203e-006
-378.0, -1.194e-006
-377.0, -1.181e-006
-376.0, -1.167e-006
-375.0, -1.152e-006
-374.0, -1.133e-006
-373.0, -1.123e-006
-372.0, -1.103e-006
-371.0, -1.090e-006
-370.0, -1.075e-006
-369.0, -1.062e-006
-368.0, -1.049e-006
-367.0, -1.042e-006
-366.0, -1.030e-006
-365.0, -1.023e-006
-364.0, -1.005e-006
-363.0, -9.979e-007
-362.0, -9.862e-007
-361.0, -9.735e-007
-360.0, -9.561e-007
-359.0, -9.404e-007
-358.0, -9.251e-007
-357.0, -9.160e-007
-356.0, -8.955e-007
-355.0, -8.798e-007
-354.0, -8.645e-007
-353.0, -8.545e-007
-352.0, -8.462e-007
-351.0, -8.357e-007
-350.0, -8.161e-007
-349.0, -8.026e-007
-348.0, -7.856e-007
-347.0, -7.721e-007
-346.0, -7.564e-007
-345.0, -7.411e-007
-344.0, -7.241e-007
-343.0, -7.159e-007
-342.0, -7.054e-007
-341.0, -6.967e-007
-340.0, -6.818e-007
-339.0, -6.696e-007
-338.0, -6.574e-007
-337.0, -6.500e-007
-336.0, -6.378e-007
-335.0, -6.269e-007
-334.0, -6.169e-007
-333.0, -6.104e-007
-332.0, -5.903e-007
-331.0, -5.790e-007
-330.0, -5.607e-007
-329.0, -5.467e-007
-328.0, -5.319e-007
-327.0, -5.175e-007
-326.0, -4.979e-007
-325.0, -4.905e-007
-324.0, -4.730e-007
-323.0, -4.639e-007
-322.0, -4.543e-007
-321.0, -4.451e-007
-320.0, -4.320e-007
-319.0, -4.225e-007
-318.0, -4.102e-007
-317.0, -3.976e-007
-316.0, -3.775e-007
-315.0, -3.640e-007
-314.0, -3.462e-007
-313.0, -3.322e-007
-312.0, -3.191e-007
-311.0, -3.074e-007
-310.0, -2.938e-007
-309.0, -2.864e-007
-308.0, -2.677e-007
-307.0, -2.607e-007
-306.0, -2.511e-007
-305.0, -2.389e-007
-304.0, -2.276e-007
-303.0, -2.197e-007
-302.0, -2.093e-007
-301.0, -2.045e-007
-300.0, -1.840e-007
-299.0, -1.700e-007
-298.0, -1.548e-007
-297.0, -1.408e-007
-296.0, -1.247e-007
-295.0, -1.068e-007
-294.0, -8.894e-008
-293.0, -8.153e-008
-292.0, -6.322e-008
-291.0, -5.362e-008
-290.0, -3.967e-008
-289.0, -2.834e-008
-288.0, -2.136e-008
-287.0, -1.046e-008
-286.0, +8.719e-009
-285.0, +2.223e-008
-284.0, +4.708e-008
-283.0, +6.278e-008
-282.0, +8.371e-008
-281.0, +1.046e-007
-280.0, +1.225e-007
-279.0, +1.373e-007
-278.0, +1.517e-007
-277.0, +1.591e-007
-276.0, +1.844e-007
-275.0, +2.010e-007
-274.0, +2.219e-007
-273.0, +2.424e-007
-272.0, +2.638e-007
-271.0, +2.847e-007
-270.0, +3.091e-007
-269.0, +3.231e-007
-268.0, +3.470e-007
-267.0, +3.619e-007
-266.0, +3.871e-007
-265.0, +4.085e-007
-264.0, +4.307e-007
-263.0, +4.551e-007
-262.0, +4.769e-007
-261.0, +4.935e-007
-260.0, +5.223e-007
-259.0, +5.389e-007
-258.0, +5.620e-007
-257.0, +5.886e-007
-256.0, +6.112e-007
-255.0, +6.391e-007
-254.0, +6.662e-007
-253.0, +6.884e-007
-252.0, +7.224e-007
-251.0, +7.468e-007
-250.0, +7.747e-007
-249.0, +8.013e-007
-248.0, +8.292e-007
-247.0, +8.567e-007
-246.0, +8.868e-007
-245.0, +9.081e-007
-244.0, +9.430e-007
-243.0, +9.678e-007
-242.0, +9.962e-007
-241.0, +1.024e-006
-240.0, +1.052e-006
-239.0, +1.080e-006
-238.0, +1.110e-006
-237.0, +1.132e-006
-236.0, +1.165e-006
-235.0, +1.193e-006
-234.0, +1.221e-006
-233.0, +1.251e-006
-232.0, +1.281e-006
-231.0, +1.308e-006
-230.0, +1.338e-006
-229.0, +1.363e-006
-228.0, +1.397e-006
-227.0, +1.425e-006
-226.0, +1.453e-006
-225.0, +1.481e-006
-224.0, +1.507e-006
-223.0, +1.536e-006
-222.0, +1.564e-006
-221.0, +1.590e-006
-220.0, +1.618e-006
-219.0, +1.644e-006
-218.0, +1.672e-006
-217.0, +1.700e-006
-216.0, +1.726e-006
-215.0, +1.753e-006
-214.0, +1.780e-006
-213.0, +1.807e-006
-212.0, +1.841e-006
-211.0, +1.866e-006
-210.0, +1.894e-006
-209.0, +1.917e-006
-208.0, +1.940e-006
-207.0, +1.966e-006
-206.0, +1.990e-006
-205.0, +2.012e-006
-204.0, +2.041e-006
-203.0, +2.064e-006
-202.0, +2.090e-006
-201.0, +2.109e-006
-200.0, +2.126e-006
-199.0, +2.146e-006
-198.0, +2.167e-006
-197.0, +2.182e-006
-196.0, +2.207e-006
-195.0, +2.228e-006
-194.0, +2.249e-006
-193.0, +2.267e-006
-192.0, +2.285e-006
-191.0, +2.306e-006
-190.0, +2.326e-006
-189.0, +2.340e-006
-188.0, +2.360e-006
-187.0, +2.380e-006
-186.0, +2.401e-006
-185.0, +2.417e-006
-184.0, +2.427e-006
-183.0, +2.441e-006
-182.0, +2.455e-006
-181.0, +2.463e-006
-180.0, +2.477e-006
-179.0, +2.485e-006
-178.0, +2.497e-006
-177.0, +2.508e-006
-176.0, +2.515e-006
-175.0, +2.522e-006
-174.0, +2.529e-006
-173.0, +2.531e-006
-172.0, +2.550e-006
-171.0, +2.559e-006
-170.0, +2.569e-006
-169.0, +2.581e-006
-168.0, +2.595e-006
-167.0, +2.608e-006
-166.0, +2.621e-006
-165.0, +2.622e-006
-164.0, +2.636e-006
-163.0, +2.640e-006
-162.0, +2.645e-006
-161.0, +2.647e-006
-160.0, +2.651e-006
-159.0, +2.658e-006
-158.0, +2.664e-006
-157.0, +2.664e-006
-156.0, +2.671e-006
-155.0, +2.676e-006
-154.0, +2.680e-006
-153.0, +2.683e-006
-152.0, +2.683e-006
-151.0, +2.683e-006
-150.0, +2.683e-006
-149.0, +2.682e-006
-148.0, +2.688e-006
-147.0, +2.688e-006
-146.0, +2.688e-006
-145.0, +2.688e-006
-144.0, +2.688e-006
-143.0, +2.689e-006
-142.0, +2.689e-006
-141.0, +2.684e-006
-140.0, +2.690e-006
-139.0, +2.690e-006
-138.0, +2.691e-006
-137.0, +2.691e-006
-136.0, +2.691e-006
-135.0, +2.692e-006
-134.0, +2.692e-006
-133.0, +2.686e-006
-132.0, +2.693e-006
-131.0, +2.692e-006
-130.0, +2.692e-006
-129.0, +2.691e-006
-128.0, +2.690e-006
-127.0, +2.689e-006
-126.0, +2.689e-006
-125.0, +2.683e-006
-124.0, +2.684e-006
-123.0, +2.684e-006
-122.0, +2.684e-006
-121.0, +2.684e-006
-120.0, +2.684e-006
-119.0, +2.684e-006
-118.0, +2.684e-006
-117.0, +2.683e-006
-116.0, +2.683e-006
-115.0, +2.682e-006
-114.0, +2.682e-006
-113.0, +2.681e-006
-112.0, +2.679e-006
-111.0, +2.676e-006
-110.0, +2.674e-006
-109.0, +2.669e-006
-108.0, +2.669e-006
-107.0, +2.664e-006
-106.0, +2.659e-006
-105.0, +2.655e-006
-104.0, +2.653e-006
-103.0, +2.648e-006
-102.0, +2.646e-006
-101.0, +2.640e-006
-100.0, +2.645e-006
-99.0, +2.643e-006
-98.0, +2.643e-006
-97.0, +2.642e-006
-96.0, +2.641e-006
-95.0, +2.641e-006
-94.0, +2.641e-006
-93.0, +2.634e-006
-92.0, +2.635e-006
-91.0, +2.633e-006
-90.0, +2.633e-006
-89.0, +2.631e-006
-88.0, +2.630e-006
-87.0, +2.629e-006
-86.0, +2.628e-006
-85.0, +2.622e-006
-84.0, +2.624e-006
-83.0, +2.619e-006
-82.0, +2.617e-006
-81.0, +2.612e-006
-80.0, +2.607e-006
-79.0, +2.604e-006
-78.0, +2.604e-006
-77.0, +2.598e-006
-76.0, +2.603e-006
-75.0, +2.600e-006
-74.0, +2.601e-006
-73.0, +2.601e-006
-72.0, +2.598e-006
-71.0, +2.598e-006
-70.0, +2.598e-006
-69.0, +2.593e-006
-68.0, +2.599e-006
-67.0, +2.597e-006
-66.0, +2.598e-006
-65.0, +2.599e-006
-64.0, +2.600e-006
-63.0, +2.601e-006
-62.0, +2.604e-006
-61.0, +2.603e-006
-60.0, +2.610e-006
-59.0, +2.612e-006
-58.0, +2.618e-006
-57.0, +2.623e-006
-56.0, +2.627e-006
-55.0, +2.629e-006
-54.0, +2.631e-006
-53.0, +2.631e-006
-52.0, +2.638e-006
-51.0, +2.638e-006
-50.0, +2.639e-006
-49.0, +2.642e-006
-48.0, +2.643e-006
-47.0, +2.647e-006
-46.0, +2.652e-006
-45.0, +2.653e-006
-44.0, +2.659e-006
-43.0, +2.665e-006
-42.0, +2.671e-006
-41.0, +2.676e-006
-40.0, +2.679e-006
-39.0, +2.682e-006
-38.0, +2.683e-006
-37.0, +2.685e-006
-36.0, +2.694e-006
-35.0, +2.701e-006
-34.0, +2.708e-006
-33.0, +2.717e-006
-32.0, +2.726e-006
-31.0, +2.738e-006
-30.0, +2.752e-006
-29.0, +2.758e-006
-28.0, +2.771e-006
-27.0, +2.785e-006
-26.0, +2.797e-006
-25.0, +2.808e-006
-24.0, +2.819e-006
-23.0, +2.831e-006
-22.0, +2.844e-006
-21.0, +2.852e-006
-20.0, +2.866e-006
-19.0, +2.879e-006
-18.0, +2.893e-006
-17.0, +2.904e-006
-16.0, +2.914e-006
-15.0, +2.929e-006
-14.0, +2.950e-006
-13.0, +2.964e-006
-12.0, +2.985e-006
-11.0, +3.006e-006
-10.0, +3.027e-006
-9.0, +3.047e-006
-8.0, +3.066e-006
-7.0, +3.081e-006
-6.0, +3.102e-006
-5.0, +3.122e-006
-4.0, +3.149e-006
-3.0, +3.173e-006
-2.0, +3.206e-006
-1.0, +3.235e-006
0.0, +3.263e-006
1.0, +3.292e-006
2.0, +3.321e-006
3.0, +3.345e-006
4.0, +3.378e-006
5.0, +3.400e-006
6.0, +3.428e-006
7.0, +3.459e-006
8.0, +3.490e-006
9.0, +3.521e-006
10.0, +3.554e-006
11.0, +3.587e-006
12.0, +3.627e-006
13.0, +3.666e-006
14.0, +3.704e-006
15.0, +3.741e-006
16.0, +3.776e-006
17.0, +3.818e-006
18.0, +3.861e-006
19.0, +3.904e-006
20.0, +3.948e-006
21.0, +3.990e-006
22.0, +4.039e-006
23.0, +4.092e-006
24.0, +4.137e-006
25.0, +4.186e-006
26.0, +4.235e-006
27.0, +4.284e-006
28.0, +4.343e-006
29.0, +4.398e-006
30.0, +4.454e-006
31.0, +4.514e-006
32.0, +4.570e-006
33.0, +4.633e-006
34.0, +4.695e-006
35.0, +4.760e-006
36.0, +4.824e-006
37.0, +4.887e-006
38.0, +4.956e-006
39.0, +5.026e-006
40.0, +5.090e-006
41.0, +5.167e-006
42.0, +5.234e-006
43.0, +5.310e-006
44.0, +5.390e-006
45.0, +5.467e-006
46.0, +5.549e-006
47.0, +5.638e-006
48.0, +5.716e-006
49.0, +5.803e-006
50.0, +5.887e-006
51.0, +5.974e-006
52.0, +6.064e-006
53.0, +6.157e-006
54.0, +6.245e-006
55.0, +6.342e-006
56.0, +6.437e-006
57.0, +6.535e-006
58.0, +6.630e-006
59.0, +6.728e-006
60.0, +6.828e-006
61.0, +6.927e-006
62.0, +7.026e-006
63.0, +7.132e-006
64.0, +7.232e-006
65.0, +7.341e-006
66.0, +7.445e-006
67.0, +7.555e-006
68.0, +7.664e-006
69.0, +7.776e-006
70.0, +7.876e-006
71.0, +7.992e-006
72.0, +8.095e-006
73.0, +8.206e-006
74.0, +8.310e-006
75.0, +8.418e-006
76.0, +8.527e-006
77.0, +8.643e-006
78.0, +8.744e-006
79.0, +8.856e-006
80.0, +8.958e-006
81.0, +9.070e-006
82.0, +9.174e-006
83.0, +9.274e-006
84.0, +9.377e-006
85.0, +9.481e-006
86.0, +9.579e-006
87.0, +9.680e-006
88.0, +9.769e-006
89.0, +9.871e-006
90.0, +9.964e-006
91.0, +1.006e-005
92.0, +1.015e-005
93.0, +1.024e-005
94.0, +1.032e-005
95.0, +1.041e-005
96.0, +1.049e-005
97.0, +1.057e-005
98.0, +1.064e-005
99.0, +1.071e-005
100.0, +1.078e-005
101.0, +1.086e-005
102.0, +1.091e-005
103.0, +1.098e-005
104.0, +1.103e-005
105.0, +1.109e-005
106.0, +1.113e-005
107.0, +1.118e-005
108.0, +1.121e-005
109.0, +1.126e-005
110.0, +1.130e-005
111.0, +1.134e-005
112.0, +1.137e-005
113.0, +1.140e-005
114.0, +1.142e-005
115.0, +1.144e-005
116.0, +1.146e-005
117.0, +1.148e-005
118.0, +1.148e-005
119.0, +1.150e-005
120.0, +1.150e-005
121.0, +1.150e-005
122.0, +1.150e-005
123.0, +1.150e-005
124.0, +1.149e-005
125.0, +1.149e-005
126.0, +1.148e-005
127.0, +1.147e-005
128.0, +1.146e-005
129.0, +1.145e-005
130.0, +1.143e-005
131.0, +1.141e-005
132.0, +1.138e-005
133.0, +1.136e-005
134.0, +1.133e-005
135.0, +1.131e-005
136.0, +1.127e-005
137.0, +1.124e-005
138.0, +1.121e-005
139.0, +1.117e-005
140.0, +1.114e-005
141.0, +1.111e-005
142.0, +1.107e-005
143.0, +1.104e-005
144.0, +1.101e-005
145.0, +1.097e-005
146.0, +1.093e-005
147.0, +1.089e-005
148.0, +1.084e-005
149.0, +1.081e-005
150.0, +1.076e-005
151.0, +1.072e-005
152.0, +1.067e-005
153.0, +1.063e-005
154.0, +1.059e-005
155.0, +1.055e-005
156.0, +1.050e-005
157.0, +1.045e-005
158.0, +1.040e-005
159.0, +1.037e-005
160.0, +1.032e-005
161.0, +1.028e-005
162.0, +1.024e-005
163.0, +1.019e-005
164.0, +1.016e-005
165.0, +1.011e-005
166.0, +1.006e-005
167.0, +1.002e-005
168.0, +9.980e-006
169.0, +9.938e-006
170.0, +9.894e-006
171.0, +9.846e-006
172.0, +9.810e-006
173.0, +9.774e-006
174.0, +9.726e-006
175.0, +9.686e-006
176.0, +9.644e-006
177.0, +9.608e-006
178.0, +9.572e-006
179.0, +9.532e-006
180.0, +9.497e-006
181.0, +9.461e-006
182.0, +9.423e-006
183.0, +9.389e-006
184.0, +9.348e-006
185.0, +9.309e-006
186.0, +9.269e-006
187.0, +9.228e-006
188.0, +9.200e-006
189.0, +9.167e-006
190.0, +9.133e-006
191.0, +9.101e-006
192.0, +9.065e-006
193.0, +9.035e-006
194.0, +9.001e-006
195.0, +8.966e-006
196.0, +8.938e-006
197.0, +8.902e-006
198.0, +8.869e-006
199.0, +8.841e-006
200.0, +8.811e-006
201.0, +8.784e-006
202.0, +8.751e-006
203.0, +8.718e-006
204.0, +8.696e-006
205.0, +8.671e-006
206.0, +8.643e-006
207.0, +8.616e-006
208.0, +8.587e-006
209.0, +8.564e-006
210.0, +8.536e-006
211.0, +8.503e-006
212.0, +8.476e-006
213.0, +8.450e-006
214.0, +8.422e-006
215.0, +8.399e-006
216.0, +8.372e-006
217.0, +8.350e-006
218.0, +8.330e-006
219.0, +8.306e-006
220.0, +8.290e-006
221.0, +8.269e-006
222.0, +8.242e-006
223.0, +8.221e-006
224.0, +8.197e-006
225.0, +8.178e-006
226.0, +8.159e-006
227.0, +8.136e-006
228.0, +8.120e-006
229.0, +8.098e-006
230.0, +8.077e-006
231.0, +8.056e-006
232.0, +8.032e-006
233.0, +8.012e-006
234.0, +7.993e-006
235.0, +7.969e-006
236.0, +7.960e-006
237.0, +7.945e-006
238.0, +7.923e-006
239.0, +7.904e-006
240.0, +7.883e-006
241.0, +7.863e-006
242.0, +7.841e-006
243.0, +7.816e-006
244.0, +7.798e-006
245.0, +7.786e-006
246.0, +7.775e-006
247.0, +7.762e-006
248.0, +7.748e-006
249.0, +7.738e-006
250.0, +7.726e-006
251.0, +7.709e-006
252.0, +7.694e-006
253.0, +7.677e-006
254.0, +7.660e-006
255.0, +7.646e-006
256.0, +7.626e-006
257.0, +7.610e-006
258.0, +7.598e-006
259.0, +7.584e-006
260.0, +7.578e-006
261.0, +7.564e-006
262.0, +7.552e-006
263.0, +7.543e-006
264.0, +7.530e-006
265.0, +7.516e-006
266.0, +7.497e-006
267.0, +7.477e-006
268.0, +7.469e-006
269.0, +7.455e-006
270.0, +7.438e-006
271.0, +7.425e-006
272.0, +7.411e-006
273.0, +7.402e-006
274.0, +7.393e-006
275.0, +7.380e-006
276.0, +7.373e-006
277.0, +7.364e-006
278.0, +7.356e-006
279.0, +7.349e-006
280.0, +7.335e-006
281.0, +7.323e-006
282.0, +7.304e-006
283.0, +7.285e-006
284.0, +7.275e-006
285.0, +7.261e-006
286.0, +7.247e-006
287.0, +7.240e-006
288.0, +7.225e-006
289.0, +7.220e-006
290.0, +7.211e-006
291.0, +7.200e-006
292.0, +7.193e-006
293.0, +7.186e-006
294.0, +7.177e-006
295.0, +7.174e-006
296.0, +7.165e-006
297.0, +7.159e-006
298.0, +7.151e-006
299.0, +7.140e-006
300.0, +7.129e-006
299.0, +6.940e-006
*
**
