# Supplementary material for: DFT and CV data of 4-phenyl-substituted dichloro(bis{2-[1-(phenyl)-1H-1,2,3-triazol-4-yl-κN3]pyridine-κN})iron(II) coordination compounds
Source: Data Brief. 2018 Oct 27;21:1458–71. doi: 10.1016/j.dib.2018.10.085 (PMC6234228; doi:10.1016/j.dib.2018.10.085)
Supplement: Supplementary file 4 — Supplementary material. [file mmc4.zip › Fe_CV_raw_data/FeL3-2/150_01.TXT]

Date: 10-Apr-2017
Time: 14:39:47
Label: 
Cyclic Voltammetry

Exp. Conditions:
Init E (mV) = 300
High E (mV) = 300
Low E (mV) = -500
Init P/N = N
V (mV/sec) = 150
Number of Segments = 2
Sample Interval (mV) = 1
Quiet Time (sec) = 10
Sensitivity (A/V) = 1E-5

2 Sets of Data
Total Number of Data Points = 1600
##
Potential (mV), Current (A)

Segment = 1
Negative
Number of Data Points = 800
#
299.0, +1.563e-006
298.0, +1.510e-006
297.0, +1.462e-006
296.0, +1.430e-006
295.0, +1.394e-006
294.0, +1.366e-006
293.0, +1.346e-006
292.0, +1.328e-006
291.0, +1.314e-006
290.0, +1.300e-006
289.0, +1.287e-006
288.0, +1.268e-006
287.0, +1.255e-006
286.0, +1.234e-006
285.0, +1.217e-006
284.0, +1.204e-006
283.0, +1.185e-006
282.0, +1.169e-006
281.0, +1.163e-006
280.0, +1.147e-006
279.0, +1.140e-006
278.0, +1.133e-006
277.0, +1.121e-006
276.0, +1.115e-006
275.0, +1.108e-006
274.0, +1.099e-006
273.0, +1.093e-006
272.0, +1.080e-006
271.0, +1.073e-006
270.0, +1.062e-006
269.0, +1.053e-006
268.0, +1.041e-006
267.0, +1.027e-006
266.0, +1.014e-006
265.0, +1.006e-006
264.0, +9.866e-007
263.0, +9.809e-007
262.0, +9.709e-007
261.0, +9.617e-007
260.0, +9.617e-007
259.0, +9.539e-007
258.0, +9.469e-007
257.0, +9.456e-007
256.0, +9.338e-007
255.0, +9.273e-007
254.0, +9.264e-007
253.0, +9.168e-007
252.0, +9.120e-007
251.0, +9.068e-007
250.0, +8.994e-007
249.0, +8.972e-007
248.0, +8.881e-007
247.0, +8.811e-007
246.0, +8.732e-007
245.0, +8.711e-007
244.0, +8.671e-007
243.0, +8.584e-007
242.0, +8.536e-007
241.0, +8.462e-007
240.0, +8.323e-007
239.0, +8.279e-007
238.0, +8.139e-007
237.0, +8.022e-007
236.0, +7.983e-007
235.0, +7.887e-007
234.0, +7.839e-007
233.0, +7.839e-007
232.0, +7.712e-007
231.0, +7.647e-007
230.0, +7.590e-007
229.0, +7.512e-007
228.0, +7.446e-007
227.0, +7.390e-007
226.0, +7.320e-007
225.0, +7.315e-007
224.0, +7.281e-007
223.0, +7.259e-007
222.0, +7.215e-007
221.0, +7.211e-007
220.0, +7.176e-007
219.0, +7.106e-007
218.0, +7.050e-007
217.0, +7.010e-007
216.0, +6.875e-007
215.0, +6.845e-007
214.0, +6.775e-007
213.0, +6.692e-007
212.0, +6.692e-007
211.0, +6.601e-007
210.0, +6.526e-007
209.0, +6.548e-007
208.0, +6.417e-007
207.0, +6.287e-007
206.0, +6.230e-007
205.0, +6.095e-007
204.0, +6.034e-007
203.0, +5.968e-007
202.0, +5.881e-007
201.0, +5.872e-007
200.0, +5.829e-007
199.0, +5.790e-007
198.0, +5.733e-007
197.0, +5.733e-007
196.0, +5.720e-007
195.0, +5.650e-007
194.0, +5.633e-007
193.0, +5.602e-007
192.0, +5.515e-007
191.0, +5.502e-007
190.0, +5.432e-007
189.0, +5.375e-007
188.0, +5.375e-007
187.0, +5.314e-007
186.0, +5.314e-007
185.0, +5.336e-007
184.0, +5.271e-007
183.0, +5.214e-007
182.0, +5.205e-007
181.0, +5.140e-007
180.0, +5.079e-007
179.0, +5.009e-007
178.0, +4.939e-007
177.0, +4.931e-007
176.0, +4.878e-007
175.0, +4.817e-007
174.0, +4.778e-007
173.0, +4.778e-007
172.0, +4.765e-007
171.0, +4.647e-007
170.0, +4.626e-007
169.0, +4.565e-007
168.0, +4.434e-007
167.0, +4.395e-007
166.0, +4.259e-007
165.0, +4.133e-007
164.0, +4.129e-007
163.0, +4.011e-007
162.0, +3.972e-007
161.0, +3.963e-007
160.0, +3.850e-007
159.0, +3.836e-007
158.0, +3.836e-007
157.0, +3.793e-007
156.0, +3.771e-007
155.0, +3.732e-007
154.0, +3.680e-007
153.0, +3.658e-007
152.0, +3.601e-007
151.0, +3.536e-007
150.0, +3.492e-007
149.0, +3.444e-007
148.0, +3.414e-007
147.0, +3.383e-007
146.0, +3.383e-007
145.0, +3.366e-007
144.0, +3.296e-007
143.0, +3.296e-007
142.0, +3.257e-007
141.0, +3.187e-007
140.0, +3.196e-007
139.0, +3.126e-007
138.0, +3.069e-007
137.0, +3.065e-007
136.0, +2.934e-007
135.0, +2.899e-007
134.0, +2.899e-007
133.0, +2.803e-007
132.0, +2.768e-007
131.0, +2.716e-007
130.0, +2.646e-007
129.0, +2.581e-007
128.0, +2.463e-007
127.0, +2.337e-007
126.0, +2.228e-007
125.0, +2.128e-007
124.0, +2.040e-007
123.0, +1.971e-007
122.0, +1.957e-007
121.0, +1.940e-007
120.0, +1.875e-007
119.0, +1.875e-007
118.0, +1.857e-007
117.0, +1.805e-007
116.0, +1.801e-007
115.0, +1.740e-007
114.0, +1.670e-007
113.0, +1.661e-007
112.0, +1.578e-007
111.0, +1.522e-007
110.0, +1.504e-007
109.0, +1.439e-007
108.0, +1.426e-007
107.0, +1.426e-007
106.0, +1.413e-007
105.0, +1.365e-007
104.0, +1.304e-007
103.0, +1.247e-007
102.0, +1.177e-007
101.0, +1.116e-007
100.0, +1.046e-007
99.0, +9.504e-008
98.0, +9.417e-008
97.0, +9.112e-008
96.0, +7.717e-008
95.0, +7.106e-008
94.0, +5.973e-008
93.0, +4.578e-008
92.0, +3.488e-008
91.0, +2.093e-008
90.0, +9.155e-009
89.0, +7.847e-009
88.0, -4.796e-009
87.0, -1.046e-008
86.0, -1.046e-008
85.0, -1.482e-008
84.0, -2.136e-008
83.0, -2.790e-008
82.0, -3.401e-008
81.0, -3.619e-008
80.0, -4.185e-008
79.0, -4.883e-008
78.0, -5.232e-008
77.0, -5.275e-008
76.0, -5.362e-008
75.0, -6.147e-008
74.0, -6.801e-008
73.0, -7.368e-008
72.0, -8.850e-008
71.0, -9.460e-008
70.0, -1.042e-007
69.0, -1.173e-007
68.0, -1.229e-007
67.0, -1.347e-007
66.0, -1.482e-007
65.0, -1.530e-007
64.0, -1.674e-007
63.0, -1.787e-007
62.0, -1.862e-007
61.0, -1.953e-007
60.0, -2.036e-007
59.0, -2.106e-007
58.0, -2.189e-007
57.0, -2.254e-007
56.0, -2.350e-007
55.0, -2.420e-007
54.0, -2.537e-007
53.0, -2.559e-007
52.0, -2.603e-007
51.0, -2.699e-007
50.0, -2.768e-007
49.0, -2.829e-007
48.0, -2.999e-007
47.0, -3.069e-007
46.0, -3.200e-007
45.0, -3.344e-007
44.0, -3.387e-007
43.0, -3.527e-007
42.0, -3.666e-007
41.0, -3.706e-007
40.0, -3.854e-007
39.0, -3.989e-007
38.0, -4.085e-007
37.0, -4.225e-007
36.0, -4.299e-007
35.0, -4.373e-007
34.0, -4.473e-007
33.0, -4.547e-007
32.0, -4.660e-007
31.0, -4.743e-007
30.0, -4.892e-007
29.0, -5.022e-007
28.0, -5.157e-007
27.0, -5.336e-007
26.0, -5.476e-007
25.0, -5.576e-007
24.0, -5.768e-007
23.0, -5.864e-007
22.0, -6.003e-007
21.0, -6.125e-007
20.0, -6.195e-007
19.0, -6.282e-007
18.0, -6.413e-007
17.0, -6.474e-007
16.0, -6.614e-007
15.0, -6.740e-007
14.0, -6.836e-007
13.0, -6.967e-007
12.0, -7.089e-007
11.0, -7.172e-007
10.0, -7.263e-007
9.0, -7.381e-007
8.0, -7.529e-007
7.0, -7.695e-007
6.0, -7.843e-007
5.0, -7.983e-007
4.0, -8.118e-007
3.0, -8.379e-007
2.0, -8.514e-007
1.0, -8.632e-007
0.0, -8.846e-007
-1.0, -8.981e-007
-2.0, -9.168e-007
-3.0, -9.378e-007
-4.0, -9.456e-007
-5.0, -9.591e-007
-6.0, -9.753e-007
-7.0, -9.827e-007
-8.0, -9.979e-007
-9.0, -1.007e-006
-10.0, -1.014e-006
-11.0, -1.024e-006
-12.0, -1.037e-006
-13.0, -1.045e-006
-14.0, -1.053e-006
-15.0, -1.065e-006
-16.0, -1.084e-006
-17.0, -1.099e-006
-18.0, -1.117e-006
-19.0, -1.130e-006
-20.0, -1.144e-006
-21.0, -1.165e-006
-22.0, -1.179e-006
-23.0, -1.188e-006
-24.0, -1.207e-006
-25.0, -1.214e-006
-26.0, -1.225e-006
-27.0, -1.239e-006
-28.0, -1.246e-006
-29.0, -1.256e-006
-30.0, -1.270e-006
-31.0, -1.278e-006
-32.0, -1.298e-006
-33.0, -1.315e-006
-34.0, -1.329e-006
-35.0, -1.343e-006
-36.0, -1.357e-006
-37.0, -1.370e-006
-38.0, -1.383e-006
-39.0, -1.391e-006
-40.0, -1.400e-006
-41.0, -1.407e-006
-42.0, -1.418e-006
-43.0, -1.426e-006
-44.0, -1.433e-006
-45.0, -1.444e-006
-46.0, -1.451e-006
-47.0, -1.459e-006
-48.0, -1.477e-006
-49.0, -1.486e-006
-50.0, -1.498e-006
-51.0, -1.511e-006
-52.0, -1.517e-006
-53.0, -1.531e-006
-54.0, -1.543e-006
-55.0, -1.545e-006
-56.0, -1.559e-006
-57.0, -1.572e-006
-58.0, -1.580e-006
-59.0, -1.593e-006
-60.0, -1.600e-006
-61.0, -1.605e-006
-62.0, -1.612e-006
-63.0, -1.617e-006
-64.0, -1.624e-006
-65.0, -1.628e-006
-66.0, -1.636e-006
-67.0, -1.642e-006
-68.0, -1.649e-006
-69.0, -1.660e-006
-70.0, -1.663e-006
-71.0, -1.664e-006
-72.0, -1.678e-006
-73.0, -1.682e-006
-74.0, -1.688e-006
-75.0, -1.698e-006
-76.0, -1.700e-006
-77.0, -1.712e-006
-78.0, -1.725e-006
-79.0, -1.726e-006
-80.0, -1.735e-006
-81.0, -1.744e-006
-82.0, -1.747e-006
-83.0, -1.755e-006
-84.0, -1.758e-006
-85.0, -1.759e-006
-86.0, -1.760e-006
-87.0, -1.763e-006
-88.0, -1.769e-006
-89.0, -1.770e-006
-90.0, -1.777e-006
-91.0, -1.781e-006
-92.0, -1.783e-006
-93.0, -1.790e-006
-94.0, -1.793e-006
-95.0, -1.794e-006
-96.0, -1.802e-006
-97.0, -1.802e-006
-98.0, -1.805e-006
-99.0, -1.810e-006
-100.0, -1.810e-006
-101.0, -1.811e-006
-102.0, -1.812e-006
-103.0, -1.810e-006
-104.0, -1.816e-006
-105.0, -1.822e-006
-106.0, -1.825e-006
-107.0, -1.830e-006
-108.0, -1.837e-006
-109.0, -1.843e-006
-110.0, -1.850e-006
-111.0, -1.852e-006
-112.0, -1.858e-006
-113.0, -1.862e-006
-114.0, -1.870e-006
-115.0, -1.875e-006
-116.0, -1.878e-006
-117.0, -1.887e-006
-118.0, -1.893e-006
-119.0, -1.896e-006
-120.0, -1.913e-006
-121.0, -1.917e-006
-122.0, -1.925e-006
-123.0, -1.938e-006
-124.0, -1.943e-006
-125.0, -1.956e-006
-126.0, -1.968e-006
-127.0, -1.971e-006
-128.0, -1.982e-006
-129.0, -1.990e-006
-130.0, -1.995e-006
-131.0, -2.002e-006
-132.0, -2.010e-006
-133.0, -2.018e-006
-134.0, -2.025e-006
-135.0, -2.036e-006
-136.0, -2.053e-006
-137.0, -2.066e-006
-138.0, -2.087e-006
-139.0, -2.101e-006
-140.0, -2.115e-006
-141.0, -2.131e-006
-142.0, -2.141e-006
-143.0, -2.149e-006
-144.0, -2.166e-006
-145.0, -2.173e-006
-146.0, -2.181e-006
-147.0, -2.193e-006
-148.0, -2.204e-006
-149.0, -2.219e-006
-150.0, -2.236e-006
-151.0, -2.248e-006
-152.0, -2.268e-006
-153.0, -2.288e-006
-154.0, -2.305e-006
-155.0, -2.324e-006
-156.0, -2.345e-006
-157.0, -2.359e-006
-158.0, -2.375e-006
-159.0, -2.390e-006
-160.0, -2.413e-006
-161.0, -2.433e-006
-162.0, -2.455e-006
-163.0, -2.476e-006
-164.0, -2.497e-006
-165.0, -2.522e-006
-166.0, -2.543e-006
-167.0, -2.558e-006
-168.0, -2.585e-006
-169.0, -2.601e-006
-170.0, -2.625e-006
-171.0, -2.652e-006
-172.0, -2.673e-006
-173.0, -2.701e-006
-174.0, -2.729e-006
-175.0, -2.751e-006
-176.0, -2.785e-006
-177.0, -2.817e-006
-178.0, -2.845e-006
-179.0, -2.874e-006
-180.0, -2.902e-006
-181.0, -2.930e-006
-182.0, -2.959e-006
-183.0, -2.983e-006
-184.0, -3.009e-006
-185.0, -3.032e-006
-186.0, -3.066e-006
-187.0, -3.094e-006
-188.0, -3.125e-006
-189.0, -3.161e-006
-190.0, -3.196e-006
-191.0, -3.227e-006
-192.0, -3.270e-006
-193.0, -3.300e-006
-194.0, -3.335e-006
-195.0, -3.370e-006
-196.0, -3.402e-006
-197.0, -3.438e-006
-198.0, -3.474e-006
-199.0, -3.506e-006
-200.0, -3.551e-006
-201.0, -3.592e-006
-202.0, -3.634e-006
-203.0, -3.671e-006
-204.0, -3.706e-006
-205.0, -3.747e-006
-206.0, -3.784e-006
-207.0, -3.821e-006
-208.0, -3.862e-006
-209.0, -3.897e-006
-210.0, -3.945e-006
-211.0, -3.986e-006
-212.0, -4.028e-006
-213.0, -4.075e-006
-214.0, -4.112e-006
-215.0, -4.153e-006
-216.0, -4.202e-006
-217.0, -4.238e-006
-218.0, -4.279e-006
-219.0, -4.327e-006
-220.0, -4.369e-006
-221.0, -4.416e-006
-222.0, -4.455e-006
-223.0, -4.490e-006
-224.0, -4.539e-006
-225.0, -4.585e-006
-226.0, -4.621e-006
-227.0, -4.662e-006
-228.0, -4.702e-006
-229.0, -4.748e-006
-230.0, -4.791e-006
-231.0, -4.827e-006
-232.0, -4.867e-006
-233.0, -4.906e-006
-234.0, -4.949e-006
-235.0, -4.990e-006
-236.0, -5.025e-006
-237.0, -5.066e-006
-238.0, -5.104e-006
-239.0, -5.142e-006
-240.0, -5.185e-006
-241.0, -5.220e-006
-242.0, -5.250e-006
-243.0, -5.285e-006
-244.0, -5.317e-006
-245.0, -5.354e-006
-246.0, -5.384e-006
-247.0, -5.413e-006
-248.0, -5.446e-006
-249.0, -5.480e-006
-250.0, -5.508e-006
-251.0, -5.538e-006
-252.0, -5.567e-006
-253.0, -5.593e-006
-254.0, -5.615e-006
-255.0, -5.638e-006
-256.0, -5.664e-006
-257.0, -5.685e-006
-258.0, -5.706e-006
-259.0, -5.721e-006
-260.0, -5.735e-006
-261.0, -5.760e-006
-262.0, -5.780e-006
-263.0, -5.797e-006
-264.0, -5.822e-006
-265.0, -5.836e-006
-266.0, -5.853e-006
-267.0, -5.873e-006
-268.0, -5.882e-006
-269.0, -5.890e-006
-270.0, -5.897e-006
-271.0, -5.899e-006
-272.0, -5.911e-006
-273.0, -5.917e-006
-274.0, -5.919e-006
-275.0, -5.920e-006
-276.0, -5.924e-006
-277.0, -5.931e-006
-278.0, -5.935e-006
-279.0, -5.936e-006
-280.0, -5.941e-006
-281.0, -5.944e-006
-282.0, -5.949e-006
-283.0, -5.951e-006
-284.0, -5.944e-006
-285.0, -5.947e-006
-286.0, -5.942e-006
-287.0, -5.937e-006
-288.0, -5.938e-006
-289.0, -5.932e-006
-290.0, -5.927e-006
-291.0, -5.926e-006
-292.0, -5.919e-006
-293.0, -5.918e-006
-294.0, -5.917e-006
-295.0, -5.911e-006
-296.0, -5.911e-006
-297.0, -5.911e-006
-298.0, -5.911e-006
-299.0, -5.910e-006
-300.0, -5.906e-006
-301.0, -5.906e-006
-302.0, -5.899e-006
-303.0, -5.893e-006
-304.0, -5.889e-006
-305.0, -5.882e-006
-306.0, -5.877e-006
-307.0, -5.873e-006
-308.0, -5.865e-006
-309.0, -5.865e-006
-310.0, -5.863e-006
-311.0, -5.853e-006
-312.0, -5.852e-006
-313.0, -5.844e-006
-314.0, -5.835e-006
-315.0, -5.828e-006
-316.0, -5.814e-006
-317.0, -5.804e-006
-318.0, -5.796e-006
-319.0, -5.784e-006
-320.0, -5.779e-006
-321.0, -5.775e-006
-322.0, -5.770e-006
-323.0, -5.767e-006
-324.0, -5.763e-006
-325.0, -5.763e-006
-326.0, -5.756e-006
-327.0, -5.750e-006
-328.0, -5.749e-006
-329.0, -5.742e-006
-330.0, -5.737e-006
-331.0, -5.732e-006
-332.0, -5.725e-006
-333.0, -5.725e-006
-334.0, -5.721e-006
-335.0, -5.715e-006
-336.0, -5.715e-006
-337.0, -5.715e-006
-338.0, -5.712e-006
-339.0, -5.712e-006
-340.0, -5.705e-006
-341.0, -5.702e-006
-342.0, -5.695e-006
-343.0, -5.688e-006
-344.0, -5.687e-006
-345.0, -5.682e-006
-346.0, -5.676e-006
-347.0, -5.675e-006
-348.0, -5.672e-006
-349.0, -5.671e-006
-350.0, -5.667e-006
-351.0, -5.658e-006
-352.0, -5.657e-006
-353.0, -5.648e-006
-354.0, -5.641e-006
-355.0, -5.630e-006
-356.0, -5.617e-006
-357.0, -5.610e-006
-358.0, -5.600e-006
-359.0, -5.587e-006
-360.0, -5.584e-006
-361.0, -5.576e-006
-362.0, -5.566e-006
-363.0, -5.561e-006
-364.0, -5.551e-006
-365.0, -5.544e-006
-366.0, -5.537e-006
-367.0, -5.528e-006
-368.0, -5.523e-006
-369.0, -5.521e-006
-370.0, -5.514e-006
-371.0, -5.507e-006
-372.0, -5.500e-006
-373.0, -5.493e-006
-374.0, -5.482e-006
-375.0, -5.474e-006
-376.0, -5.467e-006
-377.0, -5.458e-006
-378.0, -5.451e-006
-379.0, -5.442e-006
-380.0, -5.428e-006
-381.0, -5.420e-006
-382.0, -5.407e-006
-383.0, -5.393e-006
-384.0, -5.387e-006
-385.0, -5.372e-006
-386.0, -5.361e-006
-387.0, -5.354e-006
-388.0, -5.345e-006
-389.0, -5.338e-006
-390.0, -5.332e-006
-391.0, -5.323e-006
-392.0, -5.321e-006
-393.0, -5.314e-006
-394.0, -5.307e-006
-395.0, -5.300e-006
-396.0, -5.293e-006
-397.0, -5.287e-006
-398.0, -5.276e-006
-399.0, -5.267e-006
-400.0, -5.265e-006
-401.0, -5.252e-006
-402.0, -5.239e-006
-403.0, -5.225e-006
-404.0, -5.210e-006
-405.0, -5.202e-006
-406.0, -5.189e-006
-407.0, -5.176e-006
-408.0, -5.174e-006
-409.0, -5.166e-006
-410.0, -5.159e-006
-411.0, -5.153e-006
-412.0, -5.146e-006
-413.0, -5.141e-006
-414.0, -5.135e-006
-415.0, -5.127e-006
-416.0, -5.125e-006
-417.0, -5.118e-006
-418.0, -5.111e-006
-419.0, -5.103e-006
-420.0, -5.093e-006
-421.0, -5.086e-006
-422.0, -5.074e-006
-423.0, -5.062e-006
-424.0, -5.060e-006
-425.0, -5.051e-006
-426.0, -5.044e-006
-427.0, -5.037e-006
-428.0, -5.024e-006
-429.0, -5.021e-006
-430.0, -5.014e-006
-431.0, -5.001e-006
-432.0, -5.000e-006
-433.0, -4.994e-006
-434.0, -4.986e-006
-435.0, -4.985e-006
-436.0, -4.975e-006
-437.0, -4.970e-006
-438.0, -4.964e-006
-439.0, -4.953e-006
-440.0, -4.952e-006
-441.0, -4.948e-006
-442.0, -4.942e-006
-443.0, -4.941e-006
-444.0, -4.939e-006
-445.0, -4.939e-006
-446.0, -4.938e-006
-447.0, -4.933e-006
-448.0, -4.933e-006
-449.0, -4.929e-006
-450.0, -4.925e-006
-451.0, -4.922e-006
-452.0, -4.916e-006
-453.0, -4.915e-006
-454.0, -4.910e-006
-455.0, -4.903e-006
-456.0, -4.905e-006
-457.0, -4.902e-006
-458.0, -4.898e-006
-459.0, -4.898e-006
-460.0, -4.892e-006
-461.0, -4.891e-006
-462.0, -4.891e-006
-463.0, -4.886e-006
-464.0, -4.886e-006
-465.0, -4.886e-006
-466.0, -4.886e-006
-467.0, -4.885e-006
-468.0, -4.885e-006
-469.0, -4.885e-006
-470.0, -4.881e-006
-471.0, -4.881e-006
-472.0, -4.881e-006
-473.0, -4.878e-006
-474.0, -4.879e-006
-475.0, -4.879e-006
-476.0, -4.872e-006
-477.0, -4.875e-006
-478.0, -4.875e-006
-479.0, -4.872e-006
-480.0, -4.875e-006
-481.0, -4.874e-006
-482.0, -4.869e-006
-483.0, -4.875e-006
-484.0, -4.872e-006
-485.0, -4.871e-006
-486.0, -4.872e-006
-487.0, -4.872e-006
-488.0, -4.871e-006
-489.0, -4.875e-006
-490.0, -4.876e-006
-491.0, -4.873e-006
-492.0, -4.872e-006
-493.0, -4.875e-006
-494.0, -4.869e-006
-495.0, -4.869e-006
-496.0, -4.871e-006
-497.0, -4.866e-006
-498.0, -4.820e-006
-499.0, -4.798e-006
-500.0, -4.785e-006
*
Segment = 2
Positive
Number of Data Points = 800
#
-499.0, -4.554e-006
-498.0, -4.336e-006
-497.0, -4.231e-006
-496.0, -4.134e-006
-495.0, -4.025e-006
-494.0, -3.939e-006
-493.0, -3.876e-006
-492.0, -3.809e-006
-491.0, -3.747e-006
-490.0, -3.696e-006
-489.0, -3.644e-006
-488.0, -3.592e-006
-487.0, -3.548e-006
-486.0, -3.499e-006
-485.0, -3.454e-006
-484.0, -3.418e-006
-483.0, -3.376e-006
-482.0, -3.336e-006
-481.0, -3.299e-006
-480.0, -3.265e-006
-479.0, -3.224e-006
-478.0, -3.188e-006
-477.0, -3.150e-006
-476.0, -3.116e-006
-475.0, -3.081e-006
-474.0, -3.054e-006
-473.0, -3.019e-006
-472.0, -2.997e-006
-471.0, -2.972e-006
-470.0, -2.938e-006
-469.0, -2.910e-006
-468.0, -2.882e-006
-467.0, -2.853e-006
-466.0, -2.826e-006
-465.0, -2.798e-006
-464.0, -2.768e-006
-463.0, -2.744e-006
-462.0, -2.716e-006
-461.0, -2.688e-006
-460.0, -2.661e-006
-459.0, -2.639e-006
-458.0, -2.611e-006
-457.0, -2.591e-006
-456.0, -2.573e-006
-455.0, -2.547e-006
-454.0, -2.526e-006
-453.0, -2.505e-006
-452.0, -2.477e-006
-451.0, -2.456e-006
-450.0, -2.436e-006
-449.0, -2.407e-006
-448.0, -2.391e-006
-447.0, -2.371e-006
-446.0, -2.343e-006
-445.0, -2.322e-006
-444.0, -2.301e-006
-443.0, -2.273e-006
-442.0, -2.254e-006
-441.0, -2.235e-006
-440.0, -2.214e-006
-439.0, -2.200e-006
-438.0, -2.185e-006
-437.0, -2.164e-006
-436.0, -2.149e-006
-435.0, -2.128e-006
-434.0, -2.107e-006
-433.0, -2.087e-006
-432.0, -2.066e-006
-431.0, -2.045e-006
-430.0, -2.026e-006
-429.0, -2.007e-006
-428.0, -1.988e-006
-427.0, -1.968e-006
-426.0, -1.953e-006
-425.0, -1.932e-006
-424.0, -1.913e-006
-423.0, -1.896e-006
-422.0, -1.874e-006
-421.0, -1.858e-006
-420.0, -1.844e-006
-419.0, -1.825e-006
-418.0, -1.811e-006
-417.0, -1.797e-006
-416.0, -1.780e-006
-415.0, -1.767e-006
-414.0, -1.746e-006
-413.0, -1.725e-006
-412.0, -1.704e-006
-411.0, -1.682e-006
-410.0, -1.661e-006
-409.0, -1.644e-006
-408.0, -1.630e-006
-407.0, -1.616e-006
-406.0, -1.599e-006
-405.0, -1.587e-006
-404.0, -1.573e-006
-403.0, -1.557e-006
-402.0, -1.540e-006
-401.0, -1.517e-006
-400.0, -1.500e-006
-399.0, -1.481e-006
-398.0, -1.460e-006
-397.0, -1.447e-006
-396.0, -1.433e-006
-395.0, -1.415e-006
-394.0, -1.404e-006
-393.0, -1.392e-006
-392.0, -1.375e-006
-391.0, -1.360e-006
-390.0, -1.338e-006
-389.0, -1.314e-006
-388.0, -1.294e-006
-387.0, -1.273e-006
-386.0, -1.252e-006
-385.0, -1.236e-006
-384.0, -1.220e-006
-383.0, -1.202e-006
-382.0, -1.186e-006
-381.0, -1.171e-006
-380.0, -1.150e-006
-379.0, -1.131e-006
-378.0, -1.113e-006
-377.0, -1.092e-006
-376.0, -1.076e-006
-375.0, -1.062e-006
-374.0, -1.041e-006
-373.0, -1.027e-006
-372.0, -1.013e-006
-371.0, -9.918e-007
-370.0, -9.779e-007
-369.0, -9.569e-007
-368.0, -9.360e-007
-367.0, -9.190e-007
-366.0, -8.981e-007
-365.0, -8.767e-007
-364.0, -8.628e-007
-363.0, -8.432e-007
-362.0, -8.227e-007
-361.0, -8.026e-007
-360.0, -7.843e-007
-359.0, -7.634e-007
-358.0, -7.411e-007
-357.0, -7.202e-007
-356.0, -6.980e-007
-355.0, -6.836e-007
-354.0, -6.696e-007
-353.0, -6.492e-007
-352.0, -6.352e-007
-351.0, -6.230e-007
-350.0, -5.990e-007
-349.0, -5.838e-007
-348.0, -5.637e-007
-347.0, -5.406e-007
-346.0, -5.236e-007
-345.0, -5.031e-007
-344.0, -4.822e-007
-343.0, -4.713e-007
-342.0, -4.508e-007
-341.0, -4.316e-007
-340.0, -4.150e-007
-339.0, -3.972e-007
-338.0, -3.793e-007
-337.0, -3.584e-007
-336.0, -3.383e-007
-335.0, -3.183e-007
-334.0, -3.017e-007
-333.0, -2.856e-007
-332.0, -2.690e-007
-331.0, -2.533e-007
-330.0, -2.393e-007
-329.0, -2.236e-007
-328.0, -2.136e-007
-327.0, -1.992e-007
-326.0, -1.779e-007
-325.0, -1.596e-007
-324.0, -1.439e-007
-323.0, -1.229e-007
-322.0, -1.038e-007
-321.0, -8.588e-008
-320.0, -7.193e-008
-319.0, -6.321e-008
-318.0, -4.926e-008
-317.0, -3.531e-008
-316.0, -2.834e-008
-315.0, -2.136e-008
-314.0, -1.743e-009
-313.0, +1.875e-008
-312.0, +3.749e-008
-311.0, +5.319e-008
-310.0, +7.368e-008
-309.0, +9.461e-008
-308.0, +1.155e-007
-307.0, +1.243e-007
-306.0, +1.321e-007
-305.0, +1.460e-007
-304.0, +1.583e-007
-303.0, +1.657e-007
-302.0, +1.827e-007
-301.0, +1.966e-007
-300.0, +2.136e-007
-299.0, +2.337e-007
-298.0, +2.476e-007
-297.0, +2.655e-007
-296.0, +2.864e-007
-295.0, +2.973e-007
-294.0, +3.135e-007
-293.0, +3.309e-007
-292.0, +3.448e-007
-291.0, +3.588e-007
-290.0, +3.719e-007
-289.0, +3.871e-007
-288.0, +4.054e-007
-287.0, +4.242e-007
-286.0, +4.421e-007
-285.0, +4.578e-007
-284.0, +4.787e-007
-283.0, +4.970e-007
-282.0, +5.105e-007
-281.0, +5.271e-007
-280.0, +5.410e-007
-279.0, +5.519e-007
-278.0, +5.781e-007
-277.0, +5.990e-007
-276.0, +6.195e-007
-275.0, +6.461e-007
-274.0, +6.670e-007
-273.0, +6.880e-007
-272.0, +7.145e-007
-271.0, +7.285e-007
-270.0, +7.486e-007
-269.0, +7.717e-007
-268.0, +7.926e-007
-267.0, +8.139e-007
-266.0, +8.410e-007
-265.0, +8.628e-007
-264.0, +8.841e-007
-263.0, +9.059e-007
-262.0, +9.264e-007
-261.0, +9.426e-007
-260.0, +9.700e-007
-259.0, +9.918e-007
-258.0, +1.014e-006
-257.0, +1.043e-006
-256.0, +1.066e-006
-255.0, +1.092e-006
-254.0, +1.126e-006
-253.0, +1.149e-006
-252.0, +1.177e-006
-251.0, +1.210e-006
-250.0, +1.237e-006
-249.0, +1.264e-006
-248.0, +1.292e-006
-247.0, +1.314e-006
-246.0, +1.347e-006
-245.0, +1.375e-006
-244.0, +1.403e-006
-243.0, +1.431e-006
-242.0, +1.464e-006
-241.0, +1.492e-006
-240.0, +1.519e-006
-239.0, +1.547e-006
-238.0, +1.580e-006
-237.0, +1.608e-006
-236.0, +1.643e-006
-235.0, +1.671e-006
-234.0, +1.699e-006
-233.0, +1.740e-006
-232.0, +1.769e-006
-231.0, +1.797e-006
-230.0, +1.833e-006
-229.0, +1.861e-006
-228.0, +1.891e-006
-227.0, +1.933e-006
-226.0, +1.961e-006
-225.0, +1.995e-006
-224.0, +2.027e-006
-223.0, +2.054e-006
-222.0, +2.090e-006
-221.0, +2.129e-006
-220.0, +2.159e-006
-219.0, +2.193e-006
-218.0, +2.223e-006
-217.0, +2.260e-006
-216.0, +2.294e-006
-215.0, +2.329e-006
-214.0, +2.364e-006
-213.0, +2.397e-006
-212.0, +2.429e-006
-211.0, +2.463e-006
-210.0, +2.485e-006
-209.0, +2.520e-006
-208.0, +2.548e-006
-207.0, +2.576e-006
-206.0, +2.611e-006
-205.0, +2.643e-006
-204.0, +2.677e-006
-203.0, +2.719e-006
-202.0, +2.747e-006
-201.0, +2.782e-006
-200.0, +2.810e-006
-199.0, +2.838e-006
-198.0, +2.867e-006
-197.0, +2.900e-006
-196.0, +2.928e-006
-195.0, +2.956e-006
-194.0, +2.984e-006
-193.0, +3.015e-006
-192.0, +3.043e-006
-191.0, +3.076e-006
-190.0, +3.106e-006
-189.0, +3.134e-006
-188.0, +3.168e-006
-187.0, +3.196e-006
-186.0, +3.221e-006
-185.0, +3.249e-006
-184.0, +3.269e-006
-183.0, +3.287e-006
-182.0, +3.316e-006
-181.0, +3.339e-006
-180.0, +3.367e-006
-179.0, +3.397e-006
-178.0, +3.422e-006
-177.0, +3.450e-006
-176.0, +3.481e-006
-175.0, +3.506e-006
-174.0, +3.532e-006
-173.0, +3.559e-006
-172.0, +3.585e-006
-171.0, +3.608e-006
-170.0, +3.635e-006
-169.0, +3.656e-006
-168.0, +3.671e-006
-167.0, +3.695e-006
-166.0, +3.717e-006
-165.0, +3.738e-006
-164.0, +3.766e-006
-163.0, +3.788e-006
-162.0, +3.809e-006
-161.0, +3.836e-006
-160.0, +3.854e-006
-159.0, +3.869e-006
-158.0, +3.894e-006
-157.0, +3.912e-006
-156.0, +3.933e-006
-155.0, +3.956e-006
-154.0, +3.974e-006
-153.0, +3.995e-006
-152.0, +4.015e-006
-151.0, +4.026e-006
-150.0, +4.044e-006
-149.0, +4.058e-006
-148.0, +4.070e-006
-147.0, +4.081e-006
-146.0, +4.098e-006
-145.0, +4.119e-006
-144.0, +4.138e-006
-143.0, +4.155e-006
-142.0, +4.176e-006
-141.0, +4.197e-006
-140.0, +4.217e-006
-139.0, +4.227e-006
-138.0, +4.235e-006
-137.0, +4.249e-006
-136.0, +4.260e-006
-135.0, +4.268e-006
-134.0, +4.284e-006
-133.0, +4.299e-006
-132.0, +4.313e-006
-131.0, +4.333e-006
-130.0, +4.345e-006
-129.0, +4.359e-006
-128.0, +4.374e-006
-127.0, +4.380e-006
-126.0, +4.393e-006
-125.0, +4.407e-006
-124.0, +4.414e-006
-123.0, +4.422e-006
-122.0, +4.431e-006
-121.0, +4.438e-006
-120.0, +4.444e-006
-119.0, +4.451e-006
-118.0, +4.459e-006
-117.0, +4.466e-006
-116.0, +4.473e-006
-115.0, +4.479e-006
-114.0, +4.484e-006
-113.0, +4.499e-006
-112.0, +4.505e-006
-111.0, +4.510e-006
-110.0, +4.524e-006
-109.0, +4.534e-006
-108.0, +4.543e-006
-107.0, +4.557e-006
-106.0, +4.562e-006
-105.0, +4.570e-006
-104.0, +4.579e-006
-103.0, +4.580e-006
-102.0, +4.586e-006
-101.0, +4.597e-006
-100.0, +4.602e-006
-99.0, +4.605e-006
-98.0, +4.612e-006
-97.0, +4.618e-006
-96.0, +4.625e-006
-95.0, +4.630e-006
-94.0, +4.630e-006
-93.0, +4.631e-006
-92.0, +4.636e-006
-91.0, +4.636e-006
-90.0, +4.636e-006
-89.0, +4.639e-006
-88.0, +4.639e-006
-87.0, +4.639e-006
-86.0, +4.646e-006
-85.0, +4.648e-006
-84.0, +4.649e-006
-83.0, +4.655e-006
-82.0, +4.656e-006
-81.0, +4.657e-006
-80.0, +4.664e-006
-79.0, +4.663e-006
-78.0, +4.668e-006
-77.0, +4.674e-006
-76.0, +4.675e-006
-75.0, +4.678e-006
-74.0, +4.683e-006
-73.0, +4.683e-006
-72.0, +4.684e-006
-71.0, +4.684e-006
-70.0, +4.686e-006
-69.0, +4.686e-006
-68.0, +4.687e-006
-67.0, +4.687e-006
-66.0, +4.687e-006
-65.0, +4.690e-006
-64.0, +4.690e-006
-63.0, +4.687e-006
-62.0, +4.694e-006
-61.0, +4.696e-006
-60.0, +4.696e-006
-59.0, +4.700e-006
-58.0, +4.698e-006
-57.0, +4.699e-006
-56.0, +4.705e-006
-55.0, +4.700e-006
-54.0, +4.701e-006
-53.0, +4.708e-006
-52.0, +4.707e-006
-51.0, +4.708e-006
-50.0, +4.713e-006
-49.0, +4.711e-006
-48.0, +4.711e-006
-47.0, +4.715e-006
-46.0, +4.718e-006
-45.0, +4.717e-006
-44.0, +4.724e-006
-43.0, +4.725e-006
-42.0, +4.725e-006
-41.0, +4.734e-006
-40.0, +4.733e-006
-39.0, +4.732e-006
-38.0, +4.743e-006
-37.0, +4.744e-006
-36.0, +4.744e-006
-35.0, +4.751e-006
-34.0, +4.749e-006
-33.0, +4.752e-006
-32.0, +4.759e-006
-31.0, +4.756e-006
-30.0, +4.761e-006
-29.0, +4.768e-006
-28.0, +4.770e-006
-27.0, +4.773e-006
-26.0, +4.778e-006
-25.0, +4.778e-006
-24.0, +4.780e-006
-23.0, +4.781e-006
-22.0, +4.782e-006
-21.0, +4.782e-006
-20.0, +4.785e-006
-19.0, +4.785e-006
-18.0, +4.785e-006
-17.0, +4.791e-006
-16.0, +4.792e-006
-15.0, +4.791e-006
-14.0, +4.798e-006
-13.0, +4.803e-006
-12.0, +4.805e-006
-11.0, +4.812e-006
-10.0, +4.813e-006
-9.0, +4.819e-006
-8.0, +4.825e-006
-7.0, +4.825e-006
-6.0, +4.827e-006
-5.0, +4.831e-006
-4.0, +4.831e-006
-3.0, +4.831e-006
-2.0, +4.838e-006
-1.0, +4.845e-006
0.0, +4.849e-006
1.0, +4.856e-006
2.0, +4.862e-006
3.0, +4.869e-006
4.0, +4.876e-006
5.0, +4.876e-006
6.0, +4.876e-006
7.0, +4.879e-006
8.0, +4.879e-006
9.0, +4.879e-006
10.0, +4.883e-006
11.0, +4.883e-006
12.0, +4.883e-006
13.0, +4.885e-006
14.0, +4.885e-006
15.0, +4.886e-006
16.0, +4.892e-006
17.0, +4.892e-006
18.0, +4.901e-006
19.0, +4.909e-006
20.0, +4.915e-006
21.0, +4.921e-006
22.0, +4.930e-006
23.0, +4.935e-006
24.0, +4.940e-006
25.0, +4.946e-006
26.0, +4.951e-006
27.0, +4.956e-006
28.0, +4.963e-006
29.0, +4.967e-006
30.0, +4.969e-006
31.0, +4.974e-006
32.0, +4.974e-006
33.0, +4.974e-006
34.0, +4.980e-006
35.0, +4.980e-006
36.0, +4.980e-006
37.0, +4.981e-006
38.0, +4.982e-006
39.0, +4.982e-006
40.0, +4.984e-006
41.0, +4.981e-006
42.0, +4.982e-006
43.0, +4.984e-006
44.0, +4.984e-006
45.0, +4.984e-006
46.0, +4.986e-006
47.0, +4.987e-006
48.0, +4.986e-006
49.0, +4.987e-006
50.0, +4.990e-006
51.0, +4.989e-006
52.0, +4.990e-006
53.0, +4.989e-006
54.0, +4.987e-006
55.0, +4.991e-006
56.0, +4.990e-006
57.0, +4.985e-006
58.0, +4.990e-006
59.0, +4.988e-006
60.0, +4.987e-006
61.0, +4.988e-006
62.0, +4.984e-006
63.0, +4.983e-006
64.0, +4.983e-006
65.0, +4.978e-006
66.0, +4.978e-006
67.0, +4.978e-006
68.0, +4.977e-006
69.0, +4.974e-006
70.0, +4.973e-006
71.0, +4.973e-006
72.0, +4.966e-006
73.0, +4.964e-006
74.0, +4.963e-006
75.0, +4.951e-006
76.0, +4.949e-006
77.0, +4.941e-006
78.0, +4.927e-006
79.0, +4.928e-006
80.0, +4.916e-006
81.0, +4.903e-006
82.0, +4.909e-006
83.0, +4.901e-006
84.0, +4.895e-006
85.0, +4.895e-006
86.0, +4.888e-006
87.0, +4.888e-006
88.0, +4.888e-006
89.0, +4.880e-006
90.0, +4.880e-006
91.0, +4.880e-006
92.0, +4.878e-006
93.0, +4.873e-006
94.0, +4.872e-006
95.0, +4.869e-006
96.0, +4.862e-006
97.0, +4.858e-006
98.0, +4.854e-006
99.0, +4.848e-006
100.0, +4.847e-006
101.0, +4.841e-006
102.0, +4.837e-006
103.0, +4.838e-006
104.0, +4.836e-006
105.0, +4.833e-006
106.0, +4.833e-006
107.0, +4.833e-006
108.0, +4.827e-006
109.0, +4.827e-006
110.0, +4.822e-006
111.0, +4.817e-006
112.0, +4.813e-006
113.0, +4.806e-006
114.0, +4.801e-006
115.0, +4.800e-006
116.0, +4.793e-006
117.0, +4.789e-006
118.0, +4.788e-006
119.0, +4.785e-006
120.0, +4.780e-006
121.0, +4.779e-006
122.0, +4.778e-006
123.0, +4.772e-006
124.0, +4.771e-006
125.0, +4.766e-006
126.0, +4.758e-006
127.0, +4.758e-006
128.0, +4.751e-006
129.0, +4.739e-006
130.0, +4.742e-006
131.0, +4.732e-006
132.0, +4.724e-006
133.0, +4.722e-006
134.0, +4.712e-006
135.0, +4.706e-006
136.0, +4.705e-006
137.0, +4.696e-006
138.0, +4.694e-006
139.0, +4.693e-006
140.0, +4.689e-006
141.0, +4.688e-006
142.0, +4.687e-006
143.0, +4.686e-006
144.0, +4.680e-006
145.0, +4.679e-006
146.0, +4.679e-006
147.0, +4.673e-006
148.0, +4.672e-006
149.0, +4.667e-006
150.0, +4.661e-006
151.0, +4.664e-006
152.0, +4.657e-006
153.0, +4.650e-006
154.0, +4.652e-006
155.0, +4.647e-006
156.0, +4.645e-006
157.0, +4.645e-006
158.0, +4.640e-006
159.0, +4.640e-006
160.0, +4.640e-006
161.0, +4.637e-006
162.0, +4.636e-006
163.0, +4.636e-006
164.0, +4.636e-006
165.0, +4.636e-006
166.0, +4.636e-006
167.0, +4.636e-006
168.0, +4.633e-006
169.0, +4.633e-006
170.0, +4.633e-006
171.0, +4.627e-006
172.0, +4.626e-006
173.0, +4.623e-006
174.0, +4.616e-006
175.0, +4.619e-006
176.0, +4.613e-006
177.0, +4.606e-006
178.0, +4.612e-006
179.0, +4.606e-006
180.0, +4.603e-006
181.0, +4.604e-006
182.0, +4.597e-006
183.0, +4.596e-006
184.0, +4.596e-006
185.0, +4.589e-006
186.0, +4.589e-006
187.0, +4.589e-006
188.0, +4.589e-006
189.0, +4.589e-006
190.0, +4.589e-006
191.0, +4.588e-006
192.0, +4.585e-006
193.0, +4.584e-006
194.0, +4.584e-006
195.0, +4.582e-006
196.0, +4.582e-006
197.0, +4.582e-006
198.0, +4.576e-006
199.0, +4.579e-006
200.0, +4.576e-006
201.0, +4.570e-006
202.0, +4.572e-006
203.0, +4.570e-006
204.0, +4.564e-006
205.0, +4.568e-006
206.0, +4.562e-006
207.0, +4.560e-006
208.0, +4.562e-006
209.0, +4.557e-006
210.0, +4.555e-006
211.0, +4.558e-006
212.0, +4.555e-006
213.0, +4.552e-006
214.0, +4.552e-006
215.0, +4.550e-006
216.0, +4.545e-006
217.0, +4.545e-006
218.0, +4.546e-006
219.0, +4.539e-006
220.0, +4.541e-006
221.0, +4.540e-006
222.0, +4.532e-006
223.0, +4.537e-006
224.0, +4.535e-006
225.0, +4.525e-006
226.0, +4.532e-006
227.0, +4.531e-006
228.0, +4.525e-006
229.0, +4.532e-006
230.0, +4.528e-006
231.0, +4.523e-006
232.0, +4.528e-006
233.0, +4.523e-006
234.0, +4.520e-006
235.0, +4.525e-006
236.0, +4.524e-006
237.0, +4.520e-006
238.0, +4.523e-006
239.0, +4.521e-006
240.0, +4.518e-006
241.0, +4.521e-006
242.0, +4.522e-006
243.0, +4.516e-006
244.0, +4.520e-006
245.0, +4.519e-006
246.0, +4.514e-006
247.0, +4.520e-006
248.0, +4.515e-006
249.0, +4.509e-006
250.0, +4.517e-006
251.0, +4.516e-006
252.0, +4.511e-006
253.0, +4.517e-006
254.0, +4.510e-006
255.0, +4.508e-006
256.0, +4.513e-006
257.0, +4.506e-006
258.0, +4.506e-006
259.0, +4.510e-006
260.0, +4.506e-006
261.0, +4.505e-006
262.0, +4.507e-006
263.0, +4.507e-006
264.0, +4.505e-006
265.0, +4.507e-006
266.0, +4.512e-006
267.0, +4.510e-006
268.0, +4.515e-006
269.0, +4.515e-006
270.0, +4.510e-006
271.0, +4.515e-006
272.0, +4.512e-006
273.0, +4.505e-006
274.0, +4.513e-006
275.0, +4.510e-006
276.0, +4.508e-006
277.0, +4.515e-006
278.0, +4.512e-006
279.0, +4.511e-006
280.0, +4.516e-006
281.0, +4.511e-006
282.0, +4.515e-006
283.0, +4.521e-006
284.0, +4.520e-006
285.0, +4.519e-006
286.0, +4.524e-006
287.0, +4.526e-006
288.0, +4.524e-006
289.0, +4.527e-006
290.0, +4.529e-006
291.0, +4.524e-006
292.0, +4.531e-006
293.0, +4.532e-006
294.0, +4.526e-006
295.0, +4.533e-006
296.0, +4.532e-006
297.0, +4.525e-006
298.0, +4.527e-006
299.0, +4.528e-006
300.0, +4.513e-006
*
**
