# Supplementary material for: DFT and CV data of 4-phenyl-substituted dichloro(bis{2-[1-(phenyl)-1H-1,2,3-triazol-4-yl-κN3]pyridine-κN})iron(II) coordination compounds
Source: Data Brief. 2018 Oct 27;21:1458–71. doi: 10.1016/j.dib.2018.10.085 (PMC6234228; doi:10.1016/j.dib.2018.10.085)
Supplement: Supplementary file 4 — Supplementary material. [file mmc4.zip › Fe_CV_raw_data/FeL3-2/200_01.TXT]

Date: 10-Apr-2017
Time: 14:40:39
Label: 
Cyclic Voltammetry

Exp. Conditions:
Init E (mV) = 300
High E (mV) = 300
Low E (mV) = -500
Init P/N = N
V (mV/sec) = 200
Number of Segments = 2
Sample Interval (mV) = 1
Quiet Time (sec) = 10
Sensitivity (A/V) = 1E-5

2 Sets of Data
Total Number of Data Points = 1600
##
Potential (mV), Current (A)

Segment = 1
Negative
Number of Data Points = 800
#
299.0, +1.492e-006
298.0, +1.381e-006
297.0, +1.337e-006
296.0, +1.287e-006
295.0, +1.239e-006
294.0, +1.205e-006
293.0, +1.178e-006
292.0, +1.156e-006
291.0, +1.132e-006
290.0, +1.116e-006
289.0, +1.102e-006
288.0, +1.076e-006
287.0, +1.061e-006
286.0, +1.040e-006
285.0, +1.020e-006
284.0, +1.005e-006
283.0, +9.896e-007
282.0, +9.753e-007
281.0, +9.665e-007
280.0, +9.513e-007
279.0, +9.443e-007
278.0, +9.365e-007
277.0, +9.234e-007
276.0, +9.120e-007
275.0, +9.033e-007
274.0, +8.959e-007
273.0, +8.876e-007
272.0, +8.702e-007
271.0, +8.610e-007
270.0, +8.527e-007
269.0, +8.384e-007
268.0, +8.248e-007
267.0, +8.109e-007
266.0, +8.004e-007
265.0, +7.917e-007
264.0, +7.747e-007
263.0, +7.638e-007
262.0, +7.560e-007
261.0, +7.486e-007
260.0, +7.416e-007
259.0, +7.346e-007
258.0, +7.329e-007
257.0, +7.263e-007
256.0, +7.167e-007
255.0, +7.119e-007
254.0, +7.050e-007
253.0, +6.980e-007
252.0, +6.910e-007
251.0, +6.814e-007
250.0, +6.757e-007
249.0, +6.635e-007
248.0, +6.487e-007
247.0, +6.409e-007
246.0, +6.274e-007
245.0, +6.134e-007
244.0, +6.021e-007
243.0, +5.925e-007
242.0, +5.907e-007
241.0, +5.851e-007
240.0, +5.733e-007
239.0, +5.698e-007
238.0, +5.633e-007
237.0, +5.563e-007
236.0, +5.493e-007
235.0, +5.423e-007
234.0, +5.397e-007
233.0, +5.362e-007
232.0, +5.271e-007
231.0, +5.258e-007
230.0, +5.197e-007
229.0, +5.127e-007
228.0, +5.057e-007
227.0, +4.987e-007
226.0, +4.939e-007
225.0, +4.892e-007
224.0, +4.730e-007
223.0, +4.722e-007
222.0, +4.674e-007
221.0, +4.573e-007
220.0, +4.499e-007
219.0, +4.373e-007
218.0, +4.268e-007
217.0, +4.229e-007
216.0, +4.072e-007
215.0, +3.980e-007
214.0, +3.941e-007
213.0, +3.863e-007
212.0, +3.850e-007
211.0, +3.793e-007
210.0, +3.762e-007
209.0, +3.710e-007
208.0, +3.640e-007
207.0, +3.579e-007
206.0, +3.523e-007
205.0, +3.453e-007
204.0, +3.435e-007
203.0, +3.396e-007
202.0, +3.396e-007
201.0, +3.348e-007
200.0, +3.278e-007
199.0, +3.278e-007
198.0, +3.209e-007
197.0, +3.139e-007
196.0, +3.069e-007
195.0, +2.999e-007
194.0, +2.978e-007
193.0, +2.934e-007
192.0, +2.764e-007
191.0, +2.760e-007
190.0, +2.703e-007
189.0, +2.581e-007
188.0, +2.507e-007
187.0, +2.372e-007
186.0, +2.280e-007
185.0, +2.241e-007
184.0, +2.101e-007
183.0, +2.023e-007
182.0, +2.005e-007
181.0, +1.940e-007
180.0, +1.936e-007
179.0, +1.918e-007
178.0, +1.914e-007
177.0, +1.866e-007
176.0, +1.796e-007
175.0, +1.753e-007
174.0, +1.683e-007
173.0, +1.613e-007
172.0, +1.548e-007
171.0, +1.482e-007
170.0, +1.465e-007
169.0, +1.460e-007
168.0, +1.391e-007
167.0, +1.391e-007
166.0, +1.382e-007
165.0, +1.330e-007
164.0, +1.325e-007
163.0, +1.256e-007
162.0, +1.190e-007
161.0, +1.164e-007
160.0, +1.059e-007
159.0, +1.003e-007
158.0, +9.809e-008
157.0, +8.807e-008
156.0, +8.807e-008
155.0, +8.196e-008
154.0, +7.804e-008
153.0, +6.757e-008
152.0, +5.537e-008
151.0, +4.490e-008
150.0, +3.444e-008
149.0, +2.049e-008
148.0, +1.221e-008
147.0, +2.180e-009
146.0, +2.180e-009
145.0, +2.089e-013
144.0, -6.975e-009
143.0, -6.975e-009
142.0, -6.975e-009
141.0, -1.177e-008
140.0, -1.221e-008
139.0, -1.875e-008
138.0, -2.572e-008
137.0, -2.877e-008
136.0, -3.575e-008
135.0, -4.272e-008
134.0, -4.490e-008
133.0, -5.144e-008
132.0, -5.188e-008
131.0, -5.232e-008
130.0, -5.232e-008
129.0, -5.842e-008
128.0, -6.496e-008
127.0, -6.714e-008
126.0, -7.411e-008
125.0, -8.109e-008
124.0, -8.763e-008
123.0, -9.504e-008
122.0, -9.591e-008
121.0, -1.020e-007
120.0, -1.168e-007
119.0, -1.216e-007
118.0, -1.286e-007
117.0, -1.382e-007
116.0, -1.447e-007
115.0, -1.574e-007
114.0, -1.644e-007
113.0, -1.683e-007
112.0, -1.770e-007
111.0, -1.835e-007
110.0, -1.879e-007
109.0, -1.979e-007
108.0, -1.997e-007
107.0, -2.058e-007
106.0, -2.101e-007
105.0, -2.175e-007
104.0, -2.254e-007
103.0, -2.306e-007
102.0, -2.345e-007
101.0, -2.411e-007
100.0, -2.433e-007
99.0, -2.476e-007
98.0, -2.481e-007
97.0, -2.542e-007
96.0, -2.638e-007
95.0, -2.699e-007
94.0, -2.768e-007
93.0, -2.860e-007
92.0, -2.912e-007
91.0, -3.017e-007
90.0, -3.056e-007
89.0, -3.117e-007
88.0, -3.239e-007
87.0, -3.305e-007
86.0, -3.361e-007
85.0, -3.488e-007
84.0, -3.540e-007
83.0, -3.640e-007
82.0, -3.710e-007
81.0, -3.793e-007
80.0, -3.937e-007
79.0, -4.046e-007
78.0, -4.129e-007
77.0, -4.246e-007
76.0, -4.320e-007
75.0, -4.395e-007
74.0, -4.412e-007
73.0, -4.473e-007
72.0, -4.565e-007
71.0, -4.608e-007
70.0, -4.678e-007
69.0, -4.769e-007
68.0, -4.835e-007
67.0, -4.957e-007
66.0, -5.022e-007
65.0, -5.157e-007
64.0, -5.323e-007
63.0, -5.450e-007
62.0, -5.567e-007
61.0, -5.716e-007
60.0, -5.803e-007
59.0, -5.929e-007
58.0, -5.986e-007
57.0, -6.056e-007
56.0, -6.151e-007
55.0, -6.221e-007
54.0, -6.287e-007
53.0, -6.391e-007
52.0, -6.417e-007
51.0, -6.505e-007
50.0, -6.574e-007
49.0, -6.662e-007
48.0, -6.788e-007
47.0, -6.897e-007
46.0, -6.997e-007
45.0, -7.137e-007
44.0, -7.207e-007
43.0, -7.285e-007
42.0, -7.329e-007
41.0, -7.455e-007
40.0, -7.616e-007
39.0, -7.730e-007
38.0, -7.869e-007
37.0, -8.009e-007
36.0, -8.139e-007
35.0, -8.331e-007
34.0, -8.418e-007
33.0, -8.493e-007
32.0, -8.641e-007
31.0, -8.719e-007
30.0, -8.859e-007
29.0, -9.051e-007
28.0, -9.173e-007
27.0, -9.321e-007
26.0, -9.460e-007
25.0, -9.600e-007
24.0, -9.796e-007
23.0, -9.914e-007
22.0, -1.000e-006
21.0, -1.010e-006
20.0, -1.017e-006
19.0, -1.030e-006
18.0, -1.038e-006
17.0, -1.048e-006
16.0, -1.063e-006
15.0, -1.075e-006
14.0, -1.089e-006
13.0, -1.109e-006
12.0, -1.124e-006
11.0, -1.139e-006
10.0, -1.151e-006
9.0, -1.166e-006
8.0, -1.183e-006
7.0, -1.197e-006
6.0, -1.205e-006
5.0, -1.218e-006
4.0, -1.230e-006
3.0, -1.255e-006
2.0, -1.276e-006
1.0, -1.297e-006
0.0, -1.318e-006
-1.0, -1.339e-006
-2.0, -1.355e-006
-3.0, -1.376e-006
-4.0, -1.383e-006
-5.0, -1.390e-006
-6.0, -1.397e-006
-7.0, -1.406e-006
-8.0, -1.420e-006
-9.0, -1.431e-006
-10.0, -1.439e-006
-11.0, -1.454e-006
-12.0, -1.465e-006
-13.0, -1.480e-006
-14.0, -1.493e-006
-15.0, -1.508e-006
-16.0, -1.528e-006
-17.0, -1.545e-006
-18.0, -1.560e-006
-19.0, -1.577e-006
-20.0, -1.591e-006
-21.0, -1.607e-006
-22.0, -1.621e-006
-23.0, -1.630e-006
-24.0, -1.648e-006
-25.0, -1.658e-006
-26.0, -1.675e-006
-27.0, -1.696e-006
-28.0, -1.712e-006
-29.0, -1.726e-006
-30.0, -1.742e-006
-31.0, -1.755e-006
-32.0, -1.773e-006
-33.0, -1.784e-006
-34.0, -1.791e-006
-35.0, -1.804e-006
-36.0, -1.816e-006
-37.0, -1.827e-006
-38.0, -1.837e-006
-39.0, -1.850e-006
-40.0, -1.869e-006
-41.0, -1.883e-006
-42.0, -1.896e-006
-43.0, -1.913e-006
-44.0, -1.927e-006
-45.0, -1.945e-006
-46.0, -1.958e-006
-47.0, -1.967e-006
-48.0, -1.985e-006
-49.0, -1.994e-006
-50.0, -2.006e-006
-51.0, -2.020e-006
-52.0, -2.028e-006
-53.0, -2.036e-006
-54.0, -2.046e-006
-55.0, -2.059e-006
-56.0, -2.078e-006
-57.0, -2.090e-006
-58.0, -2.104e-006
-59.0, -2.118e-006
-60.0, -2.131e-006
-61.0, -2.145e-006
-62.0, -2.149e-006
-63.0, -2.158e-006
-64.0, -2.168e-006
-65.0, -2.175e-006
-66.0, -2.182e-006
-67.0, -2.189e-006
-68.0, -2.194e-006
-69.0, -2.204e-006
-70.0, -2.206e-006
-71.0, -2.213e-006
-72.0, -2.221e-006
-73.0, -2.227e-006
-74.0, -2.234e-006
-75.0, -2.243e-006
-76.0, -2.246e-006
-77.0, -2.256e-006
-78.0, -2.261e-006
-79.0, -2.267e-006
-80.0, -2.278e-006
-81.0, -2.284e-006
-82.0, -2.290e-006
-83.0, -2.300e-006
-84.0, -2.302e-006
-85.0, -2.311e-006
-86.0, -2.315e-006
-87.0, -2.319e-006
-88.0, -2.332e-006
-89.0, -2.339e-006
-90.0, -2.343e-006
-91.0, -2.353e-006
-92.0, -2.354e-006
-93.0, -2.364e-006
-94.0, -2.369e-006
-95.0, -2.371e-006
-96.0, -2.378e-006
-97.0, -2.383e-006
-98.0, -2.387e-006
-99.0, -2.394e-006
-100.0, -2.394e-006
-101.0, -2.396e-006
-102.0, -2.396e-006
-103.0, -2.397e-006
-104.0, -2.403e-006
-105.0, -2.403e-006
-106.0, -2.407e-006
-107.0, -2.414e-006
-108.0, -2.416e-006
-109.0, -2.423e-006
-110.0, -2.428e-006
-111.0, -2.430e-006
-112.0, -2.442e-006
-113.0, -2.444e-006
-114.0, -2.448e-006
-115.0, -2.458e-006
-116.0, -2.462e-006
-117.0, -2.471e-006
-118.0, -2.480e-006
-119.0, -2.488e-006
-120.0, -2.502e-006
-121.0, -2.512e-006
-122.0, -2.520e-006
-123.0, -2.529e-006
-124.0, -2.535e-006
-125.0, -2.546e-006
-126.0, -2.550e-006
-127.0, -2.557e-006
-128.0, -2.565e-006
-129.0, -2.572e-006
-130.0, -2.579e-006
-131.0, -2.587e-006
-132.0, -2.589e-006
-133.0, -2.600e-006
-134.0, -2.607e-006
-135.0, -2.614e-006
-136.0, -2.628e-006
-137.0, -2.640e-006
-138.0, -2.654e-006
-139.0, -2.674e-006
-140.0, -2.687e-006
-141.0, -2.701e-006
-142.0, -2.715e-006
-143.0, -2.729e-006
-144.0, -2.744e-006
-145.0, -2.757e-006
-146.0, -2.764e-006
-147.0, -2.778e-006
-148.0, -2.792e-006
-149.0, -2.807e-006
-150.0, -2.818e-006
-151.0, -2.839e-006
-152.0, -2.859e-006
-153.0, -2.880e-006
-154.0, -2.898e-006
-155.0, -2.919e-006
-156.0, -2.940e-006
-157.0, -2.959e-006
-158.0, -2.973e-006
-159.0, -2.987e-006
-160.0, -3.007e-006
-161.0, -3.024e-006
-162.0, -3.039e-006
-163.0, -3.063e-006
-164.0, -3.088e-006
-165.0, -3.110e-006
-166.0, -3.133e-006
-167.0, -3.155e-006
-168.0, -3.184e-006
-169.0, -3.211e-006
-170.0, -3.236e-006
-171.0, -3.262e-006
-172.0, -3.290e-006
-173.0, -3.316e-006
-174.0, -3.343e-006
-175.0, -3.368e-006
-176.0, -3.401e-006
-177.0, -3.427e-006
-178.0, -3.455e-006
-179.0, -3.483e-006
-180.0, -3.513e-006
-181.0, -3.543e-006
-182.0, -3.574e-006
-183.0, -3.605e-006
-184.0, -3.641e-006
-185.0, -3.670e-006
-186.0, -3.704e-006
-187.0, -3.742e-006
-188.0, -3.775e-006
-189.0, -3.812e-006
-190.0, -3.847e-006
-191.0, -3.882e-006
-192.0, -3.924e-006
-193.0, -3.962e-006
-194.0, -3.999e-006
-195.0, -4.040e-006
-196.0, -4.071e-006
-197.0, -4.109e-006
-198.0, -4.148e-006
-199.0, -4.188e-006
-200.0, -4.231e-006
-201.0, -4.272e-006
-202.0, -4.317e-006
-203.0, -4.366e-006
-204.0, -4.411e-006
-205.0, -4.455e-006
-206.0, -4.493e-006
-207.0, -4.538e-006
-208.0, -4.588e-006
-209.0, -4.626e-006
-210.0, -4.668e-006
-211.0, -4.716e-006
-212.0, -4.760e-006
-213.0, -4.807e-006
-214.0, -4.849e-006
-215.0, -4.892e-006
-216.0, -4.946e-006
-217.0, -4.994e-006
-218.0, -5.037e-006
-219.0, -5.092e-006
-220.0, -5.141e-006
-221.0, -5.190e-006
-222.0, -5.238e-006
-223.0, -5.284e-006
-224.0, -5.338e-006
-225.0, -5.387e-006
-226.0, -5.430e-006
-227.0, -5.483e-006
-228.0, -5.532e-006
-229.0, -5.581e-006
-230.0, -5.627e-006
-231.0, -5.675e-006
-232.0, -5.729e-006
-233.0, -5.779e-006
-234.0, -5.823e-006
-235.0, -5.875e-006
-236.0, -5.923e-006
-237.0, -5.972e-006
-238.0, -6.010e-006
-239.0, -6.051e-006
-240.0, -6.099e-006
-241.0, -6.142e-006
-242.0, -6.181e-006
-243.0, -6.223e-006
-244.0, -6.260e-006
-245.0, -6.309e-006
-246.0, -6.351e-006
-247.0, -6.387e-006
-248.0, -6.430e-006
-249.0, -6.468e-006
-250.0, -6.504e-006
-251.0, -6.547e-006
-252.0, -6.582e-006
-253.0, -6.615e-006
-254.0, -6.650e-006
-255.0, -6.685e-006
-256.0, -6.724e-006
-257.0, -6.757e-006
-258.0, -6.787e-006
-259.0, -6.815e-006
-260.0, -6.840e-006
-261.0, -6.868e-006
-262.0, -6.890e-006
-263.0, -6.910e-006
-264.0, -6.938e-006
-265.0, -6.954e-006
-266.0, -6.978e-006
-267.0, -7.006e-006
-268.0, -7.026e-006
-269.0, -7.045e-006
-270.0, -7.062e-006
-271.0, -7.076e-006
-272.0, -7.101e-006
-273.0, -7.111e-006
-274.0, -7.123e-006
-275.0, -7.138e-006
-276.0, -7.152e-006
-277.0, -7.170e-006
-278.0, -7.183e-006
-279.0, -7.192e-006
-280.0, -7.207e-006
-281.0, -7.216e-006
-282.0, -7.222e-006
-283.0, -7.229e-006
-284.0, -7.230e-006
-285.0, -7.231e-006
-286.0, -7.231e-006
-287.0, -7.234e-006
-288.0, -7.239e-006
-289.0, -7.239e-006
-290.0, -7.240e-006
-291.0, -7.243e-006
-292.0, -7.243e-006
-293.0, -7.243e-006
-294.0, -7.240e-006
-295.0, -7.235e-006
-296.0, -7.240e-006
-297.0, -7.239e-006
-298.0, -7.236e-006
-299.0, -7.236e-006
-300.0, -7.235e-006
-301.0, -7.235e-006
-302.0, -7.234e-006
-303.0, -7.230e-006
-304.0, -7.229e-006
-305.0, -7.227e-006
-306.0, -7.226e-006
-307.0, -7.225e-006
-308.0, -7.217e-006
-309.0, -7.213e-006
-310.0, -7.206e-006
-311.0, -7.199e-006
-312.0, -7.196e-006
-313.0, -7.185e-006
-314.0, -7.173e-006
-315.0, -7.169e-006
-316.0, -7.160e-006
-317.0, -7.153e-006
-318.0, -7.146e-006
-319.0, -7.137e-006
-320.0, -7.137e-006
-321.0, -7.134e-006
-322.0, -7.131e-006
-323.0, -7.130e-006
-324.0, -7.124e-006
-325.0, -7.122e-006
-326.0, -7.116e-006
-327.0, -7.111e-006
-328.0, -7.110e-006
-329.0, -7.103e-006
-330.0, -7.097e-006
-331.0, -7.097e-006
-332.0, -7.091e-006
-333.0, -7.091e-006
-334.0, -7.087e-006
-335.0, -7.083e-006
-336.0, -7.082e-006
-337.0, -7.081e-006
-338.0, -7.079e-006
-339.0, -7.078e-006
-340.0, -7.067e-006
-341.0, -7.064e-006
-342.0, -7.054e-006
-343.0, -7.048e-006
-344.0, -7.045e-006
-345.0, -7.032e-006
-346.0, -7.020e-006
-347.0, -7.018e-006
-348.0, -7.008e-006
-349.0, -7.003e-006
-350.0, -6.997e-006
-351.0, -6.987e-006
-352.0, -6.987e-006
-353.0, -6.983e-006
-354.0, -6.979e-006
-355.0, -6.975e-006
-356.0, -6.968e-006
-357.0, -6.962e-006
-358.0, -6.955e-006
-359.0, -6.948e-006
-360.0, -6.943e-006
-361.0, -6.932e-006
-362.0, -6.921e-006
-363.0, -6.914e-006
-364.0, -6.907e-006
-365.0, -6.900e-006
-366.0, -6.893e-006
-367.0, -6.888e-006
-368.0, -6.887e-006
-369.0, -6.880e-006
-370.0, -6.873e-006
-371.0, -6.866e-006
-372.0, -6.859e-006
-373.0, -6.852e-006
-374.0, -6.842e-006
-375.0, -6.834e-006
-376.0, -6.830e-006
-377.0, -6.817e-006
-378.0, -6.803e-006
-379.0, -6.789e-006
-380.0, -6.769e-006
-381.0, -6.757e-006
-382.0, -6.738e-006
-383.0, -6.721e-006
-384.0, -6.714e-006
-385.0, -6.707e-006
-386.0, -6.699e-006
-387.0, -6.697e-006
-388.0, -6.684e-006
-389.0, -6.677e-006
-390.0, -6.667e-006
-391.0, -6.657e-006
-392.0, -6.647e-006
-393.0, -6.633e-006
-394.0, -6.620e-006
-395.0, -6.611e-006
-396.0, -6.597e-006
-397.0, -6.587e-006
-398.0, -6.575e-006
-399.0, -6.563e-006
-400.0, -6.554e-006
-401.0, -6.541e-006
-402.0, -6.529e-006
-403.0, -6.522e-006
-404.0, -6.511e-006
-405.0, -6.503e-006
-406.0, -6.491e-006
-407.0, -6.484e-006
-408.0, -6.481e-006
-409.0, -6.474e-006
-410.0, -6.467e-006
-411.0, -6.464e-006
-412.0, -6.451e-006
-413.0, -6.444e-006
-414.0, -6.429e-006
-415.0, -6.415e-006
-416.0, -6.407e-006
-417.0, -6.393e-006
-418.0, -6.379e-006
-419.0, -6.372e-006
-420.0, -6.358e-006
-421.0, -6.348e-006
-422.0, -6.336e-006
-423.0, -6.324e-006
-424.0, -6.317e-006
-425.0, -6.310e-006
-426.0, -6.303e-006
-427.0, -6.303e-006
-428.0, -6.294e-006
-429.0, -6.291e-006
-430.0, -6.284e-006
-431.0, -6.277e-006
-432.0, -6.273e-006
-433.0, -6.263e-006
-434.0, -6.255e-006
-435.0, -6.253e-006
-436.0, -6.241e-006
-437.0, -6.236e-006
-438.0, -6.227e-006
-439.0, -6.218e-006
-440.0, -6.213e-006
-441.0, -6.201e-006
-442.0, -6.189e-006
-443.0, -6.183e-006
-444.0, -6.174e-006
-445.0, -6.169e-006
-446.0, -6.161e-006
-447.0, -6.154e-006
-448.0, -6.154e-006
-449.0, -6.147e-006
-450.0, -6.141e-006
-451.0, -6.137e-006
-452.0, -6.130e-006
-453.0, -6.124e-006
-454.0, -6.117e-006
-455.0, -6.111e-006
-456.0, -6.112e-006
-457.0, -6.110e-006
-458.0, -6.107e-006
-459.0, -6.107e-006
-460.0, -6.105e-006
-461.0, -6.105e-006
-462.0, -6.105e-006
-463.0, -6.104e-006
-464.0, -6.104e-006
-465.0, -6.101e-006
-466.0, -6.100e-006
-467.0, -6.100e-006
-468.0, -6.094e-006
-469.0, -6.093e-006
-470.0, -6.088e-006
-471.0, -6.085e-006
-472.0, -6.087e-006
-473.0, -6.081e-006
-474.0, -6.077e-006
-475.0, -6.079e-006
-476.0, -6.073e-006
-477.0, -6.073e-006
-478.0, -6.069e-006
-479.0, -6.064e-006
-480.0, -6.068e-006
-481.0, -6.066e-006
-482.0, -6.064e-006
-483.0, -6.064e-006
-484.0, -6.062e-006
-485.0, -6.062e-006
-486.0, -6.062e-006
-487.0, -6.059e-006
-488.0, -6.062e-006
-489.0, -6.062e-006
-490.0, -6.062e-006
-491.0, -6.062e-006
-492.0, -6.062e-006
-493.0, -6.062e-006
-494.0, -6.061e-006
-495.0, -6.058e-006
-496.0, -6.062e-006
-497.0, -6.062e-006
-498.0, -6.012e-006
-499.0, -5.994e-006
-500.0, -5.977e-006
*
Segment = 2
Positive
Number of Data Points = 800
#
-499.0, -5.745e-006
-498.0, -5.478e-006
-497.0, -5.331e-006
-496.0, -5.208e-006
-495.0, -5.069e-006
-494.0, -4.958e-006
-493.0, -4.874e-006
-492.0, -4.796e-006
-491.0, -4.724e-006
-490.0, -4.661e-006
-489.0, -4.594e-006
-488.0, -4.533e-006
-487.0, -4.481e-006
-486.0, -4.418e-006
-485.0, -4.367e-006
-484.0, -4.313e-006
-483.0, -4.261e-006
-482.0, -4.219e-006
-481.0, -4.177e-006
-480.0, -4.132e-006
-479.0, -4.090e-006
-478.0, -4.045e-006
-477.0, -4.006e-006
-476.0, -3.963e-006
-475.0, -3.921e-006
-474.0, -3.880e-006
-473.0, -3.844e-006
-472.0, -3.809e-006
-471.0, -3.780e-006
-470.0, -3.742e-006
-469.0, -3.711e-006
-468.0, -3.676e-006
-467.0, -3.646e-006
-466.0, -3.612e-006
-465.0, -3.578e-006
-464.0, -3.542e-006
-463.0, -3.514e-006
-462.0, -3.479e-006
-461.0, -3.451e-006
-460.0, -3.422e-006
-459.0, -3.393e-006
-458.0, -3.371e-006
-457.0, -3.344e-006
-456.0, -3.316e-006
-455.0, -3.289e-006
-454.0, -3.261e-006
-453.0, -3.237e-006
-452.0, -3.204e-006
-451.0, -3.170e-006
-450.0, -3.144e-006
-449.0, -3.116e-006
-448.0, -3.094e-006
-447.0, -3.066e-006
-446.0, -3.038e-006
-445.0, -3.022e-006
-444.0, -3.001e-006
-443.0, -2.980e-006
-442.0, -2.965e-006
-441.0, -2.939e-006
-440.0, -2.918e-006
-439.0, -2.891e-006
-438.0, -2.864e-006
-437.0, -2.843e-006
-436.0, -2.815e-006
-435.0, -2.788e-006
-434.0, -2.773e-006
-433.0, -2.751e-006
-432.0, -2.729e-006
-431.0, -2.707e-006
-430.0, -2.679e-006
-429.0, -2.659e-006
-428.0, -2.636e-006
-427.0, -2.609e-006
-426.0, -2.589e-006
-425.0, -2.574e-006
-424.0, -2.553e-006
-423.0, -2.532e-006
-422.0, -2.509e-006
-421.0, -2.488e-006
-420.0, -2.466e-006
-419.0, -2.445e-006
-418.0, -2.426e-006
-417.0, -2.405e-006
-416.0, -2.384e-006
-415.0, -2.365e-006
-414.0, -2.339e-006
-413.0, -2.318e-006
-412.0, -2.290e-006
-411.0, -2.263e-006
-410.0, -2.243e-006
-409.0, -2.226e-006
-408.0, -2.205e-006
-407.0, -2.191e-006
-406.0, -2.168e-006
-405.0, -2.155e-006
-404.0, -2.134e-006
-403.0, -2.112e-006
-402.0, -2.090e-006
-401.0, -2.069e-006
-400.0, -2.048e-006
-399.0, -2.032e-006
-398.0, -2.007e-006
-397.0, -1.991e-006
-396.0, -1.969e-006
-395.0, -1.947e-006
-394.0, -1.926e-006
-393.0, -1.902e-006
-392.0, -1.878e-006
-391.0, -1.860e-006
-390.0, -1.836e-006
-389.0, -1.819e-006
-388.0, -1.803e-006
-387.0, -1.784e-006
-386.0, -1.765e-006
-385.0, -1.744e-006
-384.0, -1.723e-006
-383.0, -1.700e-006
-382.0, -1.677e-006
-381.0, -1.656e-006
-380.0, -1.634e-006
-379.0, -1.612e-006
-378.0, -1.594e-006
-377.0, -1.572e-006
-376.0, -1.551e-006
-375.0, -1.531e-006
-374.0, -1.503e-006
-373.0, -1.482e-006
-372.0, -1.461e-006
-371.0, -1.438e-006
-370.0, -1.418e-006
-369.0, -1.403e-006
-368.0, -1.382e-006
-367.0, -1.361e-006
-366.0, -1.336e-006
-365.0, -1.314e-006
-364.0, -1.292e-006
-363.0, -1.269e-006
-362.0, -1.245e-006
-361.0, -1.224e-006
-360.0, -1.203e-006
-359.0, -1.183e-006
-358.0, -1.156e-006
-357.0, -1.134e-006
-356.0, -1.108e-006
-355.0, -1.085e-006
-354.0, -1.065e-006
-353.0, -1.044e-006
-352.0, -1.026e-006
-351.0, -1.008e-006
-350.0, -9.805e-007
-349.0, -9.596e-007
-348.0, -9.343e-007
-347.0, -9.068e-007
-346.0, -8.859e-007
-345.0, -8.641e-007
-344.0, -8.357e-007
-343.0, -8.148e-007
-342.0, -7.917e-007
-341.0, -7.751e-007
-340.0, -7.538e-007
-339.0, -7.307e-007
-338.0, -7.063e-007
-337.0, -6.919e-007
-336.0, -6.771e-007
-335.0, -6.583e-007
-334.0, -6.361e-007
-333.0, -6.221e-007
-332.0, -6.034e-007
-331.0, -5.811e-007
-330.0, -5.602e-007
-329.0, -5.393e-007
-328.0, -5.184e-007
-327.0, -4.987e-007
-326.0, -4.735e-007
-325.0, -4.560e-007
-324.0, -4.386e-007
-323.0, -4.177e-007
-322.0, -3.976e-007
-321.0, -3.819e-007
-320.0, -3.610e-007
-319.0, -3.431e-007
-318.0, -3.187e-007
-317.0, -2.999e-007
-316.0, -2.851e-007
-315.0, -2.659e-007
-314.0, -2.476e-007
-313.0, -2.337e-007
-312.0, -2.158e-007
-311.0, -2.014e-007
-310.0, -1.805e-007
-309.0, -1.604e-007
-308.0, -1.417e-007
-307.0, -1.199e-007
-306.0, -9.896e-008
-305.0, -8.327e-008
-304.0, -6.670e-008
-303.0, -5.275e-008
-302.0, -3.880e-008
-301.0, -2.790e-008
-300.0, -1.221e-008
-299.0, +8.284e-009
-298.0, +2.921e-008
-297.0, +4.839e-008
-296.0, +6.932e-008
-295.0, +9.024e-008
-294.0, +1.125e-007
-293.0, +1.264e-007
-292.0, +1.408e-007
-291.0, +1.548e-007
-290.0, +1.683e-007
-289.0, +1.835e-007
-288.0, +2.045e-007
-287.0, +2.254e-007
-286.0, +2.516e-007
-285.0, +2.725e-007
-284.0, +2.947e-007
-283.0, +3.209e-007
-282.0, +3.405e-007
-281.0, +3.549e-007
-280.0, +3.762e-007
-279.0, +3.972e-007
-278.0, +4.207e-007
-277.0, +4.425e-007
-276.0, +4.643e-007
-275.0, +4.865e-007
-274.0, +5.105e-007
-273.0, +5.297e-007
-272.0, +5.489e-007
-271.0, +5.716e-007
-270.0, +5.990e-007
-269.0, +6.217e-007
-268.0, +6.483e-007
-267.0, +6.744e-007
-266.0, +7.002e-007
-265.0, +7.241e-007
-264.0, +7.486e-007
-263.0, +7.747e-007
-262.0, +8.078e-007
-261.0, +8.353e-007
-260.0, +8.623e-007
-259.0, +8.924e-007
-258.0, +9.190e-007
-257.0, +9.460e-007
-256.0, +9.739e-007
-255.0, +9.992e-007
-254.0, +1.028e-006
-253.0, +1.055e-006
-252.0, +1.084e-006
-251.0, +1.119e-006
-250.0, +1.153e-006
-249.0, +1.181e-006
-248.0, +1.212e-006
-247.0, +1.241e-006
-246.0, +1.278e-006
-245.0, +1.307e-006
-244.0, +1.341e-006
-243.0, +1.372e-006
-242.0, +1.406e-006
-241.0, +1.435e-006
-240.0, +1.468e-006
-239.0, +1.495e-006
-238.0, +1.535e-006
-237.0, +1.565e-006
-236.0, +1.598e-006
-235.0, +1.633e-006
-234.0, +1.666e-006
-233.0, +1.702e-006
-232.0, +1.743e-006
-231.0, +1.777e-006
-230.0, +1.815e-006
-229.0, +1.850e-006
-228.0, +1.885e-006
-227.0, +1.926e-006
-226.0, +1.961e-006
-225.0, +1.995e-006
-224.0, +2.029e-006
-223.0, +2.060e-006
-222.0, +2.099e-006
-221.0, +2.134e-006
-220.0, +2.169e-006
-219.0, +2.206e-006
-218.0, +2.241e-006
-217.0, +2.277e-006
-216.0, +2.318e-006
-215.0, +2.354e-006
-214.0, +2.389e-006
-213.0, +2.419e-006
-212.0, +2.453e-006
-211.0, +2.490e-006
-210.0, +2.525e-006
-209.0, +2.560e-006
-208.0, +2.591e-006
-207.0, +2.628e-006
-206.0, +2.669e-006
-205.0, +2.706e-006
-204.0, +2.743e-006
-203.0, +2.778e-006
-202.0, +2.806e-006
-201.0, +2.840e-006
-200.0, +2.873e-006
-199.0, +2.907e-006
-198.0, +2.945e-006
-197.0, +2.975e-006
-196.0, +3.009e-006
-195.0, +3.045e-006
-194.0, +3.079e-006
-193.0, +3.114e-006
-192.0, +3.149e-006
-191.0, +3.177e-006
-190.0, +3.211e-006
-189.0, +3.241e-006
-188.0, +3.272e-006
-187.0, +3.307e-006
-186.0, +3.336e-006
-185.0, +3.364e-006
-184.0, +3.393e-006
-183.0, +3.421e-006
-182.0, +3.453e-006
-181.0, +3.483e-006
-180.0, +3.512e-006
-179.0, +3.544e-006
-178.0, +3.572e-006
-177.0, +3.602e-006
-176.0, +3.629e-006
-175.0, +3.655e-006
-174.0, +3.689e-006
-173.0, +3.717e-006
-172.0, +3.746e-006
-171.0, +3.774e-006
-170.0, +3.799e-006
-169.0, +3.827e-006
-168.0, +3.860e-006
-167.0, +3.881e-006
-166.0, +3.909e-006
-165.0, +3.931e-006
-164.0, +3.959e-006
-163.0, +3.986e-006
-162.0, +4.008e-006
-161.0, +4.030e-006
-160.0, +4.051e-006
-159.0, +4.070e-006
-158.0, +4.098e-006
-157.0, +4.119e-006
-156.0, +4.146e-006
-155.0, +4.173e-006
-154.0, +4.194e-006
-153.0, +4.220e-006
-152.0, +4.243e-006
-151.0, +4.263e-006
-150.0, +4.286e-006
-149.0, +4.303e-006
-148.0, +4.324e-006
-147.0, +4.348e-006
-146.0, +4.368e-006
-145.0, +4.388e-006
-144.0, +4.404e-006
-143.0, +4.421e-006
-142.0, +4.440e-006
-141.0, +4.454e-006
-140.0, +4.473e-006
-139.0, +4.493e-006
-138.0, +4.511e-006
-137.0, +4.531e-006
-136.0, +4.548e-006
-135.0, +4.568e-006
-134.0, +4.589e-006
-133.0, +4.603e-006
-132.0, +4.617e-006
-131.0, +4.634e-006
-130.0, +4.647e-006
-129.0, +4.660e-006
-128.0, +4.674e-006
-127.0, +4.688e-006
-126.0, +4.709e-006
-125.0, +4.724e-006
-124.0, +4.738e-006
-123.0, +4.754e-006
-122.0, +4.769e-006
-121.0, +4.783e-006
-120.0, +4.797e-006
-119.0, +4.804e-006
-118.0, +4.817e-006
-117.0, +4.825e-006
-116.0, +4.837e-006
-115.0, +4.850e-006
-114.0, +4.857e-006
-113.0, +4.864e-006
-112.0, +4.871e-006
-111.0, +4.875e-006
-110.0, +4.891e-006
-109.0, +4.896e-006
-108.0, +4.910e-006
-107.0, +4.924e-006
-106.0, +4.938e-006
-105.0, +4.951e-006
-104.0, +4.965e-006
-103.0, +4.975e-006
-102.0, +4.990e-006
-101.0, +4.997e-006
-100.0, +5.004e-006
-99.0, +5.011e-006
-98.0, +5.018e-006
-97.0, +5.024e-006
-96.0, +5.026e-006
-95.0, +5.028e-006
-94.0, +5.035e-006
-93.0, +5.037e-006
-92.0, +5.044e-006
-91.0, +5.051e-006
-90.0, +5.058e-006
-89.0, +5.064e-006
-88.0, +5.070e-006
-87.0, +5.072e-006
-86.0, +5.084e-006
-85.0, +5.084e-006
-84.0, +5.091e-006
-83.0, +5.098e-006
-82.0, +5.101e-006
-81.0, +5.106e-006
-80.0, +5.113e-006
-79.0, +5.115e-006
-78.0, +5.127e-006
-77.0, +5.127e-006
-76.0, +5.133e-006
-75.0, +5.143e-006
-74.0, +5.145e-006
-73.0, +5.150e-006
-72.0, +5.156e-006
-71.0, +5.159e-006
-70.0, +5.167e-006
-69.0, +5.168e-006
-68.0, +5.169e-006
-67.0, +5.174e-006
-66.0, +5.174e-006
-65.0, +5.174e-006
-64.0, +5.174e-006
-63.0, +5.174e-006
-62.0, +5.178e-006
-61.0, +5.178e-006
-60.0, +5.181e-006
-59.0, +5.186e-006
-58.0, +5.186e-006
-57.0, +5.189e-006
-56.0, +5.195e-006
-55.0, +5.196e-006
-54.0, +5.203e-006
-53.0, +5.204e-006
-52.0, +5.207e-006
-51.0, +5.213e-006
-50.0, +5.215e-006
-49.0, +5.215e-006
-48.0, +5.217e-006
-47.0, +5.217e-006
-46.0, +5.220e-006
-45.0, +5.219e-006
-44.0, +5.219e-006
-43.0, +5.222e-006
-42.0, +5.222e-006
-41.0, +5.222e-006
-40.0, +5.222e-006
-39.0, +5.222e-006
-38.0, +5.225e-006
-37.0, +5.225e-006
-36.0, +5.225e-006
-35.0, +5.225e-006
-34.0, +5.225e-006
-33.0, +5.226e-006
-32.0, +5.227e-006
-31.0, +5.225e-006
-30.0, +5.230e-006
-29.0, +5.230e-006
-28.0, +5.236e-006
-27.0, +5.242e-006
-26.0, +5.242e-006
-25.0, +5.248e-006
-24.0, +5.254e-006
-23.0, +5.256e-006
-22.0, +5.262e-006
-21.0, +5.263e-006
-20.0, +5.263e-006
-19.0, +5.269e-006
-18.0, +5.270e-006
-17.0, +5.270e-006
-16.0, +5.271e-006
-15.0, +5.272e-006
-14.0, +5.274e-006
-13.0, +5.274e-006
-12.0, +5.277e-006
-11.0, +5.281e-006
-10.0, +5.282e-006
-9.0, +5.287e-006
-8.0, +5.293e-006
-7.0, +5.299e-006
-6.0, +5.310e-006
-5.0, +5.314e-006
-4.0, +5.323e-006
-3.0, +5.335e-006
-2.0, +5.349e-006
-1.0, +5.360e-006
0.0, +5.369e-006
1.0, +5.376e-006
2.0, +5.389e-006
3.0, +5.391e-006
4.0, +5.399e-006
5.0, +5.399e-006
6.0, +5.397e-006
7.0, +5.401e-006
8.0, +5.405e-006
9.0, +5.405e-006
10.0, +5.411e-006
11.0, +5.412e-006
12.0, +5.413e-006
13.0, +5.417e-006
14.0, +5.417e-006
15.0, +5.417e-006
16.0, +5.418e-006
17.0, +5.419e-006
18.0, +5.427e-006
19.0, +5.429e-006
20.0, +5.436e-006
21.0, +5.445e-006
22.0, +5.447e-006
23.0, +5.455e-006
24.0, +5.467e-006
25.0, +5.470e-006
26.0, +5.482e-006
27.0, +5.487e-006
28.0, +5.491e-006
29.0, +5.503e-006
30.0, +5.507e-006
31.0, +5.508e-006
32.0, +5.511e-006
33.0, +5.511e-006
34.0, +5.513e-006
35.0, +5.513e-006
36.0, +5.515e-006
37.0, +5.515e-006
38.0, +5.515e-006
39.0, +5.516e-006
40.0, +5.517e-006
41.0, +5.517e-006
42.0, +5.520e-006
43.0, +5.519e-006
44.0, +5.523e-006
45.0, +5.527e-006
46.0, +5.526e-006
47.0, +5.528e-006
48.0, +5.530e-006
49.0, +5.531e-006
50.0, +5.535e-006
51.0, +5.532e-006
52.0, +5.534e-006
53.0, +5.539e-006
54.0, +5.536e-006
55.0, +5.535e-006
56.0, +5.533e-006
57.0, +5.532e-006
58.0, +5.535e-006
59.0, +5.529e-006
60.0, +5.526e-006
61.0, +5.527e-006
62.0, +5.525e-006
63.0, +5.525e-006
64.0, +5.523e-006
65.0, +5.519e-006
66.0, +5.521e-006
67.0, +5.518e-006
68.0, +5.518e-006
69.0, +5.517e-006
70.0, +5.516e-006
71.0, +5.515e-006
72.0, +5.515e-006
73.0, +5.513e-006
74.0, +5.514e-006
75.0, +5.513e-006
76.0, +5.513e-006
77.0, +5.512e-006
78.0, +5.505e-006
79.0, +5.499e-006
80.0, +5.499e-006
81.0, +5.493e-006
82.0, +5.488e-006
83.0, +5.475e-006
84.0, +5.468e-006
85.0, +5.465e-006
86.0, +5.457e-006
87.0, +5.443e-006
88.0, +5.435e-006
89.0, +5.427e-006
90.0, +5.427e-006
91.0, +5.421e-006
92.0, +5.418e-006
93.0, +5.418e-006
94.0, +5.417e-006
95.0, +5.416e-006
96.0, +5.416e-006
97.0, +5.415e-006
98.0, +5.414e-006
99.0, +5.408e-006
100.0, +5.406e-006
101.0, +5.401e-006
102.0, +5.395e-006
103.0, +5.388e-006
104.0, +5.381e-006
105.0, +5.375e-006
106.0, +5.375e-006
107.0, +5.367e-006
108.0, +5.365e-006
109.0, +5.363e-006
110.0, +5.356e-006
111.0, +5.350e-006
112.0, +5.345e-006
113.0, +5.337e-006
114.0, +5.334e-006
115.0, +5.321e-006
116.0, +5.314e-006
117.0, +5.309e-006
118.0, +5.300e-006
119.0, +5.292e-006
120.0, +5.285e-006
121.0, +5.278e-006
122.0, +5.277e-006
123.0, +5.272e-006
124.0, +5.270e-006
125.0, +5.270e-006
126.0, +5.265e-006
127.0, +5.262e-006
128.0, +5.261e-006
129.0, +5.256e-006
130.0, +5.251e-006
131.0, +5.244e-006
132.0, +5.238e-006
133.0, +5.237e-006
134.0, +5.233e-006
135.0, +5.227e-006
136.0, +5.225e-006
137.0, +5.223e-006
138.0, +5.223e-006
139.0, +5.222e-006
140.0, +5.222e-006
141.0, +5.222e-006
142.0, +5.217e-006
143.0, +5.214e-006
144.0, +5.214e-006
145.0, +5.211e-006
146.0, +5.208e-006
147.0, +5.201e-006
148.0, +5.195e-006
149.0, +5.194e-006
150.0, +5.190e-006
151.0, +5.183e-006
152.0, +5.179e-006
153.0, +5.175e-006
154.0, +5.175e-006
155.0, +5.174e-006
156.0, +5.173e-006
157.0, +5.173e-006
158.0, +5.168e-006
159.0, +5.166e-006
160.0, +5.166e-006
161.0, +5.164e-006
162.0, +5.163e-006
163.0, +5.157e-006
164.0, +5.154e-006
165.0, +5.155e-006
166.0, +5.150e-006
167.0, +5.144e-006
168.0, +5.139e-006
169.0, +5.134e-006
170.0, +5.134e-006
171.0, +5.125e-006
172.0, +5.121e-006
173.0, +5.120e-006
174.0, +5.112e-006
175.0, +5.107e-006
176.0, +5.103e-006
177.0, +5.097e-006
178.0, +5.099e-006
179.0, +5.093e-006
180.0, +5.090e-006
181.0, +5.091e-006
182.0, +5.089e-006
183.0, +5.086e-006
184.0, +5.085e-006
185.0, +5.080e-006
186.0, +5.081e-006
187.0, +5.079e-006
188.0, +5.078e-006
189.0, +5.078e-006
190.0, +5.076e-006
191.0, +5.076e-006
192.0, +5.076e-006
193.0, +5.074e-006
194.0, +5.075e-006
195.0, +5.070e-006
196.0, +5.069e-006
197.0, +5.069e-006
198.0, +5.064e-006
199.0, +5.060e-006
200.0, +5.059e-006
201.0, +5.058e-006
202.0, +5.062e-006
203.0, +5.057e-006
204.0, +5.058e-006
205.0, +5.060e-006
206.0, +5.057e-006
207.0, +5.053e-006
208.0, +5.049e-006
209.0, +5.046e-006
210.0, +5.047e-006
211.0, +5.040e-006
212.0, +5.038e-006
213.0, +5.039e-006
214.0, +5.037e-006
215.0, +5.035e-006
216.0, +5.034e-006
217.0, +5.032e-006
218.0, +5.033e-006
219.0, +5.032e-006
220.0, +5.031e-006
221.0, +5.032e-006
222.0, +5.032e-006
223.0, +5.031e-006
224.0, +5.030e-006
225.0, +5.029e-006
226.0, +5.029e-006
227.0, +5.028e-006
228.0, +5.027e-006
229.0, +5.028e-006
230.0, +5.028e-006
231.0, +5.028e-006
232.0, +5.028e-006
233.0, +5.028e-006
234.0, +5.028e-006
235.0, +5.028e-006
236.0, +5.028e-006
237.0, +5.028e-006
238.0, +5.028e-006
239.0, +5.027e-006
240.0, +5.027e-006
241.0, +5.026e-006
242.0, +5.027e-006
243.0, +5.027e-006
244.0, +5.027e-006
245.0, +5.027e-006
246.0, +5.027e-006
247.0, +5.027e-006
248.0, +5.027e-006
249.0, +5.026e-006
250.0, +5.026e-006
251.0, +5.026e-006
252.0, +5.027e-006
253.0, +5.027e-006
254.0, +5.027e-006
255.0, +5.027e-006
256.0, +5.027e-006
257.0, +5.027e-006
258.0, +5.028e-006
259.0, +5.028e-006
260.0, +5.028e-006
261.0, +5.028e-006
262.0, +5.027e-006
263.0, +5.027e-006
264.0, +5.027e-006
265.0, +5.026e-006
266.0, +5.027e-006
267.0, +5.027e-006
268.0, +5.027e-006
269.0, +5.028e-006
270.0, +5.028e-006
271.0, +5.027e-006
272.0, +5.028e-006
273.0, +5.027e-006
274.0, +5.028e-006
275.0, +5.028e-006
276.0, +5.029e-006
277.0, +5.030e-006
278.0, +5.030e-006
279.0, +5.031e-006
280.0, +5.031e-006
281.0, +5.030e-006
282.0, +5.032e-006
283.0, +5.031e-006
284.0, +5.034e-006
285.0, +5.035e-006
286.0, +5.033e-006
287.0, +5.033e-006
288.0, +5.034e-006
289.0, +5.033e-006
290.0, +5.035e-006
291.0, +5.033e-006
292.0, +5.035e-006
293.0, +5.038e-006
294.0, +5.038e-006
295.0, +5.038e-006
296.0, +5.042e-006
297.0, +5.043e-006
298.0, +5.044e-006
299.0, +5.048e-006
300.0, +5.052e-006
*
**
