# Supplementary material for: DFT and CV data of 4-phenyl-substituted dichloro(bis{2-[1-(phenyl)-1H-1,2,3-triazol-4-yl-κN3]pyridine-κN})iron(II) coordination compounds
Source: Data Brief. 2018 Oct 27;21:1458–71. doi: 10.1016/j.dib.2018.10.085 (PMC6234228; doi:10.1016/j.dib.2018.10.085)
Supplement: Supplementary file 4 — Supplementary material. [file mmc4.zip › Fe_CV_raw_data/FeL3-2/200FC.TXT]

Date: 10-Apr-2017
Time: 14:55:31
Label: 
Cyclic Voltammetry

Exp. Conditions:
Init E (mV) = 300
High E (mV) = 300
Low E (mV) = -500
Init P/N = N
V (mV/sec) = 200
Number of Segments = 2
Sample Interval (mV) = 1
Quiet Time (sec) = 10
Sensitivity (A/V) = 1E-5

2 Sets of Data
Total Number of Data Points = 1600
##
Potential (mV), Current (A)

Segment = 1
Negative
Number of Data Points = 800
#
299.0, +3.088e-006
298.0, +2.996e-006
297.0, +2.949e-006
296.0, +2.910e-006
295.0, +2.867e-006
294.0, +2.832e-006
293.0, +2.803e-006
292.0, +2.782e-006
291.0, +2.757e-006
290.0, +2.736e-006
289.0, +2.720e-006
288.0, +2.700e-006
287.0, +2.685e-006
286.0, +2.670e-006
285.0, +2.651e-006
284.0, +2.644e-006
283.0, +2.624e-006
282.0, +2.603e-006
281.0, +2.587e-006
280.0, +2.570e-006
279.0, +2.556e-006
278.0, +2.541e-006
277.0, +2.520e-006
276.0, +2.514e-006
275.0, +2.507e-006
274.0, +2.500e-006
273.0, +2.489e-006
272.0, +2.477e-006
271.0, +2.470e-006
270.0, +2.462e-006
269.0, +2.448e-006
268.0, +2.441e-006
267.0, +2.427e-006
266.0, +2.419e-006
265.0, +2.409e-006
264.0, +2.395e-006
263.0, +2.384e-006
262.0, +2.373e-006
261.0, +2.352e-006
260.0, +2.341e-006
259.0, +2.328e-006
258.0, +2.316e-006
257.0, +2.308e-006
256.0, +2.293e-006
255.0, +2.286e-006
254.0, +2.278e-006
253.0, +2.268e-006
252.0, +2.261e-006
251.0, +2.249e-006
250.0, +2.236e-006
249.0, +2.222e-006
248.0, +2.206e-006
247.0, +2.195e-006
246.0, +2.181e-006
245.0, +2.166e-006
244.0, +2.158e-006
243.0, +2.145e-006
242.0, +2.137e-006
241.0, +2.128e-006
240.0, +2.118e-006
239.0, +2.111e-006
238.0, +2.102e-006
237.0, +2.089e-006
236.0, +2.085e-006
235.0, +2.078e-006
234.0, +2.071e-006
233.0, +2.059e-006
232.0, +2.042e-006
231.0, +2.031e-006
230.0, +2.018e-006
229.0, +1.999e-006
228.0, +1.985e-006
227.0, +1.969e-006
226.0, +1.957e-006
225.0, +1.946e-006
224.0, +1.930e-006
223.0, +1.923e-006
222.0, +1.915e-006
221.0, +1.902e-006
220.0, +1.892e-006
219.0, +1.883e-006
218.0, +1.875e-006
217.0, +1.857e-006
216.0, +1.838e-006
215.0, +1.819e-006
214.0, +1.804e-006
213.0, +1.785e-006
212.0, +1.770e-006
211.0, +1.750e-006
210.0, +1.740e-006
209.0, +1.729e-006
208.0, +1.714e-006
207.0, +1.701e-006
206.0, +1.689e-006
205.0, +1.664e-006
204.0, +1.645e-006
203.0, +1.624e-006
202.0, +1.607e-006
201.0, +1.586e-006
200.0, +1.564e-006
199.0, +1.543e-006
198.0, +1.532e-006
197.0, +1.515e-006
196.0, +1.501e-006
195.0, +1.481e-006
194.0, +1.461e-006
193.0, +1.439e-006
192.0, +1.412e-006
191.0, +1.387e-006
190.0, +1.366e-006
189.0, +1.338e-006
188.0, +1.317e-006
187.0, +1.295e-006
186.0, +1.269e-006
185.0, +1.241e-006
184.0, +1.212e-006
183.0, +1.184e-006
182.0, +1.156e-006
181.0, +1.116e-006
180.0, +1.080e-006
179.0, +1.050e-006
178.0, +1.021e-006
177.0, +9.875e-007
176.0, +9.460e-007
175.0, +9.129e-007
174.0, +8.811e-007
173.0, +8.458e-007
172.0, +8.052e-007
171.0, +7.656e-007
170.0, +7.237e-007
169.0, +6.814e-007
168.0, +6.317e-007
167.0, +5.925e-007
166.0, +5.441e-007
165.0, +4.953e-007
164.0, +4.447e-007
163.0, +3.972e-007
162.0, +3.479e-007
161.0, +2.925e-007
160.0, +2.254e-007
159.0, +1.696e-007
158.0, +1.138e-007
157.0, +5.144e-008
156.0, -1.264e-008
155.0, -7.499e-008
154.0, -1.351e-007
153.0, -2.001e-007
152.0, -2.725e-007
151.0, -3.409e-007
150.0, -4.116e-007
149.0, -4.874e-007
148.0, -5.694e-007
147.0, -6.487e-007
146.0, -7.254e-007
145.0, -8.070e-007
144.0, -9.038e-007
143.0, -9.875e-007
142.0, -1.077e-006
141.0, -1.169e-006
140.0, -1.267e-006
139.0, -1.359e-006
138.0, -1.456e-006
137.0, -1.553e-006
136.0, -1.665e-006
135.0, -1.764e-006
134.0, -1.869e-006
133.0, -1.983e-006
132.0, -2.101e-006
131.0, -2.213e-006
130.0, -2.323e-006
129.0, -2.441e-006
128.0, -2.575e-006
127.0, -2.694e-006
126.0, -2.812e-006
125.0, -2.944e-006
124.0, -3.082e-006
123.0, -3.217e-006
122.0, -3.349e-006
121.0, -3.487e-006
120.0, -3.642e-006
119.0, -3.781e-006
118.0, -3.920e-006
117.0, -4.066e-006
116.0, -4.221e-006
115.0, -4.368e-006
114.0, -4.507e-006
113.0, -4.653e-006
112.0, -4.819e-006
111.0, -4.968e-006
110.0, -5.116e-006
109.0, -5.268e-006
108.0, -5.431e-006
107.0, -5.591e-006
106.0, -5.742e-006
105.0, -5.899e-006
104.0, -6.070e-006
103.0, -6.229e-006
102.0, -6.383e-006
101.0, -6.542e-006
100.0, -6.709e-006
99.0, -6.870e-006
98.0, -7.018e-006
97.0, -7.171e-006
96.0, -7.339e-006
95.0, -7.491e-006
94.0, -7.638e-006
93.0, -7.784e-006
92.0, -7.940e-006
91.0, -8.086e-006
90.0, -8.223e-006
89.0, -8.361e-006
88.0, -8.514e-006
87.0, -8.652e-006
86.0, -8.782e-006
85.0, -8.910e-006
84.0, -9.045e-006
83.0, -9.171e-006
82.0, -9.285e-006
81.0, -9.396e-006
80.0, -9.523e-006
79.0, -9.636e-006
78.0, -9.739e-006
77.0, -9.841e-006
76.0, -9.947e-006
75.0, -1.004e-005
74.0, -1.013e-005
73.0, -1.021e-005
72.0, -1.030e-005
71.0, -1.038e-005
70.0, -1.045e-005
69.0, -1.052e-005
68.0, -1.059e-005
67.0, -1.065e-005
66.0, -1.070e-005
65.0, -1.075e-005
64.0, -1.080e-005
63.0, -1.085e-005
62.0, -1.089e-005
61.0, -1.091e-005
60.0, -1.095e-005
59.0, -1.098e-005
58.0, -1.099e-005
57.0, -1.100e-005
56.0, -1.103e-005
55.0, -1.104e-005
54.0, -1.104e-005
53.0, -1.104e-005
52.0, -1.104e-005
51.0, -1.104e-005
50.0, -1.103e-005
49.0, -1.102e-005
48.0, -1.101e-005
47.0, -1.100e-005
46.0, -1.098e-005
45.0, -1.095e-005
44.0, -1.093e-005
43.0, -1.090e-005
42.0, -1.087e-005
41.0, -1.083e-005
40.0, -1.081e-005
39.0, -1.077e-005
38.0, -1.073e-005
37.0, -1.069e-005
36.0, -1.066e-005
35.0, -1.062e-005
34.0, -1.057e-005
33.0, -1.052e-005
32.0, -1.048e-005
31.0, -1.043e-005
30.0, -1.038e-005
29.0, -1.033e-005
28.0, -1.028e-005
27.0, -1.023e-005
26.0, -1.018e-005
25.0, -1.012e-005
24.0, -1.008e-005
23.0, -1.003e-005
22.0, -9.971e-006
21.0, -9.921e-006
20.0, -9.871e-006
19.0, -9.817e-006
18.0, -9.761e-006
17.0, -9.705e-006
16.0, -9.662e-006
15.0, -9.606e-006
14.0, -9.551e-006
13.0, -9.497e-006
12.0, -9.446e-006
11.0, -9.395e-006
10.0, -9.340e-006
9.0, -9.286e-006
8.0, -9.245e-006
7.0, -9.196e-006
6.0, -9.147e-006
5.0, -9.099e-006
4.0, -9.050e-006
3.0, -9.007e-006
2.0, -8.960e-006
1.0, -8.915e-006
0.0, -8.880e-006
-1.0, -8.837e-006
-2.0, -8.794e-006
-3.0, -8.753e-006
-4.0, -8.706e-006
-5.0, -8.657e-006
-6.0, -8.605e-006
-7.0, -8.555e-006
-8.0, -8.517e-006
-9.0, -8.468e-006
-10.0, -8.422e-006
-11.0, -8.380e-006
-12.0, -8.339e-006
-13.0, -8.298e-006
-14.0, -8.250e-006
-15.0, -8.204e-006
-16.0, -8.174e-006
-17.0, -8.135e-006
-18.0, -8.099e-006
-19.0, -8.062e-006
-20.0, -8.026e-006
-21.0, -7.991e-006
-22.0, -7.955e-006
-23.0, -7.915e-006
-24.0, -7.887e-006
-25.0, -7.846e-006
-26.0, -7.809e-006
-27.0, -7.775e-006
-28.0, -7.745e-006
-29.0, -7.714e-006
-30.0, -7.680e-006
-31.0, -7.641e-006
-32.0, -7.615e-006
-33.0, -7.584e-006
-34.0, -7.555e-006
-35.0, -7.522e-006
-36.0, -7.493e-006
-37.0, -7.464e-006
-38.0, -7.433e-006
-39.0, -7.400e-006
-40.0, -7.377e-006
-41.0, -7.346e-006
-42.0, -7.317e-006
-43.0, -7.289e-006
-44.0, -7.262e-006
-45.0, -7.235e-006
-46.0, -7.202e-006
-47.0, -7.169e-006
-48.0, -7.145e-006
-49.0, -7.112e-006
-50.0, -7.079e-006
-51.0, -7.050e-006
-52.0, -7.023e-006
-53.0, -7.002e-006
-54.0, -6.974e-006
-55.0, -6.945e-006
-56.0, -6.930e-006
-57.0, -6.908e-006
-58.0, -6.887e-006
-59.0, -6.868e-006
-60.0, -6.840e-006
-61.0, -6.819e-006
-62.0, -6.792e-006
-63.0, -6.764e-006
-64.0, -6.743e-006
-65.0, -6.715e-006
-66.0, -6.686e-006
-67.0, -6.664e-006
-68.0, -6.641e-006
-69.0, -6.621e-006
-70.0, -6.596e-006
-71.0, -6.569e-006
-72.0, -6.553e-006
-73.0, -6.538e-006
-74.0, -6.517e-006
-75.0, -6.498e-006
-76.0, -6.483e-006
-77.0, -6.467e-006
-78.0, -6.446e-006
-79.0, -6.420e-006
-80.0, -6.402e-006
-81.0, -6.381e-006
-82.0, -6.360e-006
-83.0, -6.339e-006
-84.0, -6.318e-006
-85.0, -6.304e-006
-86.0, -6.283e-006
-87.0, -6.261e-006
-88.0, -6.251e-006
-89.0, -6.230e-006
-90.0, -6.209e-006
-91.0, -6.191e-006
-92.0, -6.170e-006
-93.0, -6.157e-006
-94.0, -6.140e-006
-95.0, -6.120e-006
-96.0, -6.112e-006
-97.0, -6.098e-006
-98.0, -6.087e-006
-99.0, -6.078e-006
-100.0, -6.064e-006
-101.0, -6.049e-006
-102.0, -6.031e-006
-103.0, -6.011e-006
-104.0, -5.997e-006
-105.0, -5.977e-006
-106.0, -5.958e-006
-107.0, -5.944e-006
-108.0, -5.932e-006
-109.0, -5.924e-006
-110.0, -5.910e-006
-111.0, -5.896e-006
-112.0, -5.893e-006
-113.0, -5.885e-006
-114.0, -5.870e-006
-115.0, -5.855e-006
-116.0, -5.840e-006
-117.0, -5.830e-006
-118.0, -5.815e-006
-119.0, -5.797e-006
-120.0, -5.787e-006
-121.0, -5.775e-006
-122.0, -5.762e-006
-123.0, -5.750e-006
-124.0, -5.739e-006
-125.0, -5.733e-006
-126.0, -5.724e-006
-127.0, -5.713e-006
-128.0, -5.712e-006
-129.0, -5.706e-006
-130.0, -5.699e-006
-131.0, -5.692e-006
-132.0, -5.685e-006
-133.0, -5.680e-006
-134.0, -5.673e-006
-135.0, -5.665e-006
-136.0, -5.665e-006
-137.0, -5.662e-006
-138.0, -5.656e-006
-139.0, -5.649e-006
-140.0, -5.642e-006
-141.0, -5.641e-006
-142.0, -5.628e-006
-143.0, -5.618e-006
-144.0, -5.618e-006
-145.0, -5.614e-006
-146.0, -5.607e-006
-147.0, -5.600e-006
-148.0, -5.590e-006
-149.0, -5.596e-006
-150.0, -5.592e-006
-151.0, -5.581e-006
-152.0, -5.587e-006
-153.0, -5.589e-006
-154.0, -5.589e-006
-155.0, -5.589e-006
-156.0, -5.584e-006
-157.0, -5.591e-006
-158.0, -5.591e-006
-159.0, -5.585e-006
-160.0, -5.596e-006
-161.0, -5.602e-006
-162.0, -5.608e-006
-163.0, -5.614e-006
-164.0, -5.620e-006
-165.0, -5.633e-006
-166.0, -5.642e-006
-167.0, -5.643e-006
-168.0, -5.655e-006
-169.0, -5.664e-006
-170.0, -5.669e-006
-171.0, -5.674e-006
-172.0, -5.681e-006
-173.0, -5.689e-006
-174.0, -5.696e-006
-175.0, -5.698e-006
-176.0, -5.712e-006
-177.0, -5.725e-006
-178.0, -5.736e-006
-179.0, -5.744e-006
-180.0, -5.758e-006
-181.0, -5.779e-006
-182.0, -5.800e-006
-183.0, -5.814e-006
-184.0, -5.835e-006
-185.0, -5.856e-006
-186.0, -5.876e-006
-187.0, -5.896e-006
-188.0, -5.910e-006
-189.0, -5.937e-006
-190.0, -5.965e-006
-191.0, -5.986e-006
-192.0, -6.014e-006
-193.0, -6.042e-006
-194.0, -6.069e-006
-195.0, -6.097e-006
-196.0, -6.121e-006
-197.0, -6.155e-006
-198.0, -6.189e-006
-199.0, -6.217e-006
-200.0, -6.258e-006
-201.0, -6.300e-006
-202.0, -6.342e-006
-203.0, -6.381e-006
-204.0, -6.416e-006
-205.0, -6.459e-006
-206.0, -6.500e-006
-207.0, -6.542e-006
-208.0, -6.584e-006
-209.0, -6.630e-006
-210.0, -6.679e-006
-211.0, -6.727e-006
-212.0, -6.770e-006
-213.0, -6.826e-006
-214.0, -6.869e-006
-215.0, -6.919e-006
-216.0, -6.972e-006
-217.0, -7.022e-006
-218.0, -7.073e-006
-219.0, -7.127e-006
-220.0, -7.176e-006
-221.0, -7.237e-006
-222.0, -7.285e-006
-223.0, -7.333e-006
-224.0, -7.386e-006
-225.0, -7.440e-006
-226.0, -7.489e-006
-227.0, -7.538e-006
-228.0, -7.582e-006
-229.0, -7.637e-006
-230.0, -7.686e-006
-231.0, -7.730e-006
-232.0, -7.773e-006
-233.0, -7.821e-006
-234.0, -7.868e-006
-235.0, -7.913e-006
-236.0, -7.949e-006
-237.0, -7.990e-006
-238.0, -8.026e-006
-239.0, -8.061e-006
-240.0, -8.103e-006
-241.0, -8.139e-006
-242.0, -8.172e-006
-243.0, -8.207e-006
-244.0, -8.240e-006
-245.0, -8.281e-006
-246.0, -8.315e-006
-247.0, -8.340e-006
-248.0, -8.370e-006
-249.0, -8.400e-006
-250.0, -8.425e-006
-251.0, -8.448e-006
-252.0, -8.462e-006
-253.0, -8.484e-006
-254.0, -8.501e-006
-255.0, -8.516e-006
-256.0, -8.538e-006
-257.0, -8.556e-006
-258.0, -8.571e-006
-259.0, -8.587e-006
-260.0, -8.599e-006
-261.0, -8.613e-006
-262.0, -8.623e-006
-263.0, -8.625e-006
-264.0, -8.632e-006
-265.0, -8.639e-006
-266.0, -8.643e-006
-267.0, -8.643e-006
-268.0, -8.643e-006
-269.0, -8.645e-006
-270.0, -8.643e-006
-271.0, -8.637e-006
-272.0, -8.637e-006
-273.0, -8.633e-006
-274.0, -8.627e-006
-275.0, -8.618e-006
-276.0, -8.607e-006
-277.0, -8.601e-006
-278.0, -8.592e-006
-279.0, -8.575e-006
-280.0, -8.563e-006
-281.0, -8.549e-006
-282.0, -8.538e-006
-283.0, -8.524e-006
-284.0, -8.504e-006
-285.0, -8.491e-006
-286.0, -8.481e-006
-287.0, -8.465e-006
-288.0, -8.457e-006
-289.0, -8.444e-006
-290.0, -8.435e-006
-291.0, -8.424e-006
-292.0, -8.408e-006
-293.0, -8.399e-006
-294.0, -8.382e-006
-295.0, -8.360e-006
-296.0, -8.344e-006
-297.0, -8.324e-006
-298.0, -8.306e-006
-299.0, -8.290e-006
-300.0, -8.265e-006
-301.0, -8.255e-006
-302.0, -8.238e-006
-303.0, -8.218e-006
-304.0, -8.208e-006
-305.0, -8.194e-006
-306.0, -8.175e-006
-307.0, -8.159e-006
-308.0, -8.136e-006
-309.0, -8.127e-006
-310.0, -8.113e-006
-311.0, -8.093e-006
-312.0, -8.079e-006
-313.0, -8.070e-006
-314.0, -8.058e-006
-315.0, -8.048e-006
-316.0, -8.030e-006
-317.0, -8.023e-006
-318.0, -8.008e-006
-319.0, -7.987e-006
-320.0, -7.973e-006
-321.0, -7.959e-006
-322.0, -7.945e-006
-323.0, -7.928e-006
-324.0, -7.908e-006
-325.0, -7.898e-006
-326.0, -7.890e-006
-327.0, -7.874e-006
-328.0, -7.865e-006
-329.0, -7.855e-006
-330.0, -7.848e-006
-331.0, -7.836e-006
-332.0, -7.821e-006
-333.0, -7.813e-006
-334.0, -7.801e-006
-335.0, -7.781e-006
-336.0, -7.770e-006
-337.0, -7.756e-006
-338.0, -7.746e-006
-339.0, -7.732e-006
-340.0, -7.713e-006
-341.0, -7.704e-006
-342.0, -7.697e-006
-343.0, -7.684e-006
-344.0, -7.676e-006
-345.0, -7.668e-006
-346.0, -7.661e-006
-347.0, -7.654e-006
-348.0, -7.645e-006
-349.0, -7.638e-006
-350.0, -7.630e-006
-351.0, -7.614e-006
-352.0, -7.607e-006
-353.0, -7.597e-006
-354.0, -7.583e-006
-355.0, -7.567e-006
-356.0, -7.549e-006
-357.0, -7.537e-006
-358.0, -7.526e-006
-359.0, -7.507e-006
-360.0, -7.498e-006
-361.0, -7.491e-006
-362.0, -7.486e-006
-363.0, -7.475e-006
-364.0, -7.461e-006
-365.0, -7.458e-006
-366.0, -7.448e-006
-367.0, -7.431e-006
-368.0, -7.422e-006
-369.0, -7.408e-006
-370.0, -7.399e-006
-371.0, -7.384e-006
-372.0, -7.367e-006
-373.0, -7.356e-006
-374.0, -7.345e-006
-375.0, -7.326e-006
-376.0, -7.318e-006
-377.0, -7.307e-006
-378.0, -7.300e-006
-379.0, -7.289e-006
-380.0, -7.276e-006
-381.0, -7.272e-006
-382.0, -7.265e-006
-383.0, -7.254e-006
-384.0, -7.247e-006
-385.0, -7.239e-006
-386.0, -7.233e-006
-387.0, -7.221e-006
-388.0, -7.201e-006
-389.0, -7.195e-006
-390.0, -7.181e-006
-391.0, -7.166e-006
-392.0, -7.152e-006
-393.0, -7.139e-006
-394.0, -7.130e-006
-395.0, -7.122e-006
-396.0, -7.108e-006
-397.0, -7.101e-006
-398.0, -7.095e-006
-399.0, -7.083e-006
-400.0, -7.076e-006
-401.0, -7.070e-006
-402.0, -7.061e-006
-403.0, -7.047e-006
-404.0, -7.033e-006
-405.0, -7.021e-006
-406.0, -7.013e-006
-407.0, -7.001e-006
-408.0, -6.993e-006
-409.0, -6.987e-006
-410.0, -6.986e-006
-411.0, -6.978e-006
-412.0, -6.970e-006
-413.0, -6.963e-006
-414.0, -6.955e-006
-415.0, -6.941e-006
-416.0, -6.934e-006
-417.0, -6.923e-006
-418.0, -6.916e-006
-419.0, -6.909e-006
-420.0, -6.902e-006
-421.0, -6.895e-006
-422.0, -6.894e-006
-423.0, -6.886e-006
-424.0, -6.883e-006
-425.0, -6.880e-006
-426.0, -6.875e-006
-427.0, -6.868e-006
-428.0, -6.861e-006
-429.0, -6.856e-006
-430.0, -6.852e-006
-431.0, -6.844e-006
-432.0, -6.839e-006
-433.0, -6.836e-006
-434.0, -6.835e-006
-435.0, -6.825e-006
-436.0, -6.813e-006
-437.0, -6.810e-006
-438.0, -6.802e-006
-439.0, -6.790e-006
-440.0, -6.783e-006
-441.0, -6.771e-006
-442.0, -6.766e-006
-443.0, -6.762e-006
-444.0, -6.750e-006
-445.0, -6.747e-006
-446.0, -6.746e-006
-447.0, -6.733e-006
-448.0, -6.732e-006
-449.0, -6.729e-006
-450.0, -6.727e-006
-451.0, -6.721e-006
-452.0, -6.713e-006
-453.0, -6.710e-006
-454.0, -6.710e-006
-455.0, -6.704e-006
-456.0, -6.702e-006
-457.0, -6.698e-006
-458.0, -6.698e-006
-459.0, -6.697e-006
-460.0, -6.694e-006
-461.0, -6.694e-006
-462.0, -6.694e-006
-463.0, -6.691e-006
-464.0, -6.690e-006
-465.0, -6.689e-006
-466.0, -6.689e-006
-467.0, -6.683e-006
-468.0, -6.677e-006
-469.0, -6.677e-006
-470.0, -6.678e-006
-471.0, -6.671e-006
-472.0, -6.671e-006
-473.0, -6.669e-006
-474.0, -6.672e-006
-475.0, -6.671e-006
-476.0, -6.664e-006
-477.0, -6.663e-006
-478.0, -6.664e-006
-479.0, -6.657e-006
-480.0, -6.657e-006
-481.0, -6.653e-006
-482.0, -6.654e-006
-483.0, -6.652e-006
-484.0, -6.643e-006
-485.0, -6.645e-006
-486.0, -6.645e-006
-487.0, -6.638e-006
-488.0, -6.640e-006
-489.0, -6.638e-006
-490.0, -6.641e-006
-491.0, -6.638e-006
-492.0, -6.630e-006
-493.0, -6.631e-006
-494.0, -6.632e-006
-495.0, -6.624e-006
-496.0, -6.624e-006
-497.0, -6.621e-006
-498.0, -6.578e-006
-499.0, -6.560e-006
-500.0, -6.541e-006
*
Segment = 2
Positive
Number of Data Points = 800
#
-499.0, -6.331e-006
-498.0, -6.090e-006
-497.0, -5.969e-006
-496.0, -5.861e-006
-495.0, -5.744e-006
-494.0, -5.651e-006
-493.0, -5.575e-006
-492.0, -5.506e-006
-491.0, -5.445e-006
-490.0, -5.396e-006
-489.0, -5.339e-006
-488.0, -5.284e-006
-487.0, -5.240e-006
-486.0, -5.191e-006
-485.0, -5.143e-006
-484.0, -5.094e-006
-483.0, -5.045e-006
-482.0, -5.009e-006
-481.0, -4.968e-006
-480.0, -4.923e-006
-479.0, -4.888e-006
-478.0, -4.852e-006
-477.0, -4.820e-006
-476.0, -4.785e-006
-475.0, -4.752e-006
-474.0, -4.722e-006
-473.0, -4.685e-006
-472.0, -4.650e-006
-471.0, -4.622e-006
-470.0, -4.590e-006
-469.0, -4.561e-006
-468.0, -4.522e-006
-467.0, -4.489e-006
-466.0, -4.467e-006
-465.0, -4.439e-006
-464.0, -4.408e-006
-463.0, -4.380e-006
-462.0, -4.346e-006
-461.0, -4.320e-006
-460.0, -4.293e-006
-459.0, -4.262e-006
-458.0, -4.234e-006
-457.0, -4.207e-006
-456.0, -4.179e-006
-455.0, -4.158e-006
-454.0, -4.133e-006
-453.0, -4.106e-006
-452.0, -4.081e-006
-451.0, -4.056e-006
-450.0, -4.031e-006
-449.0, -4.010e-006
-448.0, -3.981e-006
-447.0, -3.956e-006
-446.0, -3.934e-006
-445.0, -3.911e-006
-444.0, -3.887e-006
-443.0, -3.865e-006
-442.0, -3.843e-006
-441.0, -3.821e-006
-440.0, -3.803e-006
-439.0, -3.784e-006
-438.0, -3.765e-006
-437.0, -3.748e-006
-436.0, -3.725e-006
-435.0, -3.700e-006
-434.0, -3.680e-006
-433.0, -3.654e-006
-432.0, -3.632e-006
-431.0, -3.612e-006
-430.0, -3.588e-006
-429.0, -3.570e-006
-428.0, -3.549e-006
-427.0, -3.527e-006
-426.0, -3.513e-006
-425.0, -3.493e-006
-424.0, -3.467e-006
-423.0, -3.445e-006
-422.0, -3.425e-006
-421.0, -3.411e-006
-420.0, -3.390e-006
-419.0, -3.369e-006
-418.0, -3.355e-006
-417.0, -3.338e-006
-416.0, -3.319e-006
-415.0, -3.298e-006
-414.0, -3.274e-006
-413.0, -3.254e-006
-412.0, -3.233e-006
-411.0, -3.210e-006
-410.0, -3.197e-006
-409.0, -3.175e-006
-408.0, -3.154e-006
-407.0, -3.136e-006
-406.0, -3.116e-006
-405.0, -3.096e-006
-404.0, -3.076e-006
-403.0, -3.053e-006
-402.0, -3.040e-006
-401.0, -3.026e-006
-400.0, -3.011e-006
-399.0, -2.997e-006
-398.0, -2.983e-006
-397.0, -2.969e-006
-396.0, -2.951e-006
-395.0, -2.932e-006
-394.0, -2.915e-006
-393.0, -2.894e-006
-392.0, -2.871e-006
-391.0, -2.850e-006
-390.0, -2.829e-006
-389.0, -2.812e-006
-388.0, -2.794e-006
-387.0, -2.775e-006
-386.0, -2.763e-006
-385.0, -2.746e-006
-384.0, -2.725e-006
-383.0, -2.705e-006
-382.0, -2.681e-006
-381.0, -2.661e-006
-380.0, -2.641e-006
-379.0, -2.619e-006
-378.0, -2.606e-006
-377.0, -2.592e-006
-376.0, -2.577e-006
-375.0, -2.561e-006
-374.0, -2.543e-006
-373.0, -2.522e-006
-372.0, -2.499e-006
-371.0, -2.472e-006
-370.0, -2.452e-006
-369.0, -2.431e-006
-368.0, -2.411e-006
-367.0, -2.394e-006
-366.0, -2.373e-006
-365.0, -2.355e-006
-364.0, -2.335e-006
-363.0, -2.313e-006
-362.0, -2.293e-006
-361.0, -2.271e-006
-360.0, -2.250e-006
-359.0, -2.236e-006
-358.0, -2.217e-006
-357.0, -2.203e-006
-356.0, -2.189e-006
-355.0, -2.171e-006
-354.0, -2.160e-006
-353.0, -2.139e-006
-352.0, -2.117e-006
-351.0, -2.094e-006
-350.0, -2.073e-006
-349.0, -2.052e-006
-348.0, -2.028e-006
-347.0, -2.003e-006
-346.0, -1.988e-006
-345.0, -1.970e-006
-344.0, -1.951e-006
-343.0, -1.930e-006
-342.0, -1.907e-006
-341.0, -1.889e-006
-340.0, -1.869e-006
-339.0, -1.848e-006
-338.0, -1.834e-006
-337.0, -1.818e-006
-336.0, -1.803e-006
-335.0, -1.787e-006
-334.0, -1.768e-006
-333.0, -1.750e-006
-332.0, -1.729e-006
-331.0, -1.702e-006
-330.0, -1.684e-006
-329.0, -1.664e-006
-328.0, -1.644e-006
-327.0, -1.626e-006
-326.0, -1.607e-006
-325.0, -1.591e-006
-324.0, -1.573e-006
-323.0, -1.551e-006
-322.0, -1.533e-006
-321.0, -1.515e-006
-320.0, -1.493e-006
-319.0, -1.474e-006
-318.0, -1.454e-006
-317.0, -1.440e-006
-316.0, -1.424e-006
-315.0, -1.408e-006
-314.0, -1.395e-006
-313.0, -1.380e-006
-312.0, -1.359e-006
-311.0, -1.339e-006
-310.0, -1.316e-006
-309.0, -1.295e-006
-308.0, -1.274e-006
-307.0, -1.250e-006
-306.0, -1.236e-006
-305.0, -1.222e-006
-304.0, -1.202e-006
-303.0, -1.184e-006
-302.0, -1.163e-006
-301.0, -1.142e-006
-300.0, -1.117e-006
-299.0, -1.090e-006
-298.0, -1.070e-006
-297.0, -1.052e-006
-296.0, -1.033e-006
-295.0, -1.019e-006
-294.0, -9.971e-007
-293.0, -9.822e-007
-292.0, -9.609e-007
-291.0, -9.343e-007
-290.0, -9.103e-007
-289.0, -8.894e-007
-288.0, -8.650e-007
-287.0, -8.392e-007
-286.0, -8.118e-007
-285.0, -7.913e-007
-284.0, -7.686e-007
-283.0, -7.442e-007
-282.0, -7.189e-007
-281.0, -6.949e-007
-280.0, -6.731e-007
-279.0, -6.526e-007
-278.0, -6.269e-007
-277.0, -6.051e-007
-276.0, -5.785e-007
-275.0, -5.480e-007
-274.0, -5.201e-007
-273.0, -4.966e-007
-272.0, -4.656e-007
-271.0, -4.355e-007
-270.0, -4.015e-007
-269.0, -3.745e-007
-268.0, -3.466e-007
-267.0, -3.174e-007
-266.0, -2.856e-007
-265.0, -2.590e-007
-264.0, -2.263e-007
-263.0, -1.979e-007
-262.0, -1.631e-007
-261.0, -1.351e-007
-260.0, -1.016e-007
-259.0, -7.106e-008
-258.0, -3.357e-008
-257.0, -3.487e-009
-256.0, +3.052e-008
-255.0, +6.147e-008
-254.0, +9.678e-008
-253.0, +1.260e-007
-252.0, +1.661e-007
-251.0, +2.032e-007
-250.0, +2.380e-007
-249.0, +2.734e-007
-248.0, +3.117e-007
-247.0, +3.531e-007
-246.0, +4.007e-007
-245.0, +4.355e-007
-244.0, +4.708e-007
-243.0, +5.114e-007
-242.0, +5.528e-007
-241.0, +5.912e-007
-240.0, +6.260e-007
-239.0, +6.609e-007
-238.0, +7.041e-007
-237.0, +7.455e-007
-236.0, +7.887e-007
-235.0, +8.257e-007
-234.0, +8.641e-007
-233.0, +9.003e-007
-232.0, +9.421e-007
-231.0, +9.827e-007
-230.0, +1.020e-006
-229.0, +1.053e-006
-228.0, +1.093e-006
-227.0, +1.135e-006
-226.0, +1.176e-006
-225.0, +1.212e-006
-224.0, +1.246e-006
-223.0, +1.283e-006
-222.0, +1.327e-006
-221.0, +1.362e-006
-220.0, +1.397e-006
-219.0, +1.437e-006
-218.0, +1.472e-006
-217.0, +1.503e-006
-216.0, +1.541e-006
-215.0, +1.576e-006
-214.0, +1.613e-006
-213.0, +1.644e-006
-212.0, +1.674e-006
-211.0, +1.715e-006
-210.0, +1.754e-006
-209.0, +1.788e-006
-208.0, +1.817e-006
-207.0, +1.849e-006
-206.0, +1.889e-006
-205.0, +1.923e-006
-204.0, +1.951e-006
-203.0, +1.986e-006
-202.0, +2.015e-006
-201.0, +2.044e-006
-200.0, +2.072e-006
-199.0, +2.099e-006
-198.0, +2.133e-006
-197.0, +2.161e-006
-196.0, +2.189e-006
-195.0, +2.216e-006
-194.0, +2.243e-006
-193.0, +2.271e-006
-192.0, +2.298e-006
-191.0, +2.320e-006
-190.0, +2.348e-006
-189.0, +2.369e-006
-188.0, +2.393e-006
-187.0, +2.421e-006
-186.0, +2.442e-006
-185.0, +2.458e-006
-184.0, +2.478e-006
-183.0, +2.492e-006
-182.0, +2.512e-006
-181.0, +2.524e-006
-180.0, +2.544e-006
-179.0, +2.565e-006
-178.0, +2.585e-006
-177.0, +2.603e-006
-176.0, +2.624e-006
-175.0, +2.638e-006
-174.0, +2.661e-006
-173.0, +2.669e-006
-172.0, +2.683e-006
-171.0, +2.700e-006
-170.0, +2.713e-006
-169.0, +2.727e-006
-168.0, +2.740e-006
-167.0, +2.755e-006
-166.0, +2.776e-006
-165.0, +2.789e-006
-164.0, +2.799e-006
-163.0, +2.814e-006
-162.0, +2.822e-006
-161.0, +2.834e-006
-160.0, +2.844e-006
-159.0, +2.851e-006
-158.0, +2.860e-006
-157.0, +2.867e-006
-156.0, +2.871e-006
-155.0, +2.881e-006
-154.0, +2.885e-006
-153.0, +2.889e-006
-152.0, +2.896e-006
-151.0, +2.901e-006
-150.0, +2.910e-006
-149.0, +2.917e-006
-148.0, +2.920e-006
-147.0, +2.927e-006
-146.0, +2.929e-006
-145.0, +2.931e-006
-144.0, +2.932e-006
-143.0, +2.937e-006
-142.0, +2.946e-006
-141.0, +2.947e-006
-140.0, +2.951e-006
-139.0, +2.961e-006
-138.0, +2.966e-006
-137.0, +2.972e-006
-136.0, +2.974e-006
-135.0, +2.975e-006
-134.0, +2.988e-006
-133.0, +2.989e-006
-132.0, +2.989e-006
-131.0, +2.996e-006
-130.0, +2.999e-006
-129.0, +3.000e-006
-128.0, +2.998e-006
-127.0, +2.998e-006
-126.0, +3.005e-006
-125.0, +3.002e-006
-124.0, +3.002e-006
-123.0, +3.006e-006
-122.0, +3.008e-006
-121.0, +3.008e-006
-120.0, +3.003e-006
-119.0, +3.003e-006
-118.0, +3.010e-006
-117.0, +3.005e-006
-116.0, +2.999e-006
-115.0, +3.001e-006
-114.0, +3.000e-006
-113.0, +2.999e-006
-112.0, +2.992e-006
-111.0, +2.989e-006
-110.0, +2.995e-006
-109.0, +2.992e-006
-108.0, +2.985e-006
-107.0, +2.988e-006
-106.0, +2.987e-006
-105.0, +2.987e-006
-104.0, +2.981e-006
-103.0, +2.976e-006
-102.0, +2.981e-006
-101.0, +2.976e-006
-100.0, +2.969e-006
-99.0, +2.970e-006
-98.0, +2.965e-006
-97.0, +2.962e-006
-96.0, +2.954e-006
-95.0, +2.949e-006
-94.0, +2.955e-006
-93.0, +2.951e-006
-92.0, +2.944e-006
-91.0, +2.945e-006
-90.0, +2.943e-006
-89.0, +2.943e-006
-88.0, +2.938e-006
-87.0, +2.932e-006
-86.0, +2.934e-006
-85.0, +2.934e-006
-84.0, +2.931e-006
-83.0, +2.932e-006
-82.0, +2.932e-006
-81.0, +2.932e-006
-80.0, +2.931e-006
-79.0, +2.928e-006
-78.0, +2.930e-006
-77.0, +2.930e-006
-76.0, +2.928e-006
-75.0, +2.929e-006
-74.0, +2.929e-006
-73.0, +2.929e-006
-72.0, +2.928e-006
-71.0, +2.927e-006
-70.0, +2.928e-006
-69.0, +2.928e-006
-68.0, +2.927e-006
-67.0, +2.927e-006
-66.0, +2.927e-006
-65.0, +2.928e-006
-64.0, +2.927e-006
-63.0, +2.926e-006
-62.0, +2.930e-006
-61.0, +2.930e-006
-60.0, +2.930e-006
-59.0, +2.932e-006
-58.0, +2.932e-006
-57.0, +2.932e-006
-56.0, +2.932e-006
-55.0, +2.934e-006
-54.0, +2.943e-006
-53.0, +2.944e-006
-52.0, +2.944e-006
-51.0, +2.953e-006
-50.0, +2.959e-006
-49.0, +2.967e-006
-48.0, +2.971e-006
-47.0, +2.975e-006
-46.0, +2.989e-006
-45.0, +2.999e-006
-44.0, +3.005e-006
-43.0, +3.013e-006
-42.0, +3.020e-006
-41.0, +3.030e-006
-40.0, +3.032e-006
-39.0, +3.038e-006
-38.0, +3.047e-006
-37.0, +3.054e-006
-36.0, +3.059e-006
-35.0, +3.070e-006
-34.0, +3.077e-006
-33.0, +3.089e-006
-32.0, +3.096e-006
-31.0, +3.106e-006
-30.0, +3.123e-006
-29.0, +3.137e-006
-28.0, +3.148e-006
-27.0, +3.166e-006
-26.0, +3.179e-006
-25.0, +3.196e-006
-24.0, +3.211e-006
-23.0, +3.222e-006
-22.0, +3.242e-006
-21.0, +3.257e-006
-20.0, +3.271e-006
-19.0, +3.286e-006
-18.0, +3.301e-006
-17.0, +3.321e-006
-16.0, +3.342e-006
-15.0, +3.364e-006
-14.0, +3.390e-006
-13.0, +3.411e-006
-12.0, +3.435e-006
-11.0, +3.461e-006
-10.0, +3.485e-006
-9.0, +3.513e-006
-8.0, +3.534e-006
-7.0, +3.561e-006
-6.0, +3.595e-006
-5.0, +3.625e-006
-4.0, +3.651e-006
-3.0, +3.685e-006
-2.0, +3.723e-006
-1.0, +3.765e-006
0.0, +3.801e-006
1.0, +3.842e-006
2.0, +3.890e-006
3.0, +3.939e-006
4.0, +3.974e-006
5.0, +4.008e-006
6.0, +4.047e-006
7.0, +4.089e-006
8.0, +4.126e-006
9.0, +4.161e-006
10.0, +4.211e-006
11.0, +4.260e-006
12.0, +4.307e-006
13.0, +4.353e-006
14.0, +4.408e-006
15.0, +4.464e-006
16.0, +4.513e-006
17.0, +4.567e-006
18.0, +4.630e-006
19.0, +4.688e-006
20.0, +4.743e-006
21.0, +4.806e-006
22.0, +4.869e-006
23.0, +4.941e-006
24.0, +5.004e-006
25.0, +5.066e-006
26.0, +5.147e-006
27.0, +5.224e-006
28.0, +5.293e-006
29.0, +5.370e-006
30.0, +5.448e-006
31.0, +5.532e-006
32.0, +5.614e-006
33.0, +5.692e-006
34.0, +5.785e-006
35.0, +5.876e-006
36.0, +5.961e-006
37.0, +6.055e-006
38.0, +6.147e-006
39.0, +6.248e-006
40.0, +6.341e-006
41.0, +6.443e-006
42.0, +6.554e-006
43.0, +6.665e-006
44.0, +6.768e-006
45.0, +6.879e-006
46.0, +6.996e-006
47.0, +7.119e-006
48.0, +7.230e-006
49.0, +7.342e-006
50.0, +7.473e-006
51.0, +7.600e-006
52.0, +7.720e-006
53.0, +7.840e-006
54.0, +7.972e-006
55.0, +8.111e-006
56.0, +8.243e-006
57.0, +8.370e-006
58.0, +8.516e-006
59.0, +8.661e-006
60.0, +8.799e-006
61.0, +8.935e-006
62.0, +9.075e-006
63.0, +9.223e-006
64.0, +9.362e-006
65.0, +9.501e-006
66.0, +9.658e-006
67.0, +9.818e-006
68.0, +9.964e-006
69.0, +1.012e-005
70.0, +1.027e-005
71.0, +1.043e-005
72.0, +1.058e-005
73.0, +1.073e-005
74.0, +1.089e-005
75.0, +1.105e-005
76.0, +1.120e-005
77.0, +1.135e-005
78.0, +1.151e-005
79.0, +1.167e-005
80.0, +1.182e-005
81.0, +1.196e-005
82.0, +1.212e-005
83.0, +1.228e-005
84.0, +1.242e-005
85.0, +1.256e-005
86.0, +1.270e-005
87.0, +1.285e-005
88.0, +1.299e-005
89.0, +1.311e-005
90.0, +1.326e-005
91.0, +1.340e-005
92.0, +1.352e-005
93.0, +1.364e-005
94.0, +1.377e-005
95.0, +1.390e-005
96.0, +1.401e-005
97.0, +1.411e-005
98.0, +1.422e-005
99.0, +1.433e-005
100.0, +1.443e-005
101.0, +1.452e-005
102.0, +1.462e-005
103.0, +1.473e-005
104.0, +1.481e-005
105.0, +1.488e-005
106.0, +1.496e-005
107.0, +1.505e-005
108.0, +1.512e-005
109.0, +1.517e-005
110.0, +1.523e-005
111.0, +1.530e-005
112.0, +1.535e-005
113.0, +1.538e-005
114.0, +1.542e-005
115.0, +1.547e-005
116.0, +1.550e-005
117.0, +1.552e-005
118.0, +1.554e-005
119.0, +1.557e-005
120.0, +1.558e-005
121.0, +1.558e-005
122.0, +1.560e-005
123.0, +1.560e-005
124.0, +1.560e-005
125.0, +1.559e-005
126.0, +1.559e-005
127.0, +1.558e-005
128.0, +1.557e-005
129.0, +1.554e-005
130.0, +1.552e-005
131.0, +1.550e-005
132.0, +1.547e-005
133.0, +1.544e-005
134.0, +1.540e-005
135.0, +1.538e-005
136.0, +1.534e-005
137.0, +1.529e-005
138.0, +1.525e-005
139.0, +1.521e-005
140.0, +1.516e-005
141.0, +1.510e-005
142.0, +1.505e-005
143.0, +1.501e-005
144.0, +1.495e-005
145.0, +1.489e-005
146.0, +1.484e-005
147.0, +1.479e-005
148.0, +1.473e-005
149.0, +1.466e-005
150.0, +1.460e-005
151.0, +1.455e-005
152.0, +1.448e-005
153.0, +1.441e-005
154.0, +1.435e-005
155.0, +1.429e-005
156.0, +1.423e-005
157.0, +1.416e-005
158.0, +1.410e-005
159.0, +1.404e-005
160.0, +1.398e-005
161.0, +1.391e-005
162.0, +1.385e-005
163.0, +1.380e-005
164.0, +1.373e-005
165.0, +1.366e-005
166.0, +1.360e-005
167.0, +1.354e-005
168.0, +1.348e-005
169.0, +1.341e-005
170.0, +1.335e-005
171.0, +1.330e-005
172.0, +1.324e-005
173.0, +1.317e-005
174.0, +1.311e-005
175.0, +1.306e-005
176.0, +1.300e-005
177.0, +1.293e-005
178.0, +1.288e-005
179.0, +1.283e-005
180.0, +1.277e-005
181.0, +1.271e-005
182.0, +1.266e-005
183.0, +1.261e-005
184.0, +1.255e-005
185.0, +1.249e-005
186.0, +1.245e-005
187.0, +1.240e-005
188.0, +1.235e-005
189.0, +1.230e-005
190.0, +1.225e-005
191.0, +1.220e-005
192.0, +1.216e-005
193.0, +1.210e-005
194.0, +1.206e-005
195.0, +1.201e-005
196.0, +1.196e-005
197.0, +1.191e-005
198.0, +1.187e-005
199.0, +1.183e-005
200.0, +1.179e-005
201.0, +1.175e-005
202.0, +1.171e-005
203.0, +1.167e-005
204.0, +1.162e-005
205.0, +1.158e-005
206.0, +1.154e-005
207.0, +1.151e-005
208.0, +1.146e-005
209.0, +1.142e-005
210.0, +1.138e-005
211.0, +1.135e-005
212.0, +1.131e-005
213.0, +1.127e-005
214.0, +1.123e-005
215.0, +1.119e-005
216.0, +1.116e-005
217.0, +1.113e-005
218.0, +1.110e-005
219.0, +1.106e-005
220.0, +1.103e-005
221.0, +1.100e-005
222.0, +1.097e-005
223.0, +1.094e-005
224.0, +1.090e-005
225.0, +1.086e-005
226.0, +1.084e-005
227.0, +1.081e-005
228.0, +1.078e-005
229.0, +1.075e-005
230.0, +1.072e-005
231.0, +1.070e-005
232.0, +1.067e-005
233.0, +1.064e-005
234.0, +1.062e-005
235.0, +1.059e-005
236.0, +1.057e-005
237.0, +1.054e-005
238.0, +1.051e-005
239.0, +1.049e-005
240.0, +1.046e-005
241.0, +1.043e-005
242.0, +1.041e-005
243.0, +1.038e-005
244.0, +1.036e-005
245.0, +1.033e-005
246.0, +1.031e-005
247.0, +1.029e-005
248.0, +1.027e-005
249.0, +1.025e-005
250.0, +1.023e-005
251.0, +1.021e-005
252.0, +1.018e-005
253.0, +1.016e-005
254.0, +1.014e-005
255.0, +1.012e-005
256.0, +1.010e-005
257.0, +1.008e-005
258.0, +1.006e-005
259.0, +1.004e-005
260.0, +1.002e-005
261.0, +9.994e-006
262.0, +9.971e-006
263.0, +9.954e-006
264.0, +9.937e-006
265.0, +9.914e-006
266.0, +9.903e-006
267.0, +9.888e-006
268.0, +9.872e-006
269.0, +9.850e-006
270.0, +9.829e-006
271.0, +9.812e-006
272.0, +9.793e-006
273.0, +9.769e-006
274.0, +9.753e-006
275.0, +9.741e-006
276.0, +9.728e-006
277.0, +9.714e-006
278.0, +9.700e-006
279.0, +9.690e-006
280.0, +9.674e-006
281.0, +9.651e-006
282.0, +9.636e-006
283.0, +9.620e-006
284.0, +9.606e-006
285.0, +9.588e-006
286.0, +9.568e-006
287.0, +9.557e-006
288.0, +9.550e-006
289.0, +9.535e-006
290.0, +9.528e-006
291.0, +9.516e-006
292.0, +9.505e-006
293.0, +9.495e-006
294.0, +9.485e-006
295.0, +9.475e-006
296.0, +9.463e-006
297.0, +9.447e-006
298.0, +9.436e-006
299.0, +9.427e-006
300.0, +9.405e-006
*
**
