# Supplementary material for: DFT and CV data of 4-phenyl-substituted dichloro(bis{2-[1-(phenyl)-1H-1,2,3-triazol-4-yl-κN3]pyridine-κN})iron(II) coordination compounds
Source: Data Brief. 2018 Oct 27;21:1458–71. doi: 10.1016/j.dib.2018.10.085 (PMC6234228; doi:10.1016/j.dib.2018.10.085)
Supplement: Supplementary file 4 — Supplementary material. [file mmc4.zip › Fe_CV_raw_data/FeL3-2/250_01.TXT]

Date: 10-Apr-2017
Time: 14:41:55
Label: 
Cyclic Voltammetry

Exp. Conditions:
Init E (mV) = 300
High E (mV) = 300
Low E (mV) = -500
Init P/N = N
V (mV/sec) = 250
Number of Segments = 2
Sample Interval (mV) = 1
Quiet Time (sec) = 10
Sensitivity (A/V) = 1E-5

2 Sets of Data
Total Number of Data Points = 1600
##
Potential (mV), Current (A)

Segment = 1
Negative
Number of Data Points = 800
#
299.0, +1.551e-006
298.0, +1.434e-006
297.0, +1.378e-006
296.0, +1.318e-006
295.0, +1.262e-006
294.0, +1.219e-006
293.0, +1.185e-006
292.0, +1.159e-006
291.0, +1.131e-006
290.0, +1.112e-006
289.0, +1.100e-006
288.0, +1.076e-006
287.0, +1.055e-006
286.0, +1.034e-006
285.0, +1.015e-006
284.0, +1.001e-006
283.0, +9.801e-007
282.0, +9.617e-007
281.0, +9.526e-007
280.0, +9.404e-007
279.0, +9.334e-007
278.0, +9.195e-007
277.0, +9.059e-007
276.0, +8.977e-007
275.0, +8.841e-007
274.0, +8.750e-007
273.0, +8.650e-007
272.0, +8.427e-007
271.0, +8.292e-007
270.0, +8.153e-007
269.0, +8.026e-007
268.0, +7.948e-007
267.0, +7.760e-007
266.0, +7.629e-007
265.0, +7.573e-007
264.0, +7.459e-007
263.0, +7.381e-007
262.0, +7.250e-007
261.0, +7.119e-007
260.0, +7.058e-007
259.0, +6.989e-007
258.0, +6.914e-007
257.0, +6.832e-007
256.0, +6.648e-007
255.0, +6.579e-007
254.0, +6.478e-007
253.0, +6.348e-007
252.0, +6.208e-007
251.0, +6.064e-007
250.0, +5.977e-007
249.0, +5.960e-007
248.0, +5.824e-007
247.0, +5.733e-007
246.0, +5.646e-007
245.0, +5.589e-007
244.0, +5.532e-007
243.0, +5.458e-007
242.0, +5.389e-007
241.0, +5.332e-007
240.0, +5.253e-007
239.0, +5.240e-007
238.0, +5.157e-007
237.0, +5.083e-007
236.0, +5.018e-007
235.0, +4.922e-007
234.0, +4.896e-007
233.0, +4.857e-007
232.0, +4.678e-007
231.0, +4.565e-007
230.0, +4.438e-007
229.0, +4.320e-007
228.0, +4.207e-007
227.0, +4.068e-007
226.0, +3.954e-007
225.0, +3.937e-007
224.0, +3.863e-007
223.0, +3.836e-007
222.0, +3.749e-007
221.0, +3.684e-007
220.0, +3.632e-007
219.0, +3.562e-007
218.0, +3.492e-007
217.0, +3.466e-007
216.0, +3.357e-007
215.0, +3.353e-007
214.0, +3.335e-007
213.0, +3.274e-007
212.0, +3.204e-007
211.0, +3.130e-007
210.0, +3.065e-007
209.0, +3.047e-007
208.0, +2.904e-007
207.0, +2.781e-007
206.0, +2.655e-007
205.0, +2.598e-007
204.0, +2.563e-007
203.0, +2.424e-007
202.0, +2.284e-007
201.0, +2.219e-007
200.0, +2.145e-007
199.0, +2.110e-007
198.0, +2.027e-007
197.0, +1.923e-007
196.0, +1.923e-007
195.0, +1.866e-007
194.0, +1.866e-007
193.0, +1.818e-007
192.0, +1.748e-007
191.0, +1.683e-007
190.0, +1.617e-007
189.0, +1.548e-007
188.0, +1.535e-007
187.0, +1.421e-007
186.0, +1.395e-007
185.0, +1.373e-007
184.0, +1.312e-007
183.0, +1.264e-007
182.0, +1.195e-007
181.0, +1.125e-007
180.0, +1.103e-007
179.0, +1.038e-007
178.0, +9.853e-008
177.0, +9.330e-008
176.0, +7.978e-008
175.0, +7.717e-008
174.0, +7.368e-008
173.0, +6.714e-008
172.0, +5.319e-008
171.0, +3.924e-008
170.0, +2.921e-008
169.0, +2.659e-008
168.0, +1.482e-008
167.0, +4.360e-009
166.0, -3.487e-009
165.0, -3.487e-009
164.0, -3.487e-009
163.0, -9.591e-009
162.0, -1.439e-008
161.0, -2.093e-008
160.0, -2.703e-008
159.0, -3.313e-008
158.0, -4.011e-008
157.0, -4.708e-008
156.0, -4.796e-008
155.0, -5.101e-008
154.0, -5.101e-008
153.0, -5.188e-008
152.0, -5.973e-008
151.0, -6.539e-008
150.0, -7.193e-008
149.0, -7.717e-008
148.0, -8.240e-008
147.0, -9.373e-008
146.0, -1.007e-007
145.0, -1.011e-007
144.0, -1.094e-007
143.0, -1.129e-007
142.0, -1.221e-007
141.0, -1.304e-007
140.0, -1.330e-007
139.0, -1.456e-007
138.0, -1.569e-007
137.0, -1.639e-007
136.0, -1.787e-007
135.0, -1.853e-007
134.0, -1.918e-007
133.0, -1.988e-007
132.0, -2.014e-007
131.0, -2.106e-007
130.0, -2.128e-007
129.0, -2.123e-007
128.0, -2.184e-007
127.0, -2.254e-007
126.0, -2.324e-007
125.0, -2.380e-007
124.0, -2.380e-007
123.0, -2.450e-007
122.0, -2.502e-007
121.0, -2.568e-007
120.0, -2.633e-007
119.0, -2.690e-007
118.0, -2.760e-007
117.0, -2.834e-007
116.0, -2.882e-007
115.0, -2.978e-007
114.0, -2.991e-007
113.0, -3.039e-007
112.0, -3.161e-007
111.0, -3.231e-007
110.0, -3.296e-007
109.0, -3.370e-007
108.0, -3.396e-007
107.0, -3.531e-007
106.0, -3.619e-007
105.0, -3.645e-007
104.0, -3.758e-007
103.0, -3.854e-007
102.0, -3.989e-007
101.0, -4.120e-007
100.0, -4.190e-007
99.0, -4.268e-007
98.0, -4.342e-007
97.0, -4.377e-007
96.0, -4.477e-007
95.0, -4.477e-007
94.0, -4.530e-007
93.0, -4.595e-007
92.0, -4.665e-007
91.0, -4.765e-007
90.0, -4.826e-007
89.0, -4.857e-007
88.0, -5.040e-007
87.0, -5.162e-007
86.0, -5.301e-007
85.0, -5.410e-007
84.0, -5.502e-007
83.0, -5.641e-007
82.0, -5.763e-007
81.0, -5.790e-007
80.0, -5.881e-007
79.0, -5.920e-007
78.0, -6.008e-007
77.0, -6.095e-007
76.0, -6.165e-007
75.0, -6.234e-007
74.0, -6.304e-007
73.0, -6.343e-007
72.0, -6.457e-007
71.0, -6.526e-007
70.0, -6.596e-007
69.0, -6.666e-007
68.0, -6.736e-007
67.0, -6.875e-007
66.0, -6.989e-007
65.0, -7.054e-007
64.0, -7.163e-007
63.0, -7.233e-007
62.0, -7.342e-007
61.0, -7.468e-007
60.0, -7.477e-007
59.0, -7.616e-007
58.0, -7.747e-007
57.0, -7.860e-007
56.0, -8.052e-007
55.0, -8.153e-007
54.0, -8.257e-007
53.0, -8.440e-007
52.0, -8.519e-007
51.0, -8.636e-007
50.0, -8.706e-007
49.0, -8.776e-007
48.0, -8.968e-007
47.0, -9.147e-007
46.0, -9.303e-007
45.0, -9.443e-007
44.0, -9.543e-007
43.0, -9.739e-007
42.0, -9.888e-007
41.0, -9.971e-007
40.0, -1.005e-006
39.0, -1.012e-006
38.0, -1.020e-006
37.0, -1.033e-006
36.0, -1.042e-006
35.0, -1.049e-006
34.0, -1.057e-006
33.0, -1.069e-006
32.0, -1.089e-006
31.0, -1.106e-006
30.0, -1.120e-006
29.0, -1.134e-006
28.0, -1.148e-006
27.0, -1.169e-006
26.0, -1.184e-006
25.0, -1.192e-006
24.0, -1.206e-006
23.0, -1.216e-006
22.0, -1.230e-006
21.0, -1.244e-006
20.0, -1.251e-006
19.0, -1.265e-006
18.0, -1.280e-006
17.0, -1.297e-006
16.0, -1.320e-006
15.0, -1.334e-006
14.0, -1.349e-006
13.0, -1.368e-006
12.0, -1.383e-006
11.0, -1.396e-006
10.0, -1.403e-006
9.0, -1.409e-006
8.0, -1.426e-006
7.0, -1.439e-006
6.0, -1.453e-006
5.0, -1.465e-006
4.0, -1.478e-006
3.0, -1.504e-006
2.0, -1.528e-006
1.0, -1.546e-006
0.0, -1.567e-006
-1.0, -1.583e-006
-2.0, -1.600e-006
-3.0, -1.620e-006
-4.0, -1.629e-006
-5.0, -1.636e-006
-6.0, -1.645e-006
-7.0, -1.659e-006
-8.0, -1.682e-006
-9.0, -1.701e-006
-10.0, -1.716e-006
-11.0, -1.731e-006
-12.0, -1.747e-006
-13.0, -1.766e-006
-14.0, -1.779e-006
-15.0, -1.785e-006
-16.0, -1.799e-006
-17.0, -1.813e-006
-18.0, -1.830e-006
-19.0, -1.848e-006
-20.0, -1.861e-006
-21.0, -1.881e-006
-22.0, -1.900e-006
-23.0, -1.919e-006
-24.0, -1.939e-006
-25.0, -1.955e-006
-26.0, -1.970e-006
-27.0, -1.985e-006
-28.0, -1.998e-006
-29.0, -2.015e-006
-30.0, -2.023e-006
-31.0, -2.036e-006
-32.0, -2.056e-006
-33.0, -2.076e-006
-34.0, -2.097e-006
-35.0, -2.112e-006
-36.0, -2.126e-006
-37.0, -2.147e-006
-38.0, -2.163e-006
-39.0, -2.172e-006
-40.0, -2.184e-006
-41.0, -2.195e-006
-42.0, -2.209e-006
-43.0, -2.224e-006
-44.0, -2.237e-006
-45.0, -2.251e-006
-46.0, -2.265e-006
-47.0, -2.278e-006
-48.0, -2.301e-006
-49.0, -2.317e-006
-50.0, -2.334e-006
-51.0, -2.349e-006
-52.0, -2.362e-006
-53.0, -2.382e-006
-54.0, -2.393e-006
-55.0, -2.398e-006
-56.0, -2.412e-006
-57.0, -2.421e-006
-58.0, -2.435e-006
-59.0, -2.448e-006
-60.0, -2.455e-006
-61.0, -2.475e-006
-62.0, -2.492e-006
-63.0, -2.504e-006
-64.0, -2.523e-006
-65.0, -2.531e-006
-66.0, -2.542e-006
-67.0, -2.557e-006
-68.0, -2.564e-006
-69.0, -2.571e-006
-70.0, -2.578e-006
-71.0, -2.580e-006
-72.0, -2.593e-006
-73.0, -2.601e-006
-74.0, -2.609e-006
-75.0, -2.615e-006
-76.0, -2.622e-006
-77.0, -2.633e-006
-78.0, -2.643e-006
-79.0, -2.651e-006
-80.0, -2.663e-006
-81.0, -2.670e-006
-82.0, -2.681e-006
-83.0, -2.694e-006
-84.0, -2.704e-006
-85.0, -2.715e-006
-86.0, -2.722e-006
-87.0, -2.725e-006
-88.0, -2.738e-006
-89.0, -2.742e-006
-90.0, -2.744e-006
-91.0, -2.746e-006
-92.0, -2.750e-006
-93.0, -2.757e-006
-94.0, -2.764e-006
-95.0, -2.765e-006
-96.0, -2.773e-006
-97.0, -2.780e-006
-98.0, -2.785e-006
-99.0, -2.787e-006
-100.0, -2.787e-006
-101.0, -2.792e-006
-102.0, -2.792e-006
-103.0, -2.798e-006
-104.0, -2.806e-006
-105.0, -2.809e-006
-106.0, -2.816e-006
-107.0, -2.823e-006
-108.0, -2.825e-006
-109.0, -2.839e-006
-110.0, -2.839e-006
-111.0, -2.841e-006
-112.0, -2.856e-006
-113.0, -2.865e-006
-114.0, -2.878e-006
-115.0, -2.887e-006
-116.0, -2.893e-006
-117.0, -2.907e-006
-118.0, -2.917e-006
-119.0, -2.920e-006
-120.0, -2.927e-006
-121.0, -2.928e-006
-122.0, -2.937e-006
-123.0, -2.945e-006
-124.0, -2.951e-006
-125.0, -2.958e-006
-126.0, -2.965e-006
-127.0, -2.970e-006
-128.0, -2.982e-006
-129.0, -2.986e-006
-130.0, -2.987e-006
-131.0, -2.993e-006
-132.0, -3.000e-006
-133.0, -3.013e-006
-134.0, -3.021e-006
-135.0, -3.027e-006
-136.0, -3.041e-006
-137.0, -3.054e-006
-138.0, -3.064e-006
-139.0, -3.073e-006
-140.0, -3.076e-006
-141.0, -3.096e-006
-142.0, -3.112e-006
-143.0, -3.126e-006
-144.0, -3.145e-006
-145.0, -3.158e-006
-146.0, -3.177e-006
-147.0, -3.196e-006
-148.0, -3.209e-006
-149.0, -3.229e-006
-150.0, -3.244e-006
-151.0, -3.260e-006
-152.0, -3.286e-006
-153.0, -3.305e-006
-154.0, -3.326e-006
-155.0, -3.342e-006
-156.0, -3.352e-006
-157.0, -3.372e-006
-158.0, -3.390e-006
-159.0, -3.405e-006
-160.0, -3.426e-006
-161.0, -3.446e-006
-162.0, -3.472e-006
-163.0, -3.498e-006
-164.0, -3.519e-006
-165.0, -3.543e-006
-166.0, -3.564e-006
-167.0, -3.591e-006
-168.0, -3.623e-006
-169.0, -3.646e-006
-170.0, -3.673e-006
-171.0, -3.701e-006
-172.0, -3.727e-006
-173.0, -3.762e-006
-174.0, -3.785e-006
-175.0, -3.804e-006
-176.0, -3.836e-006
-177.0, -3.865e-006
-178.0, -3.900e-006
-179.0, -3.931e-006
-180.0, -3.958e-006
-181.0, -3.992e-006
-182.0, -4.032e-006
-183.0, -4.061e-006
-184.0, -4.100e-006
-185.0, -4.129e-006
-186.0, -4.169e-006
-187.0, -4.208e-006
-188.0, -4.243e-006
-189.0, -4.280e-006
-190.0, -4.315e-006
-191.0, -4.352e-006
-192.0, -4.399e-006
-193.0, -4.435e-006
-194.0, -4.473e-006
-195.0, -4.510e-006
-196.0, -4.552e-006
-197.0, -4.601e-006
-198.0, -4.640e-006
-199.0, -4.679e-006
-200.0, -4.727e-006
-201.0, -4.770e-006
-202.0, -4.817e-006
-203.0, -4.861e-006
-204.0, -4.903e-006
-205.0, -4.951e-006
-206.0, -4.997e-006
-207.0, -5.041e-006
-208.0, -5.095e-006
-209.0, -5.146e-006
-210.0, -5.193e-006
-211.0, -5.242e-006
-212.0, -5.287e-006
-213.0, -5.343e-006
-214.0, -5.392e-006
-215.0, -5.433e-006
-216.0, -5.487e-006
-217.0, -5.542e-006
-218.0, -5.598e-006
-219.0, -5.652e-006
-220.0, -5.701e-006
-221.0, -5.757e-006
-222.0, -5.813e-006
-223.0, -5.868e-006
-224.0, -5.923e-006
-225.0, -5.972e-006
-226.0, -6.022e-006
-227.0, -6.078e-006
-228.0, -6.133e-006
-229.0, -6.189e-006
-230.0, -6.234e-006
-231.0, -6.284e-006
-232.0, -6.345e-006
-233.0, -6.400e-006
-234.0, -6.450e-006
-235.0, -6.498e-006
-236.0, -6.547e-006
-237.0, -6.605e-006
-238.0, -6.661e-006
-239.0, -6.712e-006
-240.0, -6.766e-006
-241.0, -6.816e-006
-242.0, -6.867e-006
-243.0, -6.922e-006
-244.0, -6.969e-006
-245.0, -7.016e-006
-246.0, -7.065e-006
-247.0, -7.115e-006
-248.0, -7.167e-006
-249.0, -7.214e-006
-250.0, -7.257e-006
-251.0, -7.302e-006
-252.0, -7.346e-006
-253.0, -7.389e-006
-254.0, -7.430e-006
-255.0, -7.471e-006
-256.0, -7.519e-006
-257.0, -7.560e-006
-258.0, -7.601e-006
-259.0, -7.636e-006
-260.0, -7.667e-006
-261.0, -7.704e-006
-262.0, -7.736e-006
-263.0, -7.765e-006
-264.0, -7.799e-006
-265.0, -7.826e-006
-266.0, -7.857e-006
-267.0, -7.892e-006
-268.0, -7.920e-006
-269.0, -7.952e-006
-270.0, -7.975e-006
-271.0, -7.997e-006
-272.0, -8.024e-006
-273.0, -8.048e-006
-274.0, -8.066e-006
-275.0, -8.080e-006
-276.0, -8.088e-006
-277.0, -8.107e-006
-278.0, -8.123e-006
-279.0, -8.138e-006
-280.0, -8.155e-006
-281.0, -8.168e-006
-282.0, -8.188e-006
-283.0, -8.207e-006
-284.0, -8.221e-006
-285.0, -8.232e-006
-286.0, -8.241e-006
-287.0, -8.245e-006
-288.0, -8.258e-006
-289.0, -8.259e-006
-290.0, -8.260e-006
-291.0, -8.261e-006
-292.0, -8.261e-006
-293.0, -8.268e-006
-294.0, -8.268e-006
-295.0, -8.262e-006
-296.0, -8.267e-006
-297.0, -8.268e-006
-298.0, -8.274e-006
-299.0, -8.275e-006
-300.0, -8.269e-006
-301.0, -8.272e-006
-302.0, -8.272e-006
-303.0, -8.270e-006
-304.0, -8.275e-006
-305.0, -8.269e-006
-306.0, -8.268e-006
-307.0, -8.268e-006
-308.0, -8.264e-006
-309.0, -8.265e-006
-310.0, -8.261e-006
-311.0, -8.255e-006
-312.0, -8.258e-006
-313.0, -8.258e-006
-314.0, -8.258e-006
-315.0, -8.257e-006
-316.0, -8.255e-006
-317.0, -8.255e-006
-318.0, -8.254e-006
-319.0, -8.252e-006
-320.0, -8.250e-006
-321.0, -8.245e-006
-322.0, -8.245e-006
-323.0, -8.245e-006
-324.0, -8.238e-006
-325.0, -8.233e-006
-326.0, -8.226e-006
-327.0, -8.221e-006
-328.0, -8.224e-006
-329.0, -8.217e-006
-330.0, -8.208e-006
-331.0, -8.203e-006
-332.0, -8.197e-006
-333.0, -8.197e-006
-334.0, -8.190e-006
-335.0, -8.179e-006
-336.0, -8.178e-006
-337.0, -8.174e-006
-338.0, -8.172e-006
-339.0, -8.170e-006
-340.0, -8.157e-006
-341.0, -8.156e-006
-342.0, -8.153e-006
-343.0, -8.146e-006
-344.0, -8.144e-006
-345.0, -8.137e-006
-346.0, -8.131e-006
-347.0, -8.130e-006
-348.0, -8.124e-006
-349.0, -8.119e-006
-350.0, -8.108e-006
-351.0, -8.098e-006
-352.0, -8.097e-006
-353.0, -8.091e-006
-354.0, -8.084e-006
-355.0, -8.077e-006
-356.0, -8.070e-006
-357.0, -8.069e-006
-358.0, -8.067e-006
-359.0, -8.060e-006
-360.0, -8.058e-006
-361.0, -8.051e-006
-362.0, -8.045e-006
-363.0, -8.038e-006
-364.0, -8.031e-006
-365.0, -8.024e-006
-366.0, -8.012e-006
-367.0, -8.003e-006
-368.0, -8.001e-006
-369.0, -7.990e-006
-370.0, -7.976e-006
-371.0, -7.963e-006
-372.0, -7.949e-006
-373.0, -7.941e-006
-374.0, -7.923e-006
-375.0, -7.904e-006
-376.0, -7.896e-006
-377.0, -7.888e-006
-378.0, -7.881e-006
-379.0, -7.873e-006
-380.0, -7.859e-006
-381.0, -7.853e-006
-382.0, -7.846e-006
-383.0, -7.836e-006
-384.0, -7.828e-006
-385.0, -7.812e-006
-386.0, -7.798e-006
-387.0, -7.785e-006
-388.0, -7.770e-006
-389.0, -7.756e-006
-390.0, -7.735e-006
-391.0, -7.716e-006
-392.0, -7.709e-006
-393.0, -7.697e-006
-394.0, -7.688e-006
-395.0, -7.679e-006
-396.0, -7.665e-006
-397.0, -7.665e-006
-398.0, -7.658e-006
-399.0, -7.646e-006
-400.0, -7.637e-006
-401.0, -7.623e-006
-402.0, -7.614e-006
-403.0, -7.605e-006
-404.0, -7.584e-006
-405.0, -7.571e-006
-406.0, -7.553e-006
-407.0, -7.540e-006
-408.0, -7.533e-006
-409.0, -7.516e-006
-410.0, -7.504e-006
-411.0, -7.497e-006
-412.0, -7.489e-006
-413.0, -7.486e-006
-414.0, -7.472e-006
-415.0, -7.458e-006
-416.0, -7.452e-006
-417.0, -7.442e-006
-418.0, -7.431e-006
-419.0, -7.418e-006
-420.0, -7.398e-006
-421.0, -7.390e-006
-422.0, -7.376e-006
-423.0, -7.361e-006
-424.0, -7.350e-006
-425.0, -7.333e-006
-426.0, -7.319e-006
-427.0, -7.312e-006
-428.0, -7.300e-006
-429.0, -7.293e-006
-430.0, -7.285e-006
-431.0, -7.277e-006
-432.0, -7.277e-006
-433.0, -7.275e-006
-434.0, -7.268e-006
-435.0, -7.261e-006
-436.0, -7.254e-006
-437.0, -7.248e-006
-438.0, -7.241e-006
-439.0, -7.232e-006
-440.0, -7.225e-006
-441.0, -7.218e-006
-442.0, -7.214e-006
-443.0, -7.207e-006
-444.0, -7.192e-006
-445.0, -7.179e-006
-446.0, -7.168e-006
-447.0, -7.156e-006
-448.0, -7.155e-006
-449.0, -7.144e-006
-450.0, -7.133e-006
-451.0, -7.129e-006
-452.0, -7.125e-006
-453.0, -7.125e-006
-454.0, -7.118e-006
-455.0, -7.105e-006
-456.0, -7.103e-006
-457.0, -7.101e-006
-458.0, -7.097e-006
-459.0, -7.094e-006
-460.0, -7.086e-006
-461.0, -7.086e-006
-462.0, -7.086e-006
-463.0, -7.082e-006
-464.0, -7.081e-006
-465.0, -7.074e-006
-466.0, -7.072e-006
-467.0, -7.070e-006
-468.0, -7.065e-006
-469.0, -7.064e-006
-470.0, -7.052e-006
-471.0, -7.043e-006
-472.0, -7.050e-006
-473.0, -7.044e-006
-474.0, -7.033e-006
-475.0, -7.025e-006
-476.0, -7.012e-006
-477.0, -7.019e-006
-478.0, -7.017e-006
-479.0, -7.005e-006
-480.0, -7.004e-006
-481.0, -7.002e-006
-482.0, -7.005e-006
-483.0, -7.006e-006
-484.0, -6.998e-006
-485.0, -6.996e-006
-486.0, -6.996e-006
-487.0, -6.991e-006
-488.0, -7.001e-006
-489.0, -6.998e-006
-490.0, -6.997e-006
-491.0, -6.997e-006
-492.0, -6.997e-006
-493.0, -6.999e-006
-494.0, -6.999e-006
-495.0, -6.989e-006
-496.0, -6.992e-006
-497.0, -6.992e-006
-498.0, -6.946e-006
-499.0, -6.926e-006
-500.0, -6.910e-006
*
Segment = 2
Positive
Number of Data Points = 800
#
-499.0, -6.699e-006
-498.0, -6.359e-006
-497.0, -6.195e-006
-496.0, -6.049e-006
-495.0, -5.880e-006
-494.0, -5.749e-006
-493.0, -5.644e-006
-492.0, -5.555e-006
-491.0, -5.468e-006
-490.0, -5.392e-006
-489.0, -5.316e-006
-488.0, -5.253e-006
-487.0, -5.192e-006
-486.0, -5.129e-006
-485.0, -5.066e-006
-484.0, -5.007e-006
-483.0, -4.951e-006
-482.0, -4.895e-006
-481.0, -4.840e-006
-480.0, -4.790e-006
-479.0, -4.742e-006
-478.0, -4.693e-006
-477.0, -4.650e-006
-476.0, -4.609e-006
-475.0, -4.562e-006
-474.0, -4.520e-006
-473.0, -4.476e-006
-472.0, -4.440e-006
-471.0, -4.405e-006
-470.0, -4.355e-006
-469.0, -4.313e-006
-468.0, -4.277e-006
-467.0, -4.240e-006
-466.0, -4.205e-006
-465.0, -4.163e-006
-464.0, -4.122e-006
-463.0, -4.094e-006
-462.0, -4.058e-006
-461.0, -4.026e-006
-460.0, -3.986e-006
-459.0, -3.950e-006
-458.0, -3.921e-006
-457.0, -3.889e-006
-456.0, -3.855e-006
-455.0, -3.826e-006
-454.0, -3.794e-006
-453.0, -3.772e-006
-452.0, -3.745e-006
-451.0, -3.711e-006
-450.0, -3.680e-006
-449.0, -3.651e-006
-448.0, -3.624e-006
-447.0, -3.597e-006
-446.0, -3.559e-006
-445.0, -3.527e-006
-444.0, -3.501e-006
-443.0, -3.477e-006
-442.0, -3.449e-006
-441.0, -3.417e-006
-440.0, -3.390e-006
-439.0, -3.370e-006
-438.0, -3.344e-006
-437.0, -3.318e-006
-436.0, -3.291e-006
-435.0, -3.263e-006
-434.0, -3.241e-006
-433.0, -3.215e-006
-432.0, -3.182e-006
-431.0, -3.157e-006
-430.0, -3.128e-006
-429.0, -3.102e-006
-428.0, -3.081e-006
-427.0, -3.053e-006
-426.0, -3.030e-006
-425.0, -3.009e-006
-424.0, -2.988e-006
-423.0, -2.974e-006
-422.0, -2.947e-006
-421.0, -2.920e-006
-420.0, -2.896e-006
-419.0, -2.868e-006
-418.0, -2.847e-006
-417.0, -2.823e-006
-416.0, -2.795e-006
-415.0, -2.777e-006
-414.0, -2.751e-006
-413.0, -2.730e-006
-412.0, -2.707e-006
-411.0, -2.679e-006
-410.0, -2.654e-006
-409.0, -2.628e-006
-408.0, -2.606e-006
-407.0, -2.590e-006
-406.0, -2.560e-006
-405.0, -2.534e-006
-404.0, -2.513e-006
-403.0, -2.490e-006
-402.0, -2.467e-006
-401.0, -2.441e-006
-400.0, -2.414e-006
-399.0, -2.397e-006
-398.0, -2.374e-006
-397.0, -2.352e-006
-396.0, -2.327e-006
-395.0, -2.301e-006
-394.0, -2.276e-006
-393.0, -2.254e-006
-392.0, -2.232e-006
-391.0, -2.213e-006
-390.0, -2.184e-006
-389.0, -2.164e-006
-388.0, -2.143e-006
-387.0, -2.121e-006
-386.0, -2.094e-006
-385.0, -2.067e-006
-384.0, -2.046e-006
-383.0, -2.027e-006
-382.0, -1.998e-006
-381.0, -1.974e-006
-380.0, -1.947e-006
-379.0, -1.923e-006
-378.0, -1.902e-006
-377.0, -1.875e-006
-376.0, -1.851e-006
-375.0, -1.831e-006
-374.0, -1.803e-006
-373.0, -1.785e-006
-372.0, -1.761e-006
-371.0, -1.732e-006
-370.0, -1.704e-006
-369.0, -1.678e-006
-368.0, -1.657e-006
-367.0, -1.637e-006
-366.0, -1.604e-006
-365.0, -1.580e-006
-364.0, -1.556e-006
-363.0, -1.532e-006
-362.0, -1.506e-006
-361.0, -1.477e-006
-360.0, -1.451e-006
-359.0, -1.432e-006
-358.0, -1.408e-006
-357.0, -1.389e-006
-356.0, -1.363e-006
-355.0, -1.337e-006
-354.0, -1.310e-006
-353.0, -1.287e-006
-352.0, -1.264e-006
-351.0, -1.240e-006
-350.0, -1.207e-006
-349.0, -1.184e-006
-348.0, -1.160e-006
-347.0, -1.136e-006
-346.0, -1.108e-006
-345.0, -1.080e-006
-344.0, -1.055e-006
-343.0, -1.037e-006
-342.0, -1.011e-006
-341.0, -9.870e-007
-340.0, -9.622e-007
-339.0, -9.386e-007
-338.0, -9.164e-007
-337.0, -8.937e-007
-336.0, -8.698e-007
-335.0, -8.427e-007
-334.0, -8.166e-007
-333.0, -7.956e-007
-332.0, -7.725e-007
-331.0, -7.459e-007
-330.0, -7.193e-007
-329.0, -6.945e-007
-328.0, -6.797e-007
-327.0, -6.648e-007
-326.0, -6.422e-007
-325.0, -6.247e-007
-324.0, -6.056e-007
-323.0, -5.864e-007
-322.0, -5.654e-007
-321.0, -5.375e-007
-320.0, -5.118e-007
-319.0, -4.922e-007
-318.0, -4.674e-007
-317.0, -4.469e-007
-316.0, -4.229e-007
-315.0, -3.998e-007
-314.0, -3.819e-007
-313.0, -3.610e-007
-312.0, -3.396e-007
-311.0, -3.169e-007
-310.0, -2.943e-007
-309.0, -2.799e-007
-308.0, -2.638e-007
-307.0, -2.463e-007
-306.0, -2.306e-007
-305.0, -2.084e-007
-304.0, -1.901e-007
-303.0, -1.709e-007
-302.0, -1.434e-007
-301.0, -1.199e-007
-300.0, -9.940e-008
-299.0, -7.542e-008
-298.0, -5.842e-008
-297.0, -4.185e-008
-296.0, -2.790e-008
-295.0, -9.155e-009
-294.0, +1.352e-008
-293.0, +3.444e-008
-292.0, +5.668e-008
-291.0, +7.978e-008
-290.0, +1.016e-007
-289.0, +1.295e-007
-288.0, +1.456e-007
-287.0, +1.587e-007
-286.0, +1.870e-007
-285.0, +2.088e-007
-284.0, +2.306e-007
-283.0, +2.572e-007
-282.0, +2.781e-007
-281.0, +3.060e-007
-280.0, +3.331e-007
-279.0, +3.479e-007
-278.0, +3.749e-007
-277.0, +4.011e-007
-276.0, +4.294e-007
-275.0, +4.573e-007
-274.0, +4.783e-007
-273.0, +5.044e-007
-272.0, +5.310e-007
-271.0, +5.532e-007
-270.0, +5.820e-007
-269.0, +6.029e-007
-268.0, +6.308e-007
-267.0, +6.587e-007
-266.0, +6.880e-007
-265.0, +7.198e-007
-264.0, +7.477e-007
-263.0, +7.747e-007
-262.0, +8.087e-007
-261.0, +8.366e-007
-260.0, +8.671e-007
-259.0, +8.959e-007
-258.0, +9.199e-007
-257.0, +9.539e-007
-256.0, +9.844e-007
-255.0, +1.013e-006
-254.0, +1.048e-006
-253.0, +1.079e-006
-252.0, +1.113e-006
-251.0, +1.156e-006
-250.0, +1.185e-006
-249.0, +1.218e-006
-248.0, +1.246e-006
-247.0, +1.275e-006
-246.0, +1.317e-006
-245.0, +1.352e-006
-244.0, +1.387e-006
-243.0, +1.421e-006
-242.0, +1.454e-006
-241.0, +1.494e-006
-240.0, +1.536e-006
-239.0, +1.566e-006
-238.0, +1.602e-006
-237.0, +1.632e-006
-236.0, +1.667e-006
-235.0, +1.708e-006
-234.0, +1.743e-006
-233.0, +1.778e-006
-232.0, +1.811e-006
-231.0, +1.846e-006
-230.0, +1.893e-006
-229.0, +1.934e-006
-228.0, +1.972e-006
-227.0, +2.008e-006
-226.0, +2.043e-006
-225.0, +2.088e-006
-224.0, +2.129e-006
-223.0, +2.161e-006
-222.0, +2.198e-006
-221.0, +2.238e-006
-220.0, +2.278e-006
-219.0, +2.321e-006
-218.0, +2.353e-006
-217.0, +2.388e-006
-216.0, +2.426e-006
-215.0, +2.461e-006
-214.0, +2.499e-006
-213.0, +2.535e-006
-212.0, +2.569e-006
-211.0, +2.612e-006
-210.0, +2.653e-006
-209.0, +2.695e-006
-208.0, +2.734e-006
-207.0, +2.767e-006
-206.0, +2.809e-006
-205.0, +2.846e-006
-204.0, +2.884e-006
-203.0, +2.921e-006
-202.0, +2.956e-006
-201.0, +2.998e-006
-200.0, +3.033e-006
-199.0, +3.067e-006
-198.0, +3.108e-006
-197.0, +3.144e-006
-196.0, +3.179e-006
-195.0, +3.214e-006
-194.0, +3.241e-006
-193.0, +3.281e-006
-192.0, +3.316e-006
-191.0, +3.350e-006
-190.0, +3.386e-006
-189.0, +3.419e-006
-188.0, +3.449e-006
-187.0, +3.491e-006
-186.0, +3.526e-006
-185.0, +3.561e-006
-184.0, +3.594e-006
-183.0, +3.622e-006
-182.0, +3.662e-006
-181.0, +3.701e-006
-180.0, +3.733e-006
-179.0, +3.764e-006
-178.0, +3.792e-006
-177.0, +3.823e-006
-176.0, +3.858e-006
-175.0, +3.888e-006
-174.0, +3.923e-006
-173.0, +3.954e-006
-172.0, +3.982e-006
-171.0, +4.016e-006
-170.0, +4.043e-006
-169.0, +4.076e-006
-168.0, +4.104e-006
-167.0, +4.129e-006
-166.0, +4.160e-006
-165.0, +4.190e-006
-164.0, +4.219e-006
-163.0, +4.251e-006
-162.0, +4.276e-006
-161.0, +4.306e-006
-160.0, +4.333e-006
-159.0, +4.358e-006
-158.0, +4.387e-006
-157.0, +4.413e-006
-156.0, +4.438e-006
-155.0, +4.467e-006
-154.0, +4.490e-006
-153.0, +4.516e-006
-152.0, +4.543e-006
-151.0, +4.566e-006
-150.0, +4.595e-006
-149.0, +4.622e-006
-148.0, +4.640e-006
-147.0, +4.664e-006
-146.0, +4.691e-006
-145.0, +4.714e-006
-144.0, +4.736e-006
-143.0, +4.757e-006
-142.0, +4.780e-006
-141.0, +4.807e-006
-140.0, +4.827e-006
-139.0, +4.843e-006
-138.0, +4.856e-006
-137.0, +4.881e-006
-136.0, +4.902e-006
-135.0, +4.922e-006
-134.0, +4.944e-006
-133.0, +4.965e-006
-132.0, +4.986e-006
-131.0, +5.014e-006
-130.0, +5.028e-006
-129.0, +5.044e-006
-128.0, +5.060e-006
-127.0, +5.075e-006
-126.0, +5.097e-006
-125.0, +5.116e-006
-124.0, +5.131e-006
-123.0, +5.150e-006
-122.0, +5.169e-006
-121.0, +5.189e-006
-120.0, +5.204e-006
-119.0, +5.215e-006
-118.0, +5.230e-006
-117.0, +5.243e-006
-116.0, +5.257e-006
-115.0, +5.272e-006
-114.0, +5.284e-006
-113.0, +5.304e-006
-112.0, +5.319e-006
-111.0, +5.335e-006
-110.0, +5.356e-006
-109.0, +5.371e-006
-108.0, +5.384e-006
-107.0, +5.398e-006
-106.0, +5.405e-006
-105.0, +5.420e-006
-104.0, +5.430e-006
-103.0, +5.436e-006
-102.0, +5.451e-006
-101.0, +5.465e-006
-100.0, +5.478e-006
-99.0, +5.493e-006
-98.0, +5.498e-006
-97.0, +5.511e-006
-96.0, +5.526e-006
-95.0, +5.533e-006
-94.0, +5.542e-006
-93.0, +5.549e-006
-92.0, +5.556e-006
-91.0, +5.570e-006
-90.0, +5.579e-006
-89.0, +5.587e-006
-88.0, +5.594e-006
-87.0, +5.599e-006
-86.0, +5.611e-006
-85.0, +5.617e-006
-84.0, +5.617e-006
-83.0, +5.619e-006
-82.0, +5.621e-006
-81.0, +5.628e-006
-80.0, +5.635e-006
-79.0, +5.637e-006
-78.0, +5.644e-006
-77.0, +5.651e-006
-76.0, +5.657e-006
-75.0, +5.663e-006
-74.0, +5.663e-006
-73.0, +5.664e-006
-72.0, +5.664e-006
-71.0, +5.669e-006
-70.0, +5.681e-006
-69.0, +5.685e-006
-68.0, +5.688e-006
-67.0, +5.697e-006
-66.0, +5.707e-006
-65.0, +5.721e-006
-64.0, +5.725e-006
-63.0, +5.722e-006
-62.0, +5.733e-006
-61.0, +5.743e-006
-60.0, +5.747e-006
-59.0, +5.750e-006
-58.0, +5.751e-006
-57.0, +5.756e-006
-56.0, +5.761e-006
-55.0, +5.760e-006
-54.0, +5.764e-006
-53.0, +5.764e-006
-52.0, +5.765e-006
-51.0, +5.770e-006
-50.0, +5.773e-006
-49.0, +5.779e-006
-48.0, +5.779e-006
-47.0, +5.779e-006
-46.0, +5.786e-006
-45.0, +5.792e-006
-44.0, +5.793e-006
-43.0, +5.795e-006
-42.0, +5.796e-006
-41.0, +5.803e-006
-40.0, +5.807e-006
-39.0, +5.806e-006
-38.0, +5.806e-006
-37.0, +5.807e-006
-36.0, +5.808e-006
-35.0, +5.808e-006
-34.0, +5.808e-006
-33.0, +5.808e-006
-32.0, +5.809e-006
-31.0, +5.809e-006
-30.0, +5.815e-006
-29.0, +5.815e-006
-28.0, +5.816e-006
-27.0, +5.818e-006
-26.0, +5.820e-006
-25.0, +5.826e-006
-24.0, +5.829e-006
-23.0, +5.825e-006
-22.0, +5.834e-006
-21.0, +5.840e-006
-20.0, +5.846e-006
-19.0, +5.852e-006
-18.0, +5.852e-006
-17.0, +5.859e-006
-16.0, +5.867e-006
-15.0, +5.868e-006
-14.0, +5.875e-006
-13.0, +5.876e-006
-12.0, +5.882e-006
-11.0, +5.889e-006
-10.0, +5.893e-006
-9.0, +5.897e-006
-8.0, +5.901e-006
-7.0, +5.901e-006
-6.0, +5.913e-006
-5.0, +5.915e-006
-4.0, +5.920e-006
-3.0, +5.924e-006
-2.0, +5.938e-006
-1.0, +5.953e-006
0.0, +5.965e-006
1.0, +5.969e-006
2.0, +5.981e-006
3.0, +5.986e-006
4.0, +5.996e-006
5.0, +5.996e-006
6.0, +5.995e-006
7.0, +5.997e-006
8.0, +5.999e-006
9.0, +6.000e-006
10.0, +6.008e-006
11.0, +6.008e-006
12.0, +6.008e-006
13.0, +6.010e-006
14.0, +6.013e-006
15.0, +6.019e-006
16.0, +6.021e-006
17.0, +6.019e-006
18.0, +6.026e-006
19.0, +6.033e-006
20.0, +6.038e-006
21.0, +6.042e-006
22.0, +6.042e-006
23.0, +6.049e-006
24.0, +6.056e-006
25.0, +6.057e-006
26.0, +6.064e-006
27.0, +6.066e-006
28.0, +6.073e-006
29.0, +6.083e-006
30.0, +6.089e-006
31.0, +6.097e-006
32.0, +6.102e-006
33.0, +6.104e-006
34.0, +6.117e-006
35.0, +6.123e-006
36.0, +6.127e-006
37.0, +6.131e-006
38.0, +6.136e-006
39.0, +6.144e-006
40.0, +6.148e-006
41.0, +6.147e-006
42.0, +6.151e-006
43.0, +6.151e-006
44.0, +6.153e-006
45.0, +6.156e-006
46.0, +6.155e-006
47.0, +6.157e-006
48.0, +6.158e-006
49.0, +6.159e-006
50.0, +6.166e-006
51.0, +6.165e-006
52.0, +6.163e-006
53.0, +6.168e-006
54.0, +6.168e-006
55.0, +6.174e-006
56.0, +6.172e-006
57.0, +6.167e-006
58.0, +6.173e-006
59.0, +6.175e-006
60.0, +6.174e-006
61.0, +6.175e-006
62.0, +6.168e-006
63.0, +6.172e-006
64.0, +6.173e-006
65.0, +6.168e-006
66.0, +6.168e-006
67.0, +6.164e-006
68.0, +6.162e-006
69.0, +6.165e-006
70.0, +6.160e-006
71.0, +6.157e-006
72.0, +6.155e-006
73.0, +6.153e-006
74.0, +6.155e-006
75.0, +6.155e-006
76.0, +6.151e-006
77.0, +6.148e-006
78.0, +6.144e-006
79.0, +6.144e-006
80.0, +6.139e-006
81.0, +6.129e-006
82.0, +6.124e-006
83.0, +6.119e-006
84.0, +6.117e-006
85.0, +6.113e-006
86.0, +6.100e-006
87.0, +6.093e-006
88.0, +6.088e-006
89.0, +6.082e-006
90.0, +6.080e-006
91.0, +6.071e-006
92.0, +6.064e-006
93.0, +6.063e-006
94.0, +6.060e-006
95.0, +6.060e-006
96.0, +6.054e-006
97.0, +6.043e-006
98.0, +6.043e-006
99.0, +6.039e-006
100.0, +6.033e-006
101.0, +6.027e-006
102.0, +6.020e-006
103.0, +6.016e-006
104.0, +6.014e-006
105.0, +6.007e-006
106.0, +6.005e-006
107.0, +6.002e-006
108.0, +6.002e-006
109.0, +6.002e-006
110.0, +5.997e-006
111.0, +5.992e-006
112.0, +5.985e-006
113.0, +5.978e-006
114.0, +5.978e-006
115.0, +5.971e-006
116.0, +5.964e-006
117.0, +5.961e-006
118.0, +5.958e-006
119.0, +5.958e-006
120.0, +5.956e-006
121.0, +5.945e-006
122.0, +5.943e-006
123.0, +5.937e-006
124.0, +5.932e-006
125.0, +5.926e-006
126.0, +5.918e-006
127.0, +5.913e-006
128.0, +5.909e-006
129.0, +5.904e-006
130.0, +5.903e-006
131.0, +5.896e-006
132.0, +5.888e-006
133.0, +5.884e-006
134.0, +5.878e-006
135.0, +5.875e-006
136.0, +5.863e-006
137.0, +5.850e-006
138.0, +5.850e-006
139.0, +5.846e-006
140.0, +5.838e-006
141.0, +5.832e-006
142.0, +5.824e-006
143.0, +5.824e-006
144.0, +5.823e-006
145.0, +5.814e-006
146.0, +5.812e-006
147.0, +5.811e-006
148.0, +5.810e-006
149.0, +5.810e-006
150.0, +5.808e-006
151.0, +5.808e-006
152.0, +5.803e-006
153.0, +5.801e-006
154.0, +5.801e-006
155.0, +5.797e-006
156.0, +5.792e-006
157.0, +5.786e-006
158.0, +5.779e-006
159.0, +5.781e-006
160.0, +5.776e-006
161.0, +5.769e-006
162.0, +5.767e-006
163.0, +5.766e-006
164.0, +5.766e-006
165.0, +5.767e-006
166.0, +5.758e-006
167.0, +5.757e-006
168.0, +5.757e-006
169.0, +5.754e-006
170.0, +5.755e-006
171.0, +5.748e-006
172.0, +5.741e-006
173.0, +5.743e-006
174.0, +5.738e-006
175.0, +5.733e-006
176.0, +5.721e-006
177.0, +5.709e-006
178.0, +5.712e-006
179.0, +5.710e-006
180.0, +5.702e-006
181.0, +5.697e-006
182.0, +5.687e-006
183.0, +5.690e-006
184.0, +5.690e-006
185.0, +5.681e-006
186.0, +5.678e-006
187.0, +5.674e-006
188.0, +5.672e-006
189.0, +5.674e-006
190.0, +5.671e-006
191.0, +5.668e-006
192.0, +5.666e-006
193.0, +5.663e-006
194.0, +5.667e-006
195.0, +5.667e-006
196.0, +5.665e-006
197.0, +5.665e-006
198.0, +5.665e-006
199.0, +5.665e-006
200.0, +5.665e-006
201.0, +5.661e-006
202.0, +5.661e-006
203.0, +5.661e-006
204.0, +5.661e-006
205.0, +5.661e-006
206.0, +5.658e-006
207.0, +5.658e-006
208.0, +5.658e-006
209.0, +5.658e-006
210.0, +5.658e-006
211.0, +5.654e-006
212.0, +5.650e-006
213.0, +5.651e-006
214.0, +5.651e-006
215.0, +5.651e-006
216.0, +5.645e-006
217.0, +5.639e-006
218.0, +5.643e-006
219.0, +5.647e-006
220.0, +5.643e-006
221.0, +5.640e-006
222.0, +5.634e-006
223.0, +5.638e-006
224.0, +5.640e-006
225.0, +5.635e-006
226.0, +5.635e-006
227.0, +5.633e-006
228.0, +5.633e-006
229.0, +5.637e-006
230.0, +5.633e-006
231.0, +5.633e-006
232.0, +5.631e-006
233.0, +5.626e-006
234.0, +5.633e-006
235.0, +5.631e-006
236.0, +5.627e-006
237.0, +5.627e-006
238.0, +5.624e-006
239.0, +5.630e-006
240.0, +5.630e-006
241.0, +5.623e-006
242.0, +5.624e-006
243.0, +5.625e-006
244.0, +5.627e-006
245.0, +5.629e-006
246.0, +5.623e-006
247.0, +5.623e-006
248.0, +5.624e-006
249.0, +5.624e-006
250.0, +5.629e-006
251.0, +5.627e-006
252.0, +5.624e-006
253.0, +5.627e-006
254.0, +5.627e-006
255.0, +5.630e-006
256.0, +5.627e-006
257.0, +5.621e-006
258.0, +5.627e-006
259.0, +5.630e-006
260.0, +5.630e-006
261.0, +5.630e-006
262.0, +5.626e-006
263.0, +5.630e-006
264.0, +5.633e-006
265.0, +5.627e-006
266.0, +5.629e-006
267.0, +5.627e-006
268.0, +5.628e-006
269.0, +5.634e-006
270.0, +5.632e-006
271.0, +5.631e-006
272.0, +5.630e-006
273.0, +5.629e-006
274.0, +5.635e-006
275.0, +5.635e-006
276.0, +5.631e-006
277.0, +5.632e-006
278.0, +5.634e-006
279.0, +5.641e-006
280.0, +5.641e-006
281.0, +5.636e-006
282.0, +5.641e-006
283.0, +5.645e-006
284.0, +5.649e-006
285.0, +5.651e-006
286.0, +5.646e-006
287.0, +5.649e-006
288.0, +5.654e-006
289.0, +5.654e-006
290.0, +5.655e-006
291.0, +5.651e-006
292.0, +5.651e-006
293.0, +5.657e-006
294.0, +5.657e-006
295.0, +5.658e-006
296.0, +5.658e-006
297.0, +5.657e-006
298.0, +5.660e-006
299.0, +5.659e-006
300.0, +5.658e-006
*
**
