# Supplementary material for: DFT and CV data of 4-phenyl-substituted dichloro(bis{2-[1-(phenyl)-1H-1,2,3-triazol-4-yl-κN3]pyridine-κN})iron(II) coordination compounds
Source: Data Brief. 2018 Oct 27;21:1458–71. doi: 10.1016/j.dib.2018.10.085 (PMC6234228; doi:10.1016/j.dib.2018.10.085)
Supplement: Supplementary file 4 — Supplementary material. [file mmc4.zip › Fe_CV_raw_data/FeL3-2/300_01.TXT]

Date: 10-Apr-2017
Time: 14:42:47
Label: 
Cyclic Voltammetry

Exp. Conditions:
Init E (mV) = 300
High E (mV) = 300
Low E (mV) = -500
Init P/N = N
V (mV/sec) = 300
Number of Segments = 2
Sample Interval (mV) = 1
Quiet Time (sec) = 10
Sensitivity (A/V) = 1E-5

2 Sets of Data
Total Number of Data Points = 1600
##
Potential (mV), Current (A)

Segment = 1
Negative
Number of Data Points = 800
#
299.0, +1.563e-006
298.0, +1.424e-006
297.0, +1.346e-006
296.0, +1.286e-006
295.0, +1.222e-006
294.0, +1.171e-006
293.0, +1.132e-006
292.0, +1.098e-006
291.0, +1.066e-006
290.0, +1.041e-006
289.0, +1.018e-006
288.0, +9.905e-007
287.0, +9.696e-007
286.0, +9.513e-007
285.0, +9.373e-007
284.0, +9.260e-007
283.0, +9.094e-007
282.0, +8.963e-007
281.0, +8.802e-007
280.0, +8.602e-007
279.0, +8.423e-007
278.0, +8.257e-007
277.0, +8.092e-007
276.0, +7.952e-007
275.0, +7.756e-007
274.0, +7.638e-007
273.0, +7.560e-007
272.0, +7.433e-007
271.0, +7.337e-007
270.0, +7.198e-007
269.0, +7.080e-007
268.0, +7.006e-007
267.0, +6.853e-007
266.0, +6.757e-007
265.0, +6.614e-007
264.0, +6.430e-007
263.0, +6.291e-007
262.0, +6.151e-007
261.0, +6.016e-007
260.0, +5.960e-007
259.0, +5.777e-007
258.0, +5.694e-007
257.0, +5.624e-007
256.0, +5.506e-007
255.0, +5.441e-007
254.0, +5.371e-007
253.0, +5.271e-007
252.0, +5.210e-007
251.0, +5.123e-007
250.0, +5.053e-007
249.0, +5.022e-007
248.0, +4.878e-007
247.0, +4.783e-007
246.0, +4.643e-007
245.0, +4.508e-007
244.0, +4.377e-007
243.0, +4.238e-007
242.0, +4.107e-007
241.0, +4.041e-007
240.0, +3.880e-007
239.0, +3.789e-007
238.0, +3.706e-007
237.0, +3.636e-007
236.0, +3.584e-007
235.0, +3.510e-007
234.0, +3.440e-007
233.0, +3.374e-007
232.0, +3.296e-007
231.0, +3.244e-007
230.0, +3.191e-007
229.0, +3.113e-007
228.0, +3.047e-007
227.0, +2.908e-007
226.0, +2.869e-007
225.0, +2.799e-007
224.0, +2.677e-007
223.0, +2.577e-007
222.0, +2.428e-007
221.0, +2.289e-007
220.0, +2.219e-007
219.0, +2.093e-007
218.0, +2.014e-007
217.0, +1.979e-007
216.0, +1.866e-007
215.0, +1.814e-007
214.0, +1.744e-007
213.0, +1.692e-007
212.0, +1.648e-007
211.0, +1.574e-007
210.0, +1.504e-007
209.0, +1.478e-007
208.0, +1.399e-007
207.0, +1.360e-007
206.0, +1.321e-007
205.0, +1.243e-007
204.0, +1.177e-007
203.0, +1.103e-007
202.0, +1.046e-007
201.0, +1.038e-007
200.0, +9.068e-008
199.0, +8.327e-008
198.0, +6.757e-008
197.0, +5.624e-008
196.0, +4.272e-008
195.0, +2.877e-008
194.0, +1.482e-008
193.0, +1.090e-008
192.0, -3.924e-009
191.0, -3.924e-009
190.0, -7.847e-009
189.0, -9.155e-009
188.0, -9.155e-009
187.0, -1.569e-008
186.0, -2.093e-008
185.0, -2.441e-008
184.0, -3.401e-008
183.0, -3.967e-008
182.0, -4.534e-008
181.0, -5.232e-008
180.0, -5.319e-008
179.0, -6.147e-008
178.0, -6.539e-008
177.0, -6.932e-008
176.0, -7.673e-008
175.0, -8.327e-008
174.0, -9.024e-008
173.0, -9.766e-008
172.0, -9.984e-008
171.0, -1.099e-007
170.0, -1.112e-007
169.0, -1.177e-007
168.0, -1.299e-007
167.0, -1.399e-007
166.0, -1.530e-007
165.0, -1.648e-007
164.0, -1.687e-007
163.0, -1.818e-007
162.0, -1.888e-007
161.0, -1.931e-007
160.0, -2.032e-007
159.0, -2.058e-007
158.0, -2.093e-007
157.0, -2.175e-007
156.0, -2.237e-007
155.0, -2.306e-007
154.0, -2.354e-007
153.0, -2.363e-007
152.0, -2.446e-007
151.0, -2.485e-007
150.0, -2.537e-007
149.0, -2.594e-007
148.0, -2.651e-007
147.0, -2.716e-007
146.0, -2.768e-007
145.0, -2.799e-007
144.0, -2.921e-007
143.0, -2.991e-007
142.0, -3.074e-007
141.0, -3.143e-007
140.0, -3.183e-007
139.0, -3.270e-007
138.0, -3.339e-007
137.0, -3.392e-007
136.0, -3.510e-007
135.0, -3.571e-007
134.0, -3.649e-007
133.0, -3.741e-007
132.0, -3.810e-007
131.0, -3.950e-007
130.0, -4.037e-007
129.0, -4.094e-007
128.0, -4.177e-007
127.0, -4.242e-007
126.0, -4.325e-007
125.0, -4.395e-007
124.0, -4.395e-007
123.0, -4.460e-007
122.0, -4.460e-007
121.0, -4.508e-007
120.0, -4.604e-007
119.0, -4.674e-007
118.0, -4.752e-007
117.0, -4.822e-007
116.0, -4.844e-007
115.0, -4.987e-007
114.0, -5.066e-007
113.0, -5.171e-007
112.0, -5.301e-007
111.0, -5.423e-007
110.0, -5.563e-007
109.0, -5.702e-007
108.0, -5.768e-007
107.0, -5.907e-007
106.0, -5.938e-007
105.0, -6.003e-007
104.0, -6.064e-007
103.0, -6.121e-007
102.0, -6.191e-007
101.0, -6.260e-007
100.0, -6.278e-007
99.0, -6.369e-007
98.0, -6.383e-007
97.0, -6.413e-007
96.0, -6.505e-007
95.0, -6.574e-007
94.0, -6.648e-007
93.0, -6.718e-007
92.0, -6.753e-007
91.0, -6.897e-007
90.0, -7.019e-007
89.0, -7.080e-007
88.0, -7.202e-007
87.0, -7.268e-007
86.0, -7.342e-007
85.0, -7.424e-007
84.0, -7.438e-007
83.0, -7.577e-007
82.0, -7.712e-007
81.0, -7.795e-007
80.0, -7.935e-007
79.0, -8.070e-007
78.0, -8.196e-007
77.0, -8.336e-007
76.0, -8.388e-007
75.0, -8.462e-007
74.0, -8.527e-007
73.0, -8.597e-007
72.0, -8.754e-007
71.0, -8.881e-007
70.0, -9.042e-007
69.0, -9.173e-007
68.0, -9.269e-007
67.0, -9.417e-007
66.0, -9.556e-007
65.0, -9.648e-007
64.0, -9.792e-007
63.0, -9.879e-007
62.0, -9.979e-007
61.0, -1.009e-006
60.0, -1.016e-006
59.0, -1.029e-006
58.0, -1.038e-006
57.0, -1.046e-006
56.0, -1.057e-006
55.0, -1.064e-006
54.0, -1.076e-006
53.0, -1.089e-006
52.0, -1.097e-006
51.0, -1.112e-006
50.0, -1.123e-006
49.0, -1.135e-006
48.0, -1.154e-006
47.0, -1.169e-006
46.0, -1.184e-006
45.0, -1.197e-006
44.0, -1.204e-006
43.0, -1.219e-006
42.0, -1.229e-006
41.0, -1.238e-006
40.0, -1.255e-006
39.0, -1.263e-006
38.0, -1.276e-006
37.0, -1.292e-006
36.0, -1.307e-006
35.0, -1.324e-006
34.0, -1.338e-006
33.0, -1.347e-006
32.0, -1.365e-006
31.0, -1.379e-006
30.0, -1.391e-006
29.0, -1.399e-006
28.0, -1.408e-006
27.0, -1.422e-006
26.0, -1.432e-006
25.0, -1.441e-006
24.0, -1.458e-006
23.0, -1.473e-006
22.0, -1.492e-006
21.0, -1.509e-006
20.0, -1.523e-006
19.0, -1.544e-006
18.0, -1.562e-006
17.0, -1.575e-006
16.0, -1.593e-006
15.0, -1.604e-006
14.0, -1.618e-006
13.0, -1.632e-006
12.0, -1.640e-006
11.0, -1.658e-006
10.0, -1.674e-006
9.0, -1.688e-006
8.0, -1.709e-006
7.0, -1.725e-006
6.0, -1.745e-006
5.0, -1.765e-006
4.0, -1.777e-006
3.0, -1.794e-006
2.0, -1.810e-006
1.0, -1.828e-006
0.0, -1.852e-006
-1.0, -1.868e-006
-2.0, -1.888e-006
-3.0, -1.907e-006
-4.0, -1.921e-006
-5.0, -1.942e-006
-6.0, -1.956e-006
-7.0, -1.966e-006
-8.0, -1.985e-006
-9.0, -1.995e-006
-10.0, -2.011e-006
-11.0, -2.025e-006
-12.0, -2.033e-006
-13.0, -2.055e-006
-14.0, -2.075e-006
-15.0, -2.091e-006
-16.0, -2.113e-006
-17.0, -2.130e-006
-18.0, -2.151e-006
-19.0, -2.170e-006
-20.0, -2.178e-006
-21.0, -2.193e-006
-22.0, -2.205e-006
-23.0, -2.215e-006
-24.0, -2.233e-006
-25.0, -2.247e-006
-26.0, -2.264e-006
-27.0, -2.284e-006
-28.0, -2.298e-006
-29.0, -2.320e-006
-30.0, -2.341e-006
-31.0, -2.356e-006
-32.0, -2.376e-006
-33.0, -2.391e-006
-34.0, -2.406e-006
-35.0, -2.421e-006
-36.0, -2.433e-006
-37.0, -2.454e-006
-38.0, -2.475e-006
-39.0, -2.491e-006
-40.0, -2.512e-006
-41.0, -2.531e-006
-42.0, -2.551e-006
-43.0, -2.567e-006
-44.0, -2.576e-006
-45.0, -2.590e-006
-46.0, -2.603e-006
-47.0, -2.613e-006
-48.0, -2.632e-006
-49.0, -2.650e-006
-50.0, -2.671e-006
-51.0, -2.690e-006
-52.0, -2.704e-006
-53.0, -2.725e-006
-54.0, -2.743e-006
-55.0, -2.753e-006
-56.0, -2.768e-006
-57.0, -2.776e-006
-58.0, -2.788e-006
-59.0, -2.802e-006
-60.0, -2.809e-006
-61.0, -2.829e-006
-62.0, -2.845e-006
-63.0, -2.859e-006
-64.0, -2.879e-006
-65.0, -2.895e-006
-66.0, -2.909e-006
-67.0, -2.926e-006
-68.0, -2.933e-006
-69.0, -2.945e-006
-70.0, -2.952e-006
-71.0, -2.960e-006
-72.0, -2.972e-006
-73.0, -2.981e-006
-74.0, -2.992e-006
-75.0, -3.000e-006
-76.0, -3.007e-006
-77.0, -3.019e-006
-78.0, -3.026e-006
-79.0, -3.034e-006
-80.0, -3.046e-006
-81.0, -3.053e-006
-82.0, -3.061e-006
-83.0, -3.068e-006
-84.0, -3.072e-006
-85.0, -3.086e-006
-86.0, -3.088e-006
-87.0, -3.093e-006
-88.0, -3.105e-006
-89.0, -3.114e-006
-90.0, -3.127e-006
-91.0, -3.139e-006
-92.0, -3.147e-006
-93.0, -3.159e-006
-94.0, -3.168e-006
-95.0, -3.169e-006
-96.0, -3.180e-006
-97.0, -3.182e-006
-98.0, -3.189e-006
-99.0, -3.194e-006
-100.0, -3.195e-006
-101.0, -3.202e-006
-102.0, -3.209e-006
-103.0, -3.211e-006
-104.0, -3.222e-006
-105.0, -3.224e-006
-106.0, -3.226e-006
-107.0, -3.233e-006
-108.0, -3.238e-006
-109.0, -3.251e-006
-110.0, -3.258e-006
-111.0, -3.264e-006
-112.0, -3.277e-006
-113.0, -3.288e-006
-114.0, -3.300e-006
-115.0, -3.309e-006
-116.0, -3.311e-006
-117.0, -3.322e-006
-118.0, -3.323e-006
-119.0, -3.329e-006
-120.0, -3.336e-006
-121.0, -3.344e-006
-122.0, -3.351e-006
-123.0, -3.358e-006
-124.0, -3.361e-006
-125.0, -3.369e-006
-126.0, -3.372e-006
-127.0, -3.379e-006
-128.0, -3.388e-006
-129.0, -3.394e-006
-130.0, -3.401e-006
-131.0, -3.408e-006
-132.0, -3.418e-006
-133.0, -3.431e-006
-134.0, -3.440e-006
-135.0, -3.447e-006
-136.0, -3.462e-006
-137.0, -3.474e-006
-138.0, -3.491e-006
-139.0, -3.508e-006
-140.0, -3.522e-006
-141.0, -3.536e-006
-142.0, -3.548e-006
-143.0, -3.559e-006
-144.0, -3.576e-006
-145.0, -3.587e-006
-146.0, -3.601e-006
-147.0, -3.615e-006
-148.0, -3.630e-006
-149.0, -3.651e-006
-150.0, -3.668e-006
-151.0, -3.687e-006
-152.0, -3.710e-006
-153.0, -3.724e-006
-154.0, -3.738e-006
-155.0, -3.756e-006
-156.0, -3.771e-006
-157.0, -3.792e-006
-158.0, -3.806e-006
-159.0, -3.821e-006
-160.0, -3.847e-006
-161.0, -3.874e-006
-162.0, -3.896e-006
-163.0, -3.922e-006
-164.0, -3.943e-006
-165.0, -3.974e-006
-166.0, -4.002e-006
-167.0, -4.025e-006
-168.0, -4.052e-006
-169.0, -4.079e-006
-170.0, -4.107e-006
-171.0, -4.135e-006
-172.0, -4.153e-006
-173.0, -4.186e-006
-174.0, -4.214e-006
-175.0, -4.243e-006
-176.0, -4.277e-006
-177.0, -4.306e-006
-178.0, -4.337e-006
-179.0, -4.377e-006
-180.0, -4.405e-006
-181.0, -4.440e-006
-182.0, -4.471e-006
-183.0, -4.501e-006
-184.0, -4.541e-006
-185.0, -4.579e-006
-186.0, -4.616e-006
-187.0, -4.652e-006
-188.0, -4.687e-006
-189.0, -4.732e-006
-190.0, -4.773e-006
-191.0, -4.810e-006
-192.0, -4.850e-006
-193.0, -4.888e-006
-194.0, -4.934e-006
-195.0, -4.980e-006
-196.0, -5.015e-006
-197.0, -5.057e-006
-198.0, -5.102e-006
-199.0, -5.147e-006
-200.0, -5.197e-006
-201.0, -5.240e-006
-202.0, -5.286e-006
-203.0, -5.335e-006
-204.0, -5.384e-006
-205.0, -5.432e-006
-206.0, -5.484e-006
-207.0, -5.532e-006
-208.0, -5.586e-006
-209.0, -5.634e-006
-210.0, -5.689e-006
-211.0, -5.744e-006
-212.0, -5.794e-006
-213.0, -5.849e-006
-214.0, -5.900e-006
-215.0, -5.952e-006
-216.0, -6.011e-006
-217.0, -6.063e-006
-218.0, -6.119e-006
-219.0, -6.175e-006
-220.0, -6.219e-006
-221.0, -6.275e-006
-222.0, -6.331e-006
-223.0, -6.383e-006
-224.0, -6.444e-006
-225.0, -6.498e-006
-226.0, -6.556e-006
-227.0, -6.618e-006
-228.0, -6.673e-006
-229.0, -6.734e-006
-230.0, -6.792e-006
-231.0, -6.842e-006
-232.0, -6.899e-006
-233.0, -6.956e-006
-234.0, -7.018e-006
-235.0, -7.080e-006
-236.0, -7.136e-006
-237.0, -7.198e-006
-238.0, -7.259e-006
-239.0, -7.315e-006
-240.0, -7.377e-006
-241.0, -7.435e-006
-242.0, -7.492e-006
-243.0, -7.547e-006
-244.0, -7.595e-006
-245.0, -7.652e-006
-246.0, -7.708e-006
-247.0, -7.758e-006
-248.0, -7.813e-006
-249.0, -7.863e-006
-250.0, -7.915e-006
-251.0, -7.969e-006
-252.0, -8.017e-006
-253.0, -8.073e-006
-254.0, -8.122e-006
-255.0, -8.164e-006
-256.0, -8.217e-006
-257.0, -8.265e-006
-258.0, -8.314e-006
-259.0, -8.359e-006
-260.0, -8.395e-006
-261.0, -8.442e-006
-262.0, -8.483e-006
-263.0, -8.520e-006
-264.0, -8.561e-006
-265.0, -8.597e-006
-266.0, -8.639e-006
-267.0, -8.681e-006
-268.0, -8.710e-006
-269.0, -8.746e-006
-270.0, -8.774e-006
-271.0, -8.803e-006
-272.0, -8.841e-006
-273.0, -8.866e-006
-274.0, -8.894e-006
-275.0, -8.922e-006
-276.0, -8.944e-006
-277.0, -8.972e-006
-278.0, -8.993e-006
-279.0, -9.008e-006
-280.0, -9.027e-006
-281.0, -9.041e-006
-282.0, -9.059e-006
-283.0, -9.080e-006
-284.0, -9.099e-006
-285.0, -9.120e-006
-286.0, -9.136e-006
-287.0, -9.151e-006
-288.0, -9.171e-006
-289.0, -9.184e-006
-290.0, -9.197e-006
-291.0, -9.205e-006
-292.0, -9.210e-006
-293.0, -9.217e-006
-294.0, -9.224e-006
-295.0, -9.226e-006
-296.0, -9.234e-006
-297.0, -9.234e-006
-298.0, -9.235e-006
-299.0, -9.236e-006
-300.0, -9.236e-006
-301.0, -9.242e-006
-302.0, -9.243e-006
-303.0, -9.239e-006
-304.0, -9.244e-006
-305.0, -9.244e-006
-306.0, -9.246e-006
-307.0, -9.245e-006
-308.0, -9.239e-006
-309.0, -9.244e-006
-310.0, -9.244e-006
-311.0, -9.239e-006
-312.0, -9.243e-006
-313.0, -9.242e-006
-314.0, -9.242e-006
-315.0, -9.242e-006
-316.0, -9.236e-006
-317.0, -9.237e-006
-318.0, -9.237e-006
-319.0, -9.232e-006
-320.0, -9.236e-006
-321.0, -9.236e-006
-322.0, -9.236e-006
-323.0, -9.236e-006
-324.0, -9.235e-006
-325.0, -9.235e-006
-326.0, -9.235e-006
-327.0, -9.231e-006
-328.0, -9.229e-006
-329.0, -9.226e-006
-330.0, -9.226e-006
-331.0, -9.225e-006
-332.0, -9.223e-006
-333.0, -9.223e-006
-334.0, -9.216e-006
-335.0, -9.212e-006
-336.0, -9.213e-006
-337.0, -9.207e-006
-338.0, -9.205e-006
-339.0, -9.199e-006
-340.0, -9.193e-006
-341.0, -9.193e-006
-342.0, -9.192e-006
-343.0, -9.187e-006
-344.0, -9.189e-006
-345.0, -9.185e-006
-346.0, -9.185e-006
-347.0, -9.182e-006
-348.0, -9.175e-006
-349.0, -9.175e-006
-350.0, -9.170e-006
-351.0, -9.161e-006
-352.0, -9.156e-006
-353.0, -9.142e-006
-354.0, -9.131e-006
-355.0, -9.124e-006
-356.0, -9.110e-006
-357.0, -9.102e-006
-358.0, -9.089e-006
-359.0, -9.074e-006
-360.0, -9.072e-006
-361.0, -9.065e-006
-362.0, -9.058e-006
-363.0, -9.051e-006
-364.0, -9.042e-006
-365.0, -9.041e-006
-366.0, -9.038e-006
-367.0, -9.031e-006
-368.0, -9.030e-006
-369.0, -9.023e-006
-370.0, -9.016e-006
-371.0, -9.007e-006
-372.0, -8.992e-006
-373.0, -8.986e-006
-374.0, -8.969e-006
-375.0, -8.950e-006
-376.0, -8.937e-006
-377.0, -8.921e-006
-378.0, -8.909e-006
-379.0, -8.897e-006
-380.0, -8.878e-006
-381.0, -8.868e-006
-382.0, -8.860e-006
-383.0, -8.849e-006
-384.0, -8.842e-006
-385.0, -8.830e-006
-386.0, -8.822e-006
-387.0, -8.813e-006
-388.0, -8.800e-006
-389.0, -8.788e-006
-390.0, -8.770e-006
-391.0, -8.752e-006
-392.0, -8.743e-006
-393.0, -8.726e-006
-394.0, -8.707e-006
-395.0, -8.693e-006
-396.0, -8.677e-006
-397.0, -8.670e-006
-398.0, -8.659e-006
-399.0, -8.640e-006
-400.0, -8.630e-006
-401.0, -8.617e-006
-402.0, -8.603e-006
-403.0, -8.589e-006
-404.0, -8.572e-006
-405.0, -8.560e-006
-406.0, -8.545e-006
-407.0, -8.530e-006
-408.0, -8.525e-006
-409.0, -8.514e-006
-410.0, -8.500e-006
-411.0, -8.490e-006
-412.0, -8.476e-006
-413.0, -8.468e-006
-414.0, -8.454e-006
-415.0, -8.438e-006
-416.0, -8.433e-006
-417.0, -8.425e-006
-418.0, -8.416e-006
-419.0, -8.402e-006
-420.0, -8.383e-006
-421.0, -8.377e-006
-422.0, -8.363e-006
-423.0, -8.344e-006
-424.0, -8.329e-006
-425.0, -8.310e-006
-426.0, -8.296e-006
-427.0, -8.289e-006
-428.0, -8.275e-006
-429.0, -8.268e-006
-430.0, -8.257e-006
-431.0, -8.248e-006
-432.0, -8.246e-006
-433.0, -8.239e-006
-434.0, -8.233e-006
-435.0, -8.221e-006
-436.0, -8.207e-006
-437.0, -8.199e-006
-438.0, -8.187e-006
-439.0, -8.175e-006
-440.0, -8.170e-006
-441.0, -8.156e-006
-442.0, -8.146e-006
-443.0, -8.139e-006
-444.0, -8.129e-006
-445.0, -8.124e-006
-446.0, -8.116e-006
-447.0, -8.102e-006
-448.0, -8.098e-006
-449.0, -8.092e-006
-450.0, -8.085e-006
-451.0, -8.078e-006
-452.0, -8.071e-006
-453.0, -8.065e-006
-454.0, -8.061e-006
-455.0, -8.054e-006
-456.0, -8.053e-006
-457.0, -8.050e-006
-458.0, -8.048e-006
-459.0, -8.041e-006
-460.0, -8.034e-006
-461.0, -8.030e-006
-462.0, -8.026e-006
-463.0, -8.020e-006
-464.0, -8.017e-006
-465.0, -8.010e-006
-466.0, -8.008e-006
-467.0, -8.003e-006
-468.0, -7.996e-006
-469.0, -7.996e-006
-470.0, -7.991e-006
-471.0, -7.984e-006
-472.0, -7.983e-006
-473.0, -7.975e-006
-474.0, -7.973e-006
-475.0, -7.971e-006
-476.0, -7.963e-006
-477.0, -7.962e-006
-478.0, -7.955e-006
-479.0, -7.945e-006
-480.0, -7.947e-006
-481.0, -7.942e-006
-482.0, -7.942e-006
-483.0, -7.937e-006
-484.0, -7.930e-006
-485.0, -7.931e-006
-486.0, -7.930e-006
-487.0, -7.923e-006
-488.0, -7.927e-006
-489.0, -7.921e-006
-490.0, -7.921e-006
-491.0, -7.921e-006
-492.0, -7.919e-006
-493.0, -7.922e-006
-494.0, -7.922e-006
-495.0, -7.917e-006
-496.0, -7.918e-006
-497.0, -7.918e-006
-498.0, -7.870e-006
-499.0, -7.847e-006
-500.0, -7.828e-006
*
Segment = 2
Positive
Number of Data Points = 800
#
-499.0, -7.613e-006
-498.0, -7.270e-006
-497.0, -7.051e-006
-496.0, -6.873e-006
-495.0, -6.685e-006
-494.0, -6.526e-006
-493.0, -6.400e-006
-492.0, -6.291e-006
-491.0, -6.192e-006
-490.0, -6.103e-006
-489.0, -6.019e-006
-488.0, -5.936e-006
-487.0, -5.867e-006
-486.0, -5.790e-006
-485.0, -5.720e-006
-484.0, -5.657e-006
-483.0, -5.593e-006
-482.0, -5.535e-006
-481.0, -5.479e-006
-480.0, -5.423e-006
-479.0, -5.371e-006
-478.0, -5.315e-006
-477.0, -5.266e-006
-476.0, -5.218e-006
-475.0, -5.166e-006
-474.0, -5.117e-006
-473.0, -5.068e-006
-472.0, -5.023e-006
-471.0, -4.987e-006
-470.0, -4.938e-006
-469.0, -4.892e-006
-468.0, -4.853e-006
-467.0, -4.812e-006
-466.0, -4.776e-006
-465.0, -4.733e-006
-464.0, -4.691e-006
-463.0, -4.656e-006
-462.0, -4.616e-006
-461.0, -4.581e-006
-460.0, -4.539e-006
-459.0, -4.497e-006
-458.0, -4.462e-006
-457.0, -4.426e-006
-456.0, -4.390e-006
-455.0, -4.356e-006
-454.0, -4.313e-006
-453.0, -4.285e-006
-452.0, -4.252e-006
-451.0, -4.220e-006
-450.0, -4.188e-006
-449.0, -4.152e-006
-448.0, -4.118e-006
-447.0, -4.090e-006
-446.0, -4.056e-006
-445.0, -4.028e-006
-444.0, -3.990e-006
-443.0, -3.954e-006
-442.0, -3.927e-006
-441.0, -3.898e-006
-440.0, -3.869e-006
-439.0, -3.841e-006
-438.0, -3.806e-006
-437.0, -3.784e-006
-436.0, -3.760e-006
-435.0, -3.730e-006
-434.0, -3.703e-006
-433.0, -3.671e-006
-432.0, -3.643e-006
-431.0, -3.618e-006
-430.0, -3.583e-006
-429.0, -3.554e-006
-428.0, -3.529e-006
-427.0, -3.499e-006
-426.0, -3.471e-006
-425.0, -3.442e-006
-424.0, -3.417e-006
-423.0, -3.395e-006
-422.0, -3.366e-006
-421.0, -3.338e-006
-420.0, -3.312e-006
-419.0, -3.285e-006
-418.0, -3.258e-006
-417.0, -3.232e-006
-416.0, -3.208e-006
-415.0, -3.181e-006
-414.0, -3.147e-006
-413.0, -3.120e-006
-412.0, -3.092e-006
-411.0, -3.064e-006
-410.0, -3.036e-006
-409.0, -3.004e-006
-408.0, -2.983e-006
-407.0, -2.966e-006
-406.0, -2.937e-006
-405.0, -2.916e-006
-404.0, -2.894e-006
-403.0, -2.866e-006
-402.0, -2.845e-006
-401.0, -2.817e-006
-400.0, -2.792e-006
-399.0, -2.774e-006
-398.0, -2.746e-006
-397.0, -2.719e-006
-396.0, -2.691e-006
-395.0, -2.662e-006
-394.0, -2.640e-006
-393.0, -2.612e-006
-392.0, -2.588e-006
-391.0, -2.567e-006
-390.0, -2.536e-006
-389.0, -2.511e-006
-388.0, -2.485e-006
-387.0, -2.456e-006
-386.0, -2.433e-006
-385.0, -2.398e-006
-384.0, -2.371e-006
-383.0, -2.346e-006
-382.0, -2.315e-006
-381.0, -2.287e-006
-380.0, -2.261e-006
-379.0, -2.230e-006
-378.0, -2.209e-006
-377.0, -2.179e-006
-376.0, -2.154e-006
-375.0, -2.133e-006
-374.0, -2.105e-006
-373.0, -2.077e-006
-372.0, -2.048e-006
-371.0, -2.016e-006
-370.0, -1.990e-006
-369.0, -1.961e-006
-368.0, -1.934e-006
-367.0, -1.909e-006
-366.0, -1.876e-006
-365.0, -1.852e-006
-364.0, -1.828e-006
-363.0, -1.804e-006
-362.0, -1.782e-006
-361.0, -1.753e-006
-360.0, -1.724e-006
-359.0, -1.700e-006
-358.0, -1.667e-006
-357.0, -1.639e-006
-356.0, -1.610e-006
-355.0, -1.579e-006
-354.0, -1.551e-006
-353.0, -1.522e-006
-352.0, -1.494e-006
-351.0, -1.473e-006
-350.0, -1.445e-006
-349.0, -1.422e-006
-348.0, -1.395e-006
-347.0, -1.367e-006
-346.0, -1.345e-006
-345.0, -1.317e-006
-344.0, -1.290e-006
-343.0, -1.264e-006
-342.0, -1.229e-006
-341.0, -1.202e-006
-340.0, -1.175e-006
-339.0, -1.147e-006
-338.0, -1.124e-006
-337.0, -1.096e-006
-336.0, -1.070e-006
-335.0, -1.049e-006
-334.0, -1.021e-006
-333.0, -1.001e-006
-332.0, -9.774e-007
-331.0, -9.487e-007
-330.0, -9.212e-007
-329.0, -8.950e-007
-328.0, -8.732e-007
-327.0, -8.501e-007
-326.0, -8.192e-007
-325.0, -7.956e-007
-324.0, -7.704e-007
-323.0, -7.451e-007
-322.0, -7.180e-007
-321.0, -6.906e-007
-320.0, -6.727e-007
-319.0, -6.535e-007
-318.0, -6.252e-007
-317.0, -6.051e-007
-316.0, -5.816e-007
-315.0, -5.593e-007
-314.0, -5.389e-007
-313.0, -5.114e-007
-312.0, -4.900e-007
-311.0, -4.708e-007
-310.0, -4.421e-007
-309.0, -4.225e-007
-308.0, -4.028e-007
-307.0, -3.754e-007
-306.0, -3.536e-007
-305.0, -3.257e-007
-304.0, -3.034e-007
-303.0, -2.886e-007
-302.0, -2.659e-007
-301.0, -2.450e-007
-300.0, -2.237e-007
-299.0, -1.992e-007
-298.0, -1.783e-007
-297.0, -1.539e-007
-296.0, -1.290e-007
-295.0, -1.086e-007
-294.0, -8.065e-008
-293.0, -6.016e-008
-292.0, -4.360e-008
-291.0, -2.311e-008
-290.0, -3.489e-009
-289.0, +2.093e-008
-288.0, +4.883e-008
-287.0, +7.019e-008
-286.0, +9.809e-008
-285.0, +1.247e-007
-284.0, +1.460e-007
-283.0, +1.735e-007
-282.0, +1.997e-007
-281.0, +2.271e-007
-280.0, +2.542e-007
-279.0, +2.760e-007
-278.0, +3.052e-007
-277.0, +3.331e-007
-276.0, +3.627e-007
-275.0, +3.911e-007
-274.0, +4.129e-007
-273.0, +4.412e-007
-272.0, +4.682e-007
-271.0, +4.948e-007
-270.0, +5.314e-007
-269.0, +5.580e-007
-268.0, +5.859e-007
-267.0, +6.182e-007
-266.0, +6.461e-007
-265.0, +6.797e-007
-264.0, +7.098e-007
-263.0, +7.368e-007
-262.0, +7.717e-007
-261.0, +8.009e-007
-260.0, +8.309e-007
-259.0, +8.628e-007
-258.0, +8.920e-007
-257.0, +9.303e-007
-256.0, +9.639e-007
-255.0, +9.949e-007
-254.0, +1.031e-006
-253.0, +1.066e-006
-252.0, +1.104e-006
-251.0, +1.146e-006
-250.0, +1.178e-006
-249.0, +1.213e-006
-248.0, +1.243e-006
-247.0, +1.275e-006
-246.0, +1.317e-006
-245.0, +1.351e-006
-244.0, +1.386e-006
-243.0, +1.422e-006
-242.0, +1.457e-006
-241.0, +1.500e-006
-240.0, +1.542e-006
-239.0, +1.576e-006
-238.0, +1.618e-006
-237.0, +1.653e-006
-236.0, +1.689e-006
-235.0, +1.733e-006
-234.0, +1.774e-006
-233.0, +1.814e-006
-232.0, +1.848e-006
-231.0, +1.884e-006
-230.0, +1.927e-006
-229.0, +1.972e-006
-228.0, +2.012e-006
-227.0, +2.049e-006
-226.0, +2.087e-006
-225.0, +2.131e-006
-224.0, +2.171e-006
-223.0, +2.206e-006
-222.0, +2.250e-006
-221.0, +2.292e-006
-220.0, +2.335e-006
-219.0, +2.377e-006
-218.0, +2.411e-006
-217.0, +2.448e-006
-216.0, +2.494e-006
-215.0, +2.533e-006
-214.0, +2.571e-006
-213.0, +2.607e-006
-212.0, +2.648e-006
-211.0, +2.697e-006
-210.0, +2.744e-006
-209.0, +2.781e-006
-208.0, +2.818e-006
-207.0, +2.856e-006
-206.0, +2.900e-006
-205.0, +2.939e-006
-204.0, +2.976e-006
-203.0, +3.013e-006
-202.0, +3.053e-006
-201.0, +3.095e-006
-200.0, +3.133e-006
-199.0, +3.167e-006
-198.0, +3.206e-006
-197.0, +3.240e-006
-196.0, +3.279e-006
-195.0, +3.319e-006
-194.0, +3.354e-006
-193.0, +3.394e-006
-192.0, +3.430e-006
-191.0, +3.469e-006
-190.0, +3.517e-006
-189.0, +3.552e-006
-188.0, +3.582e-006
-187.0, +3.619e-006
-186.0, +3.654e-006
-185.0, +3.696e-006
-184.0, +3.731e-006
-183.0, +3.759e-006
-182.0, +3.795e-006
-181.0, +3.836e-006
-180.0, +3.876e-006
-179.0, +3.915e-006
-178.0, +3.949e-006
-177.0, +3.980e-006
-176.0, +4.015e-006
-175.0, +4.043e-006
-174.0, +4.080e-006
-173.0, +4.110e-006
-172.0, +4.140e-006
-171.0, +4.172e-006
-170.0, +4.203e-006
-169.0, +4.239e-006
-168.0, +4.280e-006
-167.0, +4.310e-006
-166.0, +4.344e-006
-165.0, +4.372e-006
-164.0, +4.404e-006
-163.0, +4.435e-006
-162.0, +4.465e-006
-161.0, +4.495e-006
-160.0, +4.527e-006
-159.0, +4.554e-006
-158.0, +4.588e-006
-157.0, +4.616e-006
-156.0, +4.648e-006
-155.0, +4.681e-006
-154.0, +4.707e-006
-153.0, +4.735e-006
-152.0, +4.763e-006
-151.0, +4.786e-006
-150.0, +4.816e-006
-149.0, +4.837e-006
-148.0, +4.863e-006
-147.0, +4.892e-006
-146.0, +4.912e-006
-145.0, +4.940e-006
-144.0, +4.967e-006
-143.0, +4.993e-006
-142.0, +5.026e-006
-141.0, +5.046e-006
-140.0, +5.070e-006
-139.0, +5.099e-006
-138.0, +5.124e-006
-137.0, +5.151e-006
-136.0, +5.173e-006
-135.0, +5.189e-006
-134.0, +5.213e-006
-133.0, +5.230e-006
-132.0, +5.253e-006
-131.0, +5.276e-006
-130.0, +5.297e-006
-129.0, +5.323e-006
-128.0, +5.348e-006
-127.0, +5.368e-006
-126.0, +5.402e-006
-125.0, +5.423e-006
-124.0, +5.443e-006
-123.0, +5.464e-006
-122.0, +5.480e-006
-121.0, +5.501e-006
-120.0, +5.523e-006
-119.0, +5.535e-006
-118.0, +5.555e-006
-117.0, +5.569e-006
-116.0, +5.583e-006
-115.0, +5.602e-006
-114.0, +5.616e-006
-113.0, +5.631e-006
-112.0, +5.641e-006
-111.0, +5.652e-006
-110.0, +5.673e-006
-109.0, +5.692e-006
-108.0, +5.709e-006
-107.0, +5.729e-006
-106.0, +5.747e-006
-105.0, +5.768e-006
-104.0, +5.784e-006
-103.0, +5.791e-006
-102.0, +5.809e-006
-101.0, +5.821e-006
-100.0, +5.832e-006
-99.0, +5.844e-006
-98.0, +5.853e-006
-97.0, +5.867e-006
-96.0, +5.883e-006
-95.0, +5.894e-006
-94.0, +5.909e-006
-93.0, +5.921e-006
-92.0, +5.931e-006
-91.0, +5.945e-006
-90.0, +5.958e-006
-89.0, +5.970e-006
-88.0, +5.978e-006
-87.0, +5.984e-006
-86.0, +5.992e-006
-85.0, +6.000e-006
-84.0, +6.010e-006
-83.0, +6.018e-006
-82.0, +6.025e-006
-81.0, +6.032e-006
-80.0, +6.038e-006
-79.0, +6.043e-006
-78.0, +6.059e-006
-77.0, +6.062e-006
-76.0, +6.069e-006
-75.0, +6.077e-006
-74.0, +6.081e-006
-73.0, +6.092e-006
-72.0, +6.104e-006
-71.0, +6.108e-006
-70.0, +6.121e-006
-69.0, +6.129e-006
-68.0, +6.134e-006
-67.0, +6.146e-006
-66.0, +6.150e-006
-65.0, +6.157e-006
-64.0, +6.160e-006
-63.0, +6.160e-006
-62.0, +6.167e-006
-61.0, +6.169e-006
-60.0, +6.175e-006
-59.0, +6.182e-006
-58.0, +6.183e-006
-57.0, +6.188e-006
-56.0, +6.193e-006
-55.0, +6.193e-006
-54.0, +6.201e-006
-53.0, +6.201e-006
-52.0, +6.201e-006
-51.0, +6.202e-006
-50.0, +6.202e-006
-49.0, +6.205e-006
-48.0, +6.208e-006
-47.0, +6.207e-006
-46.0, +6.213e-006
-45.0, +6.214e-006
-44.0, +6.216e-006
-43.0, +6.220e-006
-42.0, +6.224e-006
-41.0, +6.228e-006
-40.0, +6.233e-006
-39.0, +6.232e-006
-38.0, +6.237e-006
-37.0, +6.242e-006
-36.0, +6.245e-006
-35.0, +6.246e-006
-34.0, +6.246e-006
-33.0, +6.246e-006
-32.0, +6.247e-006
-31.0, +6.247e-006
-30.0, +6.253e-006
-29.0, +6.253e-006
-28.0, +6.254e-006
-27.0, +6.257e-006
-26.0, +6.257e-006
-25.0, +6.260e-006
-24.0, +6.264e-006
-23.0, +6.265e-006
-22.0, +6.278e-006
-21.0, +6.281e-006
-20.0, +6.284e-006
-19.0, +6.296e-006
-18.0, +6.306e-006
-17.0, +6.317e-006
-16.0, +6.324e-006
-15.0, +6.323e-006
-14.0, +6.335e-006
-13.0, +6.343e-006
-12.0, +6.347e-006
-11.0, +6.351e-006
-10.0, +6.351e-006
-9.0, +6.356e-006
-8.0, +6.357e-006
-7.0, +6.359e-006
-6.0, +6.367e-006
-5.0, +6.372e-006
-4.0, +6.375e-006
-3.0, +6.382e-006
-2.0, +6.391e-006
-1.0, +6.404e-006
0.0, +6.414e-006
1.0, +6.420e-006
2.0, +6.429e-006
3.0, +6.436e-006
4.0, +6.443e-006
5.0, +6.444e-006
6.0, +6.444e-006
7.0, +6.444e-006
8.0, +6.444e-006
9.0, +6.444e-006
10.0, +6.450e-006
11.0, +6.450e-006
12.0, +6.461e-006
13.0, +6.471e-006
14.0, +6.478e-006
15.0, +6.491e-006
16.0, +6.499e-006
17.0, +6.504e-006
18.0, +6.521e-006
19.0, +6.524e-006
20.0, +6.528e-006
21.0, +6.537e-006
22.0, +6.539e-006
23.0, +6.547e-006
24.0, +6.556e-006
25.0, +6.560e-006
26.0, +6.567e-006
27.0, +6.573e-006
28.0, +6.577e-006
29.0, +6.584e-006
30.0, +6.588e-006
31.0, +6.590e-006
32.0, +6.591e-006
33.0, +6.590e-006
34.0, +6.596e-006
35.0, +6.598e-006
36.0, +6.605e-006
37.0, +6.612e-006
38.0, +6.617e-006
39.0, +6.624e-006
40.0, +6.629e-006
41.0, +6.631e-006
42.0, +6.638e-006
43.0, +6.638e-006
44.0, +6.638e-006
45.0, +6.640e-006
46.0, +6.640e-006
47.0, +6.642e-006
48.0, +6.642e-006
49.0, +6.643e-006
50.0, +6.651e-006
51.0, +6.652e-006
52.0, +6.652e-006
53.0, +6.655e-006
54.0, +6.656e-006
55.0, +6.665e-006
56.0, +6.665e-006
57.0, +6.658e-006
58.0, +6.665e-006
59.0, +6.665e-006
60.0, +6.669e-006
61.0, +6.675e-006
62.0, +6.669e-006
63.0, +6.670e-006
64.0, +6.668e-006
65.0, +6.662e-006
66.0, +6.671e-006
67.0, +6.666e-006
68.0, +6.660e-006
69.0, +6.660e-006
70.0, +6.656e-006
71.0, +6.658e-006
72.0, +6.657e-006
73.0, +6.649e-006
74.0, +6.651e-006
75.0, +6.649e-006
76.0, +6.646e-006
77.0, +6.646e-006
78.0, +6.645e-006
79.0, +6.645e-006
80.0, +6.644e-006
81.0, +6.638e-006
82.0, +6.638e-006
83.0, +6.634e-006
84.0, +6.633e-006
85.0, +6.631e-006
86.0, +6.624e-006
87.0, +6.619e-006
88.0, +6.613e-006
89.0, +6.606e-006
90.0, +6.608e-006
91.0, +6.602e-006
92.0, +6.596e-006
93.0, +6.596e-006
94.0, +6.590e-006
95.0, +6.590e-006
96.0, +6.589e-006
97.0, +6.582e-006
98.0, +6.582e-006
99.0, +6.575e-006
100.0, +6.569e-006
101.0, +6.567e-006
102.0, +6.560e-006
103.0, +6.555e-006
104.0, +6.550e-006
105.0, +6.540e-006
106.0, +6.541e-006
107.0, +6.532e-006
108.0, +6.527e-006
109.0, +6.524e-006
110.0, +6.511e-006
111.0, +6.501e-006
112.0, +6.490e-006
113.0, +6.475e-006
114.0, +6.475e-006
115.0, +6.465e-006
116.0, +6.454e-006
117.0, +6.452e-006
118.0, +6.444e-006
119.0, +6.444e-006
120.0, +6.443e-006
121.0, +6.434e-006
122.0, +6.434e-006
123.0, +6.428e-006
124.0, +6.422e-006
125.0, +6.420e-006
126.0, +6.414e-006
127.0, +6.409e-006
128.0, +6.404e-006
129.0, +6.397e-006
130.0, +6.397e-006
131.0, +6.395e-006
132.0, +6.394e-006
133.0, +6.393e-006
134.0, +6.387e-006
135.0, +6.384e-006
136.0, +6.377e-006
137.0, +6.371e-006
138.0, +6.372e-006
139.0, +6.365e-006
140.0, +6.358e-006
141.0, +6.356e-006
142.0, +6.345e-006
143.0, +6.345e-006
144.0, +6.345e-006
145.0, +6.335e-006
146.0, +6.336e-006
147.0, +6.324e-006
148.0, +6.312e-006
149.0, +6.309e-006
150.0, +6.295e-006
151.0, +6.285e-006
152.0, +6.274e-006
153.0, +6.260e-006
154.0, +6.259e-006
155.0, +6.257e-006
156.0, +6.253e-006
157.0, +6.254e-006
158.0, +6.250e-006
159.0, +6.250e-006
160.0, +6.247e-006
161.0, +6.246e-006
162.0, +6.246e-006
163.0, +6.246e-006
164.0, +6.245e-006
165.0, +6.243e-006
166.0, +6.236e-006
167.0, +6.235e-006
168.0, +6.230e-006
169.0, +6.225e-006
170.0, +6.224e-006
171.0, +6.217e-006
172.0, +6.212e-006
173.0, +6.213e-006
174.0, +6.210e-006
175.0, +6.209e-006
176.0, +6.207e-006
177.0, +6.201e-006
178.0, +6.201e-006
179.0, +6.201e-006
180.0, +6.199e-006
181.0, +6.200e-006
182.0, +6.199e-006
183.0, +6.199e-006
184.0, +6.196e-006
185.0, +6.193e-006
186.0, +6.195e-006
187.0, +6.195e-006
188.0, +6.194e-006
189.0, +6.193e-006
190.0, +6.186e-006
191.0, +6.186e-006
192.0, +6.186e-006
193.0, +6.184e-006
194.0, +6.184e-006
195.0, +6.178e-006
196.0, +6.172e-006
197.0, +6.174e-006
198.0, +6.171e-006
199.0, +6.169e-006
200.0, +6.164e-006
201.0, +6.158e-006
202.0, +6.160e-006
203.0, +6.160e-006
204.0, +6.159e-006
205.0, +6.162e-006
206.0, +6.159e-006
207.0, +6.159e-006
208.0, +6.158e-006
209.0, +6.155e-006
210.0, +6.159e-006
211.0, +6.158e-006
212.0, +6.154e-006
213.0, +6.154e-006
214.0, +6.148e-006
215.0, +6.148e-006
216.0, +6.148e-006
217.0, +6.145e-006
218.0, +6.146e-006
219.0, +6.142e-006
220.0, +6.139e-006
221.0, +6.143e-006
222.0, +6.143e-006
223.0, +6.143e-006
224.0, +6.143e-006
225.0, +6.139e-006
226.0, +6.143e-006
227.0, +6.141e-006
228.0, +6.142e-006
229.0, +6.142e-006
230.0, +6.139e-006
231.0, +6.138e-006
232.0, +6.134e-006
233.0, +6.129e-006
234.0, +6.134e-006
235.0, +6.133e-006
236.0, +6.133e-006
237.0, +6.132e-006
238.0, +6.127e-006
239.0, +6.131e-006
240.0, +6.135e-006
241.0, +6.132e-006
242.0, +6.134e-006
243.0, +6.128e-006
244.0, +6.125e-006
245.0, +6.129e-006
246.0, +6.129e-006
247.0, +6.131e-006
248.0, +6.129e-006
249.0, +6.126e-006
250.0, +6.131e-006
251.0, +6.132e-006
252.0, +6.135e-006
253.0, +6.138e-006
254.0, +6.133e-006
255.0, +6.136e-006
256.0, +6.132e-006
257.0, +6.127e-006
258.0, +6.135e-006
259.0, +6.134e-006
260.0, +6.133e-006
261.0, +6.135e-006
262.0, +6.131e-006
263.0, +6.137e-006
264.0, +6.142e-006
265.0, +6.138e-006
266.0, +6.141e-006
267.0, +6.138e-006
268.0, +6.134e-006
269.0, +6.138e-006
270.0, +6.139e-006
271.0, +6.140e-006
272.0, +6.141e-006
273.0, +6.139e-006
274.0, +6.143e-006
275.0, +6.146e-006
276.0, +6.148e-006
277.0, +6.150e-006
278.0, +6.149e-006
279.0, +6.149e-006
280.0, +6.149e-006
281.0, +6.148e-006
282.0, +6.153e-006
283.0, +6.152e-006
284.0, +6.151e-006
285.0, +6.152e-006
286.0, +6.152e-006
287.0, +6.155e-006
288.0, +6.155e-006
289.0, +6.153e-006
290.0, +6.158e-006
291.0, +6.158e-006
292.0, +6.157e-006
293.0, +6.159e-006
294.0, +6.158e-006
295.0, +6.164e-006
296.0, +6.165e-006
297.0, +6.161e-006
298.0, +6.165e-006
299.0, +6.169e-006
300.0, +6.158e-006
*
**
