# Supplementary material for: DFT and CV data of 4-phenyl-substituted dichloro(bis{2-[1-(phenyl)-1H-1,2,3-triazol-4-yl-κN3]pyridine-κN})iron(II) coordination compounds
Source: Data Brief. 2018 Oct 27;21:1458–71. doi: 10.1016/j.dib.2018.10.085 (PMC6234228; doi:10.1016/j.dib.2018.10.085)
Supplement: Supplementary file 4 — Supplementary material. [file mmc4.zip › Fe_CV_raw_data/FeL3-2/300FC.TXT]

Date: 10-Apr-2017
Time: 14:56:28
Label: 
Cyclic Voltammetry

Exp. Conditions:
Init E (mV) = 300
High E (mV) = 300
Low E (mV) = -500
Init P/N = N
V (mV/sec) = 300
Number of Segments = 2
Sample Interval (mV) = 1
Quiet Time (sec) = 10
Sensitivity (A/V) = 1E-5

2 Sets of Data
Total Number of Data Points = 1600
##
Potential (mV), Current (A)

Segment = 1
Negative
Number of Data Points = 800
#
299.0, +2.889e-006
298.0, +2.742e-006
297.0, +2.660e-006
296.0, +2.604e-006
295.0, +2.540e-006
294.0, +2.489e-006
293.0, +2.450e-006
292.0, +2.422e-006
291.0, +2.393e-006
290.0, +2.365e-006
289.0, +2.343e-006
288.0, +2.316e-006
287.0, +2.295e-006
286.0, +2.276e-006
285.0, +2.262e-006
284.0, +2.250e-006
283.0, +2.229e-006
282.0, +2.208e-006
281.0, +2.189e-006
280.0, +2.169e-006
279.0, +2.153e-006
278.0, +2.132e-006
277.0, +2.115e-006
276.0, +2.107e-006
275.0, +2.092e-006
274.0, +2.083e-006
273.0, +2.075e-006
272.0, +2.061e-006
271.0, +2.049e-006
270.0, +2.030e-006
269.0, +2.011e-006
268.0, +1.997e-006
267.0, +1.983e-006
266.0, +1.969e-006
265.0, +1.956e-006
264.0, +1.938e-006
263.0, +1.930e-006
262.0, +1.922e-006
261.0, +1.915e-006
260.0, +1.907e-006
259.0, +1.893e-006
258.0, +1.885e-006
257.0, +1.873e-006
256.0, +1.855e-006
255.0, +1.842e-006
254.0, +1.823e-006
253.0, +1.803e-006
252.0, +1.789e-006
251.0, +1.768e-006
250.0, +1.756e-006
249.0, +1.748e-006
248.0, +1.733e-006
247.0, +1.726e-006
246.0, +1.718e-006
245.0, +1.705e-006
244.0, +1.699e-006
243.0, +1.690e-006
242.0, +1.682e-006
241.0, +1.673e-006
240.0, +1.653e-006
239.0, +1.633e-006
238.0, +1.617e-006
237.0, +1.602e-006
236.0, +1.588e-006
235.0, +1.569e-006
234.0, +1.550e-006
233.0, +1.542e-006
232.0, +1.532e-006
231.0, +1.525e-006
230.0, +1.518e-006
229.0, +1.507e-006
228.0, +1.498e-006
227.0, +1.482e-006
226.0, +1.471e-006
225.0, +1.460e-006
224.0, +1.440e-006
223.0, +1.421e-006
222.0, +1.403e-006
221.0, +1.383e-006
220.0, +1.370e-006
219.0, +1.353e-006
218.0, +1.338e-006
217.0, +1.328e-006
216.0, +1.310e-006
215.0, +1.297e-006
214.0, +1.281e-006
213.0, +1.268e-006
212.0, +1.254e-006
211.0, +1.233e-006
210.0, +1.215e-006
209.0, +1.197e-006
208.0, +1.172e-006
207.0, +1.158e-006
206.0, +1.138e-006
205.0, +1.117e-006
204.0, +1.099e-006
203.0, +1.071e-006
202.0, +1.050e-006
201.0, +1.033e-006
200.0, +1.006e-006
199.0, +9.840e-007
198.0, +9.578e-007
197.0, +9.347e-007
196.0, +9.173e-007
195.0, +8.911e-007
194.0, +8.645e-007
193.0, +8.379e-007
192.0, +8.057e-007
191.0, +7.773e-007
190.0, +7.490e-007
189.0, +7.198e-007
188.0, +6.954e-007
187.0, +6.627e-007
186.0, +6.326e-007
185.0, +6.025e-007
184.0, +5.637e-007
183.0, +5.284e-007
182.0, +4.913e-007
181.0, +4.525e-007
180.0, +4.207e-007
179.0, +3.758e-007
178.0, +3.335e-007
177.0, +3.008e-007
176.0, +2.603e-007
175.0, +2.206e-007
174.0, +1.705e-007
173.0, +1.203e-007
172.0, +8.153e-008
171.0, +3.924e-008
170.0, -5.231e-009
169.0, -5.537e-008
168.0, -1.116e-007
167.0, -1.587e-007
166.0, -2.145e-007
165.0, -2.703e-007
164.0, -3.244e-007
163.0, -3.911e-007
162.0, -4.530e-007
161.0, -5.166e-007
160.0, -5.864e-007
159.0, -6.492e-007
158.0, -7.159e-007
157.0, -7.908e-007
156.0, -8.602e-007
155.0, -9.430e-007
154.0, -1.020e-006
153.0, -1.099e-006
152.0, -1.181e-006
151.0, -1.266e-006
150.0, -1.353e-006
149.0, -1.449e-006
148.0, -1.534e-006
147.0, -1.630e-006
146.0, -1.720e-006
145.0, -1.822e-006
144.0, -1.927e-006
143.0, -2.037e-006
142.0, -2.145e-006
141.0, -2.255e-006
140.0, -2.358e-006
139.0, -2.475e-006
138.0, -2.591e-006
137.0, -2.710e-006
136.0, -2.836e-006
135.0, -2.960e-006
134.0, -3.084e-006
133.0, -3.217e-006
132.0, -3.352e-006
131.0, -3.496e-006
130.0, -3.643e-006
129.0, -3.779e-006
128.0, -3.922e-006
127.0, -4.072e-006
126.0, -4.228e-006
125.0, -4.388e-006
124.0, -4.543e-006
123.0, -4.701e-006
122.0, -4.860e-006
121.0, -5.023e-006
120.0, -5.193e-006
119.0, -5.366e-006
118.0, -5.539e-006
117.0, -5.713e-006
116.0, -5.879e-006
115.0, -6.059e-006
114.0, -6.238e-006
113.0, -6.420e-006
112.0, -6.610e-006
111.0, -6.790e-006
110.0, -6.970e-006
109.0, -7.159e-006
108.0, -7.346e-006
107.0, -7.543e-006
106.0, -7.739e-006
105.0, -7.924e-006
104.0, -8.113e-006
103.0, -8.305e-006
102.0, -8.502e-006
101.0, -8.701e-006
100.0, -8.895e-006
99.0, -9.085e-006
98.0, -9.270e-006
97.0, -9.460e-006
96.0, -9.657e-006
95.0, -9.851e-006
94.0, -1.004e-005
93.0, -1.023e-005
92.0, -1.041e-005
91.0, -1.059e-005
90.0, -1.077e-005
89.0, -1.096e-005
88.0, -1.114e-005
87.0, -1.131e-005
86.0, -1.148e-005
85.0, -1.164e-005
84.0, -1.180e-005
83.0, -1.197e-005
82.0, -1.213e-005
81.0, -1.228e-005
80.0, -1.242e-005
79.0, -1.256e-005
78.0, -1.270e-005
77.0, -1.284e-005
76.0, -1.297e-005
75.0, -1.310e-005
74.0, -1.322e-005
73.0, -1.333e-005
72.0, -1.345e-005
71.0, -1.356e-005
70.0, -1.367e-005
69.0, -1.376e-005
68.0, -1.384e-005
67.0, -1.393e-005
66.0, -1.401e-005
65.0, -1.409e-005
64.0, -1.416e-005
63.0, -1.422e-005
62.0, -1.427e-005
61.0, -1.432e-005
60.0, -1.438e-005
59.0, -1.443e-005
58.0, -1.446e-005
57.0, -1.449e-005
56.0, -1.452e-005
55.0, -1.454e-005
54.0, -1.455e-005
53.0, -1.457e-005
52.0, -1.459e-005
51.0, -1.460e-005
50.0, -1.459e-005
49.0, -1.458e-005
48.0, -1.457e-005
47.0, -1.457e-005
46.0, -1.455e-005
45.0, -1.452e-005
44.0, -1.449e-005
43.0, -1.446e-005
42.0, -1.443e-005
41.0, -1.440e-005
40.0, -1.437e-005
39.0, -1.433e-005
38.0, -1.428e-005
37.0, -1.424e-005
36.0, -1.419e-005
35.0, -1.415e-005
34.0, -1.410e-005
33.0, -1.405e-005
32.0, -1.399e-005
31.0, -1.394e-005
30.0, -1.389e-005
29.0, -1.383e-005
28.0, -1.377e-005
27.0, -1.371e-005
26.0, -1.364e-005
25.0, -1.357e-005
24.0, -1.352e-005
23.0, -1.345e-005
22.0, -1.338e-005
21.0, -1.332e-005
20.0, -1.325e-005
19.0, -1.319e-005
18.0, -1.312e-005
17.0, -1.305e-005
16.0, -1.300e-005
15.0, -1.293e-005
14.0, -1.286e-005
13.0, -1.280e-005
12.0, -1.273e-005
11.0, -1.266e-005
10.0, -1.260e-005
9.0, -1.253e-005
8.0, -1.247e-005
7.0, -1.241e-005
6.0, -1.235e-005
5.0, -1.229e-005
4.0, -1.222e-005
3.0, -1.217e-005
2.0, -1.211e-005
1.0, -1.206e-005
0.0, -1.201e-005
-1.0, -1.195e-005
-2.0, -1.190e-005
-3.0, -1.185e-005
-4.0, -1.179e-005
-5.0, -1.173e-005
-6.0, -1.167e-005
-7.0, -1.161e-005
-8.0, -1.155e-005
-9.0, -1.149e-005
-10.0, -1.143e-005
-11.0, -1.138e-005
-12.0, -1.132e-005
-13.0, -1.127e-005
-14.0, -1.122e-005
-15.0, -1.117e-005
-16.0, -1.112e-005
-17.0, -1.108e-005
-18.0, -1.103e-005
-19.0, -1.098e-005
-20.0, -1.093e-005
-21.0, -1.089e-005
-22.0, -1.084e-005
-23.0, -1.079e-005
-24.0, -1.075e-005
-25.0, -1.071e-005
-26.0, -1.067e-005
-27.0, -1.062e-005
-28.0, -1.057e-005
-29.0, -1.053e-005
-30.0, -1.049e-005
-31.0, -1.045e-005
-32.0, -1.041e-005
-33.0, -1.037e-005
-34.0, -1.033e-005
-35.0, -1.030e-005
-36.0, -1.026e-005
-37.0, -1.022e-005
-38.0, -1.018e-005
-39.0, -1.013e-005
-40.0, -1.010e-005
-41.0, -1.006e-005
-42.0, -1.003e-005
-43.0, -1.000e-005
-44.0, -9.965e-006
-45.0, -9.931e-006
-46.0, -9.896e-006
-47.0, -9.860e-006
-48.0, -9.828e-006
-49.0, -9.787e-006
-50.0, -9.757e-006
-51.0, -9.722e-006
-52.0, -9.689e-006
-53.0, -9.661e-006
-54.0, -9.628e-006
-55.0, -9.596e-006
-56.0, -9.573e-006
-57.0, -9.538e-006
-58.0, -9.511e-006
-59.0, -9.481e-006
-60.0, -9.447e-006
-61.0, -9.419e-006
-62.0, -9.385e-006
-63.0, -9.353e-006
-64.0, -9.328e-006
-65.0, -9.299e-006
-66.0, -9.272e-006
-67.0, -9.249e-006
-68.0, -9.225e-006
-69.0, -9.203e-006
-70.0, -9.174e-006
-71.0, -9.143e-006
-72.0, -9.116e-006
-73.0, -9.093e-006
-74.0, -9.066e-006
-75.0, -9.039e-006
-76.0, -9.005e-006
-77.0, -8.979e-006
-78.0, -8.953e-006
-79.0, -8.925e-006
-80.0, -8.900e-006
-81.0, -8.876e-006
-82.0, -8.849e-006
-83.0, -8.830e-006
-84.0, -8.804e-006
-85.0, -8.786e-006
-86.0, -8.765e-006
-87.0, -8.738e-006
-88.0, -8.712e-006
-89.0, -8.687e-006
-90.0, -8.664e-006
-91.0, -8.647e-006
-92.0, -8.622e-006
-93.0, -8.602e-006
-94.0, -8.578e-006
-95.0, -8.554e-006
-96.0, -8.535e-006
-97.0, -8.514e-006
-98.0, -8.494e-006
-99.0, -8.476e-006
-100.0, -8.455e-006
-101.0, -8.441e-006
-102.0, -8.425e-006
-103.0, -8.405e-006
-104.0, -8.392e-006
-105.0, -8.371e-006
-106.0, -8.347e-006
-107.0, -8.327e-006
-108.0, -8.305e-006
-109.0, -8.290e-006
-110.0, -8.272e-006
-111.0, -8.249e-006
-112.0, -8.235e-006
-113.0, -8.219e-006
-114.0, -8.204e-006
-115.0, -8.185e-006
-116.0, -8.164e-006
-117.0, -8.150e-006
-118.0, -8.129e-006
-119.0, -8.109e-006
-120.0, -8.097e-006
-121.0, -8.084e-006
-122.0, -8.075e-006
-123.0, -8.064e-006
-124.0, -8.050e-006
-125.0, -8.043e-006
-126.0, -8.034e-006
-127.0, -8.025e-006
-128.0, -8.017e-006
-129.0, -8.001e-006
-130.0, -7.985e-006
-131.0, -7.971e-006
-132.0, -7.957e-006
-133.0, -7.945e-006
-134.0, -7.931e-006
-135.0, -7.915e-006
-136.0, -7.908e-006
-137.0, -7.900e-006
-138.0, -7.893e-006
-139.0, -7.887e-006
-140.0, -7.880e-006
-141.0, -7.874e-006
-142.0, -7.863e-006
-143.0, -7.851e-006
-144.0, -7.850e-006
-145.0, -7.843e-006
-146.0, -7.836e-006
-147.0, -7.830e-006
-148.0, -7.819e-006
-149.0, -7.819e-006
-150.0, -7.814e-006
-151.0, -7.809e-006
-152.0, -7.809e-006
-153.0, -7.806e-006
-154.0, -7.803e-006
-155.0, -7.799e-006
-156.0, -7.792e-006
-157.0, -7.794e-006
-158.0, -7.792e-006
-159.0, -7.786e-006
-160.0, -7.789e-006
-161.0, -7.783e-006
-162.0, -7.785e-006
-163.0, -7.789e-006
-164.0, -7.791e-006
-165.0, -7.794e-006
-166.0, -7.794e-006
-167.0, -7.793e-006
-168.0, -7.802e-006
-169.0, -7.806e-006
-170.0, -7.811e-006
-171.0, -7.812e-006
-172.0, -7.812e-006
-173.0, -7.821e-006
-174.0, -7.827e-006
-175.0, -7.832e-006
-176.0, -7.843e-006
-177.0, -7.849e-006
-178.0, -7.856e-006
-179.0, -7.863e-006
-180.0, -7.865e-006
-181.0, -7.875e-006
-182.0, -7.882e-006
-183.0, -7.892e-006
-184.0, -7.911e-006
-185.0, -7.924e-006
-186.0, -7.944e-006
-187.0, -7.965e-006
-188.0, -7.984e-006
-189.0, -8.005e-006
-190.0, -8.020e-006
-191.0, -8.030e-006
-192.0, -8.054e-006
-193.0, -8.069e-006
-194.0, -8.091e-006
-195.0, -8.111e-006
-196.0, -8.132e-006
-197.0, -8.160e-006
-198.0, -8.187e-006
-199.0, -8.212e-006
-200.0, -8.249e-006
-201.0, -8.282e-006
-202.0, -8.312e-006
-203.0, -8.344e-006
-204.0, -8.371e-006
-205.0, -8.406e-006
-206.0, -8.442e-006
-207.0, -8.473e-006
-208.0, -8.508e-006
-209.0, -8.543e-006
-210.0, -8.582e-006
-211.0, -8.627e-006
-212.0, -8.670e-006
-213.0, -8.712e-006
-214.0, -8.752e-006
-215.0, -8.793e-006
-216.0, -8.846e-006
-217.0, -8.895e-006
-218.0, -8.941e-006
-219.0, -8.995e-006
-220.0, -9.047e-006
-221.0, -9.100e-006
-222.0, -9.151e-006
-223.0, -9.201e-006
-224.0, -9.262e-006
-225.0, -9.317e-006
-226.0, -9.374e-006
-227.0, -9.432e-006
-228.0, -9.489e-006
-229.0, -9.555e-006
-230.0, -9.617e-006
-231.0, -9.675e-006
-232.0, -9.742e-006
-233.0, -9.798e-006
-234.0, -9.855e-006
-235.0, -9.916e-006
-236.0, -9.974e-006
-237.0, -1.003e-005
-238.0, -1.009e-005
-239.0, -1.014e-005
-240.0, -1.020e-005
-241.0, -1.026e-005
-242.0, -1.032e-005
-243.0, -1.038e-005
-244.0, -1.043e-005
-245.0, -1.049e-005
-246.0, -1.053e-005
-247.0, -1.058e-005
-248.0, -1.064e-005
-249.0, -1.068e-005
-250.0, -1.072e-005
-251.0, -1.076e-005
-252.0, -1.081e-005
-253.0, -1.086e-005
-254.0, -1.089e-005
-255.0, -1.093e-005
-256.0, -1.097e-005
-257.0, -1.100e-005
-258.0, -1.104e-005
-259.0, -1.107e-005
-260.0, -1.109e-005
-261.0, -1.112e-005
-262.0, -1.114e-005
-263.0, -1.116e-005
-264.0, -1.118e-005
-265.0, -1.120e-005
-266.0, -1.122e-005
-267.0, -1.123e-005
-268.0, -1.124e-005
-269.0, -1.126e-005
-270.0, -1.127e-005
-271.0, -1.128e-005
-272.0, -1.129e-005
-273.0, -1.130e-005
-274.0, -1.131e-005
-275.0, -1.131e-005
-276.0, -1.131e-005
-277.0, -1.131e-005
-278.0, -1.131e-005
-279.0, -1.131e-005
-280.0, -1.131e-005
-281.0, -1.129e-005
-282.0, -1.129e-005
-283.0, -1.129e-005
-284.0, -1.127e-005
-285.0, -1.126e-005
-286.0, -1.125e-005
-287.0, -1.123e-005
-288.0, -1.123e-005
-289.0, -1.122e-005
-290.0, -1.121e-005
-291.0, -1.120e-005
-292.0, -1.119e-005
-293.0, -1.118e-005
-294.0, -1.117e-005
-295.0, -1.115e-005
-296.0, -1.114e-005
-297.0, -1.112e-005
-298.0, -1.110e-005
-299.0, -1.108e-005
-300.0, -1.106e-005
-301.0, -1.104e-005
-302.0, -1.103e-005
-303.0, -1.101e-005
-304.0, -1.099e-005
-305.0, -1.098e-005
-306.0, -1.097e-005
-307.0, -1.096e-005
-308.0, -1.094e-005
-309.0, -1.092e-005
-310.0, -1.090e-005
-311.0, -1.087e-005
-312.0, -1.086e-005
-313.0, -1.084e-005
-314.0, -1.082e-005
-315.0, -1.081e-005
-316.0, -1.079e-005
-317.0, -1.078e-005
-318.0, -1.076e-005
-319.0, -1.075e-005
-320.0, -1.074e-005
-321.0, -1.072e-005
-322.0, -1.070e-005
-323.0, -1.068e-005
-324.0, -1.066e-005
-325.0, -1.064e-005
-326.0, -1.063e-005
-327.0, -1.061e-005
-328.0, -1.060e-005
-329.0, -1.058e-005
-330.0, -1.057e-005
-331.0, -1.056e-005
-332.0, -1.054e-005
-333.0, -1.053e-005
-334.0, -1.051e-005
-335.0, -1.049e-005
-336.0, -1.047e-005
-337.0, -1.046e-005
-338.0, -1.045e-005
-339.0, -1.043e-005
-340.0, -1.042e-005
-341.0, -1.040e-005
-342.0, -1.039e-005
-343.0, -1.038e-005
-344.0, -1.037e-005
-345.0, -1.036e-005
-346.0, -1.035e-005
-347.0, -1.033e-005
-348.0, -1.032e-005
-349.0, -1.030e-005
-350.0, -1.029e-005
-351.0, -1.027e-005
-352.0, -1.026e-005
-353.0, -1.024e-005
-354.0, -1.023e-005
-355.0, -1.022e-005
-356.0, -1.021e-005
-357.0, -1.020e-005
-358.0, -1.018e-005
-359.0, -1.016e-005
-360.0, -1.015e-005
-361.0, -1.013e-005
-362.0, -1.011e-005
-363.0, -1.010e-005
-364.0, -1.008e-005
-365.0, -1.006e-005
-366.0, -1.005e-005
-367.0, -1.004e-005
-368.0, -1.003e-005
-369.0, -1.002e-005
-370.0, -1.001e-005
-371.0, -9.999e-006
-372.0, -9.991e-006
-373.0, -9.984e-006
-374.0, -9.969e-006
-375.0, -9.955e-006
-376.0, -9.943e-006
-377.0, -9.926e-006
-378.0, -9.909e-006
-379.0, -9.890e-006
-380.0, -9.869e-006
-381.0, -9.856e-006
-382.0, -9.843e-006
-383.0, -9.822e-006
-384.0, -9.814e-006
-385.0, -9.800e-006
-386.0, -9.791e-006
-387.0, -9.777e-006
-388.0, -9.760e-006
-389.0, -9.744e-006
-390.0, -9.729e-006
-391.0, -9.712e-006
-392.0, -9.701e-006
-393.0, -9.687e-006
-394.0, -9.674e-006
-395.0, -9.662e-006
-396.0, -9.648e-006
-397.0, -9.641e-006
-398.0, -9.631e-006
-399.0, -9.619e-006
-400.0, -9.610e-006
-401.0, -9.600e-006
-402.0, -9.589e-006
-403.0, -9.576e-006
-404.0, -9.562e-006
-405.0, -9.552e-006
-406.0, -9.535e-006
-407.0, -9.517e-006
-408.0, -9.508e-006
-409.0, -9.494e-006
-410.0, -9.487e-006
-411.0, -9.474e-006
-412.0, -9.459e-006
-413.0, -9.452e-006
-414.0, -9.442e-006
-415.0, -9.430e-006
-416.0, -9.425e-006
-417.0, -9.413e-006
-418.0, -9.406e-006
-419.0, -9.392e-006
-420.0, -9.378e-006
-421.0, -9.368e-006
-422.0, -9.357e-006
-423.0, -9.344e-006
-424.0, -9.336e-006
-425.0, -9.322e-006
-426.0, -9.314e-006
-427.0, -9.306e-006
-428.0, -9.298e-006
-429.0, -9.292e-006
-430.0, -9.279e-006
-431.0, -9.265e-006
-432.0, -9.260e-006
-433.0, -9.253e-006
-434.0, -9.247e-006
-435.0, -9.241e-006
-436.0, -9.233e-006
-437.0, -9.232e-006
-438.0, -9.225e-006
-439.0, -9.216e-006
-440.0, -9.214e-006
-441.0, -9.207e-006
-442.0, -9.200e-006
-443.0, -9.191e-006
-444.0, -9.181e-006
-445.0, -9.181e-006
-446.0, -9.178e-006
-447.0, -9.172e-006
-448.0, -9.171e-006
-449.0, -9.157e-006
-450.0, -9.146e-006
-451.0, -9.137e-006
-452.0, -9.123e-006
-453.0, -9.116e-006
-454.0, -9.104e-006
-455.0, -9.090e-006
-456.0, -9.089e-006
-457.0, -9.086e-006
-458.0, -9.086e-006
-459.0, -9.086e-006
-460.0, -9.075e-006
-461.0, -9.071e-006
-462.0, -9.065e-006
-463.0, -9.059e-006
-464.0, -9.059e-006
-465.0, -9.052e-006
-466.0, -9.046e-006
-467.0, -9.044e-006
-468.0, -9.041e-006
-469.0, -9.041e-006
-470.0, -9.041e-006
-471.0, -9.036e-006
-472.0, -9.036e-006
-473.0, -9.031e-006
-474.0, -9.028e-006
-475.0, -9.024e-006
-476.0, -9.022e-006
-477.0, -9.022e-006
-478.0, -9.018e-006
-479.0, -9.012e-006
-480.0, -9.014e-006
-481.0, -9.011e-006
-482.0, -9.008e-006
-483.0, -9.005e-006
-484.0, -8.998e-006
-485.0, -8.995e-006
-486.0, -8.994e-006
-487.0, -8.990e-006
-488.0, -8.993e-006
-489.0, -8.993e-006
-490.0, -8.990e-006
-491.0, -8.989e-006
-492.0, -8.986e-006
-493.0, -8.987e-006
-494.0, -8.986e-006
-495.0, -8.983e-006
-496.0, -8.985e-006
-497.0, -8.981e-006
-498.0, -8.933e-006
-499.0, -8.915e-006
-500.0, -8.894e-006
*
Segment = 2
Positive
Number of Data Points = 800
#
-499.0, -8.668e-006
-498.0, -8.357e-006
-497.0, -8.179e-006
-496.0, -8.024e-006
-495.0, -7.853e-006
-494.0, -7.720e-006
-493.0, -7.610e-006
-492.0, -7.514e-006
-491.0, -7.427e-006
-490.0, -7.350e-006
-489.0, -7.275e-006
-488.0, -7.206e-006
-487.0, -7.144e-006
-486.0, -7.079e-006
-485.0, -7.018e-006
-484.0, -6.960e-006
-483.0, -6.903e-006
-482.0, -6.848e-006
-481.0, -6.803e-006
-480.0, -6.750e-006
-479.0, -6.702e-006
-478.0, -6.651e-006
-477.0, -6.607e-006
-476.0, -6.567e-006
-475.0, -6.526e-006
-474.0, -6.480e-006
-473.0, -6.435e-006
-472.0, -6.398e-006
-471.0, -6.363e-006
-470.0, -6.318e-006
-469.0, -6.277e-006
-468.0, -6.235e-006
-467.0, -6.198e-006
-466.0, -6.163e-006
-465.0, -6.127e-006
-464.0, -6.092e-006
-463.0, -6.062e-006
-462.0, -6.026e-006
-461.0, -5.995e-006
-460.0, -5.962e-006
-459.0, -5.926e-006
-458.0, -5.895e-006
-457.0, -5.859e-006
-456.0, -5.824e-006
-455.0, -5.796e-006
-454.0, -5.761e-006
-453.0, -5.733e-006
-452.0, -5.705e-006
-451.0, -5.671e-006
-450.0, -5.644e-006
-449.0, -5.615e-006
-448.0, -5.586e-006
-447.0, -5.559e-006
-446.0, -5.523e-006
-445.0, -5.496e-006
-444.0, -5.467e-006
-443.0, -5.433e-006
-442.0, -5.406e-006
-441.0, -5.375e-006
-440.0, -5.348e-006
-439.0, -5.328e-006
-438.0, -5.295e-006
-437.0, -5.267e-006
-436.0, -5.239e-006
-435.0, -5.211e-006
-434.0, -5.188e-006
-433.0, -5.162e-006
-432.0, -5.134e-006
-431.0, -5.111e-006
-430.0, -5.082e-006
-429.0, -5.061e-006
-428.0, -5.037e-006
-427.0, -5.009e-006
-426.0, -4.986e-006
-425.0, -4.958e-006
-424.0, -4.936e-006
-423.0, -4.918e-006
-422.0, -4.889e-006
-421.0, -4.865e-006
-420.0, -4.838e-006
-419.0, -4.810e-006
-418.0, -4.789e-006
-417.0, -4.762e-006
-416.0, -4.740e-006
-415.0, -4.726e-006
-414.0, -4.698e-006
-413.0, -4.675e-006
-412.0, -4.648e-006
-411.0, -4.619e-006
-410.0, -4.598e-006
-409.0, -4.572e-006
-408.0, -4.545e-006
-407.0, -4.528e-006
-406.0, -4.500e-006
-405.0, -4.479e-006
-404.0, -4.459e-006
-403.0, -4.433e-006
-402.0, -4.410e-006
-401.0, -4.382e-006
-400.0, -4.357e-006
-399.0, -4.342e-006
-398.0, -4.318e-006
-397.0, -4.297e-006
-396.0, -4.274e-006
-395.0, -4.246e-006
-394.0, -4.225e-006
-393.0, -4.201e-006
-392.0, -4.178e-006
-391.0, -4.160e-006
-390.0, -4.131e-006
-389.0, -4.109e-006
-388.0, -4.087e-006
-387.0, -4.062e-006
-386.0, -4.037e-006
-385.0, -4.013e-006
-384.0, -3.992e-006
-383.0, -3.967e-006
-382.0, -3.935e-006
-381.0, -3.914e-006
-380.0, -3.890e-006
-379.0, -3.867e-006
-378.0, -3.840e-006
-377.0, -3.813e-006
-376.0, -3.793e-006
-375.0, -3.777e-006
-374.0, -3.752e-006
-373.0, -3.737e-006
-372.0, -3.713e-006
-371.0, -3.688e-006
-370.0, -3.661e-006
-369.0, -3.636e-006
-368.0, -3.615e-006
-367.0, -3.593e-006
-366.0, -3.559e-006
-365.0, -3.536e-006
-364.0, -3.511e-006
-363.0, -3.486e-006
-362.0, -3.464e-006
-361.0, -3.436e-006
-360.0, -3.414e-006
-359.0, -3.394e-006
-358.0, -3.364e-006
-357.0, -3.343e-006
-356.0, -3.318e-006
-355.0, -3.292e-006
-354.0, -3.269e-006
-353.0, -3.241e-006
-352.0, -3.217e-006
-351.0, -3.193e-006
-350.0, -3.165e-006
-349.0, -3.144e-006
-348.0, -3.119e-006
-347.0, -3.091e-006
-346.0, -3.063e-006
-345.0, -3.037e-006
-344.0, -3.020e-006
-343.0, -3.002e-006
-342.0, -2.979e-006
-341.0, -2.960e-006
-340.0, -2.934e-006
-339.0, -2.910e-006
-338.0, -2.884e-006
-337.0, -2.857e-006
-336.0, -2.834e-006
-335.0, -2.808e-006
-334.0, -2.774e-006
-333.0, -2.753e-006
-332.0, -2.729e-006
-331.0, -2.706e-006
-330.0, -2.683e-006
-329.0, -2.655e-006
-328.0, -2.632e-006
-327.0, -2.614e-006
-326.0, -2.589e-006
-325.0, -2.573e-006
-324.0, -2.551e-006
-323.0, -2.523e-006
-322.0, -2.495e-006
-321.0, -2.470e-006
-320.0, -2.449e-006
-319.0, -2.429e-006
-318.0, -2.396e-006
-317.0, -2.371e-006
-316.0, -2.345e-006
-315.0, -2.321e-006
-314.0, -2.299e-006
-313.0, -2.271e-006
-312.0, -2.247e-006
-311.0, -2.229e-006
-310.0, -2.202e-006
-309.0, -2.186e-006
-308.0, -2.165e-006
-307.0, -2.137e-006
-306.0, -2.116e-006
-305.0, -2.088e-006
-304.0, -2.062e-006
-303.0, -2.039e-006
-302.0, -2.007e-006
-301.0, -1.981e-006
-300.0, -1.958e-006
-299.0, -1.929e-006
-298.0, -1.901e-006
-297.0, -1.874e-006
-296.0, -1.851e-006
-295.0, -1.832e-006
-294.0, -1.805e-006
-293.0, -1.780e-006
-292.0, -1.753e-006
-291.0, -1.726e-006
-290.0, -1.699e-006
-289.0, -1.670e-006
-288.0, -1.641e-006
-287.0, -1.612e-006
-286.0, -1.576e-006
-285.0, -1.547e-006
-284.0, -1.519e-006
-283.0, -1.490e-006
-282.0, -1.462e-006
-281.0, -1.433e-006
-280.0, -1.401e-006
-279.0, -1.374e-006
-278.0, -1.340e-006
-277.0, -1.312e-006
-276.0, -1.279e-006
-275.0, -1.241e-006
-274.0, -1.200e-006
-273.0, -1.164e-006
-272.0, -1.129e-006
-271.0, -1.100e-006
-270.0, -1.064e-006
-269.0, -1.030e-006
-268.0, -9.927e-007
-267.0, -9.578e-007
-266.0, -9.286e-007
-265.0, -8.876e-007
-264.0, -8.466e-007
-263.0, -8.061e-007
-262.0, -7.621e-007
-261.0, -7.241e-007
-260.0, -6.888e-007
-259.0, -6.444e-007
-258.0, -6.086e-007
-257.0, -5.668e-007
-256.0, -5.249e-007
-255.0, -4.839e-007
-254.0, -4.368e-007
-253.0, -3.906e-007
-252.0, -3.514e-007
-251.0, -3.078e-007
-250.0, -2.625e-007
-249.0, -2.136e-007
-248.0, -1.726e-007
-247.0, -1.356e-007
-246.0, -9.025e-008
-245.0, -4.142e-008
-244.0, +5.666e-009
-243.0, +5.057e-008
-242.0, +8.545e-008
-241.0, +1.343e-007
-240.0, +1.805e-007
-239.0, +2.215e-007
-238.0, +2.712e-007
-237.0, +3.200e-007
-236.0, +3.688e-007
-235.0, +4.194e-007
-234.0, +4.608e-007
-233.0, +5.096e-007
-232.0, +5.585e-007
-231.0, +5.995e-007
-230.0, +6.422e-007
-229.0, +6.805e-007
-228.0, +7.272e-007
-227.0, +7.765e-007
-226.0, +8.227e-007
-225.0, +8.676e-007
-224.0, +9.160e-007
-223.0, +9.582e-007
-222.0, +1.005e-006
-221.0, +1.048e-006
-220.0, +1.091e-006
-219.0, +1.137e-006
-218.0, +1.182e-006
-217.0, +1.220e-006
-216.0, +1.261e-006
-215.0, +1.301e-006
-214.0, +1.350e-006
-213.0, +1.390e-006
-212.0, +1.428e-006
-211.0, +1.463e-006
-210.0, +1.496e-006
-209.0, +1.539e-006
-208.0, +1.580e-006
-207.0, +1.613e-006
-206.0, +1.650e-006
-205.0, +1.681e-006
-204.0, +1.722e-006
-203.0, +1.768e-006
-202.0, +1.802e-006
-201.0, +1.837e-006
-200.0, +1.869e-006
-199.0, +1.903e-006
-198.0, +1.943e-006
-197.0, +1.973e-006
-196.0, +2.003e-006
-195.0, +2.038e-006
-194.0, +2.066e-006
-193.0, +2.098e-006
-192.0, +2.126e-006
-191.0, +2.153e-006
-190.0, +2.187e-006
-189.0, +2.215e-006
-188.0, +2.241e-006
-187.0, +2.272e-006
-186.0, +2.300e-006
-185.0, +2.330e-006
-184.0, +2.358e-006
-183.0, +2.379e-006
-182.0, +2.407e-006
-181.0, +2.430e-006
-180.0, +2.448e-006
-179.0, +2.469e-006
-178.0, +2.488e-006
-177.0, +2.509e-006
-176.0, +2.528e-006
-175.0, +2.546e-006
-174.0, +2.568e-006
-173.0, +2.589e-006
-172.0, +2.611e-006
-171.0, +2.632e-006
-170.0, +2.647e-006
-169.0, +2.665e-006
-168.0, +2.679e-006
-167.0, +2.693e-006
-166.0, +2.716e-006
-165.0, +2.730e-006
-164.0, +2.747e-006
-163.0, +2.766e-006
-162.0, +2.780e-006
-161.0, +2.798e-006
-160.0, +2.812e-006
-159.0, +2.823e-006
-158.0, +2.837e-006
-157.0, +2.847e-006
-156.0, +2.855e-006
-155.0, +2.866e-006
-154.0, +2.872e-006
-153.0, +2.884e-006
-152.0, +2.893e-006
-151.0, +2.899e-006
-150.0, +2.907e-006
-149.0, +2.914e-006
-148.0, +2.922e-006
-147.0, +2.936e-006
-146.0, +2.940e-006
-145.0, +2.947e-006
-144.0, +2.951e-006
-143.0, +2.956e-006
-142.0, +2.970e-006
-141.0, +2.981e-006
-140.0, +2.988e-006
-139.0, +2.998e-006
-138.0, +3.002e-006
-137.0, +3.013e-006
-136.0, +3.020e-006
-135.0, +3.022e-006
-134.0, +3.030e-006
-133.0, +3.030e-006
-132.0, +3.030e-006
-131.0, +3.036e-006
-130.0, +3.040e-006
-129.0, +3.047e-006
-128.0, +3.052e-006
-127.0, +3.048e-006
-126.0, +3.055e-006
-125.0, +3.057e-006
-124.0, +3.061e-006
-123.0, +3.064e-006
-122.0, +3.064e-006
-121.0, +3.065e-006
-120.0, +3.067e-006
-119.0, +3.067e-006
-118.0, +3.072e-006
-117.0, +3.072e-006
-116.0, +3.072e-006
-115.0, +3.072e-006
-114.0, +3.070e-006
-113.0, +3.071e-006
-112.0, +3.071e-006
-111.0, +3.071e-006
-110.0, +3.072e-006
-109.0, +3.071e-006
-108.0, +3.071e-006
-107.0, +3.073e-006
-106.0, +3.073e-006
-105.0, +3.074e-006
-104.0, +3.074e-006
-103.0, +3.072e-006
-102.0, +3.073e-006
-101.0, +3.069e-006
-100.0, +3.069e-006
-99.0, +3.069e-006
-98.0, +3.068e-006
-97.0, +3.068e-006
-96.0, +3.064e-006
-95.0, +3.060e-006
-94.0, +3.065e-006
-93.0, +3.063e-006
-92.0, +3.063e-006
-91.0, +3.059e-006
-90.0, +3.053e-006
-89.0, +3.054e-006
-88.0, +3.052e-006
-87.0, +3.049e-006
-86.0, +3.050e-006
-85.0, +3.044e-006
-84.0, +3.041e-006
-83.0, +3.043e-006
-82.0, +3.039e-006
-81.0, +3.041e-006
-80.0, +3.038e-006
-79.0, +3.031e-006
-78.0, +3.033e-006
-77.0, +3.033e-006
-76.0, +3.032e-006
-75.0, +3.035e-006
-74.0, +3.031e-006
-73.0, +3.032e-006
-72.0, +3.032e-006
-71.0, +3.029e-006
-70.0, +3.036e-006
-69.0, +3.036e-006
-68.0, +3.033e-006
-67.0, +3.035e-006
-66.0, +3.034e-006
-65.0, +3.035e-006
-64.0, +3.036e-006
-63.0, +3.031e-006
-62.0, +3.037e-006
-61.0, +3.037e-006
-60.0, +3.036e-006
-59.0, +3.040e-006
-58.0, +3.040e-006
-57.0, +3.047e-006
-56.0, +3.052e-006
-55.0, +3.050e-006
-54.0, +3.056e-006
-53.0, +3.062e-006
-52.0, +3.065e-006
-51.0, +3.071e-006
-50.0, +3.071e-006
-49.0, +3.072e-006
-48.0, +3.074e-006
-47.0, +3.074e-006
-46.0, +3.083e-006
-45.0, +3.088e-006
-44.0, +3.094e-006
-43.0, +3.101e-006
-42.0, +3.108e-006
-41.0, +3.116e-006
-40.0, +3.127e-006
-39.0, +3.133e-006
-38.0, +3.149e-006
-37.0, +3.156e-006
-36.0, +3.167e-006
-35.0, +3.183e-006
-34.0, +3.195e-006
-33.0, +3.212e-006
-32.0, +3.224e-006
-31.0, +3.231e-006
-30.0, +3.245e-006
-29.0, +3.255e-006
-28.0, +3.268e-006
-27.0, +3.284e-006
-26.0, +3.291e-006
-25.0, +3.303e-006
-24.0, +3.314e-006
-23.0, +3.332e-006
-22.0, +3.359e-006
-21.0, +3.380e-006
-20.0, +3.400e-006
-19.0, +3.423e-006
-18.0, +3.439e-006
-17.0, +3.465e-006
-16.0, +3.487e-006
-15.0, +3.508e-006
-14.0, +3.536e-006
-13.0, +3.564e-006
-12.0, +3.589e-006
-11.0, +3.622e-006
-10.0, +3.649e-006
-9.0, +3.685e-006
-8.0, +3.713e-006
-7.0, +3.740e-006
-6.0, +3.770e-006
-5.0, +3.803e-006
-4.0, +3.839e-006
-3.0, +3.882e-006
-2.0, +3.924e-006
-1.0, +3.972e-006
0.0, +4.014e-006
1.0, +4.061e-006
2.0, +4.114e-006
3.0, +4.163e-006
4.0, +4.212e-006
5.0, +4.256e-006
6.0, +4.298e-006
7.0, +4.347e-006
8.0, +4.398e-006
9.0, +4.452e-006
10.0, +4.507e-006
11.0, +4.558e-006
12.0, +4.613e-006
13.0, +4.670e-006
14.0, +4.726e-006
15.0, +4.794e-006
16.0, +4.854e-006
17.0, +4.917e-006
18.0, +4.990e-006
19.0, +5.058e-006
20.0, +5.133e-006
21.0, +5.217e-006
22.0, +5.289e-006
23.0, +5.368e-006
24.0, +5.444e-006
25.0, +5.522e-006
26.0, +5.615e-006
27.0, +5.706e-006
28.0, +5.790e-006
29.0, +5.883e-006
30.0, +5.971e-006
31.0, +6.072e-006
32.0, +6.168e-006
33.0, +6.266e-006
34.0, +6.371e-006
35.0, +6.477e-006
36.0, +6.584e-006
37.0, +6.699e-006
38.0, +6.815e-006
39.0, +6.940e-006
40.0, +7.061e-006
41.0, +7.179e-006
42.0, +7.309e-006
43.0, +7.435e-006
44.0, +7.566e-006
45.0, +7.706e-006
46.0, +7.842e-006
47.0, +7.979e-006
48.0, +8.119e-006
49.0, +8.258e-006
50.0, +8.412e-006
51.0, +8.570e-006
52.0, +8.718e-006
53.0, +8.873e-006
54.0, +9.028e-006
55.0, +9.189e-006
56.0, +9.354e-006
57.0, +9.521e-006
58.0, +9.692e-006
59.0, +9.858e-006
60.0, +1.002e-005
61.0, +1.020e-005
62.0, +1.037e-005
63.0, +1.056e-005
64.0, +1.073e-005
65.0, +1.091e-005
66.0, +1.109e-005
67.0, +1.128e-005
68.0, +1.147e-005
69.0, +1.166e-005
70.0, +1.185e-005
71.0, +1.204e-005
72.0, +1.223e-005
73.0, +1.240e-005
74.0, +1.260e-005
75.0, +1.279e-005
76.0, +1.298e-005
77.0, +1.317e-005
78.0, +1.335e-005
79.0, +1.354e-005
80.0, +1.373e-005
81.0, +1.392e-005
82.0, +1.411e-005
83.0, +1.430e-005
84.0, +1.448e-005
85.0, +1.466e-005
86.0, +1.485e-005
87.0, +1.504e-005
88.0, +1.521e-005
89.0, +1.538e-005
90.0, +1.554e-005
91.0, +1.571e-005
92.0, +1.588e-005
93.0, +1.605e-005
94.0, +1.621e-005
95.0, +1.636e-005
96.0, +1.651e-005
97.0, +1.665e-005
98.0, +1.679e-005
99.0, +1.693e-005
100.0, +1.707e-005
101.0, +1.719e-005
102.0, +1.731e-005
103.0, +1.743e-005
104.0, +1.755e-005
105.0, +1.767e-005
106.0, +1.778e-005
107.0, +1.787e-005
108.0, +1.796e-005
109.0, +1.804e-005
110.0, +1.812e-005
111.0, +1.821e-005
112.0, +1.828e-005
113.0, +1.834e-005
114.0, +1.840e-005
115.0, +1.845e-005
116.0, +1.850e-005
117.0, +1.855e-005
118.0, +1.859e-005
119.0, +1.862e-005
120.0, +1.864e-005
121.0, +1.866e-005
122.0, +1.868e-005
123.0, +1.870e-005
124.0, +1.870e-005
125.0, +1.871e-005
126.0, +1.870e-005
127.0, +1.869e-005
128.0, +1.868e-005
129.0, +1.866e-005
130.0, +1.865e-005
131.0, +1.862e-005
132.0, +1.859e-005
133.0, +1.856e-005
134.0, +1.852e-005
135.0, +1.849e-005
136.0, +1.845e-005
137.0, +1.840e-005
138.0, +1.835e-005
139.0, +1.829e-005
140.0, +1.824e-005
141.0, +1.819e-005
142.0, +1.813e-005
143.0, +1.807e-005
144.0, +1.800e-005
145.0, +1.793e-005
146.0, +1.787e-005
147.0, +1.780e-005
148.0, +1.773e-005
149.0, +1.766e-005
150.0, +1.758e-005
151.0, +1.751e-005
152.0, +1.744e-005
153.0, +1.736e-005
154.0, +1.729e-005
155.0, +1.721e-005
156.0, +1.713e-005
157.0, +1.706e-005
158.0, +1.698e-005
159.0, +1.691e-005
160.0, +1.683e-005
161.0, +1.675e-005
162.0, +1.667e-005
163.0, +1.659e-005
164.0, +1.651e-005
165.0, +1.644e-005
166.0, +1.635e-005
167.0, +1.628e-005
168.0, +1.620e-005
169.0, +1.611e-005
170.0, +1.604e-005
171.0, +1.597e-005
172.0, +1.589e-005
173.0, +1.582e-005
174.0, +1.574e-005
175.0, +1.567e-005
176.0, +1.560e-005
177.0, +1.553e-005
178.0, +1.546e-005
179.0, +1.539e-005
180.0, +1.532e-005
181.0, +1.525e-005
182.0, +1.518e-005
183.0, +1.512e-005
184.0, +1.505e-005
185.0, +1.498e-005
186.0, +1.491e-005
187.0, +1.485e-005
188.0, +1.479e-005
189.0, +1.473e-005
190.0, +1.466e-005
191.0, +1.460e-005
192.0, +1.453e-005
193.0, +1.447e-005
194.0, +1.441e-005
195.0, +1.435e-005
196.0, +1.430e-005
197.0, +1.424e-005
198.0, +1.418e-005
199.0, +1.413e-005
200.0, +1.407e-005
201.0, +1.402e-005
202.0, +1.397e-005
203.0, +1.391e-005
204.0, +1.386e-005
205.0, +1.381e-005
206.0, +1.376e-005
207.0, +1.372e-005
208.0, +1.367e-005
209.0, +1.362e-005
210.0, +1.357e-005
211.0, +1.352e-005
212.0, +1.348e-005
213.0, +1.343e-005
214.0, +1.338e-005
215.0, +1.334e-005
216.0, +1.330e-005
217.0, +1.325e-005
218.0, +1.321e-005
219.0, +1.316e-005
220.0, +1.312e-005
221.0, +1.309e-005
222.0, +1.304e-005
223.0, +1.300e-005
224.0, +1.296e-005
225.0, +1.293e-005
226.0, +1.289e-005
227.0, +1.285e-005
228.0, +1.281e-005
229.0, +1.278e-005
230.0, +1.274e-005
231.0, +1.271e-005
232.0, +1.268e-005
233.0, +1.264e-005
234.0, +1.261e-005
235.0, +1.257e-005
236.0, +1.254e-005
237.0, +1.251e-005
238.0, +1.248e-005
239.0, +1.245e-005
240.0, +1.242e-005
241.0, +1.238e-005
242.0, +1.236e-005
243.0, +1.233e-005
244.0, +1.230e-005
245.0, +1.227e-005
246.0, +1.224e-005
247.0, +1.221e-005
248.0, +1.218e-005
249.0, +1.216e-005
250.0, +1.213e-005
251.0, +1.210e-005
252.0, +1.207e-005
253.0, +1.204e-005
254.0, +1.201e-005
255.0, +1.199e-005
256.0, +1.196e-005
257.0, +1.193e-005
258.0, +1.191e-005
259.0, +1.189e-005
260.0, +1.187e-005
261.0, +1.185e-005
262.0, +1.183e-005
263.0, +1.181e-005
264.0, +1.179e-005
265.0, +1.176e-005
266.0, +1.174e-005
267.0, +1.172e-005
268.0, +1.170e-005
269.0, +1.168e-005
270.0, +1.165e-005
271.0, +1.163e-005
272.0, +1.161e-005
273.0, +1.159e-005
274.0, +1.157e-005
275.0, +1.154e-005
276.0, +1.152e-005
277.0, +1.150e-005
278.0, +1.149e-005
279.0, +1.147e-005
280.0, +1.146e-005
281.0, +1.144e-005
282.0, +1.143e-005
283.0, +1.141e-005
284.0, +1.139e-005
285.0, +1.137e-005
286.0, +1.135e-005
287.0, +1.133e-005
288.0, +1.131e-005
289.0, +1.129e-005
290.0, +1.128e-005
291.0, +1.127e-005
292.0, +1.125e-005
293.0, +1.124e-005
294.0, +1.122e-005
295.0, +1.120e-005
296.0, +1.118e-005
297.0, +1.117e-005
298.0, +1.114e-005
299.0, +1.112e-005
300.0, +1.113e-005
*
**
