# Supplementary material for: DFT and CV data of 4-phenyl-substituted dichloro(bis{2-[1-(phenyl)-1H-1,2,3-triazol-4-yl-κN3]pyridine-κN})iron(II) coordination compounds
Source: Data Brief. 2018 Oct 27;21:1458–71. doi: 10.1016/j.dib.2018.10.085 (PMC6234228; doi:10.1016/j.dib.2018.10.085)
Supplement: Supplementary file 4 — Supplementary material. [file mmc4.zip › Fe_CV_raw_data/FeL3-2/50_01.TXT]

Date: 10-Apr-2017
Time: 14:37:27
Label: 
Cyclic Voltammetry

Exp. Conditions:
Init E (mV) = 300
High E (mV) = 300
Low E (mV) = -500
Init P/N = N
V (mV/sec) = 50
Number of Segments = 2
Sample Interval (mV) = 1
Quiet Time (sec) = 10
Sensitivity (A/V) = 1E-5

2 Sets of Data
Total Number of Data Points = 1600
##
Potential (mV), Current (A)

Segment = 1
Negative
Number of Data Points = 800
#
299.0, +2.147e-006
298.0, +2.133e-006
297.0, +2.106e-006
296.0, +2.089e-006
295.0, +2.065e-006
294.0, +2.039e-006
293.0, +2.018e-006
292.0, +1.996e-006
291.0, +1.982e-006
290.0, +1.961e-006
289.0, +1.941e-006
288.0, +1.930e-006
287.0, +1.922e-006
286.0, +1.914e-006
285.0, +1.906e-006
284.0, +1.892e-006
283.0, +1.886e-006
282.0, +1.878e-006
281.0, +1.871e-006
280.0, +1.864e-006
279.0, +1.852e-006
278.0, +1.842e-006
277.0, +1.835e-006
276.0, +1.820e-006
275.0, +1.811e-006
274.0, +1.797e-006
273.0, +1.784e-006
272.0, +1.776e-006
271.0, +1.766e-006
270.0, +1.760e-006
269.0, +1.759e-006
268.0, +1.749e-006
267.0, +1.749e-006
266.0, +1.742e-006
265.0, +1.736e-006
264.0, +1.731e-006
263.0, +1.724e-006
262.0, +1.717e-006
261.0, +1.716e-006
260.0, +1.709e-006
259.0, +1.708e-006
258.0, +1.708e-006
257.0, +1.705e-006
256.0, +1.705e-006
255.0, +1.700e-006
254.0, +1.694e-006
253.0, +1.689e-006
252.0, +1.682e-006
251.0, +1.675e-006
250.0, +1.669e-006
249.0, +1.661e-006
248.0, +1.660e-006
247.0, +1.658e-006
246.0, +1.655e-006
245.0, +1.654e-006
244.0, +1.644e-006
243.0, +1.641e-006
242.0, +1.627e-006
241.0, +1.613e-006
240.0, +1.605e-006
239.0, +1.591e-006
238.0, +1.579e-006
237.0, +1.574e-006
236.0, +1.564e-006
235.0, +1.564e-006
234.0, +1.564e-006
233.0, +1.559e-006
232.0, +1.559e-006
231.0, +1.559e-006
230.0, +1.559e-006
229.0, +1.559e-006
228.0, +1.554e-006
227.0, +1.553e-006
226.0, +1.548e-006
225.0, +1.541e-006
224.0, +1.539e-006
223.0, +1.532e-006
222.0, +1.525e-006
221.0, +1.524e-006
220.0, +1.517e-006
219.0, +1.516e-006
218.0, +1.515e-006
217.0, +1.511e-006
216.0, +1.511e-006
215.0, +1.511e-006
214.0, +1.510e-006
213.0, +1.510e-006
212.0, +1.507e-006
211.0, +1.506e-006
210.0, +1.501e-006
209.0, +1.494e-006
208.0, +1.494e-006
207.0, +1.488e-006
206.0, +1.481e-006
205.0, +1.477e-006
204.0, +1.470e-006
203.0, +1.469e-006
202.0, +1.468e-006
201.0, +1.461e-006
200.0, +1.461e-006
199.0, +1.460e-006
198.0, +1.459e-006
197.0, +1.459e-006
196.0, +1.452e-006
195.0, +1.451e-006
194.0, +1.445e-006
193.0, +1.438e-006
192.0, +1.433e-006
191.0, +1.422e-006
190.0, +1.415e-006
189.0, +1.413e-006
188.0, +1.400e-006
187.0, +1.400e-006
186.0, +1.393e-006
185.0, +1.385e-006
184.0, +1.385e-006
183.0, +1.378e-006
182.0, +1.373e-006
181.0, +1.372e-006
180.0, +1.366e-006
179.0, +1.366e-006
178.0, +1.366e-006
177.0, +1.365e-006
176.0, +1.365e-006
175.0, +1.362e-006
174.0, +1.361e-006
173.0, +1.360e-006
172.0, +1.352e-006
171.0, +1.350e-006
170.0, +1.344e-006
169.0, +1.337e-006
168.0, +1.335e-006
167.0, +1.329e-006
166.0, +1.323e-006
165.0, +1.323e-006
164.0, +1.317e-006
163.0, +1.317e-006
162.0, +1.317e-006
161.0, +1.314e-006
160.0, +1.314e-006
159.0, +1.313e-006
158.0, +1.313e-006
157.0, +1.313e-006
156.0, +1.307e-006
155.0, +1.307e-006
154.0, +1.302e-006
153.0, +1.296e-006
152.0, +1.296e-006
151.0, +1.289e-006
150.0, +1.283e-006
149.0, +1.282e-006
148.0, +1.275e-006
147.0, +1.274e-006
146.0, +1.273e-006
145.0, +1.266e-006
144.0, +1.266e-006
143.0, +1.263e-006
142.0, +1.263e-006
141.0, +1.263e-006
140.0, +1.257e-006
139.0, +1.256e-006
138.0, +1.250e-006
137.0, +1.243e-006
136.0, +1.239e-006
135.0, +1.232e-006
134.0, +1.225e-006
133.0, +1.223e-006
132.0, +1.212e-006
131.0, +1.212e-006
130.0, +1.205e-006
129.0, +1.198e-006
128.0, +1.198e-006
127.0, +1.191e-006
126.0, +1.185e-006
125.0, +1.183e-006
124.0, +1.175e-006
123.0, +1.174e-006
122.0, +1.173e-006
121.0, +1.166e-006
120.0, +1.166e-006
119.0, +1.160e-006
118.0, +1.155e-006
117.0, +1.151e-006
116.0, +1.144e-006
115.0, +1.139e-006
114.0, +1.133e-006
113.0, +1.126e-006
112.0, +1.125e-006
111.0, +1.123e-006
110.0, +1.121e-006
109.0, +1.121e-006
108.0, +1.119e-006
107.0, +1.119e-006
106.0, +1.118e-006
105.0, +1.112e-006
104.0, +1.111e-006
103.0, +1.104e-006
102.0, +1.098e-006
101.0, +1.092e-006
100.0, +1.085e-006
99.0, +1.078e-006
98.0, +1.077e-006
97.0, +1.072e-006
96.0, +1.072e-006
95.0, +1.065e-006
94.0, +1.065e-006
93.0, +1.063e-006
92.0, +1.052e-006
91.0, +1.046e-006
90.0, +1.034e-006
89.0, +1.020e-006
88.0, +1.016e-006
87.0, +1.002e-006
86.0, +9.901e-007
85.0, +9.870e-007
84.0, +9.792e-007
83.0, +9.774e-007
82.0, +9.770e-007
81.0, +9.726e-007
80.0, +9.726e-007
79.0, +9.674e-007
78.0, +9.648e-007
77.0, +9.596e-007
76.0, +9.526e-007
75.0, +9.465e-007
74.0, +9.399e-007
73.0, +9.330e-007
72.0, +9.312e-007
71.0, +9.264e-007
70.0, +9.247e-007
69.0, +9.242e-007
68.0, +9.208e-007
67.0, +9.199e-007
66.0, +9.129e-007
65.0, +9.059e-007
64.0, +8.994e-007
63.0, +8.920e-007
62.0, +8.854e-007
61.0, +8.811e-007
60.0, +8.676e-007
59.0, +8.671e-007
58.0, +8.597e-007
57.0, +8.519e-007
56.0, +8.449e-007
55.0, +8.310e-007
54.0, +8.192e-007
53.0, +8.126e-007
52.0, +7.991e-007
51.0, +7.926e-007
50.0, +7.852e-007
49.0, +7.747e-007
48.0, +7.717e-007
47.0, +7.629e-007
46.0, +7.560e-007
45.0, +7.490e-007
44.0, +7.416e-007
43.0, +7.359e-007
42.0, +7.316e-007
41.0, +7.211e-007
40.0, +7.198e-007
39.0, +7.128e-007
38.0, +7.058e-007
37.0, +6.993e-007
36.0, +6.866e-007
35.0, +6.805e-007
34.0, +6.731e-007
33.0, +6.574e-007
32.0, +6.505e-007
31.0, +6.365e-007
30.0, +6.226e-007
29.0, +6.143e-007
28.0, +6.008e-007
27.0, +5.938e-007
26.0, +5.855e-007
25.0, +5.716e-007
24.0, +5.672e-007
23.0, +5.602e-007
22.0, +5.532e-007
21.0, +5.458e-007
20.0, +5.384e-007
19.0, +5.354e-007
18.0, +5.288e-007
17.0, +5.192e-007
16.0, +5.123e-007
15.0, +5.048e-007
14.0, +4.974e-007
13.0, +4.874e-007
12.0, +4.691e-007
11.0, +4.613e-007
10.0, +4.473e-007
9.0, +4.334e-007
8.0, +4.198e-007
7.0, +4.068e-007
6.0, +3.950e-007
5.0, +3.924e-007
4.0, +3.789e-007
3.0, +3.741e-007
2.0, +3.671e-007
1.0, +3.588e-007
0.0, +3.514e-007
-1.0, +3.387e-007
-2.0, +3.252e-007
-3.0, +3.183e-007
-4.0, +3.087e-007
-5.0, +3.013e-007
-6.0, +2.895e-007
-7.0, +2.734e-007
-8.0, +2.664e-007
-9.0, +2.524e-007
-10.0, +2.385e-007
-11.0, +2.250e-007
-12.0, +2.110e-007
-13.0, +2.032e-007
-14.0, +1.962e-007
-15.0, +1.822e-007
-16.0, +1.796e-007
-17.0, +1.726e-007
-18.0, +1.657e-007
-19.0, +1.587e-007
-20.0, +1.513e-007
-21.0, +1.469e-007
-22.0, +1.434e-007
-23.0, +1.321e-007
-24.0, +1.269e-007
-25.0, +1.199e-007
-26.0, +1.134e-007
-27.0, +1.068e-007
-28.0, +9.548e-008
-29.0, +9.112e-008
-30.0, +7.717e-008
-31.0, +6.147e-008
-32.0, +4.752e-008
-33.0, +3.357e-008
-34.0, +1.962e-008
-35.0, +1.003e-008
-36.0, -3.051e-009
-37.0, -3.051e-009
-38.0, -3.923e-009
-39.0, -6.975e-009
-40.0, -6.975e-009
-41.0, -1.395e-008
-42.0, -2.049e-008
-43.0, -2.747e-008
-44.0, -3.444e-008
-45.0, -4.054e-008
-46.0, -4.447e-008
-47.0, -5.188e-008
-48.0, -5.188e-008
-49.0, -5.580e-008
-50.0, -5.624e-008
-51.0, -5.885e-008
-52.0, -6.583e-008
-53.0, -6.888e-008
-54.0, -7.542e-008
-55.0, -8.240e-008
-56.0, -8.545e-008
-57.0, -9.286e-008
-58.0, -9.722e-008
-59.0, -9.722e-008
-60.0, -1.059e-007
-61.0, -1.064e-007
-62.0, -1.116e-007
-63.0, -1.190e-007
-64.0, -1.234e-007
-65.0, -1.308e-007
-66.0, -1.378e-007
-67.0, -1.404e-007
-68.0, -1.522e-007
-69.0, -1.543e-007
-70.0, -1.613e-007
-71.0, -1.700e-007
-72.0, -1.709e-007
-73.0, -1.779e-007
-74.0, -1.844e-007
-75.0, -1.862e-007
-76.0, -1.927e-007
-77.0, -1.927e-007
-78.0, -1.927e-007
-79.0, -1.984e-007
-80.0, -1.984e-007
-81.0, -2.005e-007
-82.0, -2.010e-007
-83.0, -2.019e-007
-84.0, -2.075e-007
-85.0, -2.080e-007
-86.0, -2.149e-007
-87.0, -2.215e-007
-88.0, -2.219e-007
-89.0, -2.284e-007
-90.0, -2.345e-007
-91.0, -2.359e-007
-92.0, -2.424e-007
-93.0, -2.424e-007
-94.0, -2.428e-007
-95.0, -2.472e-007
-96.0, -2.472e-007
-97.0, -2.472e-007
-98.0, -2.472e-007
-99.0, -2.472e-007
-100.0, -2.516e-007
-101.0, -2.516e-007
-102.0, -2.533e-007
-103.0, -2.590e-007
-104.0, -2.611e-007
-105.0, -2.681e-007
-106.0, -2.751e-007
-107.0, -2.781e-007
-108.0, -2.851e-007
-109.0, -2.904e-007
-110.0, -2.925e-007
-111.0, -3.017e-007
-112.0, -3.021e-007
-113.0, -3.091e-007
-114.0, -3.152e-007
-115.0, -3.222e-007
-116.0, -3.292e-007
-117.0, -3.353e-007
-118.0, -3.379e-007
-119.0, -3.492e-007
-120.0, -3.492e-007
-121.0, -3.566e-007
-122.0, -3.636e-007
-123.0, -3.706e-007
-124.0, -3.810e-007
-125.0, -3.893e-007
-126.0, -3.985e-007
-127.0, -4.124e-007
-128.0, -4.194e-007
-129.0, -4.264e-007
-130.0, -4.333e-007
-131.0, -4.368e-007
-132.0, -4.451e-007
-133.0, -4.456e-007
-134.0, -4.525e-007
-135.0, -4.595e-007
-136.0, -4.665e-007
-137.0, -4.774e-007
-138.0, -4.870e-007
-139.0, -4.970e-007
-140.0, -5.157e-007
-141.0, -5.240e-007
-142.0, -5.380e-007
-143.0, -5.519e-007
-144.0, -5.620e-007
-145.0, -5.777e-007
-146.0, -5.916e-007
-147.0, -5.999e-007
-148.0, -6.125e-007
-149.0, -6.195e-007
-150.0, -6.265e-007
-151.0, -6.356e-007
-152.0, -6.422e-007
-153.0, -6.505e-007
-154.0, -6.579e-007
-155.0, -6.683e-007
-156.0, -6.823e-007
-157.0, -6.962e-007
-158.0, -7.084e-007
-159.0, -7.189e-007
-160.0, -7.294e-007
-161.0, -7.503e-007
-162.0, -7.677e-007
-163.0, -7.817e-007
-164.0, -7.991e-007
-165.0, -8.135e-007
-166.0, -8.340e-007
-167.0, -8.523e-007
-168.0, -8.610e-007
-169.0, -8.806e-007
-170.0, -9.016e-007
-171.0, -9.190e-007
-172.0, -9.439e-007
-173.0, -9.626e-007
-174.0, -9.827e-007
-175.0, -1.002e-006
-176.0, -1.011e-006
-177.0, -1.025e-006
-178.0, -1.039e-006
-179.0, -1.055e-006
-180.0, -1.078e-006
-181.0, -1.099e-006
-182.0, -1.124e-006
-183.0, -1.152e-006
-184.0, -1.172e-006
-185.0, -1.198e-006
-186.0, -1.219e-006
-187.0, -1.234e-006
-188.0, -1.260e-006
-189.0, -1.280e-006
-190.0, -1.301e-006
-191.0, -1.329e-006
-192.0, -1.351e-006
-193.0, -1.373e-006
-194.0, -1.397e-006
-195.0, -1.413e-006
-196.0, -1.436e-006
-197.0, -1.457e-006
-198.0, -1.478e-006
-199.0, -1.502e-006
-200.0, -1.528e-006
-201.0, -1.554e-006
-202.0, -1.577e-006
-203.0, -1.598e-006
-204.0, -1.627e-006
-205.0, -1.648e-006
-206.0, -1.673e-006
-207.0, -1.702e-006
-208.0, -1.728e-006
-209.0, -1.753e-006
-210.0, -1.777e-006
-211.0, -1.798e-006
-212.0, -1.826e-006
-213.0, -1.847e-006
-214.0, -1.868e-006
-215.0, -1.897e-006
-216.0, -1.925e-006
-217.0, -1.950e-006
-218.0, -1.974e-006
-219.0, -1.995e-006
-220.0, -2.024e-006
-221.0, -2.046e-006
-222.0, -2.066e-006
-223.0, -2.089e-006
-224.0, -2.114e-006
-225.0, -2.138e-006
-226.0, -2.159e-006
-227.0, -2.180e-006
-228.0, -2.201e-006
-229.0, -2.215e-006
-230.0, -2.234e-006
-231.0, -2.255e-006
-232.0, -2.276e-006
-233.0, -2.303e-006
-234.0, -2.324e-006
-235.0, -2.344e-006
-236.0, -2.365e-006
-237.0, -2.379e-006
-238.0, -2.395e-006
-239.0, -2.410e-006
-240.0, -2.417e-006
-241.0, -2.432e-006
-242.0, -2.446e-006
-243.0, -2.466e-006
-244.0, -2.487e-006
-245.0, -2.501e-006
-246.0, -2.516e-006
-247.0, -2.533e-006
-248.0, -2.539e-006
-249.0, -2.553e-006
-250.0, -2.561e-006
-251.0, -2.568e-006
-252.0, -2.575e-006
-253.0, -2.581e-006
-254.0, -2.585e-006
-255.0, -2.592e-006
-256.0, -2.592e-006
-257.0, -2.597e-006
-258.0, -2.598e-006
-259.0, -2.598e-006
-260.0, -2.605e-006
-261.0, -2.604e-006
-262.0, -2.611e-006
-263.0, -2.618e-006
-264.0, -2.613e-006
-265.0, -2.619e-006
-266.0, -2.623e-006
-267.0, -2.618e-006
-268.0, -2.625e-006
-269.0, -2.618e-006
-270.0, -2.614e-006
-271.0, -2.616e-006
-272.0, -2.609e-006
-273.0, -2.607e-006
-274.0, -2.605e-006
-275.0, -2.598e-006
-276.0, -2.598e-006
-277.0, -2.594e-006
-278.0, -2.592e-006
-279.0, -2.593e-006
-280.0, -2.591e-006
-281.0, -2.591e-006
-282.0, -2.591e-006
-283.0, -2.590e-006
-284.0, -2.590e-006
-285.0, -2.583e-006
-286.0, -2.577e-006
-287.0, -2.570e-006
-288.0, -2.563e-006
-289.0, -2.556e-006
-290.0, -2.550e-006
-291.0, -2.543e-006
-292.0, -2.543e-006
-293.0, -2.538e-006
-294.0, -2.536e-006
-295.0, -2.535e-006
-296.0, -2.529e-006
-297.0, -2.523e-006
-298.0, -2.516e-006
-299.0, -2.505e-006
-300.0, -2.503e-006
-301.0, -2.490e-006
-302.0, -2.478e-006
-303.0, -2.471e-006
-304.0, -2.462e-006
-305.0, -2.456e-006
-306.0, -2.452e-006
-307.0, -2.445e-006
-308.0, -2.445e-006
-309.0, -2.438e-006
-310.0, -2.436e-006
-311.0, -2.434e-006
-312.0, -2.427e-006
-313.0, -2.420e-006
-314.0, -2.414e-006
-315.0, -2.407e-006
-316.0, -2.407e-006
-317.0, -2.402e-006
-318.0, -2.397e-006
-319.0, -2.397e-006
-320.0, -2.396e-006
-321.0, -2.396e-006
-322.0, -2.396e-006
-323.0, -2.396e-006
-324.0, -2.396e-006
-325.0, -2.392e-006
-326.0, -2.392e-006
-327.0, -2.392e-006
-328.0, -2.385e-006
-329.0, -2.385e-006
-330.0, -2.383e-006
-331.0, -2.377e-006
-332.0, -2.380e-006
-333.0, -2.373e-006
-334.0, -2.367e-006
-335.0, -2.369e-006
-336.0, -2.361e-006
-337.0, -2.358e-006
-338.0, -2.356e-006
-339.0, -2.349e-006
-340.0, -2.349e-006
-341.0, -2.342e-006
-342.0, -2.341e-006
-343.0, -2.341e-006
-344.0, -2.334e-006
-345.0, -2.333e-006
-346.0, -2.328e-006
-347.0, -2.321e-006
-348.0, -2.322e-006
-349.0, -2.315e-006
-350.0, -2.308e-006
-351.0, -2.308e-006
-352.0, -2.302e-006
-353.0, -2.302e-006
-354.0, -2.302e-006
-355.0, -2.300e-006
-356.0, -2.300e-006
-357.0, -2.298e-006
-358.0, -2.298e-006
-359.0, -2.296e-006
-360.0, -2.289e-006
-361.0, -2.287e-006
-362.0, -2.281e-006
-363.0, -2.273e-006
-364.0, -2.269e-006
-365.0, -2.261e-006
-366.0, -2.256e-006
-367.0, -2.255e-006
-368.0, -2.248e-006
-369.0, -2.247e-006
-370.0, -2.244e-006
-371.0, -2.241e-006
-372.0, -2.241e-006
-373.0, -2.234e-006
-374.0, -2.228e-006
-375.0, -2.223e-006
-376.0, -2.216e-006
-377.0, -2.213e-006
-378.0, -2.209e-006
-379.0, -2.202e-006
-380.0, -2.202e-006
-381.0, -2.201e-006
-382.0, -2.201e-006
-383.0, -2.201e-006
-384.0, -2.200e-006
-385.0, -2.200e-006
-386.0, -2.197e-006
-387.0, -2.193e-006
-388.0, -2.193e-006
-389.0, -2.186e-006
-390.0, -2.181e-006
-391.0, -2.175e-006
-392.0, -2.168e-006
-393.0, -2.165e-006
-394.0, -2.161e-006
-395.0, -2.154e-006
-396.0, -2.154e-006
-397.0, -2.152e-006
-398.0, -2.152e-006
-399.0, -2.152e-006
-400.0, -2.149e-006
-401.0, -2.149e-006
-402.0, -2.146e-006
-403.0, -2.141e-006
-404.0, -2.140e-006
-405.0, -2.132e-006
-406.0, -2.126e-006
-407.0, -2.121e-006
-408.0, -2.110e-006
-409.0, -2.106e-006
-410.0, -2.102e-006
-411.0, -2.090e-006
-412.0, -2.087e-006
-413.0, -2.080e-006
-414.0, -2.073e-006
-415.0, -2.072e-006
-416.0, -2.064e-006
-417.0, -2.061e-006
-418.0, -2.060e-006
-419.0, -2.056e-006
-420.0, -2.056e-006
-421.0, -2.054e-006
-422.0, -2.054e-006
-423.0, -2.054e-006
-424.0, -2.047e-006
-425.0, -2.047e-006
-426.0, -2.042e-006
-427.0, -2.036e-006
-428.0, -2.036e-006
-429.0, -2.030e-006
-430.0, -2.024e-006
-431.0, -2.024e-006
-432.0, -2.017e-006
-433.0, -2.015e-006
-434.0, -2.014e-006
-435.0, -2.008e-006
-436.0, -2.008e-006
-437.0, -2.006e-006
-438.0, -2.006e-006
-439.0, -2.006e-006
-440.0, -2.005e-006
-441.0, -2.006e-006
-442.0, -2.006e-006
-443.0, -2.005e-006
-444.0, -2.005e-006
-445.0, -2.005e-006
-446.0, -2.005e-006
-447.0, -2.005e-006
-448.0, -2.005e-006
-449.0, -2.005e-006
-450.0, -2.005e-006
-451.0, -2.005e-006
-452.0, -2.005e-006
-453.0, -2.005e-006
-454.0, -2.005e-006
-455.0, -2.005e-006
-456.0, -2.004e-006
-457.0, -2.004e-006
-458.0, -2.005e-006
-459.0, -2.005e-006
-460.0, -2.005e-006
-461.0, -2.005e-006
-462.0, -2.005e-006
-463.0, -2.005e-006
-464.0, -2.005e-006
-465.0, -2.005e-006
-466.0, -2.005e-006
-467.0, -2.005e-006
-468.0, -2.005e-006
-469.0, -2.005e-006
-470.0, -2.005e-006
-471.0, -2.005e-006
-472.0, -2.005e-006
-473.0, -2.005e-006
-474.0, -2.005e-006
-475.0, -2.005e-006
-476.0, -2.005e-006
-477.0, -2.005e-006
-478.0, -2.005e-006
-479.0, -2.005e-006
-480.0, -2.005e-006
-481.0, -2.006e-006
-482.0, -2.006e-006
-483.0, -2.005e-006
-484.0, -2.005e-006
-485.0, -2.005e-006
-486.0, -2.005e-006
-487.0, -2.005e-006
-488.0, -2.005e-006
-489.0, -2.005e-006
-490.0, -2.006e-006
-491.0, -2.006e-006
-492.0, -2.006e-006
-493.0, -2.006e-006
-494.0, -2.006e-006
-495.0, -2.006e-006
-496.0, -2.005e-006
-497.0, -2.005e-006
-498.0, -2.005e-006
-499.0, -2.006e-006
-500.0, -2.006e-006
*
Segment = 2
Positive
Number of Data Points = 800
#
-499.0, -2.012e-006
-498.0, -1.939e-006
-497.0, -1.879e-006
-496.0, -1.825e-006
-495.0, -1.769e-006
-494.0, -1.719e-006
-493.0, -1.672e-006
-492.0, -1.630e-006
-491.0, -1.588e-006
-490.0, -1.545e-006
-489.0, -1.511e-006
-488.0, -1.482e-006
-487.0, -1.447e-006
-486.0, -1.425e-006
-485.0, -1.397e-006
-484.0, -1.369e-006
-483.0, -1.348e-006
-482.0, -1.321e-006
-481.0, -1.294e-006
-480.0, -1.273e-006
-479.0, -1.247e-006
-478.0, -1.228e-006
-477.0, -1.212e-006
-476.0, -1.192e-006
-475.0, -1.178e-006
-474.0, -1.157e-006
-473.0, -1.137e-006
-472.0, -1.120e-006
-471.0, -1.098e-006
-470.0, -1.080e-006
-469.0, -1.065e-006
-468.0, -1.051e-006
-467.0, -1.044e-006
-466.0, -1.029e-006
-465.0, -1.015e-006
-464.0, -1.008e-006
-463.0, -9.944e-007
-462.0, -9.848e-007
-461.0, -9.644e-007
-460.0, -9.434e-007
-459.0, -9.295e-007
-458.0, -9.129e-007
-457.0, -8.981e-007
-456.0, -8.837e-007
-455.0, -8.654e-007
-454.0, -8.580e-007
-453.0, -8.510e-007
-452.0, -8.427e-007
-451.0, -8.357e-007
-450.0, -8.166e-007
-449.0, -8.035e-007
-448.0, -7.900e-007
-447.0, -7.765e-007
-446.0, -7.625e-007
-445.0, -7.451e-007
-444.0, -7.307e-007
-443.0, -7.272e-007
-442.0, -7.189e-007
-441.0, -7.115e-007
-440.0, -7.032e-007
-439.0, -6.893e-007
-438.0, -6.836e-007
-437.0, -6.731e-007
-436.0, -6.618e-007
-435.0, -6.548e-007
-434.0, -6.461e-007
-433.0, -6.396e-007
-432.0, -6.343e-007
-431.0, -6.239e-007
-430.0, -6.165e-007
-429.0, -6.095e-007
-428.0, -6.025e-007
-427.0, -5.973e-007
-426.0, -5.838e-007
-425.0, -5.790e-007
-424.0, -5.681e-007
-423.0, -5.541e-007
-422.0, -5.428e-007
-421.0, -5.288e-007
-420.0, -5.149e-007
-419.0, -5.079e-007
-418.0, -4.905e-007
-417.0, -4.835e-007
-416.0, -4.769e-007
-415.0, -4.674e-007
-414.0, -4.604e-007
-413.0, -4.534e-007
-412.0, -4.464e-007
-411.0, -4.460e-007
-410.0, -4.364e-007
-409.0, -4.303e-007
-408.0, -4.233e-007
-407.0, -4.124e-007
-406.0, -4.054e-007
-405.0, -3.915e-007
-404.0, -3.775e-007
-403.0, -3.701e-007
-402.0, -3.597e-007
-401.0, -3.527e-007
-400.0, -3.427e-007
-399.0, -3.287e-007
-398.0, -3.222e-007
-397.0, -3.148e-007
-396.0, -3.078e-007
-395.0, -3.030e-007
-394.0, -2.890e-007
-393.0, -2.821e-007
-392.0, -2.751e-007
-391.0, -2.677e-007
-390.0, -2.611e-007
-389.0, -2.516e-007
-388.0, -2.428e-007
-387.0, -2.415e-007
-386.0, -2.345e-007
-385.0, -2.276e-007
-384.0, -2.206e-007
-383.0, -2.119e-007
-382.0, -2.075e-007
-381.0, -1.957e-007
-380.0, -1.831e-007
-379.0, -1.766e-007
-378.0, -1.626e-007
-377.0, -1.513e-007
-376.0, -1.391e-007
-375.0, -1.251e-007
-374.0, -1.177e-007
-373.0, -1.051e-007
-372.0, -9.068e-008
-371.0, -8.414e-008
-370.0, -7.455e-008
-369.0, -6.758e-008
-368.0, -6.060e-008
-367.0, -5.232e-008
-366.0, -5.101e-008
-365.0, -4.403e-008
-364.0, -3.662e-008
-363.0, -3.008e-008
-362.0, -2.311e-008
-361.0, -1.613e-008
-360.0, -1.046e-008
-359.0, +1.743e-009
-358.0, +1.743e-009
-357.0, +1.482e-008
-356.0, +2.834e-008
-355.0, +4.229e-008
-354.0, +5.624e-008
-353.0, +7.019e-008
-352.0, +8.022e-008
-351.0, +1.007e-007
-350.0, +1.081e-007
-349.0, +1.160e-007
-348.0, +1.229e-007
-347.0, +1.299e-007
-346.0, +1.391e-007
-345.0, +1.447e-007
-344.0, +1.508e-007
-343.0, +1.583e-007
-342.0, +1.648e-007
-341.0, +1.718e-007
-340.0, +1.787e-007
-339.0, +1.835e-007
-338.0, +1.966e-007
-337.0, +2.005e-007
-336.0, +2.093e-007
-335.0, +2.236e-007
-334.0, +2.372e-007
-333.0, +2.511e-007
-332.0, +2.651e-007
-331.0, +2.729e-007
-330.0, +2.908e-007
-329.0, +3.004e-007
-328.0, +3.074e-007
-327.0, +3.148e-007
-326.0, +3.217e-007
-325.0, +3.287e-007
-324.0, +3.361e-007
-323.0, +3.374e-007
-322.0, +3.470e-007
-321.0, +3.527e-007
-320.0, +3.597e-007
-319.0, +3.666e-007
-318.0, +3.736e-007
-317.0, +3.802e-007
-316.0, +3.867e-007
-315.0, +3.867e-007
-314.0, +3.985e-007
-313.0, +4.050e-007
-312.0, +4.150e-007
-311.0, +4.290e-007
-310.0, +4.425e-007
-309.0, +4.560e-007
-308.0, +4.700e-007
-307.0, +4.735e-007
-306.0, +4.861e-007
-305.0, +4.909e-007
-304.0, +4.974e-007
-303.0, +5.048e-007
-302.0, +5.118e-007
-301.0, +5.188e-007
-300.0, +5.258e-007
-299.0, +5.275e-007
-298.0, +5.389e-007
-297.0, +5.415e-007
-296.0, +5.476e-007
-295.0, +5.545e-007
-294.0, +5.611e-007
-293.0, +5.681e-007
-292.0, +5.750e-007
-291.0, +5.768e-007
-290.0, +5.881e-007
-289.0, +5.933e-007
-288.0, +6.029e-007
-287.0, +6.165e-007
-286.0, +6.269e-007
-285.0, +6.409e-007
-284.0, +6.548e-007
-283.0, +6.622e-007
-282.0, +6.784e-007
-281.0, +6.893e-007
-280.0, +6.971e-007
-279.0, +7.076e-007
-278.0, +7.145e-007
-277.0, +7.228e-007
-276.0, +7.333e-007
-275.0, +7.381e-007
-274.0, +7.455e-007
-273.0, +7.525e-007
-272.0, +7.616e-007
-271.0, +7.756e-007
-270.0, +7.878e-007
-269.0, +8.048e-007
-268.0, +8.205e-007
-267.0, +8.344e-007
-266.0, +8.549e-007
-265.0, +8.702e-007
-264.0, +8.841e-007
-263.0, +8.985e-007
-262.0, +9.059e-007
-261.0, +9.190e-007
-260.0, +9.325e-007
-259.0, +9.399e-007
-258.0, +9.513e-007
-257.0, +9.587e-007
-256.0, +9.726e-007
-255.0, +9.936e-007
-254.0, +1.009e-006
-253.0, +1.029e-006
-252.0, +1.050e-006
-251.0, +1.070e-006
-250.0, +1.091e-006
-249.0, +1.105e-006
-248.0, +1.119e-006
-247.0, +1.138e-006
-246.0, +1.149e-006
-245.0, +1.167e-006
-244.0, +1.188e-006
-243.0, +1.208e-006
-242.0, +1.235e-006
-241.0, +1.256e-006
-240.0, +1.272e-006
-239.0, +1.296e-006
-238.0, +1.312e-006
-237.0, +1.327e-006
-236.0, +1.345e-006
-235.0, +1.359e-006
-234.0, +1.381e-006
-233.0, +1.402e-006
-232.0, +1.423e-006
-231.0, +1.444e-006
-230.0, +1.465e-006
-229.0, +1.488e-006
-228.0, +1.510e-006
-227.0, +1.524e-006
-226.0, +1.552e-006
-225.0, +1.573e-006
-224.0, +1.593e-006
-223.0, +1.621e-006
-222.0, +1.642e-006
-221.0, +1.664e-006
-220.0, +1.692e-006
-219.0, +1.705e-006
-218.0, +1.725e-006
-217.0, +1.744e-006
-216.0, +1.765e-006
-215.0, +1.788e-006
-214.0, +1.810e-006
-213.0, +1.831e-006
-212.0, +1.854e-006
-211.0, +1.876e-006
-210.0, +1.899e-006
-209.0, +1.914e-006
-208.0, +1.937e-006
-207.0, +1.963e-006
-206.0, +1.984e-006
-205.0, +2.011e-006
-204.0, +2.033e-006
-203.0, +2.053e-006
-202.0, +2.080e-006
-201.0, +2.097e-006
-200.0, +2.111e-006
-199.0, +2.132e-006
-198.0, +2.146e-006
-197.0, +2.167e-006
-196.0, +2.190e-006
-195.0, +2.211e-006
-194.0, +2.232e-006
-193.0, +2.252e-006
-192.0, +2.273e-006
-191.0, +2.298e-006
-190.0, +2.316e-006
-189.0, +2.335e-006
-188.0, +2.352e-006
-187.0, +2.373e-006
-186.0, +2.396e-006
-185.0, +2.411e-006
-184.0, +2.427e-006
-183.0, +2.444e-006
-182.0, +2.458e-006
-181.0, +2.475e-006
-180.0, +2.489e-006
-179.0, +2.502e-006
-178.0, +2.516e-006
-177.0, +2.524e-006
-176.0, +2.539e-006
-175.0, +2.560e-006
-174.0, +2.574e-006
-173.0, +2.588e-006
-172.0, +2.606e-006
-171.0, +2.625e-006
-170.0, +2.645e-006
-169.0, +2.658e-006
-168.0, +2.665e-006
-167.0, +2.678e-006
-166.0, +2.687e-006
-165.0, +2.697e-006
-164.0, +2.706e-006
-163.0, +2.720e-006
-162.0, +2.734e-006
-161.0, +2.747e-006
-160.0, +2.761e-006
-159.0, +2.779e-006
-158.0, +2.791e-006
-157.0, +2.804e-006
-156.0, +2.812e-006
-155.0, +2.819e-006
-154.0, +2.832e-006
-153.0, +2.841e-006
-152.0, +2.848e-006
-151.0, +2.856e-006
-150.0, +2.863e-006
-149.0, +2.870e-006
-148.0, +2.877e-006
-147.0, +2.878e-006
-146.0, +2.884e-006
-145.0, +2.887e-006
-144.0, +2.894e-006
-143.0, +2.900e-006
-142.0, +2.907e-006
-141.0, +2.914e-006
-140.0, +2.921e-006
-139.0, +2.921e-006
-138.0, +2.930e-006
-137.0, +2.930e-006
-136.0, +2.933e-006
-135.0, +2.940e-006
-134.0, +2.942e-006
-133.0, +2.949e-006
-132.0, +2.956e-006
-131.0, +2.959e-006
-130.0, +2.973e-006
-129.0, +2.977e-006
-128.0, +2.980e-006
-127.0, +2.992e-006
-126.0, +2.996e-006
-125.0, +3.003e-006
-124.0, +3.009e-006
-123.0, +3.009e-006
-122.0, +3.016e-006
-121.0, +3.020e-006
-120.0, +3.019e-006
-119.0, +3.023e-006
-118.0, +3.022e-006
-117.0, +3.023e-006
-116.0, +3.023e-006
-115.0, +3.023e-006
-114.0, +3.024e-006
-113.0, +3.025e-006
-112.0, +3.025e-006
-111.0, +3.026e-006
-110.0, +3.026e-006
-109.0, +3.026e-006
-108.0, +3.026e-006
-107.0, +3.026e-006
-106.0, +3.028e-006
-105.0, +3.028e-006
-104.0, +3.027e-006
-103.0, +3.027e-006
-102.0, +3.026e-006
-101.0, +3.027e-006
-100.0, +3.027e-006
-99.0, +3.025e-006
-98.0, +3.026e-006
-97.0, +3.026e-006
-96.0, +3.026e-006
-95.0, +3.028e-006
-94.0, +3.028e-006
-93.0, +3.028e-006
-92.0, +3.028e-006
-91.0, +3.027e-006
-90.0, +3.027e-006
-89.0, +3.027e-006
-88.0, +3.025e-006
-87.0, +3.025e-006
-86.0, +3.024e-006
-85.0, +3.024e-006
-84.0, +3.024e-006
-83.0, +3.024e-006
-82.0, +3.024e-006
-81.0, +3.024e-006
-80.0, +3.024e-006
-79.0, +3.024e-006
-78.0, +3.024e-006
-77.0, +3.024e-006
-76.0, +3.024e-006
-75.0, +3.023e-006
-74.0, +3.023e-006
-73.0, +3.023e-006
-72.0, +3.023e-006
-71.0, +3.024e-006
-70.0, +3.023e-006
-69.0, +3.023e-006
-68.0, +3.023e-006
-67.0, +3.023e-006
-66.0, +3.023e-006
-65.0, +3.023e-006
-64.0, +3.023e-006
-63.0, +3.023e-006
-62.0, +3.022e-006
-61.0, +3.023e-006
-60.0, +3.023e-006
-59.0, +3.023e-006
-58.0, +3.022e-006
-57.0, +3.022e-006
-56.0, +3.022e-006
-55.0, +3.023e-006
-54.0, +3.021e-006
-53.0, +3.022e-006
-52.0, +3.022e-006
-51.0, +3.022e-006
-50.0, +3.022e-006
-49.0, +3.022e-006
-48.0, +3.022e-006
-47.0, +3.024e-006
-46.0, +3.023e-006
-45.0, +3.023e-006
-44.0, +3.024e-006
-43.0, +3.024e-006
-42.0, +3.024e-006
-41.0, +3.023e-006
-40.0, +3.023e-006
-39.0, +3.024e-006
-38.0, +3.023e-006
-37.0, +3.023e-006
-36.0, +3.023e-006
-35.0, +3.023e-006
-34.0, +3.024e-006
-33.0, +3.023e-006
-32.0, +3.023e-006
-31.0, +3.025e-006
-30.0, +3.025e-006
-29.0, +3.025e-006
-28.0, +3.025e-006
-27.0, +3.025e-006
-26.0, +3.029e-006
-25.0, +3.029e-006
-24.0, +3.029e-006
-23.0, +3.033e-006
-22.0, +3.033e-006
-21.0, +3.040e-006
-20.0, +3.045e-006
-19.0, +3.043e-006
-18.0, +3.050e-006
-17.0, +3.051e-006
-16.0, +3.053e-006
-15.0, +3.060e-006
-14.0, +3.058e-006
-13.0, +3.060e-006
-12.0, +3.065e-006
-11.0, +3.065e-006
-10.0, +3.070e-006
-9.0, +3.070e-006
-8.0, +3.070e-006
-7.0, +3.072e-006
-6.0, +3.072e-006
-5.0, +3.072e-006
-4.0, +3.073e-006
-3.0, +3.073e-006
-2.0, +3.073e-006
-1.0, +3.073e-006
0.0, +3.074e-006
1.0, +3.081e-006
2.0, +3.081e-006
3.0, +3.088e-006
4.0, +3.092e-006
5.0, +3.094e-006
6.0, +3.101e-006
7.0, +3.103e-006
8.0, +3.103e-006
9.0, +3.109e-006
10.0, +3.105e-006
11.0, +3.108e-006
12.0, +3.113e-006
13.0, +3.112e-006
14.0, +3.115e-006
15.0, +3.116e-006
16.0, +3.116e-006
17.0, +3.121e-006
18.0, +3.120e-006
19.0, +3.121e-006
20.0, +3.121e-006
21.0, +3.121e-006
22.0, +3.122e-006
23.0, +3.123e-006
24.0, +3.123e-006
25.0, +3.126e-006
26.0, +3.126e-006
27.0, +3.131e-006
28.0, +3.132e-006
29.0, +3.131e-006
30.0, +3.137e-006
31.0, +3.137e-006
32.0, +3.138e-006
33.0, +3.144e-006
34.0, +3.139e-006
35.0, +3.144e-006
36.0, +3.149e-006
37.0, +3.142e-006
38.0, +3.149e-006
39.0, +3.148e-006
40.0, +3.144e-006
41.0, +3.150e-006
42.0, +3.145e-006
43.0, +3.145e-006
44.0, +3.151e-006
45.0, +3.145e-006
46.0, +3.149e-006
47.0, +3.146e-006
48.0, +3.146e-006
49.0, +3.151e-006
50.0, +3.145e-006
51.0, +3.144e-006
52.0, +3.148e-006
53.0, +3.142e-006
54.0, +3.146e-006
55.0, +3.141e-006
56.0, +3.136e-006
57.0, +3.139e-006
58.0, +3.133e-006
59.0, +3.130e-006
60.0, +3.131e-006
61.0, +3.126e-006
62.0, +3.126e-006
63.0, +3.125e-006
64.0, +3.123e-006
65.0, +3.123e-006
66.0, +3.122e-006
67.0, +3.121e-006
68.0, +3.121e-006
69.0, +3.119e-006
70.0, +3.119e-006
71.0, +3.117e-006
72.0, +3.116e-006
73.0, +3.116e-006
74.0, +3.110e-006
75.0, +3.109e-006
76.0, +3.106e-006
77.0, +3.100e-006
78.0, +3.101e-006
79.0, +3.095e-006
80.0, +3.089e-006
81.0, +3.090e-006
82.0, +3.083e-006
83.0, +3.081e-006
84.0, +3.081e-006
85.0, +3.075e-006
86.0, +3.075e-006
87.0, +3.074e-006
88.0, +3.073e-006
89.0, +3.073e-006
90.0, +3.073e-006
91.0, +3.073e-006
92.0, +3.073e-006
93.0, +3.073e-006
94.0, +3.073e-006
95.0, +3.072e-006
96.0, +3.072e-006
97.0, +3.073e-006
98.0, +3.067e-006
99.0, +3.067e-006
100.0, +3.067e-006
101.0, +3.061e-006
102.0, +3.061e-006
103.0, +3.054e-006
104.0, +3.047e-006
105.0, +3.050e-006
106.0, +3.044e-006
107.0, +3.037e-006
108.0, +3.036e-006
109.0, +3.029e-006
110.0, +3.029e-006
111.0, +3.029e-006
112.0, +3.024e-006
113.0, +3.024e-006
114.0, +3.024e-006
115.0, +3.024e-006
116.0, +3.023e-006
117.0, +3.023e-006
118.0, +3.023e-006
119.0, +3.022e-006
120.0, +3.021e-006
121.0, +3.021e-006
122.0, +3.015e-006
123.0, +3.015e-006
124.0, +3.011e-006
125.0, +3.004e-006
126.0, +3.006e-006
127.0, +2.999e-006
128.0, +2.992e-006
129.0, +2.992e-006
130.0, +2.982e-006
131.0, +2.978e-006
132.0, +2.978e-006
133.0, +2.968e-006
134.0, +2.968e-006
135.0, +2.964e-006
136.0, +2.961e-006
137.0, +2.964e-006
138.0, +2.957e-006
139.0, +2.955e-006
140.0, +2.955e-006
141.0, +2.948e-006
142.0, +2.949e-006
143.0, +2.945e-006
144.0, +2.939e-006
145.0, +2.940e-006
146.0, +2.935e-006
147.0, +2.932e-006
148.0, +2.931e-006
149.0, +2.928e-006
150.0, +2.928e-006
151.0, +2.928e-006
152.0, +2.927e-006
153.0, +2.927e-006
154.0, +2.927e-006
155.0, +2.927e-006
156.0, +2.927e-006
157.0, +2.925e-006
158.0, +2.925e-006
159.0, +2.925e-006
160.0, +2.925e-006
161.0, +2.925e-006
162.0, +2.920e-006
163.0, +2.920e-006
164.0, +2.920e-006
165.0, +2.915e-006
166.0, +2.916e-006
167.0, +2.912e-006
168.0, +2.908e-006
169.0, +2.913e-006
170.0, +2.906e-006
171.0, +2.904e-006
172.0, +2.903e-006
173.0, +2.896e-006
174.0, +2.898e-006
175.0, +2.896e-006
176.0, +2.889e-006
177.0, +2.891e-006
178.0, +2.887e-006
179.0, +2.886e-006
180.0, +2.886e-006
181.0, +2.880e-006
182.0, +2.880e-006
183.0, +2.880e-006
184.0, +2.878e-006
185.0, +2.878e-006
186.0, +2.877e-006
187.0, +2.877e-006
188.0, +2.877e-006
189.0, +2.877e-006
190.0, +2.877e-006
191.0, +2.877e-006
192.0, +2.877e-006
193.0, +2.878e-006
194.0, +2.878e-006
195.0, +2.878e-006
196.0, +2.878e-006
197.0, +2.878e-006
198.0, +2.878e-006
199.0, +2.877e-006
200.0, +2.877e-006
201.0, +2.877e-006
202.0, +2.876e-006
203.0, +2.876e-006
204.0, +2.876e-006
205.0, +2.875e-006
206.0, +2.876e-006
207.0, +2.876e-006
208.0, +2.876e-006
209.0, +2.876e-006
210.0, +2.872e-006
211.0, +2.872e-006
212.0, +2.873e-006
213.0, +2.871e-006
214.0, +2.871e-006
215.0, +2.869e-006
216.0, +2.868e-006
217.0, +2.871e-006
218.0, +2.867e-006
219.0, +2.867e-006
220.0, +2.869e-006
221.0, +2.862e-006
222.0, +2.864e-006
223.0, +2.860e-006
224.0, +2.856e-006
225.0, +2.859e-006
226.0, +2.853e-006
227.0, +2.853e-006
228.0, +2.855e-006
229.0, +2.849e-006
230.0, +2.854e-006
231.0, +2.852e-006
232.0, +2.847e-006
233.0, +2.853e-006
234.0, +2.846e-006
235.0, +2.846e-006
236.0, +2.847e-006
237.0, +2.840e-006
238.0, +2.846e-006
239.0, +2.844e-006
240.0, +2.839e-006
241.0, +2.840e-006
242.0, +2.837e-006
243.0, +2.839e-006
244.0, +2.839e-006
245.0, +2.832e-006
246.0, +2.835e-006
247.0, +2.835e-006
248.0, +2.834e-006
249.0, +2.835e-006
250.0, +2.832e-006
251.0, +2.833e-006
252.0, +2.833e-006
253.0, +2.831e-006
254.0, +2.832e-006
255.0, +2.832e-006
256.0, +2.831e-006
257.0, +2.831e-006
258.0, +2.830e-006
259.0, +2.830e-006
260.0, +2.830e-006
261.0, +2.829e-006
262.0, +2.831e-006
263.0, +2.831e-006
264.0, +2.831e-006
265.0, +2.831e-006
266.0, +2.830e-006
267.0, +2.830e-006
268.0, +2.830e-006
269.0, +2.829e-006
270.0, +2.829e-006
271.0, +2.829e-006
272.0, +2.829e-006
273.0, +2.830e-006
274.0, +2.829e-006
275.0, +2.829e-006
276.0, +2.829e-006
277.0, +2.829e-006
278.0, +2.830e-006
279.0, +2.829e-006
280.0, +2.829e-006
281.0, +2.830e-006
282.0, +2.829e-006
283.0, +2.830e-006
284.0, +2.830e-006
285.0, +2.830e-006
286.0, +2.832e-006
287.0, +2.832e-006
288.0, +2.832e-006
289.0, +2.835e-006
290.0, +2.834e-006
291.0, +2.836e-006
292.0, +2.837e-006
293.0, +2.835e-006
294.0, +2.836e-006
295.0, +2.836e-006
296.0, +2.833e-006
297.0, +2.834e-006
298.0, +2.833e-006
299.0, +2.833e-006
300.0, +2.833e-006
*
**
