# Supplementary material for: DFT and CV data of 4-phenyl-substituted dichloro(bis{2-[1-(phenyl)-1H-1,2,3-triazol-4-yl-κN3]pyridine-κN})iron(II) coordination compounds
Source: Data Brief. 2018 Oct 27;21:1458–71. doi: 10.1016/j.dib.2018.10.085 (PMC6234228; doi:10.1016/j.dib.2018.10.085)
Supplement: Supplementary file 4 — Supplementary material. [file mmc4.zip › Fe_CV_raw_data/FeL3-2/500_01.TXT]

Date: 10-Apr-2017
Time: 14:43:56
Label: 
Cyclic Voltammetry

Exp. Conditions:
Init E (mV) = 300
High E (mV) = 300
Low E (mV) = -500
Init P/N = N
V (mV/sec) = 500
Number of Segments = 2
Sample Interval (mV) = 1
Quiet Time (sec) = 10
Sensitivity (A/V) = 1E-5

2 Sets of Data
Total Number of Data Points = 1600
##
Potential (mV), Current (A)

Segment = 1
Negative
Number of Data Points = 800
#
299.0, +1.687e-006
298.0, +1.503e-006
297.0, +1.374e-006
296.0, +1.254e-006
295.0, +1.140e-006
294.0, +1.039e-006
293.0, +9.622e-007
292.0, +8.933e-007
291.0, +8.388e-007
290.0, +8.035e-007
289.0, +7.647e-007
288.0, +7.342e-007
287.0, +7.010e-007
286.0, +6.688e-007
285.0, +6.439e-007
284.0, +6.147e-007
283.0, +5.872e-007
282.0, +5.685e-007
281.0, +5.423e-007
280.0, +5.275e-007
279.0, +5.136e-007
278.0, +4.944e-007
277.0, +4.748e-007
276.0, +4.538e-007
275.0, +4.320e-007
274.0, +4.120e-007
273.0, +3.911e-007
272.0, +3.728e-007
271.0, +3.605e-007
270.0, +3.483e-007
269.0, +3.361e-007
268.0, +3.235e-007
267.0, +3.139e-007
266.0, +2.973e-007
265.0, +2.764e-007
264.0, +2.555e-007
263.0, +2.385e-007
262.0, +2.197e-007
261.0, +2.058e-007
260.0, +1.866e-007
259.0, +1.753e-007
258.0, +1.683e-007
257.0, +1.548e-007
256.0, +1.426e-007
255.0, +1.317e-007
254.0, +1.142e-007
253.0, +1.072e-007
252.0, +9.330e-008
251.0, +8.458e-008
250.0, +7.019e-008
249.0, +5.450e-008
248.0, +4.054e-008
247.0, +2.921e-008
246.0, +1.090e-008
245.0, -8.718e-010
244.0, -2.005e-008
243.0, -2.659e-008
242.0, -3.357e-008
241.0, -4.316e-008
240.0, -4.926e-008
239.0, -5.668e-008
238.0, -6.670e-008
237.0, -7.368e-008
236.0, -8.763e-008
235.0, -1.003e-007
234.0, -1.116e-007
233.0, -1.325e-007
232.0, -1.426e-007
231.0, -1.539e-007
230.0, -1.696e-007
229.0, -1.770e-007
228.0, -1.910e-007
227.0, -2.014e-007
226.0, -2.084e-007
225.0, -2.232e-007
224.0, -2.319e-007
223.0, -2.376e-007
222.0, -2.476e-007
221.0, -2.494e-007
220.0, -2.594e-007
219.0, -2.659e-007
218.0, -2.712e-007
217.0, -2.851e-007
216.0, -2.978e-007
215.0, -3.091e-007
214.0, -3.261e-007
213.0, -3.335e-007
212.0, -3.462e-007
211.0, -3.557e-007
210.0, -3.623e-007
209.0, -3.767e-007
208.0, -3.867e-007
207.0, -3.972e-007
206.0, -4.142e-007
205.0, -4.229e-007
204.0, -4.364e-007
203.0, -4.442e-007
202.0, -4.460e-007
201.0, -4.565e-007
200.0, -4.621e-007
199.0, -4.660e-007
198.0, -4.778e-007
197.0, -4.848e-007
196.0, -5.027e-007
195.0, -5.175e-007
194.0, -5.306e-007
193.0, -5.458e-007
192.0, -5.589e-007
191.0, -5.681e-007
190.0, -5.816e-007
189.0, -5.842e-007
188.0, -5.938e-007
187.0, -5.986e-007
186.0, -6.056e-007
185.0, -6.138e-007
184.0, -6.208e-007
183.0, -6.260e-007
182.0, -6.361e-007
181.0, -6.383e-007
180.0, -6.470e-007
179.0, -6.522e-007
178.0, -6.587e-007
177.0, -6.723e-007
176.0, -6.836e-007
175.0, -6.945e-007
174.0, -7.076e-007
173.0, -7.145e-007
172.0, -7.237e-007
171.0, -7.302e-007
170.0, -7.311e-007
169.0, -7.424e-007
168.0, -7.429e-007
167.0, -7.547e-007
166.0, -7.682e-007
165.0, -7.812e-007
164.0, -7.956e-007
163.0, -8.092e-007
162.0, -8.144e-007
161.0, -8.296e-007
160.0, -8.327e-007
159.0, -8.379e-007
158.0, -8.440e-007
157.0, -8.506e-007
156.0, -8.619e-007
155.0, -8.706e-007
154.0, -8.798e-007
153.0, -8.998e-007
152.0, -9.064e-007
151.0, -9.173e-007
150.0, -9.295e-007
149.0, -9.373e-007
148.0, -9.495e-007
147.0, -9.596e-007
146.0, -9.622e-007
145.0, -9.800e-007
144.0, -9.883e-007
143.0, -9.975e-007
142.0, -1.006e-006
141.0, -1.012e-006
140.0, -1.019e-006
139.0, -1.025e-006
138.0, -1.025e-006
137.0, -1.035e-006
136.0, -1.042e-006
135.0, -1.050e-006
134.0, -1.061e-006
133.0, -1.068e-006
132.0, -1.080e-006
131.0, -1.089e-006
130.0, -1.096e-006
129.0, -1.109e-006
128.0, -1.120e-006
127.0, -1.130e-006
126.0, -1.147e-006
125.0, -1.157e-006
124.0, -1.174e-006
123.0, -1.185e-006
122.0, -1.193e-006
121.0, -1.203e-006
120.0, -1.210e-006
119.0, -1.213e-006
118.0, -1.224e-006
117.0, -1.227e-006
116.0, -1.237e-006
115.0, -1.244e-006
114.0, -1.251e-006
113.0, -1.266e-006
112.0, -1.273e-006
111.0, -1.281e-006
110.0, -1.294e-006
109.0, -1.307e-006
108.0, -1.321e-006
107.0, -1.335e-006
106.0, -1.341e-006
105.0, -1.362e-006
104.0, -1.373e-006
103.0, -1.385e-006
102.0, -1.392e-006
101.0, -1.399e-006
100.0, -1.406e-006
99.0, -1.413e-006
98.0, -1.414e-006
97.0, -1.424e-006
96.0, -1.431e-006
95.0, -1.442e-006
94.0, -1.454e-006
93.0, -1.463e-006
92.0, -1.477e-006
91.0, -1.490e-006
90.0, -1.498e-006
89.0, -1.512e-006
88.0, -1.523e-006
87.0, -1.535e-006
86.0, -1.552e-006
85.0, -1.566e-006
84.0, -1.581e-006
83.0, -1.594e-006
82.0, -1.600e-006
81.0, -1.614e-006
80.0, -1.620e-006
79.0, -1.629e-006
78.0, -1.640e-006
77.0, -1.649e-006
76.0, -1.666e-006
75.0, -1.679e-006
74.0, -1.694e-006
73.0, -1.712e-006
72.0, -1.726e-006
71.0, -1.736e-006
70.0, -1.752e-006
69.0, -1.758e-006
68.0, -1.773e-006
67.0, -1.780e-006
66.0, -1.789e-006
65.0, -1.803e-006
64.0, -1.816e-006
63.0, -1.827e-006
62.0, -1.842e-006
61.0, -1.849e-006
60.0, -1.863e-006
59.0, -1.875e-006
58.0, -1.885e-006
57.0, -1.904e-006
56.0, -1.919e-006
55.0, -1.935e-006
54.0, -1.955e-006
53.0, -1.969e-006
52.0, -1.984e-006
51.0, -1.995e-006
50.0, -2.002e-006
49.0, -2.017e-006
48.0, -2.025e-006
47.0, -2.039e-006
46.0, -2.058e-006
45.0, -2.077e-006
44.0, -2.098e-006
43.0, -2.114e-006
42.0, -2.127e-006
41.0, -2.147e-006
40.0, -2.162e-006
39.0, -2.170e-006
38.0, -2.183e-006
37.0, -2.195e-006
36.0, -2.210e-006
35.0, -2.225e-006
34.0, -2.239e-006
33.0, -2.256e-006
32.0, -2.270e-006
31.0, -2.284e-006
30.0, -2.302e-006
29.0, -2.317e-006
28.0, -2.336e-006
27.0, -2.351e-006
26.0, -2.363e-006
25.0, -2.384e-006
24.0, -2.402e-006
23.0, -2.414e-006
22.0, -2.433e-006
21.0, -2.445e-006
20.0, -2.465e-006
19.0, -2.484e-006
18.0, -2.499e-006
17.0, -2.519e-006
16.0, -2.539e-006
15.0, -2.553e-006
14.0, -2.574e-006
13.0, -2.586e-006
12.0, -2.600e-006
11.0, -2.614e-006
10.0, -2.627e-006
9.0, -2.648e-006
8.0, -2.669e-006
7.0, -2.688e-006
6.0, -2.710e-006
5.0, -2.731e-006
4.0, -2.754e-006
3.0, -2.769e-006
2.0, -2.786e-006
1.0, -2.815e-006
0.0, -2.839e-006
-1.0, -2.861e-006
-2.0, -2.886e-006
-3.0, -2.908e-006
-4.0, -2.936e-006
-5.0, -2.954e-006
-6.0, -2.961e-006
-7.0, -2.975e-006
-8.0, -2.988e-006
-9.0, -2.998e-006
-10.0, -3.015e-006
-11.0, -3.028e-006
-12.0, -3.043e-006
-13.0, -3.061e-006
-14.0, -3.082e-006
-15.0, -3.105e-006
-16.0, -3.125e-006
-17.0, -3.145e-006
-18.0, -3.168e-006
-19.0, -3.188e-006
-20.0, -3.213e-006
-21.0, -3.229e-006
-22.0, -3.249e-006
-23.0, -3.276e-006
-24.0, -3.298e-006
-25.0, -3.317e-006
-26.0, -3.342e-006
-27.0, -3.358e-006
-28.0, -3.377e-006
-29.0, -3.391e-006
-30.0, -3.405e-006
-31.0, -3.428e-006
-32.0, -3.447e-006
-33.0, -3.470e-006
-34.0, -3.496e-006
-35.0, -3.517e-006
-36.0, -3.544e-006
-37.0, -3.565e-006
-38.0, -3.579e-006
-39.0, -3.608e-006
-40.0, -3.627e-006
-41.0, -3.647e-006
-42.0, -3.672e-006
-43.0, -3.692e-006
-44.0, -3.714e-006
-45.0, -3.736e-006
-46.0, -3.751e-006
-47.0, -3.774e-006
-48.0, -3.788e-006
-49.0, -3.805e-006
-50.0, -3.824e-006
-51.0, -3.840e-006
-52.0, -3.866e-006
-53.0, -3.887e-006
-54.0, -3.901e-006
-55.0, -3.929e-006
-56.0, -3.950e-006
-57.0, -3.971e-006
-58.0, -3.999e-006
-59.0, -4.013e-006
-60.0, -4.034e-006
-61.0, -4.054e-006
-62.0, -4.074e-006
-63.0, -4.095e-006
-64.0, -4.112e-006
-65.0, -4.130e-006
-66.0, -4.154e-006
-67.0, -4.168e-006
-68.0, -4.189e-006
-69.0, -4.203e-006
-70.0, -4.222e-006
-71.0, -4.247e-006
-72.0, -4.263e-006
-73.0, -4.280e-006
-74.0, -4.303e-006
-75.0, -4.317e-006
-76.0, -4.339e-006
-77.0, -4.353e-006
-78.0, -4.363e-006
-79.0, -4.382e-006
-80.0, -4.395e-006
-81.0, -4.412e-006
-82.0, -4.434e-006
-83.0, -4.448e-006
-84.0, -4.471e-006
-85.0, -4.490e-006
-86.0, -4.505e-006
-87.0, -4.520e-006
-88.0, -4.529e-006
-89.0, -4.535e-006
-90.0, -4.547e-006
-91.0, -4.551e-006
-92.0, -4.561e-006
-93.0, -4.568e-006
-94.0, -4.582e-006
-95.0, -4.603e-006
-96.0, -4.622e-006
-97.0, -4.638e-006
-98.0, -4.654e-006
-99.0, -4.668e-006
-100.0, -4.684e-006
-101.0, -4.691e-006
-102.0, -4.697e-006
-103.0, -4.706e-006
-104.0, -4.713e-006
-105.0, -4.719e-006
-106.0, -4.730e-006
-107.0, -4.735e-006
-108.0, -4.747e-006
-109.0, -4.751e-006
-110.0, -4.758e-006
-111.0, -4.768e-006
-112.0, -4.775e-006
-113.0, -4.783e-006
-114.0, -4.798e-006
-115.0, -4.807e-006
-116.0, -4.825e-006
-117.0, -4.835e-006
-118.0, -4.844e-006
-119.0, -4.858e-006
-120.0, -4.865e-006
-121.0, -4.871e-006
-122.0, -4.884e-006
-123.0, -4.887e-006
-124.0, -4.898e-006
-125.0, -4.907e-006
-126.0, -4.914e-006
-127.0, -4.926e-006
-128.0, -4.933e-006
-129.0, -4.937e-006
-130.0, -4.946e-006
-131.0, -4.952e-006
-132.0, -4.961e-006
-133.0, -4.970e-006
-134.0, -4.980e-006
-135.0, -4.999e-006
-136.0, -5.011e-006
-137.0, -5.026e-006
-138.0, -5.042e-006
-139.0, -5.052e-006
-140.0, -5.071e-006
-141.0, -5.083e-006
-142.0, -5.092e-006
-143.0, -5.112e-006
-144.0, -5.123e-006
-145.0, -5.136e-006
-146.0, -5.156e-006
-147.0, -5.164e-006
-148.0, -5.182e-006
-149.0, -5.198e-006
-150.0, -5.213e-006
-151.0, -5.236e-006
-152.0, -5.254e-006
-153.0, -5.270e-006
-154.0, -5.295e-006
-155.0, -5.309e-006
-156.0, -5.329e-006
-157.0, -5.344e-006
-158.0, -5.358e-006
-159.0, -5.382e-006
-160.0, -5.403e-006
-161.0, -5.426e-006
-162.0, -5.453e-006
-163.0, -5.476e-006
-164.0, -5.503e-006
-165.0, -5.528e-006
-166.0, -5.555e-006
-167.0, -5.583e-006
-168.0, -5.605e-006
-169.0, -5.630e-006
-170.0, -5.659e-006
-171.0, -5.685e-006
-172.0, -5.720e-006
-173.0, -5.748e-006
-174.0, -5.778e-006
-175.0, -5.813e-006
-176.0, -5.842e-006
-177.0, -5.872e-006
-178.0, -5.910e-006
-179.0, -5.942e-006
-180.0, -5.978e-006
-181.0, -6.010e-006
-182.0, -6.045e-006
-183.0, -6.090e-006
-184.0, -6.132e-006
-185.0, -6.172e-006
-186.0, -6.211e-006
-187.0, -6.246e-006
-188.0, -6.288e-006
-189.0, -6.330e-006
-190.0, -6.368e-006
-191.0, -6.410e-006
-192.0, -6.448e-006
-193.0, -6.492e-006
-194.0, -6.543e-006
-195.0, -6.589e-006
-196.0, -6.642e-006
-197.0, -6.690e-006
-198.0, -6.739e-006
-199.0, -6.791e-006
-200.0, -6.839e-006
-201.0, -6.884e-006
-202.0, -6.938e-006
-203.0, -6.985e-006
-204.0, -7.042e-006
-205.0, -7.097e-006
-206.0, -7.153e-006
-207.0, -7.216e-006
-208.0, -7.273e-006
-209.0, -7.326e-006
-210.0, -7.387e-006
-211.0, -7.442e-006
-212.0, -7.499e-006
-213.0, -7.556e-006
-214.0, -7.614e-006
-215.0, -7.681e-006
-216.0, -7.744e-006
-217.0, -7.806e-006
-218.0, -7.869e-006
-219.0, -7.930e-006
-220.0, -7.998e-006
-221.0, -8.060e-006
-222.0, -8.120e-006
-223.0, -8.194e-006
-224.0, -8.257e-006
-225.0, -8.326e-006
-226.0, -8.401e-006
-227.0, -8.465e-006
-228.0, -8.536e-006
-229.0, -8.606e-006
-230.0, -8.669e-006
-231.0, -8.746e-006
-232.0, -8.816e-006
-233.0, -8.883e-006
-234.0, -8.963e-006
-235.0, -9.033e-006
-236.0, -9.108e-006
-237.0, -9.179e-006
-238.0, -9.243e-006
-239.0, -9.319e-006
-240.0, -9.391e-006
-241.0, -9.456e-006
-242.0, -9.532e-006
-243.0, -9.602e-006
-244.0, -9.680e-006
-245.0, -9.756e-006
-246.0, -9.821e-006
-247.0, -9.894e-006
-248.0, -9.962e-006
-249.0, -1.003e-005
-250.0, -1.010e-005
-251.0, -1.017e-005
-252.0, -1.024e-005
-253.0, -1.031e-005
-254.0, -1.038e-005
-255.0, -1.046e-005
-256.0, -1.053e-005
-257.0, -1.059e-005
-258.0, -1.066e-005
-259.0, -1.073e-005
-260.0, -1.079e-005
-261.0, -1.085e-005
-262.0, -1.091e-005
-263.0, -1.097e-005
-264.0, -1.103e-005
-265.0, -1.109e-005
-266.0, -1.115e-005
-267.0, -1.121e-005
-268.0, -1.127e-005
-269.0, -1.132e-005
-270.0, -1.137e-005
-271.0, -1.143e-005
-272.0, -1.147e-005
-273.0, -1.152e-005
-274.0, -1.158e-005
-275.0, -1.163e-005
-276.0, -1.168e-005
-277.0, -1.172e-005
-278.0, -1.177e-005
-279.0, -1.182e-005
-280.0, -1.185e-005
-281.0, -1.189e-005
-282.0, -1.193e-005
-283.0, -1.197e-005
-284.0, -1.202e-005
-285.0, -1.205e-005
-286.0, -1.208e-005
-287.0, -1.212e-005
-288.0, -1.215e-005
-289.0, -1.217e-005
-290.0, -1.220e-005
-291.0, -1.223e-005
-292.0, -1.226e-005
-293.0, -1.228e-005
-294.0, -1.231e-005
-295.0, -1.234e-005
-296.0, -1.236e-005
-297.0, -1.237e-005
-298.0, -1.239e-005
-299.0, -1.240e-005
-300.0, -1.242e-005
-301.0, -1.244e-005
-302.0, -1.245e-005
-303.0, -1.247e-005
-304.0, -1.249e-005
-305.0, -1.251e-005
-306.0, -1.253e-005
-307.0, -1.254e-005
-308.0, -1.255e-005
-309.0, -1.257e-005
-310.0, -1.257e-005
-311.0, -1.258e-005
-312.0, -1.259e-005
-313.0, -1.260e-005
-314.0, -1.262e-005
-315.0, -1.263e-005
-316.0, -1.264e-005
-317.0, -1.265e-005
-318.0, -1.265e-005
-319.0, -1.266e-005
-320.0, -1.267e-005
-321.0, -1.268e-005
-322.0, -1.269e-005
-323.0, -1.269e-005
-324.0, -1.270e-005
-325.0, -1.271e-005
-326.0, -1.271e-005
-327.0, -1.271e-005
-328.0, -1.271e-005
-329.0, -1.272e-005
-330.0, -1.272e-005
-331.0, -1.272e-005
-332.0, -1.273e-005
-333.0, -1.273e-005
-334.0, -1.273e-005
-335.0, -1.274e-005
-336.0, -1.274e-005
-337.0, -1.274e-005
-338.0, -1.275e-005
-339.0, -1.274e-005
-340.0, -1.274e-005
-341.0, -1.274e-005
-342.0, -1.274e-005
-343.0, -1.274e-005
-344.0, -1.274e-005
-345.0, -1.275e-005
-346.0, -1.275e-005
-347.0, -1.275e-005
-348.0, -1.275e-005
-349.0, -1.275e-005
-350.0, -1.275e-005
-351.0, -1.275e-005
-352.0, -1.275e-005
-353.0, -1.275e-005
-354.0, -1.275e-005
-355.0, -1.274e-005
-356.0, -1.275e-005
-357.0, -1.274e-005
-358.0, -1.273e-005
-359.0, -1.273e-005
-360.0, -1.272e-005
-361.0, -1.272e-005
-362.0, -1.271e-005
-363.0, -1.271e-005
-364.0, -1.271e-005
-365.0, -1.271e-005
-366.0, -1.270e-005
-367.0, -1.270e-005
-368.0, -1.268e-005
-369.0, -1.267e-005
-370.0, -1.266e-005
-371.0, -1.265e-005
-372.0, -1.263e-005
-373.0, -1.262e-005
-374.0, -1.261e-005
-375.0, -1.261e-005
-376.0, -1.260e-005
-377.0, -1.258e-005
-378.0, -1.258e-005
-379.0, -1.256e-005
-380.0, -1.255e-005
-381.0, -1.254e-005
-382.0, -1.252e-005
-383.0, -1.252e-005
-384.0, -1.250e-005
-385.0, -1.249e-005
-386.0, -1.248e-005
-387.0, -1.246e-005
-388.0, -1.245e-005
-389.0, -1.243e-005
-390.0, -1.241e-005
-391.0, -1.240e-005
-392.0, -1.238e-005
-393.0, -1.237e-005
-394.0, -1.236e-005
-395.0, -1.235e-005
-396.0, -1.234e-005
-397.0, -1.232e-005
-398.0, -1.230e-005
-399.0, -1.228e-005
-400.0, -1.226e-005
-401.0, -1.224e-005
-402.0, -1.222e-005
-403.0, -1.220e-005
-404.0, -1.219e-005
-405.0, -1.218e-005
-406.0, -1.217e-005
-407.0, -1.215e-005
-408.0, -1.214e-005
-409.0, -1.213e-005
-410.0, -1.212e-005
-411.0, -1.210e-005
-412.0, -1.208e-005
-413.0, -1.206e-005
-414.0, -1.205e-005
-415.0, -1.203e-005
-416.0, -1.201e-005
-417.0, -1.199e-005
-418.0, -1.198e-005
-419.0, -1.197e-005
-420.0, -1.195e-005
-421.0, -1.194e-005
-422.0, -1.192e-005
-423.0, -1.191e-005
-424.0, -1.189e-005
-425.0, -1.187e-005
-426.0, -1.186e-005
-427.0, -1.183e-005
-428.0, -1.182e-005
-429.0, -1.180e-005
-430.0, -1.178e-005
-431.0, -1.177e-005
-432.0, -1.176e-005
-433.0, -1.175e-005
-434.0, -1.174e-005
-435.0, -1.173e-005
-436.0, -1.172e-005
-437.0, -1.170e-005
-438.0, -1.168e-005
-439.0, -1.167e-005
-440.0, -1.164e-005
-441.0, -1.163e-005
-442.0, -1.161e-005
-443.0, -1.160e-005
-444.0, -1.159e-005
-445.0, -1.159e-005
-446.0, -1.158e-005
-447.0, -1.157e-005
-448.0, -1.157e-005
-449.0, -1.156e-005
-450.0, -1.155e-005
-451.0, -1.154e-005
-452.0, -1.153e-005
-453.0, -1.152e-005
-454.0, -1.151e-005
-455.0, -1.151e-005
-456.0, -1.149e-005
-457.0, -1.148e-005
-458.0, -1.146e-005
-459.0, -1.145e-005
-460.0, -1.144e-005
-461.0, -1.143e-005
-462.0, -1.141e-005
-463.0, -1.141e-005
-464.0, -1.140e-005
-465.0, -1.140e-005
-466.0, -1.139e-005
-467.0, -1.138e-005
-468.0, -1.138e-005
-469.0, -1.138e-005
-470.0, -1.136e-005
-471.0, -1.136e-005
-472.0, -1.136e-005
-473.0, -1.135e-005
-474.0, -1.135e-005
-475.0, -1.134e-005
-476.0, -1.134e-005
-477.0, -1.133e-005
-478.0, -1.132e-005
-479.0, -1.132e-005
-480.0, -1.131e-005
-481.0, -1.130e-005
-482.0, -1.130e-005
-483.0, -1.129e-005
-484.0, -1.129e-005
-485.0, -1.129e-005
-486.0, -1.128e-005
-487.0, -1.128e-005
-488.0, -1.127e-005
-489.0, -1.127e-005
-490.0, -1.126e-005
-491.0, -1.126e-005
-492.0, -1.126e-005
-493.0, -1.125e-005
-494.0, -1.125e-005
-495.0, -1.125e-005
-496.0, -1.125e-005
-497.0, -1.125e-005
-498.0, -1.123e-005
-499.0, -1.123e-005
-500.0, -1.122e-005
*
Segment = 2
Positive
Number of Data Points = 800
#
-499.0, -1.116e-005
-498.0, -1.075e-005
-497.0, -1.041e-005
-496.0, -1.012e-005
-495.0, -9.825e-006
-494.0, -9.567e-006
-493.0, -9.344e-006
-492.0, -9.146e-006
-491.0, -8.976e-006
-490.0, -8.821e-006
-489.0, -8.680e-006
-488.0, -8.558e-006
-487.0, -8.436e-006
-486.0, -8.331e-006
-485.0, -8.233e-006
-484.0, -8.136e-006
-483.0, -8.043e-006
-482.0, -7.952e-006
-481.0, -7.865e-006
-480.0, -7.784e-006
-479.0, -7.700e-006
-478.0, -7.623e-006
-477.0, -7.547e-006
-476.0, -7.476e-006
-475.0, -7.414e-006
-474.0, -7.343e-006
-473.0, -7.278e-006
-472.0, -7.210e-006
-471.0, -7.140e-006
-470.0, -7.077e-006
-469.0, -7.016e-006
-468.0, -6.954e-006
-467.0, -6.898e-006
-466.0, -6.843e-006
-465.0, -6.791e-006
-464.0, -6.741e-006
-463.0, -6.684e-006
-462.0, -6.633e-006
-461.0, -6.583e-006
-460.0, -6.528e-006
-459.0, -6.476e-006
-458.0, -6.427e-006
-457.0, -6.379e-006
-456.0, -6.337e-006
-455.0, -6.283e-006
-454.0, -6.235e-006
-453.0, -6.192e-006
-452.0, -6.141e-006
-451.0, -6.093e-006
-450.0, -6.046e-006
-449.0, -6.001e-006
-448.0, -5.966e-006
-447.0, -5.918e-006
-446.0, -5.876e-006
-445.0, -5.840e-006
-444.0, -5.798e-006
-443.0, -5.763e-006
-442.0, -5.716e-006
-441.0, -5.671e-006
-440.0, -5.635e-006
-439.0, -5.593e-006
-438.0, -5.552e-006
-437.0, -5.513e-006
-436.0, -5.465e-006
-435.0, -5.430e-006
-434.0, -5.392e-006
-433.0, -5.354e-006
-432.0, -5.314e-006
-431.0, -5.271e-006
-430.0, -5.234e-006
-429.0, -5.202e-006
-428.0, -5.161e-006
-427.0, -5.126e-006
-426.0, -5.086e-006
-425.0, -5.052e-006
-424.0, -5.024e-006
-423.0, -4.987e-006
-422.0, -4.951e-006
-421.0, -4.916e-006
-420.0, -4.874e-006
-419.0, -4.840e-006
-418.0, -4.804e-006
-417.0, -4.769e-006
-416.0, -4.740e-006
-415.0, -4.702e-006
-414.0, -4.668e-006
-413.0, -4.638e-006
-412.0, -4.603e-006
-411.0, -4.568e-006
-410.0, -4.526e-006
-409.0, -4.482e-006
-408.0, -4.449e-006
-407.0, -4.413e-006
-406.0, -4.380e-006
-405.0, -4.345e-006
-404.0, -4.306e-006
-403.0, -4.271e-006
-402.0, -4.239e-006
-401.0, -4.205e-006
-400.0, -4.176e-006
-399.0, -4.134e-006
-398.0, -4.100e-006
-397.0, -4.069e-006
-396.0, -4.039e-006
-395.0, -4.006e-006
-394.0, -3.969e-006
-393.0, -3.928e-006
-392.0, -3.897e-006
-391.0, -3.861e-006
-390.0, -3.831e-006
-389.0, -3.798e-006
-388.0, -3.758e-006
-387.0, -3.725e-006
-386.0, -3.690e-006
-385.0, -3.658e-006
-384.0, -3.625e-006
-383.0, -3.583e-006
-382.0, -3.542e-006
-381.0, -3.512e-006
-380.0, -3.475e-006
-379.0, -3.445e-006
-378.0, -3.411e-006
-377.0, -3.377e-006
-376.0, -3.346e-006
-375.0, -3.309e-006
-374.0, -3.275e-006
-373.0, -3.235e-006
-372.0, -3.191e-006
-371.0, -3.153e-006
-370.0, -3.113e-006
-369.0, -3.077e-006
-368.0, -3.048e-006
-367.0, -3.013e-006
-366.0, -2.990e-006
-365.0, -2.959e-006
-364.0, -2.921e-006
-363.0, -2.890e-006
-362.0, -2.855e-006
-361.0, -2.816e-006
-360.0, -2.774e-006
-359.0, -2.727e-006
-358.0, -2.693e-006
-357.0, -2.663e-006
-356.0, -2.627e-006
-355.0, -2.593e-006
-354.0, -2.555e-006
-353.0, -2.520e-006
-352.0, -2.489e-006
-351.0, -2.449e-006
-350.0, -2.409e-006
-349.0, -2.369e-006
-348.0, -2.327e-006
-347.0, -2.292e-006
-346.0, -2.260e-006
-345.0, -2.226e-006
-344.0, -2.196e-006
-343.0, -2.155e-006
-342.0, -2.121e-006
-341.0, -2.092e-006
-340.0, -2.052e-006
-339.0, -2.015e-006
-338.0, -1.974e-006
-337.0, -1.938e-006
-336.0, -1.908e-006
-335.0, -1.875e-006
-334.0, -1.840e-006
-333.0, -1.810e-006
-332.0, -1.773e-006
-331.0, -1.744e-006
-330.0, -1.711e-006
-329.0, -1.682e-006
-328.0, -1.652e-006
-327.0, -1.617e-006
-326.0, -1.586e-006
-325.0, -1.559e-006
-324.0, -1.525e-006
-323.0, -1.496e-006
-322.0, -1.463e-006
-321.0, -1.431e-006
-320.0, -1.400e-006
-319.0, -1.364e-006
-318.0, -1.330e-006
-317.0, -1.302e-006
-316.0, -1.268e-006
-315.0, -1.240e-006
-314.0, -1.205e-006
-313.0, -1.172e-006
-312.0, -1.141e-006
-311.0, -1.111e-006
-310.0, -1.079e-006
-309.0, -1.050e-006
-308.0, -1.012e-006
-307.0, -9.879e-007
-306.0, -9.604e-007
-305.0, -9.330e-007
-304.0, -9.055e-007
-303.0, -8.684e-007
-302.0, -8.340e-007
-301.0, -8.057e-007
-300.0, -7.660e-007
-299.0, -7.350e-007
-298.0, -7.067e-007
-297.0, -6.779e-007
-296.0, -6.570e-007
-295.0, -6.269e-007
-294.0, -5.960e-007
-293.0, -5.685e-007
-292.0, -5.367e-007
-291.0, -5.066e-007
-290.0, -4.700e-007
-289.0, -4.347e-007
-288.0, -4.054e-007
-287.0, -3.727e-007
-286.0, -3.431e-007
-285.0, -3.156e-007
-284.0, -2.808e-007
-283.0, -2.502e-007
-282.0, -2.158e-007
-281.0, -1.822e-007
-280.0, -1.517e-007
-279.0, -1.168e-007
-278.0, -8.283e-008
-277.0, -5.711e-008
-276.0, -2.267e-008
-275.0, +6.541e-009
-274.0, +4.011e-008
-273.0, +7.455e-008
-272.0, +1.038e-007
-271.0, +1.456e-007
-270.0, +1.888e-007
-269.0, +2.245e-007
-268.0, +2.651e-007
-267.0, +2.991e-007
-266.0, +3.374e-007
-265.0, +3.789e-007
-264.0, +4.137e-007
-263.0, +4.543e-007
-262.0, +4.896e-007
-261.0, +5.301e-007
-260.0, +5.785e-007
-259.0, +6.173e-007
-258.0, +6.574e-007
-257.0, +6.936e-007
-256.0, +7.316e-007
-255.0, +7.799e-007
-254.0, +8.161e-007
-253.0, +8.514e-007
-252.0, +8.994e-007
-251.0, +9.421e-007
-250.0, +9.896e-007
-249.0, +1.032e-006
-248.0, +1.069e-006
-247.0, +1.117e-006
-246.0, +1.160e-006
-245.0, +1.196e-006
-244.0, +1.239e-006
-243.0, +1.282e-006
-242.0, +1.331e-006
-241.0, +1.379e-006
-240.0, +1.421e-006
-239.0, +1.470e-006
-238.0, +1.518e-006
-237.0, +1.565e-006
-236.0, +1.612e-006
-235.0, +1.649e-006
-234.0, +1.698e-006
-233.0, +1.746e-006
-232.0, +1.788e-006
-231.0, +1.837e-006
-230.0, +1.883e-006
-229.0, +1.930e-006
-228.0, +1.983e-006
-227.0, +2.025e-006
-226.0, +2.069e-006
-225.0, +2.118e-006
-224.0, +2.161e-006
-223.0, +2.213e-006
-222.0, +2.259e-006
-221.0, +2.303e-006
-220.0, +2.353e-006
-219.0, +2.400e-006
-218.0, +2.445e-006
-217.0, +2.493e-006
-216.0, +2.536e-006
-215.0, +2.584e-006
-214.0, +2.632e-006
-213.0, +2.680e-006
-212.0, +2.730e-006
-211.0, +2.774e-006
-210.0, +2.819e-006
-209.0, +2.865e-006
-208.0, +2.907e-006
-207.0, +2.950e-006
-206.0, +2.992e-006
-205.0, +3.037e-006
-204.0, +3.091e-006
-203.0, +3.139e-006
-202.0, +3.183e-006
-201.0, +3.228e-006
-200.0, +3.276e-006
-199.0, +3.325e-006
-198.0, +3.364e-006
-197.0, +3.400e-006
-196.0, +3.448e-006
-195.0, +3.491e-006
-194.0, +3.537e-006
-193.0, +3.580e-006
-192.0, +3.623e-006
-191.0, +3.676e-006
-190.0, +3.724e-006
-189.0, +3.765e-006
-188.0, +3.812e-006
-187.0, +3.853e-006
-186.0, +3.900e-006
-185.0, +3.940e-006
-184.0, +3.978e-006
-183.0, +4.027e-006
-182.0, +4.071e-006
-181.0, +4.113e-006
-180.0, +4.160e-006
-179.0, +4.198e-006
-178.0, +4.243e-006
-177.0, +4.286e-006
-176.0, +4.321e-006
-175.0, +4.363e-006
-174.0, +4.399e-006
-173.0, +4.441e-006
-172.0, +4.488e-006
-171.0, +4.525e-006
-170.0, +4.566e-006
-169.0, +4.603e-006
-168.0, +4.640e-006
-167.0, +4.683e-006
-166.0, +4.718e-006
-165.0, +4.750e-006
-164.0, +4.790e-006
-163.0, +4.829e-006
-162.0, +4.871e-006
-161.0, +4.911e-006
-160.0, +4.946e-006
-159.0, +4.983e-006
-158.0, +5.020e-006
-157.0, +5.056e-006
-156.0, +5.093e-006
-155.0, +5.126e-006
-154.0, +5.161e-006
-153.0, +5.200e-006
-152.0, +5.239e-006
-151.0, +5.283e-006
-150.0, +5.318e-006
-149.0, +5.350e-006
-148.0, +5.391e-006
-147.0, +5.426e-006
-146.0, +5.461e-006
-145.0, +5.494e-006
-144.0, +5.522e-006
-143.0, +5.556e-006
-142.0, +5.588e-006
-141.0, +5.619e-006
-140.0, +5.654e-006
-139.0, +5.683e-006
-138.0, +5.714e-006
-137.0, +5.745e-006
-136.0, +5.773e-006
-135.0, +5.811e-006
-134.0, +5.842e-006
-133.0, +5.876e-006
-132.0, +5.910e-006
-131.0, +5.938e-006
-130.0, +5.970e-006
-129.0, +5.999e-006
-128.0, +6.024e-006
-127.0, +6.053e-006
-126.0, +6.077e-006
-125.0, +6.104e-006
-124.0, +6.139e-006
-123.0, +6.167e-006
-122.0, +6.195e-006
-121.0, +6.225e-006
-120.0, +6.251e-006
-119.0, +6.284e-006
-118.0, +6.312e-006
-117.0, +6.335e-006
-116.0, +6.362e-006
-115.0, +6.389e-006
-114.0, +6.416e-006
-113.0, +6.444e-006
-112.0, +6.466e-006
-111.0, +6.494e-006
-110.0, +6.521e-006
-109.0, +6.543e-006
-108.0, +6.570e-006
-107.0, +6.590e-006
-106.0, +6.607e-006
-105.0, +6.631e-006
-104.0, +6.652e-006
-103.0, +6.680e-006
-102.0, +6.707e-006
-101.0, +6.728e-006
-100.0, +6.756e-006
-99.0, +6.779e-006
-98.0, +6.797e-006
-97.0, +6.812e-006
-96.0, +6.825e-006
-95.0, +6.847e-006
-94.0, +6.868e-006
-93.0, +6.889e-006
-92.0, +6.911e-006
-91.0, +6.932e-006
-90.0, +6.955e-006
-89.0, +6.974e-006
-88.0, +6.988e-006
-87.0, +7.006e-006
-86.0, +7.020e-006
-85.0, +7.036e-006
-84.0, +7.058e-006
-83.0, +7.076e-006
-82.0, +7.099e-006
-81.0, +7.119e-006
-80.0, +7.135e-006
-79.0, +7.151e-006
-78.0, +7.162e-006
-77.0, +7.171e-006
-76.0, +7.185e-006
-75.0, +7.192e-006
-74.0, +7.201e-006
-73.0, +7.212e-006
-72.0, +7.224e-006
-71.0, +7.245e-006
-70.0, +7.261e-006
-69.0, +7.275e-006
-68.0, +7.291e-006
-67.0, +7.304e-006
-66.0, +7.318e-006
-65.0, +7.331e-006
-64.0, +7.338e-006
-63.0, +7.349e-006
-62.0, +7.356e-006
-61.0, +7.364e-006
-60.0, +7.377e-006
-59.0, +7.385e-006
-58.0, +7.394e-006
-57.0, +7.400e-006
-56.0, +7.406e-006
-55.0, +7.418e-006
-54.0, +7.427e-006
-53.0, +7.435e-006
-52.0, +7.450e-006
-51.0, +7.458e-006
-50.0, +7.469e-006
-49.0, +7.479e-006
-48.0, +7.483e-006
-47.0, +7.493e-006
-46.0, +7.499e-006
-45.0, +7.501e-006
-44.0, +7.514e-006
-43.0, +7.519e-006
-42.0, +7.528e-006
-41.0, +7.539e-006
-40.0, +7.544e-006
-39.0, +7.552e-006
-38.0, +7.557e-006
-37.0, +7.557e-006
-36.0, +7.563e-006
-35.0, +7.563e-006
-34.0, +7.565e-006
-33.0, +7.571e-006
-32.0, +7.571e-006
-31.0, +7.579e-006
-30.0, +7.581e-006
-29.0, +7.586e-006
-28.0, +7.593e-006
-27.0, +7.595e-006
-26.0, +7.598e-006
-25.0, +7.605e-006
-24.0, +7.605e-006
-23.0, +7.617e-006
-22.0, +7.619e-006
-21.0, +7.625e-006
-20.0, +7.637e-006
-19.0, +7.639e-006
-18.0, +7.646e-006
-17.0, +7.653e-006
-16.0, +7.655e-006
-15.0, +7.668e-006
-14.0, +7.677e-006
-13.0, +7.682e-006
-12.0, +7.698e-006
-11.0, +7.704e-006
-10.0, +7.713e-006
-9.0, +7.720e-006
-8.0, +7.721e-006
-7.0, +7.728e-006
-6.0, +7.730e-006
-5.0, +7.732e-006
-4.0, +7.740e-006
-3.0, +7.745e-006
-2.0, +7.758e-006
-1.0, +7.772e-006
0.0, +7.778e-006
1.0, +7.794e-006
2.0, +7.801e-006
3.0, +7.808e-006
4.0, +7.822e-006
5.0, +7.823e-006
6.0, +7.831e-006
7.0, +7.843e-006
8.0, +7.850e-006
9.0, +7.864e-006
10.0, +7.876e-006
11.0, +7.883e-006
12.0, +7.898e-006
13.0, +7.902e-006
14.0, +7.907e-006
15.0, +7.914e-006
16.0, +7.920e-006
17.0, +7.931e-006
18.0, +7.938e-006
19.0, +7.943e-006
20.0, +7.956e-006
21.0, +7.961e-006
22.0, +7.966e-006
23.0, +7.968e-006
24.0, +7.970e-006
25.0, +7.977e-006
26.0, +7.984e-006
27.0, +7.986e-006
28.0, +8.000e-006
29.0, +8.006e-006
30.0, +8.019e-006
31.0, +8.030e-006
32.0, +8.035e-006
33.0, +8.048e-006
34.0, +8.059e-006
35.0, +8.066e-006
36.0, +8.085e-006
37.0, +8.092e-006
38.0, +8.107e-006
39.0, +8.122e-006
40.0, +8.129e-006
41.0, +8.138e-006
42.0, +8.145e-006
43.0, +8.146e-006
44.0, +8.153e-006
45.0, +8.153e-006
46.0, +8.159e-006
47.0, +8.164e-006
48.0, +8.170e-006
49.0, +8.178e-006
50.0, +8.183e-006
51.0, +8.188e-006
52.0, +8.195e-006
53.0, +8.197e-006
54.0, +8.200e-006
55.0, +8.203e-006
56.0, +8.204e-006
57.0, +8.215e-006
58.0, +8.218e-006
59.0, +8.224e-006
60.0, +8.235e-006
61.0, +8.237e-006
62.0, +8.242e-006
63.0, +8.248e-006
64.0, +8.244e-006
65.0, +8.252e-006
66.0, +8.255e-006
67.0, +8.255e-006
68.0, +8.265e-006
69.0, +8.266e-006
70.0, +8.267e-006
71.0, +8.270e-006
72.0, +8.265e-006
73.0, +8.268e-006
74.0, +8.263e-006
75.0, +8.258e-006
76.0, +8.264e-006
77.0, +8.263e-006
78.0, +8.264e-006
79.0, +8.265e-006
80.0, +8.260e-006
81.0, +8.262e-006
82.0, +8.254e-006
83.0, +8.244e-006
84.0, +8.242e-006
85.0, +8.234e-006
86.0, +8.229e-006
87.0, +8.227e-006
88.0, +8.219e-006
89.0, +8.221e-006
90.0, +8.217e-006
91.0, +8.210e-006
92.0, +8.209e-006
93.0, +8.200e-006
94.0, +8.194e-006
95.0, +8.189e-006
96.0, +8.182e-006
97.0, +8.181e-006
98.0, +8.175e-006
99.0, +8.169e-006
100.0, +8.169e-006
101.0, +8.165e-006
102.0, +8.161e-006
103.0, +8.157e-006
104.0, +8.146e-006
105.0, +8.145e-006
106.0, +8.139e-006
107.0, +8.134e-006
108.0, +8.133e-006
109.0, +8.126e-006
110.0, +8.121e-006
111.0, +8.118e-006
112.0, +8.102e-006
113.0, +8.099e-006
114.0, +8.085e-006
115.0, +8.070e-006
116.0, +8.067e-006
117.0, +8.054e-006
118.0, +8.044e-006
119.0, +8.039e-006
120.0, +8.027e-006
121.0, +8.025e-006
122.0, +8.016e-006
123.0, +8.002e-006
124.0, +8.001e-006
125.0, +7.994e-006
126.0, +7.990e-006
127.0, +7.986e-006
128.0, +7.979e-006
129.0, +7.978e-006
130.0, +7.974e-006
131.0, +7.967e-006
132.0, +7.965e-006
133.0, +7.956e-006
134.0, +7.951e-006
135.0, +7.946e-006
136.0, +7.939e-006
137.0, +7.937e-006
138.0, +7.930e-006
139.0, +7.923e-006
140.0, +7.921e-006
141.0, +7.913e-006
142.0, +7.907e-006
143.0, +7.898e-006
144.0, +7.881e-006
145.0, +7.878e-006
146.0, +7.866e-006
147.0, +7.857e-006
148.0, +7.855e-006
149.0, +7.844e-006
150.0, +7.838e-006
151.0, +7.836e-006
152.0, +7.824e-006
153.0, +7.823e-006
154.0, +7.816e-006
155.0, +7.808e-006
156.0, +7.808e-006
157.0, +7.807e-006
158.0, +7.806e-006
159.0, +7.804e-006
160.0, +7.797e-006
161.0, +7.795e-006
162.0, +7.788e-006
163.0, +7.781e-006
164.0, +7.775e-006
165.0, +7.769e-006
166.0, +7.766e-006
167.0, +7.765e-006
168.0, +7.762e-006
169.0, +7.762e-006
170.0, +7.758e-006
171.0, +7.754e-006
172.0, +7.754e-006
173.0, +7.747e-006
174.0, +7.742e-006
175.0, +7.738e-006
176.0, +7.732e-006
177.0, +7.735e-006
178.0, +7.731e-006
179.0, +7.725e-006
180.0, +7.727e-006
181.0, +7.724e-006
182.0, +7.722e-006
183.0, +7.720e-006
184.0, +7.711e-006
185.0, +7.712e-006
186.0, +7.711e-006
187.0, +7.709e-006
188.0, +7.709e-006
189.0, +7.705e-006
190.0, +7.703e-006
191.0, +7.700e-006
192.0, +7.690e-006
193.0, +7.685e-006
194.0, +7.675e-006
195.0, +7.669e-006
196.0, +7.672e-006
197.0, +7.668e-006
198.0, +7.668e-006
199.0, +7.671e-006
200.0, +7.663e-006
201.0, +7.667e-006
202.0, +7.660e-006
203.0, +7.649e-006
204.0, +7.651e-006
205.0, +7.645e-006
206.0, +7.646e-006
207.0, +7.649e-006
208.0, +7.642e-006
209.0, +7.650e-006
210.0, +7.648e-006
211.0, +7.640e-006
212.0, +7.641e-006
213.0, +7.633e-006
214.0, +7.630e-006
215.0, +7.629e-006
216.0, +7.623e-006
217.0, +7.628e-006
218.0, +7.627e-006
219.0, +7.625e-006
220.0, +7.629e-006
221.0, +7.628e-006
222.0, +7.627e-006
223.0, +7.625e-006
224.0, +7.620e-006
225.0, +7.622e-006
226.0, +7.622e-006
227.0, +7.620e-006
228.0, +7.623e-006
229.0, +7.622e-006
230.0, +7.623e-006
231.0, +7.623e-006
232.0, +7.620e-006
233.0, +7.620e-006
234.0, +7.618e-006
235.0, +7.616e-006
236.0, +7.622e-006
237.0, +7.621e-006
238.0, +7.622e-006
239.0, +7.624e-006
240.0, +7.623e-006
241.0, +7.625e-006
242.0, +7.624e-006
243.0, +7.618e-006
244.0, +7.620e-006
245.0, +7.619e-006
246.0, +7.620e-006
247.0, +7.622e-006
248.0, +7.620e-006
249.0, +7.624e-006
250.0, +7.624e-006
251.0, +7.622e-006
252.0, +7.624e-006
253.0, +7.622e-006
254.0, +7.622e-006
255.0, +7.623e-006
256.0, +7.621e-006
257.0, +7.629e-006
258.0, +7.629e-006
259.0, +7.630e-006
260.0, +7.636e-006
261.0, +7.635e-006
262.0, +7.634e-006
263.0, +7.633e-006
264.0, +7.626e-006
265.0, +7.634e-006
266.0, +7.635e-006
267.0, +7.635e-006
268.0, +7.645e-006
269.0, +7.650e-006
270.0, +7.656e-006
271.0, +7.658e-006
272.0, +7.652e-006
273.0, +7.657e-006
274.0, +7.654e-006
275.0, +7.652e-006
276.0, +7.660e-006
277.0, +7.663e-006
278.0, +7.672e-006
279.0, +7.680e-006
280.0, +7.679e-006
281.0, +7.688e-006
282.0, +7.686e-006
283.0, +7.682e-006
284.0, +7.686e-006
285.0, +7.685e-006
286.0, +7.690e-006
287.0, +7.696e-006
288.0, +7.697e-006
289.0, +7.706e-006
290.0, +7.710e-006
291.0, +7.710e-006
292.0, +7.712e-006
293.0, +7.712e-006
294.0, +7.712e-006
295.0, +7.714e-006
296.0, +7.714e-006
297.0, +7.721e-006
298.0, +7.726e-006
299.0, +7.731e-006
300.0, +7.756e-006
*
**
