# Supplementary material for: DFT and CV data of 4-phenyl-substituted dichloro(bis{2-[1-(phenyl)-1H-1,2,3-triazol-4-yl-κN3]pyridine-κN})iron(II) coordination compounds
Source: Data Brief. 2018 Oct 27;21:1458–71. doi: 10.1016/j.dib.2018.10.085 (PMC6234228; doi:10.1016/j.dib.2018.10.085)
Supplement: Supplementary file 4 — Supplementary material. [file mmc4.zip › Fe_CV_raw_data/FeL3-2/5000_01.TXT]

Date: 10-Apr-2017
Time: 14:45:40
Label: 
Cyclic Voltammetry

Exp. Conditions:
Init E (mV) = 300
High E (mV) = 300
Low E (mV) = -500
Init P/N = N
V (mV/sec) = 5120
Number of Segments = 2
Sample Interval (mV) = 1
Quiet Time (sec) = 10
Sensitivity (A/V) = 1E-5

2 Sets of Data
Total Number of Data Points = 1600
##
Potential (mV), Current (A)

Segment = 1
Negative
Number of Data Points = 800
#
299.0, +1.742e-006
298.0, +8.915e-007
297.0, -1.270e-007
296.0, -9.626e-007
295.0, -1.737e-006
294.0, -2.469e-006
293.0, -3.069e-006
292.0, -3.551e-006
291.0, -3.920e-006
290.0, -4.213e-006
289.0, -4.443e-006
288.0, -4.625e-006
287.0, -4.785e-006
286.0, -4.925e-006
285.0, -5.043e-006
284.0, -5.148e-006
283.0, -5.246e-006
282.0, -5.336e-006
281.0, -5.420e-006
280.0, -5.497e-006
279.0, -5.566e-006
278.0, -5.629e-006
277.0, -5.692e-006
276.0, -5.748e-006
275.0, -5.811e-006
274.0, -5.880e-006
273.0, -5.943e-006
272.0, -5.999e-006
271.0, -6.055e-006
270.0, -6.104e-006
269.0, -6.145e-006
268.0, -6.194e-006
267.0, -6.229e-006
266.0, -6.264e-006
265.0, -6.299e-006
264.0, -6.334e-006
263.0, -6.383e-006
262.0, -6.431e-006
261.0, -6.466e-006
260.0, -6.508e-006
259.0, -6.543e-006
258.0, -6.592e-006
257.0, -6.641e-006
256.0, -6.676e-006
255.0, -6.717e-006
254.0, -6.759e-006
253.0, -6.801e-006
252.0, -6.850e-006
251.0, -6.885e-006
250.0, -6.920e-006
249.0, -6.961e-006
248.0, -6.996e-006
247.0, -7.031e-006
246.0, -7.059e-006
245.0, -7.087e-006
244.0, -7.115e-006
243.0, -7.143e-006
242.0, -7.171e-006
241.0, -7.199e-006
240.0, -7.227e-006
239.0, -7.261e-006
238.0, -7.296e-006
237.0, -7.331e-006
236.0, -7.373e-006
235.0, -7.408e-006
234.0, -7.443e-006
233.0, -7.478e-006
232.0, -7.506e-006
231.0, -7.540e-006
230.0, -7.575e-006
229.0, -7.603e-006
228.0, -7.638e-006
227.0, -7.666e-006
226.0, -7.701e-006
225.0, -7.736e-006
224.0, -7.757e-006
223.0, -7.778e-006
222.0, -7.799e-006
221.0, -7.819e-006
220.0, -7.847e-006
219.0, -7.875e-006
218.0, -7.910e-006
217.0, -7.945e-006
216.0, -7.980e-006
215.0, -8.015e-006
214.0, -8.043e-006
213.0, -8.071e-006
212.0, -8.098e-006
211.0, -8.119e-006
210.0, -8.147e-006
209.0, -8.182e-006
208.0, -8.210e-006
207.0, -8.238e-006
206.0, -8.273e-006
205.0, -8.301e-006
204.0, -8.336e-006
203.0, -8.371e-006
202.0, -8.398e-006
201.0, -8.426e-006
200.0, -8.454e-006
199.0, -8.475e-006
198.0, -8.496e-006
197.0, -8.517e-006
196.0, -8.538e-006
195.0, -8.559e-006
194.0, -8.587e-006
193.0, -8.615e-006
192.0, -8.643e-006
191.0, -8.677e-006
190.0, -8.712e-006
189.0, -8.740e-006
188.0, -8.775e-006
187.0, -8.803e-006
186.0, -8.831e-006
185.0, -8.866e-006
184.0, -8.894e-006
183.0, -8.922e-006
182.0, -8.956e-006
181.0, -8.984e-006
180.0, -9.019e-006
179.0, -9.054e-006
178.0, -9.082e-006
177.0, -9.110e-006
176.0, -9.131e-006
175.0, -9.159e-006
174.0, -9.187e-006
173.0, -9.215e-006
172.0, -9.256e-006
171.0, -9.298e-006
170.0, -9.333e-006
169.0, -9.368e-006
168.0, -9.389e-006
167.0, -9.417e-006
166.0, -9.438e-006
165.0, -9.452e-006
164.0, -9.466e-006
163.0, -9.487e-006
162.0, -9.515e-006
161.0, -9.542e-006
160.0, -9.563e-006
159.0, -9.591e-006
158.0, -9.619e-006
157.0, -9.647e-006
156.0, -9.675e-006
155.0, -9.710e-006
154.0, -9.745e-006
153.0, -9.780e-006
152.0, -9.814e-006
151.0, -9.842e-006
150.0, -9.877e-006
149.0, -9.912e-006
148.0, -9.940e-006
147.0, -9.968e-006
146.0, -9.996e-006
145.0, -1.003e-005
144.0, -1.006e-005
143.0, -1.009e-005
142.0, -1.011e-005
141.0, -1.014e-005
140.0, -1.016e-005
139.0, -1.019e-005
138.0, -1.021e-005
137.0, -1.025e-005
136.0, -1.029e-005
135.0, -1.032e-005
134.0, -1.036e-005
133.0, -1.039e-005
132.0, -1.043e-005
131.0, -1.046e-005
130.0, -1.048e-005
129.0, -1.050e-005
128.0, -1.051e-005
127.0, -1.054e-005
126.0, -1.057e-005
125.0, -1.060e-005
124.0, -1.063e-005
123.0, -1.066e-005
122.0, -1.068e-005
121.0, -1.071e-005
120.0, -1.074e-005
119.0, -1.076e-005
118.0, -1.078e-005
117.0, -1.082e-005
116.0, -1.086e-005
115.0, -1.091e-005
114.0, -1.094e-005
113.0, -1.098e-005
112.0, -1.101e-005
111.0, -1.104e-005
110.0, -1.106e-005
109.0, -1.108e-005
108.0, -1.110e-005
107.0, -1.113e-005
106.0, -1.117e-005
105.0, -1.120e-005
104.0, -1.122e-005
103.0, -1.125e-005
102.0, -1.128e-005
101.0, -1.131e-005
100.0, -1.134e-005
99.0, -1.137e-005
98.0, -1.140e-005
97.0, -1.144e-005
96.0, -1.147e-005
95.0, -1.151e-005
94.0, -1.154e-005
93.0, -1.156e-005
92.0, -1.159e-005
91.0, -1.162e-005
90.0, -1.165e-005
89.0, -1.168e-005
88.0, -1.171e-005
87.0, -1.175e-005
86.0, -1.179e-005
85.0, -1.182e-005
84.0, -1.186e-005
83.0, -1.189e-005
82.0, -1.191e-005
81.0, -1.195e-005
80.0, -1.198e-005
79.0, -1.201e-005
78.0, -1.205e-005
77.0, -1.208e-005
76.0, -1.212e-005
75.0, -1.214e-005
74.0, -1.217e-005
73.0, -1.220e-005
72.0, -1.223e-005
71.0, -1.227e-005
70.0, -1.230e-005
69.0, -1.235e-005
68.0, -1.239e-005
67.0, -1.242e-005
66.0, -1.247e-005
65.0, -1.250e-005
64.0, -1.253e-005
63.0, -1.256e-005
62.0, -1.258e-005
61.0, -1.260e-005
60.0, -1.264e-005
59.0, -1.267e-005
58.0, -1.270e-005
57.0, -1.272e-005
56.0, -1.275e-005
55.0, -1.279e-005
54.0, -1.283e-005
53.0, -1.286e-005
52.0, -1.290e-005
51.0, -1.294e-005
50.0, -1.298e-005
49.0, -1.302e-005
48.0, -1.306e-005
47.0, -1.309e-005
46.0, -1.312e-005
45.0, -1.315e-005
44.0, -1.318e-005
43.0, -1.322e-005
42.0, -1.325e-005
41.0, -1.329e-005
40.0, -1.332e-005
39.0, -1.334e-005
38.0, -1.338e-005
37.0, -1.341e-005
36.0, -1.345e-005
35.0, -1.348e-005
34.0, -1.351e-005
33.0, -1.355e-005
32.0, -1.360e-005
31.0, -1.363e-005
30.0, -1.366e-005
29.0, -1.370e-005
28.0, -1.373e-005
27.0, -1.377e-005
26.0, -1.380e-005
25.0, -1.384e-005
24.0, -1.387e-005
23.0, -1.391e-005
22.0, -1.394e-005
21.0, -1.397e-005
20.0, -1.400e-005
19.0, -1.403e-005
18.0, -1.406e-005
17.0, -1.408e-005
16.0, -1.411e-005
15.0, -1.415e-005
14.0, -1.420e-005
13.0, -1.424e-005
12.0, -1.428e-005
11.0, -1.431e-005
10.0, -1.436e-005
9.0, -1.439e-005
8.0, -1.442e-005
7.0, -1.445e-005
6.0, -1.449e-005
5.0, -1.452e-005
4.0, -1.456e-005
3.0, -1.460e-005
2.0, -1.466e-005
1.0, -1.474e-005
0.0, -1.482e-005
-1.0, -1.491e-005
-2.0, -1.498e-005
-3.0, -1.504e-005
-4.0, -1.510e-005
-5.0, -1.514e-005
-6.0, -1.515e-005
-7.0, -1.515e-005
-8.0, -1.515e-005
-9.0, -1.516e-005
-10.0, -1.519e-005
-11.0, -1.521e-005
-12.0, -1.523e-005
-13.0, -1.527e-005
-14.0, -1.531e-005
-15.0, -1.535e-005
-16.0, -1.539e-005
-17.0, -1.544e-005
-18.0, -1.548e-005
-19.0, -1.552e-005
-20.0, -1.556e-005
-21.0, -1.560e-005
-22.0, -1.564e-005
-23.0, -1.568e-005
-24.0, -1.572e-005
-25.0, -1.577e-005
-26.0, -1.581e-005
-27.0, -1.586e-005
-28.0, -1.590e-005
-29.0, -1.594e-005
-30.0, -1.599e-005
-31.0, -1.604e-005
-32.0, -1.609e-005
-33.0, -1.616e-005
-34.0, -1.621e-005
-35.0, -1.627e-005
-36.0, -1.632e-005
-37.0, -1.636e-005
-38.0, -1.640e-005
-39.0, -1.644e-005
-40.0, -1.648e-005
-41.0, -1.653e-005
-42.0, -1.658e-005
-43.0, -1.662e-005
-44.0, -1.668e-005
-45.0, -1.673e-005
-46.0, -1.678e-005
-47.0, -1.682e-005
-48.0, -1.687e-005
-49.0, -1.693e-005
-50.0, -1.699e-005
-51.0, -1.704e-005
-52.0, -1.710e-005
-53.0, -1.717e-005
-54.0, -1.723e-005
-55.0, -1.729e-005
-56.0, -1.735e-005
-57.0, -1.741e-005
-58.0, -1.747e-005
-59.0, -1.752e-005
-60.0, -1.758e-005
-61.0, -1.763e-005
-62.0, -1.768e-005
-63.0, -1.774e-005
-64.0, -1.779e-005
-65.0, -1.785e-005
-66.0, -1.791e-005
-67.0, -1.798e-005
-68.0, -1.805e-005
-69.0, -1.811e-005
-70.0, -1.818e-005
-71.0, -1.825e-005
-72.0, -1.832e-005
-73.0, -1.839e-005
-74.0, -1.845e-005
-75.0, -1.851e-005
-76.0, -1.858e-005
-77.0, -1.865e-005
-78.0, -1.871e-005
-79.0, -1.878e-005
-80.0, -1.884e-005
-81.0, -1.891e-005
-82.0, -1.897e-005
-83.0, -1.904e-005
-84.0, -1.910e-005
-85.0, -1.916e-005
-86.0, -1.922e-005
-87.0, -1.929e-005
-88.0, -1.936e-005
-89.0, -1.943e-005
-90.0, -1.950e-005
-91.0, -1.957e-005
-92.0, -1.965e-005
-93.0, -1.972e-005
-94.0, -1.980e-005
-95.0, -1.987e-005
-96.0, -1.994e-005
-97.0, -2.001e-005
-98.0, -2.008e-005
-99.0, -2.014e-005
-100.0, -2.021e-005
-101.0, -2.028e-005
-102.0, -2.035e-005
-103.0, -2.041e-005
-104.0, -2.048e-005
-105.0, -2.056e-005
-106.0, -2.063e-005
-107.0, -2.071e-005
-108.0, -2.078e-005
-109.0, -2.084e-005
-110.0, -2.092e-005
-111.0, -2.099e-005
-112.0, -2.105e-005
-113.0, -2.112e-005
-114.0, -2.119e-005
-115.0, -2.126e-005
-116.0, -2.134e-005
-117.0, -2.141e-005
-118.0, -2.149e-005
-119.0, -2.157e-005
-120.0, -2.164e-005
-121.0, -2.171e-005
-122.0, -2.178e-005
-123.0, -2.184e-005
-124.0, -2.192e-005
-125.0, -2.199e-005
-126.0, -2.206e-005
-127.0, -2.213e-005
-128.0, -2.220e-005
-129.0, -2.228e-005
-130.0, -2.235e-005
-131.0, -2.241e-005
-132.0, -2.248e-005
-133.0, -2.255e-005
-134.0, -2.261e-005
-135.0, -2.269e-005
-136.0, -2.275e-005
-137.0, -2.282e-005
-138.0, -2.289e-005
-139.0, -2.295e-005
-140.0, -2.301e-005
-141.0, -2.308e-005
-142.0, -2.314e-005
-143.0, -2.319e-005
-144.0, -2.325e-005
-145.0, -2.331e-005
-146.0, -2.337e-005
-147.0, -2.342e-005
-148.0, -2.348e-005
-149.0, -2.354e-005
-150.0, -2.360e-005
-151.0, -2.367e-005
-152.0, -2.374e-005
-153.0, -2.380e-005
-154.0, -2.387e-005
-155.0, -2.393e-005
-156.0, -2.399e-005
-157.0, -2.405e-005
-158.0, -2.411e-005
-159.0, -2.417e-005
-160.0, -2.423e-005
-161.0, -2.430e-005
-162.0, -2.436e-005
-163.0, -2.441e-005
-164.0, -2.447e-005
-165.0, -2.453e-005
-166.0, -2.458e-005
-167.0, -2.464e-005
-168.0, -2.469e-005
-169.0, -2.474e-005
-170.0, -2.480e-005
-171.0, -2.486e-005
-172.0, -2.492e-005
-173.0, -2.499e-005
-174.0, -2.505e-005
-175.0, -2.511e-005
-176.0, -2.517e-005
-177.0, -2.523e-005
-178.0, -2.529e-005
-179.0, -2.535e-005
-180.0, -2.541e-005
-181.0, -2.547e-005
-182.0, -2.554e-005
-183.0, -2.559e-005
-184.0, -2.566e-005
-185.0, -2.571e-005
-186.0, -2.577e-005
-187.0, -2.583e-005
-188.0, -2.589e-005
-189.0, -2.596e-005
-190.0, -2.603e-005
-191.0, -2.611e-005
-192.0, -2.619e-005
-193.0, -2.626e-005
-194.0, -2.634e-005
-195.0, -2.641e-005
-196.0, -2.649e-005
-197.0, -2.656e-005
-198.0, -2.663e-005
-199.0, -2.671e-005
-200.0, -2.679e-005
-201.0, -2.686e-005
-202.0, -2.695e-005
-203.0, -2.703e-005
-204.0, -2.711e-005
-205.0, -2.720e-005
-206.0, -2.729e-005
-207.0, -2.739e-005
-208.0, -2.748e-005
-209.0, -2.757e-005
-210.0, -2.766e-005
-211.0, -2.774e-005
-212.0, -2.783e-005
-213.0, -2.791e-005
-214.0, -2.800e-005
-215.0, -2.810e-005
-216.0, -2.819e-005
-217.0, -2.829e-005
-218.0, -2.840e-005
-219.0, -2.851e-005
-220.0, -2.862e-005
-221.0, -2.873e-005
-222.0, -2.884e-005
-223.0, -2.895e-005
-224.0, -2.906e-005
-225.0, -2.917e-005
-226.0, -2.930e-005
-227.0, -2.942e-005
-228.0, -2.955e-005
-229.0, -2.967e-005
-230.0, -2.980e-005
-231.0, -2.993e-005
-232.0, -3.005e-005
-233.0, -3.018e-005
-234.0, -3.030e-005
-235.0, -3.043e-005
-236.0, -3.057e-005
-237.0, -3.071e-005
-238.0, -3.084e-005
-239.0, -3.098e-005
-240.0, -3.112e-005
-241.0, -3.125e-005
-242.0, -3.138e-005
-243.0, -3.152e-005
-244.0, -3.164e-005
-245.0, -3.177e-005
-246.0, -3.191e-005
-247.0, -3.205e-005
-248.0, -3.220e-005
-249.0, -3.235e-005
-250.0, -3.249e-005
-251.0, -3.265e-005
-252.0, -3.281e-005
-253.0, -3.297e-005
-254.0, -3.312e-005
-255.0, -3.327e-005
-256.0, -3.343e-005
-257.0, -3.359e-005
-258.0, -3.375e-005
-259.0, -3.391e-005
-260.0, -3.406e-005
-261.0, -3.421e-005
-262.0, -3.437e-005
-263.0, -3.454e-005
-264.0, -3.470e-005
-265.0, -3.486e-005
-266.0, -3.501e-005
-267.0, -3.517e-005
-268.0, -3.534e-005
-269.0, -3.550e-005
-270.0, -3.565e-005
-271.0, -3.581e-005
-272.0, -3.597e-005
-273.0, -3.613e-005
-274.0, -3.630e-005
-275.0, -3.646e-005
-276.0, -3.662e-005
-277.0, -3.678e-005
-278.0, -3.694e-005
-279.0, -3.710e-005
-280.0, -3.725e-005
-281.0, -3.740e-005
-282.0, -3.754e-005
-283.0, -3.770e-005
-284.0, -3.786e-005
-285.0, -3.800e-005
-286.0, -3.815e-005
-287.0, -3.830e-005
-288.0, -3.844e-005
-289.0, -3.859e-005
-290.0, -3.873e-005
-291.0, -3.887e-005
-292.0, -3.901e-005
-293.0, -3.917e-005
-294.0, -3.932e-005
-295.0, -3.947e-005
-296.0, -3.961e-005
-297.0, -3.976e-005
-298.0, -3.990e-005
-299.0, -4.005e-005
-300.0, -4.019e-005
-301.0, -4.032e-005
-302.0, -4.046e-005
-303.0, -4.059e-005
-304.0, -4.072e-005
-305.0, -4.085e-005
-306.0, -4.097e-005
-307.0, -4.110e-005
-308.0, -4.123e-005
-309.0, -4.136e-005
-310.0, -4.149e-005
-311.0, -4.163e-005
-312.0, -4.176e-005
-313.0, -4.187e-005
-314.0, -4.199e-005
-315.0, -4.210e-005
-316.0, -4.222e-005
-317.0, -4.233e-005
-318.0, -4.244e-005
-319.0, -4.256e-005
-320.0, -4.268e-005
-321.0, -4.281e-005
-322.0, -4.293e-005
-323.0, -4.304e-005
-324.0, -4.315e-005
-325.0, -4.326e-005
-326.0, -4.337e-005
-327.0, -4.348e-005
-328.0, -4.360e-005
-329.0, -4.372e-005
-330.0, -4.383e-005
-331.0, -4.395e-005
-332.0, -4.406e-005
-333.0, -4.416e-005
-334.0, -4.427e-005
-335.0, -4.437e-005
-336.0, -4.447e-005
-337.0, -4.458e-005
-338.0, -4.469e-005
-339.0, -4.480e-005
-340.0, -4.492e-005
-341.0, -4.503e-005
-342.0, -4.514e-005
-343.0, -4.525e-005
-344.0, -4.535e-005
-345.0, -4.544e-005
-346.0, -4.553e-005
-347.0, -4.561e-005
-348.0, -4.571e-005
-349.0, -4.579e-005
-350.0, -4.588e-005
-351.0, -4.598e-005
-352.0, -4.607e-005
-353.0, -4.617e-005
-354.0, -4.628e-005
-355.0, -4.637e-005
-356.0, -4.648e-005
-357.0, -4.657e-005
-358.0, -4.667e-005
-359.0, -4.677e-005
-360.0, -4.687e-005
-361.0, -4.696e-005
-362.0, -4.706e-005
-363.0, -4.715e-005
-364.0, -4.724e-005
-365.0, -4.733e-005
-366.0, -4.742e-005
-367.0, -4.750e-005
-368.0, -4.759e-005
-369.0, -4.766e-005
-370.0, -4.774e-005
-371.0, -4.782e-005
-372.0, -4.790e-005
-373.0, -4.798e-005
-374.0, -4.806e-005
-375.0, -4.814e-005
-376.0, -4.824e-005
-377.0, -4.833e-005
-378.0, -4.842e-005
-379.0, -4.849e-005
-380.0, -4.857e-005
-381.0, -4.864e-005
-382.0, -4.871e-005
-383.0, -4.877e-005
-384.0, -4.884e-005
-385.0, -4.890e-005
-386.0, -4.897e-005
-387.0, -4.903e-005
-388.0, -4.909e-005
-389.0, -4.915e-005
-390.0, -4.920e-005
-391.0, -4.925e-005
-392.0, -4.930e-005
-393.0, -4.934e-005
-394.0, -4.939e-005
-395.0, -4.945e-005
-396.0, -4.950e-005
-397.0, -4.956e-005
-398.0, -4.962e-005
-399.0, -4.966e-005
-400.0, -4.969e-005
-401.0, -4.973e-005
-402.0, -4.977e-005
-403.0, -4.980e-005
-404.0, -4.984e-005
-405.0, -4.987e-005
-406.0, -4.990e-005
-407.0, -4.994e-005
-408.0, -4.997e-005
-409.0, -5.002e-005
-410.0, -5.006e-005
-411.0, -5.010e-005
-412.0, -5.015e-005
-413.0, -5.018e-005
-414.0, -5.022e-005
-415.0, -5.024e-005
-416.0, -5.024e-005
-417.0, -5.024e-005
-418.0, -5.025e-005
-419.0, -5.026e-005
-420.0, -5.027e-005
-421.0, -5.027e-005
-422.0, -5.028e-005
-423.0, -5.029e-005
-424.0, -5.031e-005
-425.0, -5.031e-005
-426.0, -5.031e-005
-427.0, -5.032e-005
-428.0, -5.033e-005
-429.0, -5.033e-005
-430.0, -5.033e-005
-431.0, -5.033e-005
-432.0, -5.033e-005
-433.0, -5.034e-005
-434.0, -5.034e-005
-435.0, -5.033e-005
-436.0, -5.033e-005
-437.0, -5.033e-005
-438.0, -5.033e-005
-439.0, -5.034e-005
-440.0, -5.034e-005
-441.0, -5.035e-005
-442.0, -5.036e-005
-443.0, -5.036e-005
-444.0, -5.036e-005
-445.0, -5.035e-005
-446.0, -5.033e-005
-447.0, -5.032e-005
-448.0, -5.030e-005
-449.0, -5.029e-005
-450.0, -5.027e-005
-451.0, -5.026e-005
-452.0, -5.024e-005
-453.0, -5.023e-005
-454.0, -5.022e-005
-455.0, -5.022e-005
-456.0, -5.020e-005
-457.0, -5.020e-005
-458.0, -5.018e-005
-459.0, -5.017e-005
-460.0, -5.017e-005
-461.0, -5.016e-005
-462.0, -5.015e-005
-463.0, -5.015e-005
-464.0, -5.014e-005
-465.0, -5.013e-005
-466.0, -5.013e-005
-467.0, -5.012e-005
-468.0, -5.010e-005
-469.0, -5.009e-005
-470.0, -5.007e-005
-471.0, -5.006e-005
-472.0, -5.003e-005
-473.0, -5.001e-005
-474.0, -4.999e-005
-475.0, -4.998e-005
-476.0, -4.997e-005
-477.0, -4.996e-005
-478.0, -4.996e-005
-479.0, -4.996e-005
-480.0, -4.995e-005
-481.0, -4.994e-005
-482.0, -4.994e-005
-483.0, -4.994e-005
-484.0, -4.993e-005
-485.0, -4.991e-005
-486.0, -4.990e-005
-487.0, -4.989e-005
-488.0, -4.988e-005
-489.0, -4.987e-005
-490.0, -4.985e-005
-491.0, -4.983e-005
-492.0, -4.981e-005
-493.0, -4.979e-005
-494.0, -4.977e-005
-495.0, -4.976e-005
-496.0, -4.975e-005
-497.0, -4.974e-005
-498.0, -4.972e-005
-499.0, -4.972e-005
-500.0, -4.973e-005
*
Segment = 2
Positive
Number of Data Points = 800
#
-499.0, -4.977e-005
-498.0, -4.802e-005
-497.0, -4.571e-005
-496.0, -4.369e-005
-495.0, -4.182e-005
-494.0, -3.999e-005
-493.0, -3.836e-005
-492.0, -3.696e-005
-491.0, -3.578e-005
-490.0, -3.475e-005
-489.0, -3.385e-005
-488.0, -3.306e-005
-487.0, -3.235e-005
-486.0, -3.170e-005
-485.0, -3.110e-005
-484.0, -3.055e-005
-483.0, -3.003e-005
-482.0, -2.954e-005
-481.0, -2.909e-005
-480.0, -2.865e-005
-479.0, -2.822e-005
-478.0, -2.783e-005
-477.0, -2.746e-005
-476.0, -2.709e-005
-475.0, -2.674e-005
-474.0, -2.639e-005
-473.0, -2.605e-005
-472.0, -2.573e-005
-471.0, -2.541e-005
-470.0, -2.510e-005
-469.0, -2.480e-005
-468.0, -2.451e-005
-467.0, -2.423e-005
-466.0, -2.396e-005
-465.0, -2.370e-005
-464.0, -2.344e-005
-463.0, -2.319e-005
-462.0, -2.294e-005
-461.0, -2.269e-005
-460.0, -2.245e-005
-459.0, -2.222e-005
-458.0, -2.199e-005
-457.0, -2.176e-005
-456.0, -2.155e-005
-455.0, -2.134e-005
-454.0, -2.114e-005
-453.0, -2.093e-005
-452.0, -2.071e-005
-451.0, -2.050e-005
-450.0, -2.028e-005
-449.0, -2.008e-005
-448.0, -1.987e-005
-447.0, -1.967e-005
-446.0, -1.948e-005
-445.0, -1.929e-005
-444.0, -1.911e-005
-443.0, -1.893e-005
-442.0, -1.876e-005
-441.0, -1.859e-005
-440.0, -1.842e-005
-439.0, -1.825e-005
-438.0, -1.809e-005
-437.0, -1.792e-005
-436.0, -1.776e-005
-435.0, -1.760e-005
-434.0, -1.743e-005
-433.0, -1.727e-005
-432.0, -1.712e-005
-431.0, -1.696e-005
-430.0, -1.681e-005
-429.0, -1.665e-005
-428.0, -1.649e-005
-427.0, -1.634e-005
-426.0, -1.618e-005
-425.0, -1.603e-005
-424.0, -1.588e-005
-423.0, -1.573e-005
-422.0, -1.559e-005
-421.0, -1.545e-005
-420.0, -1.531e-005
-419.0, -1.517e-005
-418.0, -1.503e-005
-417.0, -1.490e-005
-416.0, -1.475e-005
-415.0, -1.461e-005
-414.0, -1.447e-005
-413.0, -1.433e-005
-412.0, -1.420e-005
-411.0, -1.406e-005
-410.0, -1.390e-005
-409.0, -1.376e-005
-408.0, -1.361e-005
-407.0, -1.346e-005
-406.0, -1.331e-005
-405.0, -1.316e-005
-404.0, -1.302e-005
-403.0, -1.290e-005
-402.0, -1.279e-005
-401.0, -1.267e-005
-400.0, -1.256e-005
-399.0, -1.244e-005
-398.0, -1.233e-005
-397.0, -1.221e-005
-396.0, -1.207e-005
-395.0, -1.195e-005
-394.0, -1.182e-005
-393.0, -1.170e-005
-392.0, -1.158e-005
-391.0, -1.145e-005
-390.0, -1.132e-005
-389.0, -1.120e-005
-388.0, -1.107e-005
-387.0, -1.094e-005
-386.0, -1.081e-005
-385.0, -1.069e-005
-384.0, -1.056e-005
-383.0, -1.044e-005
-382.0, -1.032e-005
-381.0, -1.018e-005
-380.0, -1.006e-005
-379.0, -9.940e-006
-378.0, -9.814e-006
-377.0, -9.696e-006
-376.0, -9.577e-006
-375.0, -9.459e-006
-374.0, -9.347e-006
-373.0, -9.229e-006
-372.0, -9.110e-006
-371.0, -8.991e-006
-370.0, -8.866e-006
-369.0, -8.740e-006
-368.0, -8.629e-006
-367.0, -8.510e-006
-366.0, -8.398e-006
-365.0, -8.280e-006
-364.0, -8.168e-006
-363.0, -8.064e-006
-362.0, -7.952e-006
-361.0, -7.833e-006
-360.0, -7.722e-006
-359.0, -7.603e-006
-358.0, -7.492e-006
-357.0, -7.373e-006
-356.0, -7.254e-006
-355.0, -7.157e-006
-354.0, -7.052e-006
-353.0, -6.941e-006
-352.0, -6.829e-006
-351.0, -6.710e-006
-350.0, -6.592e-006
-349.0, -6.473e-006
-348.0, -6.348e-006
-347.0, -6.229e-006
-346.0, -6.117e-006
-345.0, -5.999e-006
-344.0, -5.887e-006
-343.0, -5.776e-006
-342.0, -5.671e-006
-341.0, -5.559e-006
-340.0, -5.441e-006
-339.0, -5.329e-006
-338.0, -5.232e-006
-337.0, -5.127e-006
-336.0, -5.029e-006
-335.0, -4.925e-006
-334.0, -4.827e-006
-333.0, -4.729e-006
-332.0, -4.625e-006
-331.0, -4.513e-006
-330.0, -4.402e-006
-329.0, -4.297e-006
-328.0, -4.185e-006
-327.0, -4.074e-006
-326.0, -3.969e-006
-325.0, -3.864e-006
-324.0, -3.760e-006
-323.0, -3.662e-006
-322.0, -3.551e-006
-321.0, -3.453e-006
-320.0, -3.355e-006
-319.0, -3.258e-006
-318.0, -3.160e-006
-317.0, -3.069e-006
-316.0, -2.972e-006
-315.0, -2.881e-006
-314.0, -2.776e-006
-313.0, -2.679e-006
-312.0, -2.574e-006
-311.0, -2.476e-006
-310.0, -2.372e-006
-309.0, -2.267e-006
-308.0, -2.162e-006
-307.0, -2.072e-006
-306.0, -1.960e-006
-305.0, -1.855e-006
-304.0, -1.744e-006
-303.0, -1.632e-006
-302.0, -1.535e-006
-301.0, -1.430e-006
-300.0, -1.332e-006
-299.0, -1.249e-006
-298.0, -1.158e-006
-297.0, -1.067e-006
-296.0, -9.766e-007
-295.0, -8.789e-007
-294.0, -7.882e-007
-293.0, -6.836e-007
-292.0, -5.790e-007
-291.0, -4.883e-007
-290.0, -3.906e-007
-289.0, -3.069e-007
-288.0, -2.093e-007
-287.0, -1.046e-007
-286.0, -6.975e-009
-285.0, +9.068e-008
-284.0, +1.883e-007
-283.0, +2.790e-007
-282.0, +3.906e-007
-281.0, +4.883e-007
-280.0, +5.790e-007
-279.0, +6.836e-007
-278.0, +7.813e-007
-277.0, +8.859e-007
-276.0, +9.905e-007
-275.0, +1.088e-006
-274.0, +1.186e-006
-273.0, +1.290e-006
-272.0, +1.381e-006
-271.0, +1.479e-006
-270.0, +1.569e-006
-269.0, +1.667e-006
-268.0, +1.758e-006
-267.0, +1.855e-006
-266.0, +1.946e-006
-265.0, +2.044e-006
-264.0, +2.141e-006
-263.0, +2.239e-006
-262.0, +2.330e-006
-261.0, +2.420e-006
-260.0, +2.511e-006
-259.0, +2.609e-006
-258.0, +2.706e-006
-257.0, +2.797e-006
-256.0, +2.895e-006
-255.0, +2.992e-006
-254.0, +3.090e-006
-253.0, +3.181e-006
-252.0, +3.265e-006
-251.0, +3.348e-006
-250.0, +3.446e-006
-249.0, +3.537e-006
-248.0, +3.634e-006
-247.0, +3.732e-006
-246.0, +3.830e-006
-245.0, +3.927e-006
-244.0, +4.025e-006
-243.0, +4.116e-006
-242.0, +4.213e-006
-241.0, +4.304e-006
-240.0, +4.395e-006
-239.0, +4.492e-006
-238.0, +4.583e-006
-237.0, +4.674e-006
-236.0, +4.764e-006
-235.0, +4.848e-006
-234.0, +4.932e-006
-233.0, +5.015e-006
-232.0, +5.099e-006
-231.0, +5.190e-006
-230.0, +5.273e-006
-229.0, +5.357e-006
-228.0, +5.448e-006
-227.0, +5.532e-006
-226.0, +5.622e-006
-225.0, +5.706e-006
-224.0, +5.797e-006
-223.0, +5.887e-006
-222.0, +5.978e-006
-221.0, +6.069e-006
-220.0, +6.159e-006
-219.0, +6.243e-006
-218.0, +6.327e-006
-217.0, +6.396e-006
-216.0, +6.473e-006
-215.0, +6.550e-006
-214.0, +6.620e-006
-213.0, +6.696e-006
-212.0, +6.780e-006
-211.0, +6.857e-006
-210.0, +6.941e-006
-209.0, +7.024e-006
-208.0, +7.101e-006
-207.0, +7.185e-006
-206.0, +7.268e-006
-205.0, +7.352e-006
-204.0, +7.443e-006
-203.0, +7.527e-006
-202.0, +7.610e-006
-201.0, +7.701e-006
-200.0, +7.785e-006
-199.0, +7.861e-006
-198.0, +7.924e-006
-197.0, +7.994e-006
-196.0, +8.064e-006
-195.0, +8.133e-006
-194.0, +8.203e-006
-193.0, +8.273e-006
-192.0, +8.350e-006
-191.0, +8.426e-006
-190.0, +8.496e-006
-189.0, +8.573e-006
-188.0, +8.643e-006
-187.0, +8.719e-006
-186.0, +8.803e-006
-185.0, +8.880e-006
-184.0, +8.963e-006
-183.0, +9.040e-006
-182.0, +9.110e-006
-181.0, +9.194e-006
-180.0, +9.263e-006
-179.0, +9.326e-006
-178.0, +9.396e-006
-177.0, +9.466e-006
-176.0, +9.542e-006
-175.0, +9.619e-006
-174.0, +9.682e-006
-173.0, +9.759e-006
-172.0, +9.835e-006
-171.0, +9.905e-006
-170.0, +9.975e-006
-169.0, +1.004e-005
-168.0, +1.011e-005
-167.0, +1.018e-005
-166.0, +1.025e-005
-165.0, +1.032e-005
-164.0, +1.039e-005
-163.0, +1.046e-005
-162.0, +1.052e-005
-161.0, +1.059e-005
-160.0, +1.066e-005
-159.0, +1.073e-005
-158.0, +1.079e-005
-157.0, +1.086e-005
-156.0, +1.093e-005
-155.0, +1.101e-005
-154.0, +1.108e-005
-153.0, +1.115e-005
-152.0, +1.121e-005
-151.0, +1.127e-005
-150.0, +1.133e-005
-149.0, +1.139e-005
-148.0, +1.145e-005
-147.0, +1.152e-005
-146.0, +1.159e-005
-145.0, +1.166e-005
-144.0, +1.174e-005
-143.0, +1.182e-005
-142.0, +1.190e-005
-141.0, +1.198e-005
-140.0, +1.205e-005
-139.0, +1.212e-005
-138.0, +1.220e-005
-137.0, +1.227e-005
-136.0, +1.234e-005
-135.0, +1.241e-005
-134.0, +1.247e-005
-133.0, +1.254e-005
-132.0, +1.260e-005
-131.0, +1.267e-005
-130.0, +1.273e-005
-129.0, +1.279e-005
-128.0, +1.286e-005
-127.0, +1.293e-005
-126.0, +1.300e-005
-125.0, +1.307e-005
-124.0, +1.314e-005
-123.0, +1.321e-005
-122.0, +1.329e-005
-121.0, +1.336e-005
-120.0, +1.343e-005
-119.0, +1.352e-005
-118.0, +1.360e-005
-117.0, +1.368e-005
-116.0, +1.376e-005
-115.0, +1.382e-005
-114.0, +1.389e-005
-113.0, +1.396e-005
-112.0, +1.402e-005
-111.0, +1.409e-005
-110.0, +1.415e-005
-109.0, +1.422e-005
-108.0, +1.430e-005
-107.0, +1.437e-005
-106.0, +1.444e-005
-105.0, +1.452e-005
-104.0, +1.459e-005
-103.0, +1.466e-005
-102.0, +1.473e-005
-101.0, +1.482e-005
-100.0, +1.490e-005
-99.0, +1.498e-005
-98.0, +1.506e-005
-97.0, +1.514e-005
-96.0, +1.521e-005
-95.0, +1.528e-005
-94.0, +1.535e-005
-93.0, +1.541e-005
-92.0, +1.548e-005
-91.0, +1.555e-005
-90.0, +1.562e-005
-89.0, +1.569e-005
-88.0, +1.576e-005
-87.0, +1.584e-005
-86.0, +1.592e-005
-85.0, +1.599e-005
-84.0, +1.606e-005
-83.0, +1.614e-005
-82.0, +1.622e-005
-81.0, +1.629e-005
-80.0, +1.636e-005
-79.0, +1.643e-005
-78.0, +1.650e-005
-77.0, +1.658e-005
-76.0, +1.665e-005
-75.0, +1.672e-005
-74.0, +1.680e-005
-73.0, +1.687e-005
-72.0, +1.694e-005
-71.0, +1.702e-005
-70.0, +1.708e-005
-69.0, +1.715e-005
-68.0, +1.722e-005
-67.0, +1.729e-005
-66.0, +1.735e-005
-65.0, +1.742e-005
-64.0, +1.748e-005
-63.0, +1.755e-005
-62.0, +1.761e-005
-61.0, +1.768e-005
-60.0, +1.774e-005
-59.0, +1.780e-005
-58.0, +1.786e-005
-57.0, +1.792e-005
-56.0, +1.798e-005
-55.0, +1.804e-005
-54.0, +1.809e-005
-53.0, +1.816e-005
-52.0, +1.822e-005
-51.0, +1.828e-005
-50.0, +1.834e-005
-49.0, +1.839e-005
-48.0, +1.845e-005
-47.0, +1.851e-005
-46.0, +1.855e-005
-45.0, +1.861e-005
-44.0, +1.867e-005
-43.0, +1.873e-005
-42.0, +1.879e-005
-41.0, +1.885e-005
-40.0, +1.892e-005
-39.0, +1.898e-005
-38.0, +1.904e-005
-37.0, +1.909e-005
-36.0, +1.915e-005
-35.0, +1.920e-005
-34.0, +1.925e-005
-33.0, +1.930e-005
-32.0, +1.935e-005
-31.0, +1.940e-005
-30.0, +1.944e-005
-29.0, +1.949e-005
-28.0, +1.953e-005
-27.0, +1.959e-005
-26.0, +1.964e-005
-25.0, +1.969e-005
-24.0, +1.974e-005
-23.0, +1.979e-005
-22.0, +1.984e-005
-21.0, +1.989e-005
-20.0, +1.993e-005
-19.0, +1.997e-005
-18.0, +2.003e-005
-17.0, +2.008e-005
-16.0, +2.012e-005
-15.0, +2.017e-005
-14.0, +2.022e-005
-13.0, +2.026e-005
-12.0, +2.031e-005
-11.0, +2.034e-005
-10.0, +2.039e-005
-9.0, +2.044e-005
-8.0, +2.048e-005
-7.0, +2.053e-005
-6.0, +2.058e-005
-5.0, +2.063e-005
-4.0, +2.067e-005
-3.0, +2.071e-005
-2.0, +2.075e-005
-1.0, +2.081e-005
0.0, +2.091e-005
1.0, +2.102e-005
2.0, +2.112e-005
3.0, +2.121e-005
4.0, +2.129e-005
5.0, +2.137e-005
6.0, +2.141e-005
7.0, +2.141e-005
8.0, +2.139e-005
9.0, +2.140e-005
10.0, +2.141e-005
11.0, +2.144e-005
12.0, +2.147e-005
13.0, +2.151e-005
14.0, +2.155e-005
15.0, +2.159e-005
16.0, +2.163e-005
17.0, +2.167e-005
18.0, +2.171e-005
19.0, +2.177e-005
20.0, +2.182e-005
21.0, +2.186e-005
22.0, +2.191e-005
23.0, +2.196e-005
24.0, +2.201e-005
25.0, +2.205e-005
26.0, +2.208e-005
27.0, +2.213e-005
28.0, +2.217e-005
29.0, +2.222e-005
30.0, +2.227e-005
31.0, +2.232e-005
32.0, +2.238e-005
33.0, +2.243e-005
34.0, +2.248e-005
35.0, +2.253e-005
36.0, +2.258e-005
37.0, +2.263e-005
38.0, +2.267e-005
39.0, +2.272e-005
40.0, +2.277e-005
41.0, +2.282e-005
42.0, +2.287e-005
43.0, +2.291e-005
44.0, +2.296e-005
45.0, +2.301e-005
46.0, +2.305e-005
47.0, +2.310e-005
48.0, +2.316e-005
49.0, +2.321e-005
50.0, +2.326e-005
51.0, +2.330e-005
52.0, +2.335e-005
53.0, +2.340e-005
54.0, +2.344e-005
55.0, +2.348e-005
56.0, +2.353e-005
57.0, +2.358e-005
58.0, +2.364e-005
59.0, +2.370e-005
60.0, +2.376e-005
61.0, +2.381e-005
62.0, +2.388e-005
63.0, +2.393e-005
64.0, +2.398e-005
65.0, +2.404e-005
66.0, +2.409e-005
67.0, +2.414e-005
68.0, +2.420e-005
69.0, +2.425e-005
70.0, +2.430e-005
71.0, +2.434e-005
72.0, +2.439e-005
73.0, +2.444e-005
74.0, +2.448e-005
75.0, +2.453e-005
76.0, +2.457e-005
77.0, +2.462e-005
78.0, +2.467e-005
79.0, +2.472e-005
80.0, +2.476e-005
81.0, +2.480e-005
82.0, +2.484e-005
83.0, +2.490e-005
84.0, +2.494e-005
85.0, +2.499e-005
86.0, +2.503e-005
87.0, +2.507e-005
88.0, +2.512e-005
89.0, +2.516e-005
90.0, +2.518e-005
91.0, +2.521e-005
92.0, +2.524e-005
93.0, +2.529e-005
94.0, +2.533e-005
95.0, +2.536e-005
96.0, +2.540e-005
97.0, +2.545e-005
98.0, +2.548e-005
99.0, +2.552e-005
100.0, +2.555e-005
101.0, +2.558e-005
102.0, +2.561e-005
103.0, +2.566e-005
104.0, +2.570e-005
105.0, +2.575e-005
106.0, +2.577e-005
107.0, +2.581e-005
108.0, +2.584e-005
109.0, +2.586e-005
110.0, +2.587e-005
111.0, +2.589e-005
112.0, +2.589e-005
113.0, +2.591e-005
114.0, +2.593e-005
115.0, +2.596e-005
116.0, +2.597e-005
117.0, +2.598e-005
118.0, +2.600e-005
119.0, +2.603e-005
120.0, +2.604e-005
121.0, +2.605e-005
122.0, +2.606e-005
123.0, +2.607e-005
124.0, +2.609e-005
125.0, +2.610e-005
126.0, +2.611e-005
127.0, +2.611e-005
128.0, +2.612e-005
129.0, +2.613e-005
130.0, +2.614e-005
131.0, +2.615e-005
132.0, +2.616e-005
133.0, +2.616e-005
134.0, +2.617e-005
135.0, +2.617e-005
136.0, +2.616e-005
137.0, +2.616e-005
138.0, +2.615e-005
139.0, +2.615e-005
140.0, +2.615e-005
141.0, +2.615e-005
142.0, +2.615e-005
143.0, +2.616e-005
144.0, +2.615e-005
145.0, +2.615e-005
146.0, +2.614e-005
147.0, +2.612e-005
148.0, +2.610e-005
149.0, +2.608e-005
150.0, +2.606e-005
151.0, +2.605e-005
152.0, +2.604e-005
153.0, +2.603e-005
154.0, +2.600e-005
155.0, +2.599e-005
156.0, +2.598e-005
157.0, +2.596e-005
158.0, +2.594e-005
159.0, +2.593e-005
160.0, +2.592e-005
161.0, +2.592e-005
162.0, +2.591e-005
163.0, +2.591e-005
164.0, +2.591e-005
165.0, +2.591e-005
166.0, +2.590e-005
167.0, +2.589e-005
168.0, +2.588e-005
169.0, +2.587e-005
170.0, +2.586e-005
171.0, +2.584e-005
172.0, +2.582e-005
173.0, +2.580e-005
174.0, +2.578e-005
175.0, +2.575e-005
176.0, +2.573e-005
177.0, +2.571e-005
178.0, +2.570e-005
179.0, +2.570e-005
180.0, +2.569e-005
181.0, +2.568e-005
182.0, +2.568e-005
183.0, +2.567e-005
184.0, +2.566e-005
185.0, +2.566e-005
186.0, +2.565e-005
187.0, +2.564e-005
188.0, +2.563e-005
189.0, +2.561e-005
190.0, +2.560e-005
191.0, +2.558e-005
192.0, +2.556e-005
193.0, +2.554e-005
194.0, +2.552e-005
195.0, +2.550e-005
196.0, +2.550e-005
197.0, +2.549e-005
198.0, +2.549e-005
199.0, +2.548e-005
200.0, +2.547e-005
201.0, +2.547e-005
202.0, +2.547e-005
203.0, +2.546e-005
204.0, +2.546e-005
205.0, +2.546e-005
206.0, +2.547e-005
207.0, +2.547e-005
208.0, +2.547e-005
209.0, +2.548e-005
210.0, +2.548e-005
211.0, +2.547e-005
212.0, +2.546e-005
213.0, +2.545e-005
214.0, +2.544e-005
215.0, +2.543e-005
216.0, +2.542e-005
217.0, +2.541e-005
218.0, +2.540e-005
219.0, +2.540e-005
220.0, +2.540e-005
221.0, +2.538e-005
222.0, +2.538e-005
223.0, +2.538e-005
224.0, +2.538e-005
225.0, +2.538e-005
226.0, +2.538e-005
227.0, +2.539e-005
228.0, +2.539e-005
229.0, +2.539e-005
230.0, +2.539e-005
231.0, +2.539e-005
232.0, +2.539e-005
233.0, +2.539e-005
234.0, +2.538e-005
235.0, +2.539e-005
236.0, +2.539e-005
237.0, +2.539e-005
238.0, +2.539e-005
239.0, +2.539e-005
240.0, +2.539e-005
241.0, +2.540e-005
242.0, +2.540e-005
243.0, +2.540e-005
244.0, +2.540e-005
245.0, +2.540e-005
246.0, +2.541e-005
247.0, +2.542e-005
248.0, +2.542e-005
249.0, +2.543e-005
250.0, +2.543e-005
251.0, +2.543e-005
252.0, +2.543e-005
253.0, +2.543e-005
254.0, +2.544e-005
255.0, +2.545e-005
256.0, +2.545e-005
257.0, +2.545e-005
258.0, +2.544e-005
259.0, +2.544e-005
260.0, +2.544e-005
261.0, +2.544e-005
262.0, +2.545e-005
263.0, +2.545e-005
264.0, +2.547e-005
265.0, +2.549e-005
266.0, +2.550e-005
267.0, +2.552e-005
268.0, +2.552e-005
269.0, +2.553e-005
270.0, +2.554e-005
271.0, +2.555e-005
272.0, +2.556e-005
273.0, +2.557e-005
274.0, +2.557e-005
275.0, +2.558e-005
276.0, +2.559e-005
277.0, +2.561e-005
278.0, +2.561e-005
279.0, +2.562e-005
280.0, +2.563e-005
281.0, +2.565e-005
282.0, +2.565e-005
283.0, +2.566e-005
284.0, +2.566e-005
285.0, +2.567e-005
286.0, +2.568e-005
287.0, +2.569e-005
288.0, +2.571e-005
289.0, +2.574e-005
290.0, +2.576e-005
291.0, +2.579e-005
292.0, +2.580e-005
293.0, +2.581e-005
294.0, +2.582e-005
295.0, +2.583e-005
296.0, +2.584e-005
297.0, +2.584e-005
298.0, +2.584e-005
299.0, +2.587e-005
300.0, +2.588e-005
*
**
