# Supplementary material for: DFT and CV data of 4-phenyl-substituted dichloro(bis{2-[1-(phenyl)-1H-1,2,3-triazol-4-yl-κN3]pyridine-κN})iron(II) coordination compounds
Source: Data Brief. 2018 Oct 27;21:1458–71. doi: 10.1016/j.dib.2018.10.085 (PMC6234228; doi:10.1016/j.dib.2018.10.085)
Supplement: Supplementary file 4 — Supplementary material. [file mmc4.zip › Fe_CV_raw_data/FeL3-2/500FC.TXT]

Date: 10-Apr-2017
Time: 14:57:13
Label: 
Cyclic Voltammetry

Exp. Conditions:
Init E (mV) = 300
High E (mV) = 300
Low E (mV) = -500
Init P/N = N
V (mV/sec) = 500
Number of Segments = 2
Sample Interval (mV) = 1
Quiet Time (sec) = 10
Sensitivity (A/V) = 1E-5

2 Sets of Data
Total Number of Data Points = 1600
##
Potential (mV), Current (A)

Segment = 1
Negative
Number of Data Points = 800
#
299.0, +2.909e-006
298.0, +2.731e-006
297.0, +2.605e-006
296.0, +2.495e-006
295.0, +2.385e-006
294.0, +2.289e-006
293.0, +2.223e-006
292.0, +2.164e-006
291.0, +2.114e-006
290.0, +2.072e-006
289.0, +2.030e-006
288.0, +1.998e-006
287.0, +1.965e-006
286.0, +1.929e-006
285.0, +1.900e-006
284.0, +1.869e-006
283.0, +1.848e-006
282.0, +1.828e-006
281.0, +1.804e-006
280.0, +1.788e-006
279.0, +1.770e-006
278.0, +1.747e-006
277.0, +1.732e-006
276.0, +1.711e-006
275.0, +1.696e-006
274.0, +1.685e-006
273.0, +1.658e-006
272.0, +1.644e-006
271.0, +1.626e-006
270.0, +1.607e-006
269.0, +1.593e-006
268.0, +1.572e-006
267.0, +1.551e-006
266.0, +1.544e-006
265.0, +1.522e-006
264.0, +1.512e-006
263.0, +1.501e-006
262.0, +1.484e-006
261.0, +1.477e-006
260.0, +1.463e-006
259.0, +1.445e-006
258.0, +1.431e-006
257.0, +1.406e-006
256.0, +1.389e-006
255.0, +1.371e-006
254.0, +1.351e-006
253.0, +1.338e-006
252.0, +1.328e-006
251.0, +1.319e-006
250.0, +1.312e-006
249.0, +1.295e-006
248.0, +1.285e-006
247.0, +1.269e-006
246.0, +1.250e-006
245.0, +1.232e-006
244.0, +1.212e-006
243.0, +1.198e-006
242.0, +1.188e-006
241.0, +1.170e-006
240.0, +1.157e-006
239.0, +1.145e-006
238.0, +1.130e-006
237.0, +1.117e-006
236.0, +1.095e-006
235.0, +1.078e-006
234.0, +1.061e-006
233.0, +1.040e-006
232.0, +1.023e-006
231.0, +1.006e-006
230.0, +9.879e-007
229.0, +9.753e-007
228.0, +9.587e-007
227.0, +9.460e-007
226.0, +9.321e-007
225.0, +9.120e-007
224.0, +8.994e-007
223.0, +8.824e-007
222.0, +8.658e-007
221.0, +8.480e-007
220.0, +8.266e-007
219.0, +8.070e-007
218.0, +7.913e-007
217.0, +7.634e-007
216.0, +7.429e-007
215.0, +7.237e-007
214.0, +6.993e-007
213.0, +6.823e-007
212.0, +6.601e-007
211.0, +6.391e-007
210.0, +6.213e-007
209.0, +5.990e-007
208.0, +5.781e-007
207.0, +5.580e-007
206.0, +5.258e-007
205.0, +4.996e-007
204.0, +4.713e-007
203.0, +4.473e-007
202.0, +4.211e-007
201.0, +3.893e-007
200.0, +3.632e-007
199.0, +3.414e-007
198.0, +3.126e-007
197.0, +2.851e-007
196.0, +2.502e-007
195.0, +2.215e-007
194.0, +1.914e-007
193.0, +1.578e-007
192.0, +1.286e-007
191.0, +9.984e-008
190.0, +6.583e-008
189.0, +3.706e-008
188.0, -1.238e-013
187.0, -3.880e-008
186.0, -7.847e-008
185.0, -1.229e-007
184.0, -1.622e-007
183.0, -2.023e-007
182.0, -2.463e-007
181.0, -2.895e-007
180.0, -3.300e-007
179.0, -3.714e-007
178.0, -4.194e-007
177.0, -4.713e-007
176.0, -5.223e-007
175.0, -5.750e-007
174.0, -6.304e-007
173.0, -6.845e-007
172.0, -7.411e-007
171.0, -7.952e-007
170.0, -8.506e-007
169.0, -9.142e-007
168.0, -9.779e-007
167.0, -1.043e-006
166.0, -1.119e-006
165.0, -1.193e-006
164.0, -1.266e-006
163.0, -1.340e-006
162.0, -1.409e-006
161.0, -1.490e-006
160.0, -1.566e-006
159.0, -1.641e-006
158.0, -1.725e-006
157.0, -1.812e-006
156.0, -1.906e-006
155.0, -2.000e-006
154.0, -2.093e-006
153.0, -2.198e-006
152.0, -2.297e-006
151.0, -2.397e-006
150.0, -2.500e-006
149.0, -2.605e-006
148.0, -2.719e-006
147.0, -2.831e-006
146.0, -2.944e-006
145.0, -3.071e-006
144.0, -3.195e-006
143.0, -3.323e-006
142.0, -3.450e-006
141.0, -3.577e-006
140.0, -3.714e-006
139.0, -3.849e-006
138.0, -3.989e-006
137.0, -4.144e-006
136.0, -4.295e-006
135.0, -4.456e-006
134.0, -4.620e-006
133.0, -4.781e-006
132.0, -4.944e-006
131.0, -5.104e-006
130.0, -5.262e-006
129.0, -5.435e-006
128.0, -5.606e-006
127.0, -5.788e-006
126.0, -5.978e-006
125.0, -6.174e-006
124.0, -6.375e-006
123.0, -6.575e-006
122.0, -6.768e-006
121.0, -6.974e-006
120.0, -7.170e-006
119.0, -7.372e-006
118.0, -7.580e-006
117.0, -7.793e-006
116.0, -8.018e-006
115.0, -8.247e-006
114.0, -8.474e-006
113.0, -8.710e-006
112.0, -8.936e-006
111.0, -9.160e-006
110.0, -9.388e-006
109.0, -9.610e-006
108.0, -9.843e-006
107.0, -1.008e-005
106.0, -1.032e-005
105.0, -1.057e-005
104.0, -1.082e-005
103.0, -1.107e-005
102.0, -1.132e-005
101.0, -1.155e-005
100.0, -1.180e-005
99.0, -1.203e-005
98.0, -1.227e-005
97.0, -1.251e-005
96.0, -1.276e-005
95.0, -1.301e-005
94.0, -1.327e-005
93.0, -1.351e-005
92.0, -1.375e-005
91.0, -1.399e-005
90.0, -1.421e-005
89.0, -1.444e-005
88.0, -1.467e-005
87.0, -1.489e-005
86.0, -1.513e-005
85.0, -1.536e-005
84.0, -1.559e-005
83.0, -1.581e-005
82.0, -1.602e-005
81.0, -1.623e-005
80.0, -1.644e-005
79.0, -1.663e-005
78.0, -1.682e-005
77.0, -1.700e-005
76.0, -1.720e-005
75.0, -1.739e-005
74.0, -1.756e-005
73.0, -1.774e-005
72.0, -1.791e-005
71.0, -1.806e-005
70.0, -1.821e-005
69.0, -1.834e-005
68.0, -1.848e-005
67.0, -1.861e-005
66.0, -1.873e-005
65.0, -1.886e-005
64.0, -1.899e-005
63.0, -1.910e-005
62.0, -1.920e-005
61.0, -1.928e-005
60.0, -1.937e-005
59.0, -1.944e-005
58.0, -1.950e-005
57.0, -1.957e-005
56.0, -1.963e-005
55.0, -1.969e-005
54.0, -1.975e-005
53.0, -1.979e-005
52.0, -1.983e-005
51.0, -1.984e-005
50.0, -1.986e-005
49.0, -1.987e-005
48.0, -1.987e-005
47.0, -1.987e-005
46.0, -1.987e-005
45.0, -1.987e-005
44.0, -1.987e-005
43.0, -1.985e-005
42.0, -1.983e-005
41.0, -1.981e-005
40.0, -1.977e-005
39.0, -1.972e-005
38.0, -1.968e-005
37.0, -1.964e-005
36.0, -1.959e-005
35.0, -1.954e-005
34.0, -1.949e-005
33.0, -1.943e-005
32.0, -1.937e-005
31.0, -1.930e-005
30.0, -1.923e-005
29.0, -1.916e-005
28.0, -1.908e-005
27.0, -1.901e-005
26.0, -1.894e-005
25.0, -1.887e-005
24.0, -1.880e-005
23.0, -1.872e-005
22.0, -1.864e-005
21.0, -1.855e-005
20.0, -1.847e-005
19.0, -1.838e-005
18.0, -1.829e-005
17.0, -1.821e-005
16.0, -1.812e-005
15.0, -1.804e-005
14.0, -1.796e-005
13.0, -1.788e-005
12.0, -1.779e-005
11.0, -1.771e-005
10.0, -1.761e-005
9.0, -1.753e-005
8.0, -1.744e-005
7.0, -1.735e-005
6.0, -1.727e-005
5.0, -1.719e-005
4.0, -1.711e-005
3.0, -1.702e-005
2.0, -1.694e-005
1.0, -1.687e-005
0.0, -1.680e-005
-1.0, -1.672e-005
-2.0, -1.665e-005
-3.0, -1.658e-005
-4.0, -1.651e-005
-5.0, -1.644e-005
-6.0, -1.636e-005
-7.0, -1.628e-005
-8.0, -1.620e-005
-9.0, -1.612e-005
-10.0, -1.604e-005
-11.0, -1.596e-005
-12.0, -1.589e-005
-13.0, -1.581e-005
-14.0, -1.573e-005
-15.0, -1.567e-005
-16.0, -1.561e-005
-17.0, -1.554e-005
-18.0, -1.548e-005
-19.0, -1.541e-005
-20.0, -1.535e-005
-21.0, -1.528e-005
-22.0, -1.522e-005
-23.0, -1.516e-005
-24.0, -1.510e-005
-25.0, -1.505e-005
-26.0, -1.499e-005
-27.0, -1.493e-005
-28.0, -1.488e-005
-29.0, -1.482e-005
-30.0, -1.476e-005
-31.0, -1.471e-005
-32.0, -1.465e-005
-33.0, -1.460e-005
-34.0, -1.455e-005
-35.0, -1.449e-005
-36.0, -1.445e-005
-37.0, -1.440e-005
-38.0, -1.435e-005
-39.0, -1.430e-005
-40.0, -1.425e-005
-41.0, -1.420e-005
-42.0, -1.416e-005
-43.0, -1.411e-005
-44.0, -1.406e-005
-45.0, -1.402e-005
-46.0, -1.398e-005
-47.0, -1.394e-005
-48.0, -1.389e-005
-49.0, -1.385e-005
-50.0, -1.381e-005
-51.0, -1.377e-005
-52.0, -1.372e-005
-53.0, -1.368e-005
-54.0, -1.363e-005
-55.0, -1.360e-005
-56.0, -1.356e-005
-57.0, -1.352e-005
-58.0, -1.348e-005
-59.0, -1.344e-005
-60.0, -1.341e-005
-61.0, -1.337e-005
-62.0, -1.332e-005
-63.0, -1.328e-005
-64.0, -1.325e-005
-65.0, -1.322e-005
-66.0, -1.318e-005
-67.0, -1.315e-005
-68.0, -1.311e-005
-69.0, -1.307e-005
-70.0, -1.304e-005
-71.0, -1.301e-005
-72.0, -1.297e-005
-73.0, -1.293e-005
-74.0, -1.290e-005
-75.0, -1.287e-005
-76.0, -1.284e-005
-77.0, -1.281e-005
-78.0, -1.277e-005
-79.0, -1.274e-005
-80.0, -1.271e-005
-81.0, -1.267e-005
-82.0, -1.265e-005
-83.0, -1.261e-005
-84.0, -1.259e-005
-85.0, -1.255e-005
-86.0, -1.252e-005
-87.0, -1.249e-005
-88.0, -1.246e-005
-89.0, -1.243e-005
-90.0, -1.240e-005
-91.0, -1.238e-005
-92.0, -1.235e-005
-93.0, -1.232e-005
-94.0, -1.230e-005
-95.0, -1.228e-005
-96.0, -1.225e-005
-97.0, -1.222e-005
-98.0, -1.219e-005
-99.0, -1.215e-005
-100.0, -1.213e-005
-101.0, -1.210e-005
-102.0, -1.207e-005
-103.0, -1.204e-005
-104.0, -1.202e-005
-105.0, -1.199e-005
-106.0, -1.198e-005
-107.0, -1.195e-005
-108.0, -1.193e-005
-109.0, -1.190e-005
-110.0, -1.187e-005
-111.0, -1.184e-005
-112.0, -1.182e-005
-113.0, -1.180e-005
-114.0, -1.178e-005
-115.0, -1.176e-005
-116.0, -1.174e-005
-117.0, -1.172e-005
-118.0, -1.170e-005
-119.0, -1.168e-005
-120.0, -1.165e-005
-121.0, -1.163e-005
-122.0, -1.161e-005
-123.0, -1.159e-005
-124.0, -1.157e-005
-125.0, -1.156e-005
-126.0, -1.154e-005
-127.0, -1.153e-005
-128.0, -1.151e-005
-129.0, -1.149e-005
-130.0, -1.147e-005
-131.0, -1.145e-005
-132.0, -1.143e-005
-133.0, -1.142e-005
-134.0, -1.140e-005
-135.0, -1.139e-005
-136.0, -1.138e-005
-137.0, -1.136e-005
-138.0, -1.135e-005
-139.0, -1.133e-005
-140.0, -1.132e-005
-141.0, -1.130e-005
-142.0, -1.128e-005
-143.0, -1.126e-005
-144.0, -1.125e-005
-145.0, -1.124e-005
-146.0, -1.123e-005
-147.0, -1.122e-005
-148.0, -1.122e-005
-149.0, -1.121e-005
-150.0, -1.120e-005
-151.0, -1.119e-005
-152.0, -1.118e-005
-153.0, -1.117e-005
-154.0, -1.116e-005
-155.0, -1.116e-005
-156.0, -1.115e-005
-157.0, -1.115e-005
-158.0, -1.114e-005
-159.0, -1.114e-005
-160.0, -1.114e-005
-161.0, -1.113e-005
-162.0, -1.113e-005
-163.0, -1.112e-005
-164.0, -1.112e-005
-165.0, -1.112e-005
-166.0, -1.112e-005
-167.0, -1.112e-005
-168.0, -1.112e-005
-169.0, -1.112e-005
-170.0, -1.112e-005
-171.0, -1.111e-005
-172.0, -1.112e-005
-173.0, -1.112e-005
-174.0, -1.112e-005
-175.0, -1.113e-005
-176.0, -1.113e-005
-177.0, -1.114e-005
-178.0, -1.114e-005
-179.0, -1.114e-005
-180.0, -1.115e-005
-181.0, -1.115e-005
-182.0, -1.116e-005
-183.0, -1.116e-005
-184.0, -1.117e-005
-185.0, -1.118e-005
-186.0, -1.119e-005
-187.0, -1.120e-005
-188.0, -1.121e-005
-189.0, -1.122e-005
-190.0, -1.123e-005
-191.0, -1.125e-005
-192.0, -1.126e-005
-193.0, -1.128e-005
-194.0, -1.130e-005
-195.0, -1.132e-005
-196.0, -1.135e-005
-197.0, -1.137e-005
-198.0, -1.138e-005
-199.0, -1.141e-005
-200.0, -1.143e-005
-201.0, -1.145e-005
-202.0, -1.148e-005
-203.0, -1.150e-005
-204.0, -1.153e-005
-205.0, -1.156e-005
-206.0, -1.159e-005
-207.0, -1.162e-005
-208.0, -1.165e-005
-209.0, -1.168e-005
-210.0, -1.171e-005
-211.0, -1.174e-005
-212.0, -1.178e-005
-213.0, -1.181e-005
-214.0, -1.185e-005
-215.0, -1.189e-005
-216.0, -1.193e-005
-217.0, -1.198e-005
-218.0, -1.202e-005
-219.0, -1.206e-005
-220.0, -1.210e-005
-221.0, -1.215e-005
-222.0, -1.220e-005
-223.0, -1.225e-005
-224.0, -1.230e-005
-225.0, -1.235e-005
-226.0, -1.241e-005
-227.0, -1.246e-005
-228.0, -1.252e-005
-229.0, -1.257e-005
-230.0, -1.262e-005
-231.0, -1.268e-005
-232.0, -1.273e-005
-233.0, -1.279e-005
-234.0, -1.286e-005
-235.0, -1.292e-005
-236.0, -1.299e-005
-237.0, -1.305e-005
-238.0, -1.312e-005
-239.0, -1.319e-005
-240.0, -1.325e-005
-241.0, -1.331e-005
-242.0, -1.338e-005
-243.0, -1.345e-005
-244.0, -1.352e-005
-245.0, -1.359e-005
-246.0, -1.366e-005
-247.0, -1.373e-005
-248.0, -1.380e-005
-249.0, -1.387e-005
-250.0, -1.393e-005
-251.0, -1.400e-005
-252.0, -1.407e-005
-253.0, -1.413e-005
-254.0, -1.420e-005
-255.0, -1.427e-005
-256.0, -1.434e-005
-257.0, -1.440e-005
-258.0, -1.447e-005
-259.0, -1.452e-005
-260.0, -1.458e-005
-261.0, -1.464e-005
-262.0, -1.469e-005
-263.0, -1.474e-005
-264.0, -1.479e-005
-265.0, -1.485e-005
-266.0, -1.490e-005
-267.0, -1.495e-005
-268.0, -1.500e-005
-269.0, -1.504e-005
-270.0, -1.507e-005
-271.0, -1.511e-005
-272.0, -1.514e-005
-273.0, -1.517e-005
-274.0, -1.521e-005
-275.0, -1.524e-005
-276.0, -1.527e-005
-277.0, -1.529e-005
-278.0, -1.531e-005
-279.0, -1.533e-005
-280.0, -1.535e-005
-281.0, -1.536e-005
-282.0, -1.538e-005
-283.0, -1.539e-005
-284.0, -1.541e-005
-285.0, -1.543e-005
-286.0, -1.543e-005
-287.0, -1.544e-005
-288.0, -1.544e-005
-289.0, -1.544e-005
-290.0, -1.544e-005
-291.0, -1.544e-005
-292.0, -1.544e-005
-293.0, -1.544e-005
-294.0, -1.543e-005
-295.0, -1.543e-005
-296.0, -1.543e-005
-297.0, -1.542e-005
-298.0, -1.541e-005
-299.0, -1.539e-005
-300.0, -1.538e-005
-301.0, -1.536e-005
-302.0, -1.534e-005
-303.0, -1.532e-005
-304.0, -1.531e-005
-305.0, -1.530e-005
-306.0, -1.529e-005
-307.0, -1.528e-005
-308.0, -1.527e-005
-309.0, -1.525e-005
-310.0, -1.523e-005
-311.0, -1.521e-005
-312.0, -1.518e-005
-313.0, -1.516e-005
-314.0, -1.514e-005
-315.0, -1.512e-005
-316.0, -1.511e-005
-317.0, -1.510e-005
-318.0, -1.508e-005
-319.0, -1.507e-005
-320.0, -1.505e-005
-321.0, -1.503e-005
-322.0, -1.500e-005
-323.0, -1.498e-005
-324.0, -1.496e-005
-325.0, -1.494e-005
-326.0, -1.492e-005
-327.0, -1.492e-005
-328.0, -1.490e-005
-329.0, -1.488e-005
-330.0, -1.486e-005
-331.0, -1.484e-005
-332.0, -1.482e-005
-333.0, -1.479e-005
-334.0, -1.477e-005
-335.0, -1.476e-005
-336.0, -1.475e-005
-337.0, -1.473e-005
-338.0, -1.472e-005
-339.0, -1.471e-005
-340.0, -1.469e-005
-341.0, -1.468e-005
-342.0, -1.465e-005
-343.0, -1.464e-005
-344.0, -1.462e-005
-345.0, -1.460e-005
-346.0, -1.459e-005
-347.0, -1.457e-005
-348.0, -1.455e-005
-349.0, -1.453e-005
-350.0, -1.451e-005
-351.0, -1.450e-005
-352.0, -1.448e-005
-353.0, -1.446e-005
-354.0, -1.445e-005
-355.0, -1.443e-005
-356.0, -1.441e-005
-357.0, -1.439e-005
-358.0, -1.437e-005
-359.0, -1.436e-005
-360.0, -1.434e-005
-361.0, -1.432e-005
-362.0, -1.431e-005
-363.0, -1.429e-005
-364.0, -1.428e-005
-365.0, -1.427e-005
-366.0, -1.425e-005
-367.0, -1.424e-005
-368.0, -1.422e-005
-369.0, -1.419e-005
-370.0, -1.417e-005
-371.0, -1.415e-005
-372.0, -1.414e-005
-373.0, -1.412e-005
-374.0, -1.410e-005
-375.0, -1.409e-005
-376.0, -1.408e-005
-377.0, -1.406e-005
-378.0, -1.404e-005
-379.0, -1.401e-005
-380.0, -1.399e-005
-381.0, -1.397e-005
-382.0, -1.395e-005
-383.0, -1.394e-005
-384.0, -1.392e-005
-385.0, -1.390e-005
-386.0, -1.390e-005
-387.0, -1.388e-005
-388.0, -1.386e-005
-389.0, -1.384e-005
-390.0, -1.381e-005
-391.0, -1.380e-005
-392.0, -1.378e-005
-393.0, -1.376e-005
-394.0, -1.374e-005
-395.0, -1.373e-005
-396.0, -1.372e-005
-397.0, -1.370e-005
-398.0, -1.368e-005
-399.0, -1.366e-005
-400.0, -1.364e-005
-401.0, -1.362e-005
-402.0, -1.360e-005
-403.0, -1.358e-005
-404.0, -1.357e-005
-405.0, -1.356e-005
-406.0, -1.354e-005
-407.0, -1.353e-005
-408.0, -1.352e-005
-409.0, -1.351e-005
-410.0, -1.350e-005
-411.0, -1.348e-005
-412.0, -1.347e-005
-413.0, -1.345e-005
-414.0, -1.343e-005
-415.0, -1.341e-005
-416.0, -1.339e-005
-417.0, -1.338e-005
-418.0, -1.336e-005
-419.0, -1.334e-005
-420.0, -1.333e-005
-421.0, -1.331e-005
-422.0, -1.329e-005
-423.0, -1.328e-005
-424.0, -1.326e-005
-425.0, -1.325e-005
-426.0, -1.324e-005
-427.0, -1.323e-005
-428.0, -1.322e-005
-429.0, -1.321e-005
-430.0, -1.319e-005
-431.0, -1.318e-005
-432.0, -1.316e-005
-433.0, -1.315e-005
-434.0, -1.314e-005
-435.0, -1.313e-005
-436.0, -1.313e-005
-437.0, -1.313e-005
-438.0, -1.312e-005
-439.0, -1.311e-005
-440.0, -1.310e-005
-441.0, -1.308e-005
-442.0, -1.307e-005
-443.0, -1.305e-005
-444.0, -1.304e-005
-445.0, -1.303e-005
-446.0, -1.301e-005
-447.0, -1.301e-005
-448.0, -1.300e-005
-449.0, -1.298e-005
-450.0, -1.298e-005
-451.0, -1.296e-005
-452.0, -1.296e-005
-453.0, -1.295e-005
-454.0, -1.294e-005
-455.0, -1.294e-005
-456.0, -1.294e-005
-457.0, -1.293e-005
-458.0, -1.292e-005
-459.0, -1.291e-005
-460.0, -1.290e-005
-461.0, -1.288e-005
-462.0, -1.287e-005
-463.0, -1.286e-005
-464.0, -1.286e-005
-465.0, -1.285e-005
-466.0, -1.285e-005
-467.0, -1.284e-005
-468.0, -1.284e-005
-469.0, -1.283e-005
-470.0, -1.282e-005
-471.0, -1.281e-005
-472.0, -1.280e-005
-473.0, -1.280e-005
-474.0, -1.280e-005
-475.0, -1.279e-005
-476.0, -1.279e-005
-477.0, -1.279e-005
-478.0, -1.278e-005
-479.0, -1.277e-005
-480.0, -1.277e-005
-481.0, -1.276e-005
-482.0, -1.276e-005
-483.0, -1.275e-005
-484.0, -1.275e-005
-485.0, -1.275e-005
-486.0, -1.275e-005
-487.0, -1.275e-005
-488.0, -1.274e-005
-489.0, -1.274e-005
-490.0, -1.274e-005
-491.0, -1.273e-005
-492.0, -1.273e-005
-493.0, -1.272e-005
-494.0, -1.272e-005
-495.0, -1.272e-005
-496.0, -1.272e-005
-497.0, -1.272e-005
-498.0, -1.270e-005
-499.0, -1.270e-005
-500.0, -1.268e-005
*
Segment = 2
Positive
Number of Data Points = 800
#
-499.0, -1.262e-005
-498.0, -1.224e-005
-497.0, -1.194e-005
-496.0, -1.169e-005
-495.0, -1.143e-005
-494.0, -1.120e-005
-493.0, -1.101e-005
-492.0, -1.084e-005
-491.0, -1.069e-005
-490.0, -1.055e-005
-489.0, -1.043e-005
-488.0, -1.032e-005
-487.0, -1.022e-005
-486.0, -1.012e-005
-485.0, -1.004e-005
-484.0, -9.950e-006
-483.0, -9.869e-006
-482.0, -9.794e-006
-481.0, -9.718e-006
-480.0, -9.642e-006
-479.0, -9.571e-006
-478.0, -9.501e-006
-477.0, -9.437e-006
-476.0, -9.373e-006
-475.0, -9.317e-006
-474.0, -9.260e-006
-473.0, -9.205e-006
-472.0, -9.150e-006
-471.0, -9.089e-006
-470.0, -9.035e-006
-469.0, -8.984e-006
-468.0, -8.925e-006
-467.0, -8.876e-006
-466.0, -8.825e-006
-465.0, -8.777e-006
-464.0, -8.736e-006
-463.0, -8.687e-006
-462.0, -8.638e-006
-461.0, -8.592e-006
-460.0, -8.544e-006
-459.0, -8.504e-006
-458.0, -8.454e-006
-457.0, -8.407e-006
-456.0, -8.368e-006
-455.0, -8.324e-006
-454.0, -8.284e-006
-453.0, -8.242e-006
-452.0, -8.193e-006
-451.0, -8.156e-006
-450.0, -8.116e-006
-449.0, -8.072e-006
-448.0, -8.033e-006
-447.0, -7.990e-006
-446.0, -7.955e-006
-445.0, -7.921e-006
-444.0, -7.882e-006
-443.0, -7.844e-006
-442.0, -7.804e-006
-441.0, -7.768e-006
-440.0, -7.734e-006
-439.0, -7.696e-006
-438.0, -7.659e-006
-437.0, -7.624e-006
-436.0, -7.588e-006
-435.0, -7.560e-006
-434.0, -7.527e-006
-433.0, -7.495e-006
-432.0, -7.459e-006
-431.0, -7.418e-006
-430.0, -7.384e-006
-429.0, -7.353e-006
-428.0, -7.318e-006
-427.0, -7.289e-006
-426.0, -7.252e-006
-425.0, -7.220e-006
-424.0, -7.193e-006
-423.0, -7.163e-006
-422.0, -7.128e-006
-421.0, -7.094e-006
-420.0, -7.053e-006
-419.0, -7.024e-006
-418.0, -6.990e-006
-417.0, -6.960e-006
-416.0, -6.928e-006
-415.0, -6.900e-006
-414.0, -6.874e-006
-413.0, -6.846e-006
-412.0, -6.812e-006
-411.0, -6.783e-006
-410.0, -6.746e-006
-409.0, -6.709e-006
-408.0, -6.674e-006
-407.0, -6.636e-006
-406.0, -6.607e-006
-405.0, -6.579e-006
-404.0, -6.546e-006
-403.0, -6.522e-006
-402.0, -6.493e-006
-401.0, -6.460e-006
-400.0, -6.430e-006
-399.0, -6.396e-006
-398.0, -6.368e-006
-397.0, -6.340e-006
-396.0, -6.305e-006
-395.0, -6.280e-006
-394.0, -6.253e-006
-393.0, -6.225e-006
-392.0, -6.198e-006
-391.0, -6.163e-006
-390.0, -6.134e-006
-389.0, -6.108e-006
-388.0, -6.072e-006
-387.0, -6.044e-006
-386.0, -6.012e-006
-385.0, -5.983e-006
-384.0, -5.958e-006
-383.0, -5.927e-006
-382.0, -5.894e-006
-381.0, -5.865e-006
-380.0, -5.830e-006
-379.0, -5.801e-006
-378.0, -5.767e-006
-377.0, -5.735e-006
-376.0, -5.707e-006
-375.0, -5.675e-006
-374.0, -5.647e-006
-373.0, -5.620e-006
-372.0, -5.585e-006
-371.0, -5.557e-006
-370.0, -5.518e-006
-369.0, -5.480e-006
-368.0, -5.448e-006
-367.0, -5.414e-006
-366.0, -5.386e-006
-365.0, -5.358e-006
-364.0, -5.324e-006
-363.0, -5.299e-006
-362.0, -5.269e-006
-361.0, -5.237e-006
-360.0, -5.207e-006
-359.0, -5.167e-006
-358.0, -5.132e-006
-357.0, -5.097e-006
-356.0, -5.058e-006
-355.0, -5.026e-006
-354.0, -4.995e-006
-353.0, -4.963e-006
-352.0, -4.938e-006
-351.0, -4.902e-006
-350.0, -4.873e-006
-349.0, -4.844e-006
-348.0, -4.809e-006
-347.0, -4.778e-006
-346.0, -4.748e-006
-345.0, -4.713e-006
-344.0, -4.686e-006
-343.0, -4.652e-006
-342.0, -4.624e-006
-341.0, -4.596e-006
-340.0, -4.555e-006
-339.0, -4.519e-006
-338.0, -4.484e-006
-337.0, -4.449e-006
-336.0, -4.421e-006
-335.0, -4.386e-006
-334.0, -4.357e-006
-333.0, -4.333e-006
-332.0, -4.296e-006
-331.0, -4.264e-006
-330.0, -4.232e-006
-329.0, -4.197e-006
-328.0, -4.169e-006
-327.0, -4.127e-006
-326.0, -4.094e-006
-325.0, -4.069e-006
-324.0, -4.040e-006
-323.0, -4.014e-006
-322.0, -3.979e-006
-321.0, -3.943e-006
-320.0, -3.915e-006
-319.0, -3.880e-006
-318.0, -3.847e-006
-317.0, -3.814e-006
-316.0, -3.779e-006
-315.0, -3.758e-006
-314.0, -3.725e-006
-313.0, -3.696e-006
-312.0, -3.668e-006
-311.0, -3.631e-006
-310.0, -3.598e-006
-309.0, -3.561e-006
-308.0, -3.516e-006
-307.0, -3.485e-006
-306.0, -3.452e-006
-305.0, -3.423e-006
-304.0, -3.397e-006
-303.0, -3.363e-006
-302.0, -3.332e-006
-301.0, -3.300e-006
-300.0, -3.258e-006
-299.0, -3.217e-006
-298.0, -3.176e-006
-297.0, -3.139e-006
-296.0, -3.108e-006
-295.0, -3.073e-006
-294.0, -3.044e-006
-293.0, -3.020e-006
-292.0, -2.986e-006
-291.0, -2.952e-006
-290.0, -2.914e-006
-289.0, -2.877e-006
-288.0, -2.842e-006
-287.0, -2.796e-006
-286.0, -2.754e-006
-285.0, -2.720e-006
-284.0, -2.681e-006
-283.0, -2.646e-006
-282.0, -2.604e-006
-281.0, -2.560e-006
-280.0, -2.523e-006
-279.0, -2.479e-006
-278.0, -2.434e-006
-277.0, -2.390e-006
-276.0, -2.341e-006
-275.0, -2.301e-006
-274.0, -2.262e-006
-273.0, -2.220e-006
-272.0, -2.180e-006
-271.0, -2.135e-006
-270.0, -2.093e-006
-269.0, -2.049e-006
-268.0, -1.994e-006
-267.0, -1.945e-006
-266.0, -1.896e-006
-265.0, -1.850e-006
-264.0, -1.804e-006
-263.0, -1.755e-006
-262.0, -1.708e-006
-261.0, -1.660e-006
-260.0, -1.604e-006
-259.0, -1.556e-006
-258.0, -1.504e-006
-257.0, -1.452e-006
-256.0, -1.400e-006
-255.0, -1.345e-006
-254.0, -1.300e-006
-253.0, -1.251e-006
-252.0, -1.194e-006
-251.0, -1.139e-006
-250.0, -1.079e-006
-249.0, -1.022e-006
-248.0, -9.705e-007
-247.0, -9.085e-007
-246.0, -8.527e-007
-245.0, -7.987e-007
-244.0, -7.429e-007
-243.0, -6.954e-007
-242.0, -6.400e-007
-241.0, -5.807e-007
-240.0, -5.253e-007
-239.0, -4.665e-007
-238.0, -4.107e-007
-237.0, -3.544e-007
-236.0, -2.917e-007
-235.0, -2.411e-007
-234.0, -1.892e-007
-233.0, -1.404e-007
-232.0, -8.763e-008
-231.0, -3.139e-008
-230.0, +2.442e-008
-229.0, +8.066e-008
-228.0, +1.434e-007
-227.0, +1.988e-007
-226.0, +2.555e-007
-225.0, +3.087e-007
-224.0, +3.601e-007
-223.0, +4.159e-007
-222.0, +4.591e-007
-221.0, +5.079e-007
-220.0, +5.689e-007
-219.0, +6.239e-007
-218.0, +6.805e-007
-217.0, +7.346e-007
-216.0, +7.834e-007
-215.0, +8.388e-007
-214.0, +8.815e-007
-213.0, +9.251e-007
-212.0, +9.739e-007
-211.0, +1.018e-006
-210.0, +1.070e-006
-209.0, +1.120e-006
-208.0, +1.169e-006
-207.0, +1.224e-006
-206.0, +1.267e-006
-205.0, +1.315e-006
-204.0, +1.363e-006
-203.0, +1.400e-006
-202.0, +1.440e-006
-201.0, +1.480e-006
-200.0, +1.523e-006
-199.0, +1.571e-006
-198.0, +1.608e-006
-197.0, +1.643e-006
-196.0, +1.688e-006
-195.0, +1.729e-006
-194.0, +1.770e-006
-193.0, +1.804e-006
-192.0, +1.836e-006
-191.0, +1.877e-006
-190.0, +1.917e-006
-189.0, +1.950e-006
-188.0, +1.986e-006
-187.0, +2.017e-006
-186.0, +2.052e-006
-185.0, +2.083e-006
-184.0, +2.106e-006
-183.0, +2.136e-006
-182.0, +2.164e-006
-181.0, +2.192e-006
-180.0, +2.230e-006
-179.0, +2.258e-006
-178.0, +2.292e-006
-177.0, +2.325e-006
-176.0, +2.351e-006
-175.0, +2.380e-006
-174.0, +2.402e-006
-173.0, +2.420e-006
-172.0, +2.448e-006
-171.0, +2.468e-006
-170.0, +2.491e-006
-169.0, +2.513e-006
-168.0, +2.535e-006
-167.0, +2.562e-006
-166.0, +2.583e-006
-165.0, +2.601e-006
-164.0, +2.621e-006
-163.0, +2.639e-006
-162.0, +2.658e-006
-161.0, +2.677e-006
-160.0, +2.693e-006
-159.0, +2.717e-006
-158.0, +2.734e-006
-157.0, +2.752e-006
-156.0, +2.773e-006
-155.0, +2.790e-006
-154.0, +2.804e-006
-153.0, +2.819e-006
-152.0, +2.830e-006
-151.0, +2.846e-006
-150.0, +2.857e-006
-149.0, +2.867e-006
-148.0, +2.881e-006
-147.0, +2.894e-006
-146.0, +2.905e-006
-145.0, +2.912e-006
-144.0, +2.917e-006
-143.0, +2.931e-006
-142.0, +2.938e-006
-141.0, +2.948e-006
-140.0, +2.962e-006
-139.0, +2.975e-006
-138.0, +2.989e-006
-137.0, +3.003e-006
-136.0, +3.010e-006
-135.0, +3.023e-006
-134.0, +3.028e-006
-133.0, +3.032e-006
-132.0, +3.039e-006
-131.0, +3.045e-006
-130.0, +3.052e-006
-129.0, +3.059e-006
-128.0, +3.063e-006
-127.0, +3.072e-006
-126.0, +3.075e-006
-125.0, +3.075e-006
-124.0, +3.080e-006
-123.0, +3.080e-006
-122.0, +3.082e-006
-121.0, +3.085e-006
-120.0, +3.088e-006
-119.0, +3.096e-006
-118.0, +3.100e-006
-117.0, +3.103e-006
-116.0, +3.110e-006
-115.0, +3.110e-006
-114.0, +3.113e-006
-113.0, +3.114e-006
-112.0, +3.111e-006
-111.0, +3.117e-006
-110.0, +3.118e-006
-109.0, +3.119e-006
-108.0, +3.128e-006
-107.0, +3.128e-006
-106.0, +3.131e-006
-105.0, +3.132e-006
-104.0, +3.129e-006
-103.0, +3.131e-006
-102.0, +3.129e-006
-101.0, +3.125e-006
-100.0, +3.132e-006
-99.0, +3.132e-006
-98.0, +3.133e-006
-97.0, +3.133e-006
-96.0, +3.132e-006
-95.0, +3.134e-006
-94.0, +3.131e-006
-93.0, +3.124e-006
-92.0, +3.127e-006
-91.0, +3.125e-006
-90.0, +3.127e-006
-89.0, +3.128e-006
-88.0, +3.125e-006
-87.0, +3.129e-006
-86.0, +3.127e-006
-85.0, +3.122e-006
-84.0, +3.122e-006
-83.0, +3.115e-006
-82.0, +3.114e-006
-81.0, +3.113e-006
-80.0, +3.111e-006
-79.0, +3.115e-006
-78.0, +3.115e-006
-77.0, +3.114e-006
-76.0, +3.118e-006
-75.0, +3.114e-006
-74.0, +3.111e-006
-73.0, +3.107e-006
-72.0, +3.101e-006
-71.0, +3.104e-006
-70.0, +3.105e-006
-69.0, +3.105e-006
-68.0, +3.109e-006
-67.0, +3.110e-006
-66.0, +3.114e-006
-65.0, +3.115e-006
-64.0, +3.108e-006
-63.0, +3.109e-006
-62.0, +3.105e-006
-61.0, +3.105e-006
-60.0, +3.113e-006
-59.0, +3.114e-006
-58.0, +3.119e-006
-57.0, +3.125e-006
-56.0, +3.125e-006
-55.0, +3.132e-006
-54.0, +3.132e-006
-53.0, +3.126e-006
-52.0, +3.133e-006
-51.0, +3.135e-006
-50.0, +3.142e-006
-49.0, +3.149e-006
-48.0, +3.155e-006
-47.0, +3.166e-006
-46.0, +3.173e-006
-45.0, +3.178e-006
-44.0, +3.188e-006
-43.0, +3.193e-006
-42.0, +3.200e-006
-41.0, +3.208e-006
-40.0, +3.215e-006
-39.0, +3.229e-006
-38.0, +3.239e-006
-37.0, +3.246e-006
-36.0, +3.257e-006
-35.0, +3.264e-006
-34.0, +3.273e-006
-33.0, +3.281e-006
-32.0, +3.287e-006
-31.0, +3.299e-006
-30.0, +3.312e-006
-29.0, +3.330e-006
-28.0, +3.351e-006
-27.0, +3.368e-006
-26.0, +3.391e-006
-25.0, +3.412e-006
-24.0, +3.428e-006
-23.0, +3.449e-006
-22.0, +3.464e-006
-21.0, +3.481e-006
-20.0, +3.508e-006
-19.0, +3.529e-006
-18.0, +3.557e-006
-17.0, +3.584e-006
-16.0, +3.605e-006
-15.0, +3.633e-006
-14.0, +3.658e-006
-13.0, +3.680e-006
-12.0, +3.712e-006
-11.0, +3.740e-006
-10.0, +3.774e-006
-9.0, +3.812e-006
-8.0, +3.847e-006
-7.0, +3.891e-006
-6.0, +3.931e-006
-5.0, +3.963e-006
-4.0, +3.998e-006
-3.0, +4.030e-006
-2.0, +4.075e-006
-1.0, +4.131e-006
0.0, +4.185e-006
1.0, +4.243e-006
2.0, +4.302e-006
3.0, +4.364e-006
4.0, +4.432e-006
5.0, +4.488e-006
6.0, +4.537e-006
7.0, +4.586e-006
8.0, +4.639e-006
9.0, +4.698e-006
10.0, +4.761e-006
11.0, +4.822e-006
12.0, +4.891e-006
13.0, +4.961e-006
14.0, +5.033e-006
15.0, +5.103e-006
16.0, +5.175e-006
17.0, +5.253e-006
18.0, +5.330e-006
19.0, +5.408e-006
20.0, +5.498e-006
21.0, +5.587e-006
22.0, +5.685e-006
23.0, +5.781e-006
24.0, +5.874e-006
25.0, +5.971e-006
26.0, +6.071e-006
27.0, +6.162e-006
28.0, +6.267e-006
29.0, +6.373e-006
30.0, +6.487e-006
31.0, +6.606e-006
32.0, +6.732e-006
33.0, +6.860e-006
34.0, +6.992e-006
35.0, +7.122e-006
36.0, +7.254e-006
37.0, +7.383e-006
38.0, +7.520e-006
39.0, +7.660e-006
40.0, +7.808e-006
41.0, +7.967e-006
42.0, +8.124e-006
43.0, +8.283e-006
44.0, +8.451e-006
45.0, +8.613e-006
46.0, +8.779e-006
47.0, +8.943e-006
48.0, +9.103e-006
49.0, +9.280e-006
50.0, +9.462e-006
51.0, +9.650e-006
52.0, +9.848e-006
53.0, +1.004e-005
54.0, +1.024e-005
55.0, +1.045e-005
56.0, +1.064e-005
57.0, +1.084e-005
58.0, +1.104e-005
59.0, +1.124e-005
60.0, +1.146e-005
61.0, +1.168e-005
62.0, +1.190e-005
63.0, +1.213e-005
64.0, +1.236e-005
65.0, +1.259e-005
66.0, +1.281e-005
67.0, +1.303e-005
68.0, +1.326e-005
69.0, +1.349e-005
70.0, +1.372e-005
71.0, +1.396e-005
72.0, +1.421e-005
73.0, +1.446e-005
74.0, +1.471e-005
75.0, +1.495e-005
76.0, +1.519e-005
77.0, +1.543e-005
78.0, +1.566e-005
79.0, +1.590e-005
80.0, +1.614e-005
81.0, +1.639e-005
82.0, +1.664e-005
83.0, +1.689e-005
84.0, +1.714e-005
85.0, +1.738e-005
86.0, +1.762e-005
87.0, +1.785e-005
88.0, +1.806e-005
89.0, +1.829e-005
90.0, +1.852e-005
91.0, +1.874e-005
92.0, +1.897e-005
93.0, +1.920e-005
94.0, +1.942e-005
95.0, +1.964e-005
96.0, +1.985e-005
97.0, +2.005e-005
98.0, +2.023e-005
99.0, +2.042e-005
100.0, +2.061e-005
101.0, +2.080e-005
102.0, +2.099e-005
103.0, +2.117e-005
104.0, +2.134e-005
105.0, +2.151e-005
106.0, +2.166e-005
107.0, +2.179e-005
108.0, +2.193e-005
109.0, +2.205e-005
110.0, +2.218e-005
111.0, +2.231e-005
112.0, +2.242e-005
113.0, +2.254e-005
114.0, +2.265e-005
115.0, +2.275e-005
116.0, +2.284e-005
117.0, +2.291e-005
118.0, +2.298e-005
119.0, +2.304e-005
120.0, +2.309e-005
121.0, +2.315e-005
122.0, +2.320e-005
123.0, +2.324e-005
124.0, +2.329e-005
125.0, +2.331e-005
126.0, +2.333e-005
127.0, +2.334e-005
128.0, +2.333e-005
129.0, +2.333e-005
130.0, +2.332e-005
131.0, +2.331e-005
132.0, +2.330e-005
133.0, +2.328e-005
134.0, +2.326e-005
135.0, +2.323e-005
136.0, +2.318e-005
137.0, +2.314e-005
138.0, +2.307e-005
139.0, +2.302e-005
140.0, +2.296e-005
141.0, +2.291e-005
142.0, +2.285e-005
143.0, +2.279e-005
144.0, +2.272e-005
145.0, +2.265e-005
146.0, +2.257e-005
147.0, +2.248e-005
148.0, +2.240e-005
149.0, +2.230e-005
150.0, +2.222e-005
151.0, +2.214e-005
152.0, +2.205e-005
153.0, +2.197e-005
154.0, +2.188e-005
155.0, +2.178e-005
156.0, +2.169e-005
157.0, +2.158e-005
158.0, +2.148e-005
159.0, +2.138e-005
160.0, +2.128e-005
161.0, +2.118e-005
162.0, +2.108e-005
163.0, +2.098e-005
164.0, +2.089e-005
165.0, +2.079e-005
166.0, +2.068e-005
167.0, +2.058e-005
168.0, +2.047e-005
169.0, +2.037e-005
170.0, +2.027e-005
171.0, +2.017e-005
172.0, +2.007e-005
173.0, +1.998e-005
174.0, +1.989e-005
175.0, +1.979e-005
176.0, +1.969e-005
177.0, +1.959e-005
178.0, +1.949e-005
179.0, +1.939e-005
180.0, +1.931e-005
181.0, +1.921e-005
182.0, +1.913e-005
183.0, +1.904e-005
184.0, +1.895e-005
185.0, +1.887e-005
186.0, +1.878e-005
187.0, +1.869e-005
188.0, +1.861e-005
189.0, +1.852e-005
190.0, +1.844e-005
191.0, +1.836e-005
192.0, +1.827e-005
193.0, +1.820e-005
194.0, +1.812e-005
195.0, +1.804e-005
196.0, +1.796e-005
197.0, +1.788e-005
198.0, +1.781e-005
199.0, +1.773e-005
200.0, +1.765e-005
201.0, +1.759e-005
202.0, +1.752e-005
203.0, +1.745e-005
204.0, +1.739e-005
205.0, +1.732e-005
206.0, +1.725e-005
207.0, +1.718e-005
208.0, +1.711e-005
209.0, +1.705e-005
210.0, +1.699e-005
211.0, +1.693e-005
212.0, +1.687e-005
213.0, +1.680e-005
214.0, +1.674e-005
215.0, +1.669e-005
216.0, +1.662e-005
217.0, +1.656e-005
218.0, +1.650e-005
219.0, +1.645e-005
220.0, +1.640e-005
221.0, +1.634e-005
222.0, +1.629e-005
223.0, +1.625e-005
224.0, +1.619e-005
225.0, +1.615e-005
226.0, +1.609e-005
227.0, +1.603e-005
228.0, +1.598e-005
229.0, +1.593e-005
230.0, +1.588e-005
231.0, +1.584e-005
232.0, +1.579e-005
233.0, +1.575e-005
234.0, +1.571e-005
235.0, +1.567e-005
236.0, +1.563e-005
237.0, +1.559e-005
238.0, +1.554e-005
239.0, +1.550e-005
240.0, +1.545e-005
241.0, +1.542e-005
242.0, +1.538e-005
243.0, +1.534e-005
244.0, +1.530e-005
245.0, +1.527e-005
246.0, +1.523e-005
247.0, +1.518e-005
248.0, +1.514e-005
249.0, +1.510e-005
250.0, +1.507e-005
251.0, +1.504e-005
252.0, +1.501e-005
253.0, +1.498e-005
254.0, +1.495e-005
255.0, +1.492e-005
256.0, +1.488e-005
257.0, +1.485e-005
258.0, +1.481e-005
259.0, +1.477e-005
260.0, +1.474e-005
261.0, +1.471e-005
262.0, +1.468e-005
263.0, +1.466e-005
264.0, +1.463e-005
265.0, +1.460e-005
266.0, +1.457e-005
267.0, +1.454e-005
268.0, +1.452e-005
269.0, +1.449e-005
270.0, +1.446e-005
271.0, +1.444e-005
272.0, +1.441e-005
273.0, +1.439e-005
274.0, +1.436e-005
275.0, +1.434e-005
276.0, +1.431e-005
277.0, +1.428e-005
278.0, +1.426e-005
279.0, +1.423e-005
280.0, +1.421e-005
281.0, +1.419e-005
282.0, +1.417e-005
283.0, +1.415e-005
284.0, +1.413e-005
285.0, +1.410e-005
286.0, +1.408e-005
287.0, +1.405e-005
288.0, +1.402e-005
289.0, +1.401e-005
290.0, +1.399e-005
291.0, +1.397e-005
292.0, +1.396e-005
293.0, +1.394e-005
294.0, +1.392e-005
295.0, +1.390e-005
296.0, +1.387e-005
297.0, +1.385e-005
298.0, +1.383e-005
299.0, +1.381e-005
300.0, +1.381e-005
*
**
