# Supplementary material for: DFT and CV data of 4-phenyl-substituted dichloro(bis{2-[1-(phenyl)-1H-1,2,3-triazol-4-yl-κN3]pyridine-κN})iron(II) coordination compounds
Source: Data Brief. 2018 Oct 27;21:1458–71. doi: 10.1016/j.dib.2018.10.085 (PMC6234228; doi:10.1016/j.dib.2018.10.085)
Supplement: Supplementary file 4 — Supplementary material. [file mmc4.zip › Fe_CV_raw_data/FeL3-2/BACK.TXT]

Date: 10-Apr-2017
Time: 14:07:40
Label: 
Cyclic Voltammetry

Exp. Conditions:
Init E (mV) = 0
High E (mV) = 1500
Low E (mV) = -2000
Init P/N = P
V (mV/sec) = 100
Number of Segments = 3
Sample Interval (mV) = 2
Quiet Time (sec) = 2
Sensitivity (A/V) = 1E-5

3 Sets of Data
Total Number of Data Points = 4250
##
Potential (mV), Current (A)

Segment = 1
Positive
Number of Data Points = 750
#
2.0, -5.722e-007
4.0, -5.034e-007
6.0, -4.694e-007
8.0, -4.360e-007
10.0, -3.954e-007
12.0, -3.662e-007
14.0, -3.383e-007
16.0, -3.104e-007
18.0, -2.890e-007
20.0, -2.659e-007
22.0, -2.450e-007
24.0, -2.284e-007
26.0, -2.084e-007
28.0, -1.879e-007
30.0, -1.670e-007
32.0, -1.460e-007
34.0, -1.260e-007
36.0, -1.051e-007
38.0, -8.676e-008
40.0, -7.193e-008
42.0, -5.798e-008
44.0, -4.403e-008
46.0, -3.095e-008
48.0, -2.311e-008
50.0, -1.264e-008
52.0, +5.232e-009
54.0, +2.485e-008
56.0, +3.924e-008
58.0, +5.450e-008
60.0, +7.542e-008
62.0, +9.591e-008
64.0, +1.134e-007
66.0, +1.234e-007
68.0, +1.317e-007
70.0, +1.430e-007
72.0, +1.552e-007
74.0, +1.622e-007
76.0, +1.700e-007
78.0, +1.779e-007
80.0, +1.892e-007
82.0, +2.023e-007
84.0, +2.189e-007
86.0, +2.332e-007
88.0, +2.472e-007
90.0, +2.611e-007
92.0, +2.790e-007
94.0, +2.956e-007
96.0, +3.091e-007
98.0, +3.161e-007
100.0, +3.239e-007
102.0, +3.335e-007
104.0, +3.440e-007
106.0, +3.531e-007
108.0, +3.601e-007
110.0, +3.671e-007
112.0, +3.741e-007
114.0, +3.815e-007
116.0, +3.932e-007
118.0, +4.063e-007
120.0, +4.177e-007
122.0, +4.316e-007
124.0, +4.456e-007
126.0, +4.599e-007
128.0, +4.743e-007
130.0, +4.830e-007
132.0, +4.931e-007
134.0, +5.018e-007
136.0, +5.083e-007
138.0, +5.153e-007
140.0, +5.219e-007
142.0, +5.275e-007
144.0, +5.336e-007
146.0, +5.389e-007
148.0, +5.463e-007
150.0, +5.537e-007
152.0, +5.607e-007
154.0, +5.676e-007
156.0, +5.746e-007
158.0, +5.816e-007
160.0, +5.872e-007
162.0, +5.942e-007
164.0, +6.034e-007
166.0, +6.138e-007
168.0, +6.278e-007
170.0, +6.413e-007
172.0, +6.539e-007
174.0, +6.653e-007
176.0, +6.727e-007
178.0, +6.784e-007
180.0, +6.845e-007
182.0, +6.906e-007
184.0, +6.975e-007
186.0, +7.045e-007
188.0, +7.111e-007
190.0, +7.180e-007
192.0, +7.241e-007
194.0, +7.289e-007
196.0, +7.311e-007
198.0, +7.324e-007
200.0, +7.377e-007
202.0, +7.438e-007
204.0, +7.507e-007
206.0, +7.577e-007
208.0, +7.642e-007
210.0, +7.699e-007
212.0, +7.765e-007
214.0, +7.795e-007
216.0, +7.852e-007
218.0, +7.895e-007
220.0, +7.965e-007
222.0, +8.044e-007
224.0, +8.122e-007
226.0, +8.222e-007
228.0, +8.349e-007
230.0, +8.440e-007
232.0, +8.536e-007
234.0, +8.606e-007
236.0, +8.667e-007
238.0, +8.732e-007
240.0, +8.772e-007
242.0, +8.806e-007
244.0, +8.854e-007
246.0, +8.894e-007
248.0, +8.963e-007
250.0, +9.033e-007
252.0, +9.099e-007
254.0, +9.160e-007
256.0, +9.195e-007
258.0, +9.216e-007
260.0, +9.247e-007
262.0, +9.256e-007
264.0, +9.273e-007
266.0, +9.295e-007
268.0, +9.334e-007
270.0, +9.399e-007
272.0, +9.469e-007
274.0, +9.539e-007
276.0, +9.600e-007
278.0, +9.652e-007
280.0, +9.700e-007
282.0, +9.731e-007
284.0, +9.739e-007
286.0, +9.753e-007
288.0, +9.770e-007
290.0, +9.796e-007
292.0, +9.862e-007
294.0, +9.944e-007
296.0, +1.004e-006
298.0, +1.015e-006
300.0, +1.028e-006
302.0, +1.040e-006
304.0, +1.051e-006
306.0, +1.059e-006
308.0, +1.064e-006
310.0, +1.068e-006
312.0, +1.072e-006
314.0, +1.073e-006
316.0, +1.076e-006
318.0, +1.081e-006
320.0, +1.087e-006
322.0, +1.094e-006
324.0, +1.101e-006
326.0, +1.107e-006
328.0, +1.113e-006
330.0, +1.118e-006
332.0, +1.120e-006
334.0, +1.120e-006
336.0, +1.122e-006
338.0, +1.123e-006
340.0, +1.127e-006
342.0, +1.133e-006
344.0, +1.140e-006
346.0, +1.147e-006
348.0, +1.154e-006
350.0, +1.160e-006
352.0, +1.165e-006
354.0, +1.171e-006
356.0, +1.174e-006
358.0, +1.180e-006
360.0, +1.186e-006
362.0, +1.193e-006
364.0, +1.200e-006
366.0, +1.208e-006
368.0, +1.215e-006
370.0, +1.225e-006
372.0, +1.234e-006
374.0, +1.242e-006
376.0, +1.249e-006
378.0, +1.255e-006
380.0, +1.262e-006
382.0, +1.267e-006
384.0, +1.272e-006
386.0, +1.278e-006
388.0, +1.285e-006
390.0, +1.292e-006
392.0, +1.299e-006
394.0, +1.306e-006
396.0, +1.313e-006
398.0, +1.318e-006
400.0, +1.324e-006
402.0, +1.331e-006
404.0, +1.342e-006
406.0, +1.350e-006
408.0, +1.360e-006
410.0, +1.373e-006
412.0, +1.387e-006
414.0, +1.402e-006
416.0, +1.416e-006
418.0, +1.428e-006
420.0, +1.448e-006
422.0, +1.466e-006
424.0, +1.481e-006
426.0, +1.497e-006
428.0, +1.511e-006
430.0, +1.525e-006
432.0, +1.540e-006
434.0, +1.560e-006
436.0, +1.582e-006
438.0, +1.607e-006
440.0, +1.631e-006
442.0, +1.653e-006
444.0, +1.681e-006
446.0, +1.706e-006
448.0, +1.728e-006
450.0, +1.756e-006
452.0, +1.784e-006
454.0, +1.812e-006
456.0, +1.844e-006
458.0, +1.873e-006
460.0, +1.908e-006
462.0, +1.942e-006
464.0, +1.974e-006
466.0, +2.003e-006
468.0, +2.036e-006
470.0, +2.066e-006
472.0, +2.100e-006
474.0, +2.134e-006
476.0, +2.168e-006
478.0, +2.199e-006
480.0, +2.232e-006
482.0, +2.268e-006
484.0, +2.304e-006
486.0, +2.339e-006
488.0, +2.368e-006
490.0, +2.397e-006
492.0, +2.425e-006
494.0, +2.455e-006
496.0, +2.477e-006
498.0, +2.500e-006
500.0, +2.527e-006
502.0, +2.553e-006
504.0, +2.577e-006
506.0, +2.604e-006
508.0, +2.625e-006
510.0, +2.648e-006
512.0, +2.671e-006
514.0, +2.687e-006
516.0, +2.705e-006
518.0, +2.722e-006
520.0, +2.736e-006
522.0, +2.751e-006
524.0, +2.768e-006
526.0, +2.783e-006
528.0, +2.796e-006
530.0, +2.806e-006
532.0, +2.815e-006
534.0, +2.824e-006
536.0, +2.833e-006
538.0, +2.841e-006
540.0, +2.849e-006
542.0, +2.856e-006
544.0, +2.863e-006
546.0, +2.869e-006
548.0, +2.874e-006
550.0, +2.877e-006
552.0, +2.878e-006
554.0, +2.879e-006
556.0, +2.880e-006
558.0, +2.882e-006
560.0, +2.884e-006
562.0, +2.888e-006
564.0, +2.894e-006
566.0, +2.900e-006
568.0, +2.905e-006
570.0, +2.911e-006
572.0, +2.916e-006
574.0, +2.921e-006
576.0, +2.924e-006
578.0, +2.925e-006
580.0, +2.926e-006
582.0, +2.927e-006
584.0, +2.927e-006
586.0, +2.927e-006
588.0, +2.927e-006
590.0, +2.927e-006
592.0, +2.927e-006
594.0, +2.927e-006
596.0, +2.927e-006
598.0, +2.927e-006
600.0, +2.928e-006
602.0, +2.929e-006
604.0, +2.929e-006
606.0, +2.930e-006
608.0, +2.931e-006
610.0, +2.931e-006
612.0, +2.932e-006
614.0, +2.932e-006
616.0, +2.934e-006
618.0, +2.935e-006
620.0, +2.936e-006
622.0, +2.937e-006
624.0, +2.938e-006
626.0, +2.938e-006
628.0, +2.939e-006
630.0, +2.939e-006
632.0, +2.939e-006
634.0, +2.939e-006
636.0, +2.941e-006
638.0, +2.942e-006
640.0, +2.944e-006
642.0, +2.945e-006
644.0, +2.944e-006
646.0, +2.945e-006
648.0, +2.946e-006
650.0, +2.946e-006
652.0, +2.949e-006
654.0, +2.952e-006
656.0, +2.951e-006
658.0, +2.954e-006
660.0, +2.958e-006
662.0, +2.962e-006
664.0, +2.965e-006
666.0, +2.965e-006
668.0, +2.966e-006
670.0, +2.971e-006
672.0, +2.974e-006
674.0, +2.973e-006
676.0, +2.974e-006
678.0, +2.977e-006
680.0, +2.978e-006
682.0, +2.979e-006
684.0, +2.980e-006
686.0, +2.980e-006
688.0, +2.982e-006
690.0, +2.983e-006
692.0, +2.984e-006
694.0, +2.985e-006
696.0, +2.986e-006
698.0, +2.990e-006
700.0, +2.995e-006
702.0, +2.998e-006
704.0, +3.001e-006
706.0, +3.006e-006
708.0, +3.012e-006
710.0, +3.016e-006
712.0, +3.018e-006
714.0, +3.019e-006
716.0, +3.022e-006
718.0, +3.023e-006
720.0, +3.023e-006
722.0, +3.024e-006
724.0, +3.024e-006
726.0, +3.024e-006
728.0, +3.024e-006
730.0, +3.025e-006
732.0, +3.025e-006
734.0, +3.026e-006
736.0, +3.027e-006
738.0, +3.029e-006
740.0, +3.031e-006
742.0, +3.035e-006
744.0, +3.039e-006
746.0, +3.045e-006
748.0, +3.051e-006
750.0, +3.057e-006
752.0, +3.061e-006
754.0, +3.066e-006
756.0, +3.069e-006
758.0, +3.071e-006
760.0, +3.072e-006
762.0, +3.073e-006
764.0, +3.073e-006
766.0, +3.073e-006
768.0, +3.073e-006
770.0, +3.073e-006
772.0, +3.073e-006
774.0, +3.074e-006
776.0, +3.074e-006
778.0, +3.074e-006
780.0, +3.077e-006
782.0, +3.078e-006
784.0, +3.079e-006
786.0, +3.083e-006
788.0, +3.088e-006
790.0, +3.094e-006
792.0, +3.101e-006
794.0, +3.106e-006
796.0, +3.111e-006
798.0, +3.117e-006
800.0, +3.122e-006
802.0, +3.122e-006
804.0, +3.124e-006
806.0, +3.125e-006
808.0, +3.130e-006
810.0, +3.134e-006
812.0, +3.140e-006
814.0, +3.152e-006
816.0, +3.160e-006
818.0, +3.167e-006
820.0, +3.174e-006
822.0, +3.179e-006
824.0, +3.183e-006
826.0, +3.187e-006
828.0, +3.188e-006
830.0, +3.193e-006
832.0, +3.199e-006
834.0, +3.204e-006
836.0, +3.209e-006
838.0, +3.215e-006
840.0, +3.219e-006
842.0, +3.219e-006
844.0, +3.220e-006
846.0, +3.221e-006
848.0, +3.222e-006
850.0, +3.226e-006
852.0, +3.232e-006
854.0, +3.238e-006
856.0, +3.245e-006
858.0, +3.252e-006
860.0, +3.258e-006
862.0, +3.264e-006
864.0, +3.267e-006
866.0, +3.268e-006
868.0, +3.268e-006
870.0, +3.268e-006
872.0, +3.268e-006
874.0, +3.269e-006
876.0, +3.271e-006
878.0, +3.274e-006
880.0, +3.278e-006
882.0, +3.285e-006
884.0, +3.292e-006
886.0, +3.299e-006
888.0, +3.305e-006
890.0, +3.310e-006
892.0, +3.314e-006
894.0, +3.317e-006
896.0, +3.317e-006
898.0, +3.317e-006
900.0, +3.319e-006
902.0, +3.321e-006
904.0, +3.326e-006
906.0, +3.333e-006
908.0, +3.340e-006
910.0, +3.350e-006
912.0, +3.362e-006
914.0, +3.374e-006
916.0, +3.386e-006
918.0, +3.394e-006
920.0, +3.402e-006
922.0, +3.409e-006
924.0, +3.414e-006
926.0, +3.418e-006
928.0, +3.421e-006
930.0, +3.426e-006
932.0, +3.432e-006
934.0, +3.438e-006
936.0, +3.445e-006
938.0, +3.451e-006
940.0, +3.456e-006
942.0, +3.461e-006
944.0, +3.462e-006
946.0, +3.464e-006
948.0, +3.467e-006
950.0, +3.470e-006
952.0, +3.475e-006
954.0, +3.482e-006
956.0, +3.489e-006
958.0, +3.496e-006
960.0, +3.502e-006
962.0, +3.506e-006
964.0, +3.511e-006
966.0, +3.514e-006
968.0, +3.516e-006
970.0, +3.520e-006
972.0, +3.527e-006
974.0, +3.535e-006
976.0, +3.544e-006
978.0, +3.555e-006
980.0, +3.567e-006
982.0, +3.579e-006
984.0, +3.590e-006
986.0, +3.597e-006
988.0, +3.603e-006
990.0, +3.609e-006
992.0, +3.614e-006
994.0, +3.618e-006
996.0, +3.625e-006
998.0, +3.632e-006
1000.0, +3.639e-006
1002.0, +3.645e-006
1004.0, +3.652e-006
1006.0, +3.656e-006
1008.0, +3.660e-006
1010.0, +3.663e-006
1012.0, +3.668e-006
1014.0, +3.675e-006
1016.0, +3.682e-006
1018.0, +3.688e-006
1020.0, +3.695e-006
1022.0, +3.702e-006
1024.0, +3.707e-006
1026.0, +3.711e-006
1028.0, +3.716e-006
1030.0, +3.723e-006
1032.0, +3.732e-006
1034.0, +3.744e-006
1036.0, +3.758e-006
1038.0, +3.771e-006
1040.0, +3.783e-006
1042.0, +3.792e-006
1044.0, +3.800e-006
1046.0, +3.808e-006
1048.0, +3.817e-006
1050.0, +3.824e-006
1052.0, +3.831e-006
1054.0, +3.838e-006
1056.0, +3.844e-006
1058.0, +3.850e-006
1060.0, +3.856e-006
1062.0, +3.860e-006
1064.0, +3.866e-006
1066.0, +3.874e-006
1068.0, +3.882e-006
1070.0, +3.894e-006
1072.0, +3.907e-006
1074.0, +3.918e-006
1076.0, +3.929e-006
1078.0, +3.937e-006
1080.0, +3.950e-006
1082.0, +3.962e-006
1084.0, +3.972e-006
1086.0, +3.980e-006
1088.0, +3.989e-006
1090.0, +4.000e-006
1092.0, +4.013e-006
1094.0, +4.021e-006
1096.0, +4.028e-006
1098.0, +4.035e-006
1100.0, +4.045e-006
1102.0, +4.055e-006
1104.0, +4.065e-006
1106.0, +4.072e-006
1108.0, +4.079e-006
1110.0, +4.087e-006
1112.0, +4.099e-006
1114.0, +4.113e-006
1116.0, +4.129e-006
1118.0, +4.143e-006
1120.0, +4.158e-006
1122.0, +4.175e-006
1124.0, +4.195e-006
1126.0, +4.210e-006
1128.0, +4.221e-006
1130.0, +4.230e-006
1132.0, +4.240e-006
1134.0, +4.254e-006
1136.0, +4.266e-006
1138.0, +4.279e-006
1140.0, +4.295e-006
1142.0, +4.311e-006
1144.0, +4.330e-006
1146.0, +4.348e-006
1148.0, +4.363e-006
1150.0, +4.381e-006
1152.0, +4.396e-006
1154.0, +4.408e-006
1156.0, +4.422e-006
1158.0, +4.434e-006
1160.0, +4.448e-006
1162.0, +4.461e-006
1164.0, +4.470e-006
1166.0, +4.484e-006
1168.0, +4.500e-006
1170.0, +4.519e-006
1172.0, +4.535e-006
1174.0, +4.551e-006
1176.0, +4.571e-006
1178.0, +4.590e-006
1180.0, +4.605e-006
1182.0, +4.621e-006
1184.0, +4.634e-006
1186.0, +4.648e-006
1188.0, +4.664e-006
1190.0, +4.679e-006
1192.0, +4.697e-006
1194.0, +4.718e-006
1196.0, +4.736e-006
1198.0, +4.758e-006
1200.0, +4.778e-006
1202.0, +4.796e-006
1204.0, +4.813e-006
1206.0, +4.830e-006
1208.0, +4.844e-006
1210.0, +4.860e-006
1212.0, +4.878e-006
1214.0, +4.899e-006
1216.0, +4.920e-006
1218.0, +4.944e-006
1220.0, +4.965e-006
1222.0, +4.987e-006
1224.0, +5.011e-006
1226.0, +5.028e-006
1228.0, +5.047e-006
1230.0, +5.069e-006
1232.0, +5.090e-006
1234.0, +5.112e-006
1236.0, +5.137e-006
1238.0, +5.158e-006
1240.0, +5.181e-006
1242.0, +5.203e-006
1244.0, +5.222e-006
1246.0, +5.239e-006
1248.0, +5.261e-006
1250.0, +5.283e-006
1252.0, +5.306e-006
1254.0, +5.331e-006
1256.0, +5.352e-006
1258.0, +5.375e-006
1260.0, +5.406e-006
1262.0, +5.433e-006
1264.0, +5.456e-006
1266.0, +5.482e-006
1268.0, +5.505e-006
1270.0, +5.532e-006
1272.0, +5.559e-006
1274.0, +5.576e-006
1276.0, +5.596e-006
1278.0, +5.617e-006
1280.0, +5.639e-006
1282.0, +5.665e-006
1284.0, +5.689e-006
1286.0, +5.716e-006
1288.0, +5.742e-006
1290.0, +5.765e-006
1292.0, +5.794e-006
1294.0, +5.821e-006
1296.0, +5.843e-006
1298.0, +5.869e-006
1300.0, +5.892e-006
1302.0, +5.919e-006
1304.0, +5.944e-006
1306.0, +5.964e-006
1308.0, +5.985e-006
1310.0, +6.005e-006
1312.0, +6.024e-006
1314.0, +6.046e-006
1316.0, +6.067e-006
1318.0, +6.089e-006
1320.0, +6.116e-006
1322.0, +6.138e-006
1324.0, +6.160e-006
1326.0, +6.182e-006
1328.0, +6.201e-006
1330.0, +6.216e-006
1332.0, +6.240e-006
1334.0, +6.261e-006
1336.0, +6.285e-006
1338.0, +6.311e-006
1340.0, +6.332e-006
1342.0, +6.359e-006
1344.0, +6.386e-006
1346.0, +6.403e-006
1348.0, +6.427e-006
1350.0, +6.452e-006
1352.0, +6.477e-006
1354.0, +6.505e-006
1356.0, +6.527e-006
1358.0, +6.555e-006
1360.0, +6.582e-006
1362.0, +6.607e-006
1364.0, +6.635e-006
1366.0, +6.661e-006
1368.0, +6.689e-006
1370.0, +6.717e-006
1372.0, +6.745e-006
1374.0, +6.774e-006
1376.0, +6.805e-006
1378.0, +6.834e-006
1380.0, +6.868e-006
1382.0, +6.897e-006
1384.0, +6.931e-006
1386.0, +6.965e-006
1388.0, +7.006e-006
1390.0, +7.040e-006
1392.0, +7.075e-006
1394.0, +7.109e-006
1396.0, +7.145e-006
1398.0, +7.186e-006
1400.0, +7.227e-006
1402.0, +7.264e-006
1404.0, +7.302e-006
1406.0, +7.346e-006
1408.0, +7.388e-006
1410.0, +7.435e-006
1412.0, +7.477e-006
1414.0, +7.520e-006
1416.0, +7.567e-006
1418.0, +7.616e-006
1420.0, +7.663e-006
1422.0, +7.712e-006
1424.0, +7.764e-006
1426.0, +7.814e-006
1428.0, +7.867e-006
1430.0, +7.923e-006
1432.0, +7.979e-006
1434.0, +8.035e-006
1436.0, +8.096e-006
1438.0, +8.156e-006
1440.0, +8.218e-006
1442.0, +8.283e-006
1444.0, +8.346e-006
1446.0, +8.413e-006
1448.0, +8.483e-006
1450.0, +8.546e-006
1452.0, +8.611e-006
1454.0, +8.686e-006
1456.0, +8.756e-006
1458.0, +8.833e-006
1460.0, +8.905e-006
1462.0, +8.983e-006
1464.0, +9.066e-006
1466.0, +9.155e-006
1468.0, +9.240e-006
1470.0, +9.324e-006
1472.0, +9.413e-006
1474.0, +9.503e-006
1476.0, +9.600e-006
1478.0, +9.691e-006
1480.0, +9.788e-006
1482.0, +9.886e-006
1484.0, +9.991e-006
1486.0, +1.010e-005
1488.0, +1.021e-005
1490.0, +1.031e-005
1492.0, +1.043e-005
1494.0, +1.054e-005
1496.0, +1.066e-005
1498.0, +1.077e-005
1500.0, +1.089e-005
*
Segment = 2
Negative
Number of Data Points = 1750
#
1498.0, +9.868e-006
1496.0, +9.497e-006
1494.0, +9.212e-006
1492.0, +8.943e-006
1490.0, +8.669e-006
1488.0, +8.422e-006
1486.0, +8.194e-006
1484.0, +7.977e-006
1482.0, +7.775e-006
1480.0, +7.584e-006
1478.0, +7.407e-006
1476.0, +7.238e-006
1474.0, +7.073e-006
1472.0, +6.914e-006
1470.0, +6.767e-006
1468.0, +6.624e-006
1466.0, +6.490e-006
1464.0, +6.359e-006
1462.0, +6.233e-006
1460.0, +6.113e-006
1458.0, +6.000e-006
1456.0, +5.889e-006
1454.0, +5.787e-006
1452.0, +5.682e-006
1450.0, +5.577e-006
1448.0, +5.483e-006
1446.0, +5.388e-006
1444.0, +5.297e-006
1442.0, +5.210e-006
1440.0, +5.120e-006
1438.0, +5.035e-006
1436.0, +4.953e-006
1434.0, +4.870e-006
1432.0, +4.796e-006
1430.0, +4.719e-006
1428.0, +4.644e-006
1426.0, +4.575e-006
1424.0, +4.506e-006
1422.0, +4.441e-006
1420.0, +4.378e-006
1418.0, +4.309e-006
1416.0, +4.246e-006
1414.0, +4.184e-006
1412.0, +4.121e-006
1410.0, +4.061e-006
1408.0, +4.006e-006
1406.0, +3.948e-006
1404.0, +3.892e-006
1402.0, +3.837e-006
1400.0, +3.785e-006
1398.0, +3.731e-006
1396.0, +3.677e-006
1394.0, +3.624e-006
1392.0, +3.575e-006
1390.0, +3.532e-006
1388.0, +3.482e-006
1386.0, +3.432e-006
1384.0, +3.389e-006
1382.0, +3.347e-006
1380.0, +3.303e-006
1378.0, +3.257e-006
1376.0, +3.209e-006
1374.0, +3.174e-006
1372.0, +3.136e-006
1370.0, +3.094e-006
1368.0, +3.052e-006
1366.0, +3.010e-006
1364.0, +2.975e-006
1362.0, +2.940e-006
1360.0, +2.900e-006
1358.0, +2.858e-006
1356.0, +2.819e-006
1354.0, +2.785e-006
1352.0, +2.752e-006
1350.0, +2.716e-006
1348.0, +2.676e-006
1346.0, +2.640e-006
1344.0, +2.607e-006
1342.0, +2.577e-006
1340.0, +2.543e-006
1338.0, +2.513e-006
1336.0, +2.479e-006
1334.0, +2.454e-006
1332.0, +2.424e-006
1330.0, +2.393e-006
1328.0, +2.366e-006
1326.0, +2.336e-006
1324.0, +2.304e-006
1322.0, +2.269e-006
1320.0, +2.237e-006
1318.0, +2.205e-006
1316.0, +2.177e-006
1314.0, +2.146e-006
1312.0, +2.118e-006
1310.0, +2.089e-006
1308.0, +2.063e-006
1306.0, +2.036e-006
1304.0, +2.008e-006
1302.0, +1.980e-006
1300.0, +1.954e-006
1298.0, +1.926e-006
1296.0, +1.904e-006
1294.0, +1.876e-006
1292.0, +1.848e-006
1290.0, +1.826e-006
1288.0, +1.798e-006
1286.0, +1.771e-006
1284.0, +1.750e-006
1282.0, +1.723e-006
1280.0, +1.705e-006
1278.0, +1.679e-006
1276.0, +1.652e-006
1274.0, +1.631e-006
1272.0, +1.604e-006
1270.0, +1.576e-006
1268.0, +1.556e-006
1266.0, +1.528e-006
1264.0, +1.513e-006
1262.0, +1.493e-006
1260.0, +1.468e-006
1258.0, +1.445e-006
1256.0, +1.424e-006
1254.0, +1.399e-006
1252.0, +1.377e-006
1250.0, +1.356e-006
1248.0, +1.336e-006
1246.0, +1.319e-006
1244.0, +1.303e-006
1242.0, +1.283e-006
1240.0, +1.264e-006
1238.0, +1.243e-006
1236.0, +1.222e-006
1234.0, +1.199e-006
1232.0, +1.178e-006
1230.0, +1.155e-006
1228.0, +1.134e-006
1226.0, +1.115e-006
1224.0, +1.096e-006
1222.0, +1.072e-006
1220.0, +1.052e-006
1218.0, +1.031e-006
1216.0, +1.012e-006
1214.0, +9.914e-007
1212.0, +9.705e-007
1210.0, +9.539e-007
1208.0, +9.408e-007
1206.0, +9.269e-007
1204.0, +9.129e-007
1202.0, +8.985e-007
1200.0, +8.846e-007
1198.0, +8.641e-007
1196.0, +8.432e-007
1194.0, +8.253e-007
1192.0, +8.070e-007
1190.0, +7.860e-007
1188.0, +7.669e-007
1186.0, +7.525e-007
1184.0, +7.390e-007
1182.0, +7.250e-007
1180.0, +7.115e-007
1178.0, +6.971e-007
1176.0, +6.819e-007
1174.0, +6.614e-007
1172.0, +6.409e-007
1170.0, +6.260e-007
1168.0, +6.086e-007
1166.0, +5.886e-007
1164.0, +5.724e-007
1162.0, +5.593e-007
1160.0, +5.511e-007
1158.0, +5.380e-007
1156.0, +5.240e-007
1154.0, +5.136e-007
1152.0, +5.031e-007
1150.0, +4.870e-007
1148.0, +4.682e-007
1146.0, +4.490e-007
1144.0, +4.347e-007
1142.0, +4.207e-007
1140.0, +4.063e-007
1138.0, +3.898e-007
1136.0, +3.780e-007
1134.0, +3.693e-007
1132.0, +3.614e-007
1130.0, +3.527e-007
1128.0, +3.396e-007
1126.0, +3.261e-007
1124.0, +3.174e-007
1122.0, +3.100e-007
1120.0, +2.956e-007
1118.0, +2.764e-007
1116.0, +2.572e-007
1114.0, +2.424e-007
1112.0, +2.284e-007
1110.0, +2.145e-007
1108.0, +1.988e-007
1106.0, +1.857e-007
1104.0, +1.770e-007
1102.0, +1.696e-007
1100.0, +1.626e-007
1098.0, +1.556e-007
1096.0, +1.439e-007
1094.0, +1.325e-007
1092.0, +1.251e-007
1090.0, +1.181e-007
1088.0, +1.099e-007
1086.0, +9.635e-008
1084.0, +8.240e-008
1082.0, +6.627e-008
1080.0, +5.188e-008
1078.0, +3.793e-008
1076.0, +2.398e-008
1074.0, +1.134e-008
1072.0, +4.387e-010
1070.0, -1.308e-008
1068.0, -2.005e-008
1066.0, -2.703e-008
1064.0, -3.400e-008
1062.0, -4.098e-008
1060.0, -4.883e-008
1058.0, -5.493e-008
1056.0, -6.147e-008
1054.0, -6.844e-008
1052.0, -7.542e-008
1050.0, -8.327e-008
1048.0, -9.286e-008
1046.0, -1.059e-007
1044.0, -1.195e-007
1042.0, -1.330e-007
1040.0, -1.465e-007
1038.0, -1.604e-007
1036.0, -1.735e-007
1034.0, -1.848e-007
1032.0, -1.927e-007
1030.0, -2.045e-007
1028.0, -2.127e-007
1026.0, -2.202e-007
1024.0, -2.271e-007
1022.0, -2.341e-007
1020.0, -2.411e-007
1018.0, -2.476e-007
1016.0, -2.515e-007
1014.0, -2.585e-007
1012.0, -2.651e-007
1010.0, -2.720e-007
1008.0, -2.790e-007
1006.0, -2.877e-007
1004.0, -2.978e-007
1002.0, -3.052e-007
1000.0, -3.108e-007
998.0, -3.187e-007
996.0, -3.257e-007
994.0, -3.348e-007
992.0, -3.435e-007
990.0, -3.527e-007
988.0, -3.623e-007
986.0, -3.710e-007
984.0, -3.819e-007
982.0, -3.954e-007
980.0, -4.063e-007
978.0, -4.168e-007
976.0, -4.251e-007
974.0, -4.320e-007
972.0, -4.386e-007
970.0, -4.412e-007
968.0, -4.438e-007
966.0, -4.503e-007
964.0, -4.560e-007
962.0, -4.630e-007
960.0, -4.700e-007
958.0, -4.769e-007
956.0, -4.844e-007
954.0, -4.926e-007
952.0, -4.992e-007
950.0, -5.075e-007
948.0, -5.153e-007
946.0, -5.271e-007
944.0, -5.397e-007
942.0, -5.528e-007
940.0, -5.633e-007
938.0, -5.720e-007
936.0, -5.790e-007
934.0, -5.851e-007
932.0, -5.899e-007
930.0, -5.951e-007
928.0, -5.986e-007
926.0, -6.051e-007
924.0, -6.121e-007
922.0, -6.191e-007
920.0, -6.260e-007
918.0, -6.304e-007
916.0, -6.335e-007
914.0, -6.374e-007
912.0, -6.378e-007
910.0, -6.409e-007
908.0, -6.452e-007
906.0, -6.500e-007
904.0, -6.561e-007
902.0, -6.631e-007
900.0, -6.701e-007
898.0, -6.771e-007
896.0, -6.832e-007
894.0, -6.897e-007
892.0, -6.980e-007
890.0, -7.050e-007
888.0, -7.119e-007
886.0, -7.193e-007
884.0, -7.263e-007
882.0, -7.311e-007
880.0, -7.346e-007
878.0, -7.363e-007
876.0, -7.377e-007
874.0, -7.407e-007
872.0, -7.451e-007
870.0, -7.560e-007
868.0, -7.647e-007
866.0, -7.760e-007
864.0, -7.891e-007
862.0, -8.026e-007
860.0, -8.135e-007
858.0, -8.227e-007
856.0, -8.257e-007
854.0, -8.309e-007
852.0, -8.331e-007
850.0, -8.331e-007
848.0, -8.340e-007
846.0, -8.371e-007
844.0, -8.427e-007
842.0, -8.484e-007
840.0, -8.549e-007
838.0, -8.619e-007
836.0, -8.689e-007
834.0, -8.750e-007
832.0, -8.798e-007
830.0, -8.837e-007
828.0, -8.902e-007
826.0, -8.963e-007
824.0, -9.077e-007
822.0, -9.186e-007
820.0, -9.286e-007
818.0, -9.391e-007
816.0, -9.491e-007
814.0, -9.578e-007
812.0, -9.657e-007
810.0, -9.674e-007
808.0, -9.705e-007
806.0, -9.744e-007
804.0, -9.770e-007
802.0, -9.783e-007
800.0, -9.787e-007
798.0, -9.840e-007
796.0, -9.892e-007
794.0, -9.949e-007
792.0, -1.001e-006
790.0, -1.008e-006
788.0, -1.015e-006
786.0, -1.021e-006
784.0, -1.024e-006
782.0, -1.026e-006
780.0, -1.028e-006
778.0, -1.028e-006
776.0, -1.028e-006
774.0, -1.028e-006
772.0, -1.030e-006
770.0, -1.031e-006
768.0, -1.034e-006
766.0, -1.040e-006
764.0, -1.046e-006
762.0, -1.052e-006
760.0, -1.059e-006
758.0, -1.065e-006
756.0, -1.071e-006
754.0, -1.074e-006
752.0, -1.077e-006
750.0, -1.081e-006
748.0, -1.086e-006
746.0, -1.092e-006
744.0, -1.099e-006
742.0, -1.106e-006
740.0, -1.112e-006
738.0, -1.118e-006
736.0, -1.122e-006
734.0, -1.128e-006
732.0, -1.134e-006
730.0, -1.138e-006
728.0, -1.144e-006
726.0, -1.151e-006
724.0, -1.158e-006
722.0, -1.165e-006
720.0, -1.168e-006
718.0, -1.171e-006
716.0, -1.175e-006
714.0, -1.178e-006
712.0, -1.181e-006
710.0, -1.187e-006
708.0, -1.193e-006
706.0, -1.198e-006
704.0, -1.204e-006
702.0, -1.210e-006
700.0, -1.215e-006
698.0, -1.220e-006
696.0, -1.221e-006
694.0, -1.222e-006
692.0, -1.224e-006
690.0, -1.224e-006
688.0, -1.224e-006
686.0, -1.226e-006
684.0, -1.229e-006
682.0, -1.232e-006
680.0, -1.237e-006
678.0, -1.243e-006
676.0, -1.249e-006
674.0, -1.256e-006
672.0, -1.261e-006
670.0, -1.266e-006
668.0, -1.270e-006
666.0, -1.272e-006
664.0, -1.275e-006
662.0, -1.277e-006
660.0, -1.283e-006
658.0, -1.287e-006
656.0, -1.292e-006
654.0, -1.302e-006
652.0, -1.313e-006
650.0, -1.324e-006
648.0, -1.334e-006
646.0, -1.341e-006
644.0, -1.351e-006
642.0, -1.359e-006
640.0, -1.363e-006
638.0, -1.365e-006
636.0, -1.367e-006
634.0, -1.369e-006
632.0, -1.369e-006
630.0, -1.372e-006
628.0, -1.373e-006
626.0, -1.377e-006
624.0, -1.380e-006
622.0, -1.385e-006
620.0, -1.392e-006
618.0, -1.398e-006
616.0, -1.401e-006
614.0, -1.407e-006
612.0, -1.411e-006
610.0, -1.415e-006
608.0, -1.417e-006
606.0, -1.417e-006
604.0, -1.418e-006
602.0, -1.419e-006
600.0, -1.420e-006
598.0, -1.425e-006
596.0, -1.428e-006
594.0, -1.433e-006
592.0, -1.439e-006
590.0, -1.446e-006
588.0, -1.453e-006
586.0, -1.459e-006
584.0, -1.461e-006
582.0, -1.470e-006
580.0, -1.475e-006
578.0, -1.482e-006
576.0, -1.487e-006
574.0, -1.494e-006
572.0, -1.501e-006
570.0, -1.508e-006
568.0, -1.513e-006
566.0, -1.522e-006
564.0, -1.530e-006
562.0, -1.538e-006
560.0, -1.545e-006
558.0, -1.554e-006
556.0, -1.563e-006
554.0, -1.572e-006
552.0, -1.580e-006
550.0, -1.587e-006
548.0, -1.595e-006
546.0, -1.602e-006
544.0, -1.607e-006
542.0, -1.611e-006
540.0, -1.616e-006
538.0, -1.622e-006
536.0, -1.629e-006
534.0, -1.636e-006
532.0, -1.643e-006
530.0, -1.652e-006
528.0, -1.663e-006
526.0, -1.673e-006
524.0, -1.683e-006
522.0, -1.695e-006
520.0, -1.708e-006
518.0, -1.722e-006
516.0, -1.734e-006
514.0, -1.744e-006
512.0, -1.753e-006
510.0, -1.763e-006
508.0, -1.773e-006
506.0, -1.781e-006
504.0, -1.788e-006
502.0, -1.795e-006
500.0, -1.802e-006
498.0, -1.809e-006
496.0, -1.815e-006
494.0, -1.822e-006
492.0, -1.829e-006
490.0, -1.836e-006
488.0, -1.844e-006
486.0, -1.857e-006
484.0, -1.867e-006
482.0, -1.876e-006
480.0, -1.883e-006
478.0, -1.890e-006
476.0, -1.897e-006
474.0, -1.906e-006
472.0, -1.912e-006
470.0, -1.922e-006
468.0, -1.929e-006
466.0, -1.936e-006
464.0, -1.944e-006
462.0, -1.955e-006
460.0, -1.965e-006
458.0, -1.972e-006
456.0, -1.978e-006
454.0, -1.986e-006
452.0, -1.992e-006
450.0, -1.998e-006
448.0, -2.001e-006
446.0, -2.003e-006
444.0, -2.004e-006
442.0, -2.005e-006
440.0, -2.005e-006
438.0, -2.005e-006
436.0, -2.006e-006
434.0, -2.006e-006
432.0, -2.006e-006
430.0, -2.006e-006
428.0, -2.008e-006
426.0, -2.011e-006
424.0, -2.013e-006
422.0, -2.018e-006
420.0, -2.023e-006
418.0, -2.029e-006
416.0, -2.034e-006
414.0, -2.039e-006
412.0, -2.043e-006
410.0, -2.047e-006
408.0, -2.049e-006
406.0, -2.051e-006
404.0, -2.052e-006
402.0, -2.054e-006
400.0, -2.054e-006
398.0, -2.054e-006
396.0, -2.054e-006
394.0, -2.054e-006
392.0, -2.054e-006
390.0, -2.054e-006
388.0, -2.054e-006
386.0, -2.054e-006
384.0, -2.054e-006
382.0, -2.055e-006
380.0, -2.056e-006
378.0, -2.057e-006
376.0, -2.060e-006
374.0, -2.066e-006
372.0, -2.069e-006
370.0, -2.070e-006
368.0, -2.073e-006
366.0, -2.078e-006
364.0, -2.081e-006
362.0, -2.083e-006
360.0, -2.083e-006
358.0, -2.085e-006
356.0, -2.088e-006
354.0, -2.091e-006
352.0, -2.092e-006
350.0, -2.095e-006
348.0, -2.098e-006
346.0, -2.099e-006
344.0, -2.101e-006
342.0, -2.106e-006
340.0, -2.107e-006
338.0, -2.109e-006
336.0, -2.112e-006
334.0, -2.117e-006
332.0, -2.122e-006
330.0, -2.126e-006
328.0, -2.127e-006
326.0, -2.131e-006
324.0, -2.137e-006
322.0, -2.138e-006
320.0, -2.139e-006
318.0, -2.140e-006
316.0, -2.142e-006
314.0, -2.144e-006
312.0, -2.144e-006
310.0, -2.145e-006
308.0, -2.145e-006
306.0, -2.145e-006
304.0, -2.145e-006
302.0, -2.146e-006
300.0, -2.148e-006
298.0, -2.148e-006
296.0, -2.148e-006
294.0, -2.149e-006
292.0, -2.150e-006
290.0, -2.150e-006
288.0, -2.150e-006
286.0, -2.151e-006
284.0, -2.151e-006
282.0, -2.151e-006
280.0, -2.151e-006
278.0, -2.151e-006
276.0, -2.151e-006
274.0, -2.151e-006
272.0, -2.151e-006
270.0, -2.151e-006
268.0, -2.151e-006
266.0, -2.151e-006
264.0, -2.151e-006
262.0, -2.151e-006
260.0, -2.151e-006
258.0, -2.151e-006
256.0, -2.151e-006
254.0, -2.151e-006
252.0, -2.151e-006
250.0, -2.151e-006
248.0, -2.151e-006
246.0, -2.151e-006
244.0, -2.151e-006
242.0, -2.151e-006
240.0, -2.151e-006
238.0, -2.151e-006
236.0, -2.152e-006
234.0, -2.152e-006
232.0, -2.152e-006
230.0, -2.152e-006
228.0, -2.152e-006
226.0, -2.152e-006
224.0, -2.153e-006
222.0, -2.155e-006
220.0, -2.155e-006
218.0, -2.157e-006
216.0, -2.160e-006
214.0, -2.165e-006
212.0, -2.166e-006
210.0, -2.171e-006
208.0, -2.171e-006
206.0, -2.175e-006
204.0, -2.177e-006
202.0, -2.176e-006
200.0, -2.178e-006
198.0, -2.182e-006
196.0, -2.183e-006
194.0, -2.187e-006
192.0, -2.189e-006
190.0, -2.192e-006
188.0, -2.196e-006
186.0, -2.198e-006
184.0, -2.198e-006
182.0, -2.199e-006
180.0, -2.199e-006
178.0, -2.199e-006
176.0, -2.199e-006
174.0, -2.200e-006
172.0, -2.200e-006
170.0, -2.200e-006
168.0, -2.200e-006
166.0, -2.200e-006
164.0, -2.200e-006
162.0, -2.200e-006
160.0, -2.201e-006
158.0, -2.201e-006
156.0, -2.201e-006
154.0, -2.201e-006
152.0, -2.201e-006
150.0, -2.201e-006
148.0, -2.201e-006
146.0, -2.201e-006
144.0, -2.204e-006
142.0, -2.206e-006
140.0, -2.207e-006
138.0, -2.211e-006
136.0, -2.216e-006
134.0, -2.221e-006
132.0, -2.227e-006
130.0, -2.231e-006
128.0, -2.235e-006
126.0, -2.240e-006
124.0, -2.244e-006
122.0, -2.246e-006
120.0, -2.247e-006
118.0, -2.248e-006
116.0, -2.248e-006
114.0, -2.249e-006
112.0, -2.249e-006
110.0, -2.250e-006
108.0, -2.250e-006
106.0, -2.251e-006
104.0, -2.254e-006
102.0, -2.258e-006
100.0, -2.262e-006
98.0, -2.268e-006
96.0, -2.272e-006
94.0, -2.278e-006
92.0, -2.283e-006
90.0, -2.287e-006
88.0, -2.290e-006
86.0, -2.292e-006
84.0, -2.293e-006
82.0, -2.296e-006
80.0, -2.297e-006
78.0, -2.299e-006
76.0, -2.300e-006
74.0, -2.300e-006
72.0, -2.301e-006
70.0, -2.305e-006
68.0, -2.308e-006
66.0, -2.310e-006
64.0, -2.312e-006
62.0, -2.318e-006
60.0, -2.322e-006
58.0, -2.328e-006
56.0, -2.330e-006
54.0, -2.333e-006
52.0, -2.338e-006
50.0, -2.342e-006
48.0, -2.342e-006
46.0, -2.346e-006
44.0, -2.348e-006
42.0, -2.352e-006
40.0, -2.354e-006
38.0, -2.360e-006
36.0, -2.364e-006
34.0, -2.369e-006
32.0, -2.373e-006
30.0, -2.378e-006
28.0, -2.382e-006
26.0, -2.386e-006
24.0, -2.388e-006
22.0, -2.392e-006
20.0, -2.393e-006
18.0, -2.394e-006
16.0, -2.396e-006
14.0, -2.396e-006
12.0, -2.396e-006
10.0, -2.396e-006
8.0, -2.396e-006
6.0, -2.403e-006
4.0, -2.403e-006
2.0, -2.403e-006
0.0, -2.404e-006
-2.0, -2.407e-006
-4.0, -2.410e-006
-6.0, -2.414e-006
-8.0, -2.408e-006
-10.0, -2.413e-006
-12.0, -2.417e-006
-14.0, -2.422e-006
-16.0, -2.424e-006
-18.0, -2.428e-006
-20.0, -2.431e-006
-22.0, -2.436e-006
-24.0, -2.437e-006
-26.0, -2.440e-006
-28.0, -2.441e-006
-30.0, -2.443e-006
-32.0, -2.443e-006
-34.0, -2.444e-006
-36.0, -2.444e-006
-38.0, -2.445e-006
-40.0, -2.446e-006
-42.0, -2.450e-006
-44.0, -2.452e-006
-46.0, -2.455e-006
-48.0, -2.460e-006
-50.0, -2.466e-006
-52.0, -2.473e-006
-54.0, -2.478e-006
-56.0, -2.481e-006
-58.0, -2.487e-006
-60.0, -2.491e-006
-62.0, -2.496e-006
-64.0, -2.502e-006
-66.0, -2.506e-006
-68.0, -2.513e-006
-70.0, -2.519e-006
-72.0, -2.523e-006
-74.0, -2.529e-006
-76.0, -2.533e-006
-78.0, -2.535e-006
-80.0, -2.537e-006
-82.0, -2.539e-006
-84.0, -2.540e-006
-86.0, -2.541e-006
-88.0, -2.542e-006
-90.0, -2.542e-006
-92.0, -2.542e-006
-94.0, -2.542e-006
-96.0, -2.542e-006
-98.0, -2.543e-006
-100.0, -2.544e-006
-102.0, -2.544e-006
-104.0, -2.548e-006
-106.0, -2.553e-006
-108.0, -2.556e-006
-110.0, -2.562e-006
-112.0, -2.567e-006
-114.0, -2.572e-006
-116.0, -2.578e-006
-118.0, -2.580e-006
-120.0, -2.582e-006
-122.0, -2.586e-006
-124.0, -2.587e-006
-126.0, -2.588e-006
-128.0, -2.589e-006
-130.0, -2.590e-006
-132.0, -2.590e-006
-134.0, -2.591e-006
-136.0, -2.591e-006
-138.0, -2.591e-006
-140.0, -2.591e-006
-142.0, -2.591e-006
-144.0, -2.591e-006
-146.0, -2.593e-006
-148.0, -2.593e-006
-150.0, -2.594e-006
-152.0, -2.596e-006
-154.0, -2.602e-006
-156.0, -2.605e-006
-158.0, -2.611e-006
-160.0, -2.616e-006
-162.0, -2.623e-006
-164.0, -2.628e-006
-166.0, -2.633e-006
-168.0, -2.634e-006
-170.0, -2.638e-006
-172.0, -2.638e-006
-174.0, -2.639e-006
-176.0, -2.640e-006
-178.0, -2.642e-006
-180.0, -2.645e-006
-182.0, -2.647e-006
-184.0, -2.650e-006
-186.0, -2.655e-006
-188.0, -2.660e-006
-190.0, -2.665e-006
-192.0, -2.670e-006
-194.0, -2.676e-006
-196.0, -2.680e-006
-198.0, -2.686e-006
-200.0, -2.692e-006
-202.0, -2.699e-006
-204.0, -2.705e-006
-206.0, -2.710e-006
-208.0, -2.716e-006
-210.0, -2.723e-006
-212.0, -2.727e-006
-214.0, -2.730e-006
-216.0, -2.732e-006
-218.0, -2.734e-006
-220.0, -2.736e-006
-222.0, -2.737e-006
-224.0, -2.737e-006
-226.0, -2.738e-006
-228.0, -2.738e-006
-230.0, -2.740e-006
-232.0, -2.740e-006
-234.0, -2.746e-006
-236.0, -2.751e-006
-238.0, -2.757e-006
-240.0, -2.763e-006
-242.0, -2.769e-006
-244.0, -2.775e-006
-246.0, -2.781e-006
-248.0, -2.782e-006
-250.0, -2.784e-006
-252.0, -2.785e-006
-254.0, -2.786e-006
-256.0, -2.786e-006
-258.0, -2.786e-006
-260.0, -2.786e-006
-262.0, -2.787e-006
-264.0, -2.787e-006
-266.0, -2.787e-006
-268.0, -2.787e-006
-270.0, -2.788e-006
-272.0, -2.792e-006
-274.0, -2.798e-006
-276.0, -2.804e-006
-278.0, -2.809e-006
-280.0, -2.815e-006
-282.0, -2.822e-006
-284.0, -2.827e-006
-286.0, -2.829e-006
-288.0, -2.831e-006
-290.0, -2.832e-006
-292.0, -2.833e-006
-294.0, -2.834e-006
-296.0, -2.835e-006
-298.0, -2.836e-006
-300.0, -2.839e-006
-302.0, -2.842e-006
-304.0, -2.846e-006
-306.0, -2.853e-006
-308.0, -2.859e-006
-310.0, -2.865e-006
-312.0, -2.871e-006
-314.0, -2.881e-006
-316.0, -2.890e-006
-318.0, -2.897e-006
-320.0, -2.903e-006
-322.0, -2.910e-006
-324.0, -2.917e-006
-326.0, -2.924e-006
-328.0, -2.926e-006
-330.0, -2.928e-006
-332.0, -2.931e-006
-334.0, -2.932e-006
-336.0, -2.932e-006
-338.0, -2.933e-006
-340.0, -2.933e-006
-342.0, -2.933e-006
-344.0, -2.933e-006
-346.0, -2.934e-006
-348.0, -2.935e-006
-350.0, -2.939e-006
-352.0, -2.942e-006
-354.0, -2.949e-006
-356.0, -2.954e-006
-358.0, -2.960e-006
-360.0, -2.965e-006
-362.0, -2.971e-006
-364.0, -2.974e-006
-366.0, -2.978e-006
-368.0, -2.978e-006
-370.0, -2.980e-006
-372.0, -2.981e-006
-374.0, -2.982e-006
-376.0, -2.982e-006
-378.0, -2.982e-006
-380.0, -2.982e-006
-382.0, -2.982e-006
-384.0, -2.982e-006
-386.0, -2.985e-006
-388.0, -2.988e-006
-390.0, -2.993e-006
-392.0, -2.998e-006
-394.0, -3.005e-006
-396.0, -3.012e-006
-398.0, -3.019e-006
-400.0, -3.023e-006
-402.0, -3.027e-006
-404.0, -3.031e-006
-406.0, -3.033e-006
-408.0, -3.033e-006
-410.0, -3.037e-006
-412.0, -3.041e-006
-414.0, -3.046e-006
-416.0, -3.052e-006
-418.0, -3.056e-006
-420.0, -3.062e-006
-422.0, -3.068e-006
-424.0, -3.071e-006
-426.0, -3.074e-006
-428.0, -3.076e-006
-430.0, -3.077e-006
-432.0, -3.077e-006
-434.0, -3.078e-006
-436.0, -3.079e-006
-438.0, -3.080e-006
-440.0, -3.081e-006
-442.0, -3.081e-006
-444.0, -3.081e-006
-446.0, -3.083e-006
-448.0, -3.084e-006
-450.0, -3.090e-006
-452.0, -3.096e-006
-454.0, -3.105e-006
-456.0, -3.116e-006
-458.0, -3.128e-006
-460.0, -3.139e-006
-462.0, -3.151e-006
-464.0, -3.158e-006
-466.0, -3.166e-006
-468.0, -3.171e-006
-470.0, -3.173e-006
-472.0, -3.174e-006
-474.0, -3.176e-006
-476.0, -3.176e-006
-478.0, -3.177e-006
-480.0, -3.177e-006
-482.0, -3.177e-006
-484.0, -3.178e-006
-486.0, -3.178e-006
-488.0, -3.180e-006
-490.0, -3.184e-006
-492.0, -3.190e-006
-494.0, -3.196e-006
-496.0, -3.202e-006
-498.0, -3.208e-006
-500.0, -3.214e-006
-502.0, -3.220e-006
-504.0, -3.223e-006
-506.0, -3.224e-006
-508.0, -3.225e-006
-510.0, -3.226e-006
-512.0, -3.227e-006
-514.0, -3.232e-006
-516.0, -3.237e-006
-518.0, -3.242e-006
-520.0, -3.249e-006
-522.0, -3.257e-006
-524.0, -3.263e-006
-526.0, -3.268e-006
-528.0, -3.273e-006
-530.0, -3.279e-006
-532.0, -3.285e-006
-534.0, -3.292e-006
-536.0, -3.298e-006
-538.0, -3.305e-006
-540.0, -3.312e-006
-542.0, -3.316e-006
-544.0, -3.319e-006
-546.0, -3.322e-006
-548.0, -3.322e-006
-550.0, -3.323e-006
-552.0, -3.323e-006
-554.0, -3.326e-006
-556.0, -3.326e-006
-558.0, -3.330e-006
-560.0, -3.334e-006
-562.0, -3.340e-006
-564.0, -3.346e-006
-566.0, -3.353e-006
-568.0, -3.358e-006
-570.0, -3.364e-006
-572.0, -3.367e-006
-574.0, -3.370e-006
-576.0, -3.371e-006
-578.0, -3.372e-006
-580.0, -3.372e-006
-582.0, -3.372e-006
-584.0, -3.373e-006
-586.0, -3.373e-006
-588.0, -3.373e-006
-590.0, -3.376e-006
-592.0, -3.378e-006
-594.0, -3.383e-006
-596.0, -3.389e-006
-598.0, -3.394e-006
-600.0, -3.400e-006
-602.0, -3.407e-006
-604.0, -3.411e-006
-606.0, -3.415e-006
-608.0, -3.417e-006
-610.0, -3.418e-006
-612.0, -3.420e-006
-614.0, -3.421e-006
-616.0, -3.424e-006
-618.0, -3.430e-006
-620.0, -3.432e-006
-622.0, -3.437e-006
-624.0, -3.442e-006
-626.0, -3.448e-006
-628.0, -3.455e-006
-630.0, -3.460e-006
-632.0, -3.461e-006
-634.0, -3.465e-006
-636.0, -3.468e-006
-638.0, -3.469e-006
-640.0, -3.471e-006
-642.0, -3.475e-006
-644.0, -3.479e-006
-646.0, -3.485e-006
-648.0, -3.490e-006
-650.0, -3.497e-006
-652.0, -3.504e-006
-654.0, -3.510e-006
-656.0, -3.513e-006
-658.0, -3.517e-006
-660.0, -3.521e-006
-662.0, -3.527e-006
-664.0, -3.530e-006
-666.0, -3.537e-006
-668.0, -3.544e-006
-670.0, -3.550e-006
-672.0, -3.556e-006
-674.0, -3.561e-006
-676.0, -3.564e-006
-678.0, -3.567e-006
-680.0, -3.567e-006
-682.0, -3.568e-006
-684.0, -3.568e-006
-686.0, -3.568e-006
-688.0, -3.568e-006
-690.0, -3.571e-006
-692.0, -3.574e-006
-694.0, -3.577e-006
-696.0, -3.580e-006
-698.0, -3.587e-006
-700.0, -3.591e-006
-702.0, -3.598e-006
-704.0, -3.601e-006
-706.0, -3.605e-006
-708.0, -3.609e-006
-710.0, -3.612e-006
-712.0, -3.613e-006
-714.0, -3.615e-006
-716.0, -3.617e-006
-718.0, -3.619e-006
-720.0, -3.620e-006
-722.0, -3.626e-006
-724.0, -3.632e-006
-726.0, -3.637e-006
-728.0, -3.644e-006
-730.0, -3.656e-006
-732.0, -3.664e-006
-734.0, -3.674e-006
-736.0, -3.680e-006
-738.0, -3.688e-006
-740.0, -3.696e-006
-742.0, -3.702e-006
-744.0, -3.704e-006
-746.0, -3.708e-006
-748.0, -3.710e-006
-750.0, -3.712e-006
-752.0, -3.713e-006
-754.0, -3.714e-006
-756.0, -3.714e-006
-758.0, -3.714e-006
-760.0, -3.716e-006
-762.0, -3.721e-006
-764.0, -3.724e-006
-766.0, -3.730e-006
-768.0, -3.735e-006
-770.0, -3.742e-006
-772.0, -3.748e-006
-774.0, -3.754e-006
-776.0, -3.756e-006
-778.0, -3.759e-006
-780.0, -3.761e-006
-782.0, -3.762e-006
-784.0, -3.763e-006
-786.0, -3.763e-006
-788.0, -3.763e-006
-790.0, -3.763e-006
-792.0, -3.765e-006
-794.0, -3.768e-006
-796.0, -3.773e-006
-798.0, -3.779e-006
-800.0, -3.784e-006
-802.0, -3.791e-006
-804.0, -3.798e-006
-806.0, -3.802e-006
-808.0, -3.806e-006
-810.0, -3.809e-006
-812.0, -3.812e-006
-814.0, -3.821e-006
-816.0, -3.826e-006
-818.0, -3.833e-006
-820.0, -3.840e-006
-822.0, -3.847e-006
-824.0, -3.854e-006
-826.0, -3.860e-006
-828.0, -3.860e-006
-830.0, -3.862e-006
-832.0, -3.862e-006
-834.0, -3.864e-006
-836.0, -3.866e-006
-838.0, -3.869e-006
-840.0, -3.874e-006
-842.0, -3.882e-006
-844.0, -3.891e-006
-846.0, -3.902e-006
-848.0, -3.913e-006
-850.0, -3.925e-006
-852.0, -3.935e-006
-854.0, -3.944e-006
-856.0, -3.949e-006
-858.0, -3.954e-006
-860.0, -3.956e-006
-862.0, -3.958e-006
-864.0, -3.959e-006
-866.0, -3.959e-006
-868.0, -3.962e-006
-870.0, -3.965e-006
-872.0, -3.970e-006
-874.0, -3.977e-006
-876.0, -3.983e-006
-878.0, -3.990e-006
-880.0, -3.996e-006
-882.0, -4.001e-006
-884.0, -4.006e-006
-886.0, -4.010e-006
-888.0, -4.017e-006
-890.0, -4.025e-006
-892.0, -4.032e-006
-894.0, -4.042e-006
-896.0, -4.054e-006
-898.0, -4.066e-006
-900.0, -4.077e-006
-902.0, -4.085e-006
-904.0, -4.092e-006
-906.0, -4.099e-006
-908.0, -4.103e-006
-910.0, -4.109e-006
-912.0, -4.115e-006
-914.0, -4.122e-006
-916.0, -4.128e-006
-918.0, -4.135e-006
-920.0, -4.142e-006
-922.0, -4.149e-006
-924.0, -4.151e-006
-926.0, -4.154e-006
-928.0, -4.160e-006
-930.0, -4.167e-006
-932.0, -4.174e-006
-934.0, -4.182e-006
-936.0, -4.190e-006
-938.0, -4.203e-006
-940.0, -4.214e-006
-942.0, -4.223e-006
-944.0, -4.235e-006
-946.0, -4.248e-006
-948.0, -4.261e-006
-950.0, -4.274e-006
-952.0, -4.283e-006
-954.0, -4.297e-006
-956.0, -4.310e-006
-958.0, -4.320e-006
-960.0, -4.328e-006
-962.0, -4.335e-006
-964.0, -4.346e-006
-966.0, -4.358e-006
-968.0, -4.366e-006
-970.0, -4.374e-006
-972.0, -4.384e-006
-974.0, -4.398e-006
-976.0, -4.415e-006
-978.0, -4.432e-006
-980.0, -4.447e-006
-982.0, -4.461e-006
-984.0, -4.477e-006
-986.0, -4.494e-006
-988.0, -4.508e-006
-990.0, -4.519e-006
-992.0, -4.526e-006
-994.0, -4.538e-006
-996.0, -4.552e-006
-998.0, -4.564e-006
-1000.0, -4.576e-006
-1002.0, -4.593e-006
-1004.0, -4.613e-006
-1006.0, -4.634e-006
-1008.0, -4.649e-006
-1010.0, -4.668e-006
-1012.0, -4.688e-006
-1014.0, -4.704e-006
-1016.0, -4.715e-006
-1018.0, -4.728e-006
-1020.0, -4.741e-006
-1022.0, -4.755e-006
-1024.0, -4.764e-006
-1026.0, -4.778e-006
-1028.0, -4.794e-006
-1030.0, -4.815e-006
-1032.0, -4.831e-006
-1034.0, -4.846e-006
-1036.0, -4.865e-006
-1038.0, -4.885e-006
-1040.0, -4.900e-006
-1042.0, -4.912e-006
-1044.0, -4.921e-006
-1046.0, -4.935e-006
-1048.0, -4.948e-006
-1050.0, -4.960e-006
-1052.0, -4.972e-006
-1054.0, -4.986e-006
-1056.0, -5.001e-006
-1058.0, -5.018e-006
-1060.0, -5.033e-006
-1062.0, -5.048e-006
-1064.0, -5.063e-006
-1066.0, -5.079e-006
-1068.0, -5.093e-006
-1070.0, -5.106e-006
-1072.0, -5.114e-006
-1074.0, -5.124e-006
-1076.0, -5.136e-006
-1078.0, -5.147e-006
-1080.0, -5.154e-006
-1082.0, -5.163e-006
-1084.0, -5.174e-006
-1086.0, -5.188e-006
-1088.0, -5.200e-006
-1090.0, -5.215e-006
-1092.0, -5.229e-006
-1094.0, -5.242e-006
-1096.0, -5.255e-006
-1098.0, -5.264e-006
-1100.0, -5.271e-006
-1102.0, -5.277e-006
-1104.0, -5.281e-006
-1106.0, -5.287e-006
-1108.0, -5.293e-006
-1110.0, -5.300e-006
-1112.0, -5.307e-006
-1114.0, -5.314e-006
-1116.0, -5.321e-006
-1118.0, -5.324e-006
-1120.0, -5.325e-006
-1122.0, -5.325e-006
-1124.0, -5.325e-006
-1126.0, -5.325e-006
-1128.0, -5.325e-006
-1130.0, -5.329e-006
-1132.0, -5.331e-006
-1134.0, -5.333e-006
-1136.0, -5.335e-006
-1138.0, -5.340e-006
-1140.0, -5.345e-006
-1142.0, -5.351e-006
-1144.0, -5.354e-006
-1146.0, -5.358e-006
-1148.0, -5.362e-006
-1150.0, -5.367e-006
-1152.0, -5.368e-006
-1154.0, -5.369e-006
-1156.0, -5.368e-006
-1158.0, -5.368e-006
-1160.0, -5.367e-006
-1162.0, -5.368e-006
-1164.0, -5.366e-006
-1166.0, -5.365e-006
-1168.0, -5.362e-006
-1170.0, -5.363e-006
-1172.0, -5.363e-006
-1174.0, -5.361e-006
-1176.0, -5.358e-006
-1178.0, -5.358e-006
-1180.0, -5.356e-006
-1182.0, -5.353e-006
-1184.0, -5.347e-006
-1186.0, -5.344e-006
-1188.0, -5.340e-006
-1190.0, -5.336e-006
-1192.0, -5.331e-006
-1194.0, -5.329e-006
-1196.0, -5.328e-006
-1198.0, -5.328e-006
-1200.0, -5.327e-006
-1202.0, -5.327e-006
-1204.0, -5.327e-006
-1206.0, -5.327e-006
-1208.0, -5.326e-006
-1210.0, -5.326e-006
-1212.0, -5.326e-006
-1214.0, -5.326e-006
-1216.0, -5.325e-006
-1218.0, -5.325e-006
-1220.0, -5.325e-006
-1222.0, -5.325e-006
-1224.0, -5.325e-006
-1226.0, -5.325e-006
-1228.0, -5.325e-006
-1230.0, -5.325e-006
-1232.0, -5.325e-006
-1234.0, -5.325e-006
-1236.0, -5.325e-006
-1238.0, -5.325e-006
-1240.0, -5.325e-006
-1242.0, -5.325e-006
-1244.0, -5.325e-006
-1246.0, -5.325e-006
-1248.0, -5.325e-006
-1250.0, -5.325e-006
-1252.0, -5.325e-006
-1254.0, -5.325e-006
-1256.0, -5.325e-006
-1258.0, -5.325e-006
-1260.0, -5.325e-006
-1262.0, -5.325e-006
-1264.0, -5.325e-006
-1266.0, -5.325e-006
-1268.0, -5.325e-006
-1270.0, -5.325e-006
-1272.0, -5.325e-006
-1274.0, -5.325e-006
-1276.0, -5.325e-006
-1278.0, -5.324e-006
-1280.0, -5.325e-006
-1282.0, -5.325e-006
-1284.0, -5.325e-006
-1286.0, -5.325e-006
-1288.0, -5.325e-006
-1290.0, -5.325e-006
-1292.0, -5.325e-006
-1294.0, -5.325e-006
-1296.0, -5.325e-006
-1298.0, -5.325e-006
-1300.0, -5.325e-006
-1302.0, -5.325e-006
-1304.0, -5.325e-006
-1306.0, -5.325e-006
-1308.0, -5.325e-006
-1310.0, -5.325e-006
-1312.0, -5.325e-006
-1314.0, -5.325e-006
-1316.0, -5.325e-006
-1318.0, -5.325e-006
-1320.0, -5.325e-006
-1322.0, -5.325e-006
-1324.0, -5.325e-006
-1326.0, -5.325e-006
-1328.0, -5.326e-006
-1330.0, -5.326e-006
-1332.0, -5.326e-006
-1334.0, -5.326e-006
-1336.0, -5.328e-006
-1338.0, -5.331e-006
-1340.0, -5.333e-006
-1342.0, -5.338e-006
-1344.0, -5.343e-006
-1346.0, -5.349e-006
-1348.0, -5.355e-006
-1350.0, -5.359e-006
-1352.0, -5.363e-006
-1354.0, -5.367e-006
-1356.0, -5.368e-006
-1358.0, -5.370e-006
-1360.0, -5.370e-006
-1362.0, -5.371e-006
-1364.0, -5.372e-006
-1366.0, -5.373e-006
-1368.0, -5.373e-006
-1370.0, -5.373e-006
-1372.0, -5.374e-006
-1374.0, -5.374e-006
-1376.0, -5.375e-006
-1378.0, -5.377e-006
-1380.0, -5.379e-006
-1382.0, -5.382e-006
-1384.0, -5.384e-006
-1386.0, -5.390e-006
-1388.0, -5.396e-006
-1390.0, -5.401e-006
-1392.0, -5.406e-006
-1394.0, -5.412e-006
-1396.0, -5.416e-006
-1398.0, -5.421e-006
-1400.0, -5.423e-006
-1402.0, -5.426e-006
-1404.0, -5.429e-006
-1406.0, -5.430e-006
-1408.0, -5.434e-006
-1410.0, -5.440e-006
-1412.0, -5.445e-006
-1414.0, -5.450e-006
-1416.0, -5.453e-006
-1418.0, -5.458e-006
-1420.0, -5.464e-006
-1422.0, -5.466e-006
-1424.0, -5.467e-006
-1426.0, -5.469e-006
-1428.0, -5.474e-006
-1430.0, -5.476e-006
-1432.0, -5.478e-006
-1434.0, -5.484e-006
-1436.0, -5.487e-006
-1438.0, -5.491e-006
-1440.0, -5.497e-006
-1442.0, -5.500e-006
-1444.0, -5.505e-006
-1446.0, -5.509e-006
-1448.0, -5.511e-006
-1450.0, -5.515e-006
-1452.0, -5.518e-006
-1454.0, -5.519e-006
-1456.0, -5.519e-006
-1458.0, -5.520e-006
-1460.0, -5.521e-006
-1462.0, -5.521e-006
-1464.0, -5.521e-006
-1466.0, -5.521e-006
-1468.0, -5.522e-006
-1470.0, -5.522e-006
-1472.0, -5.523e-006
-1474.0, -5.528e-006
-1476.0, -5.532e-006
-1478.0, -5.537e-006
-1480.0, -5.542e-006
-1482.0, -5.547e-006
-1484.0, -5.553e-006
-1486.0, -5.559e-006
-1488.0, -5.562e-006
-1490.0, -5.564e-006
-1492.0, -5.566e-006
-1494.0, -5.568e-006
-1496.0, -5.569e-006
-1498.0, -5.569e-006
-1500.0, -5.569e-006
-1502.0, -5.570e-006
-1504.0, -5.575e-006
-1506.0, -5.580e-006
-1508.0, -5.585e-006
-1510.0, -5.591e-006
-1512.0, -5.597e-006
-1514.0, -5.607e-006
-1516.0, -5.615e-006
-1518.0, -5.622e-006
-1520.0, -5.628e-006
-1522.0, -5.637e-006
-1524.0, -5.644e-006
-1526.0, -5.651e-006
-1528.0, -5.656e-006
-1530.0, -5.661e-006
-1532.0, -5.663e-006
-1534.0, -5.666e-006
-1536.0, -5.667e-006
-1538.0, -5.668e-006
-1540.0, -5.668e-006
-1542.0, -5.669e-006
-1544.0, -5.673e-006
-1546.0, -5.679e-006
-1548.0, -5.685e-006
-1550.0, -5.691e-006
-1552.0, -5.698e-006
-1554.0, -5.704e-006
-1556.0, -5.710e-006
-1558.0, -5.713e-006
-1560.0, -5.714e-006
-1562.0, -5.716e-006
-1564.0, -5.716e-006
-1566.0, -5.716e-006
-1568.0, -5.718e-006
-1570.0, -5.721e-006
-1572.0, -5.727e-006
-1574.0, -5.733e-006
-1576.0, -5.739e-006
-1578.0, -5.746e-006
-1580.0, -5.753e-006
-1582.0, -5.759e-006
-1584.0, -5.762e-006
-1586.0, -5.767e-006
-1588.0, -5.770e-006
-1590.0, -5.775e-006
-1592.0, -5.780e-006
-1594.0, -5.787e-006
-1596.0, -5.796e-006
-1598.0, -5.807e-006
-1600.0, -5.816e-006
-1602.0, -5.827e-006
-1604.0, -5.836e-006
-1606.0, -5.845e-006
-1608.0, -5.852e-006
-1610.0, -5.856e-006
-1612.0, -5.859e-006
-1614.0, -5.862e-006
-1616.0, -5.865e-006
-1618.0, -5.872e-006
-1620.0, -5.878e-006
-1622.0, -5.885e-006
-1624.0, -5.892e-006
-1626.0, -5.899e-006
-1628.0, -5.905e-006
-1630.0, -5.909e-006
-1632.0, -5.911e-006
-1634.0, -5.919e-006
-1636.0, -5.925e-006
-1638.0, -5.931e-006
-1640.0, -5.939e-006
-1642.0, -5.947e-006
-1644.0, -5.954e-006
-1646.0, -5.964e-006
-1648.0, -5.971e-006
-1650.0, -5.983e-006
-1652.0, -5.995e-006
-1654.0, -6.007e-006
-1656.0, -6.021e-006
-1658.0, -6.034e-006
-1660.0, -6.045e-006
-1662.0, -6.052e-006
-1664.0, -6.057e-006
-1666.0, -6.066e-006
-1668.0, -6.074e-006
-1670.0, -6.081e-006
-1672.0, -6.088e-006
-1674.0, -6.095e-006
-1676.0, -6.102e-006
-1678.0, -6.110e-006
-1680.0, -6.116e-006
-1682.0, -6.124e-006
-1684.0, -6.131e-006
-1686.0, -6.138e-006
-1688.0, -6.151e-006
-1690.0, -6.165e-006
-1692.0, -6.177e-006
-1694.0, -6.190e-006
-1696.0, -6.203e-006
-1698.0, -6.217e-006
-1700.0, -6.231e-006
-1702.0, -6.242e-006
-1704.0, -6.255e-006
-1706.0, -6.267e-006
-1708.0, -6.275e-006
-1710.0, -6.284e-006
-1712.0, -6.291e-006
-1714.0, -6.304e-006
-1716.0, -6.315e-006
-1718.0, -6.323e-006
-1720.0, -6.330e-006
-1722.0, -6.343e-006
-1724.0, -6.356e-006
-1726.0, -6.370e-006
-1728.0, -6.383e-006
-1730.0, -6.396e-006
-1732.0, -6.410e-006
-1734.0, -6.423e-006
-1736.0, -6.431e-006
-1738.0, -6.445e-006
-1740.0, -6.457e-006
-1742.0, -6.464e-006
-1744.0, -6.473e-006
-1746.0, -6.480e-006
-1748.0, -6.487e-006
-1750.0, -6.493e-006
-1752.0, -6.496e-006
-1754.0, -6.505e-006
-1756.0, -6.512e-006
-1758.0, -6.519e-006
-1760.0, -6.526e-006
-1762.0, -6.533e-006
-1764.0, -6.541e-006
-1766.0, -6.551e-006
-1768.0, -6.556e-006
-1770.0, -6.562e-006
-1772.0, -6.570e-006
-1774.0, -6.577e-006
-1776.0, -6.584e-006
-1778.0, -6.589e-006
-1780.0, -6.592e-006
-1782.0, -6.599e-006
-1784.0, -6.604e-006
-1786.0, -6.611e-006
-1788.0, -6.617e-006
-1790.0, -6.624e-006
-1792.0, -6.631e-006
-1794.0, -6.639e-006
-1796.0, -6.645e-006
-1798.0, -6.651e-006
-1800.0, -6.656e-006
-1802.0, -6.662e-006
-1804.0, -6.669e-006
-1806.0, -6.676e-006
-1808.0, -6.680e-006
-1810.0, -6.685e-006
-1812.0, -6.688e-006
-1814.0, -6.690e-006
-1816.0, -6.692e-006
-1818.0, -6.693e-006
-1820.0, -6.693e-006
-1822.0, -6.693e-006
-1824.0, -6.693e-006
-1826.0, -6.694e-006
-1828.0, -6.696e-006
-1830.0, -6.699e-006
-1832.0, -6.704e-006
-1834.0, -6.710e-006
-1836.0, -6.716e-006
-1838.0, -6.723e-006
-1840.0, -6.728e-006
-1842.0, -6.733e-006
-1844.0, -6.737e-006
-1846.0, -6.739e-006
-1848.0, -6.740e-006
-1850.0, -6.742e-006
-1852.0, -6.745e-006
-1854.0, -6.749e-006
-1856.0, -6.754e-006
-1858.0, -6.762e-006
-1860.0, -6.769e-006
-1862.0, -6.777e-006
-1864.0, -6.787e-006
-1866.0, -6.798e-006
-1868.0, -6.807e-006
-1870.0, -6.815e-006
-1872.0, -6.821e-006
-1874.0, -6.828e-006
-1876.0, -6.834e-006
-1878.0, -6.836e-006
-1880.0, -6.838e-006
-1882.0, -6.840e-006
-1884.0, -6.843e-006
-1886.0, -6.847e-006
-1888.0, -6.853e-006
-1890.0, -6.860e-006
-1892.0, -6.867e-006
-1894.0, -6.873e-006
-1896.0, -6.879e-006
-1898.0, -6.884e-006
-1900.0, -6.887e-006
-1902.0, -6.888e-006
-1904.0, -6.891e-006
-1906.0, -6.896e-006
-1908.0, -6.901e-006
-1910.0, -6.908e-006
-1912.0, -6.915e-006
-1914.0, -6.922e-006
-1916.0, -6.929e-006
-1918.0, -6.937e-006
-1920.0, -6.945e-006
-1922.0, -6.953e-006
-1924.0, -6.961e-006
-1926.0, -6.967e-006
-1928.0, -6.974e-006
-1930.0, -6.981e-006
-1932.0, -6.986e-006
-1934.0, -6.990e-006
-1936.0, -6.997e-006
-1938.0, -7.009e-006
-1940.0, -7.023e-006
-1942.0, -7.037e-006
-1944.0, -7.050e-006
-1946.0, -7.063e-006
-1948.0, -7.074e-006
-1950.0, -7.081e-006
-1952.0, -7.084e-006
-1954.0, -7.090e-006
-1956.0, -7.098e-006
-1958.0, -7.104e-006
-1960.0, -7.111e-006
-1962.0, -7.122e-006
-1964.0, -7.132e-006
-1966.0, -7.144e-006
-1968.0, -7.153e-006
-1970.0, -7.166e-006
-1972.0, -7.179e-006
-1974.0, -7.193e-006
-1976.0, -7.203e-006
-1978.0, -7.213e-006
-1980.0, -7.221e-006
-1982.0, -7.229e-006
-1984.0, -7.236e-006
-1986.0, -7.243e-006
-1988.0, -7.250e-006
-1990.0, -7.257e-006
-1992.0, -7.264e-006
-1994.0, -7.271e-006
-1996.0, -7.277e-006
-1998.0, -7.281e-006
-2000.0, -7.278e-006
*
Segment = 3
Positive
Number of Data Points = 1750
#
-1998.0, -6.660e-006
-1996.0, -6.461e-006
-1994.0, -6.326e-006
-1992.0, -6.207e-006
-1990.0, -6.076e-006
-1988.0, -5.964e-006
-1986.0, -5.859e-006
-1984.0, -5.767e-006
-1982.0, -5.677e-006
-1980.0, -5.587e-006
-1978.0, -5.503e-006
-1976.0, -5.423e-006
-1974.0, -5.346e-006
-1972.0, -5.276e-006
-1970.0, -5.201e-006
-1968.0, -5.131e-006
-1966.0, -5.068e-006
-1964.0, -5.004e-006
-1962.0, -4.948e-006
-1960.0, -4.892e-006
-1958.0, -4.836e-006
-1956.0, -4.783e-006
-1954.0, -4.731e-006
-1952.0, -4.682e-006
-1950.0, -4.634e-006
-1948.0, -4.585e-006
-1946.0, -4.536e-006
-1944.0, -4.487e-006
-1942.0, -4.444e-006
-1940.0, -4.399e-006
-1938.0, -4.352e-006
-1936.0, -4.308e-006
-1934.0, -4.266e-006
-1932.0, -4.225e-006
-1930.0, -4.189e-006
-1928.0, -4.147e-006
-1926.0, -4.110e-006
-1924.0, -4.074e-006
-1922.0, -4.040e-006
-1920.0, -4.000e-006
-1918.0, -3.965e-006
-1916.0, -3.924e-006
-1914.0, -3.891e-006
-1912.0, -3.857e-006
-1910.0, -3.826e-006
-1908.0, -3.793e-006
-1906.0, -3.767e-006
-1904.0, -3.734e-006
-1902.0, -3.706e-006
-1900.0, -3.673e-006
-1898.0, -3.645e-006
-1896.0, -3.613e-006
-1894.0, -3.578e-006
-1892.0, -3.545e-006
-1890.0, -3.516e-006
-1888.0, -3.486e-006
-1886.0, -3.459e-006
-1884.0, -3.430e-006
-1882.0, -3.404e-006
-1880.0, -3.383e-006
-1878.0, -3.358e-006
-1876.0, -3.333e-006
-1874.0, -3.307e-006
-1872.0, -3.281e-006
-1870.0, -3.254e-006
-1868.0, -3.231e-006
-1866.0, -3.202e-006
-1864.0, -3.173e-006
-1862.0, -3.149e-006
-1860.0, -3.124e-006
-1858.0, -3.101e-006
-1856.0, -3.077e-006
-1854.0, -3.050e-006
-1852.0, -3.030e-006
-1850.0, -3.015e-006
-1848.0, -2.994e-006
-1846.0, -2.978e-006
-1844.0, -2.959e-006
-1842.0, -2.937e-006
-1840.0, -2.916e-006
-1838.0, -2.894e-006
-1836.0, -2.867e-006
-1834.0, -2.846e-006
-1832.0, -2.825e-006
-1830.0, -2.801e-006
-1828.0, -2.784e-006
-1826.0, -2.767e-006
-1824.0, -2.744e-006
-1822.0, -2.723e-006
-1820.0, -2.703e-006
-1818.0, -2.681e-006
-1816.0, -2.660e-006
-1814.0, -2.639e-006
-1812.0, -2.619e-006
-1810.0, -2.601e-006
-1808.0, -2.587e-006
-1806.0, -2.572e-006
-1804.0, -2.552e-006
-1802.0, -2.534e-006
-1800.0, -2.513e-006
-1798.0, -2.494e-006
-1796.0, -2.472e-006
-1794.0, -2.451e-006
-1792.0, -2.432e-006
-1790.0, -2.415e-006
-1788.0, -2.398e-006
-1786.0, -2.380e-006
-1784.0, -2.361e-006
-1782.0, -2.347e-006
-1780.0, -2.326e-006
-1778.0, -2.305e-006
-1776.0, -2.285e-006
-1774.0, -2.265e-006
-1772.0, -2.248e-006
-1770.0, -2.233e-006
-1768.0, -2.217e-006
-1766.0, -2.203e-006
-1764.0, -2.189e-006
-1762.0, -2.178e-006
-1760.0, -2.166e-006
-1758.0, -2.150e-006
-1756.0, -2.129e-006
-1754.0, -2.110e-006
-1752.0, -2.093e-006
-1750.0, -2.073e-006
-1748.0, -2.052e-006
-1746.0, -2.035e-006
-1744.0, -2.021e-006
-1742.0, -2.008e-006
-1740.0, -1.993e-006
-1738.0, -1.978e-006
-1736.0, -1.964e-006
-1734.0, -1.949e-006
-1732.0, -1.930e-006
-1730.0, -1.911e-006
-1728.0, -1.896e-006
-1726.0, -1.879e-006
-1724.0, -1.862e-006
-1722.0, -1.847e-006
-1720.0, -1.834e-006
-1718.0, -1.825e-006
-1716.0, -1.812e-006
-1714.0, -1.799e-006
-1712.0, -1.789e-006
-1710.0, -1.780e-006
-1708.0, -1.766e-006
-1706.0, -1.751e-006
-1704.0, -1.732e-006
-1702.0, -1.716e-006
-1700.0, -1.702e-006
-1698.0, -1.685e-006
-1696.0, -1.667e-006
-1694.0, -1.653e-006
-1692.0, -1.641e-006
-1690.0, -1.632e-006
-1688.0, -1.621e-006
-1686.0, -1.608e-006
-1684.0, -1.596e-006
-1682.0, -1.585e-006
-1680.0, -1.571e-006
-1678.0, -1.556e-006
-1676.0, -1.539e-006
-1674.0, -1.523e-006
-1672.0, -1.509e-006
-1670.0, -1.495e-006
-1668.0, -1.482e-006
-1666.0, -1.468e-006
-1664.0, -1.455e-006
-1662.0, -1.444e-006
-1660.0, -1.437e-006
-1658.0, -1.426e-006
-1656.0, -1.414e-006
-1654.0, -1.403e-006
-1652.0, -1.396e-006
-1650.0, -1.388e-006
-1648.0, -1.380e-006
-1646.0, -1.366e-006
-1644.0, -1.346e-006
-1642.0, -1.331e-006
-1640.0, -1.317e-006
-1638.0, -1.302e-006
-1636.0, -1.284e-006
-1634.0, -1.265e-006
-1632.0, -1.251e-006
-1630.0, -1.247e-006
-1628.0, -1.239e-006
-1626.0, -1.231e-006
-1624.0, -1.222e-006
-1622.0, -1.212e-006
-1620.0, -1.205e-006
-1618.0, -1.197e-006
-1616.0, -1.186e-006
-1614.0, -1.173e-006
-1612.0, -1.159e-006
-1610.0, -1.147e-006
-1608.0, -1.134e-006
-1606.0, -1.120e-006
-1604.0, -1.106e-006
-1602.0, -1.096e-006
-1600.0, -1.083e-006
-1598.0, -1.071e-006
-1596.0, -1.058e-006
-1594.0, -1.049e-006
-1592.0, -1.042e-006
-1590.0, -1.036e-006
-1588.0, -1.029e-006
-1586.0, -1.024e-006
-1584.0, -1.017e-006
-1582.0, -1.010e-006
-1580.0, -1.003e-006
-1578.0, -9.957e-007
-1576.0, -9.862e-007
-1574.0, -9.753e-007
-1572.0, -9.639e-007
-1570.0, -9.548e-007
-1568.0, -9.426e-007
-1566.0, -9.290e-007
-1564.0, -9.155e-007
-1562.0, -9.038e-007
-1560.0, -8.942e-007
-1558.0, -8.850e-007
-1556.0, -8.741e-007
-1554.0, -8.658e-007
-1552.0, -8.584e-007
-1550.0, -8.514e-007
-1548.0, -8.449e-007
-1546.0, -8.388e-007
-1544.0, -8.327e-007
-1542.0, -8.270e-007
-1540.0, -8.187e-007
-1538.0, -8.074e-007
-1536.0, -7.952e-007
-1534.0, -7.817e-007
-1532.0, -7.682e-007
-1530.0, -7.564e-007
-1528.0, -7.468e-007
-1526.0, -7.407e-007
-1524.0, -7.372e-007
-1522.0, -7.329e-007
-1520.0, -7.276e-007
-1518.0, -7.202e-007
-1516.0, -7.132e-007
-1514.0, -7.054e-007
-1512.0, -6.971e-007
-1510.0, -6.871e-007
-1508.0, -6.771e-007
-1506.0, -6.679e-007
-1504.0, -6.609e-007
-1502.0, -6.539e-007
-1500.0, -6.478e-007
-1498.0, -6.422e-007
-1496.0, -6.383e-007
-1494.0, -6.356e-007
-1492.0, -6.326e-007
-1490.0, -6.265e-007
-1488.0, -6.195e-007
-1486.0, -6.125e-007
-1484.0, -6.056e-007
-1482.0, -5.995e-007
-1480.0, -5.934e-007
-1478.0, -5.881e-007
-1476.0, -5.846e-007
-1474.0, -5.790e-007
-1472.0, -5.716e-007
-1470.0, -5.620e-007
-1468.0, -5.502e-007
-1466.0, -5.367e-007
-1464.0, -5.240e-007
-1462.0, -5.127e-007
-1460.0, -5.040e-007
-1458.0, -4.966e-007
-1456.0, -4.892e-007
-1454.0, -4.822e-007
-1452.0, -4.752e-007
-1450.0, -4.682e-007
-1448.0, -4.613e-007
-1446.0, -4.547e-007
-1444.0, -4.486e-007
-1442.0, -4.447e-007
-1440.0, -4.421e-007
-1438.0, -4.416e-007
-1436.0, -4.368e-007
-1434.0, -4.325e-007
-1432.0, -4.268e-007
-1430.0, -4.198e-007
-1428.0, -4.116e-007
-1426.0, -4.037e-007
-1424.0, -3.950e-007
-1422.0, -3.876e-007
-1420.0, -3.780e-007
-1418.0, -3.697e-007
-1416.0, -3.627e-007
-1414.0, -3.553e-007
-1412.0, -3.483e-007
-1410.0, -3.418e-007
-1408.0, -3.361e-007
-1406.0, -3.292e-007
-1404.0, -3.222e-007
-1402.0, -3.152e-007
-1400.0, -3.095e-007
-1398.0, -3.030e-007
-1396.0, -2.965e-007
-1394.0, -2.925e-007
-1392.0, -2.873e-007
-1390.0, -2.812e-007
-1388.0, -2.742e-007
-1386.0, -2.677e-007
-1384.0, -2.616e-007
-1382.0, -2.559e-007
-1380.0, -2.498e-007
-1378.0, -2.481e-007
-1376.0, -2.472e-007
-1374.0, -2.459e-007
-1372.0, -2.424e-007
-1370.0, -2.376e-007
-1368.0, -2.319e-007
-1366.0, -2.258e-007
-1364.0, -2.189e-007
-1362.0, -2.119e-007
-1360.0, -2.062e-007
-1358.0, -2.027e-007
-1356.0, -1.997e-007
-1354.0, -1.962e-007
-1352.0, -1.918e-007
-1350.0, -1.875e-007
-1348.0, -1.805e-007
-1346.0, -1.731e-007
-1344.0, -1.657e-007
-1342.0, -1.574e-007
-1340.0, -1.469e-007
-1338.0, -1.378e-007
-1336.0, -1.282e-007
-1334.0, -1.212e-007
-1332.0, -1.147e-007
-1330.0, -1.077e-007
-1328.0, -1.025e-007
-1326.0, -9.940e-008
-1324.0, -9.330e-008
-1322.0, -8.807e-008
-1320.0, -8.153e-008
-1318.0, -7.499e-008
-1316.0, -6.845e-008
-1314.0, -6.191e-008
-1312.0, -5.668e-008
-1310.0, -5.450e-008
-1308.0, -5.275e-008
-1306.0, -5.232e-008
-1304.0, -4.970e-008
-1302.0, -4.491e-008
-1300.0, -4.011e-008
-1298.0, -3.314e-008
-1296.0, -2.616e-008
-1294.0, -1.918e-008
-1292.0, -1.221e-008
-1290.0, -7.413e-009
-1288.0, -5.234e-009
-1286.0, -3.054e-009
-1284.0, -3.054e-009
-1282.0, -8.740e-010
-1280.0, -8.740e-010
-1278.0, -8.740e-010
-1276.0, +6.973e-009
-1274.0, +1.482e-008
-1272.0, +2.572e-008
-1270.0, +3.880e-008
-1268.0, +5.057e-008
-1266.0, +6.452e-008
-1264.0, +7.847e-008
-1262.0, +8.458e-008
-1260.0, +9.155e-008
-1258.0, +9.547e-008
-1256.0, +9.940e-008
-1254.0, +1.055e-007
-1252.0, +1.125e-007
-1250.0, +1.195e-007
-1248.0, +1.260e-007
-1246.0, +1.321e-007
-1244.0, +1.386e-007
-1242.0, +1.430e-007
-1240.0, +1.443e-007
-1238.0, +1.456e-007
-1236.0, +1.474e-007
-1234.0, +1.548e-007
-1232.0, +1.617e-007
-1230.0, +1.683e-007
-1228.0, +1.748e-007
-1226.0, +1.814e-007
-1224.0, +1.870e-007
-1222.0, +1.923e-007
-1220.0, +1.923e-007
-1218.0, +1.931e-007
-1216.0, +1.940e-007
-1214.0, +1.966e-007
-1212.0, +2.023e-007
-1210.0, +2.106e-007
-1208.0, +2.223e-007
-1206.0, +2.350e-007
-1204.0, +2.476e-007
-1202.0, +2.607e-007
-1200.0, +2.720e-007
-1198.0, +2.803e-007
-1196.0, +2.864e-007
-1194.0, +2.895e-007
-1192.0, +2.925e-007
-1190.0, +2.973e-007
-1188.0, +3.039e-007
-1186.0, +3.108e-007
-1184.0, +3.178e-007
-1182.0, +3.244e-007
-1180.0, +3.305e-007
-1178.0, +3.357e-007
-1176.0, +3.383e-007
-1174.0, +3.387e-007
-1172.0, +3.405e-007
-1170.0, +3.422e-007
-1168.0, +3.475e-007
-1166.0, +3.544e-007
-1164.0, +3.614e-007
-1162.0, +3.684e-007
-1160.0, +3.754e-007
-1158.0, +3.806e-007
-1156.0, +3.858e-007
-1154.0, +3.876e-007
-1152.0, +3.880e-007
-1150.0, +3.902e-007
-1148.0, +3.945e-007
-1146.0, +3.980e-007
-1144.0, +4.050e-007
-1142.0, +4.155e-007
-1140.0, +4.277e-007
-1138.0, +4.399e-007
-1136.0, +4.512e-007
-1134.0, +4.608e-007
-1132.0, +4.713e-007
-1130.0, +4.783e-007
-1128.0, +4.822e-007
-1126.0, +4.857e-007
-1124.0, +4.896e-007
-1122.0, +4.931e-007
-1120.0, +5.001e-007
-1118.0, +5.070e-007
-1116.0, +5.140e-007
-1114.0, +5.205e-007
-1112.0, +5.258e-007
-1110.0, +5.306e-007
-1108.0, +5.349e-007
-1106.0, +5.354e-007
-1104.0, +5.380e-007
-1102.0, +5.423e-007
-1100.0, +5.480e-007
-1098.0, +5.550e-007
-1096.0, +5.615e-007
-1094.0, +5.681e-007
-1092.0, +5.750e-007
-1090.0, +5.798e-007
-1088.0, +5.842e-007
-1086.0, +5.872e-007
-1084.0, +5.929e-007
-1082.0, +6.008e-007
-1080.0, +6.103e-007
-1078.0, +6.212e-007
-1076.0, +6.348e-007
-1074.0, +6.470e-007
-1072.0, +6.592e-007
-1070.0, +6.679e-007
-1068.0, +6.757e-007
-1066.0, +6.818e-007
-1064.0, +6.871e-007
-1062.0, +6.941e-007
-1060.0, +7.010e-007
-1058.0, +7.076e-007
-1056.0, +7.141e-007
-1054.0, +7.193e-007
-1052.0, +7.250e-007
-1050.0, +7.311e-007
-1048.0, +7.346e-007
-1046.0, +7.398e-007
-1044.0, +7.472e-007
-1042.0, +7.542e-007
-1040.0, +7.612e-007
-1038.0, +7.682e-007
-1036.0, +7.747e-007
-1034.0, +7.795e-007
-1032.0, +7.860e-007
-1030.0, +7.930e-007
-1028.0, +8.013e-007
-1026.0, +8.109e-007
-1024.0, +8.231e-007
-1022.0, +8.357e-007
-1020.0, +8.484e-007
-1018.0, +8.575e-007
-1016.0, +8.645e-007
-1014.0, +8.706e-007
-1012.0, +8.767e-007
-1010.0, +8.802e-007
-1008.0, +8.863e-007
-1006.0, +8.933e-007
-1004.0, +9.003e-007
-1002.0, +9.072e-007
-1000.0, +9.138e-007
-998.0, +9.194e-007
-996.0, +9.242e-007
-994.0, +9.251e-007
-992.0, +9.264e-007
-990.0, +9.290e-007
-988.0, +9.347e-007
-986.0, +9.408e-007
-984.0, +9.474e-007
-982.0, +9.543e-007
-980.0, +9.613e-007
-978.0, +9.670e-007
-976.0, +9.718e-007
-974.0, +9.731e-007
-972.0, +9.757e-007
-970.0, +9.787e-007
-968.0, +9.835e-007
-966.0, +9.931e-007
-964.0, +1.001e-006
-962.0, +1.013e-006
-960.0, +1.027e-006
-958.0, +1.039e-006
-956.0, +1.050e-006
-954.0, +1.059e-006
-952.0, +1.064e-006
-950.0, +1.070e-006
-948.0, +1.074e-006
-946.0, +1.076e-006
-944.0, +1.079e-006
-942.0, +1.086e-006
-940.0, +1.093e-006
-938.0, +1.100e-006
-936.0, +1.106e-006
-934.0, +1.111e-006
-932.0, +1.117e-006
-930.0, +1.121e-006
-928.0, +1.121e-006
-926.0, +1.124e-006
-924.0, +1.125e-006
-922.0, +1.128e-006
-920.0, +1.134e-006
-918.0, +1.140e-006
-916.0, +1.147e-006
-914.0, +1.153e-006
-912.0, +1.157e-006
-910.0, +1.164e-006
-908.0, +1.168e-006
-906.0, +1.171e-006
-904.0, +1.174e-006
-902.0, +1.179e-006
-900.0, +1.184e-006
-898.0, +1.191e-006
-896.0, +1.197e-006
-894.0, +1.203e-006
-892.0, +1.209e-006
-890.0, +1.215e-006
-888.0, +1.221e-006
-886.0, +1.228e-006
-884.0, +1.234e-006
-882.0, +1.241e-006
-880.0, +1.248e-006
-878.0, +1.254e-006
-876.0, +1.260e-006
-874.0, +1.263e-006
-872.0, +1.265e-006
-870.0, +1.267e-006
-868.0, +1.268e-006
-866.0, +1.269e-006
-864.0, +1.271e-006
-862.0, +1.275e-006
-860.0, +1.282e-006
-858.0, +1.289e-006
-856.0, +1.295e-006
-854.0, +1.301e-006
-852.0, +1.307e-006
-850.0, +1.312e-006
-848.0, +1.314e-006
-846.0, +1.314e-006
-844.0, +1.314e-006
-842.0, +1.315e-006
-840.0, +1.317e-006
-838.0, +1.320e-006
-836.0, +1.324e-006
-834.0, +1.327e-006
-832.0, +1.333e-006
-830.0, +1.340e-006
-828.0, +1.346e-006
-826.0, +1.351e-006
-824.0, +1.359e-006
-822.0, +1.363e-006
-820.0, +1.368e-006
-818.0, +1.371e-006
-816.0, +1.374e-006
-814.0, +1.379e-006
-812.0, +1.386e-006
-810.0, +1.390e-006
-808.0, +1.398e-006
-806.0, +1.406e-006
-804.0, +1.414e-006
-802.0, +1.425e-006
-800.0, +1.434e-006
-798.0, +1.440e-006
-796.0, +1.447e-006
-794.0, +1.453e-006
-792.0, +1.458e-006
-790.0, +1.462e-006
-788.0, +1.464e-006
-786.0, +1.465e-006
-784.0, +1.467e-006
-782.0, +1.474e-006
-780.0, +1.481e-006
-778.0, +1.488e-006
-776.0, +1.494e-006
-774.0, +1.500e-006
-772.0, +1.505e-006
-770.0, +1.510e-006
-768.0, +1.510e-006
-766.0, +1.511e-006
-764.0, +1.511e-006
-762.0, +1.513e-006
-760.0, +1.514e-006
-758.0, +1.519e-006
-756.0, +1.523e-006
-754.0, +1.530e-006
-752.0, +1.536e-006
-750.0, +1.542e-006
-748.0, +1.548e-006
-746.0, +1.554e-006
-744.0, +1.556e-006
-742.0, +1.559e-006
-740.0, +1.559e-006
-738.0, +1.559e-006
-736.0, +1.561e-006
-734.0, +1.563e-006
-732.0, +1.565e-006
-730.0, +1.570e-006
-728.0, +1.579e-006
-726.0, +1.588e-006
-724.0, +1.601e-006
-722.0, +1.613e-006
-720.0, +1.625e-006
-718.0, +1.637e-006
-716.0, +1.646e-006
-714.0, +1.651e-006
-712.0, +1.656e-006
-710.0, +1.658e-006
-708.0, +1.661e-006
-706.0, +1.666e-006
-704.0, +1.671e-006
-702.0, +1.676e-006
-700.0, +1.683e-006
-698.0, +1.690e-006
-696.0, +1.696e-006
-694.0, +1.701e-006
-692.0, +1.702e-006
-690.0, +1.705e-006
-688.0, +1.706e-006
-686.0, +1.707e-006
-684.0, +1.710e-006
-682.0, +1.714e-006
-680.0, +1.719e-006
-678.0, +1.725e-006
-676.0, +1.732e-006
-674.0, +1.739e-006
-672.0, +1.745e-006
-670.0, +1.749e-006
-668.0, +1.752e-006
-666.0, +1.754e-006
-664.0, +1.756e-006
-662.0, +1.757e-006
-660.0, +1.759e-006
-658.0, +1.762e-006
-656.0, +1.769e-006
-654.0, +1.777e-006
-652.0, +1.790e-006
-650.0, +1.801e-006
-648.0, +1.814e-006
-646.0, +1.826e-006
-644.0, +1.836e-006
-642.0, +1.843e-006
-640.0, +1.849e-006
-638.0, +1.851e-006
-636.0, +1.855e-006
-634.0, +1.856e-006
-632.0, +1.859e-006
-630.0, +1.865e-006
-628.0, +1.871e-006
-626.0, +1.877e-006
-624.0, +1.884e-006
-622.0, +1.889e-006
-620.0, +1.895e-006
-618.0, +1.899e-006
-616.0, +1.900e-006
-614.0, +1.901e-006
-612.0, +1.903e-006
-610.0, +1.903e-006
-608.0, +1.906e-006
-606.0, +1.909e-006
-604.0, +1.915e-006
-602.0, +1.922e-006
-600.0, +1.929e-006
-598.0, +1.934e-006
-596.0, +1.941e-006
-594.0, +1.946e-006
-592.0, +1.950e-006
-590.0, +1.951e-006
-588.0, +1.954e-006
-586.0, +1.956e-006
-584.0, +1.959e-006
-582.0, +1.963e-006
-580.0, +1.970e-006
-578.0, +1.976e-006
-576.0, +1.983e-006
-574.0, +1.989e-006
-572.0, +1.996e-006
-570.0, +2.005e-006
-568.0, +2.012e-006
-566.0, +2.018e-006
-564.0, +2.025e-006
-562.0, +2.031e-006
-560.0, +2.037e-006
-558.0, +2.042e-006
-556.0, +2.044e-006
-554.0, +2.046e-006
-552.0, +2.048e-006
-550.0, +2.048e-006
-548.0, +2.049e-006
-546.0, +2.050e-006
-544.0, +2.052e-006
-542.0, +2.053e-006
-540.0, +2.059e-006
-538.0, +2.063e-006
-536.0, +2.068e-006
-534.0, +2.074e-006
-532.0, +2.080e-006
-530.0, +2.085e-006
-528.0, +2.090e-006
-526.0, +2.091e-006
-524.0, +2.094e-006
-522.0, +2.096e-006
-520.0, +2.096e-006
-518.0, +2.097e-006
-516.0, +2.097e-006
-514.0, +2.097e-006
-512.0, +2.097e-006
-510.0, +2.097e-006
-508.0, +2.097e-006
-506.0, +2.097e-006
-504.0, +2.097e-006
-502.0, +2.097e-006
-500.0, +2.097e-006
-498.0, +2.098e-006
-496.0, +2.099e-006
-494.0, +2.100e-006
-492.0, +2.100e-006
-490.0, +2.101e-006
-488.0, +2.101e-006
-486.0, +2.104e-006
-484.0, +2.108e-006
-482.0, +2.109e-006
-480.0, +2.109e-006
-478.0, +2.111e-006
-476.0, +2.115e-006
-474.0, +2.115e-006
-472.0, +2.117e-006
-470.0, +2.116e-006
-468.0, +2.119e-006
-466.0, +2.123e-006
-464.0, +2.128e-006
-462.0, +2.130e-006
-460.0, +2.136e-006
-458.0, +2.138e-006
-456.0, +2.141e-006
-454.0, +2.143e-006
-452.0, +2.145e-006
-450.0, +2.145e-006
-448.0, +2.145e-006
-446.0, +2.145e-006
-444.0, +2.145e-006
-442.0, +2.145e-006
-440.0, +2.145e-006
-438.0, +2.145e-006
-436.0, +2.145e-006
-434.0, +2.145e-006
-432.0, +2.145e-006
-430.0, +2.145e-006
-428.0, +2.146e-006
-426.0, +2.146e-006
-424.0, +2.146e-006
-422.0, +2.148e-006
-420.0, +2.149e-006
-418.0, +2.150e-006
-416.0, +2.151e-006
-414.0, +2.155e-006
-412.0, +2.160e-006
-410.0, +2.163e-006
-408.0, +2.167e-006
-406.0, +2.173e-006
-404.0, +2.180e-006
-402.0, +2.187e-006
-400.0, +2.190e-006
-398.0, +2.195e-006
-396.0, +2.204e-006
-394.0, +2.209e-006
-392.0, +2.213e-006
-390.0, +2.218e-006
-388.0, +2.223e-006
-386.0, +2.229e-006
-384.0, +2.234e-006
-382.0, +2.236e-006
-380.0, +2.239e-006
-378.0, +2.241e-006
-376.0, +2.243e-006
-374.0, +2.243e-006
-372.0, +2.243e-006
-370.0, +2.244e-006
-368.0, +2.245e-006
-366.0, +2.246e-006
-364.0, +2.247e-006
-362.0, +2.250e-006
-360.0, +2.251e-006
-358.0, +2.254e-006
-356.0, +2.259e-006
-354.0, +2.264e-006
-352.0, +2.269e-006
-350.0, +2.275e-006
-348.0, +2.279e-006
-346.0, +2.284e-006
-344.0, +2.288e-006
-342.0, +2.290e-006
-340.0, +2.291e-006
-338.0, +2.291e-006
-336.0, +2.291e-006
-334.0, +2.292e-006
-332.0, +2.292e-006
-330.0, +2.292e-006
-328.0, +2.292e-006
-326.0, +2.292e-006
-324.0, +2.292e-006
-322.0, +2.292e-006
-320.0, +2.293e-006
-318.0, +2.296e-006
-316.0, +2.298e-006
-314.0, +2.301e-006
-312.0, +2.304e-006
-310.0, +2.310e-006
-308.0, +2.316e-006
-306.0, +2.322e-006
-304.0, +2.328e-006
-302.0, +2.333e-006
-300.0, +2.339e-006
-298.0, +2.346e-006
-296.0, +2.351e-006
-294.0, +2.356e-006
-292.0, +2.362e-006
-290.0, +2.367e-006
-288.0, +2.373e-006
-286.0, +2.378e-006
-284.0, +2.381e-006
-282.0, +2.384e-006
-280.0, +2.387e-006
-278.0, +2.387e-006
-276.0, +2.388e-006
-274.0, +2.389e-006
-272.0, +2.390e-006
-270.0, +2.393e-006
-268.0, +2.395e-006
-266.0, +2.399e-006
-264.0, +2.403e-006
-262.0, +2.409e-006
-260.0, +2.415e-006
-258.0, +2.420e-006
-256.0, +2.426e-006
-254.0, +2.430e-006
-252.0, +2.434e-006
-250.0, +2.436e-006
-248.0, +2.438e-006
-246.0, +2.438e-006
-244.0, +2.438e-006
-242.0, +2.438e-006
-240.0, +2.439e-006
-238.0, +2.441e-006
-236.0, +2.442e-006
-234.0, +2.444e-006
-232.0, +2.448e-006
-230.0, +2.454e-006
-228.0, +2.461e-006
-226.0, +2.468e-006
-224.0, +2.473e-006
-222.0, +2.478e-006
-220.0, +2.483e-006
-218.0, +2.486e-006
-216.0, +2.487e-006
-214.0, +2.487e-006
-212.0, +2.487e-006
-210.0, +2.488e-006
-208.0, +2.488e-006
-206.0, +2.488e-006
-204.0, +2.488e-006
-202.0, +2.489e-006
-200.0, +2.490e-006
-198.0, +2.490e-006
-196.0, +2.493e-006
-194.0, +2.498e-006
-192.0, +2.502e-006
-190.0, +2.509e-006
-188.0, +2.515e-006
-186.0, +2.521e-006
-184.0, +2.527e-006
-182.0, +2.531e-006
-180.0, +2.533e-006
-178.0, +2.535e-006
-176.0, +2.536e-006
-174.0, +2.536e-006
-172.0, +2.536e-006
-170.0, +2.537e-006
-168.0, +2.538e-006
-166.0, +2.538e-006
-164.0, +2.539e-006
-162.0, +2.541e-006
-160.0, +2.543e-006
-158.0, +2.546e-006
-156.0, +2.553e-006
-154.0, +2.559e-006
-152.0, +2.567e-006
-150.0, +2.575e-006
-148.0, +2.587e-006
-146.0, +2.596e-006
-144.0, +2.606e-006
-142.0, +2.613e-006
-140.0, +2.620e-006
-138.0, +2.626e-006
-136.0, +2.630e-006
-134.0, +2.631e-006
-132.0, +2.634e-006
-130.0, +2.635e-006
-128.0, +2.636e-006
-126.0, +2.639e-006
-124.0, +2.643e-006
-122.0, +2.647e-006
-120.0, +2.652e-006
-118.0, +2.658e-006
-116.0, +2.665e-006
-114.0, +2.671e-006
-112.0, +2.674e-006
-110.0, +2.678e-006
-108.0, +2.681e-006
-106.0, +2.682e-006
-104.0, +2.682e-006
-102.0, +2.682e-006
-100.0, +2.683e-006
-98.0, +2.683e-006
-96.0, +2.684e-006
-94.0, +2.686e-006
-92.0, +2.689e-006
-90.0, +2.691e-006
-88.0, +2.696e-006
-86.0, +2.700e-006
-84.0, +2.707e-006
-82.0, +2.713e-006
-80.0, +2.718e-006
-78.0, +2.723e-006
-76.0, +2.729e-006
-74.0, +2.732e-006
-72.0, +2.736e-006
-70.0, +2.740e-006
-68.0, +2.746e-006
-66.0, +2.753e-006
-64.0, +2.759e-006
-62.0, +2.764e-006
-60.0, +2.770e-006
-58.0, +2.775e-006
-56.0, +2.779e-006
-54.0, +2.780e-006
-52.0, +2.783e-006
-50.0, +2.786e-006
-48.0, +2.789e-006
-46.0, +2.794e-006
-44.0, +2.800e-006
-42.0, +2.806e-006
-40.0, +2.812e-006
-38.0, +2.817e-006
-36.0, +2.821e-006
-34.0, +2.825e-006
-32.0, +2.828e-006
-30.0, +2.829e-006
-28.0, +2.830e-006
-26.0, +2.830e-006
-24.0, +2.832e-006
-22.0, +2.834e-006
-20.0, +2.838e-006
-18.0, +2.842e-006
-16.0, +2.849e-006
-14.0, +2.855e-006
-12.0, +2.861e-006
-10.0, +2.866e-006
-8.0, +2.871e-006
-6.0, +2.874e-006
-4.0, +2.879e-006
-2.0, +2.879e-006
0.0, +2.880e-006
2.0, +2.880e-006
4.0, +2.880e-006
6.0, +2.882e-006
8.0, +2.885e-006
10.0, +2.887e-006
12.0, +2.893e-006
14.0, +2.899e-006
16.0, +2.906e-006
18.0, +2.912e-006
20.0, +2.917e-006
22.0, +2.921e-006
24.0, +2.925e-006
26.0, +2.926e-006
28.0, +2.927e-006
30.0, +2.928e-006
32.0, +2.929e-006
34.0, +2.930e-006
36.0, +2.933e-006
38.0, +2.937e-006
40.0, +2.944e-006
42.0, +2.951e-006
44.0, +2.959e-006
46.0, +2.967e-006
48.0, +2.977e-006
50.0, +2.986e-006
52.0, +2.997e-006
54.0, +3.004e-006
56.0, +3.010e-006
58.0, +3.016e-006
60.0, +3.020e-006
62.0, +3.023e-006
64.0, +3.025e-006
66.0, +3.026e-006
68.0, +3.028e-006
70.0, +3.033e-006
72.0, +3.040e-006
74.0, +3.046e-006
76.0, +3.053e-006
78.0, +3.060e-006
80.0, +3.066e-006
82.0, +3.070e-006
84.0, +3.072e-006
86.0, +3.073e-006
88.0, +3.074e-006
90.0, +3.078e-006
92.0, +3.083e-006
94.0, +3.090e-006
96.0, +3.097e-006
98.0, +3.104e-006
100.0, +3.111e-006
102.0, +3.118e-006
104.0, +3.122e-006
106.0, +3.130e-006
108.0, +3.137e-006
110.0, +3.144e-006
112.0, +3.152e-006
114.0, +3.159e-006
116.0, +3.173e-006
118.0, +3.185e-006
120.0, +3.193e-006
122.0, +3.200e-006
124.0, +3.207e-006
126.0, +3.213e-006
128.0, +3.220e-006
130.0, +3.224e-006
132.0, +3.232e-006
134.0, +3.239e-006
136.0, +3.246e-006
138.0, +3.253e-006
140.0, +3.260e-006
142.0, +3.266e-006
144.0, +3.270e-006
146.0, +3.273e-006
148.0, +3.279e-006
150.0, +3.286e-006
152.0, +3.293e-006
154.0, +3.300e-006
156.0, +3.306e-006
158.0, +3.312e-006
160.0, +3.317e-006
162.0, +3.319e-006
164.0, +3.324e-006
166.0, +3.333e-006
168.0, +3.342e-006
170.0, +3.356e-006
172.0, +3.369e-006
174.0, +3.383e-006
176.0, +3.395e-006
178.0, +3.405e-006
180.0, +3.412e-006
182.0, +3.421e-006
184.0, +3.427e-006
186.0, +3.434e-006
188.0, +3.441e-006
190.0, +3.448e-006
192.0, +3.455e-006
194.0, +3.461e-006
196.0, +3.465e-006
198.0, +3.469e-006
200.0, +3.476e-006
202.0, +3.482e-006
204.0, +3.489e-006
206.0, +3.496e-006
208.0, +3.503e-006
210.0, +3.508e-006
212.0, +3.513e-006
214.0, +3.517e-006
216.0, +3.526e-006
218.0, +3.535e-006
220.0, +3.548e-006
222.0, +3.561e-006
224.0, +3.575e-006
226.0, +3.588e-006
228.0, +3.598e-006
230.0, +3.605e-006
232.0, +3.610e-006
234.0, +3.614e-006
236.0, +3.621e-006
238.0, +3.628e-006
240.0, +3.635e-006
242.0, +3.642e-006
244.0, +3.649e-006
246.0, +3.655e-006
248.0, +3.661e-006
250.0, +3.663e-006
252.0, +3.667e-006
254.0, +3.673e-006
256.0, +3.680e-006
258.0, +3.687e-006
260.0, +3.694e-006
262.0, +3.699e-006
264.0, +3.704e-006
266.0, +3.710e-006
268.0, +3.713e-006
270.0, +3.718e-006
272.0, +3.728e-006
274.0, +3.741e-006
276.0, +3.753e-006
278.0, +3.767e-006
280.0, +3.779e-006
282.0, +3.790e-006
284.0, +3.799e-006
286.0, +3.804e-006
288.0, +3.808e-006
290.0, +3.816e-006
292.0, +3.823e-006
294.0, +3.830e-006
296.0, +3.837e-006
298.0, +3.844e-006
300.0, +3.850e-006
302.0, +3.855e-006
304.0, +3.857e-006
306.0, +3.860e-006
308.0, +3.867e-006
310.0, +3.875e-006
312.0, +3.882e-006
314.0, +3.889e-006
316.0, +3.901e-006
318.0, +3.912e-006
320.0, +3.922e-006
322.0, +3.930e-006
324.0, +3.937e-006
326.0, +3.948e-006
328.0, +3.960e-006
330.0, +3.969e-006
332.0, +3.976e-006
334.0, +3.985e-006
336.0, +3.992e-006
338.0, +4.001e-006
340.0, +4.007e-006
342.0, +4.015e-006
344.0, +4.021e-006
346.0, +4.028e-006
348.0, +4.035e-006
350.0, +4.041e-006
352.0, +4.045e-006
354.0, +4.049e-006
356.0, +4.053e-006
358.0, +4.058e-006
360.0, +4.064e-006
362.0, +4.071e-006
364.0, +4.078e-006
366.0, +4.085e-006
368.0, +4.091e-006
370.0, +4.096e-006
372.0, +4.102e-006
374.0, +4.109e-006
376.0, +4.118e-006
378.0, +4.131e-006
380.0, +4.145e-006
382.0, +4.160e-006
384.0, +4.174e-006
386.0, +4.188e-006
388.0, +4.203e-006
390.0, +4.214e-006
392.0, +4.223e-006
394.0, +4.231e-006
396.0, +4.243e-006
398.0, +4.256e-006
400.0, +4.268e-006
402.0, +4.282e-006
404.0, +4.303e-006
406.0, +4.322e-006
408.0, +4.341e-006
410.0, +4.360e-006
412.0, +4.381e-006
414.0, +4.401e-006
416.0, +4.416e-006
418.0, +4.430e-006
420.0, +4.446e-006
422.0, +4.465e-006
424.0, +4.487e-006
426.0, +4.508e-006
428.0, +4.534e-006
430.0, +4.560e-006
432.0, +4.582e-006
434.0, +4.609e-006
436.0, +4.633e-006
438.0, +4.658e-006
440.0, +4.686e-006
442.0, +4.716e-006
444.0, +4.744e-006
446.0, +4.773e-006
448.0, +4.800e-006
450.0, +4.827e-006
452.0, +4.858e-006
454.0, +4.886e-006
456.0, +4.913e-006
458.0, +4.941e-006
460.0, +4.970e-006
462.0, +4.998e-006
464.0, +5.027e-006
466.0, +5.052e-006
468.0, +5.079e-006
470.0, +5.104e-006
472.0, +5.132e-006
474.0, +5.157e-006
476.0, +5.179e-006
478.0, +5.205e-006
480.0, +5.224e-006
482.0, +5.239e-006
484.0, +5.260e-006
486.0, +5.276e-006
488.0, +5.297e-006
490.0, +5.316e-006
492.0, +5.332e-006
494.0, +5.352e-006
496.0, +5.371e-006
498.0, +5.384e-006
500.0, +5.396e-006
502.0, +5.403e-006
504.0, +5.410e-006
506.0, +5.416e-006
508.0, +5.423e-006
510.0, +5.431e-006
512.0, +5.440e-006
514.0, +5.450e-006
516.0, +5.462e-006
518.0, +5.474e-006
520.0, +5.486e-006
522.0, +5.494e-006
524.0, +5.499e-006
526.0, +5.504e-006
528.0, +5.507e-006
530.0, +5.508e-006
532.0, +5.509e-006
534.0, +5.510e-006
536.0, +5.510e-006
538.0, +5.510e-006
540.0, +5.509e-006
542.0, +5.505e-006
544.0, +5.503e-006
546.0, +5.498e-006
548.0, +5.494e-006
550.0, +5.490e-006
552.0, +5.483e-006
554.0, +5.474e-006
556.0, +5.465e-006
558.0, +5.456e-006
560.0, +5.450e-006
562.0, +5.442e-006
564.0, +5.434e-006
566.0, +5.428e-006
568.0, +5.425e-006
570.0, +5.423e-006
572.0, +5.422e-006
574.0, +5.419e-006
576.0, +5.418e-006
578.0, +5.417e-006
580.0, +5.417e-006
582.0, +5.417e-006
584.0, +5.417e-006
586.0, +5.416e-006
588.0, +5.414e-006
590.0, +5.411e-006
592.0, +5.406e-006
594.0, +5.400e-006
596.0, +5.395e-006
598.0, +5.389e-006
600.0, +5.383e-006
602.0, +5.378e-006
604.0, +5.374e-006
606.0, +5.372e-006
608.0, +5.371e-006
610.0, +5.368e-006
612.0, +5.368e-006
614.0, +5.366e-006
616.0, +5.365e-006
618.0, +5.360e-006
620.0, +5.358e-006
622.0, +5.352e-006
624.0, +5.345e-006
626.0, +5.338e-006
628.0, +5.334e-006
630.0, +5.327e-006
632.0, +5.323e-006
634.0, +5.316e-006
636.0, +5.312e-006
638.0, +5.306e-006
640.0, +5.300e-006
642.0, +5.293e-006
644.0, +5.289e-006
646.0, +5.284e-006
648.0, +5.280e-006
650.0, +5.276e-006
652.0, +5.276e-006
654.0, +5.275e-006
656.0, +5.273e-006
658.0, +5.272e-006
660.0, +5.272e-006
662.0, +5.271e-006
664.0, +5.270e-006
666.0, +5.270e-006
668.0, +5.270e-006
670.0, +5.270e-006
672.0, +5.270e-006
674.0, +5.270e-006
676.0, +5.270e-006
678.0, +5.270e-006
680.0, +5.270e-006
682.0, +5.270e-006
684.0, +5.269e-006
686.0, +5.269e-006
688.0, +5.269e-006
690.0, +5.267e-006
692.0, +5.266e-006
694.0, +5.264e-006
696.0, +5.265e-006
698.0, +5.263e-006
700.0, +5.261e-006
702.0, +5.259e-006
704.0, +5.258e-006
706.0, +5.256e-006
708.0, +5.256e-006
710.0, +5.253e-006
712.0, +5.251e-006
714.0, +5.251e-006
716.0, +5.249e-006
718.0, +5.249e-006
720.0, +5.249e-006
722.0, +5.249e-006
724.0, +5.250e-006
726.0, +5.250e-006
728.0, +5.247e-006
730.0, +5.248e-006
732.0, +5.249e-006
734.0, +5.251e-006
736.0, +5.250e-006
738.0, +5.250e-006
740.0, +5.255e-006
742.0, +5.257e-006
744.0, +5.258e-006
746.0, +5.259e-006
748.0, +5.260e-006
750.0, +5.261e-006
752.0, +5.263e-006
754.0, +5.262e-006
756.0, +5.264e-006
758.0, +5.266e-006
760.0, +5.266e-006
762.0, +5.266e-006
764.0, +5.267e-006
766.0, +5.266e-006
768.0, +5.267e-006
770.0, +5.267e-006
772.0, +5.268e-006
774.0, +5.268e-006
776.0, +5.269e-006
778.0, +5.269e-006
780.0, +5.270e-006
782.0, +5.270e-006
784.0, +5.270e-006
786.0, +5.270e-006
788.0, +5.270e-006
790.0, +5.270e-006
792.0, +5.270e-006
794.0, +5.270e-006
796.0, +5.270e-006
798.0, +5.270e-006
800.0, +5.270e-006
802.0, +5.271e-006
804.0, +5.272e-006
806.0, +5.272e-006
808.0, +5.273e-006
810.0, +5.275e-006
812.0, +5.278e-006
814.0, +5.290e-006
816.0, +5.295e-006
818.0, +5.299e-006
820.0, +5.306e-006
822.0, +5.312e-006
824.0, +5.318e-006
826.0, +5.323e-006
828.0, +5.320e-006
830.0, +5.322e-006
832.0, +5.326e-006
834.0, +5.329e-006
836.0, +5.334e-006
838.0, +5.338e-006
840.0, +5.344e-006
842.0, +5.350e-006
844.0, +5.356e-006
846.0, +5.361e-006
848.0, +5.364e-006
850.0, +5.366e-006
852.0, +5.368e-006
854.0, +5.368e-006
856.0, +5.368e-006
858.0, +5.369e-006
860.0, +5.371e-006
862.0, +5.372e-006
864.0, +5.374e-006
866.0, +5.379e-006
868.0, +5.383e-006
870.0, +5.388e-006
872.0, +5.394e-006
874.0, +5.399e-006
876.0, +5.406e-006
878.0, +5.410e-006
880.0, +5.413e-006
882.0, +5.415e-006
884.0, +5.416e-006
886.0, +5.416e-006
888.0, +5.417e-006
890.0, +5.417e-006
892.0, +5.418e-006
894.0, +5.418e-006
896.0, +5.419e-006
898.0, +5.422e-006
900.0, +5.426e-006
902.0, +5.433e-006
904.0, +5.439e-006
906.0, +5.446e-006
908.0, +5.456e-006
910.0, +5.464e-006
912.0, +5.473e-006
914.0, +5.481e-006
916.0, +5.488e-006
918.0, +5.496e-006
920.0, +5.501e-006
922.0, +5.505e-006
924.0, +5.509e-006
926.0, +5.512e-006
928.0, +5.513e-006
930.0, +5.514e-006
932.0, +5.515e-006
934.0, +5.517e-006
936.0, +5.520e-006
938.0, +5.525e-006
940.0, +5.530e-006
942.0, +5.536e-006
944.0, +5.543e-006
946.0, +5.549e-006
948.0, +5.555e-006
950.0, +5.559e-006
952.0, +5.561e-006
954.0, +5.564e-006
956.0, +5.565e-006
958.0, +5.566e-006
960.0, +5.569e-006
962.0, +5.574e-006
964.0, +5.580e-006
966.0, +5.585e-006
968.0, +5.591e-006
970.0, +5.597e-006
972.0, +5.603e-006
974.0, +5.607e-006
976.0, +5.609e-006
978.0, +5.610e-006
980.0, +5.612e-006
982.0, +5.612e-006
984.0, +5.613e-006
986.0, +5.614e-006
988.0, +5.619e-006
990.0, +5.624e-006
992.0, +5.629e-006
994.0, +5.636e-006
996.0, +5.643e-006
998.0, +5.649e-006
1000.0, +5.655e-006
1002.0, +5.658e-006
1004.0, +5.660e-006
1006.0, +5.662e-006
1008.0, +5.663e-006
1010.0, +5.664e-006
1012.0, +5.671e-006
1014.0, +5.676e-006
1016.0, +5.683e-006
1018.0, +5.691e-006
1020.0, +5.704e-006
1022.0, +5.715e-006
1024.0, +5.728e-006
1026.0, +5.736e-006
1028.0, +5.744e-006
1030.0, +5.753e-006
1032.0, +5.759e-006
1034.0, +5.763e-006
1036.0, +5.767e-006
1038.0, +5.773e-006
1040.0, +5.780e-006
1042.0, +5.786e-006
1044.0, +5.792e-006
1046.0, +5.798e-006
1048.0, +5.802e-006
1050.0, +5.806e-006
1052.0, +5.809e-006
1054.0, +5.812e-006
1056.0, +5.818e-006
1058.0, +5.825e-006
1060.0, +5.833e-006
1062.0, +5.841e-006
1064.0, +5.852e-006
1066.0, +5.860e-006
1068.0, +5.870e-006
1070.0, +5.879e-006
1072.0, +5.886e-006
1074.0, +5.894e-006
1076.0, +5.905e-006
1078.0, +5.913e-006
1080.0, +5.925e-006
1082.0, +5.932e-006
1084.0, +5.940e-006
1086.0, +5.947e-006
1088.0, +5.955e-006
1090.0, +5.964e-006
1092.0, +5.972e-006
1094.0, +5.979e-006
1096.0, +5.986e-006
1098.0, +5.992e-006
1100.0, +5.999e-006
1102.0, +6.006e-006
1104.0, +6.010e-006
1106.0, +6.017e-006
1108.0, +6.024e-006
1110.0, +6.031e-006
1112.0, +6.040e-006
1114.0, +6.049e-006
1116.0, +6.060e-006
1118.0, +6.075e-006
1120.0, +6.087e-006
1122.0, +6.101e-006
1124.0, +6.116e-006
1126.0, +6.129e-006
1128.0, +6.146e-006
1130.0, +6.160e-006
1132.0, +6.170e-006
1134.0, +6.178e-006
1136.0, +6.189e-006
1138.0, +6.201e-006
1140.0, +6.213e-006
1142.0, +6.221e-006
1144.0, +6.228e-006
1146.0, +6.235e-006
1148.0, +6.247e-006
1150.0, +6.263e-006
1152.0, +6.278e-006
1154.0, +6.292e-006
1156.0, +6.308e-006
1158.0, +6.328e-006
1160.0, +6.349e-006
1162.0, +6.364e-006
1164.0, +6.374e-006
1166.0, +6.385e-006
1168.0, +6.398e-006
1170.0, +6.410e-006
1172.0, +6.418e-006
1174.0, +6.426e-006
1176.0, +6.439e-006
1178.0, +6.457e-006
1180.0, +6.474e-006
1182.0, +6.488e-006
1184.0, +6.505e-006
1186.0, +6.526e-006
1188.0, +6.547e-006
1190.0, +6.563e-006
1192.0, +6.574e-006
1194.0, +6.588e-006
1196.0, +6.602e-006
1198.0, +6.614e-006
1200.0, +6.629e-006
1202.0, +6.648e-006
1204.0, +6.669e-006
1206.0, +6.689e-006
1208.0, +6.709e-006
1210.0, +6.730e-006
1212.0, +6.750e-006
1214.0, +6.766e-006
1216.0, +6.781e-006
1218.0, +6.795e-006
1220.0, +6.813e-006
1222.0, +6.830e-006
1224.0, +6.853e-006
1226.0, +6.875e-006
1228.0, +6.900e-006
1230.0, +6.921e-006
1232.0, +6.942e-006
1234.0, +6.965e-006
1236.0, +6.984e-006
1238.0, +7.001e-006
1240.0, +7.020e-006
1242.0, +7.041e-006
1244.0, +7.063e-006
1246.0, +7.090e-006
1248.0, +7.111e-006
1250.0, +7.132e-006
1252.0, +7.155e-006
1254.0, +7.176e-006
1256.0, +7.192e-006
1258.0, +7.214e-006
1260.0, +7.235e-006
1262.0, +7.257e-006
1264.0, +7.285e-006
1266.0, +7.305e-006
1268.0, +7.330e-006
1270.0, +7.356e-006
1272.0, +7.379e-006
1274.0, +7.401e-006
1276.0, +7.428e-006
1278.0, +7.449e-006
1280.0, +7.474e-006
1282.0, +7.498e-006
1284.0, +7.520e-006
1286.0, +7.542e-006
1288.0, +7.562e-006
1290.0, +7.578e-006
1292.0, +7.600e-006
1294.0, +7.624e-006
1296.0, +7.645e-006
1298.0, +7.671e-006
1300.0, +7.693e-006
1302.0, +7.715e-006
1304.0, +7.738e-006
1306.0, +7.758e-006
1308.0, +7.773e-006
1310.0, +7.792e-006
1312.0, +7.813e-006
1314.0, +7.835e-006
1316.0, +7.860e-006
1318.0, +7.883e-006
1320.0, +7.904e-006
1322.0, +7.930e-006
1324.0, +7.953e-006
1326.0, +7.968e-006
1328.0, +7.988e-006
1330.0, +8.010e-006
1332.0, +8.031e-006
1334.0, +8.057e-006
1336.0, +8.079e-006
1338.0, +8.102e-006
1340.0, +8.127e-006
1342.0, +8.150e-006
1344.0, +8.170e-006
1346.0, +8.193e-006
1348.0, +8.216e-006
1350.0, +8.241e-006
1352.0, +8.267e-006
1354.0, +8.290e-006
1356.0, +8.314e-006
1358.0, +8.337e-006
1360.0, +8.358e-006
1362.0, +8.383e-006
1364.0, +8.408e-006
1366.0, +8.435e-006
1368.0, +8.463e-006
1370.0, +8.490e-006
1372.0, +8.524e-006
1374.0, +8.555e-006
1376.0, +8.585e-006
1378.0, +8.613e-006
1380.0, +8.641e-006
1382.0, +8.671e-006
1384.0, +8.702e-006
1386.0, +8.725e-006
1388.0, +8.759e-006
1390.0, +8.789e-006
1392.0, +8.824e-006
1394.0, +8.853e-006
1396.0, +8.892e-006
1398.0, +8.928e-006
1400.0, +8.969e-006
1402.0, +9.005e-006
1404.0, +9.041e-006
1406.0, +9.077e-006
1408.0, +9.117e-006
1410.0, +9.154e-006
1412.0, +9.195e-006
1414.0, +9.235e-006
1416.0, +9.277e-006
1418.0, +9.324e-006
1420.0, +9.372e-006
1422.0, +9.415e-006
1424.0, +9.456e-006
1426.0, +9.504e-006
1428.0, +9.555e-006
1430.0, +9.603e-006
1432.0, +9.651e-006
1434.0, +9.700e-006
1436.0, +9.754e-006
1438.0, +9.810e-006
1440.0, +9.864e-006
1442.0, +9.920e-006
1444.0, +9.976e-006
1446.0, +1.003e-005
1448.0, +1.010e-005
1450.0, +1.016e-005
1452.0, +1.022e-005
1454.0, +1.029e-005
1456.0, +1.035e-005
1458.0, +1.042e-005
1460.0, +1.049e-005
1462.0, +1.055e-005
1464.0, +1.062e-005
1466.0, +1.069e-005
1468.0, +1.077e-005
1470.0, +1.084e-005
1472.0, +1.091e-005
1474.0, +1.099e-005
1476.0, +1.108e-005
1478.0, +1.116e-005
1480.0, +1.125e-005
1482.0, +1.134e-005
1484.0, +1.143e-005
1486.0, +1.153e-005
1488.0, +1.162e-005
1490.0, +1.172e-005
1492.0, +1.183e-005
1494.0, +1.193e-005
1496.0, +1.203e-005
1498.0, +1.214e-005
1500.0, +1.226e-005
*
**
