# Supplementary material for: DFT and CV data of 4-phenyl-substituted dichloro(bis{2-[1-(phenyl)-1H-1,2,3-triazol-4-yl-κN3]pyridine-κN})iron(II) coordination compounds
Source: Data Brief. 2018 Oct 27;21:1458–71. doi: 10.1016/j.dib.2018.10.085 (PMC6234228; doi:10.1016/j.dib.2018.10.085)
Supplement: Supplementary file 4 — Supplementary material. [file mmc4.zip › Fe_CV_raw_data/FeL3-2/T1.TXT]

Date: 10-Apr-2017
Time: 14:18:30
Label: 
Cyclic Voltammetry

Exp. Conditions:
Init E (mV) = 0
High E (mV) = 1500
Low E (mV) = -2000
Init P/N = P
V (mV/sec) = 100
Number of Segments = 3
Sample Interval (mV) = 2
Quiet Time (sec) = 2
Sensitivity (A/V) = 1E-5

3 Sets of Data
Total Number of Data Points = 4250
##
Potential (mV), Current (A)

Segment = 1
Positive
Number of Data Points = 750
#
2.0, +2.539e-006
4.0, +2.602e-006
6.0, +2.649e-006
8.0, +2.694e-006
10.0, +2.742e-006
12.0, +2.781e-006
14.0, +2.814e-006
16.0, +2.848e-006
18.0, +2.874e-006
20.0, +2.902e-006
22.0, +2.929e-006
24.0, +2.951e-006
26.0, +2.974e-006
28.0, +2.999e-006
30.0, +3.020e-006
32.0, +3.041e-006
34.0, +3.057e-006
36.0, +3.071e-006
38.0, +3.085e-006
40.0, +3.099e-006
42.0, +3.113e-006
44.0, +3.127e-006
46.0, +3.142e-006
48.0, +3.159e-006
50.0, +3.172e-006
52.0, +3.186e-006
54.0, +3.198e-006
56.0, +3.206e-006
58.0, +3.214e-006
60.0, +3.226e-006
62.0, +3.233e-006
64.0, +3.241e-006
66.0, +3.248e-006
68.0, +3.254e-006
70.0, +3.261e-006
72.0, +3.267e-006
74.0, +3.268e-006
76.0, +3.270e-006
78.0, +3.271e-006
80.0, +3.273e-006
82.0, +3.277e-006
84.0, +3.284e-006
86.0, +3.291e-006
88.0, +3.298e-006
90.0, +3.303e-006
92.0, +3.309e-006
94.0, +3.314e-006
96.0, +3.317e-006
98.0, +3.317e-006
100.0, +3.317e-006
102.0, +3.317e-006
104.0, +3.318e-006
106.0, +3.318e-006
108.0, +3.322e-006
110.0, +3.326e-006
112.0, +3.332e-006
114.0, +3.339e-006
116.0, +3.350e-006
118.0, +3.361e-006
120.0, +3.374e-006
122.0, +3.383e-006
124.0, +3.392e-006
126.0, +3.400e-006
128.0, +3.407e-006
130.0, +3.410e-006
132.0, +3.412e-006
134.0, +3.414e-006
136.0, +3.415e-006
138.0, +3.417e-006
140.0, +3.418e-006
142.0, +3.422e-006
144.0, +3.428e-006
146.0, +3.433e-006
148.0, +3.440e-006
150.0, +3.446e-006
152.0, +3.452e-006
154.0, +3.458e-006
156.0, +3.461e-006
158.0, +3.462e-006
160.0, +3.464e-006
162.0, +3.464e-006
164.0, +3.465e-006
166.0, +3.466e-006
168.0, +3.467e-006
170.0, +3.469e-006
172.0, +3.472e-006
174.0, +3.479e-006
176.0, +3.485e-006
178.0, +3.491e-006
180.0, +3.497e-006
182.0, +3.503e-006
184.0, +3.508e-006
186.0, +3.512e-006
188.0, +3.514e-006
190.0, +3.514e-006
192.0, +3.515e-006
194.0, +3.518e-006
196.0, +3.522e-006
198.0, +3.528e-006
200.0, +3.536e-006
202.0, +3.543e-006
204.0, +3.553e-006
206.0, +3.564e-006
208.0, +3.575e-006
210.0, +3.585e-006
212.0, +3.592e-006
214.0, +3.598e-006
216.0, +3.604e-006
218.0, +3.608e-006
220.0, +3.610e-006
222.0, +3.612e-006
224.0, +3.614e-006
226.0, +3.620e-006
228.0, +3.626e-006
230.0, +3.633e-006
232.0, +3.640e-006
234.0, +3.647e-006
236.0, +3.652e-006
238.0, +3.657e-006
240.0, +3.659e-006
242.0, +3.659e-006
244.0, +3.662e-006
246.0, +3.663e-006
248.0, +3.667e-006
250.0, +3.674e-006
252.0, +3.680e-006
254.0, +3.687e-006
256.0, +3.693e-006
258.0, +3.697e-006
260.0, +3.704e-006
262.0, +3.706e-006
264.0, +3.707e-006
266.0, +3.709e-006
268.0, +3.711e-006
270.0, +3.716e-006
272.0, +3.723e-006
274.0, +3.731e-006
276.0, +3.741e-006
278.0, +3.751e-006
280.0, +3.765e-006
282.0, +3.776e-006
284.0, +3.785e-006
286.0, +3.793e-006
288.0, +3.799e-006
290.0, +3.803e-006
292.0, +3.807e-006
294.0, +3.810e-006
296.0, +3.816e-006
298.0, +3.822e-006
300.0, +3.829e-006
302.0, +3.836e-006
304.0, +3.842e-006
306.0, +3.849e-006
308.0, +3.853e-006
310.0, +3.855e-006
312.0, +3.857e-006
314.0, +3.860e-006
316.0, +3.867e-006
318.0, +3.874e-006
320.0, +3.880e-006
322.0, +3.888e-006
324.0, +3.895e-006
326.0, +3.906e-006
328.0, +3.915e-006
330.0, +3.922e-006
332.0, +3.929e-006
334.0, +3.936e-006
336.0, +3.944e-006
338.0, +3.954e-006
340.0, +3.963e-006
342.0, +3.971e-006
344.0, +3.979e-006
346.0, +3.986e-006
348.0, +3.994e-006
350.0, +4.004e-006
352.0, +4.013e-006
354.0, +4.021e-006
356.0, +4.028e-006
358.0, +4.034e-006
360.0, +4.041e-006
362.0, +4.048e-006
364.0, +4.051e-006
366.0, +4.054e-006
368.0, +4.059e-006
370.0, +4.066e-006
372.0, +4.073e-006
374.0, +4.080e-006
376.0, +4.087e-006
378.0, +4.094e-006
380.0, +4.102e-006
382.0, +4.111e-006
384.0, +4.122e-006
386.0, +4.136e-006
388.0, +4.150e-006
390.0, +4.163e-006
392.0, +4.177e-006
394.0, +4.192e-006
396.0, +4.205e-006
398.0, +4.216e-006
400.0, +4.223e-006
402.0, +4.231e-006
404.0, +4.246e-006
406.0, +4.259e-006
408.0, +4.270e-006
410.0, +4.283e-006
412.0, +4.297e-006
414.0, +4.312e-006
416.0, +4.331e-006
418.0, +4.344e-006
420.0, +4.357e-006
422.0, +4.373e-006
424.0, +4.388e-006
426.0, +4.402e-006
428.0, +4.415e-006
430.0, +4.429e-006
432.0, +4.442e-006
434.0, +4.456e-006
436.0, +4.471e-006
438.0, +4.486e-006
440.0, +4.504e-006
442.0, +4.524e-006
444.0, +4.541e-006
446.0, +4.562e-006
448.0, +4.583e-006
450.0, +4.600e-006
452.0, +4.619e-006
454.0, +4.636e-006
456.0, +4.650e-006
458.0, +4.670e-006
460.0, +4.688e-006
462.0, +4.709e-006
464.0, +4.731e-006
466.0, +4.753e-006
468.0, +4.774e-006
470.0, +4.795e-006
472.0, +4.814e-006
474.0, +4.830e-006
476.0, +4.844e-006
478.0, +4.862e-006
480.0, +4.881e-006
482.0, +4.902e-006
484.0, +4.925e-006
486.0, +4.948e-006
488.0, +4.969e-006
490.0, +4.994e-006
492.0, +5.017e-006
494.0, +5.034e-006
496.0, +5.055e-006
498.0, +5.079e-006
500.0, +5.100e-006
502.0, +5.123e-006
504.0, +5.147e-006
506.0, +5.168e-006
508.0, +5.194e-006
510.0, +5.214e-006
512.0, +5.231e-006
514.0, +5.254e-006
516.0, +5.280e-006
518.0, +5.301e-006
520.0, +5.328e-006
522.0, +5.351e-006
524.0, +5.377e-006
526.0, +5.408e-006
528.0, +5.434e-006
530.0, +5.457e-006
532.0, +5.485e-006
534.0, +5.510e-006
536.0, +5.538e-006
538.0, +5.561e-006
540.0, +5.582e-006
542.0, +5.603e-006
544.0, +5.624e-006
546.0, +5.650e-006
548.0, +5.675e-006
550.0, +5.701e-006
552.0, +5.729e-006
554.0, +5.752e-006
556.0, +5.780e-006
558.0, +5.811e-006
560.0, +5.834e-006
562.0, +5.861e-006
564.0, +5.884e-006
566.0, +5.911e-006
568.0, +5.938e-006
570.0, +5.960e-006
572.0, +5.983e-006
574.0, +6.005e-006
576.0, +6.025e-006
578.0, +6.049e-006
580.0, +6.071e-006
582.0, +6.094e-006
584.0, +6.121e-006
586.0, +6.142e-006
588.0, +6.165e-006
590.0, +6.186e-006
592.0, +6.203e-006
594.0, +6.219e-006
596.0, +6.244e-006
598.0, +6.265e-006
600.0, +6.287e-006
602.0, +6.312e-006
604.0, +6.333e-006
606.0, +6.355e-006
608.0, +6.380e-006
610.0, +6.395e-006
612.0, +6.410e-006
614.0, +6.429e-006
616.0, +6.449e-006
618.0, +6.470e-006
620.0, +6.492e-006
622.0, +6.513e-006
624.0, +6.534e-006
626.0, +6.556e-006
628.0, +6.578e-006
630.0, +6.592e-006
632.0, +6.607e-006
634.0, +6.626e-006
636.0, +6.644e-006
638.0, +6.665e-006
640.0, +6.684e-006
642.0, +6.705e-006
644.0, +6.726e-006
646.0, +6.747e-006
648.0, +6.767e-006
650.0, +6.785e-006
652.0, +6.799e-006
654.0, +6.820e-006
656.0, +6.841e-006
658.0, +6.862e-006
660.0, +6.890e-006
662.0, +6.911e-006
664.0, +6.933e-006
666.0, +6.960e-006
668.0, +6.986e-006
670.0, +7.008e-006
672.0, +7.036e-006
674.0, +7.060e-006
676.0, +7.087e-006
678.0, +7.118e-006
680.0, +7.146e-006
682.0, +7.172e-006
684.0, +7.206e-006
686.0, +7.240e-006
688.0, +7.272e-006
690.0, +7.307e-006
692.0, +7.345e-006
694.0, +7.387e-006
696.0, +7.433e-006
698.0, +7.475e-006
700.0, +7.520e-006
702.0, +7.575e-006
704.0, +7.626e-006
706.0, +7.679e-006
708.0, +7.741e-006
710.0, +7.804e-006
712.0, +7.874e-006
714.0, +7.941e-006
716.0, +8.014e-006
718.0, +8.095e-006
720.0, +8.180e-006
722.0, +8.264e-006
724.0, +8.359e-006
726.0, +8.452e-006
728.0, +8.557e-006
730.0, +8.664e-006
732.0, +8.776e-006
734.0, +8.896e-006
736.0, +9.021e-006
738.0, +9.145e-006
740.0, +9.281e-006
742.0, +9.421e-006
744.0, +9.558e-006
746.0, +9.705e-006
748.0, +9.853e-006
750.0, +1.001e-005
752.0, +1.017e-005
754.0, +1.033e-005
756.0, +1.050e-005
758.0, +1.068e-005
760.0, +1.086e-005
762.0, +1.105e-005
764.0, +1.124e-005
766.0, +1.143e-005
768.0, +1.162e-005
770.0, +1.182e-005
772.0, +1.202e-005
774.0, +1.222e-005
776.0, +1.243e-005
778.0, +1.264e-005
780.0, +1.285e-005
782.0, +1.307e-005
784.0, +1.329e-005
786.0, +1.351e-005
788.0, +1.374e-005
790.0, +1.396e-005
792.0, +1.419e-005
794.0, +1.443e-005
796.0, +1.466e-005
798.0, +1.490e-005
800.0, +1.513e-005
802.0, +1.537e-005
804.0, +1.561e-005
806.0, +1.585e-005
808.0, +1.609e-005
810.0, +1.633e-005
812.0, +1.657e-005
814.0, +1.682e-005
816.0, +1.706e-005
818.0, +1.730e-005
820.0, +1.755e-005
822.0, +1.779e-005
824.0, +1.803e-005
826.0, +1.827e-005
828.0, +1.850e-005
830.0, +1.874e-005
832.0, +1.896e-005
834.0, +1.919e-005
836.0, +1.941e-005
838.0, +1.963e-005
840.0, +1.986e-005
842.0, +2.007e-005
844.0, +2.028e-005
846.0, +2.049e-005
848.0, +2.069e-005
850.0, +2.090e-005
852.0, +2.110e-005
854.0, +2.131e-005
856.0, +2.150e-005
858.0, +2.169e-005
860.0, +2.187e-005
862.0, +2.206e-005
864.0, +2.223e-005
866.0, +2.240e-005
868.0, +2.257e-005
870.0, +2.273e-005
872.0, +2.289e-005
874.0, +2.305e-005
876.0, +2.320e-005
878.0, +2.334e-005
880.0, +2.349e-005
882.0, +2.363e-005
884.0, +2.377e-005
886.0, +2.390e-005
888.0, +2.402e-005
890.0, +2.414e-005
892.0, +2.425e-005
894.0, +2.437e-005
896.0, +2.447e-005
898.0, +2.458e-005
900.0, +2.468e-005
902.0, +2.477e-005
904.0, +2.486e-005
906.0, +2.495e-005
908.0, +2.503e-005
910.0, +2.512e-005
912.0, +2.519e-005
914.0, +2.526e-005
916.0, +2.534e-005
918.0, +2.540e-005
920.0, +2.547e-005
922.0, +2.553e-005
924.0, +2.559e-005
926.0, +2.565e-005
928.0, +2.571e-005
930.0, +2.576e-005
932.0, +2.581e-005
934.0, +2.586e-005
936.0, +2.589e-005
938.0, +2.594e-005
940.0, +2.598e-005
942.0, +2.601e-005
944.0, +2.604e-005
946.0, +2.608e-005
948.0, +2.610e-005
950.0, +2.614e-005
952.0, +2.616e-005
954.0, +2.619e-005
956.0, +2.621e-005
958.0, +2.624e-005
960.0, +2.626e-005
962.0, +2.628e-005
964.0, +2.629e-005
966.0, +2.631e-005
968.0, +2.633e-005
970.0, +2.634e-005
972.0, +2.635e-005
974.0, +2.636e-005
976.0, +2.637e-005
978.0, +2.639e-005
980.0, +2.640e-005
982.0, +2.641e-005
984.0, +2.643e-005
986.0, +2.644e-005
988.0, +2.645e-005
990.0, +2.647e-005
992.0, +2.648e-005
994.0, +2.649e-005
996.0, +2.649e-005
998.0, +2.650e-005
1000.0, +2.651e-005
1002.0, +2.652e-005
1004.0, +2.653e-005
1006.0, +2.654e-005
1008.0, +2.654e-005
1010.0, +2.655e-005
1012.0, +2.657e-005
1014.0, +2.659e-005
1016.0, +2.660e-005
1018.0, +2.662e-005
1020.0, +2.664e-005
1022.0, +2.667e-005
1024.0, +2.669e-005
1026.0, +2.671e-005
1028.0, +2.672e-005
1030.0, +2.674e-005
1032.0, +2.676e-005
1034.0, +2.679e-005
1036.0, +2.681e-005
1038.0, +2.684e-005
1040.0, +2.686e-005
1042.0, +2.689e-005
1044.0, +2.692e-005
1046.0, +2.695e-005
1048.0, +2.698e-005
1050.0, +2.701e-005
1052.0, +2.704e-005
1054.0, +2.707e-005
1056.0, +2.710e-005
1058.0, +2.713e-005
1060.0, +2.716e-005
1062.0, +2.719e-005
1064.0, +2.722e-005
1066.0, +2.726e-005
1068.0, +2.729e-005
1070.0, +2.733e-005
1072.0, +2.736e-005
1074.0, +2.739e-005
1076.0, +2.742e-005
1078.0, +2.746e-005
1080.0, +2.748e-005
1082.0, +2.752e-005
1084.0, +2.755e-005
1086.0, +2.758e-005
1088.0, +2.761e-005
1090.0, +2.764e-005
1092.0, +2.768e-005
1094.0, +2.772e-005
1096.0, +2.775e-005
1098.0, +2.778e-005
1100.0, +2.781e-005
1102.0, +2.784e-005
1104.0, +2.787e-005
1106.0, +2.790e-005
1108.0, +2.793e-005
1110.0, +2.796e-005
1112.0, +2.799e-005
1114.0, +2.802e-005
1116.0, +2.805e-005
1118.0, +2.809e-005
1120.0, +2.812e-005
1122.0, +2.815e-005
1124.0, +2.818e-005
1126.0, +2.822e-005
1128.0, +2.825e-005
1130.0, +2.828e-005
1132.0, +2.831e-005
1134.0, +2.835e-005
1136.0, +2.838e-005
1138.0, +2.841e-005
1140.0, +2.845e-005
1142.0, +2.849e-005
1144.0, +2.853e-005
1146.0, +2.857e-005
1148.0, +2.860e-005
1150.0, +2.865e-005
1152.0, +2.869e-005
1154.0, +2.873e-005
1156.0, +2.877e-005
1158.0, +2.882e-005
1160.0, +2.887e-005
1162.0, +2.892e-005
1164.0, +2.896e-005
1166.0, +2.901e-005
1168.0, +2.907e-005
1170.0, +2.913e-005
1172.0, +2.919e-005
1174.0, +2.925e-005
1176.0, +2.931e-005
1178.0, +2.938e-005
1180.0, +2.944e-005
1182.0, +2.950e-005
1184.0, +2.957e-005
1186.0, +2.964e-005
1188.0, +2.972e-005
1190.0, +2.980e-005
1192.0, +2.987e-005
1194.0, +2.996e-005
1196.0, +3.005e-005
1198.0, +3.013e-005
1200.0, +3.023e-005
1202.0, +3.032e-005
1204.0, +3.042e-005
1206.0, +3.053e-005
1208.0, +3.064e-005
1210.0, +3.075e-005
1212.0, +3.086e-005
1214.0, +3.099e-005
1216.0, +3.111e-005
1218.0, +3.124e-005
1220.0, +3.138e-005
1222.0, +3.152e-005
1224.0, +3.168e-005
1226.0, +3.184e-005
1228.0, +3.201e-005
1230.0, +3.219e-005
1232.0, +3.238e-005
1234.0, +3.258e-005
1236.0, +3.280e-005
1238.0, +3.302e-005
1240.0, +3.325e-005
1242.0, +3.350e-005
1244.0, +3.376e-005
1246.0, +3.404e-005
1248.0, +3.434e-005
1250.0, +3.465e-005
1252.0, +3.498e-005
1254.0, +3.533e-005
1256.0, +3.570e-005
1258.0, +3.611e-005
1260.0, +3.653e-005
1262.0, +3.698e-005
1264.0, +3.746e-005
1266.0, +3.796e-005
1268.0, +3.850e-005
1270.0, +3.908e-005
1272.0, +3.970e-005
1274.0, +4.037e-005
1276.0, +4.108e-005
1278.0, +4.183e-005
1280.0, +4.264e-005
1282.0, +4.350e-005
1284.0, +4.442e-005
1286.0, +4.541e-005
1288.0, +4.647e-005
1290.0, +4.760e-005
1292.0, +4.881e-005
1294.0, +5.010e-005
1296.0, +5.147e-005
1298.0, +5.294e-005
1300.0, +5.450e-005
1302.0, +5.614e-005
1304.0, +5.789e-005
1306.0, +5.974e-005
1308.0, +6.169e-005
1310.0, +6.374e-005
1312.0, +6.589e-005
1314.0, +6.815e-005
1316.0, +7.050e-005
1318.0, +7.296e-005
1320.0, +7.553e-005
1322.0, +7.818e-005
1324.0, +8.094e-005
1326.0, +8.380e-005
1328.0, +8.675e-005
1330.0, +8.981e-005
1332.0, +9.256e-005
1334.0, +9.490e-005
1336.0, +9.682e-005
1338.0, +9.830e-005
1340.0, +9.933e-005
1342.0, +9.990e-005
1344.0, +1.000e-004
1346.0, +1.000e-004
1348.0, +1.000e-004
1350.0, +1.000e-004
1352.0, +1.000e-004
1354.0, +1.000e-004
1356.0, +1.000e-004
1358.0, +1.000e-004
1360.0, +1.000e-004
1362.0, +1.000e-004
1364.0, +1.000e-004
1366.0, +1.000e-004
1368.0, +1.000e-004
1370.0, +1.000e-004
1372.0, +1.000e-004
1374.0, +1.000e-004
1376.0, +1.000e-004
1378.0, +1.000e-004
1380.0, +1.000e-004
1382.0, +1.000e-004
1384.0, +1.000e-004
1386.0, +1.000e-004
1388.0, +1.000e-004
1390.0, +1.000e-004
1392.0, +1.000e-004
1394.0, +1.000e-004
1396.0, +1.000e-004
1398.0, +1.000e-004
1400.0, +1.000e-004
1402.0, +1.000e-004
1404.0, +1.000e-004
1406.0, +1.000e-004
1408.0, +1.000e-004
1410.0, +1.000e-004
1412.0, +1.000e-004
1414.0, +1.000e-004
1416.0, +1.000e-004
1418.0, +1.000e-004
1420.0, +1.000e-004
1422.0, +1.000e-004
1424.0, +1.000e-004
1426.0, +1.000e-004
1428.0, +1.000e-004
1430.0, +1.000e-004
1432.0, +1.000e-004
1434.0, +1.000e-004
1436.0, +1.000e-004
1438.0, +1.000e-004
1440.0, +1.000e-004
1442.0, +1.000e-004
1444.0, +1.000e-004
1446.0, +1.000e-004
1448.0, +1.000e-004
1450.0, +1.000e-004
1452.0, +1.000e-004
1454.0, +1.000e-004
1456.0, +1.000e-004
1458.0, +1.000e-004
1460.0, +1.000e-004
1462.0, +1.000e-004
1464.0, +1.000e-004
1466.0, +1.000e-004
1468.0, +1.000e-004
1470.0, +1.000e-004
1472.0, +1.000e-004
1474.0, +1.000e-004
1476.0, +1.000e-004
1478.0, +1.000e-004
1480.0, +1.000e-004
1482.0, +1.000e-004
1484.0, +1.000e-004
1486.0, +1.000e-004
1488.0, +1.000e-004
1490.0, +1.000e-004
1492.0, +1.000e-004
1494.0, +1.000e-004
1496.0, +1.000e-004
1498.0, +1.000e-004
1500.0, +1.000e-004
*
Segment = 2
Negative
Number of Data Points = 1750
#
1498.0, +1.000e-004
1496.0, +1.000e-004
1494.0, +1.000e-004
1492.0, +1.000e-004
1490.0, +1.000e-004
1488.0, +1.000e-004
1486.0, +1.000e-004
1484.0, +1.000e-004
1482.0, +1.000e-004
1480.0, +1.000e-004
1478.0, +1.000e-004
1476.0, +1.000e-004
1474.0, +1.000e-004
1472.0, +1.000e-004
1470.0, +1.000e-004
1468.0, +1.000e-004
1466.0, +1.000e-004
1464.0, +1.000e-004
1462.0, +1.000e-004
1460.0, +1.000e-004
1458.0, +1.000e-004
1456.0, +1.000e-004
1454.0, +1.000e-004
1452.0, +1.000e-004
1450.0, +1.000e-004
1448.0, +1.000e-004
1446.0, +1.000e-004
1444.0, +1.000e-004
1442.0, +1.000e-004
1440.0, +1.000e-004
1438.0, +1.000e-004
1436.0, +1.000e-004
1434.0, +1.000e-004
1432.0, +1.000e-004
1430.0, +1.000e-004
1428.0, +1.000e-004
1426.0, +1.000e-004
1424.0, +1.000e-004
1422.0, +1.000e-004
1420.0, +1.000e-004
1418.0, +1.000e-004
1416.0, +1.000e-004
1414.0, +1.000e-004
1412.0, +1.000e-004
1410.0, +1.000e-004
1408.0, +1.000e-004
1406.0, +1.000e-004
1404.0, +1.000e-004
1402.0, +1.000e-004
1400.0, +1.000e-004
1398.0, +1.000e-004
1396.0, +1.000e-004
1394.0, +1.000e-004
1392.0, +1.000e-004
1390.0, +1.000e-004
1388.0, +1.000e-004
1386.0, +1.000e-004
1384.0, +1.000e-004
1382.0, +1.000e-004
1380.0, +1.000e-004
1378.0, +1.000e-004
1376.0, +1.000e-004
1374.0, +1.000e-004
1372.0, +1.000e-004
1370.0, +1.000e-004
1368.0, +1.000e-004
1366.0, +1.000e-004
1364.0, +1.000e-004
1362.0, +1.000e-004
1360.0, +1.000e-004
1358.0, +1.000e-004
1356.0, +1.000e-004
1354.0, +9.980e-005
1352.0, +9.908e-005
1350.0, +9.785e-005
1348.0, +9.612e-005
1346.0, +9.390e-005
1344.0, +9.121e-005
1342.0, +8.806e-005
1340.0, +8.466e-005
1338.0, +8.136e-005
1336.0, +7.816e-005
1334.0, +7.505e-005
1332.0, +7.204e-005
1330.0, +6.913e-005
1328.0, +6.633e-005
1326.0, +6.362e-005
1324.0, +6.102e-005
1322.0, +5.851e-005
1320.0, +5.612e-005
1318.0, +5.382e-005
1316.0, +5.162e-005
1314.0, +4.953e-005
1312.0, +4.753e-005
1310.0, +4.563e-005
1308.0, +4.383e-005
1306.0, +4.213e-005
1304.0, +4.052e-005
1302.0, +3.900e-005
1300.0, +3.757e-005
1298.0, +3.623e-005
1296.0, +3.497e-005
1294.0, +3.379e-005
1292.0, +3.269e-005
1290.0, +3.166e-005
1288.0, +3.071e-005
1286.0, +2.982e-005
1284.0, +2.900e-005
1282.0, +2.824e-005
1280.0, +2.753e-005
1278.0, +2.687e-005
1276.0, +2.627e-005
1274.0, +2.572e-005
1272.0, +2.520e-005
1270.0, +2.472e-005
1268.0, +2.428e-005
1266.0, +2.388e-005
1264.0, +2.350e-005
1262.0, +2.315e-005
1260.0, +2.282e-005
1258.0, +2.252e-005
1256.0, +2.224e-005
1254.0, +2.197e-005
1252.0, +2.173e-005
1250.0, +2.150e-005
1248.0, +2.129e-005
1246.0, +2.109e-005
1244.0, +2.091e-005
1242.0, +2.074e-005
1240.0, +2.058e-005
1238.0, +2.043e-005
1236.0, +2.028e-005
1234.0, +2.014e-005
1232.0, +2.002e-005
1230.0, +1.989e-005
1228.0, +1.978e-005
1226.0, +1.968e-005
1224.0, +1.957e-005
1222.0, +1.948e-005
1220.0, +1.939e-005
1218.0, +1.930e-005
1216.0, +1.921e-005
1214.0, +1.913e-005
1212.0, +1.905e-005
1210.0, +1.898e-005
1208.0, +1.890e-005
1206.0, +1.883e-005
1204.0, +1.876e-005
1202.0, +1.870e-005
1200.0, +1.864e-005
1198.0, +1.857e-005
1196.0, +1.851e-005
1194.0, +1.845e-005
1192.0, +1.839e-005
1190.0, +1.833e-005
1188.0, +1.827e-005
1186.0, +1.822e-005
1184.0, +1.816e-005
1182.0, +1.810e-005
1180.0, +1.805e-005
1178.0, +1.799e-005
1176.0, +1.793e-005
1174.0, +1.788e-005
1172.0, +1.782e-005
1170.0, +1.776e-005
1168.0, +1.770e-005
1166.0, +1.765e-005
1164.0, +1.759e-005
1162.0, +1.753e-005
1160.0, +1.747e-005
1158.0, +1.740e-005
1156.0, +1.734e-005
1154.0, +1.728e-005
1152.0, +1.722e-005
1150.0, +1.716e-005
1148.0, +1.710e-005
1146.0, +1.703e-005
1144.0, +1.696e-005
1142.0, +1.690e-005
1140.0, +1.683e-005
1138.0, +1.676e-005
1136.0, +1.669e-005
1134.0, +1.662e-005
1132.0, +1.654e-005
1130.0, +1.646e-005
1128.0, +1.639e-005
1126.0, +1.631e-005
1124.0, +1.623e-005
1122.0, +1.614e-005
1120.0, +1.606e-005
1118.0, +1.597e-005
1116.0, +1.589e-005
1114.0, +1.580e-005
1112.0, +1.571e-005
1110.0, +1.562e-005
1108.0, +1.552e-005
1106.0, +1.543e-005
1104.0, +1.533e-005
1102.0, +1.523e-005
1100.0, +1.513e-005
1098.0, +1.503e-005
1096.0, +1.492e-005
1094.0, +1.481e-005
1092.0, +1.471e-005
1090.0, +1.460e-005
1088.0, +1.449e-005
1086.0, +1.437e-005
1084.0, +1.426e-005
1082.0, +1.414e-005
1080.0, +1.403e-005
1078.0, +1.391e-005
1076.0, +1.379e-005
1074.0, +1.367e-005
1072.0, +1.355e-005
1070.0, +1.343e-005
1068.0, +1.330e-005
1066.0, +1.317e-005
1064.0, +1.304e-005
1062.0, +1.291e-005
1060.0, +1.279e-005
1058.0, +1.266e-005
1056.0, +1.253e-005
1054.0, +1.241e-005
1052.0, +1.227e-005
1050.0, +1.215e-005
1048.0, +1.202e-005
1046.0, +1.188e-005
1044.0, +1.175e-005
1042.0, +1.162e-005
1040.0, +1.148e-005
1038.0, +1.135e-005
1036.0, +1.122e-005
1034.0, +1.108e-005
1032.0, +1.095e-005
1030.0, +1.081e-005
1028.0, +1.067e-005
1026.0, +1.053e-005
1024.0, +1.039e-005
1022.0, +1.025e-005
1020.0, +1.011e-005
1018.0, +9.976e-006
1016.0, +9.845e-006
1014.0, +9.706e-006
1012.0, +9.569e-006
1010.0, +9.433e-006
1008.0, +9.294e-006
1006.0, +9.154e-006
1004.0, +9.015e-006
1002.0, +8.871e-006
1000.0, +8.730e-006
998.0, +8.588e-006
996.0, +8.443e-006
994.0, +8.296e-006
992.0, +8.152e-006
990.0, +8.007e-006
988.0, +7.864e-006
986.0, +7.719e-006
984.0, +7.577e-006
982.0, +7.431e-006
980.0, +7.286e-006
978.0, +7.145e-006
976.0, +7.004e-006
974.0, +6.861e-006
972.0, +6.714e-006
970.0, +6.573e-006
968.0, +6.433e-006
966.0, +6.299e-006
964.0, +6.161e-006
962.0, +6.022e-006
960.0, +5.891e-006
958.0, +5.763e-006
956.0, +5.630e-006
954.0, +5.505e-006
952.0, +5.378e-006
950.0, +5.252e-006
948.0, +5.132e-006
946.0, +5.008e-006
944.0, +4.890e-006
942.0, +4.777e-006
940.0, +4.664e-006
938.0, +4.554e-006
936.0, +4.443e-006
934.0, +4.339e-006
932.0, +4.240e-006
930.0, +4.141e-006
928.0, +4.048e-006
926.0, +3.951e-006
924.0, +3.861e-006
922.0, +3.776e-006
920.0, +3.692e-006
918.0, +3.604e-006
916.0, +3.521e-006
914.0, +3.441e-006
912.0, +3.368e-006
910.0, +3.292e-006
908.0, +3.222e-006
906.0, +3.147e-006
904.0, +3.081e-006
902.0, +3.018e-006
900.0, +2.956e-006
898.0, +2.894e-006
896.0, +2.839e-006
894.0, +2.783e-006
892.0, +2.726e-006
890.0, +2.673e-006
888.0, +2.624e-006
886.0, +2.574e-006
884.0, +2.525e-006
882.0, +2.476e-006
880.0, +2.427e-006
878.0, +2.385e-006
876.0, +2.342e-006
874.0, +2.293e-006
872.0, +2.248e-006
870.0, +2.206e-006
868.0, +2.165e-006
866.0, +2.128e-006
864.0, +2.087e-006
862.0, +2.050e-006
860.0, +2.015e-006
858.0, +1.983e-006
856.0, +1.948e-006
854.0, +1.913e-006
852.0, +1.875e-006
850.0, +1.845e-006
848.0, +1.811e-006
846.0, +1.783e-006
844.0, +1.750e-006
842.0, +1.721e-006
840.0, +1.690e-006
838.0, +1.661e-006
836.0, +1.634e-006
834.0, +1.606e-006
832.0, +1.578e-006
830.0, +1.551e-006
828.0, +1.524e-006
826.0, +1.503e-006
824.0, +1.476e-006
822.0, +1.448e-006
820.0, +1.425e-006
818.0, +1.398e-006
816.0, +1.375e-006
814.0, +1.350e-006
812.0, +1.326e-006
810.0, +1.311e-006
808.0, +1.292e-006
806.0, +1.271e-006
804.0, +1.252e-006
802.0, +1.231e-006
800.0, +1.208e-006
798.0, +1.186e-006
796.0, +1.165e-006
794.0, +1.144e-006
792.0, +1.124e-006
790.0, +1.106e-006
788.0, +1.086e-006
786.0, +1.065e-006
784.0, +1.044e-006
782.0, +1.023e-006
780.0, +1.003e-006
778.0, +9.827e-007
776.0, +9.639e-007
774.0, +9.491e-007
772.0, +9.365e-007
770.0, +9.229e-007
768.0, +9.090e-007
766.0, +8.950e-007
764.0, +8.802e-007
762.0, +8.610e-007
760.0, +8.414e-007
758.0, +8.244e-007
756.0, +8.070e-007
754.0, +7.865e-007
752.0, +7.704e-007
750.0, +7.564e-007
748.0, +7.459e-007
746.0, +7.324e-007
744.0, +7.185e-007
742.0, +7.071e-007
740.0, +6.949e-007
738.0, +6.792e-007
736.0, +6.596e-007
734.0, +6.404e-007
732.0, +6.256e-007
730.0, +6.112e-007
728.0, +5.938e-007
726.0, +5.777e-007
724.0, +5.655e-007
722.0, +5.576e-007
720.0, +5.498e-007
718.0, +5.358e-007
716.0, +5.223e-007
714.0, +5.123e-007
712.0, +5.049e-007
710.0, +4.913e-007
708.0, +4.761e-007
706.0, +4.573e-007
704.0, +4.434e-007
702.0, +4.294e-007
700.0, +4.150e-007
698.0, +3.985e-007
696.0, +3.841e-007
694.0, +3.715e-007
692.0, +3.632e-007
690.0, +3.562e-007
688.0, +3.483e-007
686.0, +3.366e-007
684.0, +3.265e-007
682.0, +3.196e-007
680.0, +3.126e-007
678.0, +3.008e-007
676.0, +2.864e-007
674.0, +2.690e-007
672.0, +2.542e-007
670.0, +2.394e-007
668.0, +2.254e-007
666.0, +2.115e-007
664.0, +2.019e-007
662.0, +1.905e-007
660.0, +1.814e-007
658.0, +1.735e-007
656.0, +1.665e-007
654.0, +1.596e-007
652.0, +1.526e-007
650.0, +1.456e-007
648.0, +1.382e-007
646.0, +1.308e-007
644.0, +1.238e-007
642.0, +1.168e-007
640.0, +1.099e-007
638.0, +9.810e-008
636.0, +8.546e-008
634.0, +6.976e-008
632.0, +5.581e-008
630.0, +4.186e-008
628.0, +2.791e-008
626.0, +1.396e-008
624.0, +4.804e-009
622.0, -6.967e-009
620.0, -1.307e-008
618.0, -1.961e-008
616.0, -2.659e-008
614.0, -3.356e-008
612.0, -4.054e-008
610.0, -4.751e-008
608.0, -5.100e-008
606.0, -5.580e-008
604.0, -6.233e-008
602.0, -6.887e-008
600.0, -7.541e-008
598.0, -8.239e-008
596.0, -9.198e-008
594.0, -1.033e-007
592.0, -1.120e-007
590.0, -1.212e-007
588.0, -1.330e-007
586.0, -1.452e-007
584.0, -1.587e-007
582.0, -1.700e-007
580.0, -1.792e-007
578.0, -1.875e-007
576.0, -1.940e-007
574.0, -2.010e-007
572.0, -2.093e-007
570.0, -2.162e-007
568.0, -2.223e-007
566.0, -2.293e-007
564.0, -2.363e-007
562.0, -2.424e-007
560.0, -2.454e-007
558.0, -2.472e-007
556.0, -2.524e-007
554.0, -2.585e-007
552.0, -2.646e-007
550.0, -2.716e-007
548.0, -2.786e-007
546.0, -2.860e-007
544.0, -2.947e-007
542.0, -3.026e-007
540.0, -3.104e-007
538.0, -3.178e-007
536.0, -3.244e-007
534.0, -3.318e-007
532.0, -3.379e-007
530.0, -3.466e-007
528.0, -3.540e-007
526.0, -3.610e-007
524.0, -3.688e-007
522.0, -3.784e-007
520.0, -3.889e-007
518.0, -4.015e-007
516.0, -4.098e-007
514.0, -4.176e-007
512.0, -4.255e-007
510.0, -4.320e-007
508.0, -4.373e-007
506.0, -4.403e-007
504.0, -4.416e-007
502.0, -4.464e-007
500.0, -4.508e-007
498.0, -4.569e-007
496.0, -4.634e-007
494.0, -4.700e-007
492.0, -4.769e-007
490.0, -4.839e-007
488.0, -4.896e-007
486.0, -4.970e-007
484.0, -5.048e-007
482.0, -5.118e-007
480.0, -5.210e-007
478.0, -5.327e-007
476.0, -5.458e-007
474.0, -5.563e-007
472.0, -5.654e-007
470.0, -5.724e-007
468.0, -5.798e-007
466.0, -5.846e-007
464.0, -5.872e-007
462.0, -5.920e-007
460.0, -5.968e-007
458.0, -6.021e-007
456.0, -6.082e-007
454.0, -6.147e-007
452.0, -6.217e-007
450.0, -6.278e-007
448.0, -6.308e-007
446.0, -6.343e-007
444.0, -6.361e-007
442.0, -6.369e-007
440.0, -6.387e-007
438.0, -6.448e-007
436.0, -6.509e-007
434.0, -6.570e-007
432.0, -6.640e-007
430.0, -6.709e-007
428.0, -6.779e-007
426.0, -6.836e-007
424.0, -6.871e-007
422.0, -6.949e-007
420.0, -7.006e-007
418.0, -7.067e-007
416.0, -7.137e-007
414.0, -7.206e-007
412.0, -7.276e-007
410.0, -7.324e-007
408.0, -7.333e-007
406.0, -7.359e-007
404.0, -7.390e-007
402.0, -7.394e-007
400.0, -7.446e-007
398.0, -7.516e-007
396.0, -7.594e-007
394.0, -7.682e-007
392.0, -7.804e-007
390.0, -7.921e-007
388.0, -8.048e-007
386.0, -8.135e-007
384.0, -8.205e-007
382.0, -8.261e-007
380.0, -8.309e-007
378.0, -8.327e-007
376.0, -8.331e-007
374.0, -8.353e-007
372.0, -8.384e-007
370.0, -8.405e-007
368.0, -8.453e-007
366.0, -8.514e-007
364.0, -8.580e-007
362.0, -8.645e-007
360.0, -8.702e-007
358.0, -8.745e-007
356.0, -8.798e-007
354.0, -8.841e-007
352.0, -8.889e-007
350.0, -8.955e-007
348.0, -9.024e-007
346.0, -9.107e-007
344.0, -9.194e-007
342.0, -9.316e-007
340.0, -9.421e-007
338.0, -9.517e-007
336.0, -9.582e-007
334.0, -9.652e-007
332.0, -9.709e-007
330.0, -9.757e-007
328.0, -9.770e-007
326.0, -9.805e-007
324.0, -9.822e-007
322.0, -9.861e-007
320.0, -9.914e-007
318.0, -9.962e-007
316.0, -1.003e-006
314.0, -1.009e-006
312.0, -1.014e-006
310.0, -1.019e-006
308.0, -1.023e-006
306.0, -1.025e-006
304.0, -1.027e-006
302.0, -1.028e-006
300.0, -1.031e-006
298.0, -1.034e-006
296.0, -1.039e-006
294.0, -1.045e-006
292.0, -1.052e-006
290.0, -1.059e-006
288.0, -1.065e-006
286.0, -1.071e-006
284.0, -1.075e-006
282.0, -1.077e-006
280.0, -1.081e-006
278.0, -1.086e-006
276.0, -1.092e-006
274.0, -1.097e-006
272.0, -1.103e-006
270.0, -1.113e-006
268.0, -1.121e-006
266.0, -1.128e-006
264.0, -1.136e-006
262.0, -1.144e-006
260.0, -1.153e-006
258.0, -1.160e-006
256.0, -1.164e-006
254.0, -1.171e-006
252.0, -1.175e-006
250.0, -1.181e-006
248.0, -1.187e-006
246.0, -1.193e-006
244.0, -1.199e-006
242.0, -1.206e-006
240.0, -1.211e-006
238.0, -1.218e-006
236.0, -1.220e-006
234.0, -1.222e-006
232.0, -1.223e-006
230.0, -1.225e-006
228.0, -1.227e-006
226.0, -1.232e-006
224.0, -1.238e-006
222.0, -1.245e-006
220.0, -1.252e-006
218.0, -1.259e-006
216.0, -1.265e-006
214.0, -1.270e-006
212.0, -1.276e-006
210.0, -1.282e-006
208.0, -1.287e-006
206.0, -1.297e-006
204.0, -1.307e-006
202.0, -1.318e-006
200.0, -1.331e-006
198.0, -1.341e-006
196.0, -1.350e-006
194.0, -1.358e-006
192.0, -1.363e-006
190.0, -1.367e-006
188.0, -1.371e-006
186.0, -1.372e-006
184.0, -1.377e-006
182.0, -1.382e-006
180.0, -1.389e-006
178.0, -1.396e-006
176.0, -1.403e-006
174.0, -1.409e-006
172.0, -1.415e-006
170.0, -1.417e-006
168.0, -1.419e-006
166.0, -1.423e-006
164.0, -1.428e-006
162.0, -1.434e-006
160.0, -1.441e-006
158.0, -1.448e-006
156.0, -1.455e-006
154.0, -1.464e-006
152.0, -1.472e-006
150.0, -1.481e-006
148.0, -1.489e-006
146.0, -1.497e-006
144.0, -1.507e-006
142.0, -1.519e-006
140.0, -1.531e-006
138.0, -1.540e-006
136.0, -1.550e-006
134.0, -1.563e-006
132.0, -1.577e-006
130.0, -1.587e-006
128.0, -1.596e-006
126.0, -1.603e-006
124.0, -1.610e-006
122.0, -1.618e-006
120.0, -1.625e-006
118.0, -1.632e-006
116.0, -1.639e-006
114.0, -1.650e-006
112.0, -1.663e-006
110.0, -1.680e-006
108.0, -1.697e-006
106.0, -1.711e-006
104.0, -1.725e-006
102.0, -1.743e-006
100.0, -1.760e-006
98.0, -1.774e-006
96.0, -1.785e-006
94.0, -1.793e-006
92.0, -1.805e-006
90.0, -1.819e-006
88.0, -1.829e-006
86.0, -1.842e-006
84.0, -1.855e-006
82.0, -1.872e-006
80.0, -1.893e-006
78.0, -1.912e-006
76.0, -1.932e-006
74.0, -1.953e-006
72.0, -1.969e-006
70.0, -1.989e-006
68.0, -2.007e-006
66.0, -2.025e-006
64.0, -2.046e-006
62.0, -2.067e-006
60.0, -2.088e-006
58.0, -2.115e-006
56.0, -2.136e-006
54.0, -2.157e-006
52.0, -2.180e-006
50.0, -2.198e-006
48.0, -2.219e-006
46.0, -2.240e-006
44.0, -2.262e-006
42.0, -2.287e-006
40.0, -2.315e-006
38.0, -2.340e-006
36.0, -2.368e-006
34.0, -2.393e-006
32.0, -2.424e-006
30.0, -2.452e-006
28.0, -2.480e-006
26.0, -2.508e-006
24.0, -2.533e-006
22.0, -2.560e-006
20.0, -2.588e-006
18.0, -2.618e-006
16.0, -2.646e-006
14.0, -2.675e-006
12.0, -2.703e-006
10.0, -2.737e-006
8.0, -2.765e-006
6.0, -2.811e-006
4.0, -2.843e-006
2.0, -2.878e-006
0.0, -2.907e-006
-2.0, -2.941e-006
-4.0, -2.972e-006
-6.0, -3.006e-006
-8.0, -3.021e-006
-10.0, -3.051e-006
-12.0, -3.079e-006
-14.0, -3.109e-006
-16.0, -3.137e-006
-18.0, -3.170e-006
-20.0, -3.204e-006
-22.0, -3.239e-006
-24.0, -3.267e-006
-26.0, -3.295e-006
-28.0, -3.322e-006
-30.0, -3.350e-006
-32.0, -3.373e-006
-34.0, -3.395e-006
-36.0, -3.422e-006
-38.0, -3.447e-006
-40.0, -3.475e-006
-42.0, -3.501e-006
-44.0, -3.524e-006
-46.0, -3.550e-006
-48.0, -3.571e-006
-50.0, -3.594e-006
-52.0, -3.618e-006
-54.0, -3.639e-006
-56.0, -3.660e-006
-58.0, -3.684e-006
-60.0, -3.704e-006
-62.0, -3.725e-006
-64.0, -3.739e-006
-66.0, -3.753e-006
-68.0, -3.767e-006
-70.0, -3.781e-006
-72.0, -3.795e-006
-74.0, -3.809e-006
-76.0, -3.823e-006
-78.0, -3.838e-006
-80.0, -3.850e-006
-82.0, -3.869e-006
-84.0, -3.890e-006
-86.0, -3.905e-006
-88.0, -3.920e-006
-90.0, -3.939e-006
-92.0, -3.959e-006
-94.0, -3.975e-006
-96.0, -3.987e-006
-98.0, -4.003e-006
-100.0, -4.023e-006
-102.0, -4.044e-006
-104.0, -4.060e-006
-106.0, -4.080e-006
-108.0, -4.101e-006
-110.0, -4.119e-006
-112.0, -4.134e-006
-114.0, -4.150e-006
-116.0, -4.164e-006
-118.0, -4.185e-006
-120.0, -4.205e-006
-122.0, -4.226e-006
-124.0, -4.252e-006
-126.0, -4.277e-006
-128.0, -4.298e-006
-130.0, -4.324e-006
-132.0, -4.348e-006
-134.0, -4.377e-006
-136.0, -4.405e-006
-138.0, -4.432e-006
-140.0, -4.460e-006
-142.0, -4.493e-006
-144.0, -4.521e-006
-146.0, -4.557e-006
-148.0, -4.585e-006
-150.0, -4.616e-006
-152.0, -4.645e-006
-154.0, -4.680e-006
-156.0, -4.716e-006
-158.0, -4.758e-006
-160.0, -4.792e-006
-162.0, -4.827e-006
-164.0, -4.866e-006
-166.0, -4.907e-006
-168.0, -4.949e-006
-170.0, -4.992e-006
-172.0, -5.031e-006
-174.0, -5.071e-006
-176.0, -5.120e-006
-178.0, -5.167e-006
-180.0, -5.210e-006
-182.0, -5.252e-006
-184.0, -5.297e-006
-186.0, -5.348e-006
-188.0, -5.396e-006
-190.0, -5.438e-006
-192.0, -5.487e-006
-194.0, -5.543e-006
-196.0, -5.593e-006
-198.0, -5.638e-006
-200.0, -5.688e-006
-202.0, -5.744e-006
-204.0, -5.794e-006
-206.0, -5.837e-006
-208.0, -5.886e-006
-210.0, -5.940e-006
-212.0, -5.988e-006
-214.0, -6.030e-006
-216.0, -6.073e-006
-218.0, -6.121e-006
-220.0, -6.169e-006
-222.0, -6.208e-006
-224.0, -6.244e-006
-226.0, -6.290e-006
-228.0, -6.332e-006
-230.0, -6.373e-006
-232.0, -6.407e-006
-234.0, -6.442e-006
-236.0, -6.477e-006
-238.0, -6.511e-006
-240.0, -6.541e-006
-242.0, -6.573e-006
-244.0, -6.601e-006
-246.0, -6.628e-006
-248.0, -6.655e-006
-250.0, -6.679e-006
-252.0, -6.702e-006
-254.0, -6.724e-006
-256.0, -6.747e-006
-258.0, -6.768e-006
-260.0, -6.789e-006
-262.0, -6.805e-006
-264.0, -6.824e-006
-266.0, -6.844e-006
-268.0, -6.857e-006
-270.0, -6.866e-006
-272.0, -6.873e-006
-274.0, -6.880e-006
-276.0, -6.886e-006
-278.0, -6.888e-006
-280.0, -6.888e-006
-282.0, -6.890e-006
-284.0, -6.893e-006
-286.0, -6.896e-006
-288.0, -6.898e-006
-290.0, -6.902e-006
-292.0, -6.902e-006
-294.0, -6.902e-006
-296.0, -6.900e-006
-298.0, -6.898e-006
-300.0, -6.896e-006
-302.0, -6.893e-006
-304.0, -6.890e-006
-306.0, -6.889e-006
-308.0, -6.889e-006
-310.0, -6.888e-006
-312.0, -6.886e-006
-314.0, -6.885e-006
-316.0, -6.878e-006
-318.0, -6.871e-006
-320.0, -6.864e-006
-322.0, -6.857e-006
-324.0, -6.849e-006
-326.0, -6.838e-006
-328.0, -6.824e-006
-330.0, -6.815e-006
-332.0, -6.801e-006
-334.0, -6.786e-006
-336.0, -6.771e-006
-338.0, -6.754e-006
-340.0, -6.739e-006
-342.0, -6.726e-006
-344.0, -6.714e-006
-346.0, -6.706e-006
-348.0, -6.693e-006
-350.0, -6.681e-006
-352.0, -6.668e-006
-354.0, -6.654e-006
-356.0, -6.640e-006
-358.0, -6.625e-006
-360.0, -6.609e-006
-362.0, -6.594e-006
-364.0, -6.581e-006
-366.0, -6.570e-006
-368.0, -6.561e-006
-370.0, -6.549e-006
-372.0, -6.537e-006
-374.0, -6.527e-006
-376.0, -6.519e-006
-378.0, -6.512e-006
-380.0, -6.505e-006
-382.0, -6.496e-006
-384.0, -6.488e-006
-386.0, -6.480e-006
-388.0, -6.473e-006
-390.0, -6.466e-006
-392.0, -6.459e-006
-394.0, -6.452e-006
-396.0, -6.446e-006
-398.0, -6.442e-006
-400.0, -6.435e-006
-402.0, -6.428e-006
-404.0, -6.424e-006
-406.0, -6.417e-006
-408.0, -6.409e-006
-410.0, -6.402e-006
-412.0, -6.391e-006
-414.0, -6.383e-006
-416.0, -6.376e-006
-418.0, -6.366e-006
-420.0, -6.360e-006
-422.0, -6.355e-006
-424.0, -6.350e-006
-426.0, -6.349e-006
-428.0, -6.346e-006
-430.0, -6.341e-006
-432.0, -6.334e-006
-434.0, -6.328e-006
-436.0, -6.321e-006
-438.0, -6.315e-006
-440.0, -6.308e-006
-442.0, -6.304e-006
-444.0, -6.303e-006
-446.0, -6.302e-006
-448.0, -6.302e-006
-450.0, -6.301e-006
-452.0, -6.301e-006
-454.0, -6.299e-006
-456.0, -6.298e-006
-458.0, -6.297e-006
-460.0, -6.294e-006
-462.0, -6.288e-006
-464.0, -6.282e-006
-466.0, -6.276e-006
-468.0, -6.270e-006
-470.0, -6.264e-006
-472.0, -6.258e-006
-474.0, -6.254e-006
-476.0, -6.252e-006
-478.0, -6.250e-006
-480.0, -6.249e-006
-482.0, -6.247e-006
-484.0, -6.243e-006
-486.0, -6.237e-006
-488.0, -6.232e-006
-490.0, -6.227e-006
-492.0, -6.223e-006
-494.0, -6.217e-006
-496.0, -6.212e-006
-498.0, -6.209e-006
-500.0, -6.209e-006
-502.0, -6.206e-006
-504.0, -6.203e-006
-506.0, -6.202e-006
-508.0, -6.199e-006
-510.0, -6.196e-006
-512.0, -6.192e-006
-514.0, -6.189e-006
-516.0, -6.186e-006
-518.0, -6.180e-006
-520.0, -6.174e-006
-522.0, -6.170e-006
-524.0, -6.166e-006
-526.0, -6.163e-006
-528.0, -6.159e-006
-530.0, -6.156e-006
-532.0, -6.156e-006
-534.0, -6.156e-006
-536.0, -6.156e-006
-538.0, -6.156e-006
-540.0, -6.156e-006
-542.0, -6.156e-006
-544.0, -6.155e-006
-546.0, -6.155e-006
-548.0, -6.155e-006
-550.0, -6.155e-006
-552.0, -6.155e-006
-554.0, -6.155e-006
-556.0, -6.155e-006
-558.0, -6.155e-006
-560.0, -6.155e-006
-562.0, -6.155e-006
-564.0, -6.155e-006
-566.0, -6.155e-006
-568.0, -6.155e-006
-570.0, -6.155e-006
-572.0, -6.155e-006
-574.0, -6.155e-006
-576.0, -6.154e-006
-578.0, -6.155e-006
-580.0, -6.155e-006
-582.0, -6.155e-006
-584.0, -6.155e-006
-586.0, -6.155e-006
-588.0, -6.154e-006
-590.0, -6.153e-006
-592.0, -6.152e-006
-594.0, -6.152e-006
-596.0, -6.151e-006
-598.0, -6.151e-006
-600.0, -6.150e-006
-602.0, -6.151e-006
-604.0, -6.150e-006
-606.0, -6.149e-006
-608.0, -6.148e-006
-610.0, -6.148e-006
-612.0, -6.148e-006
-614.0, -6.147e-006
-616.0, -6.146e-006
-618.0, -6.147e-006
-620.0, -6.147e-006
-622.0, -6.145e-006
-624.0, -6.141e-006
-626.0, -6.141e-006
-628.0, -6.142e-006
-630.0, -6.138e-006
-632.0, -6.134e-006
-634.0, -6.134e-006
-636.0, -6.134e-006
-638.0, -6.136e-006
-640.0, -6.135e-006
-642.0, -6.134e-006
-644.0, -6.135e-006
-646.0, -6.134e-006
-648.0, -6.131e-006
-650.0, -6.130e-006
-652.0, -6.127e-006
-654.0, -6.122e-006
-656.0, -6.117e-006
-658.0, -6.116e-006
-660.0, -6.114e-006
-662.0, -6.114e-006
-664.0, -6.111e-006
-666.0, -6.110e-006
-668.0, -6.110e-006
-670.0, -6.110e-006
-672.0, -6.109e-006
-674.0, -6.109e-006
-676.0, -6.109e-006
-678.0, -6.108e-006
-680.0, -6.108e-006
-682.0, -6.109e-006
-684.0, -6.108e-006
-686.0, -6.108e-006
-688.0, -6.107e-006
-690.0, -6.108e-006
-692.0, -6.108e-006
-694.0, -6.108e-006
-696.0, -6.107e-006
-698.0, -6.108e-006
-700.0, -6.108e-006
-702.0, -6.108e-006
-704.0, -6.107e-006
-706.0, -6.107e-006
-708.0, -6.107e-006
-710.0, -6.107e-006
-712.0, -6.107e-006
-714.0, -6.107e-006
-716.0, -6.107e-006
-718.0, -6.107e-006
-720.0, -6.107e-006
-722.0, -6.107e-006
-724.0, -6.107e-006
-726.0, -6.107e-006
-728.0, -6.107e-006
-730.0, -6.107e-006
-732.0, -6.107e-006
-734.0, -6.107e-006
-736.0, -6.107e-006
-738.0, -6.107e-006
-740.0, -6.107e-006
-742.0, -6.107e-006
-744.0, -6.107e-006
-746.0, -6.107e-006
-748.0, -6.107e-006
-750.0, -6.107e-006
-752.0, -6.108e-006
-754.0, -6.108e-006
-756.0, -6.108e-006
-758.0, -6.108e-006
-760.0, -6.108e-006
-762.0, -6.108e-006
-764.0, -6.108e-006
-766.0, -6.108e-006
-768.0, -6.108e-006
-770.0, -6.108e-006
-772.0, -6.108e-006
-774.0, -6.108e-006
-776.0, -6.108e-006
-778.0, -6.110e-006
-780.0, -6.111e-006
-782.0, -6.113e-006
-784.0, -6.114e-006
-786.0, -6.119e-006
-788.0, -6.124e-006
-790.0, -6.129e-006
-792.0, -6.133e-006
-794.0, -6.138e-006
-796.0, -6.141e-006
-798.0, -6.145e-006
-800.0, -6.147e-006
-802.0, -6.148e-006
-804.0, -6.149e-006
-806.0, -6.150e-006
-808.0, -6.151e-006
-810.0, -6.153e-006
-812.0, -6.154e-006
-814.0, -6.161e-006
-816.0, -6.161e-006
-818.0, -6.163e-006
-820.0, -6.163e-006
-822.0, -6.163e-006
-824.0, -6.164e-006
-826.0, -6.167e-006
-828.0, -6.160e-006
-830.0, -6.161e-006
-832.0, -6.160e-006
-834.0, -6.163e-006
-836.0, -6.166e-006
-838.0, -6.167e-006
-840.0, -6.167e-006
-842.0, -6.173e-006
-844.0, -6.177e-006
-846.0, -6.180e-006
-848.0, -6.182e-006
-850.0, -6.185e-006
-852.0, -6.189e-006
-854.0, -6.189e-006
-856.0, -6.189e-006
-858.0, -6.192e-006
-860.0, -6.193e-006
-862.0, -6.193e-006
-864.0, -6.194e-006
-866.0, -6.195e-006
-868.0, -6.198e-006
-870.0, -6.198e-006
-872.0, -6.198e-006
-874.0, -6.199e-006
-876.0, -6.199e-006
-878.0, -6.199e-006
-880.0, -6.198e-006
-882.0, -6.199e-006
-884.0, -6.199e-006
-886.0, -6.198e-006
-888.0, -6.199e-006
-890.0, -6.200e-006
-892.0, -6.200e-006
-894.0, -6.201e-006
-896.0, -6.201e-006
-898.0, -6.202e-006
-900.0, -6.203e-006
-902.0, -6.202e-006
-904.0, -6.202e-006
-906.0, -6.202e-006
-908.0, -6.202e-006
-910.0, -6.202e-006
-912.0, -6.202e-006
-914.0, -6.203e-006
-916.0, -6.204e-006
-918.0, -6.205e-006
-920.0, -6.205e-006
-922.0, -6.206e-006
-924.0, -6.205e-006
-926.0, -6.205e-006
-928.0, -6.205e-006
-930.0, -6.205e-006
-932.0, -6.204e-006
-934.0, -6.204e-006
-936.0, -6.204e-006
-938.0, -6.204e-006
-940.0, -6.205e-006
-942.0, -6.206e-006
-944.0, -6.207e-006
-946.0, -6.209e-006
-948.0, -6.209e-006
-950.0, -6.209e-006
-952.0, -6.209e-006
-954.0, -6.212e-006
-956.0, -6.214e-006
-958.0, -6.214e-006
-960.0, -6.216e-006
-962.0, -6.220e-006
-964.0, -6.223e-006
-966.0, -6.226e-006
-968.0, -6.227e-006
-970.0, -6.229e-006
-972.0, -6.233e-006
-974.0, -6.235e-006
-976.0, -6.238e-006
-978.0, -6.242e-006
-980.0, -6.245e-006
-982.0, -6.246e-006
-984.0, -6.247e-006
-986.0, -6.249e-006
-988.0, -6.250e-006
-990.0, -6.251e-006
-992.0, -6.251e-006
-994.0, -6.251e-006
-996.0, -6.253e-006
-998.0, -6.253e-006
-1000.0, -6.253e-006
-1002.0, -6.256e-006
-1004.0, -6.257e-006
-1006.0, -6.258e-006
-1008.0, -6.260e-006
-1010.0, -6.265e-006
-1012.0, -6.270e-006
-1014.0, -6.274e-006
-1016.0, -6.277e-006
-1018.0, -6.283e-006
-1020.0, -6.287e-006
-1022.0, -6.292e-006
-1024.0, -6.294e-006
-1026.0, -6.296e-006
-1028.0, -6.298e-006
-1030.0, -6.300e-006
-1032.0, -6.300e-006
-1034.0, -6.301e-006
-1036.0, -6.301e-006
-1038.0, -6.301e-006
-1040.0, -6.302e-006
-1042.0, -6.302e-006
-1044.0, -6.302e-006
-1046.0, -6.302e-006
-1048.0, -6.302e-006
-1050.0, -6.302e-006
-1052.0, -6.302e-006
-1054.0, -6.302e-006
-1056.0, -6.302e-006
-1058.0, -6.303e-006
-1060.0, -6.303e-006
-1062.0, -6.303e-006
-1064.0, -6.305e-006
-1066.0, -6.308e-006
-1068.0, -6.311e-006
-1070.0, -6.315e-006
-1072.0, -6.320e-006
-1074.0, -6.326e-006
-1076.0, -6.331e-006
-1078.0, -6.335e-006
-1080.0, -6.338e-006
-1082.0, -6.342e-006
-1084.0, -6.345e-006
-1086.0, -6.346e-006
-1088.0, -6.347e-006
-1090.0, -6.348e-006
-1092.0, -6.349e-006
-1094.0, -6.350e-006
-1096.0, -6.350e-006
-1098.0, -6.351e-006
-1100.0, -6.351e-006
-1102.0, -6.352e-006
-1104.0, -6.352e-006
-1106.0, -6.356e-006
-1108.0, -6.358e-006
-1110.0, -6.362e-006
-1112.0, -6.367e-006
-1114.0, -6.374e-006
-1116.0, -6.379e-006
-1118.0, -6.386e-006
-1120.0, -6.388e-006
-1122.0, -6.394e-006
-1124.0, -6.397e-006
-1126.0, -6.400e-006
-1128.0, -6.403e-006
-1130.0, -6.409e-006
-1132.0, -6.413e-006
-1134.0, -6.419e-006
-1136.0, -6.423e-006
-1138.0, -6.428e-006
-1140.0, -6.434e-006
-1142.0, -6.438e-006
-1144.0, -6.440e-006
-1146.0, -6.443e-006
-1148.0, -6.444e-006
-1150.0, -6.446e-006
-1152.0, -6.447e-006
-1154.0, -6.448e-006
-1156.0, -6.448e-006
-1158.0, -6.448e-006
-1160.0, -6.448e-006
-1162.0, -6.448e-006
-1164.0, -6.449e-006
-1166.0, -6.450e-006
-1168.0, -6.454e-006
-1170.0, -6.459e-006
-1172.0, -6.464e-006
-1174.0, -6.468e-006
-1176.0, -6.472e-006
-1178.0, -6.478e-006
-1180.0, -6.484e-006
-1182.0, -6.487e-006
-1184.0, -6.488e-006
-1186.0, -6.491e-006
-1188.0, -6.493e-006
-1190.0, -6.495e-006
-1192.0, -6.496e-006
-1194.0, -6.496e-006
-1196.0, -6.496e-006
-1198.0, -6.497e-006
-1200.0, -6.497e-006
-1202.0, -6.497e-006
-1204.0, -6.497e-006
-1206.0, -6.497e-006
-1208.0, -6.498e-006
-1210.0, -6.500e-006
-1212.0, -6.504e-006
-1214.0, -6.509e-006
-1216.0, -6.513e-006
-1218.0, -6.519e-006
-1220.0, -6.526e-006
-1222.0, -6.532e-006
-1224.0, -6.536e-006
-1226.0, -6.540e-006
-1228.0, -6.542e-006
-1230.0, -6.545e-006
-1232.0, -6.547e-006
-1234.0, -6.552e-006
-1236.0, -6.558e-006
-1238.0, -6.565e-006
-1240.0, -6.572e-006
-1242.0, -6.579e-006
-1244.0, -6.586e-006
-1246.0, -6.592e-006
-1248.0, -6.594e-006
-1250.0, -6.599e-006
-1252.0, -6.605e-006
-1254.0, -6.611e-006
-1256.0, -6.618e-006
-1258.0, -6.628e-006
-1260.0, -6.637e-006
-1262.0, -6.649e-006
-1264.0, -6.658e-006
-1266.0, -6.667e-006
-1268.0, -6.675e-006
-1270.0, -6.682e-006
-1272.0, -6.686e-006
-1274.0, -6.690e-006
-1276.0, -6.694e-006
-1278.0, -6.700e-006
-1280.0, -6.707e-006
-1282.0, -6.714e-006
-1284.0, -6.721e-006
-1286.0, -6.732e-006
-1288.0, -6.745e-006
-1290.0, -6.760e-006
-1292.0, -6.774e-006
-1294.0, -6.788e-006
-1296.0, -6.802e-006
-1298.0, -6.817e-006
-1300.0, -6.832e-006
-1302.0, -6.846e-006
-1304.0, -6.856e-006
-1306.0, -6.865e-006
-1308.0, -6.873e-006
-1310.0, -6.886e-006
-1312.0, -6.899e-006
-1314.0, -6.911e-006
-1316.0, -6.925e-006
-1318.0, -6.940e-006
-1320.0, -6.954e-006
-1322.0, -6.974e-006
-1324.0, -6.995e-006
-1326.0, -7.016e-006
-1328.0, -7.033e-006
-1330.0, -7.054e-006
-1332.0, -7.075e-006
-1334.0, -7.099e-006
-1336.0, -7.120e-006
-1338.0, -7.142e-006
-1340.0, -7.164e-006
-1342.0, -7.192e-006
-1344.0, -7.214e-006
-1346.0, -7.239e-006
-1348.0, -7.263e-006
-1350.0, -7.285e-006
-1352.0, -7.306e-006
-1354.0, -7.333e-006
-1356.0, -7.358e-006
-1358.0, -7.386e-006
-1360.0, -7.411e-006
-1362.0, -7.438e-006
-1364.0, -7.465e-006
-1366.0, -7.498e-006
-1368.0, -7.526e-006
-1370.0, -7.554e-006
-1372.0, -7.582e-006
-1374.0, -7.609e-006
-1376.0, -7.638e-006
-1378.0, -7.670e-006
-1380.0, -7.697e-006
-1382.0, -7.725e-006
-1384.0, -7.755e-006
-1386.0, -7.784e-006
-1388.0, -7.818e-006
-1390.0, -7.850e-006
-1392.0, -7.884e-006
-1394.0, -7.914e-006
-1396.0, -7.949e-006
-1398.0, -7.978e-006
-1400.0, -8.012e-006
-1402.0, -8.047e-006
-1404.0, -8.083e-006
-1406.0, -8.115e-006
-1408.0, -8.150e-006
-1410.0, -8.185e-006
-1412.0, -8.222e-006
-1414.0, -8.263e-006
-1416.0, -8.298e-006
-1418.0, -8.335e-006
-1420.0, -8.371e-006
-1422.0, -8.405e-006
-1424.0, -8.440e-006
-1426.0, -8.480e-006
-1428.0, -8.516e-006
-1430.0, -8.554e-006
-1432.0, -8.589e-006
-1434.0, -8.633e-006
-1436.0, -8.674e-006
-1438.0, -8.716e-006
-1440.0, -8.751e-006
-1442.0, -8.786e-006
-1444.0, -8.827e-006
-1446.0, -8.869e-006
-1448.0, -8.905e-006
-1450.0, -8.942e-006
-1452.0, -8.977e-006
-1454.0, -9.023e-006
-1456.0, -9.065e-006
-1458.0, -9.105e-006
-1460.0, -9.143e-006
-1462.0, -9.178e-006
-1464.0, -9.222e-006
-1466.0, -9.269e-006
-1468.0, -9.307e-006
-1470.0, -9.349e-006
-1472.0, -9.394e-006
-1474.0, -9.440e-006
-1476.0, -9.489e-006
-1478.0, -9.533e-006
-1480.0, -9.577e-006
-1482.0, -9.628e-006
-1484.0, -9.677e-006
-1486.0, -9.723e-006
-1488.0, -9.775e-006
-1490.0, -9.827e-006
-1492.0, -9.876e-006
-1494.0, -9.925e-006
-1496.0, -9.972e-006
-1498.0, -1.002e-005
-1500.0, -1.007e-005
-1502.0, -1.011e-005
-1504.0, -1.015e-005
-1506.0, -1.019e-005
-1508.0, -1.023e-005
-1510.0, -1.027e-005
-1512.0, -1.030e-005
-1514.0, -1.033e-005
-1516.0, -1.036e-005
-1518.0, -1.038e-005
-1520.0, -1.039e-005
-1522.0, -1.040e-005
-1524.0, -1.040e-005
-1526.0, -1.040e-005
-1528.0, -1.040e-005
-1530.0, -1.040e-005
-1532.0, -1.039e-005
-1534.0, -1.038e-005
-1536.0, -1.036e-005
-1538.0, -1.034e-005
-1540.0, -1.031e-005
-1542.0, -1.028e-005
-1544.0, -1.025e-005
-1546.0, -1.021e-005
-1548.0, -1.017e-005
-1550.0, -1.014e-005
-1552.0, -1.010e-005
-1554.0, -1.007e-005
-1556.0, -1.002e-005
-1558.0, -9.983e-006
-1560.0, -9.942e-006
-1562.0, -9.900e-006
-1564.0, -9.858e-006
-1566.0, -9.811e-006
-1568.0, -9.763e-006
-1570.0, -9.725e-006
-1572.0, -9.686e-006
-1574.0, -9.646e-006
-1576.0, -9.605e-006
-1578.0, -9.569e-006
-1580.0, -9.534e-006
-1582.0, -9.502e-006
-1584.0, -9.467e-006
-1586.0, -9.432e-006
-1588.0, -9.398e-006
-1590.0, -9.370e-006
-1592.0, -9.336e-006
-1594.0, -9.308e-006
-1596.0, -9.283e-006
-1598.0, -9.256e-006
-1600.0, -9.234e-006
-1602.0, -9.217e-006
-1604.0, -9.195e-006
-1606.0, -9.175e-006
-1608.0, -9.154e-006
-1610.0, -9.133e-006
-1612.0, -9.113e-006
-1614.0, -9.092e-006
-1616.0, -9.072e-006
-1618.0, -9.058e-006
-1620.0, -9.044e-006
-1622.0, -9.031e-006
-1624.0, -9.017e-006
-1626.0, -9.010e-006
-1628.0, -9.000e-006
-1630.0, -8.987e-006
-1632.0, -8.973e-006
-1634.0, -8.969e-006
-1636.0, -8.961e-006
-1638.0, -8.952e-006
-1640.0, -8.941e-006
-1642.0, -8.934e-006
-1644.0, -8.926e-006
-1646.0, -8.919e-006
-1648.0, -8.908e-006
-1650.0, -8.902e-006
-1652.0, -8.898e-006
-1654.0, -8.894e-006
-1656.0, -8.891e-006
-1658.0, -8.891e-006
-1660.0, -8.891e-006
-1662.0, -8.890e-006
-1664.0, -8.890e-006
-1666.0, -8.892e-006
-1668.0, -8.894e-006
-1670.0, -8.898e-006
-1672.0, -8.904e-006
-1674.0, -8.911e-006
-1676.0, -8.920e-006
-1678.0, -8.932e-006
-1680.0, -8.942e-006
-1682.0, -8.954e-006
-1684.0, -8.963e-006
-1686.0, -8.972e-006
-1688.0, -8.980e-006
-1690.0, -8.990e-006
-1692.0, -8.999e-006
-1694.0, -9.007e-006
-1696.0, -9.014e-006
-1698.0, -9.021e-006
-1700.0, -9.032e-006
-1702.0, -9.045e-006
-1704.0, -9.053e-006
-1706.0, -9.065e-006
-1708.0, -9.079e-006
-1710.0, -9.098e-006
-1712.0, -9.119e-006
-1714.0, -9.136e-006
-1716.0, -9.152e-006
-1718.0, -9.171e-006
-1720.0, -9.187e-006
-1722.0, -9.202e-006
-1724.0, -9.216e-006
-1726.0, -9.230e-006
-1728.0, -9.246e-006
-1730.0, -9.265e-006
-1732.0, -9.281e-006
-1734.0, -9.301e-006
-1736.0, -9.322e-006
-1738.0, -9.345e-006
-1740.0, -9.366e-006
-1742.0, -9.387e-006
-1744.0, -9.407e-006
-1746.0, -9.428e-006
-1748.0, -9.450e-006
-1750.0, -9.476e-006
-1752.0, -9.497e-006
-1754.0, -9.524e-006
-1756.0, -9.550e-006
-1758.0, -9.572e-006
-1760.0, -9.599e-006
-1762.0, -9.623e-006
-1764.0, -9.645e-006
-1766.0, -9.671e-006
-1768.0, -9.699e-006
-1770.0, -9.727e-006
-1772.0, -9.756e-006
-1774.0, -9.784e-006
-1776.0, -9.816e-006
-1778.0, -9.851e-006
-1780.0, -9.882e-006
-1782.0, -9.911e-006
-1784.0, -9.941e-006
-1786.0, -9.974e-006
-1788.0, -1.001e-005
-1790.0, -1.004e-005
-1792.0, -1.007e-005
-1794.0, -1.011e-005
-1796.0, -1.014e-005
-1798.0, -1.018e-005
-1800.0, -1.022e-005
-1802.0, -1.027e-005
-1804.0, -1.031e-005
-1806.0, -1.034e-005
-1808.0, -1.039e-005
-1810.0, -1.043e-005
-1812.0, -1.047e-005
-1814.0, -1.052e-005
-1816.0, -1.056e-005
-1818.0, -1.061e-005
-1820.0, -1.066e-005
-1822.0, -1.070e-005
-1824.0, -1.075e-005
-1826.0, -1.080e-005
-1828.0, -1.085e-005
-1830.0, -1.089e-005
-1832.0, -1.094e-005
-1834.0, -1.099e-005
-1836.0, -1.104e-005
-1838.0, -1.109e-005
-1840.0, -1.114e-005
-1842.0, -1.119e-005
-1844.0, -1.124e-005
-1846.0, -1.129e-005
-1848.0, -1.134e-005
-1850.0, -1.139e-005
-1852.0, -1.144e-005
-1854.0, -1.149e-005
-1856.0, -1.154e-005
-1858.0, -1.159e-005
-1860.0, -1.164e-005
-1862.0, -1.168e-005
-1864.0, -1.173e-005
-1866.0, -1.178e-005
-1868.0, -1.183e-005
-1870.0, -1.187e-005
-1872.0, -1.191e-005
-1874.0, -1.196e-005
-1876.0, -1.201e-005
-1878.0, -1.204e-005
-1880.0, -1.209e-005
-1882.0, -1.212e-005
-1884.0, -1.217e-005
-1886.0, -1.220e-005
-1888.0, -1.224e-005
-1890.0, -1.227e-005
-1892.0, -1.230e-005
-1894.0, -1.233e-005
-1896.0, -1.236e-005
-1898.0, -1.239e-005
-1900.0, -1.241e-005
-1902.0, -1.243e-005
-1904.0, -1.246e-005
-1906.0, -1.248e-005
-1908.0, -1.250e-005
-1910.0, -1.252e-005
-1912.0, -1.254e-005
-1914.0, -1.256e-005
-1916.0, -1.257e-005
-1918.0, -1.258e-005
-1920.0, -1.259e-005
-1922.0, -1.260e-005
-1924.0, -1.261e-005
-1926.0, -1.262e-005
-1928.0, -1.263e-005
-1930.0, -1.264e-005
-1932.0, -1.265e-005
-1934.0, -1.266e-005
-1936.0, -1.267e-005
-1938.0, -1.267e-005
-1940.0, -1.268e-005
-1942.0, -1.268e-005
-1944.0, -1.269e-005
-1946.0, -1.269e-005
-1948.0, -1.269e-005
-1950.0, -1.269e-005
-1952.0, -1.269e-005
-1954.0, -1.269e-005
-1956.0, -1.269e-005
-1958.0, -1.269e-005
-1960.0, -1.268e-005
-1962.0, -1.268e-005
-1964.0, -1.268e-005
-1966.0, -1.267e-005
-1968.0, -1.266e-005
-1970.0, -1.266e-005
-1972.0, -1.266e-005
-1974.0, -1.265e-005
-1976.0, -1.265e-005
-1978.0, -1.265e-005
-1980.0, -1.264e-005
-1982.0, -1.264e-005
-1984.0, -1.263e-005
-1986.0, -1.263e-005
-1988.0, -1.263e-005
-1990.0, -1.262e-005
-1992.0, -1.261e-005
-1994.0, -1.261e-005
-1996.0, -1.261e-005
-1998.0, -1.260e-005
-2000.0, -1.261e-005
*
Segment = 3
Positive
Number of Data Points = 1750
#
-1998.0, -1.177e-005
-1996.0, -1.138e-005
-1994.0, -1.111e-005
-1992.0, -1.086e-005
-1990.0, -1.060e-005
-1988.0, -1.037e-005
-1986.0, -1.017e-005
-1984.0, -9.982e-006
-1982.0, -9.808e-006
-1980.0, -9.643e-006
-1978.0, -9.491e-006
-1976.0, -9.348e-006
-1974.0, -9.212e-006
-1972.0, -9.079e-006
-1970.0, -8.954e-006
-1968.0, -8.835e-006
-1966.0, -8.721e-006
-1964.0, -8.612e-006
-1962.0, -8.504e-006
-1960.0, -8.398e-006
-1958.0, -8.300e-006
-1956.0, -8.202e-006
-1954.0, -8.111e-006
-1952.0, -8.018e-006
-1950.0, -7.929e-006
-1948.0, -7.846e-006
-1946.0, -7.764e-006
-1944.0, -7.687e-006
-1942.0, -7.610e-006
-1940.0, -7.530e-006
-1938.0, -7.456e-006
-1936.0, -7.386e-006
-1934.0, -7.311e-006
-1932.0, -7.241e-006
-1930.0, -7.172e-006
-1928.0, -7.105e-006
-1926.0, -7.044e-006
-1924.0, -6.985e-006
-1922.0, -6.922e-006
-1920.0, -6.865e-006
-1918.0, -6.808e-006
-1916.0, -6.747e-006
-1914.0, -6.689e-006
-1912.0, -6.632e-006
-1910.0, -6.576e-006
-1908.0, -6.520e-006
-1906.0, -6.464e-006
-1904.0, -6.412e-006
-1902.0, -6.361e-006
-1900.0, -6.312e-006
-1898.0, -6.259e-006
-1896.0, -6.207e-006
-1894.0, -6.164e-006
-1892.0, -6.115e-006
-1890.0, -6.065e-006
-1888.0, -6.021e-006
-1886.0, -5.979e-006
-1884.0, -5.930e-006
-1882.0, -5.883e-006
-1880.0, -5.835e-006
-1878.0, -5.794e-006
-1876.0, -5.751e-006
-1874.0, -5.704e-006
-1872.0, -5.656e-006
-1870.0, -5.618e-006
-1868.0, -5.579e-006
-1866.0, -5.534e-006
-1864.0, -5.491e-006
-1862.0, -5.449e-006
-1860.0, -5.408e-006
-1858.0, -5.373e-006
-1856.0, -5.328e-006
-1854.0, -5.285e-006
-1852.0, -5.247e-006
-1850.0, -5.208e-006
-1848.0, -5.166e-006
-1846.0, -5.125e-006
-1844.0, -5.082e-006
-1842.0, -5.045e-006
-1840.0, -5.007e-006
-1838.0, -4.972e-006
-1836.0, -4.935e-006
-1834.0, -4.899e-006
-1832.0, -4.862e-006
-1830.0, -4.829e-006
-1828.0, -4.794e-006
-1826.0, -4.763e-006
-1824.0, -4.722e-006
-1822.0, -4.684e-006
-1820.0, -4.649e-006
-1818.0, -4.617e-006
-1816.0, -4.583e-006
-1814.0, -4.548e-006
-1812.0, -4.508e-006
-1810.0, -4.473e-006
-1808.0, -4.442e-006
-1806.0, -4.408e-006
-1804.0, -4.372e-006
-1802.0, -4.333e-006
-1800.0, -4.298e-006
-1798.0, -4.263e-006
-1796.0, -4.233e-006
-1794.0, -4.198e-006
-1792.0, -4.168e-006
-1790.0, -4.132e-006
-1788.0, -4.100e-006
-1786.0, -4.065e-006
-1784.0, -4.037e-006
-1782.0, -4.000e-006
-1780.0, -3.966e-006
-1778.0, -3.928e-006
-1776.0, -3.898e-006
-1774.0, -3.865e-006
-1772.0, -3.836e-006
-1770.0, -3.802e-006
-1768.0, -3.777e-006
-1766.0, -3.745e-006
-1764.0, -3.715e-006
-1762.0, -3.682e-006
-1760.0, -3.654e-006
-1758.0, -3.620e-006
-1756.0, -3.586e-006
-1754.0, -3.551e-006
-1752.0, -3.520e-006
-1750.0, -3.488e-006
-1748.0, -3.460e-006
-1746.0, -3.431e-006
-1744.0, -3.403e-006
-1742.0, -3.379e-006
-1740.0, -3.349e-006
-1738.0, -3.321e-006
-1736.0, -3.293e-006
-1734.0, -3.265e-006
-1732.0, -3.237e-006
-1730.0, -3.202e-006
-1728.0, -3.169e-006
-1726.0, -3.141e-006
-1724.0, -3.113e-006
-1722.0, -3.085e-006
-1720.0, -3.057e-006
-1718.0, -3.030e-006
-1716.0, -3.008e-006
-1714.0, -2.987e-006
-1712.0, -2.962e-006
-1710.0, -2.934e-006
-1708.0, -2.909e-006
-1706.0, -2.881e-006
-1704.0, -2.854e-006
-1702.0, -2.828e-006
-1700.0, -2.800e-006
-1698.0, -2.774e-006
-1696.0, -2.749e-006
-1694.0, -2.723e-006
-1692.0, -2.696e-006
-1690.0, -2.669e-006
-1688.0, -2.645e-006
-1686.0, -2.617e-006
-1684.0, -2.593e-006
-1682.0, -2.572e-006
-1680.0, -2.547e-006
-1678.0, -2.524e-006
-1676.0, -2.499e-006
-1674.0, -2.472e-006
-1672.0, -2.450e-006
-1670.0, -2.423e-006
-1668.0, -2.397e-006
-1666.0, -2.374e-006
-1664.0, -2.352e-006
-1662.0, -2.329e-006
-1660.0, -2.307e-006
-1658.0, -2.280e-006
-1656.0, -2.258e-006
-1654.0, -2.238e-006
-1652.0, -2.216e-006
-1650.0, -2.197e-006
-1648.0, -2.182e-006
-1646.0, -2.160e-006
-1644.0, -2.133e-006
-1642.0, -2.111e-006
-1640.0, -2.085e-006
-1638.0, -2.064e-006
-1636.0, -2.042e-006
-1634.0, -2.016e-006
-1632.0, -1.996e-006
-1630.0, -1.981e-006
-1628.0, -1.961e-006
-1626.0, -1.941e-006
-1624.0, -1.920e-006
-1622.0, -1.897e-006
-1620.0, -1.876e-006
-1618.0, -1.856e-006
-1616.0, -1.840e-006
-1614.0, -1.821e-006
-1612.0, -1.804e-006
-1610.0, -1.790e-006
-1608.0, -1.774e-006
-1606.0, -1.757e-006
-1604.0, -1.736e-006
-1602.0, -1.717e-006
-1600.0, -1.699e-006
-1598.0, -1.678e-006
-1596.0, -1.657e-006
-1594.0, -1.641e-006
-1592.0, -1.623e-006
-1590.0, -1.608e-006
-1588.0, -1.590e-006
-1586.0, -1.573e-006
-1584.0, -1.558e-006
-1582.0, -1.537e-006
-1580.0, -1.518e-006
-1578.0, -1.502e-006
-1576.0, -1.481e-006
-1574.0, -1.465e-006
-1572.0, -1.451e-006
-1570.0, -1.438e-006
-1568.0, -1.426e-006
-1566.0, -1.413e-006
-1564.0, -1.400e-006
-1562.0, -1.393e-006
-1560.0, -1.379e-006
-1558.0, -1.361e-006
-1556.0, -1.341e-006
-1554.0, -1.324e-006
-1552.0, -1.307e-006
-1550.0, -1.286e-006
-1548.0, -1.266e-006
-1546.0, -1.251e-006
-1544.0, -1.242e-006
-1542.0, -1.232e-006
-1540.0, -1.218e-006
-1538.0, -1.207e-006
-1536.0, -1.197e-006
-1534.0, -1.184e-006
-1532.0, -1.169e-006
-1530.0, -1.152e-006
-1528.0, -1.134e-006
-1526.0, -1.120e-006
-1524.0, -1.104e-006
-1522.0, -1.089e-006
-1520.0, -1.075e-006
-1518.0, -1.061e-006
-1516.0, -1.050e-006
-1514.0, -1.042e-006
-1512.0, -1.032e-006
-1510.0, -1.020e-006
-1508.0, -1.010e-006
-1506.0, -1.003e-006
-1504.0, -9.949e-007
-1502.0, -9.822e-007
-1500.0, -9.678e-007
-1498.0, -9.552e-007
-1496.0, -9.412e-007
-1494.0, -9.282e-007
-1492.0, -9.138e-007
-1490.0, -8.990e-007
-1488.0, -8.837e-007
-1486.0, -8.711e-007
-1484.0, -8.597e-007
-1482.0, -8.523e-007
-1480.0, -8.440e-007
-1478.0, -8.362e-007
-1476.0, -8.244e-007
-1474.0, -8.153e-007
-1472.0, -8.030e-007
-1470.0, -7.895e-007
-1468.0, -7.760e-007
-1466.0, -7.625e-007
-1464.0, -7.486e-007
-1462.0, -7.403e-007
-1460.0, -7.311e-007
-1458.0, -7.224e-007
-1456.0, -7.150e-007
-1454.0, -7.076e-007
-1452.0, -6.993e-007
-1450.0, -6.884e-007
-1448.0, -6.757e-007
-1446.0, -6.662e-007
-1444.0, -6.592e-007
-1442.0, -6.518e-007
-1440.0, -6.448e-007
-1438.0, -6.374e-007
-1436.0, -6.321e-007
-1434.0, -6.247e-007
-1432.0, -6.178e-007
-1430.0, -6.108e-007
-1428.0, -6.038e-007
-1426.0, -5.964e-007
-1424.0, -5.899e-007
-1422.0, -5.829e-007
-1420.0, -5.742e-007
-1418.0, -5.654e-007
-1416.0, -5.541e-007
-1414.0, -5.406e-007
-1412.0, -5.275e-007
-1410.0, -5.144e-007
-1408.0, -5.031e-007
-1406.0, -4.935e-007
-1404.0, -4.813e-007
-1402.0, -4.717e-007
-1400.0, -4.647e-007
-1398.0, -4.578e-007
-1396.0, -4.512e-007
-1394.0, -4.442e-007
-1392.0, -4.399e-007
-1390.0, -4.347e-007
-1388.0, -4.294e-007
-1386.0, -4.225e-007
-1384.0, -4.146e-007
-1382.0, -4.033e-007
-1380.0, -3.919e-007
-1378.0, -3.797e-007
-1376.0, -3.710e-007
-1374.0, -3.610e-007
-1372.0, -3.527e-007
-1370.0, -3.448e-007
-1368.0, -3.370e-007
-1366.0, -3.283e-007
-1364.0, -3.213e-007
-1362.0, -3.143e-007
-1360.0, -3.078e-007
-1358.0, -2.999e-007
-1356.0, -2.904e-007
-1354.0, -2.816e-007
-1352.0, -2.747e-007
-1350.0, -2.677e-007
-1348.0, -2.607e-007
-1346.0, -2.542e-007
-1344.0, -2.494e-007
-1342.0, -2.446e-007
-1340.0, -2.402e-007
-1338.0, -2.337e-007
-1336.0, -2.271e-007
-1334.0, -2.202e-007
-1332.0, -2.136e-007
-1330.0, -2.053e-007
-1328.0, -1.988e-007
-1326.0, -1.918e-007
-1324.0, -1.857e-007
-1322.0, -1.774e-007
-1320.0, -1.687e-007
-1318.0, -1.578e-007
-1316.0, -1.452e-007
-1314.0, -1.330e-007
-1312.0, -1.229e-007
-1310.0, -1.138e-007
-1308.0, -1.064e-007
-1306.0, -9.722e-008
-1304.0, -8.763e-008
-1302.0, -8.065e-008
-1300.0, -7.368e-008
-1298.0, -6.714e-008
-1296.0, -6.104e-008
-1294.0, -5.493e-008
-1292.0, -4.926e-008
-1290.0, -4.665e-008
-1288.0, -4.054e-008
-1286.0, -3.357e-008
-1284.0, -2.659e-008
-1282.0, -1.962e-008
-1280.0, -1.308e-008
-1278.0, -8.719e-009
-1276.0, -3.924e-009
-1274.0, -8.720e-010
-1272.0, +3.488e-009
-1270.0, +1.221e-008
-1268.0, +2.223e-008
-1266.0, +3.619e-008
-1264.0, +4.970e-008
-1262.0, +6.321e-008
-1260.0, +7.499e-008
-1258.0, +8.545e-008
-1256.0, +9.417e-008
-1254.0, +1.051e-007
-1252.0, +1.120e-007
-1250.0, +1.195e-007
-1248.0, +1.269e-007
-1246.0, +1.338e-007
-1244.0, +1.404e-007
-1242.0, +1.452e-007
-1240.0, +1.478e-007
-1238.0, +1.526e-007
-1236.0, +1.596e-007
-1234.0, +1.665e-007
-1232.0, +1.735e-007
-1230.0, +1.801e-007
-1228.0, +1.866e-007
-1226.0, +1.927e-007
-1224.0, +2.014e-007
-1222.0, +2.114e-007
-1220.0, +2.254e-007
-1218.0, +2.393e-007
-1216.0, +2.533e-007
-1214.0, +2.672e-007
-1212.0, +2.799e-007
-1210.0, +2.886e-007
-1208.0, +2.973e-007
-1206.0, +3.043e-007
-1204.0, +3.113e-007
-1202.0, +3.183e-007
-1200.0, +3.244e-007
-1198.0, +3.326e-007
-1196.0, +3.422e-007
-1194.0, +3.510e-007
-1192.0, +3.579e-007
-1190.0, +3.649e-007
-1188.0, +3.719e-007
-1186.0, +3.797e-007
-1184.0, +3.880e-007
-1182.0, +3.980e-007
-1180.0, +4.094e-007
-1178.0, +4.233e-007
-1176.0, +4.373e-007
-1174.0, +4.512e-007
-1172.0, +4.647e-007
-1170.0, +4.769e-007
-1168.0, +4.892e-007
-1166.0, +4.987e-007
-1164.0, +5.057e-007
-1162.0, +5.127e-007
-1160.0, +5.201e-007
-1158.0, +5.297e-007
-1156.0, +5.389e-007
-1154.0, +5.476e-007
-1152.0, +5.550e-007
-1150.0, +5.620e-007
-1148.0, +5.702e-007
-1146.0, +5.790e-007
-1144.0, +5.912e-007
-1142.0, +6.056e-007
-1140.0, +6.195e-007
-1138.0, +6.335e-007
-1136.0, +6.483e-007
-1134.0, +6.644e-007
-1132.0, +6.823e-007
-1130.0, +6.949e-007
-1128.0, +7.050e-007
-1126.0, +7.119e-007
-1124.0, +7.224e-007
-1122.0, +7.355e-007
-1120.0, +7.459e-007
-1118.0, +7.547e-007
-1116.0, +7.673e-007
-1114.0, +7.812e-007
-1112.0, +7.996e-007
-1110.0, +8.166e-007
-1108.0, +8.305e-007
-1106.0, +8.453e-007
-1104.0, +8.654e-007
-1102.0, +8.806e-007
-1100.0, +8.946e-007
-1098.0, +9.051e-007
-1096.0, +9.168e-007
-1094.0, +9.308e-007
-1092.0, +9.439e-007
-1090.0, +9.521e-007
-1088.0, +9.635e-007
-1086.0, +9.818e-007
-1084.0, +1.002e-006
-1082.0, +1.019e-006
-1080.0, +1.037e-006
-1078.0, +1.058e-006
-1076.0, +1.078e-006
-1074.0, +1.096e-006
-1072.0, +1.113e-006
-1070.0, +1.127e-006
-1068.0, +1.146e-006
-1066.0, +1.164e-006
-1064.0, +1.185e-006
-1062.0, +1.206e-006
-1060.0, +1.228e-006
-1058.0, +1.249e-006
-1056.0, +1.270e-006
-1054.0, +1.290e-006
-1052.0, +1.309e-006
-1050.0, +1.323e-006
-1048.0, +1.344e-006
-1046.0, +1.369e-006
-1044.0, +1.390e-006
-1042.0, +1.418e-006
-1040.0, +1.441e-006
-1038.0, +1.465e-006
-1036.0, +1.493e-006
-1034.0, +1.514e-006
-1032.0, +1.537e-006
-1030.0, +1.564e-006
-1028.0, +1.593e-006
-1026.0, +1.620e-006
-1024.0, +1.647e-006
-1022.0, +1.675e-006
-1020.0, +1.704e-006
-1018.0, +1.735e-006
-1016.0, +1.763e-006
-1014.0, +1.791e-006
-1012.0, +1.821e-006
-1010.0, +1.855e-006
-1008.0, +1.886e-006
-1006.0, +1.926e-006
-1004.0, +1.957e-006
-1002.0, +1.991e-006
-1000.0, +2.023e-006
-998.0, +2.056e-006
-996.0, +2.092e-006
-994.0, +2.130e-006
-992.0, +2.165e-006
-990.0, +2.198e-006
-988.0, +2.238e-006
-986.0, +2.277e-006
-984.0, +2.318e-006
-982.0, +2.359e-006
-980.0, +2.398e-006
-978.0, +2.434e-006
-976.0, +2.477e-006
-974.0, +2.515e-006
-972.0, +2.556e-006
-970.0, +2.597e-006
-968.0, +2.639e-006
-966.0, +2.684e-006
-964.0, +2.732e-006
-962.0, +2.772e-006
-960.0, +2.813e-006
-958.0, +2.856e-006
-956.0, +2.898e-006
-954.0, +2.941e-006
-952.0, +2.981e-006
-950.0, +3.019e-006
-948.0, +3.066e-006
-946.0, +3.109e-006
-944.0, +3.151e-006
-942.0, +3.191e-006
-940.0, +3.227e-006
-938.0, +3.267e-006
-936.0, +3.308e-006
-934.0, +3.344e-006
-932.0, +3.380e-006
-930.0, +3.415e-006
-928.0, +3.449e-006
-926.0, +3.490e-006
-924.0, +3.523e-006
-922.0, +3.557e-006
-920.0, +3.587e-006
-918.0, +3.619e-006
-916.0, +3.648e-006
-914.0, +3.676e-006
-912.0, +3.700e-006
-910.0, +3.726e-006
-908.0, +3.749e-006
-906.0, +3.775e-006
-904.0, +3.796e-006
-902.0, +3.817e-006
-900.0, +3.836e-006
-898.0, +3.853e-006
-896.0, +3.868e-006
-894.0, +3.881e-006
-892.0, +3.891e-006
-890.0, +3.905e-006
-888.0, +3.918e-006
-886.0, +3.928e-006
-884.0, +3.936e-006
-882.0, +3.944e-006
-880.0, +3.953e-006
-878.0, +3.962e-006
-876.0, +3.970e-006
-874.0, +3.978e-006
-872.0, +3.985e-006
-870.0, +3.991e-006
-868.0, +3.996e-006
-866.0, +4.000e-006
-864.0, +4.002e-006
-862.0, +4.002e-006
-860.0, +4.002e-006
-858.0, +4.003e-006
-856.0, +4.003e-006
-854.0, +4.005e-006
-852.0, +4.006e-006
-850.0, +4.007e-006
-848.0, +4.010e-006
-846.0, +4.013e-006
-844.0, +4.015e-006
-842.0, +4.016e-006
-840.0, +4.019e-006
-838.0, +4.022e-006
-836.0, +4.027e-006
-834.0, +4.027e-006
-832.0, +4.031e-006
-830.0, +4.035e-006
-828.0, +4.040e-006
-826.0, +4.042e-006
-824.0, +4.045e-006
-822.0, +4.046e-006
-820.0, +4.049e-006
-818.0, +4.050e-006
-816.0, +4.050e-006
-814.0, +4.051e-006
-812.0, +4.051e-006
-810.0, +4.050e-006
-808.0, +4.050e-006
-806.0, +4.050e-006
-804.0, +4.050e-006
-802.0, +4.050e-006
-800.0, +4.050e-006
-798.0, +4.049e-006
-796.0, +4.049e-006
-794.0, +4.049e-006
-792.0, +4.049e-006
-790.0, +4.048e-006
-788.0, +4.048e-006
-786.0, +4.048e-006
-784.0, +4.048e-006
-782.0, +4.048e-006
-780.0, +4.048e-006
-778.0, +4.047e-006
-776.0, +4.048e-006
-774.0, +4.044e-006
-772.0, +4.043e-006
-770.0, +4.041e-006
-768.0, +4.038e-006
-766.0, +4.032e-006
-764.0, +4.028e-006
-762.0, +4.023e-006
-760.0, +4.019e-006
-758.0, +4.014e-006
-756.0, +4.010e-006
-754.0, +4.006e-006
-752.0, +4.005e-006
-750.0, +4.003e-006
-748.0, +4.002e-006
-746.0, +4.001e-006
-744.0, +4.000e-006
-742.0, +3.997e-006
-740.0, +3.995e-006
-738.0, +3.989e-006
-736.0, +3.983e-006
-734.0, +3.976e-006
-732.0, +3.969e-006
-730.0, +3.959e-006
-728.0, +3.951e-006
-726.0, +3.940e-006
-724.0, +3.932e-006
-722.0, +3.925e-006
-720.0, +3.916e-006
-718.0, +3.906e-006
-716.0, +3.897e-006
-714.0, +3.886e-006
-712.0, +3.878e-006
-710.0, +3.871e-006
-708.0, +3.864e-006
-706.0, +3.859e-006
-704.0, +3.855e-006
-702.0, +3.853e-006
-700.0, +3.848e-006
-698.0, +3.842e-006
-696.0, +3.835e-006
-694.0, +3.828e-006
-692.0, +3.821e-006
-690.0, +3.813e-006
-688.0, +3.803e-006
-686.0, +3.792e-006
-684.0, +3.779e-006
-682.0, +3.765e-006
-680.0, +3.751e-006
-678.0, +3.738e-006
-676.0, +3.722e-006
-674.0, +3.705e-006
-672.0, +3.692e-006
-670.0, +3.680e-006
-668.0, +3.666e-006
-666.0, +3.651e-006
-664.0, +3.629e-006
-662.0, +3.605e-006
-660.0, +3.582e-006
-658.0, +3.554e-006
-656.0, +3.531e-006
-654.0, +3.503e-006
-652.0, +3.476e-006
-650.0, +3.443e-006
-648.0, +3.415e-006
-646.0, +3.384e-006
-644.0, +3.356e-006
-642.0, +3.328e-006
-640.0, +3.300e-006
-638.0, +3.272e-006
-636.0, +3.251e-006
-634.0, +3.226e-006
-632.0, +3.202e-006
-630.0, +3.179e-006
-628.0, +3.152e-006
-626.0, +3.131e-006
-624.0, +3.110e-006
-622.0, +3.093e-006
-620.0, +3.082e-006
-618.0, +3.068e-006
-616.0, +3.057e-006
-614.0, +3.049e-006
-612.0, +3.042e-006
-610.0, +3.032e-006
-608.0, +3.022e-006
-606.0, +3.013e-006
-604.0, +3.007e-006
-602.0, +3.001e-006
-600.0, +2.996e-006
-598.0, +2.990e-006
-596.0, +2.987e-006
-594.0, +2.988e-006
-592.0, +2.987e-006
-590.0, +2.989e-006
-588.0, +2.995e-006
-586.0, +2.999e-006
-584.0, +3.005e-006
-582.0, +3.010e-006
-580.0, +3.014e-006
-578.0, +3.019e-006
-576.0, +3.022e-006
-574.0, +3.023e-006
-572.0, +3.024e-006
-570.0, +3.024e-006
-568.0, +3.026e-006
-566.0, +3.029e-006
-564.0, +3.033e-006
-562.0, +3.040e-006
-560.0, +3.047e-006
-558.0, +3.053e-006
-556.0, +3.060e-006
-554.0, +3.065e-006
-552.0, +3.070e-006
-550.0, +3.072e-006
-548.0, +3.072e-006
-546.0, +3.072e-006
-544.0, +3.073e-006
-542.0, +3.073e-006
-540.0, +3.073e-006
-538.0, +3.073e-006
-536.0, +3.073e-006
-534.0, +3.074e-006
-532.0, +3.074e-006
-530.0, +3.074e-006
-528.0, +3.074e-006
-526.0, +3.075e-006
-524.0, +3.078e-006
-522.0, +3.078e-006
-520.0, +3.079e-006
-518.0, +3.080e-006
-516.0, +3.084e-006
-514.0, +3.084e-006
-512.0, +3.085e-006
-510.0, +3.084e-006
-508.0, +3.087e-006
-506.0, +3.089e-006
-504.0, +3.090e-006
-502.0, +3.088e-006
-500.0, +3.087e-006
-498.0, +3.086e-006
-496.0, +3.086e-006
-494.0, +3.084e-006
-492.0, +3.081e-006
-490.0, +3.079e-006
-488.0, +3.079e-006
-486.0, +3.079e-006
-484.0, +3.078e-006
-482.0, +3.077e-006
-480.0, +3.076e-006
-478.0, +3.075e-006
-476.0, +3.075e-006
-474.0, +3.074e-006
-472.0, +3.073e-006
-470.0, +3.073e-006
-468.0, +3.073e-006
-466.0, +3.073e-006
-464.0, +3.072e-006
-462.0, +3.071e-006
-460.0, +3.071e-006
-458.0, +3.070e-006
-456.0, +3.067e-006
-454.0, +3.062e-006
-452.0, +3.056e-006
-450.0, +3.051e-006
-448.0, +3.044e-006
-446.0, +3.037e-006
-444.0, +3.032e-006
-442.0, +3.028e-006
-440.0, +3.026e-006
-438.0, +3.025e-006
-436.0, +3.023e-006
-434.0, +3.023e-006
-432.0, +3.023e-006
-430.0, +3.023e-006
-428.0, +3.020e-006
-426.0, +3.017e-006
-424.0, +3.013e-006
-422.0, +3.009e-006
-420.0, +3.003e-006
-418.0, +2.999e-006
-416.0, +2.994e-006
-414.0, +2.991e-006
-412.0, +2.991e-006
-410.0, +2.989e-006
-408.0, +2.988e-006
-406.0, +2.988e-006
-404.0, +2.987e-006
-402.0, +2.986e-006
-400.0, +2.985e-006
-398.0, +2.982e-006
-396.0, +2.982e-006
-394.0, +2.983e-006
-392.0, +2.984e-006
-390.0, +2.985e-006
-388.0, +2.989e-006
-386.0, +2.993e-006
-384.0, +2.997e-006
-382.0, +3.003e-006
-380.0, +3.007e-006
-378.0, +3.012e-006
-376.0, +3.016e-006
-374.0, +3.019e-006
-372.0, +3.022e-006
-370.0, +3.026e-006
-368.0, +3.029e-006
-366.0, +3.036e-006
-364.0, +3.043e-006
-362.0, +3.050e-006
-360.0, +3.057e-006
-358.0, +3.063e-006
-356.0, +3.069e-006
-354.0, +3.077e-006
-352.0, +3.084e-006
-350.0, +3.091e-006
-348.0, +3.099e-006
-346.0, +3.110e-006
-344.0, +3.123e-006
-342.0, +3.138e-006
-340.0, +3.151e-006
-338.0, +3.164e-006
-336.0, +3.178e-006
-334.0, +3.193e-006
-332.0, +3.210e-006
-330.0, +3.224e-006
-328.0, +3.237e-006
-326.0, +3.249e-006
-324.0, +3.258e-006
-322.0, +3.269e-006
-320.0, +3.282e-006
-318.0, +3.289e-006
-316.0, +3.296e-006
-314.0, +3.304e-006
-312.0, +3.316e-006
-310.0, +3.329e-006
-308.0, +3.346e-006
-306.0, +3.360e-006
-304.0, +3.373e-006
-302.0, +3.388e-006
-300.0, +3.406e-006
-298.0, +3.421e-006
-296.0, +3.433e-006
-294.0, +3.440e-006
-292.0, +3.447e-006
-290.0, +3.454e-006
-288.0, +3.462e-006
-286.0, +3.470e-006
-284.0, +3.478e-006
-282.0, +3.485e-006
-280.0, +3.492e-006
-278.0, +3.499e-006
-276.0, +3.506e-006
-274.0, +3.515e-006
-272.0, +3.523e-006
-270.0, +3.533e-006
-268.0, +3.547e-006
-266.0, +3.561e-006
-264.0, +3.574e-006
-262.0, +3.588e-006
-260.0, +3.602e-006
-258.0, +3.615e-006
-256.0, +3.627e-006
-254.0, +3.635e-006
-252.0, +3.642e-006
-250.0, +3.650e-006
-248.0, +3.664e-006
-246.0, +3.674e-006
-244.0, +3.683e-006
-242.0, +3.693e-006
-240.0, +3.707e-006
-238.0, +3.728e-006
-236.0, +3.748e-006
-234.0, +3.763e-006
-232.0, +3.784e-006
-230.0, +3.804e-006
-228.0, +3.823e-006
-226.0, +3.843e-006
-224.0, +3.860e-006
-222.0, +3.881e-006
-220.0, +3.908e-006
-218.0, +3.928e-006
-216.0, +3.956e-006
-214.0, +3.982e-006
-212.0, +4.003e-006
-210.0, +4.028e-006
-208.0, +4.050e-006
-206.0, +4.073e-006
-204.0, +4.101e-006
-202.0, +4.127e-006
-200.0, +4.155e-006
-198.0, +4.185e-006
-196.0, +4.214e-006
-194.0, +4.248e-006
-192.0, +4.280e-006
-190.0, +4.309e-006
-188.0, +4.339e-006
-186.0, +4.368e-006
-184.0, +4.401e-006
-182.0, +4.431e-006
-180.0, +4.466e-006
-178.0, +4.495e-006
-176.0, +4.528e-006
-174.0, +4.558e-006
-172.0, +4.592e-006
-170.0, +4.625e-006
-168.0, +4.664e-006
-166.0, +4.693e-006
-164.0, +4.727e-006
-162.0, +4.758e-006
-160.0, +4.791e-006
-158.0, +4.823e-006
-156.0, +4.859e-006
-154.0, +4.889e-006
-152.0, +4.923e-006
-150.0, +4.956e-006
-148.0, +4.990e-006
-146.0, +5.026e-006
-144.0, +5.064e-006
-142.0, +5.099e-006
-140.0, +5.131e-006
-138.0, +5.166e-006
-136.0, +5.195e-006
-134.0, +5.231e-006
-132.0, +5.265e-006
-130.0, +5.300e-006
-128.0, +5.328e-006
-126.0, +5.364e-006
-124.0, +5.398e-006
-122.0, +5.435e-006
-120.0, +5.469e-006
-118.0, +5.504e-006
-116.0, +5.532e-006
-114.0, +5.566e-006
-112.0, +5.594e-006
-110.0, +5.626e-006
-108.0, +5.659e-006
-106.0, +5.693e-006
-104.0, +5.722e-006
-102.0, +5.756e-006
-100.0, +5.791e-006
-98.0, +5.827e-006
-96.0, +5.858e-006
-94.0, +5.892e-006
-92.0, +5.920e-006
-90.0, +5.955e-006
-88.0, +5.984e-006
-86.0, +6.012e-006
-84.0, +6.046e-006
-82.0, +6.079e-006
-80.0, +6.108e-006
-78.0, +6.137e-006
-76.0, +6.165e-006
-74.0, +6.194e-006
-72.0, +6.228e-006
-70.0, +6.257e-006
-68.0, +6.287e-006
-66.0, +6.316e-006
-64.0, +6.349e-006
-62.0, +6.377e-006
-60.0, +6.413e-006
-58.0, +6.441e-006
-56.0, +6.470e-006
-54.0, +6.498e-006
-52.0, +6.526e-006
-50.0, +6.554e-006
-48.0, +6.583e-006
-46.0, +6.610e-006
-44.0, +6.638e-006
-42.0, +6.664e-006
-40.0, +6.692e-006
-38.0, +6.718e-006
-36.0, +6.744e-006
-34.0, +6.771e-006
-32.0, +6.793e-006
-30.0, +6.815e-006
-28.0, +6.841e-006
-26.0, +6.863e-006
-24.0, +6.889e-006
-22.0, +6.912e-006
-20.0, +6.934e-006
-18.0, +6.955e-006
-16.0, +6.974e-006
-14.0, +6.989e-006
-12.0, +7.009e-006
-10.0, +7.024e-006
-8.0, +7.044e-006
-6.0, +7.064e-006
-4.0, +7.090e-006
-2.0, +7.111e-006
0.0, +7.131e-006
2.0, +7.146e-006
4.0, +7.159e-006
6.0, +7.169e-006
8.0, +7.179e-006
10.0, +7.186e-006
12.0, +7.193e-006
14.0, +7.200e-006
16.0, +7.207e-006
18.0, +7.213e-006
20.0, +7.220e-006
22.0, +7.223e-006
24.0, +7.225e-006
26.0, +7.226e-006
28.0, +7.229e-006
30.0, +7.233e-006
32.0, +7.235e-006
34.0, +7.240e-006
36.0, +7.244e-006
38.0, +7.247e-006
40.0, +7.251e-006
42.0, +7.254e-006
44.0, +7.254e-006
46.0, +7.255e-006
48.0, +7.253e-006
50.0, +7.250e-006
52.0, +7.247e-006
54.0, +7.243e-006
56.0, +7.238e-006
58.0, +7.235e-006
60.0, +7.230e-006
62.0, +7.229e-006
64.0, +7.227e-006
66.0, +7.226e-006
68.0, +7.225e-006
70.0, +7.223e-006
72.0, +7.221e-006
74.0, +7.216e-006
76.0, +7.211e-006
78.0, +7.205e-006
80.0, +7.198e-006
82.0, +7.191e-006
84.0, +7.185e-006
86.0, +7.179e-006
88.0, +7.176e-006
90.0, +7.170e-006
92.0, +7.164e-006
94.0, +7.157e-006
96.0, +7.150e-006
98.0, +7.143e-006
100.0, +7.134e-006
102.0, +7.123e-006
104.0, +7.114e-006
106.0, +7.105e-006
108.0, +7.094e-006
110.0, +7.082e-006
112.0, +7.069e-006
114.0, +7.057e-006
116.0, +7.048e-006
118.0, +7.040e-006
120.0, +7.029e-006
122.0, +7.019e-006
124.0, +7.012e-006
126.0, +7.004e-006
128.0, +6.997e-006
130.0, +6.990e-006
132.0, +6.984e-006
134.0, +6.981e-006
136.0, +6.978e-006
138.0, +6.974e-006
140.0, +6.968e-006
142.0, +6.962e-006
144.0, +6.955e-006
146.0, +6.948e-006
148.0, +6.941e-006
150.0, +6.936e-006
152.0, +6.933e-006
154.0, +6.929e-006
156.0, +6.927e-006
158.0, +6.923e-006
160.0, +6.918e-006
162.0, +6.910e-006
164.0, +6.904e-006
166.0, +6.894e-006
168.0, +6.884e-006
170.0, +6.873e-006
172.0, +6.866e-006
174.0, +6.857e-006
176.0, +6.850e-006
178.0, +6.843e-006
180.0, +6.839e-006
182.0, +6.837e-006
184.0, +6.836e-006
186.0, +6.833e-006
188.0, +6.833e-006
190.0, +6.833e-006
192.0, +6.833e-006
194.0, +6.833e-006
196.0, +6.833e-006
198.0, +6.833e-006
200.0, +6.832e-006
202.0, +6.832e-006
204.0, +6.832e-006
206.0, +6.831e-006
208.0, +6.828e-006
210.0, +6.825e-006
212.0, +6.823e-006
214.0, +6.819e-006
216.0, +6.815e-006
218.0, +6.811e-006
220.0, +6.808e-006
222.0, +6.806e-006
224.0, +6.804e-006
226.0, +6.801e-006
228.0, +6.801e-006
230.0, +6.798e-006
232.0, +6.800e-006
234.0, +6.797e-006
236.0, +6.797e-006
238.0, +6.796e-006
240.0, +6.798e-006
242.0, +6.798e-006
244.0, +6.798e-006
246.0, +6.796e-006
248.0, +6.797e-006
250.0, +6.797e-006
252.0, +6.797e-006
254.0, +6.793e-006
256.0, +6.792e-006
258.0, +6.792e-006
260.0, +6.793e-006
262.0, +6.793e-006
264.0, +6.793e-006
266.0, +6.793e-006
268.0, +6.795e-006
270.0, +6.795e-006
272.0, +6.795e-006
274.0, +6.795e-006
276.0, +6.797e-006
278.0, +6.798e-006
280.0, +6.801e-006
282.0, +6.801e-006
284.0, +6.803e-006
286.0, +6.805e-006
288.0, +6.809e-006
290.0, +6.810e-006
292.0, +6.814e-006
294.0, +6.817e-006
296.0, +6.820e-006
298.0, +6.822e-006
300.0, +6.826e-006
302.0, +6.827e-006
304.0, +6.829e-006
306.0, +6.830e-006
308.0, +6.830e-006
310.0, +6.831e-006
312.0, +6.832e-006
314.0, +6.832e-006
316.0, +6.832e-006
318.0, +6.832e-006
320.0, +6.832e-006
322.0, +6.832e-006
324.0, +6.833e-006
326.0, +6.833e-006
328.0, +6.833e-006
330.0, +6.833e-006
332.0, +6.833e-006
334.0, +6.833e-006
336.0, +6.834e-006
338.0, +6.835e-006
340.0, +6.837e-006
342.0, +6.838e-006
344.0, +6.839e-006
346.0, +6.841e-006
348.0, +6.844e-006
350.0, +6.846e-006
352.0, +6.849e-006
354.0, +6.853e-006
356.0, +6.860e-006
358.0, +6.866e-006
360.0, +6.872e-006
362.0, +6.877e-006
364.0, +6.882e-006
366.0, +6.891e-006
368.0, +6.898e-006
370.0, +6.901e-006
372.0, +6.908e-006
374.0, +6.915e-006
376.0, +6.921e-006
378.0, +6.926e-006
380.0, +6.927e-006
382.0, +6.929e-006
384.0, +6.931e-006
386.0, +6.932e-006
388.0, +6.933e-006
390.0, +6.935e-006
392.0, +6.938e-006
394.0, +6.945e-006
396.0, +6.951e-006
398.0, +6.958e-006
400.0, +6.965e-006
402.0, +6.971e-006
404.0, +6.981e-006
406.0, +6.985e-006
408.0, +6.987e-006
410.0, +6.993e-006
412.0, +7.000e-006
414.0, +7.007e-006
416.0, +7.015e-006
418.0, +7.019e-006
420.0, +7.030e-006
422.0, +7.042e-006
424.0, +7.050e-006
426.0, +7.061e-006
428.0, +7.074e-006
430.0, +7.087e-006
432.0, +7.099e-006
434.0, +7.110e-006
436.0, +7.123e-006
438.0, +7.136e-006
440.0, +7.146e-006
442.0, +7.154e-006
444.0, +7.163e-006
446.0, +7.175e-006
448.0, +7.187e-006
450.0, +7.196e-006
452.0, +7.205e-006
454.0, +7.217e-006
456.0, +7.233e-006
458.0, +7.252e-006
460.0, +7.268e-006
462.0, +7.283e-006
464.0, +7.303e-006
466.0, +7.322e-006
468.0, +7.338e-006
470.0, +7.350e-006
472.0, +7.363e-006
474.0, +7.378e-006
476.0, +7.393e-006
478.0, +7.407e-006
480.0, +7.422e-006
482.0, +7.441e-006
484.0, +7.461e-006
486.0, +7.476e-006
488.0, +7.494e-006
490.0, +7.513e-006
492.0, +7.527e-006
494.0, +7.543e-006
496.0, +7.557e-006
498.0, +7.571e-006
500.0, +7.586e-006
502.0, +7.600e-006
504.0, +7.616e-006
506.0, +7.637e-006
508.0, +7.656e-006
510.0, +7.675e-006
512.0, +7.696e-006
514.0, +7.715e-006
516.0, +7.733e-006
518.0, +7.750e-006
520.0, +7.764e-006
522.0, +7.778e-006
524.0, +7.792e-006
526.0, +7.808e-006
528.0, +7.829e-006
530.0, +7.850e-006
532.0, +7.872e-006
534.0, +7.893e-006
536.0, +7.914e-006
538.0, +7.937e-006
540.0, +7.955e-006
542.0, +7.969e-006
544.0, +7.988e-006
546.0, +8.008e-006
548.0, +8.029e-006
550.0, +8.052e-006
552.0, +8.075e-006
554.0, +8.096e-006
556.0, +8.117e-006
558.0, +8.139e-006
560.0, +8.154e-006
562.0, +8.170e-006
564.0, +8.190e-006
566.0, +8.211e-006
568.0, +8.231e-006
570.0, +8.253e-006
572.0, +8.274e-006
574.0, +8.295e-006
576.0, +8.313e-006
578.0, +8.328e-006
580.0, +8.343e-006
582.0, +8.357e-006
584.0, +8.371e-006
586.0, +8.385e-006
588.0, +8.404e-006
590.0, +8.425e-006
592.0, +8.444e-006
594.0, +8.460e-006
596.0, +8.481e-006
598.0, +8.501e-006
600.0, +8.514e-006
602.0, +8.524e-006
604.0, +8.536e-006
606.0, +8.551e-006
608.0, +8.567e-006
610.0, +8.581e-006
612.0, +8.595e-006
614.0, +8.609e-006
616.0, +8.626e-006
618.0, +8.642e-006
620.0, +8.656e-006
622.0, +8.667e-006
624.0, +8.679e-006
626.0, +8.693e-006
628.0, +8.707e-006
630.0, +8.716e-006
632.0, +8.724e-006
634.0, +8.737e-006
636.0, +8.749e-006
638.0, +8.758e-006
640.0, +8.765e-006
642.0, +8.776e-006
644.0, +8.794e-006
646.0, +8.813e-006
648.0, +8.828e-006
650.0, +8.843e-006
652.0, +8.863e-006
654.0, +8.884e-006
656.0, +8.901e-006
658.0, +8.912e-006
660.0, +8.927e-006
662.0, +8.944e-006
664.0, +8.964e-006
666.0, +8.983e-006
668.0, +9.004e-006
670.0, +9.030e-006
672.0, +9.057e-006
674.0, +9.079e-006
676.0, +9.104e-006
678.0, +9.127e-006
680.0, +9.156e-006
682.0, +9.185e-006
684.0, +9.214e-006
686.0, +9.244e-006
688.0, +9.284e-006
690.0, +9.323e-006
692.0, +9.365e-006
694.0, +9.403e-006
696.0, +9.443e-006
698.0, +9.491e-006
700.0, +9.545e-006
702.0, +9.593e-006
704.0, +9.650e-006
706.0, +9.710e-006
708.0, +9.773e-006
710.0, +9.844e-006
712.0, +9.914e-006
714.0, +9.991e-006
716.0, +1.007e-005
718.0, +1.016e-005
720.0, +1.025e-005
722.0, +1.035e-005
724.0, +1.044e-005
726.0, +1.055e-005
728.0, +1.066e-005
730.0, +1.077e-005
732.0, +1.089e-005
734.0, +1.102e-005
736.0, +1.114e-005
738.0, +1.128e-005
740.0, +1.142e-005
742.0, +1.156e-005
744.0, +1.171e-005
746.0, +1.186e-005
748.0, +1.201e-005
750.0, +1.218e-005
752.0, +1.235e-005
754.0, +1.252e-005
756.0, +1.269e-005
758.0, +1.287e-005
760.0, +1.305e-005
762.0, +1.324e-005
764.0, +1.343e-005
766.0, +1.362e-005
768.0, +1.382e-005
770.0, +1.402e-005
772.0, +1.423e-005
774.0, +1.443e-005
776.0, +1.464e-005
778.0, +1.485e-005
780.0, +1.507e-005
782.0, +1.529e-005
784.0, +1.551e-005
786.0, +1.572e-005
788.0, +1.595e-005
790.0, +1.617e-005
792.0, +1.640e-005
794.0, +1.662e-005
796.0, +1.685e-005
798.0, +1.708e-005
800.0, +1.731e-005
802.0, +1.754e-005
804.0, +1.777e-005
806.0, +1.800e-005
808.0, +1.823e-005
810.0, +1.846e-005
812.0, +1.868e-005
814.0, +1.891e-005
816.0, +1.915e-005
818.0, +1.938e-005
820.0, +1.960e-005
822.0, +1.983e-005
824.0, +2.006e-005
826.0, +2.028e-005
828.0, +2.050e-005
830.0, +2.071e-005
832.0, +2.093e-005
834.0, +2.114e-005
836.0, +2.136e-005
838.0, +2.157e-005
840.0, +2.177e-005
842.0, +2.198e-005
844.0, +2.217e-005
846.0, +2.237e-005
848.0, +2.257e-005
850.0, +2.276e-005
852.0, +2.295e-005
854.0, +2.313e-005
856.0, +2.331e-005
858.0, +2.348e-005
860.0, +2.365e-005
862.0, +2.382e-005
864.0, +2.399e-005
866.0, +2.415e-005
868.0, +2.431e-005
870.0, +2.447e-005
872.0, +2.462e-005
874.0, +2.477e-005
876.0, +2.491e-005
878.0, +2.505e-005
880.0, +2.519e-005
882.0, +2.532e-005
884.0, +2.545e-005
886.0, +2.557e-005
888.0, +2.570e-005
890.0, +2.581e-005
892.0, +2.592e-005
894.0, +2.604e-005
896.0, +2.614e-005
898.0, +2.625e-005
900.0, +2.635e-005
902.0, +2.645e-005
904.0, +2.655e-005
906.0, +2.664e-005
908.0, +2.672e-005
910.0, +2.681e-005
912.0, +2.689e-005
914.0, +2.697e-005
916.0, +2.705e-005
918.0, +2.713e-005
920.0, +2.720e-005
922.0, +2.728e-005
924.0, +2.734e-005
926.0, +2.741e-005
928.0, +2.747e-005
930.0, +2.753e-005
932.0, +2.759e-005
934.0, +2.765e-005
936.0, +2.770e-005
938.0, +2.775e-005
940.0, +2.780e-005
942.0, +2.785e-005
944.0, +2.790e-005
946.0, +2.795e-005
948.0, +2.799e-005
950.0, +2.803e-005
952.0, +2.807e-005
954.0, +2.812e-005
956.0, +2.816e-005
958.0, +2.819e-005
960.0, +2.823e-005
962.0, +2.826e-005
964.0, +2.830e-005
966.0, +2.833e-005
968.0, +2.836e-005
970.0, +2.839e-005
972.0, +2.842e-005
974.0, +2.845e-005
976.0, +2.849e-005
978.0, +2.852e-005
980.0, +2.855e-005
982.0, +2.857e-005
984.0, +2.860e-005
986.0, +2.863e-005
988.0, +2.866e-005
990.0, +2.868e-005
992.0, +2.871e-005
994.0, +2.874e-005
996.0, +2.876e-005
998.0, +2.879e-005
1000.0, +2.882e-005
1002.0, +2.885e-005
1004.0, +2.888e-005
1006.0, +2.891e-005
1008.0, +2.894e-005
1010.0, +2.896e-005
1012.0, +2.899e-005
1014.0, +2.902e-005
1016.0, +2.905e-005
1018.0, +2.908e-005
1020.0, +2.911e-005
1022.0, +2.914e-005
1024.0, +2.917e-005
1026.0, +2.921e-005
1028.0, +2.924e-005
1030.0, +2.928e-005
1032.0, +2.932e-005
1034.0, +2.935e-005
1036.0, +2.938e-005
1038.0, +2.941e-005
1040.0, +2.945e-005
1042.0, +2.948e-005
1044.0, +2.952e-005
1046.0, +2.955e-005
1048.0, +2.958e-005
1050.0, +2.962e-005
1052.0, +2.966e-005
1054.0, +2.970e-005
1056.0, +2.973e-005
1058.0, +2.977e-005
1060.0, +2.980e-005
1062.0, +2.984e-005
1064.0, +2.988e-005
1066.0, +2.991e-005
1068.0, +2.994e-005
1070.0, +2.998e-005
1072.0, +3.001e-005
1074.0, +3.006e-005
1076.0, +3.009e-005
1078.0, +3.013e-005
1080.0, +3.016e-005
1082.0, +3.019e-005
1084.0, +3.023e-005
1086.0, +3.027e-005
1088.0, +3.030e-005
1090.0, +3.033e-005
1092.0, +3.037e-005
1094.0, +3.040e-005
1096.0, +3.044e-005
1098.0, +3.047e-005
1100.0, +3.050e-005
1102.0, +3.053e-005
1104.0, +3.056e-005
1106.0, +3.058e-005
1108.0, +3.061e-005
1110.0, +3.064e-005
1112.0, +3.067e-005
1114.0, +3.070e-005
1116.0, +3.073e-005
1118.0, +3.076e-005
1120.0, +3.080e-005
1122.0, +3.083e-005
1124.0, +3.086e-005
1126.0, +3.090e-005
1128.0, +3.093e-005
1130.0, +3.096e-005
1132.0, +3.099e-005
1134.0, +3.103e-005
1136.0, +3.106e-005
1138.0, +3.110e-005
1140.0, +3.113e-005
1142.0, +3.116e-005
1144.0, +3.121e-005
1146.0, +3.125e-005
1148.0, +3.129e-005
1150.0, +3.132e-005
1152.0, +3.137e-005
1154.0, +3.142e-005
1156.0, +3.147e-005
1158.0, +3.151e-005
1160.0, +3.156e-005
1162.0, +3.161e-005
1164.0, +3.167e-005
1166.0, +3.173e-005
1168.0, +3.179e-005
1170.0, +3.185e-005
1172.0, +3.192e-005
1174.0, +3.198e-005
1176.0, +3.204e-005
1178.0, +3.211e-005
1180.0, +3.219e-005
1182.0, +3.226e-005
1184.0, +3.234e-005
1186.0, +3.243e-005
1188.0, +3.251e-005
1190.0, +3.261e-005
1192.0, +3.270e-005
1194.0, +3.279e-005
1196.0, +3.289e-005
1198.0, +3.300e-005
1200.0, +3.310e-005
1202.0, +3.322e-005
1204.0, +3.334e-005
1206.0, +3.346e-005
1208.0, +3.359e-005
1210.0, +3.372e-005
1212.0, +3.386e-005
1214.0, +3.401e-005
1216.0, +3.417e-005
1218.0, +3.433e-005
1220.0, +3.450e-005
1222.0, +3.468e-005
1224.0, +3.487e-005
1226.0, +3.507e-005
1228.0, +3.528e-005
1230.0, +3.549e-005
1232.0, +3.572e-005
1234.0, +3.597e-005
1236.0, +3.623e-005
1238.0, +3.649e-005
1240.0, +3.677e-005
1242.0, +3.707e-005
1244.0, +3.739e-005
1246.0, +3.772e-005
1248.0, +3.807e-005
1250.0, +3.844e-005
1252.0, +3.883e-005
1254.0, +3.925e-005
1256.0, +3.969e-005
1258.0, +4.015e-005
1260.0, +4.064e-005
1262.0, +4.117e-005
1264.0, +4.172e-005
1266.0, +4.231e-005
1268.0, +4.294e-005
1270.0, +4.360e-005
1272.0, +4.431e-005
1274.0, +4.505e-005
1276.0, +4.585e-005
1278.0, +4.671e-005
1280.0, +4.761e-005
1282.0, +4.857e-005
1284.0, +4.960e-005
1286.0, +5.069e-005
1288.0, +5.186e-005
1290.0, +5.310e-005
1292.0, +5.442e-005
1294.0, +5.583e-005
1296.0, +5.732e-005
1298.0, +5.890e-005
1300.0, +6.057e-005
1302.0, +6.234e-005
1304.0, +6.421e-005
1306.0, +6.617e-005
1308.0, +6.824e-005
1310.0, +7.041e-005
1312.0, +7.269e-005
1314.0, +7.506e-005
1316.0, +7.755e-005
1318.0, +8.014e-005
1320.0, +8.284e-005
1322.0, +8.563e-005
1324.0, +8.853e-005
1326.0, +9.140e-005
1328.0, +9.388e-005
1330.0, +9.596e-005
1332.0, +9.763e-005
1334.0, +9.887e-005
1336.0, +9.966e-005
1338.0, +1.000e-004
1340.0, +1.000e-004
1342.0, +1.000e-004
1344.0, +1.000e-004
1346.0, +1.000e-004
1348.0, +1.000e-004
1350.0, +1.000e-004
1352.0, +1.000e-004
1354.0, +1.000e-004
1356.0, +1.000e-004
1358.0, +1.000e-004
1360.0, +1.000e-004
1362.0, +1.000e-004
1364.0, +1.000e-004
1366.0, +1.000e-004
1368.0, +1.000e-004
1370.0, +1.000e-004
1372.0, +1.000e-004
1374.0, +1.000e-004
1376.0, +1.000e-004
1378.0, +1.000e-004
1380.0, +1.000e-004
1382.0, +1.000e-004
1384.0, +1.000e-004
1386.0, +1.000e-004
1388.0, +1.000e-004
1390.0, +1.000e-004
1392.0, +1.000e-004
1394.0, +1.000e-004
1396.0, +1.000e-004
1398.0, +1.000e-004
1400.0, +1.000e-004
1402.0, +1.000e-004
1404.0, +1.000e-004
1406.0, +1.000e-004
1408.0, +1.000e-004
1410.0, +1.000e-004
1412.0, +1.000e-004
1414.0, +1.000e-004
1416.0, +1.000e-004
1418.0, +1.000e-004
1420.0, +1.000e-004
1422.0, +1.000e-004
1424.0, +1.000e-004
1426.0, +1.000e-004
1428.0, +1.000e-004
1430.0, +1.000e-004
1432.0, +1.000e-004
1434.0, +1.000e-004
1436.0, +1.000e-004
1438.0, +1.000e-004
1440.0, +1.000e-004
1442.0, +1.000e-004
1444.0, +1.000e-004
1446.0, +1.000e-004
1448.0, +1.000e-004
1450.0, +1.000e-004
1452.0, +1.000e-004
1454.0, +1.000e-004
1456.0, +1.000e-004
1458.0, +1.000e-004
1460.0, +1.000e-004
1462.0, +1.000e-004
1464.0, +1.000e-004
1466.0, +1.000e-004
1468.0, +1.000e-004
1470.0, +1.000e-004
1472.0, +1.000e-004
1474.0, +1.000e-004
1476.0, +1.000e-004
1478.0, +1.000e-004
1480.0, +1.000e-004
1482.0, +1.000e-004
1484.0, +1.000e-004
1486.0, +1.000e-004
1488.0, +1.000e-004
1490.0, +1.000e-004
1492.0, +1.000e-004
1494.0, +1.000e-004
1496.0, +1.000e-004
1498.0, +1.000e-004
1500.0, +1.000e-004
*
**
