# Supplementary material for: DFT and CV data of 4-phenyl-substituted dichloro(bis{2-[1-(phenyl)-1H-1,2,3-triazol-4-yl-κN3]pyridine-κN})iron(II) coordination compounds
Source: Data Brief. 2018 Oct 27;21:1458–71. doi: 10.1016/j.dib.2018.10.085 (PMC6234228; doi:10.1016/j.dib.2018.10.085)
Supplement: Supplementary file 4 — Supplementary material. [file mmc4.zip › Fe_CV_raw_data/FeL3-2/T2.TXT]

Date: 10-Apr-2017
Time: 14:23:07
Label: 
Cyclic Voltammetry

Exp. Conditions:
Init E (mV) = 0
High E (mV) = 1050
Low E (mV) = -2000
Init P/N = P
V (mV/sec) = 100
Number of Segments = 3
Sample Interval (mV) = 2
Quiet Time (sec) = 2
Sensitivity (A/V) = 1E-5

3 Sets of Data
Total Number of Data Points = 3575
##
Potential (mV), Current (A)

Segment = 1
Positive
Number of Data Points = 525
#
2.0, +2.837e-006
4.0, +2.933e-006
6.0, +2.986e-006
8.0, +3.040e-006
10.0, +3.095e-006
12.0, +3.144e-006
14.0, +3.186e-006
16.0, +3.220e-006
18.0, +3.254e-006
20.0, +3.293e-006
22.0, +3.323e-006
24.0, +3.354e-006
26.0, +3.382e-006
28.0, +3.408e-006
30.0, +3.435e-006
32.0, +3.462e-006
34.0, +3.476e-006
36.0, +3.495e-006
38.0, +3.513e-006
40.0, +3.533e-006
42.0, +3.554e-006
44.0, +3.569e-006
46.0, +3.586e-006
48.0, +3.607e-006
50.0, +3.623e-006
52.0, +3.635e-006
54.0, +3.643e-006
56.0, +3.650e-006
58.0, +3.660e-006
60.0, +3.671e-006
62.0, +3.678e-006
64.0, +3.685e-006
66.0, +3.692e-006
68.0, +3.698e-006
70.0, +3.705e-006
72.0, +3.711e-006
74.0, +3.716e-006
76.0, +3.724e-006
78.0, +3.733e-006
80.0, +3.741e-006
82.0, +3.751e-006
84.0, +3.765e-006
86.0, +3.777e-006
88.0, +3.786e-006
90.0, +3.792e-006
92.0, +3.797e-006
94.0, +3.803e-006
96.0, +3.806e-006
98.0, +3.808e-006
100.0, +3.809e-006
102.0, +3.811e-006
104.0, +3.814e-006
106.0, +3.819e-006
108.0, +3.826e-006
110.0, +3.833e-006
112.0, +3.838e-006
114.0, +3.843e-006
116.0, +3.848e-006
118.0, +3.852e-006
120.0, +3.854e-006
122.0, +3.854e-006
124.0, +3.854e-006
126.0, +3.854e-006
128.0, +3.854e-006
130.0, +3.855e-006
132.0, +3.855e-006
134.0, +3.856e-006
136.0, +3.856e-006
138.0, +3.858e-006
140.0, +3.860e-006
142.0, +3.863e-006
144.0, +3.866e-006
146.0, +3.871e-006
148.0, +3.877e-006
150.0, +3.884e-006
152.0, +3.888e-006
154.0, +3.893e-006
156.0, +3.898e-006
158.0, +3.903e-006
160.0, +3.906e-006
162.0, +3.908e-006
164.0, +3.911e-006
166.0, +3.915e-006
168.0, +3.919e-006
170.0, +3.925e-006
172.0, +3.930e-006
174.0, +3.935e-006
176.0, +3.939e-006
178.0, +3.943e-006
180.0, +3.946e-006
182.0, +3.949e-006
184.0, +3.949e-006
186.0, +3.952e-006
188.0, +3.955e-006
190.0, +3.957e-006
192.0, +3.962e-006
194.0, +3.968e-006
196.0, +3.973e-006
198.0, +3.980e-006
200.0, +3.986e-006
202.0, +3.991e-006
204.0, +3.996e-006
206.0, +3.997e-006
208.0, +3.999e-006
210.0, +4.000e-006
212.0, +4.001e-006
214.0, +4.002e-006
216.0, +4.002e-006
218.0, +4.003e-006
220.0, +4.005e-006
222.0, +4.007e-006
224.0, +4.010e-006
226.0, +4.013e-006
228.0, +4.018e-006
230.0, +4.025e-006
232.0, +4.031e-006
234.0, +4.036e-006
236.0, +4.041e-006
238.0, +4.045e-006
240.0, +4.049e-006
242.0, +4.049e-006
244.0, +4.049e-006
246.0, +4.050e-006
248.0, +4.050e-006
250.0, +4.050e-006
252.0, +4.050e-006
254.0, +4.050e-006
256.0, +4.051e-006
258.0, +4.051e-006
260.0, +4.053e-006
262.0, +4.054e-006
264.0, +4.055e-006
266.0, +4.060e-006
268.0, +4.065e-006
270.0, +4.070e-006
272.0, +4.076e-006
274.0, +4.082e-006
276.0, +4.088e-006
278.0, +4.093e-006
280.0, +4.096e-006
282.0, +4.098e-006
284.0, +4.099e-006
286.0, +4.099e-006
288.0, +4.099e-006
290.0, +4.099e-006
292.0, +4.099e-006
294.0, +4.099e-006
296.0, +4.100e-006
298.0, +4.101e-006
300.0, +4.103e-006
302.0, +4.105e-006
304.0, +4.108e-006
306.0, +4.112e-006
308.0, +4.119e-006
310.0, +4.126e-006
312.0, +4.133e-006
314.0, +4.140e-006
316.0, +4.150e-006
318.0, +4.160e-006
320.0, +4.170e-006
322.0, +4.177e-006
324.0, +4.183e-006
326.0, +4.189e-006
328.0, +4.193e-006
330.0, +4.196e-006
332.0, +4.196e-006
334.0, +4.197e-006
336.0, +4.197e-006
338.0, +4.199e-006
340.0, +4.203e-006
342.0, +4.205e-006
344.0, +4.209e-006
346.0, +4.215e-006
348.0, +4.222e-006
350.0, +4.228e-006
352.0, +4.233e-006
354.0, +4.237e-006
356.0, +4.241e-006
358.0, +4.244e-006
360.0, +4.245e-006
362.0, +4.245e-006
364.0, +4.245e-006
366.0, +4.247e-006
368.0, +4.248e-006
370.0, +4.251e-006
372.0, +4.254e-006
374.0, +4.259e-006
376.0, +4.264e-006
378.0, +4.271e-006
380.0, +4.277e-006
382.0, +4.282e-006
384.0, +4.288e-006
386.0, +4.294e-006
388.0, +4.301e-006
390.0, +4.309e-006
392.0, +4.315e-006
394.0, +4.322e-006
396.0, +4.330e-006
398.0, +4.337e-006
400.0, +4.344e-006
402.0, +4.351e-006
404.0, +4.360e-006
406.0, +4.367e-006
408.0, +4.374e-006
410.0, +4.381e-006
412.0, +4.388e-006
414.0, +4.396e-006
416.0, +4.405e-006
418.0, +4.412e-006
420.0, +4.418e-006
422.0, +4.425e-006
424.0, +4.431e-006
426.0, +4.438e-006
428.0, +4.443e-006
430.0, +4.448e-006
432.0, +4.455e-006
434.0, +4.462e-006
436.0, +4.470e-006
438.0, +4.477e-006
440.0, +4.486e-006
442.0, +4.497e-006
444.0, +4.508e-006
446.0, +4.517e-006
448.0, +4.531e-006
450.0, +4.545e-006
452.0, +4.558e-006
454.0, +4.572e-006
456.0, +4.586e-006
458.0, +4.599e-006
460.0, +4.610e-006
462.0, +4.617e-006
464.0, +4.626e-006
466.0, +4.637e-006
468.0, +4.650e-006
470.0, +4.657e-006
472.0, +4.668e-006
474.0, +4.683e-006
476.0, +4.701e-006
478.0, +4.719e-006
480.0, +4.736e-006
482.0, +4.750e-006
484.0, +4.770e-006
486.0, +4.787e-006
488.0, +4.801e-006
490.0, +4.812e-006
492.0, +4.826e-006
494.0, +4.839e-006
496.0, +4.852e-006
498.0, +4.861e-006
500.0, +4.878e-006
502.0, +4.899e-006
504.0, +4.919e-006
506.0, +4.937e-006
508.0, +4.958e-006
510.0, +4.980e-006
512.0, +5.000e-006
514.0, +5.018e-006
516.0, +5.032e-006
518.0, +5.052e-006
520.0, +5.070e-006
522.0, +5.091e-006
524.0, +5.113e-006
526.0, +5.139e-006
528.0, +5.160e-006
530.0, +5.181e-006
532.0, +5.204e-006
534.0, +5.223e-006
536.0, +5.243e-006
538.0, +5.265e-006
540.0, +5.286e-006
542.0, +5.310e-006
544.0, +5.337e-006
546.0, +5.358e-006
548.0, +5.385e-006
550.0, +5.413e-006
552.0, +5.439e-006
554.0, +5.460e-006
556.0, +5.486e-006
558.0, +5.507e-006
560.0, +5.535e-006
562.0, +5.556e-006
564.0, +5.575e-006
566.0, +5.596e-006
568.0, +5.616e-006
570.0, +5.637e-006
572.0, +5.665e-006
574.0, +5.686e-006
576.0, +5.712e-006
578.0, +5.737e-006
580.0, +5.759e-006
582.0, +5.787e-006
584.0, +5.809e-006
586.0, +5.830e-006
588.0, +5.854e-006
590.0, +5.876e-006
592.0, +5.899e-006
594.0, +5.926e-006
596.0, +5.947e-006
598.0, +5.966e-006
600.0, +5.987e-006
602.0, +6.005e-006
604.0, +6.023e-006
606.0, +6.043e-006
608.0, +6.064e-006
610.0, +6.086e-006
612.0, +6.113e-006
614.0, +6.134e-006
616.0, +6.155e-006
618.0, +6.175e-006
620.0, +6.195e-006
622.0, +6.209e-006
624.0, +6.223e-006
626.0, +6.234e-006
628.0, +6.254e-006
630.0, +6.275e-006
632.0, +6.297e-006
634.0, +6.318e-006
636.0, +6.338e-006
638.0, +6.359e-006
640.0, +6.382e-006
642.0, +6.397e-006
644.0, +6.411e-006
646.0, +6.422e-006
648.0, +6.440e-006
650.0, +6.461e-006
652.0, +6.482e-006
654.0, +6.501e-006
656.0, +6.522e-006
658.0, +6.543e-006
660.0, +6.566e-006
662.0, +6.583e-006
664.0, +6.597e-006
666.0, +6.613e-006
668.0, +6.633e-006
670.0, +6.654e-006
672.0, +6.675e-006
674.0, +6.699e-006
676.0, +6.720e-006
678.0, +6.743e-006
680.0, +6.768e-006
682.0, +6.786e-006
684.0, +6.808e-006
686.0, +6.835e-006
688.0, +6.858e-006
690.0, +6.886e-006
692.0, +6.913e-006
694.0, +6.940e-006
696.0, +6.973e-006
698.0, +7.007e-006
700.0, +7.039e-006
702.0, +7.073e-006
704.0, +7.108e-006
706.0, +7.144e-006
708.0, +7.186e-006
710.0, +7.229e-006
712.0, +7.271e-006
714.0, +7.318e-006
716.0, +7.373e-006
718.0, +7.428e-006
720.0, +7.490e-006
722.0, +7.553e-006
724.0, +7.616e-006
726.0, +7.686e-006
728.0, +7.759e-006
730.0, +7.836e-006
732.0, +7.918e-006
734.0, +8.007e-006
736.0, +8.098e-006
738.0, +8.199e-006
740.0, +8.304e-006
742.0, +8.411e-006
744.0, +8.522e-006
746.0, +8.643e-006
748.0, +8.763e-006
750.0, +8.894e-006
752.0, +9.030e-006
754.0, +9.163e-006
756.0, +9.310e-006
758.0, +9.456e-006
760.0, +9.610e-006
762.0, +9.775e-006
764.0, +9.938e-006
766.0, +1.011e-005
768.0, +1.029e-005
770.0, +1.047e-005
772.0, +1.066e-005
774.0, +1.084e-005
776.0, +1.104e-005
778.0, +1.124e-005
780.0, +1.144e-005
782.0, +1.165e-005
784.0, +1.186e-005
786.0, +1.207e-005
788.0, +1.230e-005
790.0, +1.252e-005
792.0, +1.275e-005
794.0, +1.299e-005
796.0, +1.322e-005
798.0, +1.347e-005
800.0, +1.372e-005
802.0, +1.397e-005
804.0, +1.422e-005
806.0, +1.448e-005
808.0, +1.474e-005
810.0, +1.500e-005
812.0, +1.527e-005
814.0, +1.554e-005
816.0, +1.582e-005
818.0, +1.610e-005
820.0, +1.638e-005
822.0, +1.667e-005
824.0, +1.695e-005
826.0, +1.724e-005
828.0, +1.752e-005
830.0, +1.781e-005
832.0, +1.809e-005
834.0, +1.838e-005
836.0, +1.867e-005
838.0, +1.897e-005
840.0, +1.926e-005
842.0, +1.955e-005
844.0, +1.983e-005
846.0, +2.013e-005
848.0, +2.042e-005
850.0, +2.071e-005
852.0, +2.100e-005
854.0, +2.130e-005
856.0, +2.158e-005
858.0, +2.187e-005
860.0, +2.216e-005
862.0, +2.244e-005
864.0, +2.273e-005
866.0, +2.300e-005
868.0, +2.328e-005
870.0, +2.356e-005
872.0, +2.383e-005
874.0, +2.410e-005
876.0, +2.437e-005
878.0, +2.463e-005
880.0, +2.489e-005
882.0, +2.514e-005
884.0, +2.539e-005
886.0, +2.564e-005
888.0, +2.588e-005
890.0, +2.612e-005
892.0, +2.636e-005
894.0, +2.659e-005
896.0, +2.682e-005
898.0, +2.704e-005
900.0, +2.727e-005
902.0, +2.749e-005
904.0, +2.770e-005
906.0, +2.790e-005
908.0, +2.810e-005
910.0, +2.829e-005
912.0, +2.849e-005
914.0, +2.867e-005
916.0, +2.885e-005
918.0, +2.903e-005
920.0, +2.920e-005
922.0, +2.937e-005
924.0, +2.953e-005
926.0, +2.968e-005
928.0, +2.983e-005
930.0, +2.997e-005
932.0, +3.011e-005
934.0, +3.024e-005
936.0, +3.038e-005
938.0, +3.050e-005
940.0, +3.062e-005
942.0, +3.073e-005
944.0, +3.084e-005
946.0, +3.095e-005
948.0, +3.105e-005
950.0, +3.114e-005
952.0, +3.123e-005
954.0, +3.132e-005
956.0, +3.140e-005
958.0, +3.148e-005
960.0, +3.155e-005
962.0, +3.162e-005
964.0, +3.169e-005
966.0, +3.176e-005
968.0, +3.182e-005
970.0, +3.187e-005
972.0, +3.193e-005
974.0, +3.198e-005
976.0, +3.202e-005
978.0, +3.207e-005
980.0, +3.211e-005
982.0, +3.215e-005
984.0, +3.218e-005
986.0, +3.221e-005
988.0, +3.224e-005
990.0, +3.227e-005
992.0, +3.230e-005
994.0, +3.232e-005
996.0, +3.235e-005
998.0, +3.237e-005
1000.0, +3.239e-005
1002.0, +3.241e-005
1004.0, +3.243e-005
1006.0, +3.245e-005
1008.0, +3.247e-005
1010.0, +3.248e-005
1012.0, +3.250e-005
1014.0, +3.252e-005
1016.0, +3.253e-005
1018.0, +3.255e-005
1020.0, +3.256e-005
1022.0, +3.257e-005
1024.0, +3.258e-005
1026.0, +3.259e-005
1028.0, +3.260e-005
1030.0, +3.262e-005
1032.0, +3.263e-005
1034.0, +3.265e-005
1036.0, +3.266e-005
1038.0, +3.267e-005
1040.0, +3.269e-005
1042.0, +3.271e-005
1044.0, +3.272e-005
1046.0, +3.274e-005
1048.0, +3.275e-005
1050.0, +3.276e-005
*
Segment = 2
Negative
Number of Data Points = 1525
#
1048.0, +3.154e-005
1046.0, +3.094e-005
1044.0, +3.048e-005
1042.0, +3.005e-005
1040.0, +2.961e-005
1038.0, +2.920e-005
1036.0, +2.882e-005
1034.0, +2.846e-005
1032.0, +2.812e-005
1030.0, +2.779e-005
1028.0, +2.747e-005
1026.0, +2.715e-005
1024.0, +2.685e-005
1022.0, +2.656e-005
1020.0, +2.626e-005
1018.0, +2.598e-005
1016.0, +2.570e-005
1014.0, +2.543e-005
1012.0, +2.516e-005
1010.0, +2.490e-005
1008.0, +2.464e-005
1006.0, +2.439e-005
1004.0, +2.413e-005
1002.0, +2.388e-005
1000.0, +2.362e-005
998.0, +2.337e-005
996.0, +2.312e-005
994.0, +2.288e-005
992.0, +2.263e-005
990.0, +2.238e-005
988.0, +2.214e-005
986.0, +2.190e-005
984.0, +2.165e-005
982.0, +2.140e-005
980.0, +2.116e-005
978.0, +2.091e-005
976.0, +2.066e-005
974.0, +2.042e-005
972.0, +2.017e-005
970.0, +1.992e-005
968.0, +1.968e-005
966.0, +1.943e-005
964.0, +1.919e-005
962.0, +1.893e-005
960.0, +1.868e-005
958.0, +1.844e-005
956.0, +1.818e-005
954.0, +1.793e-005
952.0, +1.768e-005
950.0, +1.743e-005
948.0, +1.718e-005
946.0, +1.692e-005
944.0, +1.667e-005
942.0, +1.642e-005
940.0, +1.617e-005
938.0, +1.592e-005
936.0, +1.567e-005
934.0, +1.542e-005
932.0, +1.517e-005
930.0, +1.492e-005
928.0, +1.467e-005
926.0, +1.442e-005
924.0, +1.417e-005
922.0, +1.392e-005
920.0, +1.367e-005
918.0, +1.342e-005
916.0, +1.318e-005
914.0, +1.293e-005
912.0, +1.270e-005
910.0, +1.246e-005
908.0, +1.222e-005
906.0, +1.199e-005
904.0, +1.176e-005
902.0, +1.153e-005
900.0, +1.130e-005
898.0, +1.106e-005
896.0, +1.083e-005
894.0, +1.061e-005
892.0, +1.038e-005
890.0, +1.016e-005
888.0, +9.946e-006
886.0, +9.732e-006
884.0, +9.525e-006
882.0, +9.320e-006
880.0, +9.116e-006
878.0, +8.914e-006
876.0, +8.714e-006
874.0, +8.517e-006
872.0, +8.325e-006
870.0, +8.132e-006
868.0, +7.939e-006
866.0, +7.752e-006
864.0, +7.569e-006
862.0, +7.386e-006
860.0, +7.206e-006
858.0, +7.031e-006
856.0, +6.862e-006
854.0, +6.695e-006
852.0, +6.531e-006
850.0, +6.371e-006
848.0, +6.218e-006
846.0, +6.063e-006
844.0, +5.911e-006
842.0, +5.758e-006
840.0, +5.611e-006
838.0, +5.465e-006
836.0, +5.319e-006
834.0, +5.180e-006
832.0, +5.041e-006
830.0, +4.904e-006
828.0, +4.776e-006
826.0, +4.650e-006
824.0, +4.526e-006
822.0, +4.407e-006
820.0, +4.288e-006
818.0, +4.176e-006
816.0, +4.062e-006
814.0, +3.954e-006
812.0, +3.843e-006
810.0, +3.743e-006
808.0, +3.639e-006
806.0, +3.542e-006
804.0, +3.445e-006
802.0, +3.353e-006
800.0, +3.263e-006
798.0, +3.179e-006
796.0, +3.092e-006
794.0, +3.014e-006
792.0, +2.931e-006
790.0, +2.853e-006
788.0, +2.777e-006
786.0, +2.700e-006
784.0, +2.631e-006
782.0, +2.564e-006
780.0, +2.495e-006
778.0, +2.431e-006
776.0, +2.366e-006
774.0, +2.306e-006
772.0, +2.250e-006
770.0, +2.195e-006
768.0, +2.136e-006
766.0, +2.082e-006
764.0, +2.033e-006
762.0, +1.988e-006
760.0, +1.941e-006
758.0, +1.893e-006
756.0, +1.844e-006
754.0, +1.805e-006
752.0, +1.768e-006
750.0, +1.721e-006
748.0, +1.679e-006
746.0, +1.644e-006
744.0, +1.610e-006
742.0, +1.577e-006
740.0, +1.542e-006
738.0, +1.511e-006
736.0, +1.484e-006
734.0, +1.456e-006
732.0, +1.425e-006
730.0, +1.397e-006
728.0, +1.373e-006
726.0, +1.345e-006
724.0, +1.320e-006
722.0, +1.297e-006
720.0, +1.272e-006
718.0, +1.249e-006
716.0, +1.225e-006
714.0, +1.198e-006
712.0, +1.177e-006
710.0, +1.151e-006
708.0, +1.130e-006
706.0, +1.113e-006
704.0, +1.092e-006
702.0, +1.067e-006
700.0, +1.045e-006
698.0, +1.025e-006
696.0, +1.006e-006
694.0, +9.848e-007
692.0, +9.639e-007
690.0, +9.500e-007
688.0, +9.391e-007
686.0, +9.251e-007
684.0, +9.112e-007
682.0, +8.959e-007
680.0, +8.820e-007
678.0, +8.619e-007
676.0, +8.414e-007
674.0, +8.240e-007
672.0, +8.065e-007
670.0, +7.856e-007
668.0, +7.690e-007
666.0, +7.551e-007
664.0, +7.468e-007
662.0, +7.337e-007
660.0, +7.198e-007
658.0, +7.093e-007
656.0, +6.997e-007
654.0, +6.858e-007
652.0, +6.670e-007
650.0, +6.470e-007
648.0, +6.317e-007
646.0, +6.178e-007
644.0, +6.029e-007
642.0, +5.859e-007
640.0, +5.724e-007
638.0, +5.633e-007
636.0, +5.554e-007
634.0, +5.471e-007
632.0, +5.349e-007
630.0, +5.219e-007
628.0, +5.136e-007
626.0, +5.044e-007
624.0, +4.931e-007
622.0, +4.761e-007
620.0, +4.569e-007
618.0, +4.412e-007
616.0, +4.272e-007
614.0, +4.133e-007
612.0, +3.985e-007
610.0, +3.832e-007
608.0, +3.732e-007
606.0, +3.658e-007
604.0, +3.588e-007
602.0, +3.518e-007
600.0, +3.414e-007
598.0, +3.305e-007
596.0, +3.222e-007
594.0, +3.148e-007
592.0, +3.074e-007
590.0, +2.951e-007
588.0, +2.808e-007
586.0, +2.651e-007
584.0, +2.511e-007
582.0, +2.372e-007
580.0, +2.232e-007
578.0, +2.097e-007
576.0, +2.005e-007
574.0, +1.883e-007
572.0, +1.809e-007
570.0, +1.735e-007
568.0, +1.665e-007
566.0, +1.596e-007
564.0, +1.526e-007
562.0, +1.456e-007
560.0, +1.413e-007
558.0, +1.343e-007
556.0, +1.273e-007
554.0, +1.203e-007
552.0, +1.134e-007
550.0, +1.064e-007
548.0, +9.766e-008
546.0, +8.894e-008
544.0, +7.368e-008
542.0, +5.973e-008
540.0, +4.578e-008
538.0, +3.183e-008
536.0, +1.788e-008
534.0, +6.105e-009
532.0, -3.051e-009
530.0, -3.051e-009
528.0, -3.051e-009
526.0, -7.410e-009
524.0, -1.003e-008
522.0, -1.569e-008
520.0, -2.223e-008
518.0, -2.921e-008
516.0, -3.575e-008
514.0, -4.272e-008
512.0, -4.534e-008
510.0, -5.013e-008
508.0, -5.188e-008
506.0, -5.319e-008
504.0, -5.624e-008
502.0, -6.234e-008
500.0, -6.888e-008
498.0, -7.498e-008
496.0, -8.109e-008
494.0, -8.763e-008
492.0, -9.373e-008
490.0, -9.766e-008
488.0, -9.983e-008
486.0, -1.025e-007
484.0, -1.051e-007
482.0, -1.112e-007
480.0, -1.177e-007
478.0, -1.256e-007
476.0, -1.338e-007
474.0, -1.430e-007
472.0, -1.517e-007
470.0, -1.617e-007
468.0, -1.696e-007
466.0, -1.770e-007
464.0, -1.831e-007
462.0, -1.888e-007
460.0, -1.927e-007
458.0, -1.957e-007
456.0, -1.979e-007
454.0, -2.001e-007
452.0, -2.019e-007
450.0, -2.045e-007
448.0, -2.097e-007
446.0, -2.154e-007
444.0, -2.223e-007
442.0, -2.289e-007
440.0, -2.341e-007
438.0, -2.393e-007
436.0, -2.437e-007
434.0, -2.454e-007
432.0, -2.468e-007
430.0, -2.468e-007
428.0, -2.472e-007
426.0, -2.472e-007
424.0, -2.472e-007
422.0, -2.494e-007
420.0, -2.516e-007
418.0, -2.568e-007
416.0, -2.603e-007
414.0, -2.672e-007
412.0, -2.742e-007
410.0, -2.803e-007
408.0, -2.851e-007
406.0, -2.899e-007
404.0, -2.917e-007
402.0, -2.951e-007
400.0, -2.951e-007
398.0, -2.969e-007
396.0, -3.004e-007
394.0, -3.039e-007
392.0, -3.087e-007
390.0, -3.143e-007
388.0, -3.196e-007
386.0, -3.252e-007
384.0, -3.292e-007
382.0, -3.335e-007
380.0, -3.370e-007
378.0, -3.392e-007
376.0, -3.405e-007
374.0, -3.427e-007
372.0, -3.440e-007
370.0, -3.470e-007
368.0, -3.501e-007
366.0, -3.553e-007
364.0, -3.610e-007
362.0, -3.658e-007
360.0, -3.714e-007
358.0, -3.784e-007
356.0, -3.836e-007
354.0, -3.876e-007
352.0, -3.893e-007
350.0, -3.919e-007
348.0, -3.985e-007
346.0, -4.028e-007
344.0, -4.068e-007
342.0, -4.124e-007
340.0, -4.177e-007
338.0, -4.242e-007
336.0, -4.294e-007
334.0, -4.320e-007
332.0, -4.355e-007
330.0, -4.386e-007
328.0, -4.399e-007
326.0, -4.416e-007
324.0, -4.421e-007
322.0, -4.425e-007
320.0, -4.425e-007
318.0, -4.425e-007
316.0, -4.425e-007
314.0, -4.425e-007
312.0, -4.425e-007
310.0, -4.469e-007
308.0, -4.499e-007
306.0, -4.538e-007
304.0, -4.582e-007
302.0, -4.647e-007
300.0, -4.704e-007
298.0, -4.769e-007
296.0, -4.796e-007
294.0, -4.835e-007
292.0, -4.865e-007
290.0, -4.892e-007
288.0, -4.900e-007
286.0, -4.918e-007
284.0, -4.926e-007
282.0, -4.935e-007
280.0, -4.966e-007
278.0, -5.014e-007
276.0, -5.048e-007
274.0, -5.075e-007
272.0, -5.127e-007
270.0, -5.201e-007
268.0, -5.258e-007
266.0, -5.301e-007
264.0, -5.354e-007
262.0, -5.445e-007
260.0, -5.545e-007
258.0, -5.611e-007
256.0, -5.668e-007
254.0, -5.737e-007
252.0, -5.798e-007
250.0, -5.833e-007
248.0, -5.846e-007
246.0, -5.855e-007
244.0, -5.872e-007
242.0, -5.877e-007
240.0, -5.881e-007
238.0, -5.886e-007
236.0, -5.890e-007
234.0, -5.890e-007
232.0, -5.894e-007
230.0, -5.916e-007
228.0, -5.942e-007
226.0, -5.981e-007
224.0, -6.016e-007
222.0, -6.077e-007
220.0, -6.143e-007
218.0, -6.204e-007
216.0, -6.243e-007
214.0, -6.287e-007
212.0, -6.317e-007
210.0, -6.352e-007
208.0, -6.361e-007
206.0, -6.365e-007
204.0, -6.369e-007
202.0, -6.378e-007
200.0, -6.378e-007
198.0, -6.383e-007
196.0, -6.383e-007
194.0, -6.383e-007
192.0, -6.404e-007
190.0, -6.452e-007
188.0, -6.478e-007
186.0, -6.531e-007
184.0, -6.579e-007
182.0, -6.644e-007
180.0, -6.709e-007
178.0, -6.753e-007
176.0, -6.775e-007
174.0, -6.818e-007
172.0, -6.836e-007
170.0, -6.853e-007
168.0, -6.858e-007
166.0, -6.897e-007
164.0, -6.927e-007
162.0, -6.980e-007
160.0, -7.028e-007
158.0, -7.089e-007
156.0, -7.159e-007
154.0, -7.224e-007
152.0, -7.259e-007
150.0, -7.302e-007
148.0, -7.324e-007
146.0, -7.350e-007
144.0, -7.359e-007
142.0, -7.363e-007
140.0, -7.372e-007
138.0, -7.381e-007
136.0, -7.385e-007
134.0, -7.442e-007
132.0, -7.503e-007
130.0, -7.595e-007
128.0, -7.699e-007
126.0, -7.826e-007
124.0, -7.948e-007
122.0, -8.074e-007
120.0, -8.153e-007
118.0, -8.227e-007
116.0, -8.275e-007
114.0, -8.305e-007
112.0, -8.314e-007
110.0, -8.344e-007
108.0, -8.397e-007
106.0, -8.453e-007
104.0, -8.519e-007
102.0, -8.589e-007
100.0, -8.658e-007
98.0, -8.741e-007
96.0, -8.833e-007
94.0, -8.924e-007
92.0, -9.016e-007
90.0, -9.107e-007
88.0, -9.238e-007
86.0, -9.378e-007
84.0, -9.504e-007
82.0, -9.600e-007
80.0, -9.687e-007
78.0, -9.796e-007
76.0, -9.914e-007
74.0, -9.992e-007
72.0, -1.006e-006
70.0, -1.014e-006
68.0, -1.023e-006
66.0, -1.035e-006
64.0, -1.044e-006
62.0, -1.054e-006
60.0, -1.065e-006
58.0, -1.078e-006
56.0, -1.093e-006
54.0, -1.112e-006
52.0, -1.127e-006
50.0, -1.143e-006
48.0, -1.162e-006
46.0, -1.179e-006
44.0, -1.194e-006
42.0, -1.210e-006
40.0, -1.224e-006
38.0, -1.244e-006
36.0, -1.266e-006
34.0, -1.287e-006
32.0, -1.307e-006
30.0, -1.333e-006
28.0, -1.357e-006
26.0, -1.378e-006
24.0, -1.399e-006
22.0, -1.417e-006
20.0, -1.437e-006
18.0, -1.458e-006
16.0, -1.480e-006
14.0, -1.508e-006
12.0, -1.535e-006
10.0, -1.562e-006
8.0, -1.589e-006
6.0, -1.631e-006
4.0, -1.666e-006
2.0, -1.700e-006
0.0, -1.728e-006
-2.0, -1.763e-006
-4.0, -1.794e-006
-6.0, -1.828e-006
-8.0, -1.850e-006
-10.0, -1.884e-006
-12.0, -1.913e-006
-14.0, -1.946e-006
-16.0, -1.976e-006
-18.0, -2.016e-006
-20.0, -2.051e-006
-22.0, -2.086e-006
-24.0, -2.114e-006
-26.0, -2.148e-006
-28.0, -2.180e-006
-30.0, -2.214e-006
-32.0, -2.243e-006
-34.0, -2.277e-006
-36.0, -2.305e-006
-38.0, -2.336e-006
-40.0, -2.365e-006
-42.0, -2.397e-006
-44.0, -2.430e-006
-46.0, -2.458e-006
-48.0, -2.482e-006
-50.0, -2.509e-006
-52.0, -2.534e-006
-54.0, -2.558e-006
-56.0, -2.580e-006
-58.0, -2.595e-006
-60.0, -2.614e-006
-62.0, -2.633e-006
-64.0, -2.652e-006
-66.0, -2.672e-006
-68.0, -2.690e-006
-70.0, -2.706e-006
-72.0, -2.727e-006
-74.0, -2.744e-006
-76.0, -2.757e-006
-78.0, -2.767e-006
-80.0, -2.778e-006
-82.0, -2.791e-006
-84.0, -2.803e-006
-86.0, -2.810e-006
-88.0, -2.821e-006
-90.0, -2.837e-006
-92.0, -2.857e-006
-94.0, -2.874e-006
-96.0, -2.889e-006
-98.0, -2.905e-006
-100.0, -2.925e-006
-102.0, -2.942e-006
-104.0, -2.954e-006
-106.0, -2.965e-006
-108.0, -2.979e-006
-110.0, -2.993e-006
-112.0, -3.010e-006
-114.0, -3.026e-006
-116.0, -3.040e-006
-118.0, -3.064e-006
-120.0, -3.088e-006
-122.0, -3.112e-006
-124.0, -3.140e-006
-126.0, -3.168e-006
-128.0, -3.202e-006
-130.0, -3.237e-006
-132.0, -3.268e-006
-134.0, -3.296e-006
-136.0, -3.329e-006
-138.0, -3.363e-006
-140.0, -3.399e-006
-142.0, -3.435e-006
-144.0, -3.474e-006
-146.0, -3.515e-006
-148.0, -3.564e-006
-150.0, -3.612e-006
-152.0, -3.657e-006
-154.0, -3.704e-006
-156.0, -3.749e-006
-158.0, -3.800e-006
-160.0, -3.850e-006
-162.0, -3.903e-006
-164.0, -3.956e-006
-166.0, -4.009e-006
-168.0, -4.062e-006
-170.0, -4.122e-006
-172.0, -4.178e-006
-174.0, -4.235e-006
-176.0, -4.293e-006
-178.0, -4.352e-006
-180.0, -4.415e-006
-182.0, -4.480e-006
-184.0, -4.542e-006
-186.0, -4.603e-006
-188.0, -4.666e-006
-190.0, -4.723e-006
-192.0, -4.779e-006
-194.0, -4.837e-006
-196.0, -4.893e-006
-198.0, -4.949e-006
-200.0, -5.005e-006
-202.0, -5.065e-006
-204.0, -5.120e-006
-206.0, -5.175e-006
-208.0, -5.226e-006
-210.0, -5.274e-006
-212.0, -5.319e-006
-214.0, -5.364e-006
-216.0, -5.402e-006
-218.0, -5.440e-006
-220.0, -5.475e-006
-222.0, -5.511e-006
-224.0, -5.547e-006
-226.0, -5.579e-006
-228.0, -5.605e-006
-230.0, -5.630e-006
-232.0, -5.654e-006
-234.0, -5.675e-006
-236.0, -5.690e-006
-238.0, -5.699e-006
-240.0, -5.706e-006
-242.0, -5.714e-006
-244.0, -5.716e-006
-246.0, -5.717e-006
-248.0, -5.717e-006
-250.0, -5.717e-006
-252.0, -5.717e-006
-254.0, -5.717e-006
-256.0, -5.716e-006
-258.0, -5.716e-006
-260.0, -5.715e-006
-262.0, -5.711e-006
-264.0, -5.704e-006
-266.0, -5.697e-006
-268.0, -5.690e-006
-270.0, -5.682e-006
-272.0, -5.671e-006
-274.0, -5.659e-006
-276.0, -5.646e-006
-278.0, -5.632e-006
-280.0, -5.617e-006
-282.0, -5.603e-006
-284.0, -5.583e-006
-286.0, -5.567e-006
-288.0, -5.552e-006
-290.0, -5.541e-006
-292.0, -5.533e-006
-294.0, -5.523e-006
-296.0, -5.509e-006
-298.0, -5.502e-006
-300.0, -5.491e-006
-302.0, -5.478e-006
-304.0, -5.464e-006
-306.0, -5.450e-006
-308.0, -5.434e-006
-310.0, -5.420e-006
-312.0, -5.406e-006
-314.0, -5.396e-006
-316.0, -5.384e-006
-318.0, -5.370e-006
-320.0, -5.357e-006
-322.0, -5.349e-006
-324.0, -5.341e-006
-326.0, -5.331e-006
-328.0, -5.317e-006
-330.0, -5.307e-006
-332.0, -5.300e-006
-334.0, -5.291e-006
-336.0, -5.276e-006
-338.0, -5.260e-006
-340.0, -5.243e-006
-342.0, -5.229e-006
-344.0, -5.212e-006
-346.0, -5.191e-006
-348.0, -5.172e-006
-350.0, -5.159e-006
-352.0, -5.145e-006
-354.0, -5.133e-006
-356.0, -5.119e-006
-358.0, -5.106e-006
-360.0, -5.092e-006
-362.0, -5.078e-006
-364.0, -5.059e-006
-366.0, -5.041e-006
-368.0, -5.024e-006
-370.0, -5.009e-006
-372.0, -4.991e-006
-374.0, -4.977e-006
-376.0, -4.963e-006
-378.0, -4.953e-006
-380.0, -4.943e-006
-382.0, -4.929e-006
-384.0, -4.917e-006
-386.0, -4.910e-006
-388.0, -4.902e-006
-390.0, -4.894e-006
-392.0, -4.880e-006
-394.0, -4.871e-006
-396.0, -4.861e-006
-398.0, -4.848e-006
-400.0, -4.834e-006
-402.0, -4.821e-006
-404.0, -4.810e-006
-406.0, -4.801e-006
-408.0, -4.793e-006
-410.0, -4.786e-006
-412.0, -4.778e-006
-414.0, -4.772e-006
-416.0, -4.764e-006
-418.0, -4.757e-006
-420.0, -4.751e-006
-422.0, -4.745e-006
-424.0, -4.740e-006
-426.0, -4.740e-006
-428.0, -4.739e-006
-430.0, -4.739e-006
-432.0, -4.739e-006
-434.0, -4.738e-006
-436.0, -4.735e-006
-438.0, -4.733e-006
-440.0, -4.731e-006
-442.0, -4.727e-006
-444.0, -4.721e-006
-446.0, -4.716e-006
-448.0, -4.710e-006
-450.0, -4.706e-006
-452.0, -4.701e-006
-454.0, -4.697e-006
-456.0, -4.693e-006
-458.0, -4.693e-006
-460.0, -4.691e-006
-462.0, -4.691e-006
-464.0, -4.691e-006
-466.0, -4.691e-006
-468.0, -4.691e-006
-470.0, -4.691e-006
-472.0, -4.691e-006
-474.0, -4.691e-006
-476.0, -4.691e-006
-478.0, -4.691e-006
-480.0, -4.691e-006
-482.0, -4.691e-006
-484.0, -4.691e-006
-486.0, -4.691e-006
-488.0, -4.691e-006
-490.0, -4.691e-006
-492.0, -4.691e-006
-494.0, -4.691e-006
-496.0, -4.691e-006
-498.0, -4.691e-006
-500.0, -4.691e-006
-502.0, -4.690e-006
-504.0, -4.690e-006
-506.0, -4.690e-006
-508.0, -4.689e-006
-510.0, -4.688e-006
-512.0, -4.688e-006
-514.0, -4.688e-006
-516.0, -4.688e-006
-518.0, -4.688e-006
-520.0, -4.686e-006
-522.0, -4.685e-006
-524.0, -4.685e-006
-526.0, -4.682e-006
-528.0, -4.680e-006
-530.0, -4.680e-006
-532.0, -4.678e-006
-534.0, -4.677e-006
-536.0, -4.674e-006
-538.0, -4.671e-006
-540.0, -4.671e-006
-542.0, -4.667e-006
-544.0, -4.663e-006
-546.0, -4.661e-006
-548.0, -4.660e-006
-550.0, -4.658e-006
-552.0, -4.653e-006
-554.0, -4.651e-006
-556.0, -4.652e-006
-558.0, -4.650e-006
-560.0, -4.646e-006
-562.0, -4.645e-006
-564.0, -4.645e-006
-566.0, -4.645e-006
-568.0, -4.642e-006
-570.0, -4.642e-006
-572.0, -4.642e-006
-574.0, -4.642e-006
-576.0, -4.640e-006
-578.0, -4.643e-006
-580.0, -4.646e-006
-582.0, -4.647e-006
-584.0, -4.644e-006
-586.0, -4.648e-006
-588.0, -4.650e-006
-590.0, -4.650e-006
-592.0, -4.649e-006
-594.0, -4.653e-006
-596.0, -4.656e-006
-598.0, -4.658e-006
-600.0, -4.659e-006
-602.0, -4.662e-006
-604.0, -4.666e-006
-606.0, -4.668e-006
-608.0, -4.667e-006
-610.0, -4.670e-006
-612.0, -4.674e-006
-614.0, -4.673e-006
-616.0, -4.674e-006
-618.0, -4.677e-006
-620.0, -4.681e-006
-622.0, -4.682e-006
-624.0, -4.683e-006
-626.0, -4.685e-006
-628.0, -4.688e-006
-630.0, -4.689e-006
-632.0, -4.689e-006
-634.0, -4.690e-006
-636.0, -4.690e-006
-638.0, -4.690e-006
-640.0, -4.691e-006
-642.0, -4.691e-006
-644.0, -4.691e-006
-646.0, -4.691e-006
-648.0, -4.691e-006
-650.0, -4.691e-006
-652.0, -4.691e-006
-654.0, -4.691e-006
-656.0, -4.691e-006
-658.0, -4.691e-006
-660.0, -4.691e-006
-662.0, -4.691e-006
-664.0, -4.691e-006
-666.0, -4.693e-006
-668.0, -4.694e-006
-670.0, -4.696e-006
-672.0, -4.698e-006
-674.0, -4.702e-006
-676.0, -4.704e-006
-678.0, -4.706e-006
-680.0, -4.710e-006
-682.0, -4.715e-006
-684.0, -4.718e-006
-686.0, -4.722e-006
-688.0, -4.725e-006
-690.0, -4.731e-006
-692.0, -4.735e-006
-694.0, -4.736e-006
-696.0, -4.737e-006
-698.0, -4.738e-006
-700.0, -4.739e-006
-702.0, -4.739e-006
-704.0, -4.739e-006
-706.0, -4.739e-006
-708.0, -4.739e-006
-710.0, -4.739e-006
-712.0, -4.739e-006
-714.0, -4.740e-006
-716.0, -4.740e-006
-718.0, -4.740e-006
-720.0, -4.740e-006
-722.0, -4.743e-006
-724.0, -4.748e-006
-726.0, -4.752e-006
-728.0, -4.756e-006
-730.0, -4.763e-006
-732.0, -4.769e-006
-734.0, -4.774e-006
-736.0, -4.778e-006
-738.0, -4.780e-006
-740.0, -4.783e-006
-742.0, -4.785e-006
-744.0, -4.786e-006
-746.0, -4.787e-006
-748.0, -4.788e-006
-750.0, -4.789e-006
-752.0, -4.789e-006
-754.0, -4.790e-006
-756.0, -4.794e-006
-758.0, -4.797e-006
-760.0, -4.803e-006
-762.0, -4.809e-006
-764.0, -4.816e-006
-766.0, -4.822e-006
-768.0, -4.828e-006
-770.0, -4.834e-006
-772.0, -4.842e-006
-774.0, -4.848e-006
-776.0, -4.854e-006
-778.0, -4.861e-006
-780.0, -4.868e-006
-782.0, -4.874e-006
-784.0, -4.878e-006
-786.0, -4.880e-006
-788.0, -4.882e-006
-790.0, -4.885e-006
-792.0, -4.885e-006
-794.0, -4.885e-006
-796.0, -4.887e-006
-798.0, -4.889e-006
-800.0, -4.892e-006
-802.0, -4.897e-006
-804.0, -4.901e-006
-806.0, -4.907e-006
-808.0, -4.912e-006
-810.0, -4.918e-006
-812.0, -4.923e-006
-814.0, -4.928e-006
-816.0, -4.929e-006
-818.0, -4.932e-006
-820.0, -4.933e-006
-822.0, -4.934e-006
-824.0, -4.935e-006
-826.0, -4.937e-006
-828.0, -4.940e-006
-830.0, -4.942e-006
-832.0, -4.947e-006
-834.0, -4.953e-006
-836.0, -4.960e-006
-838.0, -4.967e-006
-840.0, -4.970e-006
-842.0, -4.974e-006
-844.0, -4.980e-006
-846.0, -4.982e-006
-848.0, -4.983e-006
-850.0, -4.985e-006
-852.0, -4.989e-006
-854.0, -4.993e-006
-856.0, -4.998e-006
-858.0, -5.004e-006
-860.0, -5.010e-006
-862.0, -5.017e-006
-864.0, -5.021e-006
-866.0, -5.026e-006
-868.0, -5.031e-006
-870.0, -5.033e-006
-872.0, -5.035e-006
-874.0, -5.041e-006
-876.0, -5.047e-006
-878.0, -5.052e-006
-880.0, -5.056e-006
-882.0, -5.063e-006
-884.0, -5.069e-006
-886.0, -5.076e-006
-888.0, -5.077e-006
-890.0, -5.080e-006
-892.0, -5.083e-006
-894.0, -5.089e-006
-896.0, -5.093e-006
-898.0, -5.099e-006
-900.0, -5.104e-006
-902.0, -5.110e-006
-904.0, -5.116e-006
-906.0, -5.122e-006
-908.0, -5.125e-006
-910.0, -5.127e-006
-912.0, -5.128e-006
-914.0, -5.130e-006
-916.0, -5.130e-006
-918.0, -5.130e-006
-920.0, -5.130e-006
-922.0, -5.130e-006
-924.0, -5.130e-006
-926.0, -5.130e-006
-928.0, -5.133e-006
-930.0, -5.138e-006
-932.0, -5.144e-006
-934.0, -5.149e-006
-936.0, -5.155e-006
-938.0, -5.162e-006
-940.0, -5.169e-006
-942.0, -5.173e-006
-944.0, -5.175e-006
-946.0, -5.177e-006
-948.0, -5.179e-006
-950.0, -5.180e-006
-952.0, -5.181e-006
-954.0, -5.183e-006
-956.0, -5.188e-006
-958.0, -5.191e-006
-960.0, -5.196e-006
-962.0, -5.201e-006
-964.0, -5.209e-006
-966.0, -5.215e-006
-968.0, -5.220e-006
-970.0, -5.226e-006
-972.0, -5.235e-006
-974.0, -5.242e-006
-976.0, -5.248e-006
-978.0, -5.254e-006
-980.0, -5.261e-006
-982.0, -5.267e-006
-984.0, -5.271e-006
-986.0, -5.272e-006
-988.0, -5.274e-006
-990.0, -5.275e-006
-992.0, -5.276e-006
-994.0, -5.276e-006
-996.0, -5.276e-006
-998.0, -5.276e-006
-1000.0, -5.276e-006
-1002.0, -5.276e-006
-1004.0, -5.276e-006
-1006.0, -5.277e-006
-1008.0, -5.280e-006
-1010.0, -5.282e-006
-1012.0, -5.287e-006
-1014.0, -5.292e-006
-1016.0, -5.297e-006
-1018.0, -5.304e-006
-1020.0, -5.310e-006
-1022.0, -5.314e-006
-1024.0, -5.318e-006
-1026.0, -5.320e-006
-1028.0, -5.322e-006
-1030.0, -5.324e-006
-1032.0, -5.324e-006
-1034.0, -5.324e-006
-1036.0, -5.325e-006
-1038.0, -5.325e-006
-1040.0, -5.325e-006
-1042.0, -5.325e-006
-1044.0, -5.325e-006
-1046.0, -5.325e-006
-1048.0, -5.325e-006
-1050.0, -5.325e-006
-1052.0, -5.325e-006
-1054.0, -5.326e-006
-1056.0, -5.326e-006
-1058.0, -5.329e-006
-1060.0, -5.331e-006
-1062.0, -5.334e-006
-1064.0, -5.339e-006
-1066.0, -5.344e-006
-1068.0, -5.349e-006
-1070.0, -5.355e-006
-1072.0, -5.358e-006
-1074.0, -5.362e-006
-1076.0, -5.365e-006
-1078.0, -5.367e-006
-1080.0, -5.368e-006
-1082.0, -5.370e-006
-1084.0, -5.371e-006
-1086.0, -5.372e-006
-1088.0, -5.372e-006
-1090.0, -5.373e-006
-1092.0, -5.374e-006
-1094.0, -5.374e-006
-1096.0, -5.374e-006
-1098.0, -5.374e-006
-1100.0, -5.375e-006
-1102.0, -5.375e-006
-1104.0, -5.375e-006
-1106.0, -5.375e-006
-1108.0, -5.375e-006
-1110.0, -5.375e-006
-1112.0, -5.375e-006
-1114.0, -5.376e-006
-1116.0, -5.377e-006
-1118.0, -5.379e-006
-1120.0, -5.379e-006
-1122.0, -5.381e-006
-1124.0, -5.386e-006
-1126.0, -5.388e-006
-1128.0, -5.390e-006
-1130.0, -5.396e-006
-1132.0, -5.399e-006
-1134.0, -5.404e-006
-1136.0, -5.408e-006
-1138.0, -5.409e-006
-1140.0, -5.413e-006
-1142.0, -5.414e-006
-1144.0, -5.415e-006
-1146.0, -5.417e-006
-1148.0, -5.419e-006
-1150.0, -5.420e-006
-1152.0, -5.421e-006
-1154.0, -5.423e-006
-1156.0, -5.424e-006
-1158.0, -5.425e-006
-1160.0, -5.425e-006
-1162.0, -5.426e-006
-1164.0, -5.428e-006
-1166.0, -5.431e-006
-1168.0, -5.433e-006
-1170.0, -5.439e-006
-1172.0, -5.442e-006
-1174.0, -5.446e-006
-1176.0, -5.450e-006
-1178.0, -5.453e-006
-1180.0, -5.455e-006
-1182.0, -5.459e-006
-1184.0, -5.459e-006
-1186.0, -5.462e-006
-1188.0, -5.464e-006
-1190.0, -5.465e-006
-1192.0, -5.467e-006
-1194.0, -5.468e-006
-1196.0, -5.469e-006
-1198.0, -5.470e-006
-1200.0, -5.470e-006
-1202.0, -5.472e-006
-1204.0, -5.472e-006
-1206.0, -5.473e-006
-1208.0, -5.473e-006
-1210.0, -5.478e-006
-1212.0, -5.481e-006
-1214.0, -5.486e-006
-1216.0, -5.489e-006
-1218.0, -5.496e-006
-1220.0, -5.501e-006
-1222.0, -5.507e-006
-1224.0, -5.508e-006
-1226.0, -5.512e-006
-1228.0, -5.514e-006
-1230.0, -5.518e-006
-1232.0, -5.518e-006
-1234.0, -5.518e-006
-1236.0, -5.520e-006
-1238.0, -5.520e-006
-1240.0, -5.520e-006
-1242.0, -5.521e-006
-1244.0, -5.521e-006
-1246.0, -5.522e-006
-1248.0, -5.522e-006
-1250.0, -5.525e-006
-1252.0, -5.526e-006
-1254.0, -5.526e-006
-1256.0, -5.530e-006
-1258.0, -5.536e-006
-1260.0, -5.541e-006
-1262.0, -5.547e-006
-1264.0, -5.550e-006
-1266.0, -5.556e-006
-1268.0, -5.563e-006
-1270.0, -5.566e-006
-1272.0, -5.566e-006
-1274.0, -5.568e-006
-1276.0, -5.569e-006
-1278.0, -5.571e-006
-1280.0, -5.575e-006
-1282.0, -5.581e-006
-1284.0, -5.587e-006
-1286.0, -5.594e-006
-1288.0, -5.604e-006
-1290.0, -5.616e-006
-1292.0, -5.626e-006
-1294.0, -5.635e-006
-1296.0, -5.643e-006
-1298.0, -5.651e-006
-1300.0, -5.658e-006
-1302.0, -5.662e-006
-1304.0, -5.664e-006
-1306.0, -5.666e-006
-1308.0, -5.667e-006
-1310.0, -5.669e-006
-1312.0, -5.673e-006
-1314.0, -5.678e-006
-1316.0, -5.685e-006
-1318.0, -5.692e-006
-1320.0, -5.698e-006
-1322.0, -5.705e-006
-1324.0, -5.710e-006
-1326.0, -5.713e-006
-1328.0, -5.715e-006
-1330.0, -5.716e-006
-1332.0, -5.716e-006
-1334.0, -5.719e-006
-1336.0, -5.724e-006
-1338.0, -5.730e-006
-1340.0, -5.737e-006
-1342.0, -5.744e-006
-1344.0, -5.751e-006
-1346.0, -5.758e-006
-1348.0, -5.762e-006
-1350.0, -5.767e-006
-1352.0, -5.771e-006
-1354.0, -5.777e-006
-1356.0, -5.787e-006
-1358.0, -5.799e-006
-1360.0, -5.812e-006
-1362.0, -5.825e-006
-1364.0, -5.836e-006
-1366.0, -5.846e-006
-1368.0, -5.854e-006
-1370.0, -5.859e-006
-1372.0, -5.863e-006
-1374.0, -5.868e-006
-1376.0, -5.875e-006
-1378.0, -5.882e-006
-1380.0, -5.889e-006
-1382.0, -5.896e-006
-1384.0, -5.902e-006
-1386.0, -5.907e-006
-1388.0, -5.911e-006
-1390.0, -5.916e-006
-1392.0, -5.922e-006
-1394.0, -5.929e-006
-1396.0, -5.936e-006
-1398.0, -5.943e-006
-1400.0, -5.950e-006
-1402.0, -5.963e-006
-1404.0, -5.974e-006
-1406.0, -5.987e-006
-1408.0, -6.000e-006
-1410.0, -6.014e-006
-1412.0, -6.028e-006
-1414.0, -6.042e-006
-1416.0, -6.048e-006
-1418.0, -6.061e-006
-1420.0, -6.070e-006
-1422.0, -6.077e-006
-1424.0, -6.084e-006
-1426.0, -6.091e-006
-1428.0, -6.098e-006
-1430.0, -6.107e-006
-1432.0, -6.114e-006
-1434.0, -6.121e-006
-1436.0, -6.129e-006
-1438.0, -6.138e-006
-1440.0, -6.150e-006
-1442.0, -6.164e-006
-1444.0, -6.178e-006
-1446.0, -6.192e-006
-1448.0, -6.206e-006
-1450.0, -6.221e-006
-1452.0, -6.235e-006
-1454.0, -6.250e-006
-1456.0, -6.264e-006
-1458.0, -6.275e-006
-1460.0, -6.283e-006
-1462.0, -6.293e-006
-1464.0, -6.304e-006
-1466.0, -6.317e-006
-1468.0, -6.325e-006
-1470.0, -6.335e-006
-1472.0, -6.348e-006
-1474.0, -6.366e-006
-1476.0, -6.383e-006
-1478.0, -6.398e-006
-1480.0, -6.412e-006
-1482.0, -6.428e-006
-1484.0, -6.445e-006
-1486.0, -6.460e-006
-1488.0, -6.470e-006
-1490.0, -6.478e-006
-1492.0, -6.487e-006
-1494.0, -6.499e-006
-1496.0, -6.511e-006
-1498.0, -6.519e-006
-1500.0, -6.528e-006
-1502.0, -6.541e-006
-1504.0, -6.555e-006
-1506.0, -6.568e-006
-1508.0, -6.580e-006
-1510.0, -6.594e-006
-1512.0, -6.607e-006
-1514.0, -6.624e-006
-1516.0, -6.638e-006
-1518.0, -6.652e-006
-1520.0, -6.665e-006
-1522.0, -6.676e-006
-1524.0, -6.686e-006
-1526.0, -6.699e-006
-1528.0, -6.709e-006
-1530.0, -6.717e-006
-1532.0, -6.726e-006
-1534.0, -6.739e-006
-1536.0, -6.755e-006
-1538.0, -6.773e-006
-1540.0, -6.788e-006
-1542.0, -6.801e-006
-1544.0, -6.815e-006
-1546.0, -6.833e-006
-1548.0, -6.847e-006
-1550.0, -6.859e-006
-1552.0, -6.866e-006
-1554.0, -6.873e-006
-1556.0, -6.883e-006
-1558.0, -6.896e-006
-1560.0, -6.904e-006
-1562.0, -6.911e-006
-1564.0, -6.921e-006
-1566.0, -6.934e-006
-1568.0, -6.948e-006
-1570.0, -6.959e-006
-1572.0, -6.970e-006
-1574.0, -6.981e-006
-1576.0, -7.000e-006
-1578.0, -7.018e-006
-1580.0, -7.033e-006
-1582.0, -7.047e-006
-1584.0, -7.062e-006
-1586.0, -7.081e-006
-1588.0, -7.097e-006
-1590.0, -7.106e-006
-1592.0, -7.118e-006
-1594.0, -7.137e-006
-1596.0, -7.157e-006
-1598.0, -7.176e-006
-1600.0, -7.190e-006
-1602.0, -7.210e-006
-1604.0, -7.231e-006
-1606.0, -7.247e-006
-1608.0, -7.256e-006
-1610.0, -7.270e-006
-1612.0, -7.284e-006
-1614.0, -7.298e-006
-1616.0, -7.313e-006
-1618.0, -7.329e-006
-1620.0, -7.349e-006
-1622.0, -7.370e-006
-1624.0, -7.390e-006
-1626.0, -7.411e-006
-1628.0, -7.431e-006
-1630.0, -7.448e-006
-1632.0, -7.466e-006
-1634.0, -7.488e-006
-1636.0, -7.512e-006
-1638.0, -7.534e-006
-1640.0, -7.555e-006
-1642.0, -7.580e-006
-1644.0, -7.605e-006
-1646.0, -7.626e-006
-1648.0, -7.644e-006
-1650.0, -7.662e-006
-1652.0, -7.676e-006
-1654.0, -7.697e-006
-1656.0, -7.719e-006
-1658.0, -7.740e-006
-1660.0, -7.766e-006
-1662.0, -7.791e-006
-1664.0, -7.812e-006
-1666.0, -7.839e-006
-1668.0, -7.860e-006
-1670.0, -7.882e-006
-1672.0, -7.910e-006
-1674.0, -7.933e-006
-1676.0, -7.959e-006
-1678.0, -7.987e-006
-1680.0, -8.008e-006
-1682.0, -8.036e-006
-1684.0, -8.061e-006
-1686.0, -8.081e-006
-1688.0, -8.107e-006
-1690.0, -8.132e-006
-1692.0, -8.160e-006
-1694.0, -8.187e-006
-1696.0, -8.214e-006
-1698.0, -8.239e-006
-1700.0, -8.268e-006
-1702.0, -8.298e-006
-1704.0, -8.324e-006
-1706.0, -8.351e-006
-1708.0, -8.379e-006
-1710.0, -8.405e-006
-1712.0, -8.433e-006
-1714.0, -8.459e-006
-1716.0, -8.481e-006
-1718.0, -8.508e-006
-1720.0, -8.535e-006
-1722.0, -8.563e-006
-1724.0, -8.588e-006
-1726.0, -8.616e-006
-1728.0, -8.643e-006
-1730.0, -8.676e-006
-1732.0, -8.704e-006
-1734.0, -8.728e-006
-1736.0, -8.756e-006
-1738.0, -8.783e-006
-1740.0, -8.810e-006
-1742.0, -8.833e-006
-1744.0, -8.855e-006
-1746.0, -8.883e-006
-1748.0, -8.909e-006
-1750.0, -8.936e-006
-1752.0, -8.963e-006
-1754.0, -8.988e-006
-1756.0, -9.016e-006
-1758.0, -9.037e-006
-1760.0, -9.060e-006
-1762.0, -9.088e-006
-1764.0, -9.110e-006
-1766.0, -9.136e-006
-1768.0, -9.161e-006
-1770.0, -9.183e-006
-1772.0, -9.207e-006
-1774.0, -9.227e-006
-1776.0, -9.243e-006
-1778.0, -9.264e-006
-1780.0, -9.286e-006
-1782.0, -9.306e-006
-1784.0, -9.331e-006
-1786.0, -9.356e-006
-1788.0, -9.376e-006
-1790.0, -9.395e-006
-1792.0, -9.416e-006
-1794.0, -9.432e-006
-1796.0, -9.453e-006
-1798.0, -9.471e-006
-1800.0, -9.491e-006
-1802.0, -9.512e-006
-1804.0, -9.536e-006
-1806.0, -9.557e-006
-1808.0, -9.578e-006
-1810.0, -9.593e-006
-1812.0, -9.610e-006
-1814.0, -9.625e-006
-1816.0, -9.641e-006
-1818.0, -9.658e-006
-1820.0, -9.673e-006
-1822.0, -9.692e-006
-1824.0, -9.713e-006
-1826.0, -9.734e-006
-1828.0, -9.755e-006
-1830.0, -9.774e-006
-1832.0, -9.790e-006
-1834.0, -9.809e-006
-1836.0, -9.826e-006
-1838.0, -9.846e-006
-1840.0, -9.866e-006
-1842.0, -9.887e-006
-1844.0, -9.908e-006
-1846.0, -9.930e-006
-1848.0, -9.952e-006
-1850.0, -9.972e-006
-1852.0, -9.987e-006
-1854.0, -1.000e-005
-1856.0, -1.002e-005
-1858.0, -1.004e-005
-1860.0, -1.005e-005
-1862.0, -1.007e-005
-1864.0, -1.010e-005
-1866.0, -1.012e-005
-1868.0, -1.015e-005
-1870.0, -1.017e-005
-1872.0, -1.019e-005
-1874.0, -1.022e-005
-1876.0, -1.025e-005
-1878.0, -1.028e-005
-1880.0, -1.030e-005
-1882.0, -1.033e-005
-1884.0, -1.035e-005
-1886.0, -1.038e-005
-1888.0, -1.041e-005
-1890.0, -1.043e-005
-1892.0, -1.046e-005
-1894.0, -1.049e-005
-1896.0, -1.052e-005
-1898.0, -1.055e-005
-1900.0, -1.059e-005
-1902.0, -1.062e-005
-1904.0, -1.065e-005
-1906.0, -1.069e-005
-1908.0, -1.071e-005
-1910.0, -1.075e-005
-1912.0, -1.078e-005
-1914.0, -1.081e-005
-1916.0, -1.084e-005
-1918.0, -1.088e-005
-1920.0, -1.090e-005
-1922.0, -1.094e-005
-1924.0, -1.097e-005
-1926.0, -1.101e-005
-1928.0, -1.104e-005
-1930.0, -1.107e-005
-1932.0, -1.110e-005
-1934.0, -1.114e-005
-1936.0, -1.117e-005
-1938.0, -1.120e-005
-1940.0, -1.123e-005
-1942.0, -1.126e-005
-1944.0, -1.128e-005
-1946.0, -1.131e-005
-1948.0, -1.134e-005
-1950.0, -1.137e-005
-1952.0, -1.140e-005
-1954.0, -1.143e-005
-1956.0, -1.145e-005
-1958.0, -1.148e-005
-1960.0, -1.151e-005
-1962.0, -1.153e-005
-1964.0, -1.156e-005
-1966.0, -1.158e-005
-1968.0, -1.160e-005
-1970.0, -1.163e-005
-1972.0, -1.165e-005
-1974.0, -1.168e-005
-1976.0, -1.170e-005
-1978.0, -1.172e-005
-1980.0, -1.175e-005
-1982.0, -1.177e-005
-1984.0, -1.179e-005
-1986.0, -1.182e-005
-1988.0, -1.184e-005
-1990.0, -1.187e-005
-1992.0, -1.190e-005
-1994.0, -1.192e-005
-1996.0, -1.195e-005
-1998.0, -1.197e-005
-2000.0, -1.198e-005
*
Segment = 3
Positive
Number of Data Points = 1525
#
-1998.0, -1.104e-005
-1996.0, -1.069e-005
-1994.0, -1.042e-005
-1992.0, -1.018e-005
-1990.0, -9.928e-006
-1988.0, -9.715e-006
-1986.0, -9.513e-006
-1984.0, -9.331e-006
-1982.0, -9.162e-006
-1980.0, -9.001e-006
-1978.0, -8.851e-006
-1976.0, -8.707e-006
-1974.0, -8.563e-006
-1972.0, -8.430e-006
-1970.0, -8.302e-006
-1968.0, -8.183e-006
-1966.0, -8.065e-006
-1964.0, -7.952e-006
-1962.0, -7.843e-006
-1960.0, -7.744e-006
-1958.0, -7.642e-006
-1956.0, -7.548e-006
-1954.0, -7.452e-006
-1952.0, -7.361e-006
-1950.0, -7.270e-006
-1948.0, -7.185e-006
-1946.0, -7.102e-006
-1944.0, -7.026e-006
-1942.0, -6.946e-006
-1940.0, -6.870e-006
-1938.0, -6.799e-006
-1936.0, -6.731e-006
-1934.0, -6.663e-006
-1932.0, -6.593e-006
-1930.0, -6.522e-006
-1928.0, -6.461e-006
-1926.0, -6.398e-006
-1924.0, -6.335e-006
-1922.0, -6.276e-006
-1920.0, -6.219e-006
-1918.0, -6.160e-006
-1916.0, -6.102e-006
-1914.0, -6.045e-006
-1912.0, -5.995e-006
-1910.0, -5.940e-006
-1908.0, -5.885e-006
-1906.0, -5.833e-006
-1904.0, -5.788e-006
-1902.0, -5.738e-006
-1900.0, -5.685e-006
-1898.0, -5.636e-006
-1896.0, -5.593e-006
-1894.0, -5.545e-006
-1892.0, -5.496e-006
-1890.0, -5.448e-006
-1888.0, -5.406e-006
-1886.0, -5.367e-006
-1884.0, -5.318e-006
-1882.0, -5.271e-006
-1880.0, -5.233e-006
-1878.0, -5.194e-006
-1876.0, -5.151e-006
-1874.0, -5.109e-006
-1872.0, -5.064e-006
-1870.0, -5.028e-006
-1868.0, -4.993e-006
-1866.0, -4.952e-006
-1864.0, -4.911e-006
-1862.0, -4.871e-006
-1860.0, -4.835e-006
-1858.0, -4.800e-006
-1856.0, -4.765e-006
-1854.0, -4.725e-006
-1852.0, -4.687e-006
-1850.0, -4.652e-006
-1848.0, -4.621e-006
-1846.0, -4.587e-006
-1844.0, -4.551e-006
-1842.0, -4.510e-006
-1840.0, -4.474e-006
-1838.0, -4.442e-006
-1836.0, -4.408e-006
-1834.0, -4.374e-006
-1832.0, -4.338e-006
-1830.0, -4.304e-006
-1828.0, -4.269e-006
-1826.0, -4.242e-006
-1824.0, -4.207e-006
-1822.0, -4.177e-006
-1820.0, -4.141e-006
-1818.0, -4.108e-006
-1816.0, -4.073e-006
-1814.0, -4.045e-006
-1812.0, -4.010e-006
-1810.0, -3.976e-006
-1808.0, -3.941e-006
-1806.0, -3.910e-006
-1804.0, -3.877e-006
-1802.0, -3.848e-006
-1800.0, -3.817e-006
-1798.0, -3.789e-006
-1796.0, -3.767e-006
-1794.0, -3.736e-006
-1792.0, -3.708e-006
-1790.0, -3.679e-006
-1788.0, -3.651e-006
-1786.0, -3.621e-006
-1784.0, -3.591e-006
-1782.0, -3.558e-006
-1780.0, -3.526e-006
-1778.0, -3.498e-006
-1776.0, -3.469e-006
-1774.0, -3.442e-006
-1772.0, -3.414e-006
-1770.0, -3.387e-006
-1768.0, -3.361e-006
-1766.0, -3.336e-006
-1764.0, -3.308e-006
-1762.0, -3.280e-006
-1760.0, -3.252e-006
-1758.0, -3.228e-006
-1756.0, -3.195e-006
-1754.0, -3.165e-006
-1752.0, -3.139e-006
-1750.0, -3.111e-006
-1748.0, -3.088e-006
-1746.0, -3.060e-006
-1744.0, -3.034e-006
-1742.0, -3.013e-006
-1740.0, -2.992e-006
-1738.0, -2.972e-006
-1736.0, -2.949e-006
-1734.0, -2.924e-006
-1732.0, -2.898e-006
-1730.0, -2.870e-006
-1728.0, -2.848e-006
-1726.0, -2.824e-006
-1724.0, -2.798e-006
-1722.0, -2.776e-006
-1720.0, -2.754e-006
-1718.0, -2.730e-006
-1716.0, -2.709e-006
-1714.0, -2.681e-006
-1712.0, -2.656e-006
-1710.0, -2.634e-006
-1708.0, -2.608e-006
-1706.0, -2.588e-006
-1704.0, -2.572e-006
-1702.0, -2.551e-006
-1700.0, -2.530e-006
-1698.0, -2.509e-006
-1696.0, -2.482e-006
-1694.0, -2.461e-006
-1692.0, -2.439e-006
-1690.0, -2.413e-006
-1688.0, -2.392e-006
-1686.0, -2.372e-006
-1684.0, -2.350e-006
-1682.0, -2.332e-006
-1680.0, -2.311e-006
-1678.0, -2.288e-006
-1676.0, -2.267e-006
-1674.0, -2.248e-006
-1672.0, -2.233e-006
-1670.0, -2.214e-006
-1668.0, -2.198e-006
-1666.0, -2.184e-006
-1664.0, -2.167e-006
-1662.0, -2.149e-006
-1660.0, -2.128e-006
-1658.0, -2.107e-006
-1656.0, -2.085e-006
-1654.0, -2.064e-006
-1652.0, -2.042e-006
-1650.0, -2.023e-006
-1648.0, -2.006e-006
-1646.0, -1.990e-006
-1644.0, -1.963e-006
-1642.0, -1.948e-006
-1640.0, -1.927e-006
-1638.0, -1.907e-006
-1636.0, -1.889e-006
-1634.0, -1.868e-006
-1632.0, -1.849e-006
-1630.0, -1.842e-006
-1628.0, -1.827e-006
-1626.0, -1.813e-006
-1624.0, -1.799e-006
-1622.0, -1.786e-006
-1620.0, -1.773e-006
-1618.0, -1.758e-006
-1616.0, -1.738e-006
-1614.0, -1.719e-006
-1612.0, -1.705e-006
-1610.0, -1.685e-006
-1608.0, -1.665e-006
-1606.0, -1.650e-006
-1604.0, -1.637e-006
-1602.0, -1.625e-006
-1600.0, -1.611e-006
-1598.0, -1.597e-006
-1596.0, -1.581e-006
-1594.0, -1.567e-006
-1592.0, -1.552e-006
-1590.0, -1.534e-006
-1588.0, -1.517e-006
-1586.0, -1.502e-006
-1584.0, -1.487e-006
-1582.0, -1.473e-006
-1580.0, -1.459e-006
-1578.0, -1.447e-006
-1576.0, -1.436e-006
-1574.0, -1.426e-006
-1572.0, -1.412e-006
-1570.0, -1.401e-006
-1568.0, -1.394e-006
-1566.0, -1.385e-006
-1564.0, -1.370e-006
-1562.0, -1.353e-006
-1560.0, -1.336e-006
-1558.0, -1.322e-006
-1556.0, -1.307e-006
-1554.0, -1.287e-006
-1552.0, -1.268e-006
-1550.0, -1.255e-006
-1548.0, -1.246e-006
-1546.0, -1.238e-006
-1544.0, -1.228e-006
-1542.0, -1.215e-006
-1540.0, -1.206e-006
-1538.0, -1.198e-006
-1536.0, -1.187e-006
-1534.0, -1.173e-006
-1532.0, -1.158e-006
-1530.0, -1.143e-006
-1528.0, -1.129e-006
-1526.0, -1.115e-006
-1524.0, -1.102e-006
-1522.0, -1.089e-006
-1520.0, -1.076e-006
-1518.0, -1.063e-006
-1516.0, -1.053e-006
-1514.0, -1.046e-006
-1512.0, -1.037e-006
-1510.0, -1.025e-006
-1508.0, -1.014e-006
-1506.0, -1.007e-006
-1504.0, -1.000e-006
-1502.0, -9.931e-007
-1500.0, -9.822e-007
-1498.0, -9.718e-007
-1496.0, -9.630e-007
-1494.0, -9.526e-007
-1492.0, -9.386e-007
-1490.0, -9.247e-007
-1488.0, -9.107e-007
-1486.0, -8.990e-007
-1484.0, -8.854e-007
-1482.0, -8.719e-007
-1480.0, -8.610e-007
-1478.0, -8.541e-007
-1476.0, -8.471e-007
-1474.0, -8.397e-007
-1472.0, -8.336e-007
-1470.0, -8.253e-007
-1468.0, -8.153e-007
-1466.0, -8.017e-007
-1464.0, -7.882e-007
-1462.0, -7.747e-007
-1460.0, -7.612e-007
-1458.0, -7.481e-007
-1456.0, -7.403e-007
-1454.0, -7.346e-007
-1452.0, -7.302e-007
-1450.0, -7.233e-007
-1448.0, -7.159e-007
-1446.0, -7.089e-007
-1444.0, -7.010e-007
-1442.0, -6.897e-007
-1440.0, -6.779e-007
-1438.0, -6.679e-007
-1436.0, -6.605e-007
-1434.0, -6.535e-007
-1432.0, -6.465e-007
-1430.0, -6.404e-007
-1428.0, -6.369e-007
-1426.0, -6.343e-007
-1424.0, -6.274e-007
-1422.0, -6.204e-007
-1420.0, -6.134e-007
-1418.0, -6.064e-007
-1416.0, -5.994e-007
-1414.0, -5.929e-007
-1412.0, -5.846e-007
-1410.0, -5.794e-007
-1408.0, -5.715e-007
-1406.0, -5.633e-007
-1404.0, -5.497e-007
-1402.0, -5.367e-007
-1400.0, -5.236e-007
-1398.0, -5.127e-007
-1396.0, -5.027e-007
-1394.0, -4.935e-007
-1392.0, -4.817e-007
-1390.0, -4.743e-007
-1388.0, -4.665e-007
-1386.0, -4.595e-007
-1384.0, -4.530e-007
-1382.0, -4.469e-007
-1380.0, -4.425e-007
-1378.0, -4.408e-007
-1376.0, -4.368e-007
-1374.0, -4.290e-007
-1372.0, -4.216e-007
-1370.0, -4.133e-007
-1368.0, -4.037e-007
-1366.0, -3.906e-007
-1364.0, -3.775e-007
-1362.0, -3.675e-007
-1360.0, -3.601e-007
-1358.0, -3.523e-007
-1356.0, -3.435e-007
-1354.0, -3.326e-007
-1352.0, -3.252e-007
-1350.0, -3.178e-007
-1348.0, -3.104e-007
-1346.0, -3.030e-007
-1344.0, -2.951e-007
-1342.0, -2.847e-007
-1340.0, -2.777e-007
-1338.0, -2.707e-007
-1336.0, -2.642e-007
-1334.0, -2.577e-007
-1332.0, -2.507e-007
-1330.0, -2.424e-007
-1328.0, -2.359e-007
-1326.0, -2.289e-007
-1324.0, -2.219e-007
-1322.0, -2.149e-007
-1320.0, -2.080e-007
-1318.0, -2.010e-007
-1316.0, -1.931e-007
-1314.0, -1.853e-007
-1312.0, -1.770e-007
-1310.0, -1.674e-007
-1308.0, -1.543e-007
-1306.0, -1.404e-007
-1304.0, -1.282e-007
-1302.0, -1.181e-007
-1300.0, -1.081e-007
-1298.0, -9.722e-008
-1296.0, -8.588e-008
-1294.0, -7.804e-008
-1292.0, -7.106e-008
-1290.0, -6.408e-008
-1288.0, -5.754e-008
-1286.0, -5.319e-008
-1284.0, -4.926e-008
-1282.0, -4.272e-008
-1280.0, -3.575e-008
-1278.0, -2.877e-008
-1276.0, -2.180e-008
-1274.0, -1.482e-008
-1272.0, -5.665e-009
-1270.0, -8.694e-010
-1268.0, +9.594e-009
-1266.0, +2.224e-008
-1264.0, +3.619e-008
-1262.0, +5.014e-008
-1260.0, +6.453e-008
-1258.0, +7.673e-008
-1256.0, +9.374e-008
-1254.0, +1.046e-007
-1252.0, +1.129e-007
-1250.0, +1.199e-007
-1248.0, +1.269e-007
-1246.0, +1.334e-007
-1244.0, +1.413e-007
-1242.0, +1.487e-007
-1240.0, +1.556e-007
-1238.0, +1.626e-007
-1236.0, +1.696e-007
-1234.0, +1.805e-007
-1232.0, +1.896e-007
-1230.0, +1.997e-007
-1228.0, +2.110e-007
-1226.0, +2.223e-007
-1224.0, +2.354e-007
-1222.0, +2.494e-007
-1220.0, +2.603e-007
-1218.0, +2.742e-007
-1216.0, +2.890e-007
-1214.0, +3.021e-007
-1212.0, +3.117e-007
-1210.0, +3.196e-007
-1208.0, +3.265e-007
-1206.0, +3.344e-007
-1204.0, +3.449e-007
-1202.0, +3.531e-007
-1200.0, +3.601e-007
-1198.0, +3.675e-007
-1196.0, +3.754e-007
-1194.0, +3.845e-007
-1192.0, +3.967e-007
-1190.0, +4.072e-007
-1188.0, +4.207e-007
-1186.0, +4.342e-007
-1184.0, +4.477e-007
-1182.0, +4.621e-007
-1180.0, +4.783e-007
-1178.0, +4.922e-007
-1176.0, +5.040e-007
-1174.0, +5.114e-007
-1172.0, +5.197e-007
-1170.0, +5.310e-007
-1168.0, +5.410e-007
-1166.0, +5.506e-007
-1164.0, +5.576e-007
-1162.0, +5.646e-007
-1160.0, +5.729e-007
-1158.0, +5.868e-007
-1156.0, +6.008e-007
-1154.0, +6.169e-007
-1152.0, +6.308e-007
-1150.0, +6.452e-007
-1148.0, +6.635e-007
-1146.0, +6.827e-007
-1144.0, +6.958e-007
-1142.0, +7.054e-007
-1140.0, +7.141e-007
-1138.0, +7.233e-007
-1136.0, +7.359e-007
-1134.0, +7.459e-007
-1132.0, +7.551e-007
-1130.0, +7.660e-007
-1128.0, +7.795e-007
-1126.0, +7.961e-007
-1124.0, +8.148e-007
-1122.0, +8.296e-007
-1120.0, +8.445e-007
-1118.0, +8.615e-007
-1116.0, +8.785e-007
-1114.0, +8.929e-007
-1112.0, +9.033e-007
-1110.0, +9.125e-007
-1108.0, +9.264e-007
-1106.0, +9.391e-007
-1104.0, +9.482e-007
-1102.0, +9.565e-007
-1100.0, +9.731e-007
-1098.0, +9.931e-007
-1096.0, +1.012e-006
-1094.0, +1.027e-006
-1092.0, +1.048e-006
-1090.0, +1.069e-006
-1088.0, +1.089e-006
-1086.0, +1.101e-006
-1084.0, +1.116e-006
-1082.0, +1.130e-006
-1080.0, +1.148e-006
-1078.0, +1.163e-006
-1076.0, +1.181e-006
-1074.0, +1.201e-006
-1072.0, +1.222e-006
-1070.0, +1.242e-006
-1068.0, +1.262e-006
-1066.0, +1.279e-006
-1064.0, +1.297e-006
-1062.0, +1.314e-006
-1060.0, +1.329e-006
-1058.0, +1.349e-006
-1056.0, +1.367e-006
-1054.0, +1.388e-006
-1052.0, +1.410e-006
-1050.0, +1.433e-006
-1048.0, +1.454e-006
-1046.0, +1.476e-006
-1044.0, +1.497e-006
-1042.0, +1.514e-006
-1040.0, +1.531e-006
-1038.0, +1.557e-006
-1036.0, +1.578e-006
-1034.0, +1.604e-006
-1032.0, +1.631e-006
-1030.0, +1.653e-006
-1028.0, +1.681e-006
-1026.0, +1.706e-006
-1024.0, +1.728e-006
-1022.0, +1.756e-006
-1020.0, +1.780e-006
-1018.0, +1.808e-006
-1016.0, +1.836e-006
-1014.0, +1.864e-006
-1012.0, +1.892e-006
-1010.0, +1.923e-006
-1008.0, +1.951e-006
-1006.0, +1.978e-006
-1004.0, +2.006e-006
-1002.0, +2.035e-006
-1000.0, +2.063e-006
-998.0, +2.093e-006
-996.0, +2.125e-006
-994.0, +2.156e-006
-992.0, +2.189e-006
-990.0, +2.219e-006
-988.0, +2.257e-006
-986.0, +2.293e-006
-984.0, +2.331e-006
-982.0, +2.363e-006
-980.0, +2.396e-006
-978.0, +2.430e-006
-976.0, +2.462e-006
-974.0, +2.493e-006
-972.0, +2.528e-006
-970.0, +2.563e-006
-968.0, +2.594e-006
-966.0, +2.630e-006
-964.0, +2.667e-006
-962.0, +2.709e-006
-960.0, +2.745e-006
-958.0, +2.780e-006
-956.0, +2.815e-006
-954.0, +2.851e-006
-952.0, +2.889e-006
-950.0, +2.924e-006
-948.0, +2.958e-006
-946.0, +2.992e-006
-944.0, +3.028e-006
-942.0, +3.064e-006
-940.0, +3.103e-006
-938.0, +3.140e-006
-936.0, +3.174e-006
-934.0, +3.209e-006
-932.0, +3.241e-006
-930.0, +3.276e-006
-928.0, +3.310e-006
-926.0, +3.345e-006
-924.0, +3.374e-006
-922.0, +3.409e-006
-920.0, +3.437e-006
-918.0, +3.473e-006
-916.0, +3.506e-006
-914.0, +3.535e-006
-912.0, +3.563e-006
-910.0, +3.591e-006
-908.0, +3.618e-006
-906.0, +3.646e-006
-904.0, +3.668e-006
-902.0, +3.692e-006
-900.0, +3.719e-006
-898.0, +3.741e-006
-896.0, +3.768e-006
-894.0, +3.790e-006
-892.0, +3.813e-006
-890.0, +3.838e-006
-888.0, +3.859e-006
-886.0, +3.880e-006
-884.0, +3.901e-006
-882.0, +3.922e-006
-880.0, +3.943e-006
-878.0, +3.967e-006
-876.0, +3.988e-006
-874.0, +4.006e-006
-872.0, +4.021e-006
-870.0, +4.039e-006
-868.0, +4.053e-006
-866.0, +4.067e-006
-864.0, +4.078e-006
-862.0, +4.092e-006
-860.0, +4.111e-006
-858.0, +4.131e-006
-856.0, +4.147e-006
-854.0, +4.162e-006
-852.0, +4.183e-006
-850.0, +4.202e-006
-848.0, +4.216e-006
-846.0, +4.225e-006
-844.0, +4.236e-006
-842.0, +4.249e-006
-840.0, +4.262e-006
-838.0, +4.271e-006
-836.0, +4.284e-006
-834.0, +4.298e-006
-832.0, +4.312e-006
-830.0, +4.323e-006
-828.0, +4.334e-006
-826.0, +4.348e-006
-824.0, +4.367e-006
-822.0, +4.379e-006
-820.0, +4.391e-006
-818.0, +4.405e-006
-816.0, +4.418e-006
-814.0, +4.428e-006
-812.0, +4.435e-006
-810.0, +4.435e-006
-808.0, +4.439e-006
-806.0, +4.440e-006
-804.0, +4.441e-006
-802.0, +4.441e-006
-800.0, +4.441e-006
-798.0, +4.442e-006
-796.0, +4.442e-006
-794.0, +4.443e-006
-792.0, +4.443e-006
-790.0, +4.443e-006
-788.0, +4.444e-006
-786.0, +4.444e-006
-784.0, +4.444e-006
-782.0, +4.443e-006
-780.0, +4.443e-006
-778.0, +4.443e-006
-776.0, +4.442e-006
-774.0, +4.442e-006
-772.0, +4.442e-006
-770.0, +4.442e-006
-768.0, +4.442e-006
-766.0, +4.442e-006
-764.0, +4.442e-006
-762.0, +4.442e-006
-760.0, +4.442e-006
-758.0, +4.442e-006
-756.0, +4.441e-006
-754.0, +4.441e-006
-752.0, +4.441e-006
-750.0, +4.441e-006
-748.0, +4.440e-006
-746.0, +4.440e-006
-744.0, +4.440e-006
-742.0, +4.440e-006
-740.0, +4.440e-006
-738.0, +4.440e-006
-736.0, +4.440e-006
-734.0, +4.440e-006
-732.0, +4.440e-006
-730.0, +4.440e-006
-728.0, +4.440e-006
-726.0, +4.440e-006
-724.0, +4.440e-006
-722.0, +4.440e-006
-720.0, +4.440e-006
-718.0, +4.440e-006
-716.0, +4.440e-006
-714.0, +4.440e-006
-712.0, +4.438e-006
-710.0, +4.433e-006
-708.0, +4.430e-006
-706.0, +4.424e-006
-704.0, +4.418e-006
-702.0, +4.411e-006
-700.0, +4.404e-006
-698.0, +4.399e-006
-696.0, +4.397e-006
-694.0, +4.390e-006
-692.0, +4.386e-006
-690.0, +4.380e-006
-688.0, +4.373e-006
-686.0, +4.366e-006
-684.0, +4.358e-006
-682.0, +4.349e-006
-680.0, +4.340e-006
-678.0, +4.331e-006
-676.0, +4.323e-006
-674.0, +4.316e-006
-672.0, +4.309e-006
-670.0, +4.300e-006
-668.0, +4.293e-006
-666.0, +4.285e-006
-664.0, +4.278e-006
-662.0, +4.271e-006
-660.0, +4.263e-006
-658.0, +4.256e-006
-656.0, +4.252e-006
-654.0, +4.247e-006
-652.0, +4.244e-006
-650.0, +4.236e-006
-648.0, +4.229e-006
-646.0, +4.222e-006
-644.0, +4.214e-006
-642.0, +4.201e-006
-640.0, +4.183e-006
-638.0, +4.165e-006
-636.0, +4.150e-006
-634.0, +4.136e-006
-632.0, +4.116e-006
-630.0, +4.096e-006
-628.0, +4.081e-006
-626.0, +4.069e-006
-624.0, +4.055e-006
-622.0, +4.039e-006
-620.0, +4.020e-006
-618.0, +4.004e-006
-616.0, +3.983e-006
-614.0, +3.957e-006
-612.0, +3.932e-006
-610.0, +3.910e-006
-608.0, +3.885e-006
-606.0, +3.862e-006
-604.0, +3.840e-006
-602.0, +3.818e-006
-600.0, +3.796e-006
-598.0, +3.775e-006
-596.0, +3.754e-006
-594.0, +3.736e-006
-592.0, +3.716e-006
-590.0, +3.698e-006
-588.0, +3.685e-006
-586.0, +3.678e-006
-584.0, +3.670e-006
-582.0, +3.663e-006
-580.0, +3.659e-006
-578.0, +3.655e-006
-576.0, +3.651e-006
-574.0, +3.647e-006
-572.0, +3.644e-006
-570.0, +3.640e-006
-568.0, +3.635e-006
-566.0, +3.630e-006
-564.0, +3.629e-006
-562.0, +3.630e-006
-560.0, +3.631e-006
-558.0, +3.635e-006
-556.0, +3.639e-006
-554.0, +3.644e-006
-552.0, +3.649e-006
-550.0, +3.653e-006
-548.0, +3.656e-006
-546.0, +3.658e-006
-544.0, +3.658e-006
-542.0, +3.658e-006
-540.0, +3.659e-006
-538.0, +3.659e-006
-536.0, +3.659e-006
-534.0, +3.661e-006
-532.0, +3.664e-006
-530.0, +3.668e-006
-528.0, +3.673e-006
-526.0, +3.680e-006
-524.0, +3.687e-006
-522.0, +3.693e-006
-520.0, +3.698e-006
-518.0, +3.702e-006
-516.0, +3.705e-006
-514.0, +3.707e-006
-512.0, +3.707e-006
-510.0, +3.707e-006
-508.0, +3.708e-006
-506.0, +3.708e-006
-504.0, +3.708e-006
-502.0, +3.708e-006
-500.0, +3.708e-006
-498.0, +3.708e-006
-496.0, +3.708e-006
-494.0, +3.707e-006
-492.0, +3.707e-006
-490.0, +3.705e-006
-488.0, +3.703e-006
-486.0, +3.701e-006
-484.0, +3.696e-006
-482.0, +3.692e-006
-480.0, +3.686e-006
-478.0, +3.680e-006
-476.0, +3.674e-006
-474.0, +3.670e-006
-472.0, +3.665e-006
-470.0, +3.663e-006
-468.0, +3.659e-006
-466.0, +3.658e-006
-464.0, +3.653e-006
-462.0, +3.647e-006
-460.0, +3.640e-006
-458.0, +3.633e-006
-456.0, +3.626e-006
-454.0, +3.618e-006
-452.0, +3.608e-006
-450.0, +3.602e-006
-448.0, +3.593e-006
-446.0, +3.582e-006
-444.0, +3.569e-006
-442.0, +3.555e-006
-440.0, +3.543e-006
-438.0, +3.532e-006
-436.0, +3.522e-006
-434.0, +3.513e-006
-432.0, +3.505e-006
-430.0, +3.497e-006
-428.0, +3.490e-006
-426.0, +3.483e-006
-424.0, +3.476e-006
-422.0, +3.470e-006
-420.0, +3.464e-006
-418.0, +3.458e-006
-416.0, +3.451e-006
-414.0, +3.445e-006
-412.0, +3.438e-006
-410.0, +3.431e-006
-408.0, +3.425e-006
-406.0, +3.419e-006
-404.0, +3.414e-006
-402.0, +3.411e-006
-400.0, +3.402e-006
-398.0, +3.392e-006
-396.0, +3.381e-006
-394.0, +3.369e-006
-392.0, +3.357e-006
-390.0, +3.346e-006
-388.0, +3.336e-006
-386.0, +3.329e-006
-384.0, +3.325e-006
-382.0, +3.322e-006
-380.0, +3.320e-006
-378.0, +3.319e-006
-376.0, +3.319e-006
-374.0, +3.318e-006
-372.0, +3.318e-006
-370.0, +3.318e-006
-368.0, +3.319e-006
-366.0, +3.319e-006
-364.0, +3.321e-006
-362.0, +3.324e-006
-360.0, +3.329e-006
-358.0, +3.336e-006
-356.0, +3.346e-006
-354.0, +3.358e-006
-352.0, +3.371e-006
-350.0, +3.384e-006
-348.0, +3.394e-006
-346.0, +3.404e-006
-344.0, +3.414e-006
-342.0, +3.424e-006
-340.0, +3.431e-006
-338.0, +3.438e-006
-336.0, +3.445e-006
-334.0, +3.452e-006
-332.0, +3.462e-006
-330.0, +3.472e-006
-328.0, +3.480e-006
-326.0, +3.487e-006
-324.0, +3.494e-006
-322.0, +3.505e-006
-320.0, +3.516e-006
-318.0, +3.529e-006
-316.0, +3.543e-006
-314.0, +3.557e-006
-312.0, +3.571e-006
-310.0, +3.585e-006
-308.0, +3.596e-006
-306.0, +3.611e-006
-304.0, +3.623e-006
-302.0, +3.630e-006
-300.0, +3.638e-006
-298.0, +3.645e-006
-296.0, +3.651e-006
-294.0, +3.658e-006
-292.0, +3.662e-006
-290.0, +3.664e-006
-288.0, +3.670e-006
-286.0, +3.677e-006
-284.0, +3.684e-006
-282.0, +3.691e-006
-280.0, +3.697e-006
-278.0, +3.702e-006
-276.0, +3.709e-006
-274.0, +3.712e-006
-272.0, +3.716e-006
-270.0, +3.723e-006
-268.0, +3.732e-006
-266.0, +3.742e-006
-264.0, +3.755e-006
-262.0, +3.768e-006
-260.0, +3.779e-006
-258.0, +3.790e-006
-256.0, +3.800e-006
-254.0, +3.811e-006
-252.0, +3.822e-006
-250.0, +3.830e-006
-248.0, +3.837e-006
-246.0, +3.845e-006
-244.0, +3.858e-006
-242.0, +3.871e-006
-240.0, +3.884e-006
-238.0, +3.898e-006
-236.0, +3.918e-006
-234.0, +3.939e-006
-232.0, +3.959e-006
-230.0, +3.980e-006
-228.0, +4.000e-006
-226.0, +4.017e-006
-224.0, +4.036e-006
-222.0, +4.051e-006
-220.0, +4.068e-006
-218.0, +4.092e-006
-216.0, +4.113e-006
-214.0, +4.141e-006
-212.0, +4.167e-006
-210.0, +4.196e-006
-208.0, +4.225e-006
-206.0, +4.256e-006
-204.0, +4.286e-006
-202.0, +4.315e-006
-200.0, +4.343e-006
-198.0, +4.372e-006
-196.0, +4.400e-006
-194.0, +4.429e-006
-192.0, +4.459e-006
-190.0, +4.488e-006
-188.0, +4.522e-006
-186.0, +4.551e-006
-184.0, +4.584e-006
-182.0, +4.615e-006
-180.0, +4.650e-006
-178.0, +4.683e-006
-176.0, +4.718e-006
-174.0, +4.745e-006
-172.0, +4.780e-006
-170.0, +4.808e-006
-168.0, +4.845e-006
-166.0, +4.878e-006
-164.0, +4.912e-006
-162.0, +4.941e-006
-160.0, +4.976e-006
-158.0, +5.008e-006
-156.0, +5.049e-006
-154.0, +5.080e-006
-152.0, +5.115e-006
-150.0, +5.144e-006
-148.0, +5.178e-006
-146.0, +5.208e-006
-144.0, +5.241e-006
-142.0, +5.270e-006
-140.0, +5.304e-006
-138.0, +5.333e-006
-136.0, +5.368e-006
-134.0, +5.402e-006
-132.0, +5.438e-006
-130.0, +5.471e-006
-128.0, +5.503e-006
-126.0, +5.531e-006
-124.0, +5.562e-006
-122.0, +5.588e-006
-120.0, +5.611e-006
-118.0, +5.641e-006
-116.0, +5.669e-006
-114.0, +5.699e-006
-112.0, +5.727e-006
-110.0, +5.758e-006
-108.0, +5.790e-006
-106.0, +5.824e-006
-104.0, +5.854e-006
-102.0, +5.882e-006
-100.0, +5.910e-006
-98.0, +5.939e-006
-96.0, +5.967e-006
-94.0, +5.993e-006
-92.0, +6.022e-006
-90.0, +6.049e-006
-88.0, +6.077e-006
-86.0, +6.105e-006
-84.0, +6.132e-006
-82.0, +6.160e-006
-80.0, +6.186e-006
-78.0, +6.210e-006
-76.0, +6.238e-006
-74.0, +6.265e-006
-72.0, +6.293e-006
-70.0, +6.321e-006
-68.0, +6.349e-006
-66.0, +6.376e-006
-64.0, +6.405e-006
-62.0, +6.433e-006
-60.0, +6.461e-006
-58.0, +6.488e-006
-56.0, +6.516e-006
-54.0, +6.541e-006
-52.0, +6.569e-006
-50.0, +6.596e-006
-48.0, +6.621e-006
-46.0, +6.648e-006
-44.0, +6.671e-006
-42.0, +6.699e-006
-40.0, +6.723e-006
-38.0, +6.750e-006
-36.0, +6.775e-006
-34.0, +6.795e-006
-32.0, +6.819e-006
-30.0, +6.845e-006
-28.0, +6.866e-006
-26.0, +6.894e-006
-24.0, +6.916e-006
-22.0, +6.937e-006
-20.0, +6.961e-006
-18.0, +6.978e-006
-16.0, +6.995e-006
-14.0, +7.014e-006
-12.0, +7.032e-006
-10.0, +7.053e-006
-8.0, +7.074e-006
-6.0, +7.091e-006
-4.0, +7.112e-006
-2.0, +7.130e-006
0.0, +7.145e-006
2.0, +7.159e-006
4.0, +7.173e-006
6.0, +7.187e-006
8.0, +7.200e-006
10.0, +7.207e-006
12.0, +7.213e-006
14.0, +7.221e-006
16.0, +7.226e-006
18.0, +7.230e-006
20.0, +7.235e-006
22.0, +7.243e-006
24.0, +7.251e-006
26.0, +7.264e-006
28.0, +7.274e-006
30.0, +7.286e-006
32.0, +7.295e-006
34.0, +7.302e-006
36.0, +7.308e-006
38.0, +7.312e-006
40.0, +7.314e-006
42.0, +7.315e-006
44.0, +7.314e-006
46.0, +7.313e-006
48.0, +7.311e-006
50.0, +7.306e-006
52.0, +7.302e-006
54.0, +7.294e-006
56.0, +7.288e-006
58.0, +7.277e-006
60.0, +7.267e-006
62.0, +7.257e-006
64.0, +7.247e-006
66.0, +7.239e-006
68.0, +7.233e-006
70.0, +7.227e-006
72.0, +7.225e-006
74.0, +7.221e-006
76.0, +7.215e-006
78.0, +7.209e-006
80.0, +7.202e-006
82.0, +7.195e-006
84.0, +7.188e-006
86.0, +7.181e-006
88.0, +7.175e-006
90.0, +7.168e-006
92.0, +7.161e-006
94.0, +7.154e-006
96.0, +7.147e-006
98.0, +7.138e-006
100.0, +7.126e-006
102.0, +7.115e-006
104.0, +7.106e-006
106.0, +7.094e-006
108.0, +7.082e-006
110.0, +7.069e-006
112.0, +7.056e-006
114.0, +7.047e-006
116.0, +7.036e-006
118.0, +7.023e-006
120.0, +7.015e-006
122.0, +7.006e-006
124.0, +6.999e-006
126.0, +6.992e-006
128.0, +6.985e-006
130.0, +6.982e-006
132.0, +6.977e-006
134.0, +6.970e-006
136.0, +6.964e-006
138.0, +6.957e-006
140.0, +6.949e-006
142.0, +6.942e-006
144.0, +6.932e-006
146.0, +6.926e-006
148.0, +6.919e-006
150.0, +6.911e-006
152.0, +6.900e-006
154.0, +6.890e-006
156.0, +6.877e-006
158.0, +6.867e-006
160.0, +6.856e-006
162.0, +6.848e-006
164.0, +6.841e-006
166.0, +6.838e-006
168.0, +6.835e-006
170.0, +6.834e-006
172.0, +6.833e-006
174.0, +6.830e-006
176.0, +6.828e-006
178.0, +6.823e-006
180.0, +6.818e-006
182.0, +6.813e-006
184.0, +6.807e-006
186.0, +6.802e-006
188.0, +6.798e-006
190.0, +6.793e-006
192.0, +6.791e-006
194.0, +6.789e-006
196.0, +6.787e-006
198.0, +6.786e-006
200.0, +6.784e-006
202.0, +6.784e-006
204.0, +6.784e-006
206.0, +6.784e-006
208.0, +6.784e-006
210.0, +6.784e-006
212.0, +6.784e-006
214.0, +6.784e-006
216.0, +6.783e-006
218.0, +6.783e-006
220.0, +6.783e-006
222.0, +6.782e-006
224.0, +6.782e-006
226.0, +6.780e-006
228.0, +6.778e-006
230.0, +6.775e-006
232.0, +6.771e-006
234.0, +6.767e-006
236.0, +6.764e-006
238.0, +6.759e-006
240.0, +6.755e-006
242.0, +6.752e-006
244.0, +6.752e-006
246.0, +6.750e-006
248.0, +6.749e-006
250.0, +6.748e-006
252.0, +6.749e-006
254.0, +6.749e-006
256.0, +6.749e-006
258.0, +6.746e-006
260.0, +6.746e-006
262.0, +6.745e-006
264.0, +6.745e-006
266.0, +6.744e-006
268.0, +6.744e-006
270.0, +6.744e-006
272.0, +6.744e-006
274.0, +6.744e-006
276.0, +6.744e-006
278.0, +6.744e-006
280.0, +6.744e-006
282.0, +6.744e-006
284.0, +6.744e-006
286.0, +6.745e-006
288.0, +6.746e-006
290.0, +6.746e-006
292.0, +6.748e-006
294.0, +6.749e-006
296.0, +6.751e-006
298.0, +6.752e-006
300.0, +6.754e-006
302.0, +6.756e-006
304.0, +6.757e-006
306.0, +6.757e-006
308.0, +6.760e-006
310.0, +6.763e-006
312.0, +6.763e-006
314.0, +6.764e-006
316.0, +6.766e-006
318.0, +6.771e-006
320.0, +6.771e-006
322.0, +6.773e-006
324.0, +6.773e-006
326.0, +6.777e-006
328.0, +6.779e-006
330.0, +6.780e-006
332.0, +6.779e-006
334.0, +6.781e-006
336.0, +6.782e-006
338.0, +6.782e-006
340.0, +6.782e-006
342.0, +6.783e-006
344.0, +6.783e-006
346.0, +6.784e-006
348.0, +6.784e-006
350.0, +6.784e-006
352.0, +6.784e-006
354.0, +6.784e-006
356.0, +6.784e-006
358.0, +6.784e-006
360.0, +6.784e-006
362.0, +6.784e-006
364.0, +6.784e-006
366.0, +6.784e-006
368.0, +6.784e-006
370.0, +6.784e-006
372.0, +6.785e-006
374.0, +6.785e-006
376.0, +6.786e-006
378.0, +6.787e-006
380.0, +6.788e-006
382.0, +6.789e-006
384.0, +6.791e-006
386.0, +6.794e-006
388.0, +6.798e-006
390.0, +6.801e-006
392.0, +6.806e-006
394.0, +6.811e-006
396.0, +6.817e-006
398.0, +6.822e-006
400.0, +6.825e-006
402.0, +6.828e-006
404.0, +6.839e-006
406.0, +6.840e-006
408.0, +6.843e-006
410.0, +6.848e-006
412.0, +6.855e-006
414.0, +6.864e-006
416.0, +6.874e-006
418.0, +6.880e-006
420.0, +6.893e-006
422.0, +6.905e-006
424.0, +6.914e-006
426.0, +6.922e-006
428.0, +6.930e-006
430.0, +6.939e-006
432.0, +6.948e-006
434.0, +6.955e-006
436.0, +6.961e-006
438.0, +6.969e-006
440.0, +6.977e-006
442.0, +6.985e-006
444.0, +6.994e-006
446.0, +7.001e-006
448.0, +7.013e-006
450.0, +7.026e-006
452.0, +7.040e-006
454.0, +7.056e-006
456.0, +7.071e-006
458.0, +7.086e-006
460.0, +7.101e-006
462.0, +7.117e-006
464.0, +7.131e-006
466.0, +7.144e-006
468.0, +7.156e-006
470.0, +7.168e-006
472.0, +7.182e-006
474.0, +7.195e-006
476.0, +7.203e-006
478.0, +7.218e-006
480.0, +7.237e-006
482.0, +7.257e-006
484.0, +7.274e-006
486.0, +7.292e-006
488.0, +7.313e-006
490.0, +7.333e-006
492.0, +7.348e-006
494.0, +7.363e-006
496.0, +7.377e-006
498.0, +7.394e-006
500.0, +7.411e-006
502.0, +7.431e-006
504.0, +7.452e-006
506.0, +7.471e-006
508.0, +7.492e-006
510.0, +7.512e-006
512.0, +7.530e-006
514.0, +7.546e-006
516.0, +7.561e-006
518.0, +7.575e-006
520.0, +7.593e-006
522.0, +7.609e-006
524.0, +7.630e-006
526.0, +7.651e-006
528.0, +7.675e-006
530.0, +7.696e-006
532.0, +7.718e-006
534.0, +7.741e-006
536.0, +7.761e-006
538.0, +7.775e-006
540.0, +7.796e-006
542.0, +7.819e-006
544.0, +7.840e-006
546.0, +7.864e-006
548.0, +7.885e-006
550.0, +7.906e-006
552.0, +7.932e-006
554.0, +7.952e-006
556.0, +7.966e-006
558.0, +7.983e-006
560.0, +8.006e-006
562.0, +8.027e-006
564.0, +8.051e-006
566.0, +8.074e-006
568.0, +8.095e-006
570.0, +8.116e-006
572.0, +8.141e-006
574.0, +8.157e-006
576.0, +8.172e-006
578.0, +8.190e-006
580.0, +8.211e-006
582.0, +8.232e-006
584.0, +8.252e-006
586.0, +8.273e-006
588.0, +8.294e-006
590.0, +8.313e-006
592.0, +8.327e-006
594.0, +8.340e-006
596.0, +8.354e-006
598.0, +8.368e-006
600.0, +8.378e-006
602.0, +8.392e-006
604.0, +8.411e-006
606.0, +8.431e-006
608.0, +8.446e-006
610.0, +8.465e-006
612.0, +8.486e-006
614.0, +8.504e-006
616.0, +8.517e-006
618.0, +8.528e-006
620.0, +8.541e-006
622.0, +8.556e-006
624.0, +8.572e-006
626.0, +8.585e-006
628.0, +8.599e-006
630.0, +8.614e-006
632.0, +8.633e-006
634.0, +8.648e-006
636.0, +8.661e-006
638.0, +8.673e-006
640.0, +8.687e-006
642.0, +8.701e-006
644.0, +8.715e-006
646.0, +8.726e-006
648.0, +8.740e-006
650.0, +8.753e-006
652.0, +8.764e-006
654.0, +8.778e-006
656.0, +8.796e-006
658.0, +8.817e-006
660.0, +8.837e-006
662.0, +8.857e-006
664.0, +8.878e-006
666.0, +8.900e-006
668.0, +8.921e-006
670.0, +8.944e-006
672.0, +8.966e-006
674.0, +8.991e-006
676.0, +9.016e-006
678.0, +9.044e-006
680.0, +9.073e-006
682.0, +9.101e-006
684.0, +9.129e-006
686.0, +9.163e-006
688.0, +9.198e-006
690.0, +9.233e-006
692.0, +9.275e-006
694.0, +9.320e-006
696.0, +9.368e-006
698.0, +9.414e-006
700.0, +9.461e-006
702.0, +9.512e-006
704.0, +9.567e-006
706.0, +9.623e-006
708.0, +9.686e-006
710.0, +9.749e-006
712.0, +9.822e-006
714.0, +9.899e-006
716.0, +9.980e-006
718.0, +1.007e-005
720.0, +1.016e-005
722.0, +1.025e-005
724.0, +1.035e-005
726.0, +1.046e-005
728.0, +1.057e-005
730.0, +1.068e-005
732.0, +1.080e-005
734.0, +1.093e-005
736.0, +1.106e-005
738.0, +1.119e-005
740.0, +1.134e-005
742.0, +1.148e-005
744.0, +1.163e-005
746.0, +1.179e-005
748.0, +1.195e-005
750.0, +1.211e-005
752.0, +1.229e-005
754.0, +1.246e-005
756.0, +1.265e-005
758.0, +1.284e-005
760.0, +1.303e-005
762.0, +1.323e-005
764.0, +1.342e-005
766.0, +1.362e-005
768.0, +1.382e-005
770.0, +1.402e-005
772.0, +1.423e-005
774.0, +1.445e-005
776.0, +1.467e-005
778.0, +1.489e-005
780.0, +1.511e-005
782.0, +1.534e-005
784.0, +1.557e-005
786.0, +1.580e-005
788.0, +1.603e-005
790.0, +1.627e-005
792.0, +1.650e-005
794.0, +1.675e-005
796.0, +1.699e-005
798.0, +1.724e-005
800.0, +1.748e-005
802.0, +1.772e-005
804.0, +1.797e-005
806.0, +1.821e-005
808.0, +1.846e-005
810.0, +1.871e-005
812.0, +1.895e-005
814.0, +1.920e-005
816.0, +1.945e-005
818.0, +1.970e-005
820.0, +1.995e-005
822.0, +2.019e-005
824.0, +2.044e-005
826.0, +2.069e-005
828.0, +2.092e-005
830.0, +2.116e-005
832.0, +2.139e-005
834.0, +2.163e-005
836.0, +2.187e-005
838.0, +2.210e-005
840.0, +2.233e-005
842.0, +2.255e-005
844.0, +2.277e-005
846.0, +2.299e-005
848.0, +2.321e-005
850.0, +2.342e-005
852.0, +2.362e-005
854.0, +2.383e-005
856.0, +2.404e-005
858.0, +2.423e-005
860.0, +2.443e-005
862.0, +2.463e-005
864.0, +2.482e-005
866.0, +2.500e-005
868.0, +2.519e-005
870.0, +2.537e-005
872.0, +2.555e-005
874.0, +2.572e-005
876.0, +2.589e-005
878.0, +2.605e-005
880.0, +2.622e-005
882.0, +2.638e-005
884.0, +2.653e-005
886.0, +2.667e-005
888.0, +2.682e-005
890.0, +2.697e-005
892.0, +2.711e-005
894.0, +2.724e-005
896.0, +2.737e-005
898.0, +2.750e-005
900.0, +2.763e-005
902.0, +2.775e-005
904.0, +2.787e-005
906.0, +2.799e-005
908.0, +2.810e-005
910.0, +2.821e-005
912.0, +2.831e-005
914.0, +2.841e-005
916.0, +2.852e-005
918.0, +2.861e-005
920.0, +2.871e-005
922.0, +2.880e-005
924.0, +2.889e-005
926.0, +2.898e-005
928.0, +2.906e-005
930.0, +2.915e-005
932.0, +2.922e-005
934.0, +2.929e-005
936.0, +2.937e-005
938.0, +2.944e-005
940.0, +2.951e-005
942.0, +2.958e-005
944.0, +2.964e-005
946.0, +2.970e-005
948.0, +2.977e-005
950.0, +2.984e-005
952.0, +2.990e-005
954.0, +2.996e-005
956.0, +3.001e-005
958.0, +3.007e-005
960.0, +3.013e-005
962.0, +3.018e-005
964.0, +3.023e-005
966.0, +3.028e-005
968.0, +3.033e-005
970.0, +3.038e-005
972.0, +3.043e-005
974.0, +3.048e-005
976.0, +3.052e-005
978.0, +3.056e-005
980.0, +3.061e-005
982.0, +3.065e-005
984.0, +3.069e-005
986.0, +3.073e-005
988.0, +3.077e-005
990.0, +3.082e-005
992.0, +3.087e-005
994.0, +3.090e-005
996.0, +3.094e-005
998.0, +3.098e-005
1000.0, +3.103e-005
1002.0, +3.107e-005
1004.0, +3.110e-005
1006.0, +3.114e-005
1008.0, +3.118e-005
1010.0, +3.122e-005
1012.0, +3.126e-005
1014.0, +3.130e-005
1016.0, +3.134e-005
1018.0, +3.139e-005
1020.0, +3.143e-005
1022.0, +3.148e-005
1024.0, +3.152e-005
1026.0, +3.157e-005
1028.0, +3.162e-005
1030.0, +3.167e-005
1032.0, +3.171e-005
1034.0, +3.175e-005
1036.0, +3.180e-005
1038.0, +3.185e-005
1040.0, +3.189e-005
1042.0, +3.193e-005
1044.0, +3.198e-005
1046.0, +3.203e-005
1048.0, +3.208e-005
1050.0, +3.213e-005
*
**
