# Supplementary material for: DFT and CV data of 4-phenyl-substituted dichloro(bis{2-[1-(phenyl)-1H-1,2,3-triazol-4-yl-κN3]pyridine-κN})iron(II) coordination compounds
Source: Data Brief. 2018 Oct 27;21:1458–71. doi: 10.1016/j.dib.2018.10.085 (PMC6234228; doi:10.1016/j.dib.2018.10.085)
Supplement: Supplementary file 4 — Supplementary material. [file mmc4.zip › Fe_CV_raw_data/FeL3-2/T3.TXT]

Date: 10-Apr-2017
Time: 14:25:05
Label: 
Cyclic Voltammetry

Exp. Conditions:
Init E (mV) = 300
High E (mV) = 300
Low E (mV) = -600
Init P/N = N
V (mV/sec) = 100
Number of Segments = 2
Sample Interval (mV) = 1
Quiet Time (sec) = 2
Sensitivity (A/V) = 1E-5

2 Sets of Data
Total Number of Data Points = 1800
##
Potential (mV), Current (A)

Segment = 1
Negative
Number of Data Points = 900
#
299.0, +3.131e-006
298.0, +3.078e-006
297.0, +3.029e-006
296.0, +2.992e-006
295.0, +2.956e-006
294.0, +2.921e-006
293.0, +2.894e-006
292.0, +2.868e-006
291.0, +2.847e-006
290.0, +2.821e-006
289.0, +2.800e-006
288.0, +2.772e-006
287.0, +2.751e-006
286.0, +2.730e-006
285.0, +2.708e-006
284.0, +2.687e-006
283.0, +2.669e-006
282.0, +2.648e-006
281.0, +2.628e-006
280.0, +2.604e-006
279.0, +2.583e-006
278.0, +2.560e-006
277.0, +2.539e-006
276.0, +2.520e-006
275.0, +2.507e-006
274.0, +2.492e-006
273.0, +2.483e-006
272.0, +2.463e-006
271.0, +2.453e-006
270.0, +2.438e-006
269.0, +2.424e-006
268.0, +2.408e-006
267.0, +2.395e-006
266.0, +2.376e-006
265.0, +2.362e-006
264.0, +2.341e-006
263.0, +2.327e-006
262.0, +2.310e-006
261.0, +2.295e-006
260.0, +2.279e-006
259.0, +2.270e-006
258.0, +2.259e-006
257.0, +2.250e-006
256.0, +2.230e-006
255.0, +2.215e-006
254.0, +2.197e-006
253.0, +2.183e-006
252.0, +2.168e-006
251.0, +2.153e-006
250.0, +2.137e-006
249.0, +2.129e-006
248.0, +2.115e-006
247.0, +2.108e-006
246.0, +2.095e-006
245.0, +2.083e-006
244.0, +2.072e-006
243.0, +2.064e-006
242.0, +2.055e-006
241.0, +2.051e-006
240.0, +2.032e-006
239.0, +2.022e-006
238.0, +2.008e-006
237.0, +1.994e-006
236.0, +1.981e-006
235.0, +1.968e-006
234.0, +1.950e-006
233.0, +1.942e-006
232.0, +1.925e-006
231.0, +1.917e-006
230.0, +1.909e-006
229.0, +1.902e-006
228.0, +1.891e-006
227.0, +1.883e-006
226.0, +1.876e-006
225.0, +1.874e-006
224.0, +1.855e-006
223.0, +1.847e-006
222.0, +1.828e-006
221.0, +1.816e-006
220.0, +1.802e-006
219.0, +1.788e-006
218.0, +1.774e-006
217.0, +1.772e-006
216.0, +1.754e-006
215.0, +1.750e-006
214.0, +1.740e-006
213.0, +1.733e-006
212.0, +1.726e-006
211.0, +1.719e-006
210.0, +1.712e-006
209.0, +1.711e-006
208.0, +1.698e-006
207.0, +1.692e-006
206.0, +1.685e-006
205.0, +1.678e-006
204.0, +1.670e-006
203.0, +1.663e-006
202.0, +1.644e-006
201.0, +1.641e-006
200.0, +1.625e-006
199.0, +1.612e-006
198.0, +1.598e-006
197.0, +1.585e-006
196.0, +1.571e-006
195.0, +1.569e-006
194.0, +1.555e-006
193.0, +1.554e-006
192.0, +1.546e-006
191.0, +1.540e-006
190.0, +1.533e-006
189.0, +1.526e-006
188.0, +1.519e-006
187.0, +1.517e-006
186.0, +1.506e-006
185.0, +1.505e-006
184.0, +1.492e-006
183.0, +1.487e-006
182.0, +1.480e-006
181.0, +1.473e-006
180.0, +1.464e-006
179.0, +1.460e-006
178.0, +1.446e-006
177.0, +1.445e-006
176.0, +1.430e-006
175.0, +1.420e-006
174.0, +1.406e-006
173.0, +1.395e-006
172.0, +1.384e-006
171.0, +1.378e-006
170.0, +1.367e-006
169.0, +1.367e-006
168.0, +1.355e-006
167.0, +1.350e-006
166.0, +1.343e-006
165.0, +1.336e-006
164.0, +1.329e-006
163.0, +1.324e-006
162.0, +1.317e-006
161.0, +1.317e-006
160.0, +1.309e-006
159.0, +1.308e-006
158.0, +1.301e-006
157.0, +1.295e-006
156.0, +1.288e-006
155.0, +1.281e-006
154.0, +1.272e-006
153.0, +1.272e-006
152.0, +1.254e-006
151.0, +1.252e-006
150.0, +1.244e-006
149.0, +1.237e-006
148.0, +1.229e-006
147.0, +1.221e-006
146.0, +1.207e-006
145.0, +1.205e-006
144.0, +1.188e-006
143.0, +1.181e-006
142.0, +1.170e-006
141.0, +1.164e-006
140.0, +1.154e-006
139.0, +1.149e-006
138.0, +1.141e-006
137.0, +1.140e-006
136.0, +1.127e-006
135.0, +1.124e-006
134.0, +1.116e-006
133.0, +1.115e-006
132.0, +1.112e-006
131.0, +1.108e-006
130.0, +1.100e-006
129.0, +1.100e-006
128.0, +1.087e-006
127.0, +1.081e-006
126.0, +1.074e-006
125.0, +1.069e-006
124.0, +1.059e-006
123.0, +1.056e-006
122.0, +1.043e-006
121.0, +1.040e-006
120.0, +1.027e-006
119.0, +1.015e-006
118.0, +1.001e-006
117.0, +9.936e-007
116.0, +9.827e-007
115.0, +9.809e-007
114.0, +9.748e-007
113.0, +9.739e-007
112.0, +9.661e-007
111.0, +9.635e-007
110.0, +9.561e-007
109.0, +9.513e-007
108.0, +9.443e-007
107.0, +9.382e-007
106.0, +9.317e-007
105.0, +9.312e-007
104.0, +9.212e-007
103.0, +9.208e-007
102.0, +9.120e-007
101.0, +9.068e-007
100.0, +8.998e-007
99.0, +8.929e-007
98.0, +8.850e-007
97.0, +8.837e-007
96.0, +8.667e-007
95.0, +8.641e-007
94.0, +8.549e-007
93.0, +8.488e-007
92.0, +8.397e-007
91.0, +8.314e-007
90.0, +8.174e-007
89.0, +8.144e-007
88.0, +7.969e-007
87.0, +7.904e-007
86.0, +7.799e-007
85.0, +7.751e-007
84.0, +7.647e-007
83.0, +7.590e-007
82.0, +7.516e-007
81.0, +7.503e-007
80.0, +7.390e-007
79.0, +7.346e-007
78.0, +7.268e-007
77.0, +7.254e-007
76.0, +7.198e-007
75.0, +7.137e-007
74.0, +7.067e-007
73.0, +7.045e-007
72.0, +6.901e-007
71.0, +6.840e-007
70.0, +6.714e-007
69.0, +6.653e-007
68.0, +6.566e-007
67.0, +6.461e-007
66.0, +6.321e-007
65.0, +6.265e-007
64.0, +6.082e-007
63.0, +5.999e-007
62.0, +5.894e-007
61.0, +5.833e-007
60.0, +5.755e-007
59.0, +5.698e-007
58.0, +5.620e-007
57.0, +5.593e-007
56.0, +5.480e-007
55.0, +5.410e-007
54.0, +5.341e-007
53.0, +5.314e-007
52.0, +5.227e-007
51.0, +5.162e-007
50.0, +5.092e-007
49.0, +5.066e-007
48.0, +4.878e-007
47.0, +4.778e-007
46.0, +4.595e-007
45.0, +4.490e-007
44.0, +4.351e-007
43.0, +4.211e-007
42.0, +4.072e-007
41.0, +4.050e-007
40.0, +3.876e-007
39.0, +3.828e-007
38.0, +3.728e-007
37.0, +3.653e-007
36.0, +3.579e-007
35.0, +3.510e-007
34.0, +3.418e-007
33.0, +3.353e-007
32.0, +3.187e-007
31.0, +3.113e-007
30.0, +3.039e-007
29.0, +2.947e-007
28.0, +2.790e-007
27.0, +2.607e-007
26.0, +2.459e-007
25.0, +2.367e-007
24.0, +2.171e-007
23.0, +2.032e-007
22.0, +1.848e-007
21.0, +1.731e-007
20.0, +1.657e-007
19.0, +1.583e-007
18.0, +1.504e-007
17.0, +1.447e-007
16.0, +1.273e-007
15.0, +1.203e-007
14.0, +1.112e-007
13.0, +9.766e-008
12.0, +7.717e-008
11.0, +5.711e-008
10.0, +4.054e-008
9.0, +3.052e-008
8.0, +1.046e-008
7.0, -7.847e-009
6.0, -2.223e-008
5.0, -2.921e-008
4.0, -3.662e-008
3.0, -5.886e-008
2.0, -7.978e-008
1.0, -9.417e-008
0.0, -1.151e-007
-1.0, -1.334e-007
-2.0, -1.543e-007
-3.0, -1.748e-007
-4.0, -1.827e-007
-5.0, -1.962e-007
-6.0, -2.106e-007
-7.0, -2.184e-007
-8.0, -2.341e-007
-9.0, -2.459e-007
-10.0, -2.598e-007
-11.0, -2.720e-007
-12.0, -2.851e-007
-13.0, -2.991e-007
-14.0, -3.156e-007
-15.0, -3.287e-007
-16.0, -3.514e-007
-17.0, -3.701e-007
-18.0, -3.906e-007
-19.0, -4.059e-007
-20.0, -4.203e-007
-21.0, -4.377e-007
-22.0, -4.534e-007
-23.0, -4.608e-007
-24.0, -4.817e-007
-25.0, -4.961e-007
-26.0, -5.171e-007
-27.0, -5.375e-007
-28.0, -5.528e-007
-29.0, -5.702e-007
-30.0, -5.912e-007
-31.0, -6.003e-007
-32.0, -6.186e-007
-33.0, -6.265e-007
-34.0, -6.387e-007
-35.0, -6.518e-007
-36.0, -6.627e-007
-37.0, -6.744e-007
-38.0, -6.884e-007
-39.0, -6.975e-007
-40.0, -7.189e-007
-41.0, -7.285e-007
-42.0, -7.420e-007
-43.0, -7.603e-007
-44.0, -7.760e-007
-45.0, -7.900e-007
-46.0, -8.039e-007
-47.0, -8.096e-007
-48.0, -8.292e-007
-49.0, -8.432e-007
-50.0, -8.523e-007
-51.0, -8.597e-007
-52.0, -8.676e-007
-53.0, -8.806e-007
-54.0, -8.955e-007
-55.0, -9.064e-007
-56.0, -9.229e-007
-57.0, -9.365e-007
-58.0, -9.504e-007
-59.0, -9.635e-007
-60.0, -9.718e-007
-61.0, -9.814e-007
-62.0, -9.901e-007
-63.0, -9.953e-007
-64.0, -1.004e-006
-65.0, -1.011e-006
-66.0, -1.018e-006
-67.0, -1.025e-006
-68.0, -1.029e-006
-69.0, -1.035e-006
-70.0, -1.042e-006
-71.0, -1.048e-006
-72.0, -1.059e-006
-73.0, -1.066e-006
-74.0, -1.074e-006
-75.0, -1.083e-006
-76.0, -1.089e-006
-77.0, -1.096e-006
-78.0, -1.104e-006
-79.0, -1.106e-006
-80.0, -1.120e-006
-81.0, -1.130e-006
-82.0, -1.142e-006
-83.0, -1.151e-006
-84.0, -1.158e-006
-85.0, -1.167e-006
-86.0, -1.176e-006
-87.0, -1.181e-006
-88.0, -1.190e-006
-89.0, -1.197e-006
-90.0, -1.204e-006
-91.0, -1.211e-006
-92.0, -1.217e-006
-93.0, -1.221e-006
-94.0, -1.228e-006
-95.0, -1.231e-006
-96.0, -1.242e-006
-97.0, -1.249e-006
-98.0, -1.256e-006
-99.0, -1.263e-006
-100.0, -1.272e-006
-101.0, -1.283e-006
-102.0, -1.299e-006
-103.0, -1.309e-006
-104.0, -1.324e-006
-105.0, -1.338e-006
-106.0, -1.352e-006
-107.0, -1.364e-006
-108.0, -1.376e-006
-109.0, -1.384e-006
-110.0, -1.392e-006
-111.0, -1.397e-006
-112.0, -1.409e-006
-113.0, -1.419e-006
-114.0, -1.432e-006
-115.0, -1.440e-006
-116.0, -1.449e-006
-117.0, -1.461e-006
-118.0, -1.475e-006
-119.0, -1.484e-006
-120.0, -1.506e-006
-121.0, -1.520e-006
-122.0, -1.539e-006
-123.0, -1.559e-006
-124.0, -1.575e-006
-125.0, -1.590e-006
-126.0, -1.607e-006
-127.0, -1.617e-006
-128.0, -1.641e-006
-129.0, -1.653e-006
-130.0, -1.671e-006
-131.0, -1.691e-006
-132.0, -1.711e-006
-133.0, -1.732e-006
-134.0, -1.752e-006
-135.0, -1.764e-006
-136.0, -1.787e-006
-137.0, -1.804e-006
-138.0, -1.821e-006
-139.0, -1.842e-006
-140.0, -1.859e-006
-141.0, -1.880e-006
-142.0, -1.904e-006
-143.0, -1.926e-006
-144.0, -1.953e-006
-145.0, -1.976e-006
-146.0, -1.998e-006
-147.0, -2.023e-006
-148.0, -2.051e-006
-149.0, -2.075e-006
-150.0, -2.103e-006
-151.0, -2.125e-006
-152.0, -2.155e-006
-153.0, -2.182e-006
-154.0, -2.211e-006
-155.0, -2.232e-006
-156.0, -2.258e-006
-157.0, -2.284e-006
-158.0, -2.312e-006
-159.0, -2.335e-006
-160.0, -2.368e-006
-161.0, -2.395e-006
-162.0, -2.429e-006
-163.0, -2.459e-006
-164.0, -2.489e-006
-165.0, -2.517e-006
-166.0, -2.551e-006
-167.0, -2.574e-006
-168.0, -2.611e-006
-169.0, -2.640e-006
-170.0, -2.674e-006
-171.0, -2.702e-006
-172.0, -2.734e-006
-173.0, -2.761e-006
-174.0, -2.802e-006
-175.0, -2.830e-006
-176.0, -2.864e-006
-177.0, -2.893e-006
-178.0, -2.926e-006
-179.0, -2.957e-006
-180.0, -2.992e-006
-181.0, -3.015e-006
-182.0, -3.047e-006
-183.0, -3.076e-006
-184.0, -3.111e-006
-185.0, -3.141e-006
-186.0, -3.176e-006
-187.0, -3.211e-006
-188.0, -3.246e-006
-189.0, -3.276e-006
-190.0, -3.306e-006
-191.0, -3.333e-006
-192.0, -3.370e-006
-193.0, -3.397e-006
-194.0, -3.425e-006
-195.0, -3.459e-006
-196.0, -3.487e-006
-197.0, -3.519e-006
-198.0, -3.547e-006
-199.0, -3.574e-006
-200.0, -3.612e-006
-201.0, -3.640e-006
-202.0, -3.669e-006
-203.0, -3.697e-006
-204.0, -3.724e-006
-205.0, -3.751e-006
-206.0, -3.779e-006
-207.0, -3.796e-006
-208.0, -3.829e-006
-209.0, -3.853e-006
-210.0, -3.881e-006
-211.0, -3.904e-006
-212.0, -3.928e-006
-213.0, -3.949e-006
-214.0, -3.971e-006
-215.0, -3.986e-006
-216.0, -4.011e-006
-217.0, -4.032e-006
-218.0, -4.053e-006
-219.0, -4.073e-006
-220.0, -4.094e-006
-221.0, -4.113e-006
-222.0, -4.128e-006
-223.0, -4.136e-006
-224.0, -4.153e-006
-225.0, -4.167e-006
-226.0, -4.179e-006
-227.0, -4.189e-006
-228.0, -4.202e-006
-229.0, -4.216e-006
-230.0, -4.229e-006
-231.0, -4.237e-006
-232.0, -4.254e-006
-233.0, -4.266e-006
-234.0, -4.277e-006
-235.0, -4.285e-006
-236.0, -4.293e-006
-237.0, -4.301e-006
-238.0, -4.309e-006
-239.0, -4.311e-006
-240.0, -4.319e-006
-241.0, -4.324e-006
-242.0, -4.331e-006
-243.0, -4.337e-006
-244.0, -4.340e-006
-245.0, -4.343e-006
-246.0, -4.345e-006
-247.0, -4.344e-006
-248.0, -4.346e-006
-249.0, -4.345e-006
-250.0, -4.346e-006
-251.0, -4.347e-006
-252.0, -4.347e-006
-253.0, -4.346e-006
-254.0, -4.345e-006
-255.0, -4.344e-006
-256.0, -4.344e-006
-257.0, -4.342e-006
-258.0, -4.336e-006
-259.0, -4.331e-006
-260.0, -4.325e-006
-261.0, -4.320e-006
-262.0, -4.314e-006
-263.0, -4.308e-006
-264.0, -4.307e-006
-265.0, -4.306e-006
-266.0, -4.303e-006
-267.0, -4.301e-006
-268.0, -4.296e-006
-269.0, -4.293e-006
-270.0, -4.286e-006
-271.0, -4.274e-006
-272.0, -4.273e-006
-273.0, -4.266e-006
-274.0, -4.257e-006
-275.0, -4.251e-006
-276.0, -4.241e-006
-277.0, -4.234e-006
-278.0, -4.228e-006
-279.0, -4.216e-006
-280.0, -4.214e-006
-281.0, -4.210e-006
-282.0, -4.206e-006
-283.0, -4.204e-006
-284.0, -4.199e-006
-285.0, -4.196e-006
-286.0, -4.189e-006
-287.0, -4.178e-006
-288.0, -4.176e-006
-289.0, -4.169e-006
-290.0, -4.164e-006
-291.0, -4.162e-006
-292.0, -4.158e-006
-293.0, -4.158e-006
-294.0, -4.158e-006
-295.0, -4.153e-006
-296.0, -4.153e-006
-297.0, -4.153e-006
-298.0, -4.152e-006
-299.0, -4.149e-006
-300.0, -4.143e-006
-301.0, -4.141e-006
-302.0, -4.135e-006
-303.0, -4.129e-006
-304.0, -4.128e-006
-305.0, -4.123e-006
-306.0, -4.119e-006
-307.0, -4.117e-006
-308.0, -4.113e-006
-309.0, -4.112e-006
-310.0, -4.112e-006
-311.0, -4.105e-006
-312.0, -4.108e-006
-313.0, -4.108e-006
-314.0, -4.108e-006
-315.0, -4.107e-006
-316.0, -4.107e-006
-317.0, -4.107e-006
-318.0, -4.106e-006
-319.0, -4.102e-006
-320.0, -4.102e-006
-321.0, -4.099e-006
-322.0, -4.093e-006
-323.0, -4.090e-006
-324.0, -4.082e-006
-325.0, -4.078e-006
-326.0, -4.072e-006
-327.0, -4.065e-006
-328.0, -4.067e-006
-329.0, -4.064e-006
-330.0, -4.058e-006
-331.0, -4.056e-006
-332.0, -4.047e-006
-333.0, -4.044e-006
-334.0, -4.038e-006
-335.0, -4.026e-006
-336.0, -4.026e-006
-337.0, -4.021e-006
-338.0, -4.017e-006
-339.0, -4.017e-006
-340.0, -4.013e-006
-341.0, -4.013e-006
-342.0, -4.010e-006
-343.0, -4.002e-006
-344.0, -4.001e-006
-345.0, -3.995e-006
-346.0, -3.988e-006
-347.0, -3.982e-006
-348.0, -3.975e-006
-349.0, -3.970e-006
-350.0, -3.966e-006
-351.0, -3.960e-006
-352.0, -3.959e-006
-353.0, -3.958e-006
-354.0, -3.957e-006
-355.0, -3.956e-006
-356.0, -3.950e-006
-357.0, -3.949e-006
-358.0, -3.939e-006
-359.0, -3.930e-006
-360.0, -3.927e-006
-361.0, -3.917e-006
-362.0, -3.904e-006
-363.0, -3.896e-006
-364.0, -3.884e-006
-365.0, -3.881e-006
-366.0, -3.876e-006
-367.0, -3.866e-006
-368.0, -3.863e-006
-369.0, -3.862e-006
-370.0, -3.856e-006
-371.0, -3.851e-006
-372.0, -3.844e-006
-373.0, -3.837e-006
-374.0, -3.830e-006
-375.0, -3.823e-006
-376.0, -3.818e-006
-377.0, -3.816e-006
-378.0, -3.808e-006
-379.0, -3.806e-006
-380.0, -3.799e-006
-381.0, -3.795e-006
-382.0, -3.788e-006
-383.0, -3.780e-006
-384.0, -3.775e-006
-385.0, -3.773e-006
-386.0, -3.768e-006
-387.0, -3.768e-006
-388.0, -3.762e-006
-389.0, -3.762e-006
-390.0, -3.758e-006
-391.0, -3.755e-006
-392.0, -3.755e-006
-393.0, -3.750e-006
-394.0, -3.743e-006
-395.0, -3.740e-006
-396.0, -3.733e-006
-397.0, -3.729e-006
-398.0, -3.724e-006
-399.0, -3.717e-006
-400.0, -3.716e-006
-401.0, -3.716e-006
-402.0, -3.714e-006
-403.0, -3.714e-006
-404.0, -3.710e-006
-405.0, -3.710e-006
-406.0, -3.704e-006
-407.0, -3.704e-006
-408.0, -3.703e-006
-409.0, -3.699e-006
-410.0, -3.693e-006
-411.0, -3.690e-006
-412.0, -3.677e-006
-413.0, -3.678e-006
-414.0, -3.665e-006
-415.0, -3.658e-006
-416.0, -3.657e-006
-417.0, -3.653e-006
-418.0, -3.646e-006
-419.0, -3.647e-006
-420.0, -3.639e-006
-421.0, -3.639e-006
-422.0, -3.633e-006
-423.0, -3.625e-006
-424.0, -3.625e-006
-425.0, -3.625e-006
-426.0, -3.622e-006
-427.0, -3.622e-006
-428.0, -3.618e-006
-429.0, -3.618e-006
-430.0, -3.617e-006
-431.0, -3.613e-006
-432.0, -3.615e-006
-433.0, -3.615e-006
-434.0, -3.613e-006
-435.0, -3.616e-006
-436.0, -3.610e-006
-437.0, -3.611e-006
-438.0, -3.607e-006
-439.0, -3.605e-006
-440.0, -3.605e-006
-441.0, -3.606e-006
-442.0, -3.605e-006
-443.0, -3.610e-006
-444.0, -3.603e-006
-445.0, -3.607e-006
-446.0, -3.605e-006
-447.0, -3.605e-006
-448.0, -3.604e-006
-449.0, -3.605e-006
-450.0, -3.601e-006
-451.0, -3.607e-006
-452.0, -3.601e-006
-453.0, -3.603e-006
-454.0, -3.600e-006
-455.0, -3.601e-006
-456.0, -3.602e-006
-457.0, -3.606e-006
-458.0, -3.605e-006
-459.0, -3.611e-006
-460.0, -3.606e-006
-461.0, -3.610e-006
-462.0, -3.609e-006
-463.0, -3.609e-006
-464.0, -3.611e-006
-465.0, -3.612e-006
-466.0, -3.612e-006
-467.0, -3.617e-006
-468.0, -3.617e-006
-469.0, -3.619e-006
-470.0, -3.619e-006
-471.0, -3.618e-006
-472.0, -3.622e-006
-473.0, -3.624e-006
-474.0, -3.624e-006
-475.0, -3.627e-006
-476.0, -3.625e-006
-477.0, -3.631e-006
-478.0, -3.631e-006
-479.0, -3.629e-006
-480.0, -3.633e-006
-481.0, -3.639e-006
-482.0, -3.636e-006
-483.0, -3.642e-006
-484.0, -3.637e-006
-485.0, -3.644e-006
-486.0, -3.641e-006
-487.0, -3.642e-006
-488.0, -3.646e-006
-489.0, -3.654e-006
-490.0, -3.650e-006
-491.0, -3.659e-006
-492.0, -3.653e-006
-493.0, -3.666e-006
-494.0, -3.664e-006
-495.0, -3.667e-006
-496.0, -3.670e-006
-497.0, -3.680e-006
-498.0, -3.676e-006
-499.0, -3.689e-006
-500.0, -3.680e-006
-501.0, -3.689e-006
-502.0, -3.684e-006
-503.0, -3.686e-006
-504.0, -3.686e-006
-505.0, -3.693e-006
-506.0, -3.688e-006
-507.0, -3.698e-006
-508.0, -3.692e-006
-509.0, -3.699e-006
-510.0, -3.695e-006
-511.0, -3.696e-006
-512.0, -3.696e-006
-513.0, -3.702e-006
-514.0, -3.696e-006
-515.0, -3.702e-006
-516.0, -3.696e-006
-517.0, -3.700e-006
-518.0, -3.698e-006
-519.0, -3.699e-006
-520.0, -3.697e-006
-521.0, -3.704e-006
-522.0, -3.702e-006
-523.0, -3.708e-006
-524.0, -3.703e-006
-525.0, -3.705e-006
-526.0, -3.704e-006
-527.0, -3.705e-006
-528.0, -3.704e-006
-529.0, -3.706e-006
-530.0, -3.703e-006
-531.0, -3.708e-006
-532.0, -3.704e-006
-533.0, -3.706e-006
-534.0, -3.703e-006
-535.0, -3.704e-006
-536.0, -3.703e-006
-537.0, -3.706e-006
-538.0, -3.703e-006
-539.0, -3.708e-006
-540.0, -3.703e-006
-541.0, -3.706e-006
-542.0, -3.704e-006
-543.0, -3.705e-006
-544.0, -3.705e-006
-545.0, -3.707e-006
-546.0, -3.703e-006
-547.0, -3.708e-006
-548.0, -3.702e-006
-549.0, -3.703e-006
-550.0, -3.700e-006
-551.0, -3.700e-006
-552.0, -3.700e-006
-553.0, -3.704e-006
-554.0, -3.701e-006
-555.0, -3.707e-006
-556.0, -3.701e-006
-557.0, -3.704e-006
-558.0, -3.700e-006
-559.0, -3.701e-006
-560.0, -3.700e-006
-561.0, -3.704e-006
-562.0, -3.700e-006
-563.0, -3.706e-006
-564.0, -3.700e-006
-565.0, -3.704e-006
-566.0, -3.701e-006
-567.0, -3.702e-006
-568.0, -3.701e-006
-569.0, -3.705e-006
-570.0, -3.701e-006
-571.0, -3.707e-006
-572.0, -3.703e-006
-573.0, -3.705e-006
-574.0, -3.703e-006
-575.0, -3.704e-006
-576.0, -3.703e-006
-577.0, -3.707e-006
-578.0, -3.705e-006
-579.0, -3.710e-006
-580.0, -3.707e-006
-581.0, -3.710e-006
-582.0, -3.708e-006
-583.0, -3.709e-006
-584.0, -3.708e-006
-585.0, -3.709e-006
-586.0, -3.708e-006
-587.0, -3.711e-006
-588.0, -3.710e-006
-589.0, -3.711e-006
-590.0, -3.711e-006
-591.0, -3.712e-006
-592.0, -3.712e-006
-593.0, -3.713e-006
-594.0, -3.712e-006
-595.0, -3.713e-006
-596.0, -3.713e-006
-597.0, -3.713e-006
-598.0, -3.656e-006
-599.0, -3.633e-006
-600.0, -3.611e-006
*
Segment = 2
Positive
Number of Data Points = 900
#
-599.0, -3.346e-006
-598.0, -3.149e-006
-597.0, -3.051e-006
-596.0, -2.969e-006
-595.0, -2.877e-006
-594.0, -2.805e-006
-593.0, -2.748e-006
-592.0, -2.690e-006
-591.0, -2.648e-006
-590.0, -2.598e-006
-589.0, -2.555e-006
-588.0, -2.509e-006
-587.0, -2.475e-006
-586.0, -2.433e-006
-585.0, -2.398e-006
-584.0, -2.355e-006
-583.0, -2.322e-006
-582.0, -2.285e-006
-581.0, -2.253e-006
-580.0, -2.220e-006
-579.0, -2.196e-006
-578.0, -2.162e-006
-577.0, -2.134e-006
-576.0, -2.105e-006
-575.0, -2.080e-006
-574.0, -2.049e-006
-573.0, -2.022e-006
-572.0, -1.989e-006
-571.0, -1.968e-006
-570.0, -1.941e-006
-569.0, -1.919e-006
-568.0, -1.892e-006
-567.0, -1.872e-006
-566.0, -1.844e-006
-565.0, -1.826e-006
-564.0, -1.804e-006
-563.0, -1.790e-006
-562.0, -1.767e-006
-561.0, -1.748e-006
-560.0, -1.726e-006
-559.0, -1.711e-006
-558.0, -1.687e-006
-557.0, -1.667e-006
-556.0, -1.646e-006
-555.0, -1.628e-006
-554.0, -1.611e-006
-553.0, -1.593e-006
-552.0, -1.573e-006
-551.0, -1.559e-006
-550.0, -1.536e-006
-549.0, -1.516e-006
-548.0, -1.494e-006
-547.0, -1.475e-006
-546.0, -1.458e-006
-545.0, -1.444e-006
-544.0, -1.426e-006
-543.0, -1.413e-006
-542.0, -1.397e-006
-541.0, -1.389e-006
-540.0, -1.374e-006
-539.0, -1.358e-006
-538.0, -1.337e-006
-537.0, -1.322e-006
-536.0, -1.304e-006
-535.0, -1.286e-006
-534.0, -1.266e-006
-533.0, -1.253e-006
-532.0, -1.239e-006
-531.0, -1.227e-006
-530.0, -1.212e-006
-529.0, -1.202e-006
-528.0, -1.188e-006
-527.0, -1.174e-006
-526.0, -1.154e-006
-525.0, -1.137e-006
-524.0, -1.120e-006
-523.0, -1.106e-006
-522.0, -1.087e-006
-521.0, -1.073e-006
-520.0, -1.059e-006
-519.0, -1.052e-006
-518.0, -1.038e-006
-517.0, -1.027e-006
-516.0, -1.014e-006
-515.0, -1.005e-006
-514.0, -9.966e-007
-513.0, -9.866e-007
-512.0, -9.713e-007
-511.0, -9.596e-007
-510.0, -9.421e-007
-509.0, -9.282e-007
-508.0, -9.138e-007
-507.0, -8.981e-007
-506.0, -8.802e-007
-505.0, -8.676e-007
-504.0, -8.571e-007
-503.0, -8.493e-007
-502.0, -8.344e-007
-501.0, -8.209e-007
-500.0, -8.039e-007
-499.0, -7.908e-007
-498.0, -7.773e-007
-497.0, -7.634e-007
-496.0, -7.507e-007
-495.0, -7.433e-007
-494.0, -7.294e-007
-493.0, -7.215e-007
-492.0, -7.128e-007
-491.0, -7.045e-007
-490.0, -6.927e-007
-489.0, -6.788e-007
-488.0, -6.662e-007
-487.0, -6.592e-007
-486.0, -6.505e-007
-485.0, -6.439e-007
-484.0, -6.361e-007
-483.0, -6.287e-007
-482.0, -6.217e-007
-481.0, -6.147e-007
-480.0, -6.077e-007
-479.0, -6.016e-007
-478.0, -5.872e-007
-477.0, -5.790e-007
-476.0, -5.689e-007
-475.0, -5.585e-007
-474.0, -5.445e-007
-473.0, -5.306e-007
-472.0, -5.175e-007
-471.0, -5.101e-007
-470.0, -4.922e-007
-469.0, -4.817e-007
-468.0, -4.713e-007
-467.0, -4.643e-007
-466.0, -4.573e-007
-465.0, -4.499e-007
-464.0, -4.429e-007
-463.0, -4.416e-007
-462.0, -4.325e-007
-461.0, -4.277e-007
-460.0, -4.203e-007
-459.0, -4.124e-007
-458.0, -4.024e-007
-457.0, -3.906e-007
-456.0, -3.780e-007
-455.0, -3.714e-007
-454.0, -3.588e-007
-453.0, -3.510e-007
-452.0, -3.396e-007
-451.0, -3.322e-007
-450.0, -3.244e-007
-449.0, -3.174e-007
-448.0, -3.100e-007
-447.0, -3.065e-007
-446.0, -2.943e-007
-445.0, -2.886e-007
-444.0, -2.786e-007
-443.0, -2.716e-007
-442.0, -2.646e-007
-441.0, -2.577e-007
-440.0, -2.507e-007
-439.0, -2.502e-007
-438.0, -2.446e-007
-437.0, -2.437e-007
-436.0, -2.393e-007
-435.0, -2.359e-007
-434.0, -2.289e-007
-433.0, -2.219e-007
-432.0, -2.149e-007
-431.0, -2.106e-007
-430.0, -1.988e-007
-429.0, -1.949e-007
-428.0, -1.853e-007
-427.0, -1.792e-007
-426.0, -1.718e-007
-425.0, -1.639e-007
-424.0, -1.522e-007
-423.0, -1.474e-007
-422.0, -1.343e-007
-421.0, -1.264e-007
-420.0, -1.186e-007
-419.0, -1.120e-007
-418.0, -1.042e-007
-417.0, -9.853e-008
-416.0, -8.807e-008
-415.0, -8.283e-008
-414.0, -7.586e-008
-413.0, -6.888e-008
-412.0, -6.104e-008
-411.0, -5.580e-008
-410.0, -5.144e-008
-409.0, -5.014e-008
-408.0, -4.360e-008
-407.0, -3.837e-008
-406.0, -3.139e-008
-405.0, -2.572e-008
-404.0, -1.875e-008
-403.0, -1.264e-008
-402.0, -6.976e-009
-401.0, -5.232e-009
-400.0, -1.308e-009
-399.0, -1.308e-009
-398.0, +1.308e-008
-397.0, +2.398e-008
-396.0, +3.793e-008
-395.0, +5.144e-008
-394.0, +6.539e-008
-393.0, +7.717e-008
-392.0, +9.286e-008
-391.0, +9.373e-008
-390.0, +1.038e-007
-389.0, +1.107e-007
-388.0, +1.181e-007
-387.0, +1.251e-007
-386.0, +1.321e-007
-385.0, +1.378e-007
-384.0, +1.456e-007
-383.0, +1.474e-007
-382.0, +1.543e-007
-381.0, +1.613e-007
-380.0, +1.683e-007
-379.0, +1.753e-007
-378.0, +1.818e-007
-377.0, +1.875e-007
-376.0, +1.957e-007
-375.0, +2.005e-007
-374.0, +2.145e-007
-373.0, +2.284e-007
-372.0, +2.424e-007
-371.0, +2.563e-007
-370.0, +2.699e-007
-369.0, +2.838e-007
-368.0, +2.982e-007
-367.0, +3.052e-007
-366.0, +3.122e-007
-365.0, +3.191e-007
-364.0, +3.265e-007
-363.0, +3.348e-007
-362.0, +3.440e-007
-361.0, +3.527e-007
-360.0, +3.597e-007
-359.0, +3.666e-007
-358.0, +3.767e-007
-357.0, +3.863e-007
-356.0, +3.998e-007
-355.0, +4.124e-007
-354.0, +4.264e-007
-353.0, +4.403e-007
-352.0, +4.551e-007
-351.0, +4.678e-007
-350.0, +4.857e-007
-349.0, +4.987e-007
-348.0, +5.088e-007
-347.0, +5.157e-007
-346.0, +5.227e-007
-345.0, +5.323e-007
-344.0, +5.445e-007
-343.0, +5.515e-007
-342.0, +5.593e-007
-341.0, +5.663e-007
-340.0, +5.763e-007
-339.0, +5.912e-007
-338.0, +6.060e-007
-337.0, +6.199e-007
-336.0, +6.339e-007
-335.0, +6.483e-007
-334.0, +6.688e-007
-333.0, +6.866e-007
-332.0, +6.997e-007
-331.0, +7.093e-007
-330.0, +7.167e-007
-329.0, +7.263e-007
-328.0, +7.385e-007
-327.0, +7.459e-007
-326.0, +7.542e-007
-325.0, +7.647e-007
-324.0, +7.778e-007
-323.0, +7.913e-007
-322.0, +8.052e-007
-321.0, +8.196e-007
-320.0, +8.336e-007
-319.0, +8.462e-007
-318.0, +8.610e-007
-317.0, +8.741e-007
-316.0, +8.881e-007
-315.0, +8.994e-007
-314.0, +9.064e-007
-313.0, +9.133e-007
-312.0, +9.212e-007
-311.0, +9.269e-007
-310.0, +9.356e-007
-309.0, +9.426e-007
-308.0, +9.495e-007
-307.0, +9.565e-007
-306.0, +9.639e-007
-305.0, +9.731e-007
-304.0, +9.831e-007
-303.0, +9.949e-007
-302.0, +1.009e-006
-301.0, +1.023e-006
-300.0, +1.037e-006
-299.0, +1.050e-006
-298.0, +1.061e-006
-297.0, +1.075e-006
-296.0, +1.084e-006
-295.0, +1.091e-006
-294.0, +1.098e-006
-293.0, +1.105e-006
-292.0, +1.112e-006
-291.0, +1.120e-006
-290.0, +1.122e-006
-289.0, +1.129e-006
-288.0, +1.136e-006
-287.0, +1.144e-006
-286.0, +1.153e-006
-285.0, +1.161e-006
-284.0, +1.171e-006
-283.0, +1.183e-006
-282.0, +1.191e-006
-281.0, +1.200e-006
-280.0, +1.210e-006
-279.0, +1.221e-006
-278.0, +1.234e-006
-277.0, +1.244e-006
-276.0, +1.253e-006
-275.0, +1.263e-006
-274.0, +1.275e-006
-273.0, +1.285e-006
-272.0, +1.292e-006
-271.0, +1.298e-006
-270.0, +1.307e-006
-269.0, +1.315e-006
-268.0, +1.323e-006
-267.0, +1.330e-006
-266.0, +1.337e-006
-265.0, +1.345e-006
-264.0, +1.352e-006
-263.0, +1.365e-006
-262.0, +1.380e-006
-261.0, +1.396e-006
-260.0, +1.410e-006
-259.0, +1.424e-006
-258.0, +1.438e-006
-257.0, +1.459e-006
-256.0, +1.473e-006
-255.0, +1.483e-006
-254.0, +1.491e-006
-253.0, +1.504e-006
-252.0, +1.517e-006
-251.0, +1.531e-006
-250.0, +1.538e-006
-249.0, +1.547e-006
-248.0, +1.558e-006
-247.0, +1.578e-006
-246.0, +1.594e-006
-245.0, +1.612e-006
-244.0, +1.633e-006
-243.0, +1.654e-006
-242.0, +1.673e-006
-241.0, +1.696e-006
-240.0, +1.710e-006
-239.0, +1.723e-006
-238.0, +1.741e-006
-237.0, +1.760e-006
-236.0, +1.781e-006
-235.0, +1.803e-006
-234.0, +1.824e-006
-233.0, +1.845e-006
-232.0, +1.867e-006
-231.0, +1.888e-006
-230.0, +1.905e-006
-229.0, +1.926e-006
-228.0, +1.950e-006
-227.0, +1.971e-006
-226.0, +1.994e-006
-225.0, +2.021e-006
-224.0, +2.042e-006
-223.0, +2.068e-006
-222.0, +2.090e-006
-221.0, +2.114e-006
-220.0, +2.139e-006
-219.0, +2.165e-006
-218.0, +2.190e-006
-217.0, +2.218e-006
-216.0, +2.240e-006
-215.0, +2.273e-006
-214.0, +2.301e-006
-213.0, +2.330e-006
-212.0, +2.358e-006
-211.0, +2.388e-006
-210.0, +2.416e-006
-209.0, +2.448e-006
-208.0, +2.470e-006
-207.0, +2.497e-006
-206.0, +2.526e-006
-205.0, +2.554e-006
-204.0, +2.582e-006
-203.0, +2.611e-006
-202.0, +2.635e-006
-201.0, +2.669e-006
-200.0, +2.696e-006
-199.0, +2.724e-006
-198.0, +2.754e-006
-197.0, +2.783e-006
-196.0, +2.811e-006
-195.0, +2.844e-006
-194.0, +2.866e-006
-193.0, +2.897e-006
-192.0, +2.923e-006
-191.0, +2.950e-006
-190.0, +2.978e-006
-189.0, +3.006e-006
-188.0, +3.032e-006
-187.0, +3.064e-006
-186.0, +3.089e-006
-185.0, +3.118e-006
-184.0, +3.145e-006
-183.0, +3.173e-006
-182.0, +3.200e-006
-181.0, +3.230e-006
-180.0, +3.254e-006
-179.0, +3.278e-006
-178.0, +3.299e-006
-177.0, +3.327e-006
-176.0, +3.350e-006
-175.0, +3.377e-006
-174.0, +3.400e-006
-173.0, +3.428e-006
-172.0, +3.452e-006
-171.0, +3.481e-006
-170.0, +3.503e-006
-169.0, +3.530e-006
-168.0, +3.551e-006
-167.0, +3.578e-006
-166.0, +3.599e-006
-165.0, +3.624e-006
-164.0, +3.645e-006
-163.0, +3.664e-006
-162.0, +3.679e-006
-161.0, +3.706e-006
-160.0, +3.726e-006
-159.0, +3.747e-006
-158.0, +3.771e-006
-157.0, +3.792e-006
-156.0, +3.812e-006
-155.0, +3.837e-006
-154.0, +3.847e-006
-153.0, +3.866e-006
-152.0, +3.882e-006
-151.0, +3.898e-006
-150.0, +3.918e-006
-149.0, +3.939e-006
-148.0, +3.956e-006
-147.0, +3.980e-006
-146.0, +3.993e-006
-145.0, +4.011e-006
-144.0, +4.024e-006
-143.0, +4.035e-006
-142.0, +4.047e-006
-141.0, +4.061e-006
-140.0, +4.069e-006
-139.0, +4.080e-006
-138.0, +4.087e-006
-137.0, +4.104e-006
-136.0, +4.112e-006
-135.0, +4.127e-006
-134.0, +4.141e-006
-133.0, +4.156e-006
-132.0, +4.169e-006
-131.0, +4.190e-006
-130.0, +4.194e-006
-129.0, +4.211e-006
-128.0, +4.218e-006
-127.0, +4.225e-006
-126.0, +4.232e-006
-125.0, +4.242e-006
-124.0, +4.242e-006
-123.0, +4.256e-006
-122.0, +4.258e-006
-121.0, +4.267e-006
-120.0, +4.274e-006
-119.0, +4.287e-006
-118.0, +4.297e-006
-117.0, +4.311e-006
-116.0, +4.316e-006
-115.0, +4.330e-006
-114.0, +4.335e-006
-113.0, +4.348e-006
-112.0, +4.349e-006
-111.0, +4.357e-006
-110.0, +4.364e-006
-109.0, +4.372e-006
-108.0, +4.378e-006
-107.0, +4.386e-006
-106.0, +4.387e-006
-105.0, +4.400e-006
-104.0, +4.401e-006
-103.0, +4.408e-006
-102.0, +4.415e-006
-101.0, +4.422e-006
-100.0, +4.426e-006
-99.0, +4.433e-006
-98.0, +4.433e-006
-97.0, +4.439e-006
-96.0, +4.439e-006
-95.0, +4.440e-006
-94.0, +4.441e-006
-93.0, +4.446e-006
-92.0, +4.446e-006
-91.0, +4.453e-006
-90.0, +4.453e-006
-89.0, +4.460e-006
-88.0, +4.463e-006
-87.0, +4.469e-006
-86.0, +4.472e-006
-85.0, +4.479e-006
-84.0, +4.480e-006
-83.0, +4.487e-006
-82.0, +4.487e-006
-81.0, +4.494e-006
-80.0, +4.495e-006
-79.0, +4.500e-006
-78.0, +4.504e-006
-77.0, +4.512e-006
-76.0, +4.514e-006
-75.0, +4.523e-006
-74.0, +4.525e-006
-73.0, +4.538e-006
-72.0, +4.542e-006
-71.0, +4.553e-006
-70.0, +4.559e-006
-69.0, +4.570e-006
-68.0, +4.575e-006
-67.0, +4.584e-006
-66.0, +4.584e-006
-65.0, +4.592e-006
-64.0, +4.592e-006
-63.0, +4.598e-006
-62.0, +4.602e-006
-61.0, +4.609e-006
-60.0, +4.610e-006
-59.0, +4.617e-006
-58.0, +4.620e-006
-57.0, +4.627e-006
-56.0, +4.628e-006
-55.0, +4.632e-006
-54.0, +4.632e-006
-53.0, +4.637e-006
-52.0, +4.637e-006
-51.0, +4.642e-006
-50.0, +4.643e-006
-49.0, +4.650e-006
-48.0, +4.653e-006
-47.0, +4.660e-006
-46.0, +4.666e-006
-45.0, +4.674e-006
-44.0, +4.677e-006
-43.0, +4.683e-006
-42.0, +4.683e-006
-41.0, +4.693e-006
-40.0, +4.693e-006
-39.0, +4.700e-006
-38.0, +4.707e-006
-37.0, +4.715e-006
-36.0, +4.720e-006
-35.0, +4.732e-006
-34.0, +4.732e-006
-33.0, +4.746e-006
-32.0, +4.747e-006
-31.0, +4.753e-006
-30.0, +4.759e-006
-29.0, +4.767e-006
-28.0, +4.769e-006
-27.0, +4.776e-006
-26.0, +4.776e-006
-25.0, +4.783e-006
-24.0, +4.783e-006
-23.0, +4.786e-006
-22.0, +4.787e-006
-21.0, +4.790e-006
-20.0, +4.790e-006
-19.0, +4.794e-006
-18.0, +4.795e-006
-17.0, +4.802e-006
-16.0, +4.801e-006
-15.0, +4.807e-006
-14.0, +4.810e-006
-13.0, +4.817e-006
-12.0, +4.818e-006
-11.0, +4.824e-006
-10.0, +4.820e-006
-9.0, +4.825e-006
-8.0, +4.825e-006
-7.0, +4.825e-006
-6.0, +4.825e-006
-5.0, +4.827e-006
-4.0, +4.828e-006
-3.0, +4.831e-006
-2.0, +4.833e-006
-1.0, +4.834e-006
0.0, +4.834e-006
1.0, +4.834e-006
2.0, +4.834e-006
3.0, +4.834e-006
4.0, +4.834e-006
5.0, +4.832e-006
6.0, +4.831e-006
7.0, +4.831e-006
8.0, +4.831e-006
9.0, +4.830e-006
10.0, +4.830e-006
11.0, +4.830e-006
12.0, +4.828e-006
13.0, +4.827e-006
14.0, +4.822e-006
15.0, +4.820e-006
16.0, +4.814e-006
17.0, +4.810e-006
18.0, +4.806e-006
19.0, +4.802e-006
20.0, +4.796e-006
21.0, +4.795e-006
22.0, +4.790e-006
23.0, +4.789e-006
24.0, +4.786e-006
25.0, +4.783e-006
26.0, +4.783e-006
27.0, +4.782e-006
28.0, +4.780e-006
29.0, +4.779e-006
30.0, +4.773e-006
31.0, +4.772e-006
32.0, +4.766e-006
33.0, +4.759e-006
34.0, +4.754e-006
35.0, +4.749e-006
36.0, +4.739e-006
37.0, +4.735e-006
38.0, +4.724e-006
39.0, +4.720e-006
40.0, +4.713e-006
41.0, +4.705e-006
42.0, +4.698e-006
43.0, +4.695e-006
44.0, +4.691e-006
45.0, +4.690e-006
46.0, +4.684e-006
47.0, +4.683e-006
48.0, +4.678e-006
49.0, +4.676e-006
50.0, +4.672e-006
51.0, +4.666e-006
52.0, +4.659e-006
53.0, +4.653e-006
54.0, +4.647e-006
55.0, +4.646e-006
56.0, +4.640e-006
57.0, +4.637e-006
58.0, +4.636e-006
59.0, +4.636e-006
60.0, +4.636e-006
61.0, +4.636e-006
62.0, +4.632e-006
63.0, +4.631e-006
64.0, +4.625e-006
65.0, +4.620e-006
66.0, +4.616e-006
67.0, +4.610e-006
68.0, +4.603e-006
69.0, +4.600e-006
70.0, +4.593e-006
71.0, +4.592e-006
72.0, +4.588e-006
73.0, +4.585e-006
74.0, +4.582e-006
75.0, +4.580e-006
76.0, +4.573e-006
77.0, +4.568e-006
78.0, +4.559e-006
79.0, +4.556e-006
80.0, +4.545e-006
81.0, +4.536e-006
82.0, +4.528e-006
83.0, +4.522e-006
84.0, +4.514e-006
85.0, +4.509e-006
86.0, +4.501e-006
87.0, +4.499e-006
88.0, +4.495e-006
89.0, +4.491e-006
90.0, +4.490e-006
91.0, +4.490e-006
92.0, +4.487e-006
93.0, +4.487e-006
94.0, +4.481e-006
95.0, +4.480e-006
96.0, +4.474e-006
97.0, +4.469e-006
98.0, +4.463e-006
99.0, +4.459e-006
100.0, +4.453e-006
101.0, +4.451e-006
102.0, +4.445e-006
103.0, +4.444e-006
104.0, +4.442e-006
105.0, +4.441e-006
106.0, +4.440e-006
107.0, +4.440e-006
108.0, +4.439e-006
109.0, +4.439e-006
110.0, +4.434e-006
111.0, +4.434e-006
112.0, +4.428e-006
113.0, +4.424e-006
114.0, +4.419e-006
115.0, +4.415e-006
116.0, +4.408e-006
117.0, +4.407e-006
118.0, +4.400e-006
119.0, +4.399e-006
120.0, +4.397e-006
121.0, +4.395e-006
122.0, +4.393e-006
123.0, +4.393e-006
124.0, +4.390e-006
125.0, +4.390e-006
126.0, +4.385e-006
127.0, +4.385e-006
128.0, +4.381e-006
129.0, +4.379e-006
130.0, +4.378e-006
131.0, +4.375e-006
132.0, +4.368e-006
133.0, +4.367e-006
134.0, +4.360e-006
135.0, +4.357e-006
136.0, +4.351e-006
137.0, +4.346e-006
138.0, +4.343e-006
139.0, +4.343e-006
140.0, +4.340e-006
141.0, +4.339e-006
142.0, +4.334e-006
143.0, +4.333e-006
144.0, +4.327e-006
145.0, +4.326e-006
146.0, +4.323e-006
147.0, +4.322e-006
148.0, +4.315e-006
149.0, +4.315e-006
150.0, +4.309e-006
151.0, +4.310e-006
152.0, +4.304e-006
153.0, +4.301e-006
154.0, +4.299e-006
155.0, +4.300e-006
156.0, +4.297e-006
157.0, +4.297e-006
158.0, +4.293e-006
159.0, +4.293e-006
160.0, +4.288e-006
161.0, +4.285e-006
162.0, +4.282e-006
163.0, +4.281e-006
164.0, +4.275e-006
165.0, +4.274e-006
166.0, +4.268e-006
167.0, +4.267e-006
168.0, +4.262e-006
169.0, +4.257e-006
170.0, +4.254e-006
171.0, +4.254e-006
172.0, +4.251e-006
173.0, +4.251e-006
174.0, +4.248e-006
175.0, +4.248e-006
176.0, +4.247e-006
177.0, +4.245e-006
178.0, +4.245e-006
179.0, +4.245e-006
180.0, +4.245e-006
181.0, +4.245e-006
182.0, +4.245e-006
183.0, +4.245e-006
184.0, +4.245e-006
185.0, +4.245e-006
186.0, +4.245e-006
187.0, +4.245e-006
188.0, +4.245e-006
189.0, +4.245e-006
190.0, +4.245e-006
191.0, +4.245e-006
192.0, +4.245e-006
193.0, +4.245e-006
194.0, +4.245e-006
195.0, +4.245e-006
196.0, +4.245e-006
197.0, +4.245e-006
198.0, +4.242e-006
199.0, +4.242e-006
200.0, +4.238e-006
201.0, +4.237e-006
202.0, +4.237e-006
203.0, +4.236e-006
204.0, +4.232e-006
205.0, +4.232e-006
206.0, +4.228e-006
207.0, +4.227e-006
208.0, +4.222e-006
209.0, +4.218e-006
210.0, +4.215e-006
211.0, +4.214e-006
212.0, +4.210e-006
213.0, +4.208e-006
214.0, +4.206e-006
215.0, +4.206e-006
216.0, +4.204e-006
217.0, +4.202e-006
218.0, +4.203e-006
219.0, +4.203e-006
220.0, +4.202e-006
221.0, +4.201e-006
222.0, +4.201e-006
223.0, +4.200e-006
224.0, +4.199e-006
225.0, +4.197e-006
226.0, +4.197e-006
227.0, +4.197e-006
228.0, +4.197e-006
229.0, +4.197e-006
230.0, +4.197e-006
231.0, +4.197e-006
232.0, +4.197e-006
233.0, +4.196e-006
234.0, +4.197e-006
235.0, +4.197e-006
236.0, +4.197e-006
237.0, +4.197e-006
238.0, +4.197e-006
239.0, +4.197e-006
240.0, +4.197e-006
241.0, +4.196e-006
242.0, +4.196e-006
243.0, +4.196e-006
244.0, +4.196e-006
245.0, +4.196e-006
246.0, +4.196e-006
247.0, +4.196e-006
248.0, +4.196e-006
249.0, +4.196e-006
250.0, +4.196e-006
251.0, +4.196e-006
252.0, +4.195e-006
253.0, +4.194e-006
254.0, +4.194e-006
255.0, +4.194e-006
256.0, +4.194e-006
257.0, +4.194e-006
258.0, +4.194e-006
259.0, +4.195e-006
260.0, +4.195e-006
261.0, +4.195e-006
262.0, +4.195e-006
263.0, +4.195e-006
264.0, +4.195e-006
265.0, +4.195e-006
266.0, +4.195e-006
267.0, +4.194e-006
268.0, +4.195e-006
269.0, +4.194e-006
270.0, +4.194e-006
271.0, +4.194e-006
272.0, +4.193e-006
273.0, +4.192e-006
274.0, +4.193e-006
275.0, +4.193e-006
276.0, +4.194e-006
277.0, +4.193e-006
278.0, +4.194e-006
279.0, +4.194e-006
280.0, +4.194e-006
281.0, +4.194e-006
282.0, +4.194e-006
283.0, +4.194e-006
284.0, +4.195e-006
285.0, +4.194e-006
286.0, +4.194e-006
287.0, +4.194e-006
288.0, +4.194e-006
289.0, +4.194e-006
290.0, +4.194e-006
291.0, +4.194e-006
292.0, +4.194e-006
293.0, +4.195e-006
294.0, +4.195e-006
295.0, +4.195e-006
296.0, +4.195e-006
297.0, +4.194e-006
298.0, +4.193e-006
299.0, +4.192e-006
300.0, +4.185e-006
*
**
