# Supplementary material for: DFT and CV data of 4-phenyl-substituted dichloro(bis{2-[1-(phenyl)-1H-1,2,3-triazol-4-yl-κN3]pyridine-κN})iron(II) coordination compounds
Source: Data Brief. 2018 Oct 27;21:1458–71. doi: 10.1016/j.dib.2018.10.085 (PMC6234228; doi:10.1016/j.dib.2018.10.085)
Supplement: Supplementary file 4 — Supplementary material. [file mmc4.zip › Fe_CV_raw_data/FeL3-2/T4.TXT]

Date: 10-Apr-2017
Time: 14:26:30
Label: 
Cyclic Voltammetry

Exp. Conditions:
Init E (mV) = 300
High E (mV) = 300
Low E (mV) = -500
Init P/N = N
V (mV/sec) = 100
Number of Segments = 2
Sample Interval (mV) = 1
Quiet Time (sec) = 2
Sensitivity (A/V) = 1E-5

2 Sets of Data
Total Number of Data Points = 1600
##
Potential (mV), Current (A)

Segment = 1
Negative
Number of Data Points = 800
#
299.0, +3.519e-006
298.0, +3.452e-006
297.0, +3.397e-006
296.0, +3.356e-006
295.0, +3.318e-006
294.0, +3.282e-006
293.0, +3.251e-006
292.0, +3.224e-006
291.0, +3.199e-006
290.0, +3.170e-006
289.0, +3.148e-006
288.0, +3.117e-006
287.0, +3.094e-006
286.0, +3.072e-006
285.0, +3.056e-006
284.0, +3.034e-006
283.0, +3.014e-006
282.0, +2.993e-006
281.0, +2.979e-006
280.0, +2.952e-006
279.0, +2.931e-006
278.0, +2.909e-006
277.0, +2.893e-006
276.0, +2.878e-006
275.0, +2.864e-006
274.0, +2.843e-006
273.0, +2.831e-006
272.0, +2.807e-006
271.0, +2.790e-006
270.0, +2.768e-006
269.0, +2.750e-006
268.0, +2.729e-006
267.0, +2.715e-006
266.0, +2.696e-006
265.0, +2.688e-006
264.0, +2.665e-006
263.0, +2.655e-006
262.0, +2.639e-006
261.0, +2.624e-006
260.0, +2.603e-006
259.0, +2.586e-006
258.0, +2.569e-006
257.0, +2.561e-006
256.0, +2.540e-006
255.0, +2.527e-006
254.0, +2.514e-006
253.0, +2.506e-006
252.0, +2.496e-006
251.0, +2.485e-006
250.0, +2.471e-006
249.0, +2.465e-006
248.0, +2.451e-006
247.0, +2.437e-006
246.0, +2.424e-006
245.0, +2.413e-006
244.0, +2.399e-006
243.0, +2.388e-006
242.0, +2.368e-006
241.0, +2.356e-006
240.0, +2.338e-006
239.0, +2.324e-006
238.0, +2.310e-006
237.0, +2.301e-006
236.0, +2.284e-006
235.0, +2.276e-006
234.0, +2.267e-006
233.0, +2.263e-006
232.0, +2.244e-006
231.0, +2.231e-006
230.0, +2.211e-006
229.0, +2.200e-006
228.0, +2.186e-006
227.0, +2.172e-006
226.0, +2.155e-006
225.0, +2.153e-006
224.0, +2.138e-006
223.0, +2.131e-006
222.0, +2.121e-006
221.0, +2.114e-006
220.0, +2.105e-006
219.0, +2.100e-006
218.0, +2.087e-006
217.0, +2.080e-006
216.0, +2.066e-006
215.0, +2.059e-006
214.0, +2.047e-006
213.0, +2.036e-006
212.0, +2.021e-006
211.0, +2.010e-006
210.0, +1.995e-006
209.0, +1.988e-006
208.0, +1.970e-006
207.0, +1.961e-006
206.0, +1.947e-006
205.0, +1.937e-006
204.0, +1.928e-006
203.0, +1.921e-006
202.0, +1.913e-006
201.0, +1.912e-006
200.0, +1.899e-006
199.0, +1.894e-006
198.0, +1.886e-006
197.0, +1.879e-006
196.0, +1.872e-006
195.0, +1.865e-006
194.0, +1.852e-006
193.0, +1.850e-006
192.0, +1.831e-006
191.0, +1.821e-006
190.0, +1.807e-006
189.0, +1.793e-006
188.0, +1.779e-006
187.0, +1.771e-006
186.0, +1.756e-006
185.0, +1.755e-006
184.0, +1.745e-006
183.0, +1.740e-006
182.0, +1.733e-006
181.0, +1.726e-006
180.0, +1.719e-006
179.0, +1.714e-006
178.0, +1.705e-006
177.0, +1.704e-006
176.0, +1.692e-006
175.0, +1.687e-006
174.0, +1.680e-006
173.0, +1.673e-006
172.0, +1.664e-006
171.0, +1.657e-006
170.0, +1.642e-006
169.0, +1.637e-006
168.0, +1.622e-006
167.0, +1.609e-006
166.0, +1.595e-006
165.0, +1.583e-006
164.0, +1.571e-006
163.0, +1.566e-006
162.0, +1.558e-006
161.0, +1.557e-006
160.0, +1.549e-006
159.0, +1.544e-006
158.0, +1.537e-006
157.0, +1.530e-006
156.0, +1.523e-006
155.0, +1.519e-006
154.0, +1.510e-006
153.0, +1.510e-006
152.0, +1.500e-006
151.0, +1.496e-006
150.0, +1.489e-006
149.0, +1.482e-006
148.0, +1.475e-006
147.0, +1.470e-006
146.0, +1.458e-006
145.0, +1.456e-006
144.0, +1.440e-006
143.0, +1.433e-006
142.0, +1.420e-006
141.0, +1.408e-006
140.0, +1.394e-006
139.0, +1.385e-006
138.0, +1.375e-006
137.0, +1.374e-006
136.0, +1.361e-006
135.0, +1.358e-006
134.0, +1.350e-006
133.0, +1.345e-006
132.0, +1.338e-006
131.0, +1.331e-006
130.0, +1.324e-006
129.0, +1.324e-006
128.0, +1.312e-006
127.0, +1.311e-006
126.0, +1.302e-006
125.0, +1.297e-006
124.0, +1.290e-006
123.0, +1.283e-006
122.0, +1.276e-006
121.0, +1.275e-006
120.0, +1.259e-006
119.0, +1.256e-006
118.0, +1.247e-006
117.0, +1.240e-006
116.0, +1.232e-006
115.0, +1.224e-006
114.0, +1.212e-006
113.0, +1.209e-006
112.0, +1.193e-006
111.0, +1.186e-006
110.0, +1.177e-006
109.0, +1.170e-006
108.0, +1.159e-006
107.0, +1.152e-006
106.0, +1.144e-006
105.0, +1.142e-006
104.0, +1.130e-006
103.0, +1.125e-006
102.0, +1.119e-006
101.0, +1.117e-006
100.0, +1.111e-006
99.0, +1.105e-006
98.0, +1.098e-006
97.0, +1.095e-006
96.0, +1.080e-006
95.0, +1.073e-006
94.0, +1.062e-006
93.0, +1.055e-006
92.0, +1.045e-006
91.0, +1.035e-006
90.0, +1.021e-006
89.0, +1.016e-006
88.0, +9.988e-007
87.0, +9.901e-007
86.0, +9.801e-007
85.0, +9.748e-007
84.0, +9.670e-007
83.0, +9.639e-007
82.0, +9.565e-007
81.0, +9.539e-007
80.0, +9.439e-007
79.0, +9.369e-007
78.0, +9.299e-007
77.0, +9.260e-007
76.0, +9.190e-007
75.0, +9.164e-007
74.0, +9.086e-007
73.0, +9.046e-007
72.0, +8.920e-007
71.0, +8.850e-007
70.0, +8.759e-007
69.0, +8.693e-007
68.0, +8.575e-007
67.0, +8.497e-007
66.0, +8.379e-007
65.0, +8.314e-007
64.0, +8.135e-007
63.0, +8.022e-007
62.0, +7.900e-007
61.0, +7.834e-007
60.0, +7.708e-007
59.0, +7.616e-007
58.0, +7.529e-007
57.0, +7.499e-007
56.0, +7.377e-007
55.0, +7.311e-007
54.0, +7.189e-007
53.0, +7.132e-007
52.0, +7.063e-007
51.0, +6.993e-007
50.0, +6.919e-007
49.0, +6.893e-007
48.0, +6.701e-007
47.0, +6.609e-007
46.0, +6.452e-007
45.0, +6.322e-007
44.0, +6.182e-007
43.0, +6.047e-007
42.0, +5.903e-007
41.0, +5.868e-007
40.0, +5.724e-007
39.0, +5.654e-007
38.0, +5.576e-007
37.0, +5.506e-007
36.0, +5.423e-007
35.0, +5.319e-007
34.0, +5.201e-007
33.0, +5.140e-007
32.0, +4.970e-007
31.0, +4.887e-007
30.0, +4.717e-007
29.0, +4.569e-007
28.0, +4.416e-007
27.0, +4.277e-007
26.0, +4.137e-007
25.0, +4.098e-007
24.0, +3.902e-007
23.0, +3.802e-007
22.0, +3.684e-007
21.0, +3.605e-007
20.0, +3.527e-007
19.0, +3.405e-007
18.0, +3.265e-007
17.0, +3.196e-007
16.0, +2.995e-007
15.0, +2.877e-007
14.0, +2.672e-007
13.0, +2.472e-007
12.0, +2.315e-007
11.0, +2.175e-007
10.0, +1.997e-007
9.0, +1.918e-007
8.0, +1.709e-007
7.0, +1.635e-007
6.0, +1.517e-007
5.0, +1.382e-007
4.0, +1.243e-007
3.0, +1.003e-007
2.0, +7.847e-008
1.0, +6.234e-008
0.0, +3.575e-008
-1.0, +1.962e-008
-2.0, -4.352e-010
-3.0, -2.136e-008
-4.0, -2.834e-008
-5.0, -3.531e-008
-6.0, -4.665e-008
-7.0, -5.319e-008
-8.0, -7.411e-008
-9.0, -8.414e-008
-10.0, -9.896e-008
-11.0, -1.164e-007
-12.0, -1.373e-007
-13.0, -1.539e-007
-14.0, -1.731e-007
-15.0, -1.862e-007
-16.0, -2.097e-007
-17.0, -2.228e-007
-18.0, -2.372e-007
-19.0, -2.498e-007
-20.0, -2.638e-007
-21.0, -2.773e-007
-22.0, -2.921e-007
-23.0, -3.017e-007
-24.0, -3.261e-007
-25.0, -3.427e-007
-26.0, -3.601e-007
-27.0, -3.806e-007
-28.0, -3.985e-007
-29.0, -4.124e-007
-30.0, -4.281e-007
-31.0, -4.351e-007
-32.0, -4.569e-007
-33.0, -4.687e-007
-34.0, -4.839e-007
-35.0, -4.996e-007
-36.0, -5.201e-007
-37.0, -5.393e-007
-38.0, -5.585e-007
-39.0, -5.659e-007
-40.0, -5.868e-007
-41.0, -5.995e-007
-42.0, -6.117e-007
-43.0, -6.195e-007
-44.0, -6.291e-007
-45.0, -6.404e-007
-46.0, -6.535e-007
-47.0, -6.605e-007
-48.0, -6.744e-007
-49.0, -6.875e-007
-50.0, -7.010e-007
-51.0, -7.124e-007
-52.0, -7.206e-007
-53.0, -7.281e-007
-54.0, -7.446e-007
-55.0, -7.538e-007
-56.0, -7.686e-007
-57.0, -7.826e-007
-58.0, -7.965e-007
-59.0, -8.100e-007
-60.0, -8.235e-007
-61.0, -8.283e-007
-62.0, -8.397e-007
-63.0, -8.453e-007
-64.0, -8.571e-007
-65.0, -8.641e-007
-66.0, -8.737e-007
-67.0, -8.828e-007
-68.0, -8.950e-007
-69.0, -9.029e-007
-70.0, -9.133e-007
-71.0, -9.190e-007
-72.0, -9.343e-007
-73.0, -9.452e-007
-74.0, -9.569e-007
-75.0, -9.652e-007
-76.0, -9.722e-007
-77.0, -9.792e-007
-78.0, -9.888e-007
-79.0, -9.927e-007
-80.0, -1.001e-006
-81.0, -1.008e-006
-82.0, -1.015e-006
-83.0, -1.021e-006
-84.0, -1.026e-006
-85.0, -1.027e-006
-86.0, -1.033e-006
-87.0, -1.038e-006
-88.0, -1.049e-006
-89.0, -1.056e-006
-90.0, -1.064e-006
-91.0, -1.071e-006
-92.0, -1.081e-006
-93.0, -1.089e-006
-94.0, -1.097e-006
-95.0, -1.101e-006
-96.0, -1.116e-006
-97.0, -1.128e-006
-98.0, -1.142e-006
-99.0, -1.152e-006
-100.0, -1.163e-006
-101.0, -1.174e-006
-102.0, -1.188e-006
-103.0, -1.194e-006
-104.0, -1.208e-006
-105.0, -1.215e-006
-106.0, -1.224e-006
-107.0, -1.232e-006
-108.0, -1.242e-006
-109.0, -1.249e-006
-110.0, -1.257e-006
-111.0, -1.264e-006
-112.0, -1.284e-006
-113.0, -1.299e-006
-114.0, -1.316e-006
-115.0, -1.330e-006
-116.0, -1.344e-006
-117.0, -1.361e-006
-118.0, -1.376e-006
-119.0, -1.384e-006
-120.0, -1.400e-006
-121.0, -1.407e-006
-122.0, -1.420e-006
-123.0, -1.434e-006
-124.0, -1.446e-006
-125.0, -1.460e-006
-126.0, -1.474e-006
-127.0, -1.488e-006
-128.0, -1.515e-006
-129.0, -1.533e-006
-130.0, -1.554e-006
-131.0, -1.573e-006
-132.0, -1.587e-006
-133.0, -1.608e-006
-134.0, -1.624e-006
-135.0, -1.637e-006
-136.0, -1.661e-006
-137.0, -1.680e-006
-138.0, -1.702e-006
-139.0, -1.724e-006
-140.0, -1.746e-006
-141.0, -1.767e-006
-142.0, -1.789e-006
-143.0, -1.804e-006
-144.0, -1.830e-006
-145.0, -1.850e-006
-146.0, -1.876e-006
-147.0, -1.901e-006
-148.0, -1.929e-006
-149.0, -1.951e-006
-150.0, -1.978e-006
-151.0, -1.995e-006
-152.0, -2.029e-006
-153.0, -2.057e-006
-154.0, -2.083e-006
-155.0, -2.110e-006
-156.0, -2.138e-006
-157.0, -2.164e-006
-158.0, -2.192e-006
-159.0, -2.213e-006
-160.0, -2.244e-006
-161.0, -2.271e-006
-162.0, -2.300e-006
-163.0, -2.328e-006
-164.0, -2.358e-006
-165.0, -2.390e-006
-166.0, -2.424e-006
-167.0, -2.449e-006
-168.0, -2.483e-006
-169.0, -2.511e-006
-170.0, -2.544e-006
-171.0, -2.573e-006
-172.0, -2.604e-006
-173.0, -2.633e-006
-174.0, -2.667e-006
-175.0, -2.695e-006
-176.0, -2.732e-006
-177.0, -2.761e-006
-178.0, -2.801e-006
-179.0, -2.835e-006
-180.0, -2.866e-006
-181.0, -2.895e-006
-182.0, -2.927e-006
-183.0, -2.953e-006
-184.0, -2.988e-006
-185.0, -3.012e-006
-186.0, -3.043e-006
-187.0, -3.074e-006
-188.0, -3.104e-006
-189.0, -3.134e-006
-190.0, -3.170e-006
-191.0, -3.204e-006
-192.0, -3.244e-006
-193.0, -3.275e-006
-194.0, -3.304e-006
-195.0, -3.336e-006
-196.0, -3.368e-006
-197.0, -3.395e-006
-198.0, -3.424e-006
-199.0, -3.449e-006
-200.0, -3.482e-006
-201.0, -3.510e-006
-202.0, -3.538e-006
-203.0, -3.568e-006
-204.0, -3.603e-006
-205.0, -3.631e-006
-206.0, -3.661e-006
-207.0, -3.685e-006
-208.0, -3.717e-006
-209.0, -3.743e-006
-210.0, -3.765e-006
-211.0, -3.784e-006
-212.0, -3.805e-006
-213.0, -3.821e-006
-214.0, -3.843e-006
-215.0, -3.864e-006
-216.0, -3.890e-006
-217.0, -3.911e-006
-218.0, -3.933e-006
-219.0, -3.953e-006
-220.0, -3.974e-006
-221.0, -3.990e-006
-222.0, -4.009e-006
-223.0, -4.025e-006
-224.0, -4.050e-006
-225.0, -4.066e-006
-226.0, -4.085e-006
-227.0, -4.102e-006
-228.0, -4.119e-006
-229.0, -4.129e-006
-230.0, -4.138e-006
-231.0, -4.140e-006
-232.0, -4.153e-006
-233.0, -4.159e-006
-234.0, -4.170e-006
-235.0, -4.176e-006
-236.0, -4.183e-006
-237.0, -4.190e-006
-238.0, -4.197e-006
-239.0, -4.199e-006
-240.0, -4.211e-006
-241.0, -4.213e-006
-242.0, -4.218e-006
-243.0, -4.222e-006
-244.0, -4.228e-006
-245.0, -4.234e-006
-246.0, -4.240e-006
-247.0, -4.237e-006
-248.0, -4.246e-006
-249.0, -4.248e-006
-250.0, -4.251e-006
-251.0, -4.247e-006
-252.0, -4.248e-006
-253.0, -4.247e-006
-254.0, -4.248e-006
-255.0, -4.239e-006
-256.0, -4.242e-006
-257.0, -4.235e-006
-258.0, -4.235e-006
-259.0, -4.228e-006
-260.0, -4.223e-006
-261.0, -4.218e-006
-262.0, -4.214e-006
-263.0, -4.205e-006
-264.0, -4.209e-006
-265.0, -4.206e-006
-266.0, -4.206e-006
-267.0, -4.203e-006
-268.0, -4.198e-006
-269.0, -4.193e-006
-270.0, -4.186e-006
-271.0, -4.175e-006
-272.0, -4.174e-006
-273.0, -4.167e-006
-274.0, -4.163e-006
-275.0, -4.161e-006
-276.0, -4.159e-006
-277.0, -4.159e-006
-278.0, -4.158e-006
-279.0, -4.150e-006
-280.0, -4.150e-006
-281.0, -4.143e-006
-282.0, -4.138e-006
-283.0, -4.131e-006
-284.0, -4.124e-006
-285.0, -4.118e-006
-286.0, -4.113e-006
-287.0, -4.106e-006
-288.0, -4.108e-006
-289.0, -4.105e-006
-290.0, -4.105e-006
-291.0, -4.102e-006
-292.0, -4.096e-006
-293.0, -4.092e-006
-294.0, -4.085e-006
-295.0, -4.075e-006
-296.0, -4.075e-006
-297.0, -4.065e-006
-298.0, -4.058e-006
-299.0, -4.051e-006
-300.0, -4.041e-006
-301.0, -4.034e-006
-302.0, -4.028e-006
-303.0, -4.016e-006
-304.0, -4.018e-006
-305.0, -4.013e-006
-306.0, -4.013e-006
-307.0, -4.012e-006
-308.0, -4.011e-006
-309.0, -4.010e-006
-310.0, -4.010e-006
-311.0, -4.000e-006
-312.0, -4.000e-006
-313.0, -3.993e-006
-314.0, -3.989e-006
-315.0, -3.983e-006
-316.0, -3.977e-006
-317.0, -3.971e-006
-318.0, -3.969e-006
-319.0, -3.962e-006
-320.0, -3.967e-006
-321.0, -3.964e-006
-322.0, -3.964e-006
-323.0, -3.964e-006
-324.0, -3.963e-006
-325.0, -3.963e-006
-326.0, -3.963e-006
-327.0, -3.957e-006
-328.0, -3.956e-006
-329.0, -3.956e-006
-330.0, -3.954e-006
-331.0, -3.949e-006
-332.0, -3.943e-006
-333.0, -3.935e-006
-334.0, -3.928e-006
-335.0, -3.918e-006
-336.0, -3.916e-006
-337.0, -3.905e-006
-338.0, -3.897e-006
-339.0, -3.889e-006
-340.0, -3.883e-006
-341.0, -3.878e-006
-342.0, -3.875e-006
-343.0, -3.864e-006
-344.0, -3.864e-006
-345.0, -3.862e-006
-346.0, -3.860e-006
-347.0, -3.856e-006
-348.0, -3.850e-006
-349.0, -3.843e-006
-350.0, -3.836e-006
-351.0, -3.827e-006
-352.0, -3.826e-006
-353.0, -3.819e-006
-354.0, -3.815e-006
-355.0, -3.809e-006
-356.0, -3.802e-006
-357.0, -3.795e-006
-358.0, -3.789e-006
-359.0, -3.778e-006
-360.0, -3.774e-006
-361.0, -3.769e-006
-362.0, -3.766e-006
-363.0, -3.766e-006
-364.0, -3.764e-006
-365.0, -3.759e-006
-366.0, -3.753e-006
-367.0, -3.743e-006
-368.0, -3.742e-006
-369.0, -3.735e-006
-370.0, -3.729e-006
-371.0, -3.724e-006
-372.0, -3.721e-006
-373.0, -3.718e-006
-374.0, -3.715e-006
-375.0, -3.704e-006
-376.0, -3.703e-006
-377.0, -3.692e-006
-378.0, -3.681e-006
-379.0, -3.668e-006
-380.0, -3.655e-006
-381.0, -3.644e-006
-382.0, -3.636e-006
-383.0, -3.622e-006
-384.0, -3.620e-006
-385.0, -3.613e-006
-386.0, -3.608e-006
-387.0, -3.601e-006
-388.0, -3.594e-006
-389.0, -3.588e-006
-390.0, -3.582e-006
-391.0, -3.574e-006
-392.0, -3.572e-006
-393.0, -3.569e-006
-394.0, -3.568e-006
-395.0, -3.564e-006
-396.0, -3.561e-006
-397.0, -3.558e-006
-398.0, -3.551e-006
-399.0, -3.543e-006
-400.0, -3.541e-006
-401.0, -3.534e-006
-402.0, -3.531e-006
-403.0, -3.522e-006
-404.0, -3.511e-006
-405.0, -3.504e-006
-406.0, -3.497e-006
-407.0, -3.489e-006
-408.0, -3.488e-006
-409.0, -3.480e-006
-410.0, -3.479e-006
-411.0, -3.477e-006
-412.0, -3.476e-006
-413.0, -3.476e-006
-414.0, -3.471e-006
-415.0, -3.461e-006
-416.0, -3.461e-006
-417.0, -3.454e-006
-418.0, -3.448e-006
-419.0, -3.442e-006
-420.0, -3.436e-006
-421.0, -3.431e-006
-422.0, -3.429e-006
-423.0, -3.422e-006
-424.0, -3.427e-006
-425.0, -3.425e-006
-426.0, -3.425e-006
-427.0, -3.423e-006
-428.0, -3.420e-006
-429.0, -3.418e-006
-430.0, -3.417e-006
-431.0, -3.409e-006
-432.0, -3.410e-006
-433.0, -3.404e-006
-434.0, -3.401e-006
-435.0, -3.397e-006
-436.0, -3.392e-006
-437.0, -3.386e-006
-438.0, -3.383e-006
-439.0, -3.376e-006
-440.0, -3.382e-006
-441.0, -3.379e-006
-442.0, -3.379e-006
-443.0, -3.379e-006
-444.0, -3.379e-006
-445.0, -3.379e-006
-446.0, -3.378e-006
-447.0, -3.372e-006
-448.0, -3.377e-006
-449.0, -3.377e-006
-450.0, -3.377e-006
-451.0, -3.377e-006
-452.0, -3.377e-006
-453.0, -3.377e-006
-454.0, -3.377e-006
-455.0, -3.372e-006
-456.0, -3.377e-006
-457.0, -3.377e-006
-458.0, -3.377e-006
-459.0, -3.377e-006
-460.0, -3.377e-006
-461.0, -3.377e-006
-462.0, -3.377e-006
-463.0, -3.372e-006
-464.0, -3.376e-006
-465.0, -3.376e-006
-466.0, -3.376e-006
-467.0, -3.376e-006
-468.0, -3.376e-006
-469.0, -3.376e-006
-470.0, -3.376e-006
-471.0, -3.372e-006
-472.0, -3.377e-006
-473.0, -3.377e-006
-474.0, -3.377e-006
-475.0, -3.377e-006
-476.0, -3.377e-006
-477.0, -3.377e-006
-478.0, -3.377e-006
-479.0, -3.372e-006
-480.0, -3.378e-006
-481.0, -3.378e-006
-482.0, -3.378e-006
-483.0, -3.378e-006
-484.0, -3.379e-006
-485.0, -3.379e-006
-486.0, -3.380e-006
-487.0, -3.374e-006
-488.0, -3.380e-006
-489.0, -3.380e-006
-490.0, -3.383e-006
-491.0, -3.384e-006
-492.0, -3.385e-006
-493.0, -3.387e-006
-494.0, -3.389e-006
-495.0, -3.387e-006
-496.0, -3.392e-006
-497.0, -3.392e-006
-498.0, -3.341e-006
-499.0, -3.322e-006
-500.0, -3.304e-006
*
Segment = 2
Positive
Number of Data Points = 800
#
-499.0, -3.044e-006
-498.0, -2.879e-006
-497.0, -2.796e-006
-496.0, -2.724e-006
-495.0, -2.635e-006
-494.0, -2.573e-006
-493.0, -2.511e-006
-492.0, -2.458e-006
-491.0, -2.405e-006
-490.0, -2.361e-006
-489.0, -2.313e-006
-488.0, -2.277e-006
-487.0, -2.241e-006
-486.0, -2.204e-006
-485.0, -2.168e-006
-484.0, -2.138e-006
-483.0, -2.104e-006
-482.0, -2.074e-006
-481.0, -2.040e-006
-480.0, -2.006e-006
-479.0, -1.975e-006
-478.0, -1.947e-006
-477.0, -1.916e-006
-476.0, -1.889e-006
-475.0, -1.861e-006
-474.0, -1.838e-006
-473.0, -1.817e-006
-472.0, -1.797e-006
-471.0, -1.776e-006
-470.0, -1.753e-006
-469.0, -1.732e-006
-468.0, -1.707e-006
-467.0, -1.682e-006
-466.0, -1.662e-006
-465.0, -1.638e-006
-464.0, -1.618e-006
-463.0, -1.600e-006
-462.0, -1.579e-006
-461.0, -1.560e-006
-460.0, -1.541e-006
-459.0, -1.519e-006
-458.0, -1.502e-006
-457.0, -1.481e-006
-456.0, -1.464e-006
-455.0, -1.450e-006
-454.0, -1.431e-006
-453.0, -1.416e-006
-452.0, -1.402e-006
-451.0, -1.389e-006
-450.0, -1.377e-006
-449.0, -1.358e-006
-448.0, -1.338e-006
-447.0, -1.324e-006
-446.0, -1.307e-006
-445.0, -1.286e-006
-444.0, -1.266e-006
-443.0, -1.250e-006
-442.0, -1.240e-006
-441.0, -1.227e-006
-440.0, -1.213e-006
-439.0, -1.202e-006
-438.0, -1.188e-006
-437.0, -1.174e-006
-436.0, -1.160e-006
-435.0, -1.141e-006
-434.0, -1.127e-006
-433.0, -1.113e-006
-432.0, -1.099e-006
-431.0, -1.084e-006
-430.0, -1.070e-006
-429.0, -1.057e-006
-428.0, -1.048e-006
-427.0, -1.039e-006
-426.0, -1.030e-006
-425.0, -1.016e-006
-424.0, -1.009e-006
-423.0, -1.001e-006
-422.0, -9.896e-007
-421.0, -9.744e-007
-420.0, -9.609e-007
-419.0, -9.430e-007
-418.0, -9.290e-007
-417.0, -9.147e-007
-416.0, -9.011e-007
-415.0, -8.850e-007
-414.0, -8.724e-007
-413.0, -8.602e-007
-412.0, -8.527e-007
-411.0, -8.432e-007
-410.0, -8.349e-007
-409.0, -8.166e-007
-408.0, -8.061e-007
-407.0, -7.921e-007
-406.0, -7.782e-007
-405.0, -7.647e-007
-404.0, -7.533e-007
-403.0, -7.368e-007
-402.0, -7.281e-007
-401.0, -7.176e-007
-400.0, -7.098e-007
-399.0, -6.975e-007
-398.0, -6.836e-007
-397.0, -6.696e-007
-396.0, -6.601e-007
-395.0, -6.522e-007
-394.0, -6.452e-007
-393.0, -6.326e-007
-392.0, -6.247e-007
-391.0, -6.178e-007
-390.0, -6.104e-007
-389.0, -6.012e-007
-388.0, -5.916e-007
-387.0, -5.772e-007
-386.0, -5.685e-007
-385.0, -5.537e-007
-384.0, -5.397e-007
-383.0, -5.258e-007
-382.0, -5.079e-007
-381.0, -4.900e-007
-380.0, -4.765e-007
-379.0, -4.634e-007
-378.0, -4.565e-007
-377.0, -4.473e-007
-376.0, -4.373e-007
-375.0, -4.281e-007
-374.0, -4.177e-007
-373.0, -4.037e-007
-372.0, -3.902e-007
-371.0, -3.749e-007
-370.0, -3.619e-007
-369.0, -3.444e-007
-368.0, -3.318e-007
-367.0, -3.200e-007
-366.0, -3.060e-007
-365.0, -2.925e-007
-364.0, -2.799e-007
-363.0, -2.668e-007
-362.0, -2.598e-007
-361.0, -2.476e-007
-360.0, -2.350e-007
-359.0, -2.276e-007
-358.0, -2.175e-007
-357.0, -2.049e-007
-356.0, -1.914e-007
-355.0, -1.722e-007
-354.0, -1.578e-007
-353.0, -1.430e-007
-352.0, -1.290e-007
-351.0, -1.112e-007
-350.0, -9.591e-008
-349.0, -8.196e-008
-348.0, -7.281e-008
-347.0, -6.016e-008
-346.0, -5.014e-008
-345.0, -3.662e-008
-344.0, -2.921e-008
-343.0, -2.223e-008
-342.0, -6.539e-009
-341.0, +1.221e-008
-340.0, +2.877e-008
-339.0, +4.578e-008
-338.0, +6.016e-008
-337.0, +8.022e-008
-336.0, +1.007e-007
-335.0, +1.129e-007
-334.0, +1.221e-007
-333.0, +1.304e-007
-332.0, +1.430e-007
-331.0, +1.565e-007
-330.0, +1.644e-007
-329.0, +1.726e-007
-328.0, +1.805e-007
-327.0, +1.953e-007
-326.0, +2.149e-007
-325.0, +2.302e-007
-324.0, +2.441e-007
-323.0, +2.620e-007
-322.0, +2.803e-007
-321.0, +3.004e-007
-320.0, +3.130e-007
-319.0, +3.213e-007
-318.0, +3.331e-007
-317.0, +3.466e-007
-316.0, +3.566e-007
-315.0, +3.658e-007
-314.0, +3.728e-007
-313.0, +3.850e-007
-312.0, +3.976e-007
-311.0, +4.116e-007
-310.0, +4.259e-007
-309.0, +4.403e-007
-308.0, +4.538e-007
-307.0, +4.717e-007
-306.0, +4.874e-007
-305.0, +5.014e-007
-304.0, +5.105e-007
-303.0, +5.179e-007
-302.0, +5.258e-007
-301.0, +5.380e-007
-300.0, +5.471e-007
-299.0, +5.541e-007
-298.0, +5.611e-007
-297.0, +5.689e-007
-296.0, +5.759e-007
-295.0, +5.877e-007
-294.0, +5.999e-007
-293.0, +6.121e-007
-292.0, +6.260e-007
-291.0, +6.400e-007
-290.0, +6.531e-007
-289.0, +6.688e-007
-288.0, +6.801e-007
-287.0, +6.906e-007
-286.0, +7.002e-007
-285.0, +7.071e-007
-284.0, +7.141e-007
-283.0, +7.215e-007
-282.0, +7.285e-007
-281.0, +7.390e-007
-280.0, +7.459e-007
-279.0, +7.538e-007
-278.0, +7.660e-007
-277.0, +7.795e-007
-276.0, +7.935e-007
-275.0, +8.092e-007
-274.0, +8.214e-007
-273.0, +8.353e-007
-272.0, +8.484e-007
-271.0, +8.593e-007
-270.0, +8.737e-007
-269.0, +8.872e-007
-268.0, +8.972e-007
-267.0, +9.059e-007
-266.0, +9.129e-007
-265.0, +9.260e-007
-264.0, +9.378e-007
-263.0, +9.447e-007
-262.0, +9.535e-007
-261.0, +9.626e-007
-260.0, +9.753e-007
-259.0, +9.949e-007
-258.0, +1.009e-006
-257.0, +1.023e-006
-256.0, +1.038e-006
-255.0, +1.057e-006
-254.0, +1.076e-006
-253.0, +1.092e-006
-252.0, +1.102e-006
-251.0, +1.116e-006
-250.0, +1.130e-006
-249.0, +1.149e-006
-248.0, +1.164e-006
-247.0, +1.184e-006
-246.0, +1.205e-006
-245.0, +1.225e-006
-244.0, +1.246e-006
-243.0, +1.266e-006
-242.0, +1.281e-006
-241.0, +1.301e-006
-240.0, +1.316e-006
-239.0, +1.331e-006
-238.0, +1.354e-006
-237.0, +1.375e-006
-236.0, +1.396e-006
-235.0, +1.423e-006
-234.0, +1.445e-006
-233.0, +1.466e-006
-232.0, +1.488e-006
-231.0, +1.506e-006
-230.0, +1.522e-006
-229.0, +1.545e-006
-228.0, +1.566e-006
-227.0, +1.589e-006
-226.0, +1.616e-006
-225.0, +1.641e-006
-224.0, +1.667e-006
-223.0, +1.693e-006
-222.0, +1.717e-006
-221.0, +1.744e-006
-220.0, +1.771e-006
-219.0, +1.799e-006
-218.0, +1.826e-006
-217.0, +1.853e-006
-216.0, +1.881e-006
-215.0, +1.910e-006
-214.0, +1.938e-006
-213.0, +1.967e-006
-212.0, +1.994e-006
-211.0, +2.022e-006
-210.0, +2.049e-006
-209.0, +2.077e-006
-208.0, +2.103e-006
-207.0, +2.131e-006
-206.0, +2.161e-006
-205.0, +2.189e-006
-204.0, +2.217e-006
-203.0, +2.250e-006
-202.0, +2.284e-006
-201.0, +2.317e-006
-200.0, +2.345e-006
-199.0, +2.375e-006
-198.0, +2.403e-006
-197.0, +2.432e-006
-196.0, +2.460e-006
-195.0, +2.483e-006
-194.0, +2.512e-006
-193.0, +2.540e-006
-192.0, +2.570e-006
-191.0, +2.598e-006
-190.0, +2.631e-006
-189.0, +2.663e-006
-188.0, +2.697e-006
-187.0, +2.728e-006
-186.0, +2.756e-006
-185.0, +2.784e-006
-184.0, +2.812e-006
-183.0, +2.839e-006
-182.0, +2.864e-006
-181.0, +2.891e-006
-180.0, +2.915e-006
-179.0, +2.943e-006
-178.0, +2.971e-006
-177.0, +2.999e-006
-176.0, +3.023e-006
-175.0, +3.050e-006
-174.0, +3.078e-006
-173.0, +3.104e-006
-172.0, +3.132e-006
-171.0, +3.153e-006
-170.0, +3.181e-006
-169.0, +3.207e-006
-168.0, +3.229e-006
-167.0, +3.250e-006
-166.0, +3.270e-006
-165.0, +3.289e-006
-164.0, +3.314e-006
-163.0, +3.335e-006
-162.0, +3.357e-006
-161.0, +3.384e-006
-160.0, +3.405e-006
-159.0, +3.428e-006
-158.0, +3.451e-006
-157.0, +3.467e-006
-156.0, +3.482e-006
-155.0, +3.503e-006
-154.0, +3.523e-006
-153.0, +3.544e-006
-152.0, +3.563e-006
-151.0, +3.584e-006
-150.0, +3.605e-006
-149.0, +3.625e-006
-148.0, +3.641e-006
-147.0, +3.657e-006
-146.0, +3.671e-006
-145.0, +3.684e-006
-144.0, +3.695e-006
-143.0, +3.712e-006
-142.0, +3.732e-006
-141.0, +3.750e-006
-140.0, +3.764e-006
-139.0, +3.781e-006
-138.0, +3.800e-006
-137.0, +3.817e-006
-136.0, +3.828e-006
-135.0, +3.835e-006
-134.0, +3.847e-006
-133.0, +3.860e-006
-132.0, +3.871e-006
-131.0, +3.881e-006
-130.0, +3.891e-006
-129.0, +3.905e-006
-128.0, +3.918e-006
-127.0, +3.930e-006
-126.0, +3.945e-006
-125.0, +3.959e-006
-124.0, +3.971e-006
-123.0, +3.983e-006
-122.0, +3.990e-006
-121.0, +4.003e-006
-120.0, +4.013e-006
-119.0, +4.020e-006
-118.0, +4.028e-006
-117.0, +4.035e-006
-116.0, +4.042e-006
-115.0, +4.048e-006
-114.0, +4.051e-006
-113.0, +4.058e-006
-112.0, +4.062e-006
-111.0, +4.068e-006
-110.0, +4.075e-006
-109.0, +4.082e-006
-108.0, +4.089e-006
-107.0, +4.095e-006
-106.0, +4.097e-006
-105.0, +4.102e-006
-104.0, +4.105e-006
-103.0, +4.110e-006
-102.0, +4.121e-006
-101.0, +4.130e-006
-100.0, +4.141e-006
-99.0, +4.154e-006
-98.0, +4.165e-006
-97.0, +4.176e-006
-96.0, +4.184e-006
-95.0, +4.187e-006
-94.0, +4.194e-006
-93.0, +4.198e-006
-92.0, +4.201e-006
-91.0, +4.208e-006
-90.0, +4.213e-006
-89.0, +4.220e-006
-88.0, +4.227e-006
-87.0, +4.232e-006
-86.0, +4.238e-006
-85.0, +4.243e-006
-84.0, +4.244e-006
-83.0, +4.245e-006
-82.0, +4.245e-006
-81.0, +4.248e-006
-80.0, +4.250e-006
-79.0, +4.254e-006
-78.0, +4.261e-006
-77.0, +4.268e-006
-76.0, +4.275e-006
-75.0, +4.282e-006
-74.0, +4.288e-006
-73.0, +4.295e-006
-72.0, +4.302e-006
-71.0, +4.307e-006
-70.0, +4.315e-006
-69.0, +4.322e-006
-68.0, +4.328e-006
-67.0, +4.335e-006
-66.0, +4.341e-006
-65.0, +4.347e-006
-64.0, +4.354e-006
-63.0, +4.359e-006
-62.0, +4.366e-006
-61.0, +4.373e-006
-60.0, +4.378e-006
-59.0, +4.385e-006
-58.0, +4.389e-006
-57.0, +4.391e-006
-56.0, +4.395e-006
-55.0, +4.398e-006
-54.0, +4.405e-006
-53.0, +4.412e-006
-52.0, +4.419e-006
-51.0, +4.425e-006
-50.0, +4.432e-006
-49.0, +4.436e-006
-48.0, +4.440e-006
-47.0, +4.440e-006
-46.0, +4.443e-006
-45.0, +4.444e-006
-44.0, +4.445e-006
-43.0, +4.448e-006
-42.0, +4.453e-006
-41.0, +4.459e-006
-40.0, +4.466e-006
-39.0, +4.471e-006
-38.0, +4.477e-006
-37.0, +4.483e-006
-36.0, +4.487e-006
-35.0, +4.490e-006
-34.0, +4.491e-006
-33.0, +4.494e-006
-32.0, +4.496e-006
-31.0, +4.500e-006
-30.0, +4.508e-006
-29.0, +4.515e-006
-28.0, +4.522e-006
-27.0, +4.529e-006
-26.0, +4.534e-006
-25.0, +4.543e-006
-24.0, +4.549e-006
-23.0, +4.554e-006
-22.0, +4.560e-006
-21.0, +4.567e-006
-20.0, +4.573e-006
-19.0, +4.579e-006
-18.0, +4.582e-006
-17.0, +4.585e-006
-16.0, +4.586e-006
-15.0, +4.587e-006
-14.0, +4.588e-006
-13.0, +4.588e-006
-12.0, +4.589e-006
-11.0, +4.589e-006
-10.0, +4.589e-006
-9.0, +4.589e-006
-8.0, +4.591e-006
-7.0, +4.590e-006
-6.0, +4.593e-006
-5.0, +4.594e-006
-4.0, +4.594e-006
-3.0, +4.595e-006
-2.0, +4.601e-006
-1.0, +4.607e-006
0.0, +4.613e-006
1.0, +4.616e-006
2.0, +4.623e-006
3.0, +4.628e-006
4.0, +4.632e-006
5.0, +4.629e-006
6.0, +4.626e-006
7.0, +4.623e-006
8.0, +4.618e-006
9.0, +4.614e-006
10.0, +4.612e-006
11.0, +4.608e-006
12.0, +4.605e-006
13.0, +4.601e-006
14.0, +4.597e-006
15.0, +4.595e-006
16.0, +4.592e-006
17.0, +4.588e-006
18.0, +4.589e-006
19.0, +4.588e-006
20.0, +4.588e-006
21.0, +4.588e-006
22.0, +4.588e-006
23.0, +4.588e-006
24.0, +4.585e-006
25.0, +4.582e-006
26.0, +4.582e-006
27.0, +4.576e-006
28.0, +4.571e-006
29.0, +4.565e-006
30.0, +4.557e-006
31.0, +4.551e-006
32.0, +4.544e-006
33.0, +4.535e-006
34.0, +4.533e-006
35.0, +4.525e-006
36.0, +4.517e-006
37.0, +4.512e-006
38.0, +4.506e-006
39.0, +4.502e-006
40.0, +4.497e-006
41.0, +4.490e-006
42.0, +4.490e-006
43.0, +4.490e-006
44.0, +4.488e-006
45.0, +4.487e-006
46.0, +4.483e-006
47.0, +4.479e-006
48.0, +4.473e-006
49.0, +4.466e-006
50.0, +4.461e-006
51.0, +4.455e-006
52.0, +4.449e-006
53.0, +4.446e-006
54.0, +4.443e-006
55.0, +4.442e-006
56.0, +4.442e-006
57.0, +4.440e-006
58.0, +4.440e-006
59.0, +4.440e-006
60.0, +4.436e-006
61.0, +4.432e-006
62.0, +4.425e-006
63.0, +4.419e-006
64.0, +4.413e-006
65.0, +4.406e-006
66.0, +4.401e-006
67.0, +4.398e-006
68.0, +4.395e-006
69.0, +4.395e-006
70.0, +4.392e-006
71.0, +4.389e-006
72.0, +4.385e-006
73.0, +4.378e-006
74.0, +4.374e-006
75.0, +4.367e-006
76.0, +4.360e-006
77.0, +4.354e-006
78.0, +4.349e-006
79.0, +4.345e-006
80.0, +4.342e-006
81.0, +4.333e-006
82.0, +4.333e-006
83.0, +4.327e-006
84.0, +4.321e-006
85.0, +4.315e-006
86.0, +4.308e-006
87.0, +4.303e-006
88.0, +4.301e-006
89.0, +4.291e-006
90.0, +4.290e-006
91.0, +4.285e-006
92.0, +4.279e-006
93.0, +4.274e-006
94.0, +4.269e-006
95.0, +4.262e-006
96.0, +4.260e-006
97.0, +4.253e-006
98.0, +4.250e-006
99.0, +4.249e-006
100.0, +4.248e-006
101.0, +4.246e-006
102.0, +4.246e-006
103.0, +4.245e-006
104.0, +4.245e-006
105.0, +4.243e-006
106.0, +4.243e-006
107.0, +4.238e-006
108.0, +4.232e-006
109.0, +4.226e-006
110.0, +4.220e-006
111.0, +4.213e-006
112.0, +4.208e-006
113.0, +4.201e-006
114.0, +4.200e-006
115.0, +4.199e-006
116.0, +4.198e-006
117.0, +4.197e-006
118.0, +4.197e-006
119.0, +4.196e-006
120.0, +4.194e-006
121.0, +4.190e-006
122.0, +4.190e-006
123.0, +4.184e-006
124.0, +4.178e-006
125.0, +4.169e-006
126.0, +4.163e-006
127.0, +4.154e-006
128.0, +4.146e-006
129.0, +4.134e-006
130.0, +4.131e-006
131.0, +4.124e-006
132.0, +4.120e-006
133.0, +4.113e-006
134.0, +4.110e-006
135.0, +4.108e-006
136.0, +4.106e-006
137.0, +4.100e-006
138.0, +4.100e-006
139.0, +4.099e-006
140.0, +4.099e-006
141.0, +4.099e-006
142.0, +4.099e-006
143.0, +4.099e-006
144.0, +4.099e-006
145.0, +4.099e-006
146.0, +4.099e-006
147.0, +4.098e-006
148.0, +4.097e-006
149.0, +4.094e-006
150.0, +4.091e-006
151.0, +4.086e-006
152.0, +4.081e-006
153.0, +4.075e-006
154.0, +4.075e-006
155.0, +4.069e-006
156.0, +4.067e-006
157.0, +4.063e-006
158.0, +4.061e-006
159.0, +4.059e-006
160.0, +4.058e-006
161.0, +4.053e-006
162.0, +4.053e-006
163.0, +4.051e-006
164.0, +4.051e-006
165.0, +4.051e-006
166.0, +4.051e-006
167.0, +4.051e-006
168.0, +4.051e-006
169.0, +4.050e-006
170.0, +4.050e-006
171.0, +4.050e-006
172.0, +4.050e-006
173.0, +4.050e-006
174.0, +4.050e-006
175.0, +4.050e-006
176.0, +4.049e-006
177.0, +4.049e-006
178.0, +4.049e-006
179.0, +4.048e-006
180.0, +4.048e-006
181.0, +4.046e-006
182.0, +4.043e-006
183.0, +4.040e-006
184.0, +4.038e-006
185.0, +4.033e-006
186.0, +4.034e-006
187.0, +4.029e-006
188.0, +4.025e-006
189.0, +4.021e-006
190.0, +4.018e-006
191.0, +4.014e-006
192.0, +4.013e-006
193.0, +4.006e-006
194.0, +4.008e-006
195.0, +4.007e-006
196.0, +4.007e-006
197.0, +4.006e-006
198.0, +4.005e-006
199.0, +4.005e-006
200.0, +4.005e-006
201.0, +4.001e-006
202.0, +4.003e-006
203.0, +4.003e-006
204.0, +4.003e-006
205.0, +4.003e-006
206.0, +4.003e-006
207.0, +4.003e-006
208.0, +4.003e-006
209.0, +4.001e-006
210.0, +4.002e-006
211.0, +4.002e-006
212.0, +4.002e-006
213.0, +4.002e-006
214.0, +4.002e-006
215.0, +4.002e-006
216.0, +4.002e-006
217.0, +3.999e-006
218.0, +3.999e-006
219.0, +3.997e-006
220.0, +3.997e-006
221.0, +3.994e-006
222.0, +3.993e-006
223.0, +3.989e-006
224.0, +3.989e-006
225.0, +3.985e-006
226.0, +3.987e-006
227.0, +3.983e-006
228.0, +3.984e-006
229.0, +3.982e-006
230.0, +3.983e-006
231.0, +3.979e-006
232.0, +3.980e-006
233.0, +3.974e-006
234.0, +3.979e-006
235.0, +3.975e-006
236.0, +3.973e-006
237.0, +3.971e-006
238.0, +3.971e-006
239.0, +3.967e-006
240.0, +3.968e-006
241.0, +3.962e-006
242.0, +3.965e-006
243.0, +3.962e-006
244.0, +3.963e-006
245.0, +3.961e-006
246.0, +3.962e-006
247.0, +3.960e-006
248.0, +3.960e-006
249.0, +3.958e-006
250.0, +3.962e-006
251.0, +3.960e-006
252.0, +3.961e-006
253.0, +3.960e-006
254.0, +3.961e-006
255.0, +3.961e-006
256.0, +3.960e-006
257.0, +3.957e-006
258.0, +3.961e-006
259.0, +3.959e-006
260.0, +3.959e-006
261.0, +3.958e-006
262.0, +3.958e-006
263.0, +3.957e-006
264.0, +3.957e-006
265.0, +3.953e-006
266.0, +3.957e-006
267.0, +3.956e-006
268.0, +3.956e-006
269.0, +3.956e-006
270.0, +3.956e-006
271.0, +3.956e-006
272.0, +3.957e-006
273.0, +3.954e-006
274.0, +3.959e-006
275.0, +3.958e-006
276.0, +3.959e-006
277.0, +3.960e-006
278.0, +3.962e-006
279.0, +3.962e-006
280.0, +3.962e-006
281.0, +3.958e-006
282.0, +3.962e-006
283.0, +3.961e-006
284.0, +3.962e-006
285.0, +3.960e-006
286.0, +3.961e-006
287.0, +3.962e-006
288.0, +3.963e-006
289.0, +3.960e-006
290.0, +3.966e-006
291.0, +3.965e-006
292.0, +3.968e-006
293.0, +3.967e-006
294.0, +3.969e-006
295.0, +3.970e-006
296.0, +3.972e-006
297.0, +3.967e-006
298.0, +3.967e-006
299.0, +3.972e-006
300.0, +3.964e-006
*
**
