# Supplementary material for: DFT and CV data of 4-phenyl-substituted dichloro(bis{2-[1-(phenyl)-1H-1,2,3-triazol-4-yl-κN3]pyridine-κN})iron(II) coordination compounds
Source: Data Brief. 2018 Oct 27;21:1458–71. doi: 10.1016/j.dib.2018.10.085 (PMC6234228; doi:10.1016/j.dib.2018.10.085)
Supplement: Supplementary file 4 — Supplementary material. [file mmc4.zip › Fe_CV_raw_data/FeL4-2/100_01.TXT]

Date: 11-Apr-2017
Time: 11:36:19
Label: 
Cyclic Voltammetry

Exp. Conditions:
Init E (mV) = 0
High E (mV) = 0
Low E (mV) = -500
Init P/N = N
V (mV/sec) = 100
Number of Segments = 2
Sample Interval (mV) = 1
Quiet Time (sec) = 10
Sensitivity (A/V) = 1E-6

2 Sets of Data
Total Number of Data Points = 1000
##
Potential (mV), Current (A)

Segment = 1
Negative
Number of Data Points = 500
#
-1.0, +5.620e-007
-2.0, +5.163e-007
-3.0, +4.965e-007
-4.0, +4.752e-007
-5.0, +4.499e-007
-6.0, +4.336e-007
-7.0, +4.139e-007
-8.0, +4.001e-007
-9.0, +3.820e-007
-10.0, +3.691e-007
-11.0, +3.528e-007
-12.0, +3.414e-007
-13.0, +3.258e-007
-14.0, +3.157e-007
-15.0, +3.006e-007
-16.0, +2.905e-007
-17.0, +2.770e-007
-18.0, +2.672e-007
-19.0, +2.536e-007
-20.0, +2.443e-007
-21.0, +2.306e-007
-22.0, +2.222e-007
-23.0, +2.094e-007
-24.0, +2.001e-007
-25.0, +1.877e-007
-26.0, +1.794e-007
-27.0, +1.675e-007
-28.0, +1.594e-007
-29.0, +1.474e-007
-30.0, +1.397e-007
-31.0, +1.287e-007
-32.0, +1.204e-007
-33.0, +1.092e-007
-34.0, +1.018e-007
-35.0, +9.086e-008
-36.0, +8.392e-008
-37.0, +7.285e-008
-38.0, +6.618e-008
-39.0, +5.646e-008
-40.0, +4.935e-008
-41.0, +3.950e-008
-42.0, +3.296e-008
-43.0, +2.306e-008
-44.0, +1.674e-008
-45.0, +6.539e-009
-46.0, -1.308e-010
-47.0, -9.286e-009
-48.0, -1.648e-008
-49.0, -2.620e-008
-50.0, -3.261e-008
-51.0, -4.163e-008
-52.0, -4.761e-008
-53.0, -5.659e-008
-54.0, -6.330e-008
-55.0, -7.198e-008
-56.0, -7.891e-008
-57.0, -8.807e-008
-58.0, -9.452e-008
-59.0, -1.036e-007
-60.0, -1.100e-007
-61.0, -1.184e-007
-62.0, -1.245e-007
-63.0, -1.323e-007
-64.0, -1.389e-007
-65.0, -1.472e-007
-66.0, -1.533e-007
-67.0, -1.614e-007
-68.0, -1.676e-007
-69.0, -1.757e-007
-70.0, -1.818e-007
-71.0, -1.894e-007
-72.0, -1.962e-007
-73.0, -2.040e-007
-74.0, -2.100e-007
-75.0, -2.176e-007
-76.0, -2.235e-007
-77.0, -2.312e-007
-78.0, -2.376e-007
-79.0, -2.443e-007
-80.0, -2.509e-007
-81.0, -2.585e-007
-82.0, -2.648e-007
-83.0, -2.725e-007
-84.0, -2.788e-007
-85.0, -2.852e-007
-86.0, -2.913e-007
-87.0, -2.979e-007
-88.0, -3.045e-007
-89.0, -3.114e-007
-90.0, -3.176e-007
-91.0, -3.242e-007
-92.0, -3.311e-007
-93.0, -3.381e-007
-94.0, -3.444e-007
-95.0, -3.510e-007
-96.0, -3.578e-007
-97.0, -3.645e-007
-98.0, -3.712e-007
-99.0, -3.775e-007
-100.0, -3.844e-007
-101.0, -3.915e-007
-102.0, -3.983e-007
-103.0, -4.045e-007
-104.0, -4.119e-007
-105.0, -4.182e-007
-106.0, -4.259e-007
-107.0, -4.323e-007
-108.0, -4.391e-007
-109.0, -4.459e-007
-110.0, -4.531e-007
-111.0, -4.592e-007
-112.0, -4.674e-007
-113.0, -4.735e-007
-114.0, -4.810e-007
-115.0, -4.873e-007
-116.0, -4.943e-007
-117.0, -5.006e-007
-118.0, -5.085e-007
-119.0, -5.141e-007
-120.0, -5.221e-007
-121.0, -5.284e-007
-122.0, -5.364e-007
-123.0, -5.433e-007
-124.0, -5.512e-007
-125.0, -5.575e-007
-126.0, -5.658e-007
-127.0, -5.720e-007
-128.0, -5.807e-007
-129.0, -5.875e-007
-130.0, -5.954e-007
-131.0, -6.022e-007
-132.0, -6.106e-007
-133.0, -6.172e-007
-134.0, -6.255e-007
-135.0, -6.320e-007
-136.0, -6.408e-007
-137.0, -6.480e-007
-138.0, -6.570e-007
-139.0, -6.645e-007
-140.0, -6.733e-007
-141.0, -6.807e-007
-142.0, -6.900e-007
-143.0, -6.976e-007
-144.0, -7.072e-007
-145.0, -7.148e-007
-146.0, -7.240e-007
-147.0, -7.319e-007
-148.0, -7.414e-007
-149.0, -7.491e-007
-150.0, -7.582e-007
-151.0, -7.660e-007
-152.0, -7.761e-007
-153.0, -7.843e-007
-154.0, -7.944e-007
-155.0, -8.032e-007
-156.0, -8.134e-007
-157.0, -8.222e-007
-158.0, -8.327e-007
-159.0, -8.411e-007
-160.0, -8.519e-007
-161.0, -8.610e-007
-162.0, -8.717e-007
-163.0, -8.808e-007
-164.0, -8.916e-007
-165.0, -9.010e-007
-166.0, -9.124e-007
-167.0, -9.222e-007
-168.0, -9.339e-007
-169.0, -9.439e-007
-170.0, -9.558e-007
-171.0, -9.663e-007
-172.0, -9.780e-007
-173.0, -9.886e-007
-174.0, -1.001e-006
-175.0, -1.011e-006
-176.0, -1.024e-006
-177.0, -1.034e-006
-178.0, -1.047e-006
-179.0, -1.059e-006
-180.0, -1.071e-006
-181.0, -1.083e-006
-182.0, -1.096e-006
-183.0, -1.107e-006
-184.0, -1.121e-006
-185.0, -1.133e-006
-186.0, -1.146e-006
-187.0, -1.158e-006
-188.0, -1.172e-006
-189.0, -1.184e-006
-190.0, -1.198e-006
-191.0, -1.210e-006
-192.0, -1.225e-006
-193.0, -1.238e-006
-194.0, -1.252e-006
-195.0, -1.265e-006
-196.0, -1.280e-006
-197.0, -1.293e-006
-198.0, -1.309e-006
-199.0, -1.321e-006
-200.0, -1.337e-006
-201.0, -1.351e-006
-202.0, -1.368e-006
-203.0, -1.382e-006
-204.0, -1.399e-006
-205.0, -1.413e-006
-206.0, -1.430e-006
-207.0, -1.443e-006
-208.0, -1.460e-006
-209.0, -1.474e-006
-210.0, -1.491e-006
-211.0, -1.505e-006
-212.0, -1.522e-006
-213.0, -1.536e-006
-214.0, -1.554e-006
-215.0, -1.568e-006
-216.0, -1.587e-006
-217.0, -1.601e-006
-218.0, -1.619e-006
-219.0, -1.634e-006
-220.0, -1.653e-006
-221.0, -1.668e-006
-222.0, -1.687e-006
-223.0, -1.701e-006
-224.0, -1.721e-006
-225.0, -1.736e-006
-226.0, -1.756e-006
-227.0, -1.771e-006
-228.0, -1.790e-006
-229.0, -1.806e-006
-230.0, -1.826e-006
-231.0, -1.840e-006
-232.0, -1.860e-006
-233.0, -1.875e-006
-234.0, -1.895e-006
-235.0, -1.910e-006
-236.0, -1.930e-006
-237.0, -1.945e-006
-238.0, -1.965e-006
-239.0, -1.980e-006
-240.0, -2.000e-006
-241.0, -2.015e-006
-242.0, -2.035e-006
-243.0, -2.050e-006
-244.0, -2.070e-006
-245.0, -2.086e-006
-246.0, -2.106e-006
-247.0, -2.121e-006
-248.0, -2.141e-006
-249.0, -2.156e-006
-250.0, -2.176e-006
-251.0, -2.190e-006
-252.0, -2.209e-006
-253.0, -2.223e-006
-254.0, -2.242e-006
-255.0, -2.255e-006
-256.0, -2.274e-006
-257.0, -2.287e-006
-258.0, -2.306e-006
-259.0, -2.319e-006
-260.0, -2.337e-006
-261.0, -2.350e-006
-262.0, -2.367e-006
-263.0, -2.379e-006
-264.0, -2.396e-006
-265.0, -2.407e-006
-266.0, -2.424e-006
-267.0, -2.435e-006
-268.0, -2.451e-006
-269.0, -2.461e-006
-270.0, -2.476e-006
-271.0, -2.485e-006
-272.0, -2.500e-006
-273.0, -2.508e-006
-274.0, -2.522e-006
-275.0, -2.530e-006
-276.0, -2.543e-006
-277.0, -2.549e-006
-278.0, -2.562e-006
-279.0, -2.568e-006
-280.0, -2.581e-006
-281.0, -2.586e-006
-282.0, -2.597e-006
-283.0, -2.601e-006
-284.0, -2.611e-006
-285.0, -2.615e-006
-286.0, -2.625e-006
-287.0, -2.627e-006
-288.0, -2.635e-006
-289.0, -2.638e-006
-290.0, -2.645e-006
-291.0, -2.646e-006
-292.0, -2.653e-006
-293.0, -2.653e-006
-294.0, -2.660e-006
-295.0, -2.659e-006
-296.0, -2.665e-006
-297.0, -2.664e-006
-298.0, -2.669e-006
-299.0, -2.667e-006
-300.0, -2.672e-006
-301.0, -2.669e-006
-302.0, -2.673e-006
-303.0, -2.670e-006
-304.0, -2.673e-006
-305.0, -2.670e-006
-306.0, -2.672e-006
-307.0, -2.669e-006
-308.0, -2.671e-006
-309.0, -2.666e-006
-310.0, -2.668e-006
-311.0, -2.663e-006
-312.0, -2.664e-006
-313.0, -2.659e-006
-314.0, -2.660e-006
-315.0, -2.654e-006
-316.0, -2.654e-006
-317.0, -2.648e-006
-318.0, -2.648e-006
-319.0, -2.642e-006
-320.0, -2.642e-006
-321.0, -2.636e-006
-322.0, -2.636e-006
-323.0, -2.629e-006
-324.0, -2.629e-006
-325.0, -2.622e-006
-326.0, -2.622e-006
-327.0, -2.615e-006
-328.0, -2.614e-006
-329.0, -2.608e-006
-330.0, -2.607e-006
-331.0, -2.600e-006
-332.0, -2.599e-006
-333.0, -2.592e-006
-334.0, -2.590e-006
-335.0, -2.584e-006
-336.0, -2.583e-006
-337.0, -2.577e-006
-338.0, -2.575e-006
-339.0, -2.569e-006
-340.0, -2.568e-006
-341.0, -2.562e-006
-342.0, -2.561e-006
-343.0, -2.554e-006
-344.0, -2.553e-006
-345.0, -2.547e-006
-346.0, -2.546e-006
-347.0, -2.540e-006
-348.0, -2.538e-006
-349.0, -2.532e-006
-350.0, -2.531e-006
-351.0, -2.525e-006
-352.0, -2.524e-006
-353.0, -2.518e-006
-354.0, -2.518e-006
-355.0, -2.512e-006
-356.0, -2.511e-006
-357.0, -2.506e-006
-358.0, -2.505e-006
-359.0, -2.499e-006
-360.0, -2.499e-006
-361.0, -2.494e-006
-362.0, -2.493e-006
-363.0, -2.488e-006
-364.0, -2.488e-006
-365.0, -2.483e-006
-366.0, -2.483e-006
-367.0, -2.477e-006
-368.0, -2.477e-006
-369.0, -2.473e-006
-370.0, -2.472e-006
-371.0, -2.468e-006
-372.0, -2.467e-006
-373.0, -2.462e-006
-374.0, -2.462e-006
-375.0, -2.457e-006
-376.0, -2.457e-006
-377.0, -2.453e-006
-378.0, -2.453e-006
-379.0, -2.449e-006
-380.0, -2.449e-006
-381.0, -2.445e-006
-382.0, -2.445e-006
-383.0, -2.440e-006
-384.0, -2.440e-006
-385.0, -2.437e-006
-386.0, -2.436e-006
-387.0, -2.433e-006
-388.0, -2.432e-006
-389.0, -2.429e-006
-390.0, -2.429e-006
-391.0, -2.424e-006
-392.0, -2.424e-006
-393.0, -2.421e-006
-394.0, -2.421e-006
-395.0, -2.418e-006
-396.0, -2.418e-006
-397.0, -2.416e-006
-398.0, -2.416e-006
-399.0, -2.413e-006
-400.0, -2.413e-006
-401.0, -2.411e-006
-402.0, -2.410e-006
-403.0, -2.408e-006
-404.0, -2.408e-006
-405.0, -2.406e-006
-406.0, -2.406e-006
-407.0, -2.405e-006
-408.0, -2.406e-006
-409.0, -2.404e-006
-410.0, -2.404e-006
-411.0, -2.402e-006
-412.0, -2.403e-006
-413.0, -2.401e-006
-414.0, -2.400e-006
-415.0, -2.397e-006
-416.0, -2.398e-006
-417.0, -2.396e-006
-418.0, -2.396e-006
-419.0, -2.394e-006
-420.0, -2.393e-006
-421.0, -2.392e-006
-422.0, -2.391e-006
-423.0, -2.390e-006
-424.0, -2.390e-006
-425.0, -2.389e-006
-426.0, -2.389e-006
-427.0, -2.388e-006
-428.0, -2.388e-006
-429.0, -2.387e-006
-430.0, -2.387e-006
-431.0, -2.386e-006
-432.0, -2.386e-006
-433.0, -2.385e-006
-434.0, -2.385e-006
-435.0, -2.384e-006
-436.0, -2.384e-006
-437.0, -2.384e-006
-438.0, -2.383e-006
-439.0, -2.383e-006
-440.0, -2.383e-006
-441.0, -2.383e-006
-442.0, -2.383e-006
-443.0, -2.383e-006
-444.0, -2.382e-006
-445.0, -2.383e-006
-446.0, -2.382e-006
-447.0, -2.382e-006
-448.0, -2.382e-006
-449.0, -2.382e-006
-450.0, -2.382e-006
-451.0, -2.382e-006
-452.0, -2.382e-006
-453.0, -2.383e-006
-454.0, -2.382e-006
-455.0, -2.383e-006
-456.0, -2.383e-006
-457.0, -2.384e-006
-458.0, -2.384e-006
-459.0, -2.385e-006
-460.0, -2.384e-006
-461.0, -2.385e-006
-462.0, -2.384e-006
-463.0, -2.385e-006
-464.0, -2.385e-006
-465.0, -2.386e-006
-466.0, -2.385e-006
-467.0, -2.386e-006
-468.0, -2.386e-006
-469.0, -2.387e-006
-470.0, -2.386e-006
-471.0, -2.388e-006
-472.0, -2.388e-006
-473.0, -2.389e-006
-474.0, -2.389e-006
-475.0, -2.391e-006
-476.0, -2.390e-006
-477.0, -2.393e-006
-478.0, -2.393e-006
-479.0, -2.395e-006
-480.0, -2.395e-006
-481.0, -2.397e-006
-482.0, -2.396e-006
-483.0, -2.398e-006
-484.0, -2.397e-006
-485.0, -2.399e-006
-486.0, -2.399e-006
-487.0, -2.401e-006
-488.0, -2.401e-006
-489.0, -2.403e-006
-490.0, -2.403e-006
-491.0, -2.406e-006
-492.0, -2.406e-006
-493.0, -2.407e-006
-494.0, -2.407e-006
-495.0, -2.409e-006
-496.0, -2.409e-006
-497.0, -2.411e-006
-498.0, -2.373e-006
-499.0, -2.358e-006
-500.0, -2.345e-006
*
Segment = 2
Positive
Number of Data Points = 500
#
-499.0, -2.169e-006
-498.0, -2.062e-006
-497.0, -2.008e-006
-496.0, -1.961e-006
-495.0, -1.907e-006
-494.0, -1.866e-006
-493.0, -1.831e-006
-492.0, -1.798e-006
-491.0, -1.768e-006
-490.0, -1.738e-006
-489.0, -1.711e-006
-488.0, -1.684e-006
-487.0, -1.659e-006
-486.0, -1.633e-006
-485.0, -1.610e-006
-484.0, -1.586e-006
-483.0, -1.565e-006
-482.0, -1.542e-006
-481.0, -1.521e-006
-480.0, -1.500e-006
-479.0, -1.481e-006
-478.0, -1.460e-006
-477.0, -1.442e-006
-476.0, -1.422e-006
-475.0, -1.405e-006
-474.0, -1.385e-006
-473.0, -1.368e-006
-472.0, -1.350e-006
-471.0, -1.333e-006
-470.0, -1.315e-006
-469.0, -1.299e-006
-468.0, -1.282e-006
-467.0, -1.267e-006
-466.0, -1.250e-006
-465.0, -1.236e-006
-464.0, -1.220e-006
-463.0, -1.206e-006
-462.0, -1.190e-006
-461.0, -1.176e-006
-460.0, -1.160e-006
-459.0, -1.147e-006
-458.0, -1.132e-006
-457.0, -1.119e-006
-456.0, -1.104e-006
-455.0, -1.092e-006
-454.0, -1.077e-006
-453.0, -1.065e-006
-452.0, -1.050e-006
-451.0, -1.038e-006
-450.0, -1.024e-006
-449.0, -1.013e-006
-448.0, -9.985e-007
-447.0, -9.876e-007
-446.0, -9.738e-007
-445.0, -9.633e-007
-444.0, -9.496e-007
-443.0, -9.392e-007
-442.0, -9.254e-007
-441.0, -9.152e-007
-440.0, -9.017e-007
-439.0, -8.922e-007
-438.0, -8.789e-007
-437.0, -8.696e-007
-436.0, -8.563e-007
-435.0, -8.472e-007
-434.0, -8.342e-007
-433.0, -8.254e-007
-432.0, -8.122e-007
-431.0, -8.032e-007
-430.0, -7.900e-007
-429.0, -7.818e-007
-428.0, -7.686e-007
-427.0, -7.604e-007
-426.0, -7.472e-007
-425.0, -7.393e-007
-424.0, -7.268e-007
-423.0, -7.190e-007
-422.0, -7.063e-007
-421.0, -6.989e-007
-420.0, -6.863e-007
-419.0, -6.791e-007
-418.0, -6.667e-007
-417.0, -6.593e-007
-416.0, -6.471e-007
-415.0, -6.400e-007
-414.0, -6.278e-007
-413.0, -6.215e-007
-412.0, -6.071e-007
-411.0, -5.996e-007
-410.0, -5.875e-007
-409.0, -5.806e-007
-408.0, -5.687e-007
-407.0, -5.621e-007
-406.0, -5.491e-007
-405.0, -5.452e-007
-404.0, -5.339e-007
-403.0, -5.280e-007
-402.0, -5.165e-007
-401.0, -5.104e-007
-400.0, -4.992e-007
-399.0, -4.937e-007
-398.0, -4.820e-007
-397.0, -4.764e-007
-396.0, -4.648e-007
-395.0, -4.591e-007
-394.0, -4.478e-007
-393.0, -4.416e-007
-392.0, -4.303e-007
-391.0, -4.249e-007
-390.0, -4.130e-007
-389.0, -4.076e-007
-388.0, -3.962e-007
-387.0, -3.905e-007
-386.0, -3.792e-007
-385.0, -3.738e-007
-384.0, -3.625e-007
-383.0, -3.579e-007
-382.0, -3.459e-007
-381.0, -3.414e-007
-380.0, -3.305e-007
-379.0, -3.252e-007
-378.0, -3.143e-007
-377.0, -3.090e-007
-376.0, -2.976e-007
-375.0, -2.934e-007
-374.0, -2.815e-007
-373.0, -2.765e-007
-372.0, -2.659e-007
-371.0, -2.606e-007
-370.0, -2.499e-007
-369.0, -2.453e-007
-368.0, -2.341e-007
-367.0, -2.303e-007
-366.0, -2.186e-007
-365.0, -2.139e-007
-364.0, -2.032e-007
-363.0, -1.978e-007
-362.0, -1.869e-007
-361.0, -1.821e-007
-360.0, -1.703e-007
-359.0, -1.663e-007
-358.0, -1.552e-007
-357.0, -1.505e-007
-356.0, -1.399e-007
-355.0, -1.353e-007
-354.0, -1.244e-007
-353.0, -1.201e-007
-352.0, -1.087e-007
-351.0, -1.042e-007
-350.0, -9.325e-008
-349.0, -8.824e-008
-348.0, -7.712e-008
-347.0, -7.263e-008
-346.0, -6.143e-008
-345.0, -5.720e-008
-344.0, -4.634e-008
-343.0, -4.120e-008
-342.0, -3.082e-008
-341.0, -2.563e-008
-340.0, -1.491e-008
-339.0, -1.025e-008
-338.0, +9.590e-010
-337.0, +5.798e-009
-336.0, +1.692e-008
-335.0, +2.254e-008
-334.0, +3.344e-008
-333.0, +3.919e-008
-332.0, +5.062e-008
-331.0, +5.615e-008
-330.0, +6.736e-008
-329.0, +7.298e-008
-328.0, +8.423e-008
-327.0, +9.011e-008
-326.0, +1.015e-007
-325.0, +1.076e-007
-324.0, +1.188e-007
-323.0, +1.251e-007
-322.0, +1.363e-007
-321.0, +1.423e-007
-320.0, +1.537e-007
-319.0, +1.597e-007
-318.0, +1.714e-007
-317.0, +1.780e-007
-316.0, +1.904e-007
-315.0, +1.968e-007
-314.0, +2.092e-007
-313.0, +2.163e-007
-312.0, +2.288e-007
-311.0, +2.358e-007
-310.0, +2.486e-007
-309.0, +2.556e-007
-308.0, +2.687e-007
-307.0, +2.761e-007
-306.0, +2.886e-007
-305.0, +2.967e-007
-304.0, +3.094e-007
-303.0, +3.173e-007
-302.0, +3.303e-007
-301.0, +3.381e-007
-300.0, +3.514e-007
-299.0, +3.598e-007
-298.0, +3.723e-007
-297.0, +3.810e-007
-296.0, +3.942e-007
-295.0, +4.029e-007
-294.0, +4.168e-007
-293.0, +4.258e-007
-292.0, +4.397e-007
-291.0, +4.497e-007
-290.0, +4.633e-007
-289.0, +4.731e-007
-288.0, +4.869e-007
-287.0, +4.966e-007
-286.0, +5.113e-007
-285.0, +5.213e-007
-284.0, +5.358e-007
-283.0, +5.469e-007
-282.0, +5.614e-007
-281.0, +5.726e-007
-280.0, +5.878e-007
-279.0, +5.987e-007
-278.0, +6.139e-007
-277.0, +6.251e-007
-276.0, +6.397e-007
-275.0, +6.518e-007
-274.0, +6.673e-007
-273.0, +6.793e-007
-272.0, +6.948e-007
-271.0, +7.068e-007
-270.0, +7.229e-007
-269.0, +7.361e-007
-268.0, +7.516e-007
-267.0, +7.640e-007
-266.0, +7.798e-007
-265.0, +7.931e-007
-264.0, +8.095e-007
-263.0, +8.228e-007
-262.0, +8.390e-007
-261.0, +8.527e-007
-260.0, +8.692e-007
-259.0, +8.833e-007
-258.0, +8.995e-007
-257.0, +9.130e-007
-256.0, +9.292e-007
-255.0, +9.433e-007
-254.0, +9.601e-007
-253.0, +9.749e-007
-252.0, +9.914e-007
-251.0, +1.006e-006
-250.0, +1.023e-006
-249.0, +1.038e-006
-248.0, +1.055e-006
-247.0, +1.070e-006
-246.0, +1.087e-006
-245.0, +1.102e-006
-244.0, +1.119e-006
-243.0, +1.134e-006
-242.0, +1.151e-006
-241.0, +1.166e-006
-240.0, +1.183e-006
-239.0, +1.198e-006
-238.0, +1.215e-006
-237.0, +1.231e-006
-236.0, +1.248e-006
-235.0, +1.263e-006
-234.0, +1.280e-006
-233.0, +1.297e-006
-232.0, +1.314e-006
-231.0, +1.330e-006
-230.0, +1.347e-006
-229.0, +1.363e-006
-228.0, +1.381e-006
-227.0, +1.397e-006
-226.0, +1.413e-006
-225.0, +1.430e-006
-224.0, +1.446e-006
-223.0, +1.463e-006
-222.0, +1.479e-006
-221.0, +1.496e-006
-220.0, +1.512e-006
-219.0, +1.529e-006
-218.0, +1.545e-006
-217.0, +1.561e-006
-216.0, +1.577e-006
-215.0, +1.592e-006
-214.0, +1.608e-006
-213.0, +1.625e-006
-212.0, +1.640e-006
-211.0, +1.656e-006
-210.0, +1.671e-006
-209.0, +1.687e-006
-208.0, +1.702e-006
-207.0, +1.719e-006
-206.0, +1.733e-006
-205.0, +1.749e-006
-204.0, +1.764e-006
-203.0, +1.780e-006
-202.0, +1.794e-006
-201.0, +1.809e-006
-200.0, +1.822e-006
-199.0, +1.838e-006
-198.0, +1.851e-006
-197.0, +1.865e-006
-196.0, +1.878e-006
-195.0, +1.892e-006
-194.0, +1.905e-006
-193.0, +1.919e-006
-192.0, +1.931e-006
-191.0, +1.945e-006
-190.0, +1.957e-006
-189.0, +1.971e-006
-188.0, +1.982e-006
-187.0, +1.995e-006
-186.0, +2.005e-006
-185.0, +2.018e-006
-184.0, +2.028e-006
-183.0, +2.041e-006
-182.0, +2.051e-006
-181.0, +2.063e-006
-180.0, +2.073e-006
-179.0, +2.085e-006
-178.0, +2.094e-006
-177.0, +2.105e-006
-176.0, +2.114e-006
-175.0, +2.124e-006
-174.0, +2.132e-006
-173.0, +2.142e-006
-172.0, +2.149e-006
-171.0, +2.158e-006
-170.0, +2.164e-006
-169.0, +2.173e-006
-168.0, +2.180e-006
-167.0, +2.188e-006
-166.0, +2.195e-006
-165.0, +2.203e-006
-164.0, +2.209e-006
-163.0, +2.217e-006
-162.0, +2.222e-006
-161.0, +2.228e-006
-160.0, +2.233e-006
-159.0, +2.239e-006
-158.0, +2.244e-006
-157.0, +2.251e-006
-156.0, +2.254e-006
-155.0, +2.260e-006
-154.0, +2.264e-006
-153.0, +2.269e-006
-152.0, +2.272e-006
-151.0, +2.276e-006
-150.0, +2.278e-006
-149.0, +2.283e-006
-148.0, +2.285e-006
-147.0, +2.289e-006
-146.0, +2.291e-006
-145.0, +2.294e-006
-144.0, +2.296e-006
-143.0, +2.299e-006
-142.0, +2.300e-006
-141.0, +2.303e-006
-140.0, +2.304e-006
-139.0, +2.307e-006
-138.0, +2.308e-006
-137.0, +2.310e-006
-136.0, +2.311e-006
-135.0, +2.313e-006
-134.0, +2.313e-006
-133.0, +2.315e-006
-132.0, +2.315e-006
-131.0, +2.316e-006
-130.0, +2.316e-006
-129.0, +2.317e-006
-128.0, +2.316e-006
-127.0, +2.317e-006
-126.0, +2.316e-006
-125.0, +2.317e-006
-124.0, +2.316e-006
-123.0, +2.317e-006
-122.0, +2.316e-006
-121.0, +2.317e-006
-120.0, +2.315e-006
-119.0, +2.316e-006
-118.0, +2.314e-006
-117.0, +2.315e-006
-116.0, +2.313e-006
-115.0, +2.314e-006
-114.0, +2.312e-006
-113.0, +2.312e-006
-112.0, +2.310e-006
-111.0, +2.311e-006
-110.0, +2.308e-006
-109.0, +2.309e-006
-108.0, +2.307e-006
-107.0, +2.307e-006
-106.0, +2.305e-006
-105.0, +2.306e-006
-104.0, +2.303e-006
-103.0, +2.304e-006
-102.0, +2.301e-006
-101.0, +2.302e-006
-100.0, +2.299e-006
-99.0, +2.299e-006
-98.0, +2.296e-006
-97.0, +2.297e-006
-96.0, +2.294e-006
-95.0, +2.295e-006
-94.0, +2.292e-006
-93.0, +2.293e-006
-92.0, +2.290e-006
-91.0, +2.292e-006
-90.0, +2.289e-006
-89.0, +2.290e-006
-88.0, +2.287e-006
-87.0, +2.289e-006
-86.0, +2.286e-006
-85.0, +2.287e-006
-84.0, +2.285e-006
-83.0, +2.286e-006
-82.0, +2.283e-006
-81.0, +2.284e-006
-80.0, +2.281e-006
-79.0, +2.282e-006
-78.0, +2.280e-006
-77.0, +2.281e-006
-76.0, +2.279e-006
-75.0, +2.280e-006
-74.0, +2.278e-006
-73.0, +2.279e-006
-72.0, +2.277e-006
-71.0, +2.279e-006
-70.0, +2.277e-006
-69.0, +2.279e-006
-68.0, +2.276e-006
-67.0, +2.278e-006
-66.0, +2.276e-006
-65.0, +2.278e-006
-64.0, +2.276e-006
-63.0, +2.278e-006
-62.0, +2.276e-006
-61.0, +2.278e-006
-60.0, +2.276e-006
-59.0, +2.278e-006
-58.0, +2.276e-006
-57.0, +2.278e-006
-56.0, +2.276e-006
-55.0, +2.279e-006
-54.0, +2.277e-006
-53.0, +2.280e-006
-52.0, +2.278e-006
-51.0, +2.282e-006
-50.0, +2.280e-006
-49.0, +2.283e-006
-48.0, +2.282e-006
-47.0, +2.285e-006
-46.0, +2.283e-006
-45.0, +2.287e-006
-44.0, +2.285e-006
-43.0, +2.288e-006
-42.0, +2.286e-006
-41.0, +2.290e-006
-40.0, +2.288e-006
-39.0, +2.291e-006
-38.0, +2.289e-006
-37.0, +2.294e-006
-36.0, +2.292e-006
-35.0, +2.296e-006
-34.0, +2.294e-006
-33.0, +2.299e-006
-32.0, +2.298e-006
-31.0, +2.302e-006
-30.0, +2.300e-006
-29.0, +2.305e-006
-28.0, +2.304e-006
-27.0, +2.309e-006
-26.0, +2.307e-006
-25.0, +2.311e-006
-24.0, +2.310e-006
-23.0, +2.315e-006
-22.0, +2.314e-006
-21.0, +2.319e-006
-20.0, +2.318e-006
-19.0, +2.324e-006
-18.0, +2.323e-006
-17.0, +2.328e-006
-16.0, +2.327e-006
-15.0, +2.332e-006
-14.0, +2.330e-006
-13.0, +2.336e-006
-12.0, +2.335e-006
-11.0, +2.341e-006
-10.0, +2.340e-006
-9.0, +2.345e-006
-8.0, +2.344e-006
-7.0, +2.350e-006
-6.0, +2.350e-006
-5.0, +2.355e-006
-4.0, +2.355e-006
-3.0, +2.360e-006
-2.0, +2.363e-006
-1.0, +2.363e-006
0.0, +2.372e-006
*
**
