# Supplementary material for: DFT and CV data of 4-phenyl-substituted dichloro(bis{2-[1-(phenyl)-1H-1,2,3-triazol-4-yl-κN3]pyridine-κN})iron(II) coordination compounds
Source: Data Brief. 2018 Oct 27;21:1458–71. doi: 10.1016/j.dib.2018.10.085 (PMC6234228; doi:10.1016/j.dib.2018.10.085)
Supplement: Supplementary file 4 — Supplementary material. [file mmc4.zip › Fe_CV_raw_data/FeL4-2/1000_01.TXT]

Date: 11-Apr-2017
Time: 11:44:11
Label: 
Cyclic Voltammetry

Exp. Conditions:
Init E (mV) = 0
High E (mV) = 0
Low E (mV) = -500
Init P/N = N
V (mV/sec) = 1003
Number of Segments = 2
Sample Interval (mV) = 1
Quiet Time (sec) = 10
Sensitivity (A/V) = 1E-6

2 Sets of Data
Total Number of Data Points = 1001
##
Potential (mV), Current (A)

Segment = 1
Negative
Number of Data Points = 500
#
-1.0, +4.891e-007
-2.0, +2.790e-008
-3.0, -1.152e-007
-4.0, -2.155e-007
-5.0, -3.697e-007
-6.0, -4.360e-007
-7.0, -4.785e-007
-8.0, -5.176e-007
-9.0, -5.469e-007
-10.0, -5.790e-007
-11.0, -6.083e-007
-12.0, -6.299e-007
-13.0, -6.557e-007
-14.0, -6.864e-007
-15.0, -7.080e-007
-16.0, -7.345e-007
-17.0, -7.631e-007
-18.0, -7.889e-007
-19.0, -8.154e-007
-20.0, -8.391e-007
-21.0, -8.636e-007
-22.0, -8.929e-007
-23.0, -9.145e-007
-24.0, -9.340e-007
-25.0, -9.556e-007
-26.0, -9.794e-007
-27.0, -9.968e-007
-28.0, -1.016e-006
-29.0, -1.032e-006
-30.0, -1.048e-006
-31.0, -1.063e-006
-32.0, -1.074e-006
-33.0, -1.089e-006
-34.0, -1.106e-006
-35.0, -1.123e-006
-36.0, -1.137e-006
-37.0, -1.157e-006
-38.0, -1.177e-006
-39.0, -1.197e-006
-40.0, -1.214e-006
-41.0, -1.231e-006
-42.0, -1.256e-006
-43.0, -1.275e-006
-44.0, -1.288e-006
-45.0, -1.306e-006
-46.0, -1.324e-006
-47.0, -1.339e-006
-48.0, -1.357e-006
-49.0, -1.366e-006
-50.0, -1.379e-006
-51.0, -1.396e-006
-52.0, -1.405e-006
-53.0, -1.415e-006
-54.0, -1.433e-006
-55.0, -1.446e-006
-56.0, -1.461e-006
-57.0, -1.477e-006
-58.0, -1.494e-006
-59.0, -1.512e-006
-60.0, -1.530e-006
-61.0, -1.541e-006
-62.0, -1.562e-006
-63.0, -1.580e-006
-64.0, -1.598e-006
-65.0, -1.611e-006
-66.0, -1.628e-006
-67.0, -1.640e-006
-68.0, -1.655e-006
-69.0, -1.668e-006
-70.0, -1.679e-006
-71.0, -1.692e-006
-72.0, -1.707e-006
-73.0, -1.714e-006
-74.0, -1.731e-006
-75.0, -1.745e-006
-76.0, -1.755e-006
-77.0, -1.770e-006
-78.0, -1.788e-006
-79.0, -1.800e-006
-80.0, -1.820e-006
-81.0, -1.834e-006
-82.0, -1.853e-006
-83.0, -1.874e-006
-84.0, -1.890e-006
-85.0, -1.905e-006
-86.0, -1.922e-006
-87.0, -1.934e-006
-88.0, -1.948e-006
-89.0, -1.960e-006
-90.0, -1.969e-006
-91.0, -1.982e-006
-92.0, -1.993e-006
-93.0, -2.003e-006
-94.0, -2.018e-006
-95.0, -2.032e-006
-96.0, -2.044e-006
-97.0, -2.058e-006
-98.0, -2.077e-006
-99.0, -2.091e-006
-100.0, -2.109e-006
-101.0, -2.121e-006
-102.0, -2.141e-006
-103.0, -2.159e-006
-104.0, -2.176e-006
-105.0, -2.188e-006
-106.0, -2.204e-006
-107.0, -2.217e-006
-108.0, -2.231e-006
-109.0, -2.244e-006
-110.0, -2.256e-006
-111.0, -2.268e-006
-112.0, -2.281e-006
-113.0, -2.289e-006
-114.0, -2.301e-006
-115.0, -2.321e-006
-116.0, -2.330e-006
-117.0, -2.341e-006
-118.0, -2.359e-006
-119.0, -2.373e-006
-120.0, -2.390e-006
-121.0, -2.405e-006
-122.0, -2.422e-006
-123.0, -2.444e-006
-124.0, -2.462e-006
-125.0, -2.476e-006
-126.0, -2.494e-006
-127.0, -2.509e-006
-128.0, -2.522e-006
-129.0, -2.534e-006
-130.0, -2.545e-006
-131.0, -2.560e-006
-132.0, -2.571e-006
-133.0, -2.577e-006
-134.0, -2.590e-006
-135.0, -2.609e-006
-136.0, -2.621e-006
-137.0, -2.633e-006
-138.0, -2.651e-006
-139.0, -2.667e-006
-140.0, -2.686e-006
-141.0, -2.704e-006
-142.0, -2.720e-006
-143.0, -2.740e-006
-144.0, -2.762e-006
-145.0, -2.776e-006
-146.0, -2.794e-006
-147.0, -2.812e-006
-148.0, -2.824e-006
-149.0, -2.838e-006
-150.0, -2.854e-006
-151.0, -2.867e-006
-152.0, -2.883e-006
-153.0, -2.891e-006
-154.0, -2.905e-006
-155.0, -2.924e-006
-156.0, -2.939e-006
-157.0, -2.951e-006
-158.0, -2.972e-006
-159.0, -2.987e-006
-160.0, -3.007e-006
-161.0, -3.027e-006
-162.0, -3.045e-006
-163.0, -3.067e-006
-164.0, -3.087e-006
-165.0, -3.103e-006
-166.0, -3.122e-006
-167.0, -3.142e-006
-168.0, -3.154e-006
-169.0, -3.170e-006
-170.0, -3.184e-006
-171.0, -3.200e-006
-172.0, -3.216e-006
-173.0, -3.227e-006
-174.0, -3.240e-006
-175.0, -3.263e-006
-176.0, -3.280e-006
-177.0, -3.297e-006
-178.0, -3.319e-006
-179.0, -3.338e-006
-180.0, -3.359e-006
-181.0, -3.382e-006
-182.0, -3.403e-006
-183.0, -3.426e-006
-184.0, -3.448e-006
-185.0, -3.465e-006
-186.0, -3.486e-006
-187.0, -3.509e-006
-188.0, -3.526e-006
-189.0, -3.546e-006
-190.0, -3.564e-006
-191.0, -3.587e-006
-192.0, -3.608e-006
-193.0, -3.622e-006
-194.0, -3.641e-006
-195.0, -3.667e-006
-196.0, -3.685e-006
-197.0, -3.707e-006
-198.0, -3.728e-006
-199.0, -3.752e-006
-200.0, -3.780e-006
-201.0, -3.802e-006
-202.0, -3.825e-006
-203.0, -3.858e-006
-204.0, -3.886e-006
-205.0, -3.910e-006
-206.0, -3.935e-006
-207.0, -3.960e-006
-208.0, -3.984e-006
-209.0, -4.007e-006
-210.0, -4.023e-006
-211.0, -4.045e-006
-212.0, -4.069e-006
-213.0, -4.088e-006
-214.0, -4.109e-006
-215.0, -4.136e-006
-216.0, -4.162e-006
-217.0, -4.190e-006
-218.0, -4.215e-006
-219.0, -4.243e-006
-220.0, -4.274e-006
-221.0, -4.303e-006
-222.0, -4.328e-006
-223.0, -4.359e-006
-224.0, -4.390e-006
-225.0, -4.419e-006
-226.0, -4.445e-006
-227.0, -4.473e-006
-228.0, -4.501e-006
-229.0, -4.531e-006
-230.0, -4.557e-006
-231.0, -4.580e-006
-232.0, -4.609e-006
-233.0, -4.632e-006
-234.0, -4.660e-006
-235.0, -4.685e-006
-236.0, -4.712e-006
-237.0, -4.740e-006
-238.0, -4.771e-006
-239.0, -4.802e-006
-240.0, -4.834e-006
-241.0, -4.863e-006
-242.0, -4.897e-006
-243.0, -4.931e-006
-244.0, -4.964e-006
-245.0, -5.000e-006
-246.0, -5.029e-006
-247.0, -5.063e-006
-248.0, -5.096e-006
-249.0, -5.123e-006
-250.0, -5.153e-006
-251.0, -5.180e-006
-252.0, -5.207e-006
-253.0, -5.235e-006
-254.0, -5.263e-006
-255.0, -5.294e-006
-256.0, -5.327e-006
-257.0, -5.355e-006
-258.0, -5.390e-006
-259.0, -5.426e-006
-260.0, -5.460e-006
-261.0, -5.494e-006
-262.0, -5.526e-006
-263.0, -5.562e-006
-264.0, -5.601e-006
-265.0, -5.635e-006
-266.0, -5.665e-006
-267.0, -5.701e-006
-268.0, -5.735e-006
-269.0, -5.765e-006
-270.0, -5.799e-006
-271.0, -5.828e-006
-272.0, -5.861e-006
-273.0, -5.889e-006
-274.0, -5.917e-006
-275.0, -5.951e-006
-276.0, -5.984e-006
-277.0, -6.012e-006
-278.0, -6.044e-006
-279.0, -6.079e-006
-280.0, -6.114e-006
-281.0, -6.147e-006
-282.0, -6.180e-006
-283.0, -6.217e-006
-284.0, -6.259e-006
-285.0, -6.296e-006
-286.0, -6.328e-006
-287.0, -6.366e-006
-288.0, -6.402e-006
-289.0, -6.432e-006
-290.0, -6.466e-006
-291.0, -6.492e-006
-292.0, -6.525e-006
-293.0, -6.554e-006
-294.0, -6.578e-006
-295.0, -6.609e-006
-296.0, -6.643e-006
-297.0, -6.671e-006
-298.0, -6.702e-006
-299.0, -6.736e-006
-300.0, -6.768e-006
-301.0, -6.806e-006
-302.0, -6.837e-006
-303.0, -6.871e-006
-304.0, -6.911e-006
-305.0, -6.948e-006
-306.0, -6.980e-006
-307.0, -7.014e-006
-308.0, -7.044e-006
-309.0, -7.073e-006
-310.0, -7.104e-006
-311.0, -7.131e-006
-312.0, -7.158e-006
-313.0, -7.183e-006
-314.0, -7.208e-006
-315.0, -7.238e-006
-316.0, -7.266e-006
-317.0, -7.292e-006
-318.0, -7.319e-006
-319.0, -7.347e-006
-320.0, -7.379e-006
-321.0, -7.409e-006
-322.0, -7.439e-006
-323.0, -7.471e-006
-324.0, -7.505e-006
-325.0, -7.541e-006
-326.0, -7.568e-006
-327.0, -7.599e-006
-328.0, -7.630e-006
-329.0, -7.652e-006
-330.0, -7.679e-006
-331.0, -7.703e-006
-332.0, -7.725e-006
-333.0, -7.750e-006
-334.0, -7.770e-006
-335.0, -7.792e-006
-336.0, -7.821e-006
-337.0, -7.844e-006
-338.0, -7.868e-006
-339.0, -7.896e-006
-340.0, -7.921e-006
-341.0, -7.950e-006
-342.0, -7.976e-006
-343.0, -7.999e-006
-344.0, -8.032e-006
-345.0, -8.059e-006
-346.0, -8.081e-006
-347.0, -8.108e-006
-348.0, -8.132e-006
-349.0, -8.156e-006
-350.0, -8.180e-006
-351.0, -8.201e-006
-352.0, -8.222e-006
-353.0, -8.244e-006
-354.0, -8.259e-006
-355.0, -8.279e-006
-356.0, -8.301e-006
-357.0, -8.321e-006
-358.0, -8.338e-006
-359.0, -8.359e-006
-360.0, -8.382e-006
-361.0, -8.408e-006
-362.0, -8.428e-006
-363.0, -8.448e-006
-364.0, -8.475e-006
-365.0, -8.502e-006
-366.0, -8.523e-006
-367.0, -8.541e-006
-368.0, -8.569e-006
-369.0, -8.585e-006
-370.0, -8.606e-006
-371.0, -8.623e-006
-372.0, -8.637e-006
-373.0, -8.654e-006
-374.0, -8.669e-006
-375.0, -8.677e-006
-376.0, -8.700e-006
-377.0, -8.716e-006
-378.0, -8.733e-006
-379.0, -8.751e-006
-380.0, -8.773e-006
-381.0, -8.794e-006
-382.0, -8.815e-006
-383.0, -8.829e-006
-384.0, -8.853e-006
-385.0, -8.873e-006
-386.0, -8.892e-006
-387.0, -8.908e-006
-388.0, -8.925e-006
-389.0, -8.941e-006
-390.0, -8.956e-006
-391.0, -8.968e-006
-392.0, -8.980e-006
-393.0, -8.993e-006
-394.0, -9.003e-006
-395.0, -9.016e-006
-396.0, -9.027e-006
-397.0, -9.042e-006
-398.0, -9.055e-006
-399.0, -9.068e-006
-400.0, -9.088e-006
-401.0, -9.102e-006
-402.0, -9.116e-006
-403.0, -9.129e-006
-404.0, -9.149e-006
-405.0, -9.171e-006
-406.0, -9.183e-006
-407.0, -9.195e-006
-408.0, -9.219e-006
-409.0, -9.235e-006
-410.0, -9.247e-006
-411.0, -9.257e-006
-412.0, -9.263e-006
-413.0, -9.276e-006
-414.0, -9.284e-006
-415.0, -9.283e-006
-416.0, -9.290e-006
-417.0, -9.303e-006
-418.0, -9.311e-006
-419.0, -9.319e-006
-420.0, -9.333e-006
-421.0, -9.344e-006
-422.0, -9.355e-006
-423.0, -9.363e-006
-424.0, -9.377e-006
-425.0, -9.392e-006
-426.0, -9.405e-006
-427.0, -9.412e-006
-428.0, -9.424e-006
-429.0, -9.434e-006
-430.0, -9.439e-006
-431.0, -9.445e-006
-432.0, -9.448e-006
-433.0, -9.453e-006
-434.0, -9.455e-006
-435.0, -9.458e-006
-436.0, -9.460e-006
-437.0, -9.471e-006
-438.0, -9.472e-006
-439.0, -9.475e-006
-440.0, -9.484e-006
-441.0, -9.489e-006
-442.0, -9.494e-006
-443.0, -9.501e-006
-444.0, -9.508e-006
-445.0, -9.525e-006
-446.0, -9.535e-006
-447.0, -9.539e-006
-448.0, -9.551e-006
-449.0, -9.556e-006
-450.0, -9.559e-006
-451.0, -9.563e-006
-452.0, -9.558e-006
-453.0, -9.559e-006
-454.0, -9.561e-006
-455.0, -9.556e-006
-456.0, -9.554e-006
-457.0, -9.558e-006
-458.0, -9.558e-006
-459.0, -9.561e-006
-460.0, -9.569e-006
-461.0, -9.574e-006
-462.0, -9.579e-006
-463.0, -9.586e-006
-464.0, -9.591e-006
-465.0, -9.600e-006
-466.0, -9.607e-006
-467.0, -9.610e-006
-468.0, -9.614e-006
-469.0, -9.614e-006
-470.0, -9.612e-006
-471.0, -9.615e-006
-472.0, -9.614e-006
-473.0, -9.611e-006
-474.0, -9.609e-006
-475.0, -9.605e-006
-476.0, -9.604e-006
-477.0, -9.608e-006
-478.0, -9.605e-006
-479.0, -9.604e-006
-480.0, -9.611e-006
-481.0, -9.613e-006
-482.0, -9.615e-006
-483.0, -9.620e-006
-484.0, -9.625e-006
-485.0, -9.636e-006
-486.0, -9.638e-006
-487.0, -9.637e-006
-488.0, -9.644e-006
-489.0, -9.647e-006
-490.0, -9.645e-006
-491.0, -9.644e-006
-492.0, -9.637e-006
-493.0, -9.638e-006
-494.0, -9.637e-006
-495.0, -9.628e-006
-496.0, -9.626e-006
-497.0, -9.629e-006
-498.0, -9.563e-006
-499.0, -9.534e-006
-500.0, -9.507e-006
*
Segment = 2
Positive
Number of Data Points = 500
#
-499.0, -9.110e-006
-498.0, -7.900e-006
-497.0, -7.526e-006
-496.0, -7.211e-006
-495.0, -6.788e-006
-494.0, -6.569e-006
-493.0, -6.401e-006
-492.0, -6.260e-006
-491.0, -6.133e-006
-490.0, -6.018e-006
-489.0, -5.909e-006
-488.0, -5.801e-006
-487.0, -5.702e-006
-486.0, -5.610e-006
-485.0, -5.516e-006
-484.0, -5.426e-006
-483.0, -5.347e-006
-482.0, -5.268e-006
-481.0, -5.189e-006
-480.0, -5.114e-006
-479.0, -5.047e-006
-478.0, -4.982e-006
-477.0, -4.919e-006
-476.0, -4.851e-006
-475.0, -4.795e-006
-474.0, -4.740e-006
-473.0, -4.683e-006
-472.0, -4.623e-006
-471.0, -4.566e-006
-470.0, -4.508e-006
-469.0, -4.452e-006
-468.0, -4.393e-006
-467.0, -4.337e-006
-466.0, -4.285e-006
-465.0, -4.229e-006
-464.0, -4.170e-006
-463.0, -4.122e-006
-462.0, -4.075e-006
-461.0, -4.028e-006
-460.0, -3.980e-006
-459.0, -3.936e-006
-458.0, -3.892e-006
-457.0, -3.854e-006
-456.0, -3.808e-006
-455.0, -3.769e-006
-454.0, -3.728e-006
-453.0, -3.690e-006
-452.0, -3.647e-006
-451.0, -3.608e-006
-450.0, -3.567e-006
-449.0, -3.525e-006
-448.0, -3.483e-006
-447.0, -3.438e-006
-446.0, -3.397e-006
-445.0, -3.355e-006
-444.0, -3.310e-006
-443.0, -3.273e-006
-442.0, -3.237e-006
-441.0, -3.195e-006
-440.0, -3.161e-006
-439.0, -3.128e-006
-438.0, -3.093e-006
-437.0, -3.062e-006
-436.0, -3.026e-006
-435.0, -2.996e-006
-434.0, -2.965e-006
-433.0, -2.932e-006
-432.0, -2.898e-006
-431.0, -2.872e-006
-430.0, -2.837e-006
-429.0, -2.801e-006
-428.0, -2.767e-006
-427.0, -2.731e-006
-426.0, -2.701e-006
-425.0, -2.664e-006
-424.0, -2.621e-006
-423.0, -2.592e-006
-422.0, -2.566e-006
-421.0, -2.529e-006
-420.0, -2.499e-006
-419.0, -2.473e-006
-418.0, -2.443e-006
-417.0, -2.416e-006
-416.0, -2.385e-006
-415.0, -2.358e-006
-414.0, -2.333e-006
-413.0, -2.305e-006
-412.0, -2.275e-006
-411.0, -2.240e-006
-410.0, -2.210e-006
-409.0, -2.177e-006
-408.0, -2.146e-006
-407.0, -2.118e-006
-406.0, -2.090e-006
-405.0, -2.058e-006
-404.0, -2.030e-006
-403.0, -2.003e-006
-402.0, -1.981e-006
-401.0, -1.950e-006
-400.0, -1.922e-006
-399.0, -1.900e-006
-398.0, -1.872e-006
-397.0, -1.849e-006
-396.0, -1.825e-006
-395.0, -1.802e-006
-394.0, -1.784e-006
-393.0, -1.762e-006
-392.0, -1.735e-006
-391.0, -1.712e-006
-390.0, -1.691e-006
-389.0, -1.660e-006
-388.0, -1.634e-006
-387.0, -1.606e-006
-386.0, -1.579e-006
-385.0, -1.553e-006
-384.0, -1.521e-006
-383.0, -1.493e-006
-382.0, -1.471e-006
-381.0, -1.445e-006
-380.0, -1.417e-006
-379.0, -1.397e-006
-378.0, -1.374e-006
-377.0, -1.355e-006
-376.0, -1.334e-006
-375.0, -1.315e-006
-374.0, -1.296e-006
-373.0, -1.279e-006
-372.0, -1.254e-006
-371.0, -1.233e-006
-370.0, -1.212e-006
-369.0, -1.184e-006
-368.0, -1.160e-006
-367.0, -1.134e-006
-366.0, -1.108e-006
-365.0, -1.083e-006
-364.0, -1.056e-006
-363.0, -1.027e-006
-362.0, -1.009e-006
-361.0, -9.821e-007
-360.0, -9.570e-007
-359.0, -9.382e-007
-358.0, -9.152e-007
-357.0, -8.922e-007
-356.0, -8.740e-007
-355.0, -8.524e-007
-354.0, -8.384e-007
-353.0, -8.196e-007
-352.0, -7.973e-007
-351.0, -7.771e-007
-350.0, -7.568e-007
-349.0, -7.331e-007
-348.0, -7.108e-007
-347.0, -6.822e-007
-346.0, -6.585e-007
-345.0, -6.348e-007
-344.0, -6.041e-007
-343.0, -5.797e-007
-342.0, -5.601e-007
-341.0, -5.343e-007
-340.0, -5.127e-007
-339.0, -4.918e-007
-338.0, -4.715e-007
-337.0, -4.569e-007
-336.0, -4.353e-007
-335.0, -4.129e-007
-334.0, -3.969e-007
-333.0, -3.809e-007
-332.0, -3.578e-007
-331.0, -3.355e-007
-330.0, -3.118e-007
-329.0, -2.895e-007
-328.0, -2.686e-007
-327.0, -2.434e-007
-326.0, -2.162e-007
-325.0, -1.953e-007
-324.0, -1.639e-007
-323.0, -1.381e-007
-322.0, -1.186e-007
-321.0, -9.347e-008
-320.0, -7.045e-008
-319.0, -5.092e-008
-318.0, -3.000e-008
-317.0, -1.395e-008
-316.0, +5.580e-009
-315.0, +3.139e-008
-314.0, +4.743e-008
-313.0, +6.487e-008
-312.0, +8.719e-008
-311.0, +1.109e-007
-310.0, +1.332e-007
-309.0, +1.562e-007
-308.0, +1.786e-007
-307.0, +2.051e-007
-306.0, +2.316e-007
-305.0, +2.553e-007
-304.0, +2.825e-007
-303.0, +3.090e-007
-302.0, +3.341e-007
-301.0, +3.585e-007
-300.0, +3.843e-007
-299.0, +4.081e-007
-298.0, +4.283e-007
-297.0, +4.457e-007
-296.0, +4.681e-007
-295.0, +4.883e-007
-294.0, +5.085e-007
-293.0, +5.273e-007
-292.0, +5.476e-007
-291.0, +5.720e-007
-290.0, +5.978e-007
-289.0, +6.201e-007
-288.0, +6.466e-007
-287.0, +6.724e-007
-286.0, +7.003e-007
-285.0, +7.247e-007
-284.0, +7.554e-007
-283.0, +7.840e-007
-282.0, +8.064e-007
-281.0, +8.322e-007
-280.0, +8.594e-007
-279.0, +8.852e-007
-278.0, +9.082e-007
-277.0, +9.298e-007
-276.0, +9.521e-007
-275.0, +9.773e-007
-274.0, +9.961e-007
-273.0, +1.016e-006
-272.0, +1.034e-006
-271.0, +1.062e-006
-270.0, +1.083e-006
-269.0, +1.105e-006
-268.0, +1.134e-006
-267.0, +1.160e-006
-266.0, +1.186e-006
-265.0, +1.210e-006
-264.0, +1.240e-006
-263.0, +1.272e-006
-262.0, +1.297e-006
-261.0, +1.319e-006
-260.0, +1.348e-006
-259.0, +1.376e-006
-258.0, +1.398e-006
-257.0, +1.421e-006
-256.0, +1.443e-006
-255.0, +1.470e-006
-254.0, +1.494e-006
-253.0, +1.509e-006
-252.0, +1.531e-006
-251.0, +1.560e-006
-250.0, +1.583e-006
-249.0, +1.605e-006
-248.0, +1.634e-006
-247.0, +1.657e-006
-246.0, +1.689e-006
-245.0, +1.714e-006
-244.0, +1.742e-006
-243.0, +1.774e-006
-242.0, +1.802e-006
-241.0, +1.824e-006
-240.0, +1.855e-006
-239.0, +1.880e-006
-238.0, +1.904e-006
-237.0, +1.929e-006
-236.0, +1.950e-006
-235.0, +1.976e-006
-234.0, +1.999e-006
-233.0, +2.019e-006
-232.0, +2.040e-006
-231.0, +2.068e-006
-230.0, +2.088e-006
-229.0, +2.114e-006
-228.0, +2.141e-006
-227.0, +2.168e-006
-226.0, +2.196e-006
-225.0, +2.224e-006
-224.0, +2.252e-006
-223.0, +2.287e-006
-222.0, +2.313e-006
-221.0, +2.337e-006
-220.0, +2.367e-006
-219.0, +2.394e-006
-218.0, +2.416e-006
-217.0, +2.441e-006
-216.0, +2.464e-006
-215.0, +2.487e-006
-214.0, +2.511e-006
-213.0, +2.530e-006
-212.0, +2.553e-006
-211.0, +2.583e-006
-210.0, +2.605e-006
-209.0, +2.628e-006
-208.0, +2.658e-006
-207.0, +2.685e-006
-206.0, +2.716e-006
-205.0, +2.743e-006
-204.0, +2.771e-006
-203.0, +2.804e-006
-202.0, +2.832e-006
-201.0, +2.857e-006
-200.0, +2.886e-006
-199.0, +2.913e-006
-198.0, +2.936e-006
-197.0, +2.961e-006
-196.0, +2.986e-006
-195.0, +3.011e-006
-194.0, +3.034e-006
-193.0, +3.052e-006
-192.0, +3.073e-006
-191.0, +3.102e-006
-190.0, +3.124e-006
-189.0, +3.147e-006
-188.0, +3.175e-006
-187.0, +3.201e-006
-186.0, +3.229e-006
-185.0, +3.258e-006
-184.0, +3.286e-006
-183.0, +3.320e-006
-182.0, +3.348e-006
-181.0, +3.371e-006
-180.0, +3.399e-006
-179.0, +3.428e-006
-178.0, +3.449e-006
-177.0, +3.472e-006
-176.0, +3.491e-006
-175.0, +3.515e-006
-174.0, +3.544e-006
-173.0, +3.560e-006
-172.0, +3.579e-006
-171.0, +3.606e-006
-170.0, +3.630e-006
-169.0, +3.654e-006
-168.0, +3.680e-006
-167.0, +3.703e-006
-166.0, +3.733e-006
-165.0, +3.761e-006
-164.0, +3.788e-006
-163.0, +3.813e-006
-162.0, +3.843e-006
-161.0, +3.867e-006
-160.0, +3.892e-006
-159.0, +3.917e-006
-158.0, +3.943e-006
-157.0, +3.963e-006
-156.0, +3.989e-006
-155.0, +4.009e-006
-154.0, +4.035e-006
-153.0, +4.055e-006
-152.0, +4.071e-006
-151.0, +4.092e-006
-150.0, +4.118e-006
-149.0, +4.141e-006
-148.0, +4.165e-006
-147.0, +4.189e-006
-146.0, +4.215e-006
-145.0, +4.246e-006
-144.0, +4.271e-006
-143.0, +4.299e-006
-142.0, +4.323e-006
-141.0, +4.351e-006
-140.0, +4.375e-006
-139.0, +4.400e-006
-138.0, +4.421e-006
-137.0, +4.440e-006
-136.0, +4.460e-006
-135.0, +4.482e-006
-134.0, +4.503e-006
-133.0, +4.520e-006
-132.0, +4.537e-006
-131.0, +4.558e-006
-130.0, +4.580e-006
-129.0, +4.602e-006
-128.0, +4.624e-006
-127.0, +4.648e-006
-126.0, +4.671e-006
-125.0, +4.697e-006
-124.0, +4.720e-006
-123.0, +4.746e-006
-122.0, +4.768e-006
-121.0, +4.792e-006
-120.0, +4.812e-006
-119.0, +4.835e-006
-118.0, +4.858e-006
-117.0, +4.874e-006
-116.0, +4.895e-006
-115.0, +4.914e-006
-114.0, +4.934e-006
-113.0, +4.948e-006
-112.0, +4.962e-006
-111.0, +4.978e-006
-110.0, +5.001e-006
-109.0, +5.017e-006
-108.0, +5.036e-006
-107.0, +5.056e-006
-106.0, +5.078e-006
-105.0, +5.100e-006
-104.0, +5.121e-006
-103.0, +5.145e-006
-102.0, +5.170e-006
-101.0, +5.191e-006
-100.0, +5.208e-006
-99.0, +5.229e-006
-98.0, +5.248e-006
-97.0, +5.261e-006
-96.0, +5.273e-006
-95.0, +5.289e-006
-94.0, +5.306e-006
-93.0, +5.320e-006
-92.0, +5.329e-006
-91.0, +5.344e-006
-90.0, +5.365e-006
-89.0, +5.380e-006
-88.0, +5.396e-006
-87.0, +5.414e-006
-86.0, +5.431e-006
-85.0, +5.452e-006
-84.0, +5.467e-006
-83.0, +5.483e-006
-82.0, +5.504e-006
-81.0, +5.524e-006
-80.0, +5.535e-006
-79.0, +5.554e-006
-78.0, +5.571e-006
-77.0, +5.581e-006
-76.0, +5.595e-006
-75.0, +5.608e-006
-74.0, +5.619e-006
-73.0, +5.633e-006
-72.0, +5.637e-006
-71.0, +5.647e-006
-70.0, +5.663e-006
-69.0, +5.674e-006
-68.0, +5.686e-006
-67.0, +5.701e-006
-66.0, +5.711e-006
-65.0, +5.728e-006
-64.0, +5.740e-006
-63.0, +5.754e-006
-62.0, +5.774e-006
-61.0, +5.788e-006
-60.0, +5.795e-006
-59.0, +5.812e-006
-58.0, +5.826e-006
-57.0, +5.834e-006
-56.0, +5.845e-006
-55.0, +5.852e-006
-54.0, +5.860e-006
-53.0, +5.869e-006
-52.0, +5.870e-006
-51.0, +5.877e-006
-50.0, +5.888e-006
-49.0, +5.893e-006
-48.0, +5.898e-006
-47.0, +5.912e-006
-46.0, +5.921e-006
-45.0, +5.934e-006
-44.0, +5.943e-006
-43.0, +5.954e-006
-42.0, +5.970e-006
-41.0, +5.982e-006
-40.0, +5.988e-006
-39.0, +6.000e-006
-38.0, +6.010e-006
-37.0, +6.019e-006
-36.0, +6.025e-006
-35.0, +6.031e-006
-34.0, +6.039e-006
-33.0, +6.046e-006
-32.0, +6.045e-006
-31.0, +6.048e-006
-30.0, +6.056e-006
-29.0, +6.057e-006
-28.0, +6.065e-006
-27.0, +6.072e-006
-26.0, +6.078e-006
-25.0, +6.090e-006
-24.0, +6.099e-006
-23.0, +6.106e-006
-22.0, +6.124e-006
-21.0, +6.136e-006
-20.0, +6.140e-006
-19.0, +6.150e-006
-18.0, +6.159e-006
-17.0, +6.164e-006
-16.0, +6.168e-006
-15.0, +6.170e-006
-14.0, +6.173e-006
-13.0, +6.182e-006
-12.0, +6.182e-006
-11.0, +6.187e-006
-10.0, +6.193e-006
-9.0, +6.200e-006
-8.0, +6.206e-006
-7.0, +6.214e-006
-6.0, +6.220e-006
-5.0, +6.228e-006
-4.0, +6.236e-006
-3.0, +6.242e-006
-2.0, +6.251e-006
-1.0, +6.249e-006
0.0, +6.252e-006
-1.0, +5.845e-006
*
**
