# Supplementary material for: DFT and CV data of 4-phenyl-substituted dichloro(bis{2-[1-(phenyl)-1H-1,2,3-triazol-4-yl-κN3]pyridine-κN})iron(II) coordination compounds
Source: Data Brief. 2018 Oct 27;21:1458–71. doi: 10.1016/j.dib.2018.10.085 (PMC6234228; doi:10.1016/j.dib.2018.10.085)
Supplement: Supplementary file 4 — Supplementary material. [file mmc4.zip › Fe_CV_raw_data/FeL4-2/100FC.TXT]

Date: 11-Apr-2017
Time: 11:58:08
Label: 
Cyclic Voltammetry

Exp. Conditions:
Init E (mV) = 300
High E (mV) = 300
Low E (mV) = -500
Init P/N = N
V (mV/sec) = 100
Number of Segments = 2
Sample Interval (mV) = 1
Quiet Time (sec) = 10
Sensitivity (A/V) = 1E-6

2 Sets of Data
Total Number of Data Points = 1600
##
Potential (mV), Current (A)

Segment = 1
Negative
Number of Data Points = 800
#
299.0, +2.493e-006
298.0, +2.433e-006
297.0, +2.409e-006
296.0, +2.384e-006
295.0, +2.352e-006
294.0, +2.335e-006
293.0, +2.312e-006
292.0, +2.298e-006
291.0, +2.278e-006
290.0, +2.267e-006
289.0, +2.248e-006
288.0, +2.238e-006
287.0, +2.220e-006
286.0, +2.212e-006
285.0, +2.195e-006
284.0, +2.187e-006
283.0, +2.171e-006
282.0, +2.164e-006
281.0, +2.148e-006
280.0, +2.142e-006
279.0, +2.126e-006
278.0, +2.120e-006
277.0, +2.106e-006
276.0, +2.100e-006
275.0, +2.086e-006
274.0, +2.081e-006
273.0, +2.067e-006
272.0, +2.062e-006
271.0, +2.048e-006
270.0, +2.043e-006
269.0, +2.029e-006
268.0, +2.025e-006
267.0, +2.011e-006
266.0, +2.007e-006
265.0, +1.994e-006
264.0, +1.989e-006
263.0, +1.977e-006
262.0, +1.973e-006
261.0, +1.961e-006
260.0, +1.958e-006
259.0, +1.945e-006
258.0, +1.942e-006
257.0, +1.930e-006
256.0, +1.926e-006
255.0, +1.914e-006
254.0, +1.910e-006
253.0, +1.898e-006
252.0, +1.895e-006
251.0, +1.884e-006
250.0, +1.880e-006
249.0, +1.869e-006
248.0, +1.865e-006
247.0, +1.854e-006
246.0, +1.851e-006
245.0, +1.839e-006
244.0, +1.837e-006
243.0, +1.826e-006
242.0, +1.822e-006
241.0, +1.811e-006
240.0, +1.808e-006
239.0, +1.797e-006
238.0, +1.793e-006
237.0, +1.782e-006
236.0, +1.779e-006
235.0, +1.768e-006
234.0, +1.764e-006
233.0, +1.754e-006
232.0, +1.749e-006
231.0, +1.739e-006
230.0, +1.735e-006
229.0, +1.724e-006
228.0, +1.721e-006
227.0, +1.710e-006
226.0, +1.706e-006
225.0, +1.695e-006
224.0, +1.691e-006
223.0, +1.680e-006
222.0, +1.677e-006
221.0, +1.665e-006
220.0, +1.662e-006
219.0, +1.651e-006
218.0, +1.647e-006
217.0, +1.636e-006
216.0, +1.631e-006
215.0, +1.620e-006
214.0, +1.615e-006
213.0, +1.603e-006
212.0, +1.598e-006
211.0, +1.587e-006
210.0, +1.582e-006
209.0, +1.571e-006
208.0, +1.566e-006
207.0, +1.553e-006
206.0, +1.549e-006
205.0, +1.536e-006
204.0, +1.531e-006
203.0, +1.519e-006
202.0, +1.513e-006
201.0, +1.501e-006
200.0, +1.495e-006
199.0, +1.482e-006
198.0, +1.476e-006
197.0, +1.463e-006
196.0, +1.457e-006
195.0, +1.444e-006
194.0, +1.438e-006
193.0, +1.425e-006
192.0, +1.418e-006
191.0, +1.404e-006
190.0, +1.398e-006
189.0, +1.383e-006
188.0, +1.375e-006
187.0, +1.361e-006
186.0, +1.353e-006
185.0, +1.338e-006
184.0, +1.329e-006
183.0, +1.313e-006
182.0, +1.304e-006
181.0, +1.289e-006
180.0, +1.279e-006
179.0, +1.263e-006
178.0, +1.254e-006
177.0, +1.237e-006
176.0, +1.227e-006
175.0, +1.209e-006
174.0, +1.197e-006
173.0, +1.180e-006
172.0, +1.168e-006
171.0, +1.148e-006
170.0, +1.136e-006
169.0, +1.117e-006
168.0, +1.104e-006
167.0, +1.084e-006
166.0, +1.070e-006
165.0, +1.049e-006
164.0, +1.034e-006
163.0, +1.012e-006
162.0, +9.965e-007
161.0, +9.736e-007
160.0, +9.562e-007
159.0, +9.324e-007
158.0, +9.138e-007
157.0, +8.892e-007
156.0, +8.698e-007
155.0, +8.436e-007
154.0, +8.235e-007
153.0, +7.969e-007
152.0, +7.747e-007
151.0, +7.469e-007
150.0, +7.237e-007
149.0, +6.940e-007
148.0, +6.697e-007
147.0, +6.381e-007
146.0, +6.118e-007
145.0, +5.797e-007
144.0, +5.517e-007
143.0, +5.176e-007
142.0, +4.880e-007
141.0, +4.524e-007
140.0, +4.217e-007
139.0, +3.842e-007
138.0, +3.512e-007
137.0, +3.121e-007
136.0, +2.768e-007
135.0, +2.362e-007
134.0, +1.988e-007
133.0, +1.558e-007
132.0, +1.166e-007
131.0, +7.172e-008
130.0, +3.061e-008
129.0, -1.596e-008
128.0, -5.968e-008
127.0, -1.081e-007
126.0, -1.536e-007
125.0, -2.040e-007
124.0, -2.518e-007
123.0, -3.051e-007
122.0, -3.550e-007
121.0, -4.097e-007
120.0, -4.626e-007
119.0, -5.195e-007
118.0, -5.745e-007
117.0, -6.335e-007
116.0, -6.895e-007
115.0, -7.507e-007
114.0, -8.096e-007
113.0, -8.718e-007
112.0, -9.332e-007
111.0, -9.977e-007
110.0, -1.061e-006
109.0, -1.127e-006
108.0, -1.192e-006
107.0, -1.259e-006
106.0, -1.326e-006
105.0, -1.395e-006
104.0, -1.463e-006
103.0, -1.533e-006
102.0, -1.602e-006
101.0, -1.674e-006
100.0, -1.744e-006
99.0, -1.815e-006
98.0, -1.886e-006
97.0, -1.958e-006
96.0, -2.030e-006
95.0, -2.102e-006
94.0, -2.173e-006
93.0, -2.245e-006
92.0, -2.317e-006
91.0, -2.388e-006
90.0, -2.460e-006
89.0, -2.530e-006
88.0, -2.601e-006
87.0, -2.671e-006
86.0, -2.740e-006
85.0, -2.808e-006
84.0, -2.876e-006
83.0, -2.942e-006
82.0, -3.008e-006
81.0, -3.070e-006
80.0, -3.135e-006
79.0, -3.196e-006
78.0, -3.257e-006
77.0, -3.316e-006
76.0, -3.374e-006
75.0, -3.429e-006
74.0, -3.485e-006
73.0, -3.536e-006
72.0, -3.589e-006
71.0, -3.637e-006
70.0, -3.686e-006
69.0, -3.730e-006
68.0, -3.776e-006
67.0, -3.817e-006
66.0, -3.857e-006
65.0, -3.894e-006
64.0, -3.931e-006
63.0, -3.964e-006
62.0, -3.997e-006
61.0, -4.025e-006
60.0, -4.055e-006
59.0, -4.079e-006
58.0, -4.104e-006
57.0, -4.125e-006
56.0, -4.146e-006
55.0, -4.163e-006
54.0, -4.180e-006
53.0, -4.193e-006
52.0, -4.206e-006
51.0, -4.215e-006
50.0, -4.224e-006
49.0, -4.229e-006
48.0, -4.235e-006
47.0, -4.236e-006
46.0, -4.239e-006
45.0, -4.237e-006
44.0, -4.237e-006
43.0, -4.232e-006
42.0, -4.229e-006
41.0, -4.221e-006
40.0, -4.215e-006
39.0, -4.205e-006
38.0, -4.197e-006
37.0, -4.185e-006
36.0, -4.173e-006
35.0, -4.160e-006
34.0, -4.146e-006
33.0, -4.130e-006
32.0, -4.116e-006
31.0, -4.099e-006
30.0, -4.082e-006
29.0, -4.064e-006
28.0, -4.046e-006
27.0, -4.026e-006
26.0, -4.007e-006
25.0, -3.986e-006
24.0, -3.966e-006
23.0, -3.944e-006
22.0, -3.923e-006
21.0, -3.900e-006
20.0, -3.878e-006
19.0, -3.855e-006
18.0, -3.833e-006
17.0, -3.809e-006
16.0, -3.787e-006
15.0, -3.763e-006
14.0, -3.740e-006
13.0, -3.716e-006
12.0, -3.693e-006
11.0, -3.670e-006
10.0, -3.647e-006
9.0, -3.623e-006
8.0, -3.600e-006
7.0, -3.576e-006
6.0, -3.553e-006
5.0, -3.529e-006
4.0, -3.507e-006
3.0, -3.492e-006
2.0, -3.475e-006
1.0, -3.454e-006
0.0, -3.435e-006
-1.0, -3.415e-006
-2.0, -3.395e-006
-3.0, -3.375e-006
-4.0, -3.346e-006
-5.0, -3.320e-006
-6.0, -3.297e-006
-7.0, -3.274e-006
-8.0, -3.253e-006
-9.0, -3.231e-006
-10.0, -3.210e-006
-11.0, -3.189e-006
-12.0, -3.169e-006
-13.0, -3.149e-006
-14.0, -3.130e-006
-15.0, -3.110e-006
-16.0, -3.091e-006
-17.0, -3.072e-006
-18.0, -3.053e-006
-19.0, -3.034e-006
-20.0, -3.016e-006
-21.0, -2.998e-006
-22.0, -2.981e-006
-23.0, -2.963e-006
-24.0, -2.947e-006
-25.0, -2.929e-006
-26.0, -2.913e-006
-27.0, -2.896e-006
-28.0, -2.880e-006
-29.0, -2.864e-006
-30.0, -2.849e-006
-31.0, -2.833e-006
-32.0, -2.819e-006
-33.0, -2.804e-006
-34.0, -2.790e-006
-35.0, -2.775e-006
-36.0, -2.761e-006
-37.0, -2.747e-006
-38.0, -2.734e-006
-39.0, -2.719e-006
-40.0, -2.707e-006
-41.0, -2.694e-006
-42.0, -2.681e-006
-43.0, -2.668e-006
-44.0, -2.656e-006
-45.0, -2.643e-006
-46.0, -2.631e-006
-47.0, -2.619e-006
-48.0, -2.608e-006
-49.0, -2.596e-006
-50.0, -2.585e-006
-51.0, -2.573e-006
-52.0, -2.563e-006
-53.0, -2.552e-006
-54.0, -2.541e-006
-55.0, -2.531e-006
-56.0, -2.521e-006
-57.0, -2.511e-006
-58.0, -2.502e-006
-59.0, -2.492e-006
-60.0, -2.484e-006
-61.0, -2.474e-006
-62.0, -2.466e-006
-63.0, -2.456e-006
-64.0, -2.448e-006
-65.0, -2.439e-006
-66.0, -2.431e-006
-67.0, -2.422e-006
-68.0, -2.413e-006
-69.0, -2.404e-006
-70.0, -2.396e-006
-71.0, -2.388e-006
-72.0, -2.381e-006
-73.0, -2.372e-006
-74.0, -2.366e-006
-75.0, -2.358e-006
-76.0, -2.351e-006
-77.0, -2.344e-006
-78.0, -2.338e-006
-79.0, -2.330e-006
-80.0, -2.324e-006
-81.0, -2.317e-006
-82.0, -2.311e-006
-83.0, -2.305e-006
-84.0, -2.299e-006
-85.0, -2.292e-006
-86.0, -2.286e-006
-87.0, -2.279e-006
-88.0, -2.274e-006
-89.0, -2.268e-006
-90.0, -2.263e-006
-91.0, -2.256e-006
-92.0, -2.252e-006
-93.0, -2.246e-006
-94.0, -2.241e-006
-95.0, -2.235e-006
-96.0, -2.231e-006
-97.0, -2.225e-006
-98.0, -2.221e-006
-99.0, -2.215e-006
-100.0, -2.211e-006
-101.0, -2.206e-006
-102.0, -2.202e-006
-103.0, -2.196e-006
-104.0, -2.193e-006
-105.0, -2.187e-006
-106.0, -2.184e-006
-107.0, -2.179e-006
-108.0, -2.176e-006
-109.0, -2.171e-006
-110.0, -2.168e-006
-111.0, -2.163e-006
-112.0, -2.160e-006
-113.0, -2.155e-006
-114.0, -2.152e-006
-115.0, -2.147e-006
-116.0, -2.145e-006
-117.0, -2.141e-006
-118.0, -2.138e-006
-119.0, -2.134e-006
-120.0, -2.132e-006
-121.0, -2.128e-006
-122.0, -2.126e-006
-123.0, -2.122e-006
-124.0, -2.120e-006
-125.0, -2.116e-006
-126.0, -2.115e-006
-127.0, -2.110e-006
-128.0, -2.109e-006
-129.0, -2.105e-006
-130.0, -2.103e-006
-131.0, -2.100e-006
-132.0, -2.098e-006
-133.0, -2.095e-006
-134.0, -2.094e-006
-135.0, -2.090e-006
-136.0, -2.089e-006
-137.0, -2.087e-006
-138.0, -2.085e-006
-139.0, -2.082e-006
-140.0, -2.081e-006
-141.0, -2.078e-006
-142.0, -2.078e-006
-143.0, -2.074e-006
-144.0, -2.074e-006
-145.0, -2.072e-006
-146.0, -2.072e-006
-147.0, -2.070e-006
-148.0, -2.069e-006
-149.0, -2.067e-006
-150.0, -2.067e-006
-151.0, -2.064e-006
-152.0, -2.065e-006
-153.0, -2.062e-006
-154.0, -2.062e-006
-155.0, -2.061e-006
-156.0, -2.061e-006
-157.0, -2.059e-006
-158.0, -2.060e-006
-159.0, -2.058e-006
-160.0, -2.059e-006
-161.0, -2.059e-006
-162.0, -2.059e-006
-163.0, -2.059e-006
-164.0, -2.059e-006
-165.0, -2.059e-006
-166.0, -2.060e-006
-167.0, -2.059e-006
-168.0, -2.061e-006
-169.0, -2.060e-006
-170.0, -2.062e-006
-171.0, -2.062e-006
-172.0, -2.064e-006
-173.0, -2.065e-006
-174.0, -2.067e-006
-175.0, -2.067e-006
-176.0, -2.070e-006
-177.0, -2.071e-006
-178.0, -2.073e-006
-179.0, -2.074e-006
-180.0, -2.077e-006
-181.0, -2.078e-006
-182.0, -2.081e-006
-183.0, -2.082e-006
-184.0, -2.086e-006
-185.0, -2.088e-006
-186.0, -2.092e-006
-187.0, -2.093e-006
-188.0, -2.098e-006
-189.0, -2.100e-006
-190.0, -2.104e-006
-191.0, -2.106e-006
-192.0, -2.111e-006
-193.0, -2.114e-006
-194.0, -2.119e-006
-195.0, -2.123e-006
-196.0, -2.128e-006
-197.0, -2.132e-006
-198.0, -2.138e-006
-199.0, -2.142e-006
-200.0, -2.149e-006
-201.0, -2.154e-006
-202.0, -2.161e-006
-203.0, -2.166e-006
-204.0, -2.173e-006
-205.0, -2.179e-006
-206.0, -2.187e-006
-207.0, -2.192e-006
-208.0, -2.201e-006
-209.0, -2.207e-006
-210.0, -2.216e-006
-211.0, -2.223e-006
-212.0, -2.233e-006
-213.0, -2.239e-006
-214.0, -2.249e-006
-215.0, -2.256e-006
-216.0, -2.267e-006
-217.0, -2.274e-006
-218.0, -2.285e-006
-219.0, -2.293e-006
-220.0, -2.305e-006
-221.0, -2.314e-006
-222.0, -2.326e-006
-223.0, -2.335e-006
-224.0, -2.348e-006
-225.0, -2.358e-006
-226.0, -2.371e-006
-227.0, -2.380e-006
-228.0, -2.393e-006
-229.0, -2.403e-006
-230.0, -2.417e-006
-231.0, -2.427e-006
-232.0, -2.441e-006
-233.0, -2.453e-006
-234.0, -2.467e-006
-235.0, -2.479e-006
-236.0, -2.493e-006
-237.0, -2.504e-006
-238.0, -2.519e-006
-239.0, -2.531e-006
-240.0, -2.546e-006
-241.0, -2.559e-006
-242.0, -2.574e-006
-243.0, -2.587e-006
-244.0, -2.602e-006
-245.0, -2.615e-006
-246.0, -2.631e-006
-247.0, -2.643e-006
-248.0, -2.659e-006
-249.0, -2.672e-006
-250.0, -2.689e-006
-251.0, -2.701e-006
-252.0, -2.718e-006
-253.0, -2.731e-006
-254.0, -2.747e-006
-255.0, -2.760e-006
-256.0, -2.777e-006
-257.0, -2.790e-006
-258.0, -2.807e-006
-259.0, -2.820e-006
-260.0, -2.837e-006
-261.0, -2.850e-006
-262.0, -2.866e-006
-263.0, -2.879e-006
-264.0, -2.896e-006
-265.0, -2.909e-006
-266.0, -2.926e-006
-267.0, -2.938e-006
-268.0, -2.955e-006
-269.0, -2.968e-006
-270.0, -2.985e-006
-271.0, -2.997e-006
-272.0, -3.014e-006
-273.0, -3.026e-006
-274.0, -3.042e-006
-275.0, -3.054e-006
-276.0, -3.070e-006
-277.0, -3.082e-006
-278.0, -3.098e-006
-279.0, -3.109e-006
-280.0, -3.124e-006
-281.0, -3.135e-006
-282.0, -3.150e-006
-283.0, -3.161e-006
-284.0, -3.176e-006
-285.0, -3.186e-006
-286.0, -3.200e-006
-287.0, -3.209e-006
-288.0, -3.224e-006
-289.0, -3.233e-006
-290.0, -3.247e-006
-291.0, -3.255e-006
-292.0, -3.268e-006
-293.0, -3.276e-006
-294.0, -3.289e-006
-295.0, -3.296e-006
-296.0, -3.308e-006
-297.0, -3.314e-006
-298.0, -3.326e-006
-299.0, -3.332e-006
-300.0, -3.342e-006
-301.0, -3.347e-006
-302.0, -3.357e-006
-303.0, -3.361e-006
-304.0, -3.372e-006
-305.0, -3.375e-006
-306.0, -3.384e-006
-307.0, -3.388e-006
-308.0, -3.396e-006
-309.0, -3.399e-006
-310.0, -3.407e-006
-311.0, -3.408e-006
-312.0, -3.416e-006
-313.0, -3.418e-006
-314.0, -3.424e-006
-315.0, -3.426e-006
-316.0, -3.431e-006
-317.0, -3.432e-006
-318.0, -3.437e-006
-319.0, -3.436e-006
-320.0, -3.442e-006
-321.0, -3.441e-006
-322.0, -3.445e-006
-323.0, -3.444e-006
-324.0, -3.448e-006
-325.0, -3.447e-006
-326.0, -3.451e-006
-327.0, -3.448e-006
-328.0, -3.452e-006
-329.0, -3.449e-006
-330.0, -3.452e-006
-331.0, -3.449e-006
-332.0, -3.451e-006
-333.0, -3.448e-006
-334.0, -3.450e-006
-335.0, -3.446e-006
-336.0, -3.448e-006
-337.0, -3.444e-006
-338.0, -3.445e-006
-339.0, -3.441e-006
-340.0, -3.442e-006
-341.0, -3.437e-006
-342.0, -3.438e-006
-343.0, -3.433e-006
-344.0, -3.434e-006
-345.0, -3.429e-006
-346.0, -3.430e-006
-347.0, -3.425e-006
-348.0, -3.425e-006
-349.0, -3.419e-006
-350.0, -3.420e-006
-351.0, -3.414e-006
-352.0, -3.414e-006
-353.0, -3.409e-006
-354.0, -3.409e-006
-355.0, -3.403e-006
-356.0, -3.403e-006
-357.0, -3.397e-006
-358.0, -3.397e-006
-359.0, -3.391e-006
-360.0, -3.391e-006
-361.0, -3.385e-006
-362.0, -3.385e-006
-363.0, -3.379e-006
-364.0, -3.379e-006
-365.0, -3.372e-006
-366.0, -3.371e-006
-367.0, -3.364e-006
-368.0, -3.364e-006
-369.0, -3.358e-006
-370.0, -3.358e-006
-371.0, -3.351e-006
-372.0, -3.351e-006
-373.0, -3.344e-006
-374.0, -3.344e-006
-375.0, -3.337e-006
-376.0, -3.337e-006
-377.0, -3.330e-006
-378.0, -3.330e-006
-379.0, -3.323e-006
-380.0, -3.323e-006
-381.0, -3.316e-006
-382.0, -3.316e-006
-383.0, -3.309e-006
-384.0, -3.309e-006
-385.0, -3.302e-006
-386.0, -3.302e-006
-387.0, -3.295e-006
-388.0, -3.295e-006
-389.0, -3.288e-006
-390.0, -3.288e-006
-391.0, -3.281e-006
-392.0, -3.281e-006
-393.0, -3.274e-006
-394.0, -3.274e-006
-395.0, -3.267e-006
-396.0, -3.267e-006
-397.0, -3.260e-006
-398.0, -3.260e-006
-399.0, -3.253e-006
-400.0, -3.253e-006
-401.0, -3.247e-006
-402.0, -3.247e-006
-403.0, -3.241e-006
-404.0, -3.241e-006
-405.0, -3.234e-006
-406.0, -3.234e-006
-407.0, -3.229e-006
-408.0, -3.230e-006
-409.0, -3.223e-006
-410.0, -3.224e-006
-411.0, -3.217e-006
-412.0, -3.218e-006
-413.0, -3.211e-006
-414.0, -3.210e-006
-415.0, -3.203e-006
-416.0, -3.204e-006
-417.0, -3.196e-006
-418.0, -3.197e-006
-419.0, -3.190e-006
-420.0, -3.190e-006
-421.0, -3.183e-006
-422.0, -3.183e-006
-423.0, -3.176e-006
-424.0, -3.177e-006
-425.0, -3.170e-006
-426.0, -3.171e-006
-427.0, -3.164e-006
-428.0, -3.165e-006
-429.0, -3.158e-006
-430.0, -3.158e-006
-431.0, -3.151e-006
-432.0, -3.151e-006
-433.0, -3.144e-006
-434.0, -3.145e-006
-435.0, -3.138e-006
-436.0, -3.139e-006
-437.0, -3.132e-006
-438.0, -3.132e-006
-439.0, -3.125e-006
-440.0, -3.127e-006
-441.0, -3.119e-006
-442.0, -3.121e-006
-443.0, -3.114e-006
-444.0, -3.114e-006
-445.0, -3.109e-006
-446.0, -3.109e-006
-447.0, -3.103e-006
-448.0, -3.104e-006
-449.0, -3.097e-006
-450.0, -3.099e-006
-451.0, -3.093e-006
-452.0, -3.093e-006
-453.0, -3.087e-006
-454.0, -3.088e-006
-455.0, -3.081e-006
-456.0, -3.083e-006
-457.0, -3.075e-006
-458.0, -3.077e-006
-459.0, -3.071e-006
-460.0, -3.071e-006
-461.0, -3.065e-006
-462.0, -3.066e-006
-463.0, -3.059e-006
-464.0, -3.061e-006
-465.0, -3.055e-006
-466.0, -3.056e-006
-467.0, -3.050e-006
-468.0, -3.051e-006
-469.0, -3.045e-006
-470.0, -3.047e-006
-471.0, -3.040e-006
-472.0, -3.042e-006
-473.0, -3.037e-006
-474.0, -3.038e-006
-475.0, -3.032e-006
-476.0, -3.033e-006
-477.0, -3.028e-006
-478.0, -3.029e-006
-479.0, -3.022e-006
-480.0, -3.024e-006
-481.0, -3.018e-006
-482.0, -3.020e-006
-483.0, -3.015e-006
-484.0, -3.015e-006
-485.0, -3.010e-006
-486.0, -3.012e-006
-487.0, -3.006e-006
-488.0, -3.008e-006
-489.0, -3.002e-006
-490.0, -3.003e-006
-491.0, -2.998e-006
-492.0, -3.000e-006
-493.0, -2.994e-006
-494.0, -2.996e-006
-495.0, -2.990e-006
-496.0, -2.992e-006
-497.0, -2.986e-006
-498.0, -2.952e-006
-499.0, -2.937e-006
-500.0, -2.917e-006
*
Segment = 2
Positive
Number of Data Points = 800
#
-499.0, -2.759e-006
-498.0, -2.641e-006
-497.0, -2.589e-006
-496.0, -2.537e-006
-495.0, -2.477e-006
-494.0, -2.436e-006
-493.0, -2.393e-006
-492.0, -2.360e-006
-491.0, -2.321e-006
-490.0, -2.292e-006
-489.0, -2.257e-006
-488.0, -2.230e-006
-487.0, -2.198e-006
-486.0, -2.173e-006
-485.0, -2.142e-006
-484.0, -2.120e-006
-483.0, -2.090e-006
-482.0, -2.069e-006
-481.0, -2.041e-006
-480.0, -2.020e-006
-479.0, -1.994e-006
-478.0, -1.975e-006
-477.0, -1.949e-006
-476.0, -1.931e-006
-475.0, -1.906e-006
-474.0, -1.889e-006
-473.0, -1.866e-006
-472.0, -1.849e-006
-471.0, -1.826e-006
-470.0, -1.809e-006
-469.0, -1.787e-006
-468.0, -1.771e-006
-467.0, -1.749e-006
-466.0, -1.733e-006
-465.0, -1.712e-006
-464.0, -1.697e-006
-463.0, -1.677e-006
-462.0, -1.663e-006
-461.0, -1.643e-006
-460.0, -1.629e-006
-459.0, -1.609e-006
-458.0, -1.596e-006
-457.0, -1.576e-006
-456.0, -1.563e-006
-455.0, -1.544e-006
-454.0, -1.532e-006
-453.0, -1.513e-006
-452.0, -1.501e-006
-451.0, -1.483e-006
-450.0, -1.471e-006
-449.0, -1.453e-006
-448.0, -1.441e-006
-447.0, -1.424e-006
-446.0, -1.413e-006
-445.0, -1.395e-006
-444.0, -1.384e-006
-443.0, -1.367e-006
-442.0, -1.356e-006
-441.0, -1.340e-006
-440.0, -1.329e-006
-439.0, -1.312e-006
-438.0, -1.302e-006
-437.0, -1.285e-006
-436.0, -1.275e-006
-435.0, -1.259e-006
-434.0, -1.249e-006
-433.0, -1.234e-006
-432.0, -1.224e-006
-431.0, -1.208e-006
-430.0, -1.199e-006
-429.0, -1.184e-006
-428.0, -1.174e-006
-427.0, -1.159e-006
-426.0, -1.149e-006
-425.0, -1.134e-006
-424.0, -1.125e-006
-423.0, -1.110e-006
-422.0, -1.101e-006
-421.0, -1.087e-006
-420.0, -1.078e-006
-419.0, -1.064e-006
-418.0, -1.055e-006
-417.0, -1.040e-006
-416.0, -1.032e-006
-415.0, -1.018e-006
-414.0, -1.009e-006
-413.0, -9.957e-007
-412.0, -9.855e-007
-411.0, -9.713e-007
-410.0, -9.628e-007
-409.0, -9.488e-007
-408.0, -9.406e-007
-407.0, -9.274e-007
-406.0, -9.187e-007
-405.0, -9.072e-007
-404.0, -9.000e-007
-403.0, -8.869e-007
-402.0, -8.792e-007
-401.0, -8.661e-007
-400.0, -8.588e-007
-399.0, -8.463e-007
-398.0, -8.384e-007
-397.0, -8.252e-007
-396.0, -8.177e-007
-395.0, -8.051e-007
-394.0, -7.978e-007
-393.0, -7.849e-007
-392.0, -7.774e-007
-391.0, -7.655e-007
-390.0, -7.578e-007
-389.0, -7.456e-007
-388.0, -7.383e-007
-387.0, -7.260e-007
-386.0, -7.190e-007
-385.0, -7.070e-007
-384.0, -6.999e-007
-383.0, -6.887e-007
-382.0, -6.812e-007
-381.0, -6.698e-007
-380.0, -6.631e-007
-379.0, -6.514e-007
-378.0, -6.446e-007
-377.0, -6.327e-007
-376.0, -6.258e-007
-375.0, -6.152e-007
-374.0, -6.081e-007
-373.0, -5.971e-007
-372.0, -5.904e-007
-371.0, -5.790e-007
-370.0, -5.725e-007
-369.0, -5.613e-007
-368.0, -5.539e-007
-367.0, -5.432e-007
-366.0, -5.355e-007
-365.0, -5.246e-007
-364.0, -5.175e-007
-363.0, -5.064e-007
-362.0, -4.992e-007
-361.0, -4.884e-007
-360.0, -4.811e-007
-359.0, -4.705e-007
-358.0, -4.630e-007
-357.0, -4.522e-007
-356.0, -4.452e-007
-355.0, -4.344e-007
-354.0, -4.276e-007
-353.0, -4.172e-007
-352.0, -4.096e-007
-351.0, -3.998e-007
-350.0, -3.929e-007
-349.0, -3.824e-007
-348.0, -3.757e-007
-347.0, -3.648e-007
-346.0, -3.577e-007
-345.0, -3.479e-007
-344.0, -3.403e-007
-343.0, -3.299e-007
-342.0, -3.223e-007
-341.0, -3.114e-007
-340.0, -3.042e-007
-339.0, -2.937e-007
-338.0, -2.859e-007
-337.0, -2.754e-007
-336.0, -2.676e-007
-335.0, -2.574e-007
-334.0, -2.498e-007
-333.0, -2.392e-007
-332.0, -2.316e-007
-331.0, -2.215e-007
-330.0, -2.136e-007
-329.0, -2.037e-007
-328.0, -1.961e-007
-327.0, -1.859e-007
-326.0, -1.777e-007
-325.0, -1.674e-007
-324.0, -1.593e-007
-323.0, -1.491e-007
-322.0, -1.408e-007
-321.0, -1.302e-007
-320.0, -1.220e-007
-319.0, -1.116e-007
-318.0, -1.025e-007
-317.0, -9.181e-008
-316.0, -8.331e-008
-315.0, -7.259e-008
-314.0, -6.369e-008
-313.0, -5.258e-008
-312.0, -4.390e-008
-311.0, -3.348e-008
-310.0, -2.389e-008
-309.0, -1.286e-008
-308.0, -3.705e-009
-307.0, +7.019e-009
-306.0, +1.661e-008
-305.0, +2.755e-008
-304.0, +3.736e-008
-303.0, +4.857e-008
-302.0, +5.868e-008
-301.0, +7.045e-008
-300.0, +8.087e-008
-299.0, +9.225e-008
-298.0, +1.025e-007
-297.0, +1.140e-007
-296.0, +1.239e-007
-295.0, +1.354e-007
-294.0, +1.456e-007
-293.0, +1.569e-007
-292.0, +1.674e-007
-291.0, +1.792e-007
-290.0, +1.901e-007
-289.0, +2.024e-007
-288.0, +2.131e-007
-287.0, +2.253e-007
-286.0, +2.366e-007
-285.0, +2.488e-007
-284.0, +2.601e-007
-283.0, +2.720e-007
-282.0, +2.833e-007
-281.0, +2.956e-007
-280.0, +3.073e-007
-279.0, +3.200e-007
-278.0, +3.322e-007
-277.0, +3.450e-007
-276.0, +3.574e-007
-275.0, +3.704e-007
-274.0, +3.829e-007
-273.0, +3.960e-007
-272.0, +4.081e-007
-271.0, +4.208e-007
-270.0, +4.332e-007
-269.0, +4.459e-007
-268.0, +4.587e-007
-267.0, +4.714e-007
-266.0, +4.838e-007
-265.0, +4.973e-007
-264.0, +5.104e-007
-263.0, +5.234e-007
-262.0, +5.367e-007
-261.0, +5.499e-007
-260.0, +5.631e-007
-259.0, +5.766e-007
-258.0, +5.892e-007
-257.0, +6.022e-007
-256.0, +6.160e-007
-255.0, +6.295e-007
-254.0, +6.428e-007
-253.0, +6.567e-007
-252.0, +6.703e-007
-251.0, +6.841e-007
-250.0, +6.977e-007
-249.0, +7.113e-007
-248.0, +7.249e-007
-247.0, +7.383e-007
-246.0, +7.523e-007
-245.0, +7.659e-007
-244.0, +7.799e-007
-243.0, +7.938e-007
-242.0, +8.077e-007
-241.0, +8.216e-007
-240.0, +8.358e-007
-239.0, +8.494e-007
-238.0, +8.637e-007
-237.0, +8.774e-007
-236.0, +8.913e-007
-235.0, +9.050e-007
-234.0, +9.184e-007
-233.0, +9.318e-007
-232.0, +9.457e-007
-231.0, +9.585e-007
-230.0, +9.731e-007
-229.0, +9.870e-007
-228.0, +1.001e-006
-227.0, +1.015e-006
-226.0, +1.029e-006
-225.0, +1.043e-006
-224.0, +1.058e-006
-223.0, +1.070e-006
-222.0, +1.084e-006
-221.0, +1.097e-006
-220.0, +1.111e-006
-219.0, +1.125e-006
-218.0, +1.139e-006
-217.0, +1.152e-006
-216.0, +1.166e-006
-215.0, +1.178e-006
-214.0, +1.193e-006
-213.0, +1.206e-006
-212.0, +1.220e-006
-211.0, +1.232e-006
-210.0, +1.245e-006
-209.0, +1.258e-006
-208.0, +1.271e-006
-207.0, +1.283e-006
-206.0, +1.297e-006
-205.0, +1.309e-006
-204.0, +1.323e-006
-203.0, +1.335e-006
-202.0, +1.349e-006
-201.0, +1.361e-006
-200.0, +1.374e-006
-199.0, +1.386e-006
-198.0, +1.399e-006
-197.0, +1.410e-006
-196.0, +1.423e-006
-195.0, +1.434e-006
-194.0, +1.446e-006
-193.0, +1.457e-006
-192.0, +1.469e-006
-191.0, +1.479e-006
-190.0, +1.492e-006
-189.0, +1.503e-006
-188.0, +1.515e-006
-187.0, +1.526e-006
-186.0, +1.538e-006
-185.0, +1.548e-006
-184.0, +1.560e-006
-183.0, +1.569e-006
-182.0, +1.581e-006
-181.0, +1.590e-006
-180.0, +1.601e-006
-179.0, +1.610e-006
-178.0, +1.621e-006
-177.0, +1.630e-006
-176.0, +1.641e-006
-175.0, +1.649e-006
-174.0, +1.660e-006
-173.0, +1.668e-006
-172.0, +1.679e-006
-171.0, +1.687e-006
-170.0, +1.697e-006
-169.0, +1.705e-006
-168.0, +1.714e-006
-167.0, +1.721e-006
-166.0, +1.730e-006
-165.0, +1.737e-006
-164.0, +1.746e-006
-163.0, +1.753e-006
-162.0, +1.762e-006
-161.0, +1.770e-006
-160.0, +1.779e-006
-159.0, +1.786e-006
-158.0, +1.794e-006
-157.0, +1.800e-006
-156.0, +1.808e-006
-155.0, +1.814e-006
-154.0, +1.822e-006
-153.0, +1.828e-006
-152.0, +1.835e-006
-151.0, +1.840e-006
-150.0, +1.848e-006
-149.0, +1.854e-006
-148.0, +1.861e-006
-147.0, +1.866e-006
-146.0, +1.873e-006
-145.0, +1.878e-006
-144.0, +1.885e-006
-143.0, +1.890e-006
-142.0, +1.896e-006
-141.0, +1.900e-006
-140.0, +1.907e-006
-139.0, +1.911e-006
-138.0, +1.917e-006
-137.0, +1.921e-006
-136.0, +1.927e-006
-135.0, +1.931e-006
-134.0, +1.937e-006
-133.0, +1.940e-006
-132.0, +1.946e-006
-131.0, +1.950e-006
-130.0, +1.955e-006
-129.0, +1.958e-006
-128.0, +1.963e-006
-127.0, +1.966e-006
-126.0, +1.971e-006
-125.0, +1.974e-006
-124.0, +1.979e-006
-123.0, +1.982e-006
-122.0, +1.987e-006
-121.0, +1.990e-006
-120.0, +1.995e-006
-119.0, +1.997e-006
-118.0, +2.002e-006
-117.0, +2.004e-006
-116.0, +2.008e-006
-115.0, +2.011e-006
-114.0, +2.015e-006
-113.0, +2.017e-006
-112.0, +2.021e-006
-111.0, +2.022e-006
-110.0, +2.027e-006
-109.0, +2.028e-006
-108.0, +2.032e-006
-107.0, +2.034e-006
-106.0, +2.038e-006
-105.0, +2.040e-006
-104.0, +2.044e-006
-103.0, +2.046e-006
-102.0, +2.050e-006
-101.0, +2.052e-006
-100.0, +2.055e-006
-99.0, +2.058e-006
-98.0, +2.061e-006
-97.0, +2.063e-006
-96.0, +2.067e-006
-95.0, +2.068e-006
-94.0, +2.072e-006
-93.0, +2.074e-006
-92.0, +2.077e-006
-91.0, +2.079e-006
-90.0, +2.083e-006
-89.0, +2.083e-006
-88.0, +2.087e-006
-87.0, +2.088e-006
-86.0, +2.092e-006
-85.0, +2.093e-006
-84.0, +2.097e-006
-83.0, +2.099e-006
-82.0, +2.103e-006
-81.0, +2.105e-006
-80.0, +2.109e-006
-79.0, +2.111e-006
-78.0, +2.115e-006
-77.0, +2.116e-006
-76.0, +2.120e-006
-75.0, +2.122e-006
-74.0, +2.126e-006
-73.0, +2.127e-006
-72.0, +2.131e-006
-71.0, +2.133e-006
-70.0, +2.137e-006
-69.0, +2.139e-006
-68.0, +2.144e-006
-67.0, +2.146e-006
-66.0, +2.151e-006
-65.0, +2.153e-006
-64.0, +2.158e-006
-63.0, +2.160e-006
-62.0, +2.165e-006
-61.0, +2.167e-006
-60.0, +2.173e-006
-59.0, +2.175e-006
-58.0, +2.181e-006
-57.0, +2.183e-006
-56.0, +2.189e-006
-55.0, +2.192e-006
-54.0, +2.197e-006
-53.0, +2.200e-006
-52.0, +2.206e-006
-51.0, +2.209e-006
-50.0, +2.215e-006
-49.0, +2.218e-006
-48.0, +2.225e-006
-47.0, +2.228e-006
-46.0, +2.236e-006
-45.0, +2.240e-006
-44.0, +2.247e-006
-43.0, +2.251e-006
-42.0, +2.259e-006
-41.0, +2.263e-006
-40.0, +2.271e-006
-39.0, +2.275e-006
-38.0, +2.283e-006
-37.0, +2.288e-006
-36.0, +2.297e-006
-35.0, +2.302e-006
-34.0, +2.311e-006
-33.0, +2.317e-006
-32.0, +2.327e-006
-31.0, +2.333e-006
-30.0, +2.343e-006
-29.0, +2.350e-006
-28.0, +2.361e-006
-27.0, +2.368e-006
-26.0, +2.379e-006
-25.0, +2.386e-006
-24.0, +2.398e-006
-23.0, +2.405e-006
-22.0, +2.418e-006
-21.0, +2.426e-006
-20.0, +2.439e-006
-19.0, +2.447e-006
-18.0, +2.461e-006
-17.0, +2.470e-006
-16.0, +2.484e-006
-15.0, +2.494e-006
-14.0, +2.509e-006
-13.0, +2.520e-006
-12.0, +2.536e-006
-11.0, +2.548e-006
-10.0, +2.564e-006
-9.0, +2.576e-006
-8.0, +2.594e-006
-7.0, +2.607e-006
-6.0, +2.626e-006
-5.0, +2.639e-006
-4.0, +2.659e-006
-3.0, +2.673e-006
-2.0, +2.701e-006
-1.0, +2.720e-006
0.0, +2.745e-006
1.0, +2.764e-006
2.0, +2.790e-006
3.0, +2.810e-006
4.0, +2.837e-006
5.0, +2.851e-006
6.0, +2.874e-006
7.0, +2.893e-006
8.0, +2.919e-006
9.0, +2.939e-006
10.0, +2.968e-006
11.0, +2.990e-006
12.0, +3.021e-006
13.0, +3.044e-006
14.0, +3.077e-006
15.0, +3.102e-006
16.0, +3.136e-006
17.0, +3.162e-006
18.0, +3.199e-006
19.0, +3.226e-006
20.0, +3.264e-006
21.0, +3.294e-006
22.0, +3.334e-006
23.0, +3.365e-006
24.0, +3.407e-006
25.0, +3.439e-006
26.0, +3.485e-006
27.0, +3.520e-006
28.0, +3.567e-006
29.0, +3.604e-006
30.0, +3.653e-006
31.0, +3.692e-006
32.0, +3.744e-006
33.0, +3.784e-006
34.0, +3.839e-006
35.0, +3.881e-006
36.0, +3.938e-006
37.0, +3.983e-006
38.0, +4.042e-006
39.0, +4.089e-006
40.0, +4.151e-006
41.0, +4.199e-006
42.0, +4.264e-006
43.0, +4.314e-006
44.0, +4.380e-006
45.0, +4.433e-006
46.0, +4.500e-006
47.0, +4.554e-006
48.0, +4.625e-006
49.0, +4.679e-006
50.0, +4.751e-006
51.0, +4.807e-006
52.0, +4.881e-006
53.0, +4.939e-006
54.0, +5.015e-006
55.0, +5.073e-006
56.0, +5.150e-006
57.0, +5.209e-006
58.0, +5.287e-006
59.0, +5.348e-006
60.0, +5.426e-006
61.0, +5.486e-006
62.0, +5.565e-006
63.0, +5.625e-006
64.0, +5.705e-006
65.0, +5.765e-006
66.0, +5.844e-006
67.0, +5.905e-006
68.0, +5.984e-006
69.0, +6.044e-006
70.0, +6.121e-006
71.0, +6.179e-006
72.0, +6.256e-006
73.0, +6.312e-006
74.0, +6.388e-006
75.0, +6.442e-006
76.0, +6.515e-006
77.0, +6.568e-006
78.0, +6.640e-006
79.0, +6.689e-006
80.0, +6.759e-006
81.0, +6.806e-006
82.0, +6.872e-006
83.0, +6.917e-006
84.0, +6.980e-006
85.0, +7.022e-006
86.0, +7.082e-006
87.0, +7.120e-006
88.0, +7.176e-006
89.0, +7.209e-006
90.0, +7.262e-006
91.0, +7.292e-006
92.0, +7.341e-006
93.0, +7.367e-006
94.0, +7.412e-006
95.0, +7.434e-006
96.0, +7.475e-006
97.0, +7.495e-006
98.0, +7.532e-006
99.0, +7.548e-006
100.0, +7.581e-006
101.0, +7.592e-006
102.0, +7.621e-006
103.0, +7.629e-006
104.0, +7.653e-006
105.0, +7.658e-006
106.0, +7.678e-006
107.0, +7.678e-006
108.0, +7.695e-006
109.0, +7.692e-006
110.0, +7.705e-006
111.0, +7.700e-006
112.0, +7.709e-006
113.0, +7.700e-006
114.0, +7.706e-006
115.0, +7.694e-006
116.0, +7.698e-006
117.0, +7.684e-006
118.0, +7.685e-006
119.0, +7.668e-006
120.0, +7.665e-006
121.0, +7.648e-006
122.0, +7.644e-006
123.0, +7.623e-006
124.0, +7.617e-006
125.0, +7.594e-006
126.0, +7.585e-006
127.0, +7.562e-006
128.0, +7.552e-006
129.0, +7.527e-006
130.0, +7.516e-006
131.0, +7.490e-006
132.0, +7.478e-006
133.0, +7.451e-006
134.0, +7.437e-006
135.0, +7.410e-006
136.0, +7.395e-006
137.0, +7.367e-006
138.0, +7.352e-006
139.0, +7.323e-006
140.0, +7.308e-006
141.0, +7.279e-006
142.0, +7.262e-006
143.0, +7.233e-006
144.0, +7.216e-006
145.0, +7.187e-006
146.0, +7.170e-006
147.0, +7.140e-006
148.0, +7.123e-006
149.0, +7.094e-006
150.0, +7.076e-006
151.0, +7.048e-006
152.0, +7.030e-006
153.0, +7.000e-006
154.0, +6.984e-006
155.0, +6.955e-006
156.0, +6.938e-006
157.0, +6.910e-006
158.0, +6.893e-006
159.0, +6.866e-006
160.0, +6.850e-006
161.0, +6.822e-006
162.0, +6.807e-006
163.0, +6.779e-006
164.0, +6.763e-006
165.0, +6.736e-006
166.0, +6.720e-006
167.0, +6.694e-006
168.0, +6.679e-006
169.0, +6.653e-006
170.0, +6.639e-006
171.0, +6.614e-006
172.0, +6.600e-006
173.0, +6.575e-006
174.0, +6.561e-006
175.0, +6.537e-006
176.0, +6.523e-006
177.0, +6.500e-006
178.0, +6.487e-006
179.0, +6.464e-006
180.0, +6.452e-006
181.0, +6.429e-006
182.0, +6.417e-006
183.0, +6.395e-006
184.0, +6.383e-006
185.0, +6.362e-006
186.0, +6.350e-006
187.0, +6.329e-006
188.0, +6.318e-006
189.0, +6.298e-006
190.0, +6.287e-006
191.0, +6.267e-006
192.0, +6.256e-006
193.0, +6.236e-006
194.0, +6.227e-006
195.0, +6.208e-006
196.0, +6.198e-006
197.0, +6.180e-006
198.0, +6.171e-006
199.0, +6.154e-006
200.0, +6.145e-006
201.0, +6.126e-006
202.0, +6.119e-006
203.0, +6.102e-006
204.0, +6.094e-006
205.0, +6.077e-006
206.0, +6.069e-006
207.0, +6.053e-006
208.0, +6.046e-006
209.0, +6.029e-006
210.0, +6.022e-006
211.0, +6.006e-006
212.0, +5.998e-006
213.0, +5.983e-006
214.0, +5.976e-006
215.0, +5.961e-006
216.0, +5.955e-006
217.0, +5.939e-006
218.0, +5.934e-006
219.0, +5.919e-006
220.0, +5.913e-006
221.0, +5.899e-006
222.0, +5.893e-006
223.0, +5.879e-006
224.0, +5.875e-006
225.0, +5.861e-006
226.0, +5.856e-006
227.0, +5.843e-006
228.0, +5.838e-006
229.0, +5.824e-006
230.0, +5.820e-006
231.0, +5.807e-006
232.0, +5.803e-006
233.0, +5.790e-006
234.0, +5.787e-006
235.0, +5.775e-006
236.0, +5.770e-006
237.0, +5.758e-006
238.0, +5.754e-006
239.0, +5.741e-006
240.0, +5.738e-006
241.0, +5.726e-006
242.0, +5.722e-006
243.0, +5.711e-006
244.0, +5.708e-006
245.0, +5.696e-006
246.0, +5.693e-006
247.0, +5.682e-006
248.0, +5.678e-006
249.0, +5.668e-006
250.0, +5.665e-006
251.0, +5.654e-006
252.0, +5.651e-006
253.0, +5.640e-006
254.0, +5.638e-006
255.0, +5.628e-006
256.0, +5.625e-006
257.0, +5.614e-006
258.0, +5.612e-006
259.0, +5.602e-006
260.0, +5.600e-006
261.0, +5.590e-006
262.0, +5.588e-006
263.0, +5.579e-006
264.0, +5.576e-006
265.0, +5.567e-006
266.0, +5.565e-006
267.0, +5.555e-006
268.0, +5.554e-006
269.0, +5.544e-006
270.0, +5.543e-006
271.0, +5.534e-006
272.0, +5.532e-006
273.0, +5.523e-006
274.0, +5.521e-006
275.0, +5.512e-006
276.0, +5.511e-006
277.0, +5.502e-006
278.0, +5.501e-006
279.0, +5.492e-006
280.0, +5.491e-006
281.0, +5.483e-006
282.0, +5.483e-006
283.0, +5.474e-006
284.0, +5.474e-006
285.0, +5.465e-006
286.0, +5.465e-006
287.0, +5.457e-006
288.0, +5.456e-006
289.0, +5.448e-006
290.0, +5.448e-006
291.0, +5.440e-006
292.0, +5.440e-006
293.0, +5.432e-006
294.0, +5.432e-006
295.0, +5.425e-006
296.0, +5.425e-006
297.0, +5.417e-006
298.0, +5.412e-006
299.0, +5.413e-006
300.0, +5.395e-006
*
**
