# Supplementary material for: DFT and CV data of 4-phenyl-substituted dichloro(bis{2-[1-(phenyl)-1H-1,2,3-triazol-4-yl-κN3]pyridine-κN})iron(II) coordination compounds
Source: Data Brief. 2018 Oct 27;21:1458–71. doi: 10.1016/j.dib.2018.10.085 (PMC6234228; doi:10.1016/j.dib.2018.10.085)
Supplement: Supplementary file 4 — Supplementary material. [file mmc4.zip › Fe_CV_raw_data/FeL4-2/150_01.TXT]

Date: 11-Apr-2017
Time: 11:37:23
Label: 
Cyclic Voltammetry

Exp. Conditions:
Init E (mV) = 0
High E (mV) = 0
Low E (mV) = -500
Init P/N = N
V (mV/sec) = 150
Number of Segments = 2
Sample Interval (mV) = 1
Quiet Time (sec) = 10
Sensitivity (A/V) = 1E-6

2 Sets of Data
Total Number of Data Points = 1000
##
Potential (mV), Current (A)

Segment = 1
Negative
Number of Data Points = 500
#
-1.0, +5.286e-007
-2.0, +4.691e-007
-3.0, +4.371e-007
-4.0, +4.128e-007
-5.0, +3.801e-007
-6.0, +3.594e-007
-7.0, +3.398e-007
-8.0, +3.187e-007
-9.0, +3.027e-007
-10.0, +2.863e-007
-11.0, +2.677e-007
-12.0, +2.543e-007
-13.0, +2.393e-007
-14.0, +2.229e-007
-15.0, +2.108e-007
-16.0, +1.972e-007
-17.0, +1.815e-007
-18.0, +1.705e-007
-19.0, +1.581e-007
-20.0, +1.432e-007
-21.0, +1.322e-007
-22.0, +1.207e-007
-23.0, +1.071e-007
-24.0, +9.622e-008
-25.0, +8.480e-008
-26.0, +7.132e-008
-27.0, +6.151e-008
-28.0, +5.118e-008
-29.0, +3.775e-008
-30.0, +2.808e-008
-31.0, +1.879e-008
-32.0, +5.624e-009
-33.0, -3.967e-009
-34.0, -1.334e-008
-35.0, -2.594e-008
-36.0, -3.475e-008
-37.0, -4.351e-008
-38.0, -5.559e-008
-39.0, -6.426e-008
-40.0, -7.342e-008
-41.0, -8.571e-008
-42.0, -9.417e-008
-43.0, -1.027e-007
-44.0, -1.145e-007
-45.0, -1.234e-007
-46.0, -1.312e-007
-47.0, -1.423e-007
-48.0, -1.507e-007
-49.0, -1.587e-007
-50.0, -1.698e-007
-51.0, -1.780e-007
-52.0, -1.854e-007
-53.0, -1.966e-007
-54.0, -2.043e-007
-55.0, -2.114e-007
-56.0, -2.228e-007
-57.0, -2.311e-007
-58.0, -2.384e-007
-59.0, -2.491e-007
-60.0, -2.567e-007
-61.0, -2.637e-007
-62.0, -2.740e-007
-63.0, -2.811e-007
-64.0, -2.879e-007
-65.0, -2.987e-007
-66.0, -3.069e-007
-67.0, -3.138e-007
-68.0, -3.248e-007
-69.0, -3.325e-007
-70.0, -3.391e-007
-71.0, -3.490e-007
-72.0, -3.565e-007
-73.0, -3.623e-007
-74.0, -3.724e-007
-75.0, -3.796e-007
-76.0, -3.859e-007
-77.0, -3.965e-007
-78.0, -4.041e-007
-79.0, -4.099e-007
-80.0, -4.208e-007
-81.0, -4.282e-007
-82.0, -4.344e-007
-83.0, -4.445e-007
-84.0, -4.510e-007
-85.0, -4.573e-007
-86.0, -4.674e-007
-87.0, -4.739e-007
-88.0, -4.800e-007
-89.0, -4.896e-007
-90.0, -4.970e-007
-91.0, -5.032e-007
-92.0, -5.127e-007
-93.0, -5.201e-007
-94.0, -5.261e-007
-95.0, -5.359e-007
-96.0, -5.438e-007
-97.0, -5.499e-007
-98.0, -5.598e-007
-99.0, -5.672e-007
-100.0, -5.731e-007
-101.0, -5.831e-007
-102.0, -5.902e-007
-103.0, -5.957e-007
-104.0, -6.053e-007
-105.0, -6.128e-007
-106.0, -6.190e-007
-107.0, -6.287e-007
-108.0, -6.364e-007
-109.0, -6.427e-007
-110.0, -6.530e-007
-111.0, -6.608e-007
-112.0, -6.676e-007
-113.0, -6.777e-007
-114.0, -6.856e-007
-115.0, -6.918e-007
-116.0, -7.018e-007
-117.0, -7.094e-007
-118.0, -7.156e-007
-119.0, -7.254e-007
-120.0, -7.339e-007
-121.0, -7.411e-007
-122.0, -7.513e-007
-123.0, -7.595e-007
-124.0, -7.662e-007
-125.0, -7.767e-007
-126.0, -7.849e-007
-127.0, -7.907e-007
-128.0, -8.008e-007
-129.0, -8.096e-007
-130.0, -8.172e-007
-131.0, -8.279e-007
-132.0, -8.365e-007
-133.0, -8.439e-007
-134.0, -8.551e-007
-135.0, -8.644e-007
-136.0, -8.722e-007
-137.0, -8.824e-007
-138.0, -8.917e-007
-139.0, -8.997e-007
-140.0, -9.106e-007
-141.0, -9.211e-007
-142.0, -9.286e-007
-143.0, -9.389e-007
-144.0, -9.496e-007
-145.0, -9.579e-007
-146.0, -9.688e-007
-147.0, -9.789e-007
-148.0, -9.864e-007
-149.0, -9.980e-007
-150.0, -1.009e-006
-151.0, -1.017e-006
-152.0, -1.029e-006
-153.0, -1.040e-006
-154.0, -1.050e-006
-155.0, -1.062e-006
-156.0, -1.074e-006
-157.0, -1.084e-006
-158.0, -1.096e-006
-159.0, -1.107e-006
-160.0, -1.117e-006
-161.0, -1.129e-006
-162.0, -1.141e-006
-163.0, -1.151e-006
-164.0, -1.163e-006
-165.0, -1.176e-006
-166.0, -1.187e-006
-167.0, -1.199e-006
-168.0, -1.213e-006
-169.0, -1.224e-006
-170.0, -1.237e-006
-171.0, -1.251e-006
-172.0, -1.261e-006
-173.0, -1.275e-006
-174.0, -1.290e-006
-175.0, -1.300e-006
-176.0, -1.315e-006
-177.0, -1.330e-006
-178.0, -1.341e-006
-179.0, -1.356e-006
-180.0, -1.371e-006
-181.0, -1.382e-006
-182.0, -1.397e-006
-183.0, -1.412e-006
-184.0, -1.425e-006
-185.0, -1.440e-006
-186.0, -1.457e-006
-187.0, -1.470e-006
-188.0, -1.485e-006
-189.0, -1.503e-006
-190.0, -1.515e-006
-191.0, -1.530e-006
-192.0, -1.548e-006
-193.0, -1.562e-006
-194.0, -1.578e-006
-195.0, -1.596e-006
-196.0, -1.610e-006
-197.0, -1.627e-006
-198.0, -1.646e-006
-199.0, -1.660e-006
-200.0, -1.677e-006
-201.0, -1.696e-006
-202.0, -1.712e-006
-203.0, -1.730e-006
-204.0, -1.749e-006
-205.0, -1.764e-006
-206.0, -1.783e-006
-207.0, -1.802e-006
-208.0, -1.818e-006
-209.0, -1.836e-006
-210.0, -1.856e-006
-211.0, -1.872e-006
-212.0, -1.890e-006
-213.0, -1.910e-006
-214.0, -1.927e-006
-215.0, -1.946e-006
-216.0, -1.967e-006
-217.0, -1.984e-006
-218.0, -2.004e-006
-219.0, -2.025e-006
-220.0, -2.042e-006
-221.0, -2.063e-006
-222.0, -2.085e-006
-223.0, -2.102e-006
-224.0, -2.122e-006
-225.0, -2.144e-006
-226.0, -2.162e-006
-227.0, -2.183e-006
-228.0, -2.205e-006
-229.0, -2.223e-006
-230.0, -2.244e-006
-231.0, -2.267e-006
-232.0, -2.287e-006
-233.0, -2.308e-006
-234.0, -2.332e-006
-235.0, -2.351e-006
-236.0, -2.372e-006
-237.0, -2.395e-006
-238.0, -2.413e-006
-239.0, -2.434e-006
-240.0, -2.458e-006
-241.0, -2.477e-006
-242.0, -2.499e-006
-243.0, -2.523e-006
-244.0, -2.542e-006
-245.0, -2.564e-006
-246.0, -2.587e-006
-247.0, -2.606e-006
-248.0, -2.628e-006
-249.0, -2.651e-006
-250.0, -2.670e-006
-251.0, -2.691e-006
-252.0, -2.715e-006
-253.0, -2.734e-006
-254.0, -2.755e-006
-255.0, -2.777e-006
-256.0, -2.797e-006
-257.0, -2.818e-006
-258.0, -2.840e-006
-259.0, -2.859e-006
-260.0, -2.878e-006
-261.0, -2.901e-006
-262.0, -2.919e-006
-263.0, -2.938e-006
-264.0, -2.960e-006
-265.0, -2.977e-006
-266.0, -2.996e-006
-267.0, -3.016e-006
-268.0, -3.032e-006
-269.0, -3.050e-006
-270.0, -3.069e-006
-271.0, -3.084e-006
-272.0, -3.101e-006
-273.0, -3.120e-006
-274.0, -3.135e-006
-275.0, -3.150e-006
-276.0, -3.168e-006
-277.0, -3.181e-006
-278.0, -3.195e-006
-279.0, -3.210e-006
-280.0, -3.223e-006
-281.0, -3.235e-006
-282.0, -3.250e-006
-283.0, -3.261e-006
-284.0, -3.271e-006
-285.0, -3.285e-006
-286.0, -3.295e-006
-287.0, -3.303e-006
-288.0, -3.316e-006
-289.0, -3.324e-006
-290.0, -3.332e-006
-291.0, -3.342e-006
-292.0, -3.349e-006
-293.0, -3.355e-006
-294.0, -3.364e-006
-295.0, -3.369e-006
-296.0, -3.374e-006
-297.0, -3.382e-006
-298.0, -3.387e-006
-299.0, -3.391e-006
-300.0, -3.398e-006
-301.0, -3.401e-006
-302.0, -3.403e-006
-303.0, -3.408e-006
-304.0, -3.410e-006
-305.0, -3.411e-006
-306.0, -3.415e-006
-307.0, -3.415e-006
-308.0, -3.415e-006
-309.0, -3.418e-006
-310.0, -3.417e-006
-311.0, -3.415e-006
-312.0, -3.417e-006
-313.0, -3.417e-006
-314.0, -3.414e-006
-315.0, -3.415e-006
-316.0, -3.413e-006
-317.0, -3.410e-006
-318.0, -3.411e-006
-319.0, -3.408e-006
-320.0, -3.404e-006
-321.0, -3.404e-006
-322.0, -3.401e-006
-323.0, -3.397e-006
-324.0, -3.395e-006
-325.0, -3.392e-006
-326.0, -3.386e-006
-327.0, -3.385e-006
-328.0, -3.382e-006
-329.0, -3.376e-006
-330.0, -3.375e-006
-331.0, -3.371e-006
-332.0, -3.365e-006
-333.0, -3.364e-006
-334.0, -3.359e-006
-335.0, -3.353e-006
-336.0, -3.351e-006
-337.0, -3.347e-006
-338.0, -3.341e-006
-339.0, -3.338e-006
-340.0, -3.334e-006
-341.0, -3.328e-006
-342.0, -3.326e-006
-343.0, -3.321e-006
-344.0, -3.315e-006
-345.0, -3.313e-006
-346.0, -3.309e-006
-347.0, -3.303e-006
-348.0, -3.301e-006
-349.0, -3.296e-006
-350.0, -3.290e-006
-351.0, -3.289e-006
-352.0, -3.285e-006
-353.0, -3.279e-006
-354.0, -3.278e-006
-355.0, -3.274e-006
-356.0, -3.268e-006
-357.0, -3.267e-006
-358.0, -3.263e-006
-359.0, -3.256e-006
-360.0, -3.254e-006
-361.0, -3.251e-006
-362.0, -3.246e-006
-363.0, -3.244e-006
-364.0, -3.240e-006
-365.0, -3.235e-006
-366.0, -3.235e-006
-367.0, -3.231e-006
-368.0, -3.226e-006
-369.0, -3.224e-006
-370.0, -3.221e-006
-371.0, -3.216e-006
-372.0, -3.214e-006
-373.0, -3.212e-006
-374.0, -3.206e-006
-375.0, -3.205e-006
-376.0, -3.202e-006
-377.0, -3.198e-006
-378.0, -3.197e-006
-379.0, -3.195e-006
-380.0, -3.189e-006
-381.0, -3.189e-006
-382.0, -3.187e-006
-383.0, -3.182e-006
-384.0, -3.182e-006
-385.0, -3.180e-006
-386.0, -3.176e-006
-387.0, -3.176e-006
-388.0, -3.174e-006
-389.0, -3.170e-006
-390.0, -3.169e-006
-391.0, -3.166e-006
-392.0, -3.162e-006
-393.0, -3.162e-006
-394.0, -3.160e-006
-395.0, -3.157e-006
-396.0, -3.156e-006
-397.0, -3.155e-006
-398.0, -3.151e-006
-399.0, -3.151e-006
-400.0, -3.150e-006
-401.0, -3.146e-006
-402.0, -3.146e-006
-403.0, -3.145e-006
-404.0, -3.142e-006
-405.0, -3.141e-006
-406.0, -3.141e-006
-407.0, -3.140e-006
-408.0, -3.142e-006
-409.0, -3.142e-006
-410.0, -3.139e-006
-411.0, -3.139e-006
-412.0, -3.139e-006
-413.0, -3.135e-006
-414.0, -3.133e-006
-415.0, -3.132e-006
-416.0, -3.128e-006
-417.0, -3.128e-006
-418.0, -3.128e-006
-419.0, -3.125e-006
-420.0, -3.125e-006
-421.0, -3.125e-006
-422.0, -3.122e-006
-423.0, -3.121e-006
-424.0, -3.122e-006
-425.0, -3.119e-006
-426.0, -3.119e-006
-427.0, -3.120e-006
-428.0, -3.117e-006
-429.0, -3.118e-006
-430.0, -3.119e-006
-431.0, -3.116e-006
-432.0, -3.117e-006
-433.0, -3.118e-006
-434.0, -3.115e-006
-435.0, -3.115e-006
-436.0, -3.115e-006
-437.0, -3.113e-006
-438.0, -3.113e-006
-439.0, -3.114e-006
-440.0, -3.112e-006
-441.0, -3.112e-006
-442.0, -3.114e-006
-443.0, -3.112e-006
-444.0, -3.112e-006
-445.0, -3.114e-006
-446.0, -3.111e-006
-447.0, -3.111e-006
-448.0, -3.113e-006
-449.0, -3.111e-006
-450.0, -3.112e-006
-451.0, -3.114e-006
-452.0, -3.112e-006
-453.0, -3.113e-006
-454.0, -3.115e-006
-455.0, -3.113e-006
-456.0, -3.113e-006
-457.0, -3.115e-006
-458.0, -3.113e-006
-459.0, -3.113e-006
-460.0, -3.115e-006
-461.0, -3.113e-006
-462.0, -3.114e-006
-463.0, -3.117e-006
-464.0, -3.115e-006
-465.0, -3.116e-006
-466.0, -3.118e-006
-467.0, -3.116e-006
-468.0, -3.117e-006
-469.0, -3.120e-006
-470.0, -3.117e-006
-471.0, -3.118e-006
-472.0, -3.121e-006
-473.0, -3.119e-006
-474.0, -3.121e-006
-475.0, -3.124e-006
-476.0, -3.122e-006
-477.0, -3.124e-006
-478.0, -3.128e-006
-479.0, -3.125e-006
-480.0, -3.127e-006
-481.0, -3.131e-006
-482.0, -3.129e-006
-483.0, -3.131e-006
-484.0, -3.134e-006
-485.0, -3.133e-006
-486.0, -3.135e-006
-487.0, -3.138e-006
-488.0, -3.136e-006
-489.0, -3.138e-006
-490.0, -3.141e-006
-491.0, -3.140e-006
-492.0, -3.141e-006
-493.0, -3.145e-006
-494.0, -3.144e-006
-495.0, -3.146e-006
-496.0, -3.151e-006
-497.0, -3.149e-006
-498.0, -3.107e-006
-499.0, -3.089e-006
-500.0, -3.075e-006
*
Segment = 2
Positive
Number of Data Points = 500
#
-499.0, -2.870e-006
-498.0, -2.704e-006
-497.0, -2.632e-006
-496.0, -2.565e-006
-495.0, -2.491e-006
-494.0, -2.433e-006
-493.0, -2.387e-006
-492.0, -2.348e-006
-491.0, -2.307e-006
-490.0, -2.271e-006
-489.0, -2.238e-006
-488.0, -2.203e-006
-487.0, -2.172e-006
-486.0, -2.143e-006
-485.0, -2.112e-006
-484.0, -2.084e-006
-483.0, -2.058e-006
-482.0, -2.029e-006
-481.0, -2.003e-006
-480.0, -1.981e-006
-479.0, -1.954e-006
-478.0, -1.930e-006
-477.0, -1.908e-006
-476.0, -1.883e-006
-475.0, -1.860e-006
-474.0, -1.840e-006
-473.0, -1.816e-006
-472.0, -1.794e-006
-471.0, -1.775e-006
-470.0, -1.753e-006
-469.0, -1.731e-006
-468.0, -1.714e-006
-467.0, -1.693e-006
-466.0, -1.673e-006
-465.0, -1.656e-006
-464.0, -1.635e-006
-463.0, -1.616e-006
-462.0, -1.600e-006
-461.0, -1.581e-006
-460.0, -1.562e-006
-459.0, -1.548e-006
-458.0, -1.529e-006
-457.0, -1.510e-006
-456.0, -1.496e-006
-455.0, -1.478e-006
-454.0, -1.460e-006
-453.0, -1.445e-006
-452.0, -1.427e-006
-451.0, -1.410e-006
-450.0, -1.397e-006
-449.0, -1.380e-006
-448.0, -1.364e-006
-447.0, -1.352e-006
-446.0, -1.335e-006
-445.0, -1.319e-006
-444.0, -1.307e-006
-443.0, -1.290e-006
-442.0, -1.274e-006
-441.0, -1.262e-006
-440.0, -1.247e-006
-439.0, -1.231e-006
-438.0, -1.219e-006
-437.0, -1.204e-006
-436.0, -1.189e-006
-435.0, -1.178e-006
-434.0, -1.162e-006
-433.0, -1.147e-006
-432.0, -1.136e-006
-431.0, -1.122e-006
-430.0, -1.107e-006
-429.0, -1.097e-006
-428.0, -1.083e-006
-427.0, -1.068e-006
-426.0, -1.058e-006
-425.0, -1.045e-006
-424.0, -1.030e-006
-423.0, -1.020e-006
-422.0, -1.007e-006
-421.0, -9.929e-007
-420.0, -9.838e-007
-419.0, -9.706e-007
-418.0, -9.569e-007
-417.0, -9.481e-007
-416.0, -9.356e-007
-415.0, -9.224e-007
-414.0, -9.132e-007
-413.0, -9.000e-007
-412.0, -8.840e-007
-411.0, -8.740e-007
-410.0, -8.607e-007
-409.0, -8.463e-007
-408.0, -8.366e-007
-407.0, -8.244e-007
-406.0, -8.110e-007
-405.0, -8.046e-007
-404.0, -7.933e-007
-403.0, -7.808e-007
-402.0, -7.728e-007
-401.0, -7.612e-007
-400.0, -7.483e-007
-399.0, -7.399e-007
-398.0, -7.281e-007
-397.0, -7.153e-007
-396.0, -7.072e-007
-395.0, -6.961e-007
-394.0, -6.840e-007
-393.0, -6.757e-007
-392.0, -6.647e-007
-391.0, -6.523e-007
-390.0, -6.439e-007
-389.0, -6.328e-007
-388.0, -6.196e-007
-387.0, -6.113e-007
-386.0, -6.006e-007
-385.0, -5.886e-007
-384.0, -5.808e-007
-383.0, -5.705e-007
-382.0, -5.579e-007
-381.0, -5.509e-007
-380.0, -5.404e-007
-379.0, -5.282e-007
-378.0, -5.199e-007
-377.0, -5.093e-007
-376.0, -4.973e-007
-375.0, -4.903e-007
-374.0, -4.799e-007
-373.0, -4.680e-007
-372.0, -4.603e-007
-371.0, -4.505e-007
-370.0, -4.388e-007
-369.0, -4.310e-007
-368.0, -4.206e-007
-367.0, -4.088e-007
-366.0, -4.010e-007
-365.0, -3.915e-007
-364.0, -3.794e-007
-363.0, -3.717e-007
-362.0, -3.621e-007
-361.0, -3.499e-007
-360.0, -3.422e-007
-359.0, -3.325e-007
-358.0, -3.203e-007
-357.0, -3.126e-007
-356.0, -3.030e-007
-355.0, -2.911e-007
-354.0, -2.838e-007
-353.0, -2.742e-007
-352.0, -2.624e-007
-351.0, -2.546e-007
-350.0, -2.450e-007
-349.0, -2.333e-007
-348.0, -2.255e-007
-347.0, -2.158e-007
-346.0, -2.038e-007
-345.0, -1.954e-007
-344.0, -1.859e-007
-343.0, -1.740e-007
-342.0, -1.655e-007
-341.0, -1.560e-007
-340.0, -1.441e-007
-339.0, -1.356e-007
-338.0, -1.266e-007
-337.0, -1.141e-007
-336.0, -1.052e-007
-335.0, -9.548e-008
-334.0, -8.275e-008
-333.0, -7.372e-008
-332.0, -6.413e-008
-331.0, -5.162e-008
-330.0, -4.312e-008
-329.0, -3.357e-008
-328.0, -2.167e-008
-327.0, -1.282e-008
-326.0, -3.488e-009
-325.0, +9.112e-009
-324.0, +1.892e-008
-323.0, +2.877e-008
-322.0, +4.163e-008
-321.0, +5.197e-008
-320.0, +6.213e-008
-319.0, +7.547e-008
-318.0, +8.584e-008
-317.0, +9.552e-008
-316.0, +1.093e-007
-315.0, +1.197e-007
-314.0, +1.295e-007
-313.0, +1.433e-007
-312.0, +1.541e-007
-311.0, +1.642e-007
-310.0, +1.790e-007
-309.0, +1.902e-007
-308.0, +2.008e-007
-307.0, +2.150e-007
-306.0, +2.266e-007
-305.0, +2.378e-007
-304.0, +2.523e-007
-303.0, +2.640e-007
-302.0, +2.752e-007
-301.0, +2.899e-007
-300.0, +3.029e-007
-299.0, +3.143e-007
-298.0, +3.292e-007
-297.0, +3.423e-007
-296.0, +3.536e-007
-295.0, +3.690e-007
-294.0, +3.824e-007
-293.0, +3.937e-007
-292.0, +4.098e-007
-291.0, +4.235e-007
-290.0, +4.355e-007
-289.0, +4.523e-007
-288.0, +4.662e-007
-287.0, +4.792e-007
-286.0, +4.971e-007
-285.0, +5.111e-007
-284.0, +5.243e-007
-283.0, +5.416e-007
-282.0, +5.558e-007
-281.0, +5.691e-007
-280.0, +5.865e-007
-279.0, +6.008e-007
-278.0, +6.148e-007
-277.0, +6.323e-007
-276.0, +6.476e-007
-275.0, +6.616e-007
-274.0, +6.797e-007
-273.0, +6.952e-007
-272.0, +7.094e-007
-271.0, +7.274e-007
-270.0, +7.438e-007
-269.0, +7.582e-007
-268.0, +7.775e-007
-267.0, +7.942e-007
-266.0, +8.089e-007
-265.0, +8.281e-007
-264.0, +8.448e-007
-263.0, +8.596e-007
-262.0, +8.796e-007
-261.0, +8.964e-007
-260.0, +9.113e-007
-259.0, +9.310e-007
-258.0, +9.484e-007
-257.0, +9.644e-007
-256.0, +9.846e-007
-255.0, +1.002e-006
-254.0, +1.018e-006
-253.0, +1.038e-006
-252.0, +1.055e-006
-251.0, +1.071e-006
-250.0, +1.090e-006
-249.0, +1.108e-006
-248.0, +1.124e-006
-247.0, +1.144e-006
-246.0, +1.163e-006
-245.0, +1.179e-006
-244.0, +1.201e-006
-243.0, +1.219e-006
-242.0, +1.236e-006
-241.0, +1.257e-006
-240.0, +1.276e-006
-239.0, +1.292e-006
-238.0, +1.313e-006
-237.0, +1.332e-006
-236.0, +1.349e-006
-235.0, +1.369e-006
-234.0, +1.388e-006
-233.0, +1.405e-006
-232.0, +1.425e-006
-231.0, +1.444e-006
-230.0, +1.461e-006
-229.0, +1.481e-006
-228.0, +1.500e-006
-227.0, +1.517e-006
-226.0, +1.538e-006
-225.0, +1.557e-006
-224.0, +1.574e-006
-223.0, +1.594e-006
-222.0, +1.614e-006
-221.0, +1.631e-006
-220.0, +1.652e-006
-219.0, +1.671e-006
-218.0, +1.687e-006
-217.0, +1.708e-006
-216.0, +1.727e-006
-215.0, +1.744e-006
-214.0, +1.764e-006
-213.0, +1.783e-006
-212.0, +1.800e-006
-211.0, +1.820e-006
-210.0, +1.838e-006
-209.0, +1.854e-006
-208.0, +1.874e-006
-207.0, +1.892e-006
-206.0, +1.908e-006
-205.0, +1.927e-006
-204.0, +1.946e-006
-203.0, +1.962e-006
-202.0, +1.981e-006
-201.0, +2.000e-006
-200.0, +2.015e-006
-199.0, +2.033e-006
-198.0, +2.051e-006
-197.0, +2.066e-006
-196.0, +2.083e-006
-195.0, +2.101e-006
-194.0, +2.115e-006
-193.0, +2.132e-006
-192.0, +2.149e-006
-191.0, +2.162e-006
-190.0, +2.179e-006
-189.0, +2.196e-006
-188.0, +2.208e-006
-187.0, +2.225e-006
-186.0, +2.240e-006
-185.0, +2.253e-006
-184.0, +2.268e-006
-183.0, +2.284e-006
-182.0, +2.296e-006
-181.0, +2.311e-006
-180.0, +2.326e-006
-179.0, +2.337e-006
-178.0, +2.352e-006
-177.0, +2.366e-006
-176.0, +2.376e-006
-175.0, +2.389e-006
-174.0, +2.403e-006
-173.0, +2.412e-006
-172.0, +2.424e-006
-171.0, +2.437e-006
-170.0, +2.445e-006
-169.0, +2.458e-006
-168.0, +2.470e-006
-167.0, +2.478e-006
-166.0, +2.488e-006
-165.0, +2.500e-006
-164.0, +2.507e-006
-163.0, +2.517e-006
-162.0, +2.527e-006
-161.0, +2.533e-006
-160.0, +2.543e-006
-159.0, +2.553e-006
-158.0, +2.560e-006
-157.0, +2.568e-006
-156.0, +2.578e-006
-155.0, +2.583e-006
-154.0, +2.591e-006
-153.0, +2.599e-006
-152.0, +2.603e-006
-151.0, +2.610e-006
-150.0, +2.619e-006
-149.0, +2.622e-006
-148.0, +2.628e-006
-147.0, +2.635e-006
-146.0, +2.638e-006
-145.0, +2.643e-006
-144.0, +2.650e-006
-143.0, +2.651e-006
-142.0, +2.656e-006
-141.0, +2.662e-006
-140.0, +2.665e-006
-139.0, +2.669e-006
-138.0, +2.674e-006
-137.0, +2.675e-006
-136.0, +2.679e-006
-135.0, +2.684e-006
-134.0, +2.685e-006
-133.0, +2.688e-006
-132.0, +2.692e-006
-131.0, +2.693e-006
-130.0, +2.695e-006
-129.0, +2.699e-006
-128.0, +2.698e-006
-127.0, +2.700e-006
-126.0, +2.703e-006
-125.0, +2.702e-006
-124.0, +2.704e-006
-123.0, +2.707e-006
-122.0, +2.707e-006
-121.0, +2.708e-006
-120.0, +2.710e-006
-119.0, +2.709e-006
-118.0, +2.710e-006
-117.0, +2.712e-006
-116.0, +2.711e-006
-115.0, +2.711e-006
-114.0, +2.713e-006
-113.0, +2.712e-006
-112.0, +2.712e-006
-111.0, +2.714e-006
-110.0, +2.713e-006
-109.0, +2.712e-006
-108.0, +2.714e-006
-107.0, +2.711e-006
-106.0, +2.711e-006
-105.0, +2.712e-006
-104.0, +2.710e-006
-103.0, +2.709e-006
-102.0, +2.711e-006
-101.0, +2.708e-006
-100.0, +2.708e-006
-99.0, +2.709e-006
-98.0, +2.706e-006
-97.0, +2.705e-006
-96.0, +2.706e-006
-95.0, +2.703e-006
-94.0, +2.702e-006
-93.0, +2.703e-006
-92.0, +2.700e-006
-91.0, +2.700e-006
-90.0, +2.702e-006
-89.0, +2.699e-006
-88.0, +2.698e-006
-87.0, +2.700e-006
-86.0, +2.697e-006
-85.0, +2.696e-006
-84.0, +2.698e-006
-83.0, +2.695e-006
-82.0, +2.694e-006
-81.0, +2.695e-006
-80.0, +2.693e-006
-79.0, +2.692e-006
-78.0, +2.693e-006
-77.0, +2.691e-006
-76.0, +2.690e-006
-75.0, +2.691e-006
-74.0, +2.689e-006
-73.0, +2.688e-006
-72.0, +2.689e-006
-71.0, +2.687e-006
-70.0, +2.686e-006
-69.0, +2.687e-006
-68.0, +2.686e-006
-67.0, +2.685e-006
-66.0, +2.686e-006
-65.0, +2.685e-006
-64.0, +2.684e-006
-63.0, +2.685e-006
-62.0, +2.684e-006
-61.0, +2.682e-006
-60.0, +2.685e-006
-59.0, +2.684e-006
-58.0, +2.682e-006
-57.0, +2.685e-006
-56.0, +2.684e-006
-55.0, +2.683e-006
-54.0, +2.686e-006
-53.0, +2.685e-006
-52.0, +2.684e-006
-51.0, +2.686e-006
-50.0, +2.685e-006
-49.0, +2.684e-006
-48.0, +2.687e-006
-47.0, +2.686e-006
-46.0, +2.686e-006
-45.0, +2.690e-006
-44.0, +2.690e-006
-43.0, +2.689e-006
-42.0, +2.692e-006
-41.0, +2.692e-006
-40.0, +2.692e-006
-39.0, +2.695e-006
-38.0, +2.695e-006
-37.0, +2.694e-006
-36.0, +2.698e-006
-35.0, +2.699e-006
-34.0, +2.699e-006
-33.0, +2.702e-006
-32.0, +2.703e-006
-31.0, +2.702e-006
-30.0, +2.705e-006
-29.0, +2.706e-006
-28.0, +2.705e-006
-27.0, +2.709e-006
-26.0, +2.710e-006
-25.0, +2.710e-006
-24.0, +2.715e-006
-23.0, +2.716e-006
-22.0, +2.717e-006
-21.0, +2.721e-006
-20.0, +2.722e-006
-19.0, +2.722e-006
-18.0, +2.726e-006
-17.0, +2.728e-006
-16.0, +2.728e-006
-15.0, +2.732e-006
-14.0, +2.735e-006
-13.0, +2.736e-006
-12.0, +2.741e-006
-11.0, +2.743e-006
-10.0, +2.744e-006
-9.0, +2.749e-006
-8.0, +2.751e-006
-7.0, +2.751e-006
-6.0, +2.756e-006
-5.0, +2.758e-006
-4.0, +2.758e-006
-3.0, +2.763e-006
-2.0, +2.763e-006
-1.0, +2.768e-006
0.0, +2.770e-006
*
**
