# Supplementary material for: DFT and CV data of 4-phenyl-substituted dichloro(bis{2-[1-(phenyl)-1H-1,2,3-triazol-4-yl-κN3]pyridine-κN})iron(II) coordination compounds
Source: Data Brief. 2018 Oct 27;21:1458–71. doi: 10.1016/j.dib.2018.10.085 (PMC6234228; doi:10.1016/j.dib.2018.10.085)
Supplement: Supplementary file 4 — Supplementary material. [file mmc4.zip › Fe_CV_raw_data/FeL4-2/200_01.TXT]

Date: 11-Apr-2017
Time: 11:38:28
Label: 
Cyclic Voltammetry

Exp. Conditions:
Init E (mV) = 0
High E (mV) = 0
Low E (mV) = -500
Init P/N = N
V (mV/sec) = 200
Number of Segments = 2
Sample Interval (mV) = 1
Quiet Time (sec) = 10
Sensitivity (A/V) = 1E-6

2 Sets of Data
Total Number of Data Points = 1000
##
Potential (mV), Current (A)

Segment = 1
Negative
Number of Data Points = 500
#
-1.0, +5.108e-007
-2.0, +4.318e-007
-3.0, +3.901e-007
-4.0, +3.587e-007
-5.0, +3.189e-007
-6.0, +2.894e-007
-7.0, +2.668e-007
-8.0, +2.470e-007
-9.0, +2.267e-007
-10.0, +2.066e-007
-11.0, +1.898e-007
-12.0, +1.750e-007
-13.0, +1.570e-007
-14.0, +1.396e-007
-15.0, +1.253e-007
-16.0, +1.116e-007
-17.0, +9.652e-008
-18.0, +8.044e-008
-19.0, +6.696e-008
-20.0, +5.511e-008
-21.0, +4.054e-008
-22.0, +2.572e-008
-23.0, +1.360e-008
-24.0, +2.005e-009
-25.0, -1.151e-008
-26.0, -2.555e-008
-27.0, -3.684e-008
-28.0, -4.678e-008
-29.0, -5.960e-008
-30.0, -7.316e-008
-31.0, -8.388e-008
-32.0, -9.391e-008
-33.0, -1.061e-007
-34.0, -1.192e-007
-35.0, -1.300e-007
-36.0, -1.396e-007
-37.0, -1.517e-007
-38.0, -1.644e-007
-39.0, -1.749e-007
-40.0, -1.847e-007
-41.0, -1.959e-007
-42.0, -2.081e-007
-43.0, -2.179e-007
-44.0, -2.264e-007
-45.0, -2.377e-007
-46.0, -2.489e-007
-47.0, -2.576e-007
-48.0, -2.665e-007
-49.0, -2.776e-007
-50.0, -2.888e-007
-51.0, -2.979e-007
-52.0, -3.059e-007
-53.0, -3.169e-007
-54.0, -3.281e-007
-55.0, -3.366e-007
-56.0, -3.447e-007
-57.0, -3.550e-007
-58.0, -3.661e-007
-59.0, -3.750e-007
-60.0, -3.824e-007
-61.0, -3.928e-007
-62.0, -4.040e-007
-63.0, -4.126e-007
-64.0, -4.207e-007
-65.0, -4.310e-007
-66.0, -4.415e-007
-67.0, -4.502e-007
-68.0, -4.574e-007
-69.0, -4.668e-007
-70.0, -4.769e-007
-71.0, -4.849e-007
-72.0, -4.919e-007
-73.0, -5.012e-007
-74.0, -5.115e-007
-75.0, -5.197e-007
-76.0, -5.268e-007
-77.0, -5.364e-007
-78.0, -5.468e-007
-79.0, -5.546e-007
-80.0, -5.624e-007
-81.0, -5.718e-007
-82.0, -5.822e-007
-83.0, -5.905e-007
-84.0, -5.973e-007
-85.0, -6.064e-007
-86.0, -6.169e-007
-87.0, -6.249e-007
-88.0, -6.317e-007
-89.0, -6.405e-007
-90.0, -6.513e-007
-91.0, -6.596e-007
-92.0, -6.665e-007
-93.0, -6.755e-007
-94.0, -6.853e-007
-95.0, -6.930e-007
-96.0, -7.006e-007
-97.0, -7.092e-007
-98.0, -7.192e-007
-99.0, -7.277e-007
-100.0, -7.350e-007
-101.0, -7.441e-007
-102.0, -7.546e-007
-103.0, -7.625e-007
-104.0, -7.692e-007
-105.0, -7.782e-007
-106.0, -7.881e-007
-107.0, -7.962e-007
-108.0, -8.031e-007
-109.0, -8.124e-007
-110.0, -8.226e-007
-111.0, -8.311e-007
-112.0, -8.388e-007
-113.0, -8.481e-007
-114.0, -8.585e-007
-115.0, -8.676e-007
-116.0, -8.749e-007
-117.0, -8.842e-007
-118.0, -8.947e-007
-119.0, -9.033e-007
-120.0, -9.107e-007
-121.0, -9.202e-007
-122.0, -9.308e-007
-123.0, -9.399e-007
-124.0, -9.471e-007
-125.0, -9.575e-007
-126.0, -9.686e-007
-127.0, -9.781e-007
-128.0, -9.859e-007
-129.0, -9.957e-007
-130.0, -1.007e-006
-131.0, -1.017e-006
-132.0, -1.025e-006
-133.0, -1.035e-006
-134.0, -1.046e-006
-135.0, -1.056e-006
-136.0, -1.065e-006
-137.0, -1.075e-006
-138.0, -1.087e-006
-139.0, -1.097e-006
-140.0, -1.105e-006
-141.0, -1.116e-006
-142.0, -1.128e-006
-143.0, -1.138e-006
-144.0, -1.147e-006
-145.0, -1.158e-006
-146.0, -1.171e-006
-147.0, -1.182e-006
-148.0, -1.191e-006
-149.0, -1.203e-006
-150.0, -1.216e-006
-151.0, -1.227e-006
-152.0, -1.238e-006
-153.0, -1.249e-006
-154.0, -1.262e-006
-155.0, -1.274e-006
-156.0, -1.284e-006
-157.0, -1.296e-006
-158.0, -1.310e-006
-159.0, -1.322e-006
-160.0, -1.334e-006
-161.0, -1.346e-006
-162.0, -1.361e-006
-163.0, -1.374e-006
-164.0, -1.385e-006
-165.0, -1.398e-006
-166.0, -1.412e-006
-167.0, -1.426e-006
-168.0, -1.438e-006
-169.0, -1.451e-006
-170.0, -1.467e-006
-171.0, -1.481e-006
-172.0, -1.493e-006
-173.0, -1.507e-006
-174.0, -1.522e-006
-175.0, -1.537e-006
-176.0, -1.550e-006
-177.0, -1.565e-006
-178.0, -1.581e-006
-179.0, -1.597e-006
-180.0, -1.610e-006
-181.0, -1.625e-006
-182.0, -1.642e-006
-183.0, -1.659e-006
-184.0, -1.673e-006
-185.0, -1.689e-006
-186.0, -1.707e-006
-187.0, -1.724e-006
-188.0, -1.739e-006
-189.0, -1.754e-006
-190.0, -1.772e-006
-191.0, -1.789e-006
-192.0, -1.805e-006
-193.0, -1.821e-006
-194.0, -1.840e-006
-195.0, -1.858e-006
-196.0, -1.874e-006
-197.0, -1.891e-006
-198.0, -1.911e-006
-199.0, -1.929e-006
-200.0, -1.946e-006
-201.0, -1.963e-006
-202.0, -1.985e-006
-203.0, -2.005e-006
-204.0, -2.023e-006
-205.0, -2.041e-006
-206.0, -2.063e-006
-207.0, -2.083e-006
-208.0, -2.102e-006
-209.0, -2.120e-006
-210.0, -2.141e-006
-211.0, -2.162e-006
-212.0, -2.180e-006
-213.0, -2.200e-006
-214.0, -2.222e-006
-215.0, -2.243e-006
-216.0, -2.263e-006
-217.0, -2.283e-006
-218.0, -2.306e-006
-219.0, -2.329e-006
-220.0, -2.349e-006
-221.0, -2.370e-006
-222.0, -2.393e-006
-223.0, -2.416e-006
-224.0, -2.437e-006
-225.0, -2.458e-006
-226.0, -2.482e-006
-227.0, -2.506e-006
-228.0, -2.526e-006
-229.0, -2.548e-006
-230.0, -2.572e-006
-231.0, -2.595e-006
-232.0, -2.617e-006
-233.0, -2.640e-006
-234.0, -2.664e-006
-235.0, -2.690e-006
-236.0, -2.712e-006
-237.0, -2.735e-006
-238.0, -2.760e-006
-239.0, -2.786e-006
-240.0, -2.809e-006
-241.0, -2.832e-006
-242.0, -2.858e-006
-243.0, -2.884e-006
-244.0, -2.907e-006
-245.0, -2.930e-006
-246.0, -2.956e-006
-247.0, -2.981e-006
-248.0, -3.005e-006
-249.0, -3.028e-006
-250.0, -3.054e-006
-251.0, -3.080e-006
-252.0, -3.103e-006
-253.0, -3.127e-006
-254.0, -3.153e-006
-255.0, -3.178e-006
-256.0, -3.201e-006
-257.0, -3.224e-006
-258.0, -3.250e-006
-259.0, -3.275e-006
-260.0, -3.298e-006
-261.0, -3.321e-006
-262.0, -3.346e-006
-263.0, -3.370e-006
-264.0, -3.393e-006
-265.0, -3.414e-006
-266.0, -3.439e-006
-267.0, -3.462e-006
-268.0, -3.483e-006
-269.0, -3.504e-006
-270.0, -3.527e-006
-271.0, -3.549e-006
-272.0, -3.569e-006
-273.0, -3.589e-006
-274.0, -3.611e-006
-275.0, -3.633e-006
-276.0, -3.651e-006
-277.0, -3.669e-006
-278.0, -3.689e-006
-279.0, -3.709e-006
-280.0, -3.725e-006
-281.0, -3.741e-006
-282.0, -3.759e-006
-283.0, -3.777e-006
-284.0, -3.791e-006
-285.0, -3.805e-006
-286.0, -3.822e-006
-287.0, -3.837e-006
-288.0, -3.850e-006
-289.0, -3.862e-006
-290.0, -3.877e-006
-291.0, -3.892e-006
-292.0, -3.902e-006
-293.0, -3.912e-006
-294.0, -3.924e-006
-295.0, -3.936e-006
-296.0, -3.945e-006
-297.0, -3.952e-006
-298.0, -3.962e-006
-299.0, -3.971e-006
-300.0, -3.977e-006
-301.0, -3.982e-006
-302.0, -3.990e-006
-303.0, -3.997e-006
-304.0, -4.002e-006
-305.0, -4.006e-006
-306.0, -4.012e-006
-307.0, -4.018e-006
-308.0, -4.021e-006
-309.0, -4.022e-006
-310.0, -4.026e-006
-311.0, -4.030e-006
-312.0, -4.031e-006
-313.0, -4.030e-006
-314.0, -4.033e-006
-315.0, -4.035e-006
-316.0, -4.035e-006
-317.0, -4.033e-006
-318.0, -4.035e-006
-319.0, -4.035e-006
-320.0, -4.033e-006
-321.0, -4.030e-006
-322.0, -4.031e-006
-323.0, -4.031e-006
-324.0, -4.027e-006
-325.0, -4.024e-006
-326.0, -4.023e-006
-327.0, -4.022e-006
-328.0, -4.019e-006
-329.0, -4.014e-006
-330.0, -4.012e-006
-331.0, -4.011e-006
-332.0, -4.006e-006
-333.0, -4.001e-006
-334.0, -3.999e-006
-335.0, -3.997e-006
-336.0, -3.992e-006
-337.0, -3.986e-006
-338.0, -3.984e-006
-339.0, -3.982e-006
-340.0, -3.977e-006
-341.0, -3.970e-006
-342.0, -3.968e-006
-343.0, -3.965e-006
-344.0, -3.960e-006
-345.0, -3.954e-006
-346.0, -3.951e-006
-347.0, -3.948e-006
-348.0, -3.943e-006
-349.0, -3.937e-006
-350.0, -3.935e-006
-351.0, -3.932e-006
-352.0, -3.927e-006
-353.0, -3.921e-006
-354.0, -3.919e-006
-355.0, -3.917e-006
-356.0, -3.911e-006
-357.0, -3.905e-006
-358.0, -3.903e-006
-359.0, -3.900e-006
-360.0, -3.895e-006
-361.0, -3.889e-006
-362.0, -3.887e-006
-363.0, -3.885e-006
-364.0, -3.880e-006
-365.0, -3.874e-006
-366.0, -3.872e-006
-367.0, -3.870e-006
-368.0, -3.866e-006
-369.0, -3.860e-006
-370.0, -3.858e-006
-371.0, -3.857e-006
-372.0, -3.853e-006
-373.0, -3.848e-006
-374.0, -3.846e-006
-375.0, -3.844e-006
-376.0, -3.840e-006
-377.0, -3.835e-006
-378.0, -3.834e-006
-379.0, -3.832e-006
-380.0, -3.828e-006
-381.0, -3.823e-006
-382.0, -3.822e-006
-383.0, -3.821e-006
-384.0, -3.817e-006
-385.0, -3.813e-006
-386.0, -3.811e-006
-387.0, -3.811e-006
-388.0, -3.807e-006
-389.0, -3.803e-006
-390.0, -3.802e-006
-391.0, -3.801e-006
-392.0, -3.798e-006
-393.0, -3.794e-006
-394.0, -3.793e-006
-395.0, -3.793e-006
-396.0, -3.789e-006
-397.0, -3.785e-006
-398.0, -3.785e-006
-399.0, -3.785e-006
-400.0, -3.783e-006
-401.0, -3.778e-006
-402.0, -3.778e-006
-403.0, -3.778e-006
-404.0, -3.776e-006
-405.0, -3.772e-006
-406.0, -3.772e-006
-407.0, -3.774e-006
-408.0, -3.773e-006
-409.0, -3.770e-006
-410.0, -3.770e-006
-411.0, -3.771e-006
-412.0, -3.769e-006
-413.0, -3.766e-006
-414.0, -3.764e-006
-415.0, -3.764e-006
-416.0, -3.761e-006
-417.0, -3.757e-006
-418.0, -3.757e-006
-419.0, -3.758e-006
-420.0, -3.755e-006
-421.0, -3.752e-006
-422.0, -3.752e-006
-423.0, -3.753e-006
-424.0, -3.751e-006
-425.0, -3.748e-006
-426.0, -3.749e-006
-427.0, -3.751e-006
-428.0, -3.749e-006
-429.0, -3.746e-006
-430.0, -3.746e-006
-431.0, -3.747e-006
-432.0, -3.747e-006
-433.0, -3.743e-006
-434.0, -3.744e-006
-435.0, -3.746e-006
-436.0, -3.744e-006
-437.0, -3.741e-006
-438.0, -3.742e-006
-439.0, -3.743e-006
-440.0, -3.743e-006
-441.0, -3.740e-006
-442.0, -3.741e-006
-443.0, -3.743e-006
-444.0, -3.742e-006
-445.0, -3.740e-006
-446.0, -3.741e-006
-447.0, -3.742e-006
-448.0, -3.742e-006
-449.0, -3.739e-006
-450.0, -3.741e-006
-451.0, -3.743e-006
-452.0, -3.742e-006
-453.0, -3.741e-006
-454.0, -3.742e-006
-455.0, -3.744e-006
-456.0, -3.744e-006
-457.0, -3.742e-006
-458.0, -3.743e-006
-459.0, -3.746e-006
-460.0, -3.745e-006
-461.0, -3.743e-006
-462.0, -3.745e-006
-463.0, -3.747e-006
-464.0, -3.747e-006
-465.0, -3.746e-006
-466.0, -3.747e-006
-467.0, -3.750e-006
-468.0, -3.750e-006
-469.0, -3.749e-006
-470.0, -3.751e-006
-471.0, -3.754e-006
-472.0, -3.754e-006
-473.0, -3.753e-006
-474.0, -3.756e-006
-475.0, -3.759e-006
-476.0, -3.759e-006
-477.0, -3.757e-006
-478.0, -3.760e-006
-479.0, -3.763e-006
-480.0, -3.763e-006
-481.0, -3.762e-006
-482.0, -3.764e-006
-483.0, -3.768e-006
-484.0, -3.768e-006
-485.0, -3.767e-006
-486.0, -3.770e-006
-487.0, -3.773e-006
-488.0, -3.775e-006
-489.0, -3.774e-006
-490.0, -3.777e-006
-491.0, -3.781e-006
-492.0, -3.781e-006
-493.0, -3.781e-006
-494.0, -3.784e-006
-495.0, -3.787e-006
-496.0, -3.788e-006
-497.0, -3.787e-006
-498.0, -3.745e-006
-499.0, -3.731e-006
-500.0, -3.709e-006
*
Segment = 2
Positive
Number of Data Points = 500
#
-499.0, -3.514e-006
-498.0, -3.277e-006
-497.0, -3.180e-006
-496.0, -3.093e-006
-495.0, -2.990e-006
-494.0, -2.920e-006
-493.0, -2.864e-006
-492.0, -2.812e-006
-491.0, -2.764e-006
-490.0, -2.721e-006
-489.0, -2.682e-006
-488.0, -2.643e-006
-487.0, -2.604e-006
-486.0, -2.570e-006
-485.0, -2.538e-006
-484.0, -2.503e-006
-483.0, -2.469e-006
-482.0, -2.440e-006
-481.0, -2.412e-006
-480.0, -2.381e-006
-479.0, -2.350e-006
-478.0, -2.323e-006
-477.0, -2.298e-006
-476.0, -2.270e-006
-475.0, -2.242e-006
-474.0, -2.217e-006
-473.0, -2.193e-006
-472.0, -2.167e-006
-471.0, -2.142e-006
-470.0, -2.118e-006
-469.0, -2.097e-006
-468.0, -2.073e-006
-467.0, -2.048e-006
-466.0, -2.027e-006
-465.0, -2.007e-006
-464.0, -1.985e-006
-463.0, -1.962e-006
-462.0, -1.941e-006
-461.0, -1.921e-006
-460.0, -1.900e-006
-459.0, -1.877e-006
-458.0, -1.859e-006
-457.0, -1.841e-006
-456.0, -1.820e-006
-455.0, -1.800e-006
-454.0, -1.782e-006
-453.0, -1.765e-006
-452.0, -1.746e-006
-451.0, -1.725e-006
-450.0, -1.708e-006
-449.0, -1.692e-006
-448.0, -1.673e-006
-447.0, -1.653e-006
-446.0, -1.636e-006
-445.0, -1.620e-006
-444.0, -1.603e-006
-443.0, -1.583e-006
-442.0, -1.568e-006
-441.0, -1.553e-006
-440.0, -1.535e-006
-439.0, -1.517e-006
-438.0, -1.502e-006
-437.0, -1.488e-006
-436.0, -1.471e-006
-435.0, -1.453e-006
-434.0, -1.438e-006
-433.0, -1.424e-006
-432.0, -1.408e-006
-431.0, -1.391e-006
-430.0, -1.376e-006
-429.0, -1.363e-006
-428.0, -1.347e-006
-427.0, -1.330e-006
-426.0, -1.317e-006
-425.0, -1.303e-006
-424.0, -1.288e-006
-423.0, -1.272e-006
-422.0, -1.259e-006
-421.0, -1.246e-006
-420.0, -1.232e-006
-419.0, -1.216e-006
-418.0, -1.203e-006
-417.0, -1.191e-006
-416.0, -1.176e-006
-415.0, -1.161e-006
-414.0, -1.148e-006
-413.0, -1.136e-006
-412.0, -1.119e-006
-411.0, -1.103e-006
-410.0, -1.089e-006
-409.0, -1.077e-006
-408.0, -1.063e-006
-407.0, -1.048e-006
-406.0, -1.035e-006
-405.0, -1.025e-006
-404.0, -1.013e-006
-403.0, -9.984e-007
-402.0, -9.867e-007
-401.0, -9.762e-007
-400.0, -9.631e-007
-399.0, -9.492e-007
-398.0, -9.374e-007
-397.0, -9.264e-007
-396.0, -9.128e-007
-395.0, -8.987e-007
-394.0, -8.875e-007
-393.0, -8.767e-007
-392.0, -8.640e-007
-391.0, -8.500e-007
-390.0, -8.386e-007
-389.0, -8.288e-007
-388.0, -8.162e-007
-387.0, -8.019e-007
-386.0, -7.909e-007
-385.0, -7.806e-007
-384.0, -7.683e-007
-383.0, -7.548e-007
-382.0, -7.436e-007
-381.0, -7.332e-007
-380.0, -7.206e-007
-379.0, -7.068e-007
-378.0, -6.958e-007
-377.0, -6.859e-007
-376.0, -6.738e-007
-375.0, -6.606e-007
-374.0, -6.498e-007
-373.0, -6.405e-007
-372.0, -6.287e-007
-371.0, -6.153e-007
-370.0, -6.046e-007
-369.0, -5.955e-007
-368.0, -5.832e-007
-367.0, -5.702e-007
-366.0, -5.591e-007
-365.0, -5.493e-007
-364.0, -5.374e-007
-363.0, -5.243e-007
-362.0, -5.133e-007
-361.0, -5.041e-007
-360.0, -4.926e-007
-359.0, -4.798e-007
-358.0, -4.688e-007
-357.0, -4.597e-007
-356.0, -4.479e-007
-355.0, -4.345e-007
-354.0, -4.236e-007
-353.0, -4.136e-007
-352.0, -4.012e-007
-351.0, -3.886e-007
-350.0, -3.774e-007
-349.0, -3.675e-007
-348.0, -3.561e-007
-347.0, -3.430e-007
-346.0, -3.325e-007
-345.0, -3.234e-007
-344.0, -3.117e-007
-343.0, -2.985e-007
-342.0, -2.873e-007
-341.0, -2.771e-007
-340.0, -2.651e-007
-339.0, -2.518e-007
-338.0, -2.407e-007
-337.0, -2.307e-007
-336.0, -2.188e-007
-335.0, -2.056e-007
-334.0, -1.942e-007
-333.0, -1.842e-007
-332.0, -1.716e-007
-331.0, -1.579e-007
-330.0, -1.462e-007
-329.0, -1.357e-007
-328.0, -1.235e-007
-327.0, -1.096e-007
-326.0, -9.718e-008
-325.0, -8.693e-008
-324.0, -7.411e-008
-323.0, -5.999e-008
-322.0, -4.813e-008
-321.0, -3.719e-008
-320.0, -2.481e-008
-319.0, -1.072e-008
-318.0, +2.268e-009
-317.0, +1.365e-008
-316.0, +2.686e-008
-315.0, +4.220e-008
-314.0, +5.537e-008
-313.0, +6.744e-008
-312.0, +8.135e-008
-311.0, +9.635e-008
-310.0, +1.100e-007
-309.0, +1.219e-007
-308.0, +1.358e-007
-307.0, +1.513e-007
-306.0, +1.650e-007
-305.0, +1.770e-007
-304.0, +1.917e-007
-303.0, +2.071e-007
-302.0, +2.224e-007
-301.0, +2.351e-007
-300.0, +2.502e-007
-299.0, +2.667e-007
-298.0, +2.820e-007
-297.0, +2.948e-007
-296.0, +3.103e-007
-295.0, +3.271e-007
-294.0, +3.429e-007
-293.0, +3.567e-007
-292.0, +3.725e-007
-291.0, +3.899e-007
-290.0, +4.059e-007
-289.0, +4.204e-007
-288.0, +4.358e-007
-287.0, +4.533e-007
-286.0, +4.701e-007
-285.0, +4.847e-007
-284.0, +5.013e-007
-283.0, +5.202e-007
-282.0, +5.369e-007
-281.0, +5.528e-007
-280.0, +5.695e-007
-279.0, +5.879e-007
-278.0, +6.059e-007
-277.0, +6.214e-007
-276.0, +6.387e-007
-275.0, +6.582e-007
-274.0, +6.757e-007
-273.0, +6.924e-007
-272.0, +7.107e-007
-271.0, +7.303e-007
-270.0, +7.490e-007
-269.0, +7.657e-007
-268.0, +7.840e-007
-267.0, +8.049e-007
-266.0, +8.237e-007
-265.0, +8.407e-007
-264.0, +8.591e-007
-263.0, +8.795e-007
-262.0, +8.990e-007
-261.0, +9.165e-007
-260.0, +9.348e-007
-259.0, +9.557e-007
-258.0, +9.753e-007
-257.0, +9.933e-007
-256.0, +1.012e-006
-255.0, +1.033e-006
-254.0, +1.053e-006
-253.0, +1.071e-006
-252.0, +1.091e-006
-251.0, +1.112e-006
-250.0, +1.132e-006
-249.0, +1.151e-006
-248.0, +1.171e-006
-247.0, +1.193e-006
-246.0, +1.213e-006
-245.0, +1.232e-006
-244.0, +1.251e-006
-243.0, +1.273e-006
-242.0, +1.294e-006
-241.0, +1.312e-006
-240.0, +1.332e-006
-239.0, +1.354e-006
-238.0, +1.375e-006
-237.0, +1.394e-006
-236.0, +1.413e-006
-235.0, +1.436e-006
-234.0, +1.457e-006
-233.0, +1.476e-006
-232.0, +1.496e-006
-231.0, +1.518e-006
-230.0, +1.539e-006
-229.0, +1.559e-006
-228.0, +1.579e-006
-227.0, +1.601e-006
-226.0, +1.622e-006
-225.0, +1.641e-006
-224.0, +1.662e-006
-223.0, +1.684e-006
-222.0, +1.705e-006
-221.0, +1.724e-006
-220.0, +1.744e-006
-219.0, +1.767e-006
-218.0, +1.788e-006
-217.0, +1.806e-006
-216.0, +1.826e-006
-215.0, +1.847e-006
-214.0, +1.869e-006
-213.0, +1.888e-006
-212.0, +1.907e-006
-211.0, +1.929e-006
-210.0, +1.950e-006
-209.0, +1.969e-006
-208.0, +1.988e-006
-207.0, +2.010e-006
-206.0, +2.031e-006
-205.0, +2.050e-006
-204.0, +2.069e-006
-203.0, +2.090e-006
-202.0, +2.111e-006
-201.0, +2.129e-006
-200.0, +2.146e-006
-199.0, +2.166e-006
-198.0, +2.186e-006
-197.0, +2.204e-006
-196.0, +2.221e-006
-195.0, +2.242e-006
-194.0, +2.261e-006
-193.0, +2.277e-006
-192.0, +2.295e-006
-191.0, +2.314e-006
-190.0, +2.333e-006
-189.0, +2.349e-006
-188.0, +2.366e-006
-187.0, +2.385e-006
-186.0, +2.403e-006
-185.0, +2.418e-006
-184.0, +2.434e-006
-183.0, +2.452e-006
-182.0, +2.469e-006
-181.0, +2.483e-006
-180.0, +2.498e-006
-179.0, +2.515e-006
-178.0, +2.531e-006
-177.0, +2.545e-006
-176.0, +2.559e-006
-175.0, +2.575e-006
-174.0, +2.591e-006
-173.0, +2.604e-006
-172.0, +2.616e-006
-171.0, +2.632e-006
-170.0, +2.646e-006
-169.0, +2.658e-006
-168.0, +2.669e-006
-167.0, +2.683e-006
-166.0, +2.697e-006
-165.0, +2.708e-006
-164.0, +2.719e-006
-163.0, +2.733e-006
-162.0, +2.745e-006
-161.0, +2.755e-006
-160.0, +2.765e-006
-159.0, +2.777e-006
-158.0, +2.789e-006
-157.0, +2.798e-006
-156.0, +2.806e-006
-155.0, +2.818e-006
-154.0, +2.828e-006
-153.0, +2.835e-006
-152.0, +2.843e-006
-151.0, +2.852e-006
-150.0, +2.862e-006
-149.0, +2.869e-006
-148.0, +2.876e-006
-147.0, +2.885e-006
-146.0, +2.893e-006
-145.0, +2.899e-006
-144.0, +2.905e-006
-143.0, +2.913e-006
-142.0, +2.920e-006
-141.0, +2.925e-006
-140.0, +2.930e-006
-139.0, +2.937e-006
-138.0, +2.944e-006
-137.0, +2.948e-006
-136.0, +2.952e-006
-135.0, +2.958e-006
-134.0, +2.964e-006
-133.0, +2.967e-006
-132.0, +2.970e-006
-131.0, +2.976e-006
-130.0, +2.980e-006
-129.0, +2.982e-006
-128.0, +2.984e-006
-127.0, +2.989e-006
-126.0, +2.994e-006
-125.0, +2.995e-006
-124.0, +2.996e-006
-123.0, +3.001e-006
-122.0, +3.004e-006
-121.0, +3.005e-006
-120.0, +3.006e-006
-119.0, +3.009e-006
-118.0, +3.012e-006
-117.0, +3.012e-006
-116.0, +3.013e-006
-115.0, +3.016e-006
-114.0, +3.018e-006
-113.0, +3.018e-006
-112.0, +3.018e-006
-111.0, +3.020e-006
-110.0, +3.022e-006
-109.0, +3.021e-006
-108.0, +3.021e-006
-107.0, +3.023e-006
-106.0, +3.024e-006
-105.0, +3.024e-006
-104.0, +3.022e-006
-103.0, +3.024e-006
-102.0, +3.025e-006
-101.0, +3.024e-006
-100.0, +3.023e-006
-99.0, +3.024e-006
-98.0, +3.025e-006
-97.0, +3.023e-006
-96.0, +3.022e-006
-95.0, +3.023e-006
-94.0, +3.024e-006
-93.0, +3.023e-006
-92.0, +3.021e-006
-91.0, +3.022e-006
-90.0, +3.023e-006
-89.0, +3.021e-006
-88.0, +3.019e-006
-87.0, +3.020e-006
-86.0, +3.021e-006
-85.0, +3.018e-006
-84.0, +3.017e-006
-83.0, +3.018e-006
-82.0, +3.019e-006
-81.0, +3.016e-006
-80.0, +3.015e-006
-79.0, +3.015e-006
-78.0, +3.016e-006
-77.0, +3.014e-006
-76.0, +3.012e-006
-75.0, +3.013e-006
-74.0, +3.014e-006
-73.0, +3.012e-006
-72.0, +3.010e-006
-71.0, +3.011e-006
-70.0, +3.012e-006
-69.0, +3.010e-006
-68.0, +3.008e-006
-67.0, +3.009e-006
-66.0, +3.009e-006
-65.0, +3.008e-006
-64.0, +3.006e-006
-63.0, +3.007e-006
-62.0, +3.008e-006
-61.0, +3.007e-006
-60.0, +3.005e-006
-59.0, +3.007e-006
-58.0, +3.007e-006
-57.0, +3.006e-006
-56.0, +3.004e-006
-55.0, +3.006e-006
-54.0, +3.007e-006
-53.0, +3.006e-006
-52.0, +3.004e-006
-51.0, +3.006e-006
-50.0, +3.007e-006
-49.0, +3.006e-006
-48.0, +3.005e-006
-47.0, +3.007e-006
-46.0, +3.009e-006
-45.0, +3.009e-006
-44.0, +3.008e-006
-43.0, +3.010e-006
-42.0, +3.012e-006
-41.0, +3.011e-006
-40.0, +3.010e-006
-39.0, +3.012e-006
-38.0, +3.015e-006
-37.0, +3.014e-006
-36.0, +3.013e-006
-35.0, +3.016e-006
-34.0, +3.018e-006
-33.0, +3.018e-006
-32.0, +3.018e-006
-31.0, +3.020e-006
-30.0, +3.023e-006
-29.0, +3.023e-006
-28.0, +3.023e-006
-27.0, +3.026e-006
-26.0, +3.029e-006
-25.0, +3.029e-006
-24.0, +3.029e-006
-23.0, +3.033e-006
-22.0, +3.037e-006
-21.0, +3.037e-006
-20.0, +3.037e-006
-19.0, +3.041e-006
-18.0, +3.045e-006
-17.0, +3.046e-006
-16.0, +3.046e-006
-15.0, +3.049e-006
-14.0, +3.054e-006
-13.0, +3.055e-006
-12.0, +3.055e-006
-11.0, +3.059e-006
-10.0, +3.062e-006
-9.0, +3.064e-006
-8.0, +3.065e-006
-7.0, +3.069e-006
-6.0, +3.074e-006
-5.0, +3.075e-006
-4.0, +3.076e-006
-3.0, +3.080e-006
-2.0, +3.085e-006
-1.0, +3.081e-006
0.0, +3.097e-006
*
**
