# Supplementary material for: DFT and CV data of 4-phenyl-substituted dichloro(bis{2-[1-(phenyl)-1H-1,2,3-triazol-4-yl-κN3]pyridine-κN})iron(II) coordination compounds
Source: Data Brief. 2018 Oct 27;21:1458–71. doi: 10.1016/j.dib.2018.10.085 (PMC6234228; doi:10.1016/j.dib.2018.10.085)
Supplement: Supplementary file 4 — Supplementary material. [file mmc4.zip › Fe_CV_raw_data/FeL4-2/200FC.TXT]

Date: 11-Apr-2017
Time: 11:59:11
Label: 
Cyclic Voltammetry

Exp. Conditions:
Init E (mV) = 300
High E (mV) = 300
Low E (mV) = -500
Init P/N = N
V (mV/sec) = 200
Number of Segments = 2
Sample Interval (mV) = 1
Quiet Time (sec) = 10
Sensitivity (A/V) = 1E-6

2 Sets of Data
Total Number of Data Points = 1600
##
Potential (mV), Current (A)

Segment = 1
Negative
Number of Data Points = 800
#
299.0, +2.193e-006
298.0, +2.094e-006
297.0, +2.042e-006
296.0, +2.005e-006
295.0, +1.956e-006
294.0, +1.921e-006
293.0, +1.895e-006
292.0, +1.875e-006
291.0, +1.852e-006
290.0, +1.830e-006
289.0, +1.814e-006
288.0, +1.799e-006
287.0, +1.781e-006
286.0, +1.762e-006
285.0, +1.749e-006
284.0, +1.737e-006
283.0, +1.721e-006
282.0, +1.704e-006
281.0, +1.693e-006
280.0, +1.683e-006
279.0, +1.668e-006
278.0, +1.653e-006
277.0, +1.642e-006
276.0, +1.633e-006
275.0, +1.620e-006
274.0, +1.606e-006
273.0, +1.596e-006
272.0, +1.587e-006
271.0, +1.574e-006
270.0, +1.561e-006
269.0, +1.551e-006
268.0, +1.544e-006
267.0, +1.530e-006
266.0, +1.518e-006
265.0, +1.509e-006
264.0, +1.502e-006
263.0, +1.490e-006
262.0, +1.477e-006
261.0, +1.468e-006
260.0, +1.462e-006
259.0, +1.450e-006
258.0, +1.437e-006
257.0, +1.429e-006
256.0, +1.422e-006
255.0, +1.411e-006
254.0, +1.399e-006
253.0, +1.391e-006
252.0, +1.385e-006
251.0, +1.374e-006
250.0, +1.362e-006
249.0, +1.355e-006
248.0, +1.348e-006
247.0, +1.337e-006
246.0, +1.325e-006
245.0, +1.317e-006
244.0, +1.311e-006
243.0, +1.300e-006
242.0, +1.289e-006
241.0, +1.281e-006
240.0, +1.275e-006
239.0, +1.264e-006
238.0, +1.253e-006
237.0, +1.245e-006
236.0, +1.239e-006
235.0, +1.228e-006
234.0, +1.217e-006
233.0, +1.209e-006
232.0, +1.203e-006
231.0, +1.192e-006
230.0, +1.181e-006
229.0, +1.173e-006
228.0, +1.167e-006
227.0, +1.156e-006
226.0, +1.145e-006
225.0, +1.137e-006
224.0, +1.130e-006
223.0, +1.119e-006
222.0, +1.107e-006
221.0, +1.099e-006
220.0, +1.093e-006
219.0, +1.082e-006
218.0, +1.069e-006
217.0, +1.061e-006
216.0, +1.054e-006
215.0, +1.043e-006
214.0, +1.030e-006
213.0, +1.020e-006
212.0, +1.014e-006
211.0, +1.003e-006
210.0, +9.899e-007
209.0, +9.814e-007
208.0, +9.738e-007
207.0, +9.616e-007
206.0, +9.484e-007
205.0, +9.380e-007
204.0, +9.304e-007
203.0, +9.181e-007
202.0, +9.047e-007
201.0, +8.946e-007
200.0, +8.868e-007
199.0, +8.744e-007
198.0, +8.604e-007
197.0, +8.499e-007
196.0, +8.412e-007
195.0, +8.273e-007
194.0, +8.129e-007
193.0, +8.020e-007
192.0, +7.915e-007
191.0, +7.770e-007
190.0, +7.612e-007
189.0, +7.487e-007
188.0, +7.376e-007
187.0, +7.217e-007
186.0, +7.046e-007
185.0, +6.914e-007
184.0, +6.798e-007
183.0, +6.633e-007
182.0, +6.454e-007
181.0, +6.314e-007
180.0, +6.189e-007
179.0, +6.012e-007
178.0, +5.820e-007
177.0, +5.663e-007
176.0, +5.515e-007
175.0, +5.320e-007
174.0, +5.104e-007
173.0, +4.925e-007
172.0, +4.768e-007
171.0, +4.555e-007
170.0, +4.326e-007
169.0, +4.135e-007
168.0, +3.952e-007
167.0, +3.722e-007
166.0, +3.472e-007
165.0, +3.251e-007
164.0, +3.051e-007
163.0, +2.795e-007
162.0, +2.516e-007
161.0, +2.282e-007
160.0, +2.052e-007
159.0, +1.767e-007
158.0, +1.461e-007
157.0, +1.189e-007
156.0, +9.386e-008
155.0, +6.278e-008
154.0, +2.877e-008
153.0, -1.439e-009
152.0, -2.999e-008
151.0, -6.444e-008
150.0, -1.021e-007
149.0, -1.363e-007
148.0, -1.689e-007
147.0, -2.080e-007
146.0, -2.495e-007
145.0, -2.870e-007
144.0, -3.240e-007
143.0, -3.668e-007
142.0, -4.131e-007
141.0, -4.555e-007
140.0, -4.960e-007
139.0, -5.435e-007
138.0, -5.952e-007
137.0, -6.422e-007
136.0, -6.882e-007
135.0, -7.410e-007
134.0, -7.976e-007
133.0, -8.505e-007
132.0, -9.011e-007
131.0, -9.596e-007
130.0, -1.022e-006
129.0, -1.080e-006
128.0, -1.136e-006
127.0, -1.200e-006
126.0, -1.268e-006
125.0, -1.333e-006
124.0, -1.394e-006
123.0, -1.463e-006
122.0, -1.539e-006
121.0, -1.609e-006
120.0, -1.676e-006
119.0, -1.752e-006
118.0, -1.833e-006
117.0, -1.909e-006
116.0, -1.982e-006
115.0, -2.064e-006
114.0, -2.151e-006
113.0, -2.233e-006
112.0, -2.312e-006
111.0, -2.398e-006
110.0, -2.492e-006
109.0, -2.579e-006
108.0, -2.662e-006
107.0, -2.753e-006
106.0, -2.851e-006
105.0, -2.943e-006
104.0, -3.031e-006
103.0, -3.126e-006
102.0, -3.228e-006
101.0, -3.324e-006
100.0, -3.415e-006
99.0, -3.514e-006
98.0, -3.619e-006
97.0, -3.717e-006
96.0, -3.810e-006
95.0, -3.910e-006
94.0, -4.016e-006
93.0, -4.116e-006
92.0, -4.208e-006
91.0, -4.308e-006
90.0, -4.414e-006
89.0, -4.513e-006
88.0, -4.604e-006
87.0, -4.702e-006
86.0, -4.806e-006
85.0, -4.903e-006
84.0, -4.991e-006
83.0, -5.085e-006
82.0, -5.185e-006
81.0, -5.276e-006
80.0, -5.360e-006
79.0, -5.449e-006
78.0, -5.543e-006
77.0, -5.629e-006
76.0, -5.706e-006
75.0, -5.788e-006
74.0, -5.875e-006
73.0, -5.952e-006
72.0, -6.022e-006
71.0, -6.095e-006
70.0, -6.174e-006
69.0, -6.243e-006
68.0, -6.302e-006
67.0, -6.366e-006
66.0, -6.434e-006
65.0, -6.491e-006
64.0, -6.540e-006
63.0, -6.593e-006
62.0, -6.649e-006
61.0, -6.697e-006
60.0, -6.735e-006
59.0, -6.777e-006
58.0, -6.822e-006
57.0, -6.857e-006
56.0, -6.885e-006
55.0, -6.915e-006
54.0, -6.948e-006
53.0, -6.973e-006
52.0, -6.989e-006
51.0, -7.008e-006
50.0, -7.032e-006
49.0, -7.046e-006
48.0, -7.051e-006
47.0, -7.061e-006
46.0, -7.073e-006
45.0, -7.078e-006
44.0, -7.074e-006
43.0, -7.074e-006
42.0, -7.077e-006
41.0, -7.073e-006
40.0, -7.061e-006
39.0, -7.054e-006
38.0, -7.049e-006
37.0, -7.037e-006
36.0, -7.018e-006
35.0, -7.003e-006
34.0, -6.991e-006
33.0, -6.973e-006
32.0, -6.949e-006
31.0, -6.929e-006
30.0, -6.911e-006
29.0, -6.889e-006
28.0, -6.859e-006
27.0, -6.835e-006
26.0, -6.813e-006
25.0, -6.785e-006
24.0, -6.753e-006
23.0, -6.725e-006
22.0, -6.700e-006
21.0, -6.670e-006
20.0, -6.635e-006
19.0, -6.604e-006
18.0, -6.577e-006
17.0, -6.545e-006
16.0, -6.509e-006
15.0, -6.477e-006
14.0, -6.448e-006
13.0, -6.415e-006
12.0, -6.379e-006
11.0, -6.346e-006
10.0, -6.316e-006
9.0, -6.282e-006
8.0, -6.246e-006
7.0, -6.214e-006
6.0, -6.184e-006
5.0, -6.150e-006
4.0, -6.113e-006
3.0, -6.087e-006
2.0, -6.066e-006
1.0, -6.039e-006
0.0, -6.008e-006
-1.0, -5.979e-006
-2.0, -5.953e-006
-3.0, -5.923e-006
-4.0, -5.885e-006
-5.0, -5.848e-006
-6.0, -5.816e-006
-7.0, -5.781e-006
-8.0, -5.746e-006
-9.0, -5.716e-006
-10.0, -5.687e-006
-11.0, -5.656e-006
-12.0, -5.623e-006
-13.0, -5.595e-006
-14.0, -5.568e-006
-15.0, -5.539e-006
-16.0, -5.508e-006
-17.0, -5.480e-006
-18.0, -5.455e-006
-19.0, -5.427e-006
-20.0, -5.398e-006
-21.0, -5.373e-006
-22.0, -5.349e-006
-23.0, -5.322e-006
-24.0, -5.294e-006
-25.0, -5.271e-006
-26.0, -5.248e-006
-27.0, -5.223e-006
-28.0, -5.197e-006
-29.0, -5.174e-006
-30.0, -5.153e-006
-31.0, -5.129e-006
-32.0, -5.104e-006
-33.0, -5.083e-006
-34.0, -5.063e-006
-35.0, -5.041e-006
-36.0, -5.017e-006
-37.0, -4.997e-006
-38.0, -4.979e-006
-39.0, -4.958e-006
-40.0, -4.936e-006
-41.0, -4.917e-006
-42.0, -4.899e-006
-43.0, -4.879e-006
-44.0, -4.858e-006
-45.0, -4.840e-006
-46.0, -4.824e-006
-47.0, -4.805e-006
-48.0, -4.785e-006
-49.0, -4.769e-006
-50.0, -4.754e-006
-51.0, -4.736e-006
-52.0, -4.718e-006
-53.0, -4.703e-006
-54.0, -4.689e-006
-55.0, -4.672e-006
-56.0, -4.654e-006
-57.0, -4.640e-006
-58.0, -4.627e-006
-59.0, -4.611e-006
-60.0, -4.594e-006
-61.0, -4.581e-006
-62.0, -4.569e-006
-63.0, -4.554e-006
-64.0, -4.538e-006
-65.0, -4.526e-006
-66.0, -4.515e-006
-67.0, -4.500e-006
-68.0, -4.485e-006
-69.0, -4.474e-006
-70.0, -4.463e-006
-71.0, -4.449e-006
-72.0, -4.435e-006
-73.0, -4.424e-006
-74.0, -4.414e-006
-75.0, -4.402e-006
-76.0, -4.389e-006
-77.0, -4.379e-006
-78.0, -4.370e-006
-79.0, -4.358e-006
-80.0, -4.346e-006
-81.0, -4.337e-006
-82.0, -4.328e-006
-83.0, -4.317e-006
-84.0, -4.305e-006
-85.0, -4.296e-006
-86.0, -4.288e-006
-87.0, -4.277e-006
-88.0, -4.266e-006
-89.0, -4.258e-006
-90.0, -4.251e-006
-91.0, -4.241e-006
-92.0, -4.230e-006
-93.0, -4.222e-006
-94.0, -4.215e-006
-95.0, -4.205e-006
-96.0, -4.195e-006
-97.0, -4.188e-006
-98.0, -4.182e-006
-99.0, -4.173e-006
-100.0, -4.163e-006
-101.0, -4.156e-006
-102.0, -4.150e-006
-103.0, -4.142e-006
-104.0, -4.133e-006
-105.0, -4.126e-006
-106.0, -4.121e-006
-107.0, -4.114e-006
-108.0, -4.105e-006
-109.0, -4.099e-006
-110.0, -4.094e-006
-111.0, -4.086e-006
-112.0, -4.078e-006
-113.0, -4.073e-006
-114.0, -4.068e-006
-115.0, -4.061e-006
-116.0, -4.053e-006
-117.0, -4.048e-006
-118.0, -4.044e-006
-119.0, -4.037e-006
-120.0, -4.030e-006
-121.0, -4.025e-006
-122.0, -4.022e-006
-123.0, -4.016e-006
-124.0, -4.008e-006
-125.0, -4.004e-006
-126.0, -4.002e-006
-127.0, -3.995e-006
-128.0, -3.989e-006
-129.0, -3.985e-006
-130.0, -3.982e-006
-131.0, -3.976e-006
-132.0, -3.969e-006
-133.0, -3.966e-006
-134.0, -3.963e-006
-135.0, -3.958e-006
-136.0, -3.952e-006
-137.0, -3.948e-006
-138.0, -3.946e-006
-139.0, -3.941e-006
-140.0, -3.935e-006
-141.0, -3.932e-006
-142.0, -3.930e-006
-143.0, -3.926e-006
-144.0, -3.921e-006
-145.0, -3.918e-006
-146.0, -3.917e-006
-147.0, -3.913e-006
-148.0, -3.907e-006
-149.0, -3.906e-006
-150.0, -3.904e-006
-151.0, -3.900e-006
-152.0, -3.896e-006
-153.0, -3.894e-006
-154.0, -3.893e-006
-155.0, -3.890e-006
-156.0, -3.885e-006
-157.0, -3.884e-006
-158.0, -3.883e-006
-159.0, -3.879e-006
-160.0, -3.876e-006
-161.0, -3.875e-006
-162.0, -3.874e-006
-163.0, -3.872e-006
-164.0, -3.867e-006
-165.0, -3.867e-006
-166.0, -3.867e-006
-167.0, -3.865e-006
-168.0, -3.862e-006
-169.0, -3.861e-006
-170.0, -3.862e-006
-171.0, -3.860e-006
-172.0, -3.857e-006
-173.0, -3.858e-006
-174.0, -3.859e-006
-175.0, -3.857e-006
-176.0, -3.855e-006
-177.0, -3.855e-006
-178.0, -3.857e-006
-179.0, -3.856e-006
-180.0, -3.853e-006
-181.0, -3.855e-006
-182.0, -3.857e-006
-183.0, -3.856e-006
-184.0, -3.854e-006
-185.0, -3.856e-006
-186.0, -3.858e-006
-187.0, -3.858e-006
-188.0, -3.856e-006
-189.0, -3.858e-006
-190.0, -3.861e-006
-191.0, -3.861e-006
-192.0, -3.861e-006
-193.0, -3.863e-006
-194.0, -3.866e-006
-195.0, -3.867e-006
-196.0, -3.867e-006
-197.0, -3.870e-006
-198.0, -3.874e-006
-199.0, -3.875e-006
-200.0, -3.876e-006
-201.0, -3.879e-006
-202.0, -3.884e-006
-203.0, -3.887e-006
-204.0, -3.887e-006
-205.0, -3.891e-006
-206.0, -3.897e-006
-207.0, -3.899e-006
-208.0, -3.901e-006
-209.0, -3.905e-006
-210.0, -3.911e-006
-211.0, -3.915e-006
-212.0, -3.916e-006
-213.0, -3.921e-006
-214.0, -3.928e-006
-215.0, -3.932e-006
-216.0, -3.935e-006
-217.0, -3.940e-006
-218.0, -3.947e-006
-219.0, -3.952e-006
-220.0, -3.955e-006
-221.0, -3.962e-006
-222.0, -3.970e-006
-223.0, -3.975e-006
-224.0, -3.979e-006
-225.0, -3.986e-006
-226.0, -3.995e-006
-227.0, -4.002e-006
-228.0, -4.007e-006
-229.0, -4.015e-006
-230.0, -4.025e-006
-231.0, -4.032e-006
-232.0, -4.038e-006
-233.0, -4.047e-006
-234.0, -4.058e-006
-235.0, -4.066e-006
-236.0, -4.073e-006
-237.0, -4.084e-006
-238.0, -4.095e-006
-239.0, -4.104e-006
-240.0, -4.112e-006
-241.0, -4.123e-006
-242.0, -4.136e-006
-243.0, -4.146e-006
-244.0, -4.155e-006
-245.0, -4.168e-006
-246.0, -4.181e-006
-247.0, -4.193e-006
-248.0, -4.204e-006
-249.0, -4.218e-006
-250.0, -4.233e-006
-251.0, -4.246e-006
-252.0, -4.258e-006
-253.0, -4.273e-006
-254.0, -4.289e-006
-255.0, -4.302e-006
-256.0, -4.316e-006
-257.0, -4.331e-006
-258.0, -4.349e-006
-259.0, -4.364e-006
-260.0, -4.378e-006
-261.0, -4.395e-006
-262.0, -4.414e-006
-263.0, -4.430e-006
-264.0, -4.446e-006
-265.0, -4.464e-006
-266.0, -4.484e-006
-267.0, -4.501e-006
-268.0, -4.517e-006
-269.0, -4.537e-006
-270.0, -4.558e-006
-271.0, -4.576e-006
-272.0, -4.593e-006
-273.0, -4.613e-006
-274.0, -4.635e-006
-275.0, -4.654e-006
-276.0, -4.671e-006
-277.0, -4.691e-006
-278.0, -4.713e-006
-279.0, -4.732e-006
-280.0, -4.751e-006
-281.0, -4.771e-006
-282.0, -4.793e-006
-283.0, -4.813e-006
-284.0, -4.831e-006
-285.0, -4.852e-006
-286.0, -4.873e-006
-287.0, -4.892e-006
-288.0, -4.910e-006
-289.0, -4.930e-006
-290.0, -4.951e-006
-291.0, -4.970e-006
-292.0, -4.986e-006
-293.0, -5.006e-006
-294.0, -5.026e-006
-295.0, -5.044e-006
-296.0, -5.060e-006
-297.0, -5.079e-006
-298.0, -5.099e-006
-299.0, -5.116e-006
-300.0, -5.132e-006
-301.0, -5.150e-006
-302.0, -5.169e-006
-303.0, -5.185e-006
-304.0, -5.199e-006
-305.0, -5.216e-006
-306.0, -5.234e-006
-307.0, -5.249e-006
-308.0, -5.261e-006
-309.0, -5.277e-006
-310.0, -5.294e-006
-311.0, -5.307e-006
-312.0, -5.319e-006
-313.0, -5.334e-006
-314.0, -5.349e-006
-315.0, -5.361e-006
-316.0, -5.372e-006
-317.0, -5.385e-006
-318.0, -5.399e-006
-319.0, -5.410e-006
-320.0, -5.420e-006
-321.0, -5.432e-006
-322.0, -5.445e-006
-323.0, -5.455e-006
-324.0, -5.462e-006
-325.0, -5.473e-006
-326.0, -5.484e-006
-327.0, -5.492e-006
-328.0, -5.499e-006
-329.0, -5.508e-006
-330.0, -5.519e-006
-331.0, -5.526e-006
-332.0, -5.531e-006
-333.0, -5.539e-006
-334.0, -5.548e-006
-335.0, -5.554e-006
-336.0, -5.558e-006
-337.0, -5.565e-006
-338.0, -5.572e-006
-339.0, -5.577e-006
-340.0, -5.580e-006
-341.0, -5.586e-006
-342.0, -5.592e-006
-343.0, -5.596e-006
-344.0, -5.598e-006
-345.0, -5.603e-006
-346.0, -5.609e-006
-347.0, -5.611e-006
-348.0, -5.612e-006
-349.0, -5.616e-006
-350.0, -5.621e-006
-351.0, -5.622e-006
-352.0, -5.622e-006
-353.0, -5.626e-006
-354.0, -5.629e-006
-355.0, -5.630e-006
-356.0, -5.630e-006
-357.0, -5.633e-006
-358.0, -5.636e-006
-359.0, -5.636e-006
-360.0, -5.635e-006
-361.0, -5.637e-006
-362.0, -5.639e-006
-363.0, -5.639e-006
-364.0, -5.637e-006
-365.0, -5.638e-006
-366.0, -5.640e-006
-367.0, -5.640e-006
-368.0, -5.638e-006
-369.0, -5.638e-006
-370.0, -5.639e-006
-371.0, -5.638e-006
-372.0, -5.636e-006
-373.0, -5.636e-006
-374.0, -5.636e-006
-375.0, -5.634e-006
-376.0, -5.632e-006
-377.0, -5.631e-006
-378.0, -5.632e-006
-379.0, -5.630e-006
-380.0, -5.625e-006
-381.0, -5.625e-006
-382.0, -5.626e-006
-383.0, -5.623e-006
-384.0, -5.619e-006
-385.0, -5.619e-006
-386.0, -5.619e-006
-387.0, -5.616e-006
-388.0, -5.612e-006
-389.0, -5.611e-006
-390.0, -5.610e-006
-391.0, -5.607e-006
-392.0, -5.603e-006
-393.0, -5.602e-006
-394.0, -5.602e-006
-395.0, -5.598e-006
-396.0, -5.593e-006
-397.0, -5.592e-006
-398.0, -5.591e-006
-399.0, -5.588e-006
-400.0, -5.583e-006
-401.0, -5.582e-006
-402.0, -5.581e-006
-403.0, -5.577e-006
-404.0, -5.572e-006
-405.0, -5.569e-006
-406.0, -5.568e-006
-407.0, -5.566e-006
-408.0, -5.563e-006
-409.0, -5.561e-006
-410.0, -5.561e-006
-411.0, -5.558e-006
-412.0, -5.553e-006
-413.0, -5.551e-006
-414.0, -5.548e-006
-415.0, -5.543e-006
-416.0, -5.537e-006
-417.0, -5.534e-006
-418.0, -5.533e-006
-419.0, -5.528e-006
-420.0, -5.522e-006
-421.0, -5.520e-006
-422.0, -5.519e-006
-423.0, -5.514e-006
-424.0, -5.508e-006
-425.0, -5.505e-006
-426.0, -5.504e-006
-427.0, -5.499e-006
-428.0, -5.493e-006
-429.0, -5.490e-006
-430.0, -5.488e-006
-431.0, -5.483e-006
-432.0, -5.478e-006
-433.0, -5.475e-006
-434.0, -5.473e-006
-435.0, -5.469e-006
-436.0, -5.463e-006
-437.0, -5.460e-006
-438.0, -5.459e-006
-439.0, -5.454e-006
-440.0, -5.448e-006
-441.0, -5.444e-006
-442.0, -5.443e-006
-443.0, -5.438e-006
-444.0, -5.432e-006
-445.0, -5.429e-006
-446.0, -5.427e-006
-447.0, -5.422e-006
-448.0, -5.416e-006
-449.0, -5.413e-006
-450.0, -5.411e-006
-451.0, -5.406e-006
-452.0, -5.399e-006
-453.0, -5.396e-006
-454.0, -5.395e-006
-455.0, -5.390e-006
-456.0, -5.385e-006
-457.0, -5.382e-006
-458.0, -5.380e-006
-459.0, -5.376e-006
-460.0, -5.370e-006
-461.0, -5.367e-006
-462.0, -5.365e-006
-463.0, -5.360e-006
-464.0, -5.354e-006
-465.0, -5.351e-006
-466.0, -5.350e-006
-467.0, -5.345e-006
-468.0, -5.339e-006
-469.0, -5.336e-006
-470.0, -5.335e-006
-471.0, -5.330e-006
-472.0, -5.324e-006
-473.0, -5.321e-006
-474.0, -5.320e-006
-475.0, -5.315e-006
-476.0, -5.310e-006
-477.0, -5.307e-006
-478.0, -5.306e-006
-479.0, -5.301e-006
-480.0, -5.296e-006
-481.0, -5.294e-006
-482.0, -5.292e-006
-483.0, -5.287e-006
-484.0, -5.282e-006
-485.0, -5.280e-006
-486.0, -5.279e-006
-487.0, -5.275e-006
-488.0, -5.269e-006
-489.0, -5.267e-006
-490.0, -5.266e-006
-491.0, -5.262e-006
-492.0, -5.256e-006
-493.0, -5.254e-006
-494.0, -5.254e-006
-495.0, -5.249e-006
-496.0, -5.244e-006
-497.0, -5.241e-006
-498.0, -5.198e-006
-499.0, -5.177e-006
-500.0, -5.156e-006
*
Segment = 2
Positive
Number of Data Points = 800
#
-499.0, -4.960e-006
-498.0, -4.733e-006
-497.0, -4.627e-006
-496.0, -4.531e-006
-495.0, -4.423e-006
-494.0, -4.346e-006
-493.0, -4.278e-006
-492.0, -4.215e-006
-491.0, -4.161e-006
-490.0, -4.111e-006
-489.0, -4.061e-006
-488.0, -4.012e-006
-487.0, -3.968e-006
-486.0, -3.927e-006
-485.0, -3.884e-006
-484.0, -3.841e-006
-483.0, -3.803e-006
-482.0, -3.767e-006
-481.0, -3.729e-006
-480.0, -3.690e-006
-479.0, -3.655e-006
-478.0, -3.622e-006
-477.0, -3.587e-006
-476.0, -3.552e-006
-475.0, -3.520e-006
-474.0, -3.491e-006
-473.0, -3.459e-006
-472.0, -3.426e-006
-471.0, -3.397e-006
-470.0, -3.369e-006
-469.0, -3.339e-006
-468.0, -3.308e-006
-467.0, -3.280e-006
-466.0, -3.255e-006
-465.0, -3.226e-006
-464.0, -3.196e-006
-463.0, -3.171e-006
-462.0, -3.147e-006
-461.0, -3.120e-006
-460.0, -3.092e-006
-459.0, -3.067e-006
-458.0, -3.044e-006
-457.0, -3.018e-006
-456.0, -2.991e-006
-455.0, -2.968e-006
-454.0, -2.946e-006
-453.0, -2.921e-006
-452.0, -2.895e-006
-451.0, -2.872e-006
-450.0, -2.852e-006
-449.0, -2.828e-006
-448.0, -2.803e-006
-447.0, -2.782e-006
-446.0, -2.762e-006
-445.0, -2.739e-006
-444.0, -2.715e-006
-443.0, -2.694e-006
-442.0, -2.675e-006
-441.0, -2.653e-006
-440.0, -2.630e-006
-439.0, -2.609e-006
-438.0, -2.590e-006
-437.0, -2.570e-006
-436.0, -2.547e-006
-435.0, -2.528e-006
-434.0, -2.511e-006
-433.0, -2.491e-006
-432.0, -2.469e-006
-431.0, -2.451e-006
-430.0, -2.433e-006
-429.0, -2.413e-006
-428.0, -2.391e-006
-427.0, -2.373e-006
-426.0, -2.356e-006
-425.0, -2.336e-006
-424.0, -2.315e-006
-423.0, -2.298e-006
-422.0, -2.281e-006
-421.0, -2.263e-006
-420.0, -2.242e-006
-419.0, -2.224e-006
-418.0, -2.208e-006
-417.0, -2.190e-006
-416.0, -2.171e-006
-415.0, -2.154e-006
-414.0, -2.139e-006
-413.0, -2.121e-006
-412.0, -2.099e-006
-411.0, -2.082e-006
-410.0, -2.066e-006
-409.0, -2.047e-006
-408.0, -2.027e-006
-407.0, -2.011e-006
-406.0, -1.996e-006
-405.0, -1.980e-006
-404.0, -1.962e-006
-403.0, -1.947e-006
-402.0, -1.934e-006
-401.0, -1.917e-006
-400.0, -1.898e-006
-399.0, -1.883e-006
-398.0, -1.869e-006
-397.0, -1.852e-006
-396.0, -1.834e-006
-395.0, -1.819e-006
-394.0, -1.805e-006
-393.0, -1.789e-006
-392.0, -1.772e-006
-391.0, -1.757e-006
-390.0, -1.744e-006
-389.0, -1.728e-006
-388.0, -1.711e-006
-387.0, -1.696e-006
-386.0, -1.684e-006
-385.0, -1.667e-006
-384.0, -1.650e-006
-383.0, -1.636e-006
-382.0, -1.623e-006
-381.0, -1.607e-006
-380.0, -1.590e-006
-379.0, -1.576e-006
-378.0, -1.564e-006
-377.0, -1.548e-006
-376.0, -1.531e-006
-375.0, -1.517e-006
-374.0, -1.505e-006
-373.0, -1.490e-006
-372.0, -1.473e-006
-371.0, -1.459e-006
-370.0, -1.447e-006
-369.0, -1.431e-006
-368.0, -1.415e-006
-367.0, -1.402e-006
-366.0, -1.389e-006
-365.0, -1.374e-006
-364.0, -1.358e-006
-363.0, -1.344e-006
-362.0, -1.332e-006
-361.0, -1.317e-006
-360.0, -1.301e-006
-359.0, -1.287e-006
-358.0, -1.276e-006
-357.0, -1.261e-006
-356.0, -1.244e-006
-355.0, -1.231e-006
-354.0, -1.219e-006
-353.0, -1.204e-006
-352.0, -1.188e-006
-351.0, -1.175e-006
-350.0, -1.162e-006
-349.0, -1.147e-006
-348.0, -1.131e-006
-347.0, -1.118e-006
-346.0, -1.105e-006
-345.0, -1.091e-006
-344.0, -1.075e-006
-343.0, -1.062e-006
-342.0, -1.049e-006
-341.0, -1.034e-006
-340.0, -1.018e-006
-339.0, -1.004e-006
-338.0, -9.923e-007
-337.0, -9.770e-007
-336.0, -9.612e-007
-335.0, -9.486e-007
-334.0, -9.363e-007
-333.0, -9.215e-007
-332.0, -9.050e-007
-331.0, -8.907e-007
-330.0, -8.789e-007
-329.0, -8.633e-007
-328.0, -8.466e-007
-327.0, -8.330e-007
-326.0, -8.204e-007
-325.0, -8.056e-007
-324.0, -7.894e-007
-323.0, -7.752e-007
-322.0, -7.629e-007
-321.0, -7.469e-007
-320.0, -7.302e-007
-319.0, -7.163e-007
-318.0, -7.031e-007
-317.0, -6.873e-007
-316.0, -6.700e-007
-315.0, -6.549e-007
-314.0, -6.424e-007
-313.0, -6.263e-007
-312.0, -6.083e-007
-311.0, -5.936e-007
-310.0, -5.798e-007
-309.0, -5.637e-007
-308.0, -5.463e-007
-307.0, -5.310e-007
-306.0, -5.170e-007
-305.0, -5.007e-007
-304.0, -4.833e-007
-303.0, -4.687e-007
-302.0, -4.548e-007
-301.0, -4.384e-007
-300.0, -4.209e-007
-299.0, -4.053e-007
-298.0, -3.915e-007
-297.0, -3.746e-007
-296.0, -3.562e-007
-295.0, -3.402e-007
-294.0, -3.256e-007
-293.0, -3.085e-007
-292.0, -2.902e-007
-291.0, -2.743e-007
-290.0, -2.597e-007
-289.0, -2.423e-007
-288.0, -2.242e-007
-287.0, -2.081e-007
-286.0, -1.924e-007
-285.0, -1.750e-007
-284.0, -1.562e-007
-283.0, -1.394e-007
-282.0, -1.244e-007
-281.0, -1.062e-007
-280.0, -8.737e-008
-279.0, -7.132e-008
-278.0, -5.567e-008
-277.0, -3.788e-008
-276.0, -1.901e-008
-275.0, -2.615e-009
-274.0, +1.203e-008
-273.0, +3.013e-008
-272.0, +4.961e-008
-271.0, +6.631e-008
-270.0, +8.201e-008
-269.0, +9.971e-008
-268.0, +1.192e-007
-267.0, +1.367e-007
-266.0, +1.522e-007
-265.0, +1.703e-007
-264.0, +1.899e-007
-263.0, +2.067e-007
-262.0, +2.232e-007
-261.0, +2.417e-007
-260.0, +2.612e-007
-259.0, +2.784e-007
-258.0, +2.940e-007
-257.0, +3.118e-007
-256.0, +3.312e-007
-255.0, +3.481e-007
-254.0, +3.640e-007
-253.0, +3.822e-007
-252.0, +4.017e-007
-251.0, +4.190e-007
-250.0, +4.347e-007
-249.0, +4.534e-007
-248.0, +4.728e-007
-247.0, +4.897e-007
-246.0, +5.058e-007
-245.0, +5.239e-007
-244.0, +5.434e-007
-243.0, +5.603e-007
-242.0, +5.757e-007
-241.0, +5.945e-007
-240.0, +6.138e-007
-239.0, +6.304e-007
-238.0, +6.464e-007
-237.0, +6.639e-007
-236.0, +6.833e-007
-235.0, +7.003e-007
-234.0, +7.150e-007
-233.0, +7.331e-007
-232.0, +7.526e-007
-231.0, +7.688e-007
-230.0, +7.848e-007
-229.0, +8.028e-007
-228.0, +8.214e-007
-227.0, +8.382e-007
-226.0, +8.532e-007
-225.0, +8.707e-007
-224.0, +8.895e-007
-223.0, +9.057e-007
-222.0, +9.210e-007
-221.0, +9.384e-007
-220.0, +9.572e-007
-219.0, +9.729e-007
-218.0, +9.869e-007
-217.0, +1.004e-006
-216.0, +1.022e-006
-215.0, +1.037e-006
-214.0, +1.052e-006
-213.0, +1.069e-006
-212.0, +1.087e-006
-211.0, +1.103e-006
-210.0, +1.117e-006
-209.0, +1.133e-006
-208.0, +1.151e-006
-207.0, +1.167e-006
-206.0, +1.181e-006
-205.0, +1.197e-006
-204.0, +1.214e-006
-203.0, +1.229e-006
-202.0, +1.243e-006
-201.0, +1.259e-006
-200.0, +1.275e-006
-199.0, +1.289e-006
-198.0, +1.302e-006
-197.0, +1.317e-006
-196.0, +1.334e-006
-195.0, +1.348e-006
-194.0, +1.360e-006
-193.0, +1.375e-006
-192.0, +1.391e-006
-191.0, +1.405e-006
-190.0, +1.418e-006
-189.0, +1.431e-006
-188.0, +1.447e-006
-187.0, +1.461e-006
-186.0, +1.472e-006
-185.0, +1.486e-006
-184.0, +1.501e-006
-183.0, +1.513e-006
-182.0, +1.525e-006
-181.0, +1.538e-006
-180.0, +1.552e-006
-179.0, +1.565e-006
-178.0, +1.575e-006
-177.0, +1.588e-006
-176.0, +1.602e-006
-175.0, +1.614e-006
-174.0, +1.624e-006
-173.0, +1.636e-006
-172.0, +1.650e-006
-171.0, +1.661e-006
-170.0, +1.670e-006
-169.0, +1.682e-006
-168.0, +1.695e-006
-167.0, +1.706e-006
-166.0, +1.716e-006
-165.0, +1.727e-006
-164.0, +1.739e-006
-163.0, +1.749e-006
-162.0, +1.758e-006
-161.0, +1.768e-006
-160.0, +1.780e-006
-159.0, +1.789e-006
-158.0, +1.798e-006
-157.0, +1.808e-006
-156.0, +1.820e-006
-155.0, +1.828e-006
-154.0, +1.836e-006
-153.0, +1.846e-006
-152.0, +1.857e-006
-151.0, +1.865e-006
-150.0, +1.872e-006
-149.0, +1.881e-006
-148.0, +1.891e-006
-147.0, +1.899e-006
-146.0, +1.905e-006
-145.0, +1.914e-006
-144.0, +1.924e-006
-143.0, +1.932e-006
-142.0, +1.939e-006
-141.0, +1.947e-006
-140.0, +1.957e-006
-139.0, +1.964e-006
-138.0, +1.969e-006
-137.0, +1.977e-006
-136.0, +1.986e-006
-135.0, +1.993e-006
-134.0, +1.998e-006
-133.0, +2.005e-006
-132.0, +2.015e-006
-131.0, +2.021e-006
-130.0, +2.025e-006
-129.0, +2.032e-006
-128.0, +2.041e-006
-127.0, +2.046e-006
-126.0, +2.051e-006
-125.0, +2.058e-006
-124.0, +2.066e-006
-123.0, +2.071e-006
-122.0, +2.075e-006
-121.0, +2.082e-006
-120.0, +2.090e-006
-119.0, +2.095e-006
-118.0, +2.099e-006
-117.0, +2.105e-006
-116.0, +2.112e-006
-115.0, +2.117e-006
-114.0, +2.120e-006
-113.0, +2.125e-006
-112.0, +2.133e-006
-111.0, +2.137e-006
-110.0, +2.140e-006
-109.0, +2.146e-006
-108.0, +2.152e-006
-107.0, +2.157e-006
-106.0, +2.160e-006
-105.0, +2.165e-006
-104.0, +2.172e-006
-103.0, +2.176e-006
-102.0, +2.180e-006
-101.0, +2.185e-006
-100.0, +2.191e-006
-99.0, +2.196e-006
-98.0, +2.198e-006
-97.0, +2.203e-006
-96.0, +2.209e-006
-95.0, +2.213e-006
-94.0, +2.216e-006
-93.0, +2.221e-006
-92.0, +2.226e-006
-91.0, +2.231e-006
-90.0, +2.233e-006
-89.0, +2.238e-006
-88.0, +2.244e-006
-87.0, +2.248e-006
-86.0, +2.250e-006
-85.0, +2.256e-006
-84.0, +2.262e-006
-83.0, +2.266e-006
-82.0, +2.269e-006
-81.0, +2.274e-006
-80.0, +2.281e-006
-79.0, +2.284e-006
-78.0, +2.287e-006
-77.0, +2.292e-006
-76.0, +2.298e-006
-75.0, +2.302e-006
-74.0, +2.305e-006
-73.0, +2.310e-006
-72.0, +2.317e-006
-71.0, +2.320e-006
-70.0, +2.323e-006
-69.0, +2.329e-006
-68.0, +2.336e-006
-67.0, +2.340e-006
-66.0, +2.343e-006
-65.0, +2.349e-006
-64.0, +2.357e-006
-63.0, +2.361e-006
-62.0, +2.364e-006
-61.0, +2.370e-006
-60.0, +2.378e-006
-59.0, +2.383e-006
-58.0, +2.386e-006
-57.0, +2.393e-006
-56.0, +2.402e-006
-55.0, +2.407e-006
-54.0, +2.411e-006
-53.0, +2.418e-006
-52.0, +2.427e-006
-51.0, +2.433e-006
-50.0, +2.437e-006
-49.0, +2.444e-006
-48.0, +2.453e-006
-47.0, +2.460e-006
-46.0, +2.466e-006
-45.0, +2.474e-006
-44.0, +2.485e-006
-43.0, +2.492e-006
-42.0, +2.498e-006
-41.0, +2.507e-006
-40.0, +2.517e-006
-39.0, +2.525e-006
-38.0, +2.532e-006
-37.0, +2.541e-006
-36.0, +2.553e-006
-35.0, +2.563e-006
-34.0, +2.571e-006
-33.0, +2.582e-006
-32.0, +2.595e-006
-31.0, +2.605e-006
-30.0, +2.615e-006
-29.0, +2.627e-006
-28.0, +2.640e-006
-27.0, +2.652e-006
-26.0, +2.662e-006
-25.0, +2.675e-006
-24.0, +2.691e-006
-23.0, +2.704e-006
-22.0, +2.716e-006
-21.0, +2.731e-006
-20.0, +2.748e-006
-19.0, +2.763e-006
-18.0, +2.776e-006
-17.0, +2.792e-006
-16.0, +2.810e-006
-15.0, +2.827e-006
-14.0, +2.842e-006
-13.0, +2.860e-006
-12.0, +2.880e-006
-11.0, +2.899e-006
-10.0, +2.916e-006
-9.0, +2.937e-006
-8.0, +2.960e-006
-7.0, +2.981e-006
-6.0, +3.000e-006
-5.0, +3.023e-006
-4.0, +3.048e-006
-3.0, +3.072e-006
-2.0, +3.103e-006
-1.0, +3.136e-006
0.0, +3.170e-006
1.0, +3.200e-006
2.0, +3.229e-006
3.0, +3.262e-006
4.0, +3.297e-006
5.0, +3.320e-006
6.0, +3.345e-006
7.0, +3.374e-006
8.0, +3.409e-006
9.0, +3.442e-006
10.0, +3.473e-006
11.0, +3.508e-006
12.0, +3.548e-006
13.0, +3.586e-006
14.0, +3.621e-006
15.0, +3.661e-006
16.0, +3.705e-006
17.0, +3.748e-006
18.0, +3.788e-006
19.0, +3.832e-006
20.0, +3.882e-006
21.0, +3.930e-006
22.0, +3.974e-006
23.0, +4.025e-006
24.0, +4.080e-006
25.0, +4.134e-006
26.0, +4.184e-006
27.0, +4.240e-006
28.0, +4.300e-006
29.0, +4.360e-006
30.0, +4.416e-006
31.0, +4.478e-006
32.0, +4.545e-006
33.0, +4.611e-006
34.0, +4.673e-006
35.0, +4.741e-006
36.0, +4.815e-006
37.0, +4.887e-006
38.0, +4.954e-006
39.0, +5.027e-006
40.0, +5.108e-006
41.0, +5.186e-006
42.0, +5.260e-006
43.0, +5.340e-006
44.0, +5.426e-006
45.0, +5.512e-006
46.0, +5.592e-006
47.0, +5.676e-006
48.0, +5.768e-006
49.0, +5.858e-006
50.0, +5.942e-006
51.0, +6.031e-006
52.0, +6.128e-006
53.0, +6.223e-006
54.0, +6.311e-006
55.0, +6.404e-006
56.0, +6.505e-006
57.0, +6.603e-006
58.0, +6.695e-006
59.0, +6.791e-006
60.0, +6.894e-006
61.0, +6.995e-006
62.0, +7.089e-006
63.0, +7.186e-006
64.0, +7.290e-006
65.0, +7.391e-006
66.0, +7.484e-006
67.0, +7.580e-006
68.0, +7.684e-006
69.0, +7.784e-006
70.0, +7.875e-006
71.0, +7.969e-006
72.0, +8.071e-006
73.0, +8.168e-006
74.0, +8.257e-006
75.0, +8.347e-006
76.0, +8.444e-006
77.0, +8.537e-006
78.0, +8.620e-006
79.0, +8.703e-006
80.0, +8.793e-006
81.0, +8.879e-006
82.0, +8.955e-006
83.0, +9.031e-006
84.0, +9.114e-006
85.0, +9.192e-006
86.0, +9.259e-006
87.0, +9.327e-006
88.0, +9.401e-006
89.0, +9.469e-006
90.0, +9.527e-006
91.0, +9.584e-006
92.0, +9.647e-006
93.0, +9.705e-006
94.0, +9.751e-006
95.0, +9.798e-006
96.0, +9.849e-006
97.0, +9.895e-006
98.0, +9.928e-006
99.0, +9.951e-006
100.0, +9.974e-006
101.0, +9.993e-006
102.0, +1.000e-005
103.0, +1.000e-005
104.0, +1.000e-005
105.0, +1.000e-005
106.0, +1.000e-005
107.0, +1.000e-005
108.0, +1.000e-005
109.0, +1.000e-005
110.0, +1.000e-005
111.0, +1.000e-005
112.0, +1.000e-005
113.0, +1.000e-005
114.0, +1.000e-005
115.0, +1.000e-005
116.0, +1.000e-005
117.0, +1.000e-005
118.0, +1.000e-005
119.0, +1.000e-005
120.0, +1.000e-005
121.0, +1.000e-005
122.0, +1.000e-005
123.0, +1.000e-005
124.0, +1.000e-005
125.0, +1.000e-005
126.0, +9.997e-006
127.0, +9.994e-006
128.0, +9.988e-006
129.0, +9.975e-006
130.0, +9.957e-006
131.0, +9.937e-006
132.0, +9.916e-006
133.0, +9.889e-006
134.0, +9.856e-006
135.0, +9.825e-006
136.0, +9.799e-006
137.0, +9.769e-006
138.0, +9.735e-006
139.0, +9.703e-006
140.0, +9.675e-006
141.0, +9.643e-006
142.0, +9.608e-006
143.0, +9.574e-006
144.0, +9.545e-006
145.0, +9.512e-006
146.0, +9.476e-006
147.0, +9.443e-006
148.0, +9.413e-006
149.0, +9.381e-006
150.0, +9.344e-006
151.0, +9.312e-006
152.0, +9.282e-006
153.0, +9.249e-006
154.0, +9.213e-006
155.0, +9.181e-006
156.0, +9.151e-006
157.0, +9.120e-006
158.0, +9.084e-006
159.0, +9.052e-006
160.0, +9.024e-006
161.0, +8.992e-006
162.0, +8.959e-006
163.0, +8.928e-006
164.0, +8.901e-006
165.0, +8.870e-006
166.0, +8.838e-006
167.0, +8.809e-006
168.0, +8.783e-006
169.0, +8.753e-006
170.0, +8.722e-006
171.0, +8.695e-006
172.0, +8.670e-006
173.0, +8.642e-006
174.0, +8.613e-006
175.0, +8.586e-006
176.0, +8.563e-006
177.0, +8.537e-006
178.0, +8.508e-006
179.0, +8.483e-006
180.0, +8.461e-006
181.0, +8.436e-006
182.0, +8.409e-006
183.0, +8.386e-006
184.0, +8.364e-006
185.0, +8.340e-006
186.0, +8.315e-006
187.0, +8.292e-006
188.0, +8.273e-006
189.0, +8.251e-006
190.0, +8.227e-006
191.0, +8.206e-006
192.0, +8.188e-006
193.0, +8.167e-006
194.0, +8.144e-006
195.0, +8.125e-006
196.0, +8.108e-006
197.0, +8.088e-006
198.0, +8.066e-006
199.0, +8.048e-006
200.0, +8.032e-006
201.0, +8.013e-006
202.0, +7.994e-006
203.0, +7.977e-006
204.0, +7.963e-006
205.0, +7.946e-006
206.0, +7.926e-006
207.0, +7.910e-006
208.0, +7.897e-006
209.0, +7.880e-006
210.0, +7.860e-006
211.0, +7.845e-006
212.0, +7.831e-006
213.0, +7.816e-006
214.0, +7.798e-006
215.0, +7.784e-006
216.0, +7.773e-006
217.0, +7.758e-006
218.0, +7.742e-006
219.0, +7.729e-006
220.0, +7.719e-006
221.0, +7.705e-006
222.0, +7.690e-006
223.0, +7.677e-006
224.0, +7.667e-006
225.0, +7.654e-006
226.0, +7.639e-006
227.0, +7.628e-006
228.0, +7.618e-006
229.0, +7.606e-006
230.0, +7.592e-006
231.0, +7.581e-006
232.0, +7.572e-006
233.0, +7.560e-006
234.0, +7.547e-006
235.0, +7.537e-006
236.0, +7.529e-006
237.0, +7.518e-006
238.0, +7.505e-006
239.0, +7.496e-006
240.0, +7.489e-006
241.0, +7.478e-006
242.0, +7.466e-006
243.0, +7.457e-006
244.0, +7.451e-006
245.0, +7.440e-006
246.0, +7.429e-006
247.0, +7.420e-006
248.0, +7.414e-006
249.0, +7.403e-006
250.0, +7.392e-006
251.0, +7.383e-006
252.0, +7.378e-006
253.0, +7.369e-006
254.0, +7.357e-006
255.0, +7.349e-006
256.0, +7.344e-006
257.0, +7.335e-006
258.0, +7.325e-006
259.0, +7.317e-006
260.0, +7.312e-006
261.0, +7.304e-006
262.0, +7.294e-006
263.0, +7.287e-006
264.0, +7.282e-006
265.0, +7.274e-006
266.0, +7.265e-006
267.0, +7.257e-006
268.0, +7.253e-006
269.0, +7.245e-006
270.0, +7.234e-006
271.0, +7.228e-006
272.0, +7.224e-006
273.0, +7.216e-006
274.0, +7.207e-006
275.0, +7.201e-006
276.0, +7.198e-006
277.0, +7.191e-006
278.0, +7.182e-006
279.0, +7.176e-006
280.0, +7.173e-006
281.0, +7.166e-006
282.0, +7.158e-006
283.0, +7.152e-006
284.0, +7.149e-006
285.0, +7.143e-006
286.0, +7.135e-006
287.0, +7.130e-006
288.0, +7.127e-006
289.0, +7.121e-006
290.0, +7.113e-006
291.0, +7.108e-006
292.0, +7.105e-006
293.0, +7.099e-006
294.0, +7.091e-006
295.0, +7.086e-006
296.0, +7.084e-006
297.0, +7.078e-006
298.0, +7.069e-006
299.0, +7.072e-006
300.0, +7.051e-006
*
**
