# Supplementary material for: DFT and CV data of 4-phenyl-substituted dichloro(bis{2-[1-(phenyl)-1H-1,2,3-triazol-4-yl-κN3]pyridine-κN})iron(II) coordination compounds
Source: Data Brief. 2018 Oct 27;21:1458–71. doi: 10.1016/j.dib.2018.10.085 (PMC6234228; doi:10.1016/j.dib.2018.10.085)
Supplement: Supplementary file 4 — Supplementary material. [file mmc4.zip › Fe_CV_raw_data/FeL4-2/250_01.TXT]

Date: 11-Apr-2017
Time: 11:39:30
Label: 
Cyclic Voltammetry

Exp. Conditions:
Init E (mV) = 0
High E (mV) = 0
Low E (mV) = -500
Init P/N = N
V (mV/sec) = 250
Number of Segments = 2
Sample Interval (mV) = 1
Quiet Time (sec) = 10
Sensitivity (A/V) = 1E-6

2 Sets of Data
Total Number of Data Points = 1000
##
Potential (mV), Current (A)

Segment = 1
Negative
Number of Data Points = 500
#
-1.0, +4.929e-007
-2.0, +4.052e-007
-3.0, +3.524e-007
-4.0, +3.111e-007
-5.0, +2.669e-007
-6.0, +2.322e-007
-7.0, +2.027e-007
-8.0, +1.771e-007
-9.0, +1.564e-007
-10.0, +1.388e-007
-11.0, +1.200e-007
-12.0, +9.923e-008
-13.0, +8.004e-008
-14.0, +6.391e-008
-15.0, +4.996e-008
-16.0, +3.401e-008
-17.0, +1.552e-008
-18.0, -1.177e-009
-19.0, -1.552e-008
-20.0, -2.712e-008
-21.0, -4.133e-008
-22.0, -5.768e-008
-23.0, -7.285e-008
-24.0, -8.554e-008
-25.0, -9.622e-008
-26.0, -1.088e-007
-27.0, -1.243e-007
-28.0, -1.383e-007
-29.0, -1.504e-007
-30.0, -1.603e-007
-31.0, -1.722e-007
-32.0, -1.876e-007
-33.0, -2.015e-007
-34.0, -2.129e-007
-35.0, -2.230e-007
-36.0, -2.343e-007
-37.0, -2.491e-007
-38.0, -2.619e-007
-39.0, -2.721e-007
-40.0, -2.811e-007
-41.0, -2.920e-007
-42.0, -3.053e-007
-43.0, -3.182e-007
-44.0, -3.277e-007
-45.0, -3.367e-007
-46.0, -3.476e-007
-47.0, -3.607e-007
-48.0, -3.734e-007
-49.0, -3.833e-007
-50.0, -3.917e-007
-51.0, -4.021e-007
-52.0, -4.150e-007
-53.0, -4.271e-007
-54.0, -4.372e-007
-55.0, -4.452e-007
-56.0, -4.553e-007
-57.0, -4.676e-007
-58.0, -4.791e-007
-59.0, -4.879e-007
-60.0, -4.950e-007
-61.0, -5.040e-007
-62.0, -5.157e-007
-63.0, -5.266e-007
-64.0, -5.363e-007
-65.0, -5.440e-007
-66.0, -5.538e-007
-67.0, -5.662e-007
-68.0, -5.774e-007
-69.0, -5.865e-007
-70.0, -5.937e-007
-71.0, -6.023e-007
-72.0, -6.141e-007
-73.0, -6.251e-007
-74.0, -6.336e-007
-75.0, -6.406e-007
-76.0, -6.491e-007
-77.0, -6.608e-007
-78.0, -6.717e-007
-79.0, -6.801e-007
-80.0, -6.871e-007
-81.0, -6.964e-007
-82.0, -7.081e-007
-83.0, -7.193e-007
-84.0, -7.275e-007
-85.0, -7.345e-007
-86.0, -7.431e-007
-87.0, -7.543e-007
-88.0, -7.652e-007
-89.0, -7.738e-007
-90.0, -7.807e-007
-91.0, -7.896e-007
-92.0, -8.007e-007
-93.0, -8.116e-007
-94.0, -8.201e-007
-95.0, -8.263e-007
-96.0, -8.353e-007
-97.0, -8.464e-007
-98.0, -8.571e-007
-99.0, -8.659e-007
-100.0, -8.725e-007
-101.0, -8.815e-007
-102.0, -8.926e-007
-103.0, -9.036e-007
-104.0, -9.126e-007
-105.0, -9.200e-007
-106.0, -9.288e-007
-107.0, -9.403e-007
-108.0, -9.513e-007
-109.0, -9.606e-007
-110.0, -9.672e-007
-111.0, -9.756e-007
-112.0, -9.874e-007
-113.0, -9.985e-007
-114.0, -1.008e-006
-115.0, -1.015e-006
-116.0, -1.024e-006
-117.0, -1.036e-006
-118.0, -1.047e-006
-119.0, -1.056e-006
-120.0, -1.064e-006
-121.0, -1.072e-006
-122.0, -1.084e-006
-123.0, -1.096e-006
-124.0, -1.105e-006
-125.0, -1.114e-006
-126.0, -1.123e-006
-127.0, -1.135e-006
-128.0, -1.148e-006
-129.0, -1.158e-006
-130.0, -1.166e-006
-131.0, -1.175e-006
-132.0, -1.187e-006
-133.0, -1.199e-006
-134.0, -1.209e-006
-135.0, -1.217e-006
-136.0, -1.227e-006
-137.0, -1.239e-006
-138.0, -1.252e-006
-139.0, -1.263e-006
-140.0, -1.271e-006
-141.0, -1.282e-006
-142.0, -1.295e-006
-143.0, -1.308e-006
-144.0, -1.320e-006
-145.0, -1.329e-006
-146.0, -1.340e-006
-147.0, -1.354e-006
-148.0, -1.368e-006
-149.0, -1.380e-006
-150.0, -1.389e-006
-151.0, -1.400e-006
-152.0, -1.414e-006
-153.0, -1.428e-006
-154.0, -1.440e-006
-155.0, -1.450e-006
-156.0, -1.462e-006
-157.0, -1.477e-006
-158.0, -1.493e-006
-159.0, -1.506e-006
-160.0, -1.517e-006
-161.0, -1.530e-006
-162.0, -1.545e-006
-163.0, -1.561e-006
-164.0, -1.574e-006
-165.0, -1.585e-006
-166.0, -1.598e-006
-167.0, -1.614e-006
-168.0, -1.631e-006
-169.0, -1.645e-006
-170.0, -1.658e-006
-171.0, -1.672e-006
-172.0, -1.688e-006
-173.0, -1.705e-006
-174.0, -1.720e-006
-175.0, -1.733e-006
-176.0, -1.748e-006
-177.0, -1.765e-006
-178.0, -1.783e-006
-179.0, -1.799e-006
-180.0, -1.813e-006
-181.0, -1.828e-006
-182.0, -1.847e-006
-183.0, -1.865e-006
-184.0, -1.882e-006
-185.0, -1.897e-006
-186.0, -1.913e-006
-187.0, -1.931e-006
-188.0, -1.951e-006
-189.0, -1.968e-006
-190.0, -1.983e-006
-191.0, -2.000e-006
-192.0, -2.020e-006
-193.0, -2.040e-006
-194.0, -2.059e-006
-195.0, -2.074e-006
-196.0, -2.092e-006
-197.0, -2.113e-006
-198.0, -2.134e-006
-199.0, -2.153e-006
-200.0, -2.171e-006
-201.0, -2.190e-006
-202.0, -2.212e-006
-203.0, -2.235e-006
-204.0, -2.255e-006
-205.0, -2.274e-006
-206.0, -2.293e-006
-207.0, -2.316e-006
-208.0, -2.339e-006
-209.0, -2.360e-006
-210.0, -2.378e-006
-211.0, -2.398e-006
-212.0, -2.421e-006
-213.0, -2.445e-006
-214.0, -2.467e-006
-215.0, -2.486e-006
-216.0, -2.507e-006
-217.0, -2.531e-006
-218.0, -2.556e-006
-219.0, -2.579e-006
-220.0, -2.599e-006
-221.0, -2.622e-006
-222.0, -2.647e-006
-223.0, -2.673e-006
-224.0, -2.697e-006
-225.0, -2.718e-006
-226.0, -2.741e-006
-227.0, -2.766e-006
-228.0, -2.793e-006
-229.0, -2.818e-006
-230.0, -2.840e-006
-231.0, -2.863e-006
-232.0, -2.890e-006
-233.0, -2.918e-006
-234.0, -2.944e-006
-235.0, -2.968e-006
-236.0, -2.992e-006
-237.0, -3.020e-006
-238.0, -3.048e-006
-239.0, -3.074e-006
-240.0, -3.098e-006
-241.0, -3.123e-006
-242.0, -3.151e-006
-243.0, -3.179e-006
-244.0, -3.206e-006
-245.0, -3.231e-006
-246.0, -3.256e-006
-247.0, -3.284e-006
-248.0, -3.314e-006
-249.0, -3.342e-006
-250.0, -3.367e-006
-251.0, -3.393e-006
-252.0, -3.421e-006
-253.0, -3.451e-006
-254.0, -3.479e-006
-255.0, -3.503e-006
-256.0, -3.529e-006
-257.0, -3.557e-006
-258.0, -3.587e-006
-259.0, -3.615e-006
-260.0, -3.639e-006
-261.0, -3.664e-006
-262.0, -3.692e-006
-263.0, -3.721e-006
-264.0, -3.749e-006
-265.0, -3.772e-006
-266.0, -3.797e-006
-267.0, -3.824e-006
-268.0, -3.851e-006
-269.0, -3.877e-006
-270.0, -3.900e-006
-271.0, -3.923e-006
-272.0, -3.949e-006
-273.0, -3.975e-006
-274.0, -4.000e-006
-275.0, -4.022e-006
-276.0, -4.043e-006
-277.0, -4.067e-006
-278.0, -4.092e-006
-279.0, -4.114e-006
-280.0, -4.134e-006
-281.0, -4.153e-006
-282.0, -4.175e-006
-283.0, -4.197e-006
-284.0, -4.218e-006
-285.0, -4.235e-006
-286.0, -4.252e-006
-287.0, -4.270e-006
-288.0, -4.291e-006
-289.0, -4.309e-006
-290.0, -4.323e-006
-291.0, -4.337e-006
-292.0, -4.354e-006
-293.0, -4.371e-006
-294.0, -4.386e-006
-295.0, -4.397e-006
-296.0, -4.409e-006
-297.0, -4.423e-006
-298.0, -4.437e-006
-299.0, -4.449e-006
-300.0, -4.457e-006
-301.0, -4.466e-006
-302.0, -4.476e-006
-303.0, -4.487e-006
-304.0, -4.496e-006
-305.0, -4.502e-006
-306.0, -4.507e-006
-307.0, -4.515e-006
-308.0, -4.524e-006
-309.0, -4.531e-006
-310.0, -4.534e-006
-311.0, -4.537e-006
-312.0, -4.543e-006
-313.0, -4.550e-006
-314.0, -4.554e-006
-315.0, -4.554e-006
-316.0, -4.555e-006
-317.0, -4.558e-006
-318.0, -4.562e-006
-319.0, -4.564e-006
-320.0, -4.562e-006
-321.0, -4.562e-006
-322.0, -4.562e-006
-323.0, -4.565e-006
-324.0, -4.565e-006
-325.0, -4.562e-006
-326.0, -4.559e-006
-327.0, -4.559e-006
-328.0, -4.561e-006
-329.0, -4.560e-006
-330.0, -4.556e-006
-331.0, -4.552e-006
-332.0, -4.550e-006
-333.0, -4.551e-006
-334.0, -4.549e-006
-335.0, -4.543e-006
-336.0, -4.538e-006
-337.0, -4.536e-006
-338.0, -4.536e-006
-339.0, -4.533e-006
-340.0, -4.527e-006
-341.0, -4.521e-006
-342.0, -4.518e-006
-343.0, -4.517e-006
-344.0, -4.515e-006
-345.0, -4.508e-006
-346.0, -4.502e-006
-347.0, -4.498e-006
-348.0, -4.498e-006
-349.0, -4.494e-006
-350.0, -4.488e-006
-351.0, -4.481e-006
-352.0, -4.479e-006
-353.0, -4.478e-006
-354.0, -4.474e-006
-355.0, -4.468e-006
-356.0, -4.461e-006
-357.0, -4.458e-006
-358.0, -4.457e-006
-359.0, -4.453e-006
-360.0, -4.447e-006
-361.0, -4.441e-006
-362.0, -4.438e-006
-363.0, -4.438e-006
-364.0, -4.434e-006
-365.0, -4.429e-006
-366.0, -4.423e-006
-367.0, -4.420e-006
-368.0, -4.420e-006
-369.0, -4.416e-006
-370.0, -4.410e-006
-371.0, -4.405e-006
-372.0, -4.402e-006
-373.0, -4.402e-006
-374.0, -4.399e-006
-375.0, -4.393e-006
-376.0, -4.389e-006
-377.0, -4.386e-006
-378.0, -4.386e-006
-379.0, -4.384e-006
-380.0, -4.378e-006
-381.0, -4.374e-006
-382.0, -4.371e-006
-383.0, -4.371e-006
-384.0, -4.369e-006
-385.0, -4.364e-006
-386.0, -4.360e-006
-387.0, -4.358e-006
-388.0, -4.358e-006
-389.0, -4.357e-006
-390.0, -4.352e-006
-391.0, -4.347e-006
-392.0, -4.346e-006
-393.0, -4.346e-006
-394.0, -4.345e-006
-395.0, -4.340e-006
-396.0, -4.336e-006
-397.0, -4.334e-006
-398.0, -4.335e-006
-399.0, -4.333e-006
-400.0, -4.329e-006
-401.0, -4.326e-006
-402.0, -4.325e-006
-403.0, -4.326e-006
-404.0, -4.325e-006
-405.0, -4.322e-006
-406.0, -4.318e-006
-407.0, -4.319e-006
-408.0, -4.322e-006
-409.0, -4.322e-006
-410.0, -4.319e-006
-411.0, -4.316e-006
-412.0, -4.315e-006
-413.0, -4.318e-006
-414.0, -4.316e-006
-415.0, -4.310e-006
-416.0, -4.306e-006
-417.0, -4.305e-006
-418.0, -4.307e-006
-419.0, -4.306e-006
-420.0, -4.302e-006
-421.0, -4.299e-006
-422.0, -4.298e-006
-423.0, -4.300e-006
-424.0, -4.300e-006
-425.0, -4.296e-006
-426.0, -4.294e-006
-427.0, -4.293e-006
-428.0, -4.296e-006
-429.0, -4.296e-006
-430.0, -4.293e-006
-431.0, -4.290e-006
-432.0, -4.290e-006
-433.0, -4.293e-006
-434.0, -4.294e-006
-435.0, -4.291e-006
-436.0, -4.288e-006
-437.0, -4.288e-006
-438.0, -4.291e-006
-439.0, -4.292e-006
-440.0, -4.289e-006
-441.0, -4.286e-006
-442.0, -4.286e-006
-443.0, -4.290e-006
-444.0, -4.291e-006
-445.0, -4.288e-006
-446.0, -4.286e-006
-447.0, -4.286e-006
-448.0, -4.290e-006
-449.0, -4.291e-006
-450.0, -4.288e-006
-451.0, -4.286e-006
-452.0, -4.287e-006
-453.0, -4.290e-006
-454.0, -4.292e-006
-455.0, -4.289e-006
-456.0, -4.288e-006
-457.0, -4.288e-006
-458.0, -4.293e-006
-459.0, -4.295e-006
-460.0, -4.292e-006
-461.0, -4.291e-006
-462.0, -4.292e-006
-463.0, -4.296e-006
-464.0, -4.298e-006
-465.0, -4.296e-006
-466.0, -4.295e-006
-467.0, -4.296e-006
-468.0, -4.301e-006
-469.0, -4.303e-006
-470.0, -4.301e-006
-471.0, -4.300e-006
-472.0, -4.301e-006
-473.0, -4.306e-006
-474.0, -4.309e-006
-475.0, -4.307e-006
-476.0, -4.306e-006
-477.0, -4.308e-006
-478.0, -4.313e-006
-479.0, -4.315e-006
-480.0, -4.315e-006
-481.0, -4.313e-006
-482.0, -4.315e-006
-483.0, -4.321e-006
-484.0, -4.323e-006
-485.0, -4.323e-006
-486.0, -4.322e-006
-487.0, -4.324e-006
-488.0, -4.329e-006
-489.0, -4.332e-006
-490.0, -4.331e-006
-491.0, -4.331e-006
-492.0, -4.333e-006
-493.0, -4.339e-006
-494.0, -4.343e-006
-495.0, -4.342e-006
-496.0, -4.342e-006
-497.0, -4.344e-006
-498.0, -4.304e-006
-499.0, -4.286e-006
-500.0, -4.265e-006
*
Segment = 2
Positive
Number of Data Points = 500
#
-499.0, -4.072e-006
-498.0, -3.792e-006
-497.0, -3.659e-006
-496.0, -3.555e-006
-495.0, -3.428e-006
-494.0, -3.337e-006
-493.0, -3.266e-006
-492.0, -3.208e-006
-491.0, -3.155e-006
-490.0, -3.102e-006
-489.0, -3.053e-006
-488.0, -3.009e-006
-487.0, -2.971e-006
-486.0, -2.931e-006
-485.0, -2.890e-006
-484.0, -2.850e-006
-483.0, -2.814e-006
-482.0, -2.782e-006
-481.0, -2.749e-006
-480.0, -2.714e-006
-479.0, -2.679e-006
-478.0, -2.647e-006
-477.0, -2.620e-006
-476.0, -2.592e-006
-475.0, -2.560e-006
-474.0, -2.529e-006
-473.0, -2.501e-006
-472.0, -2.477e-006
-471.0, -2.452e-006
-470.0, -2.423e-006
-469.0, -2.394e-006
-468.0, -2.369e-006
-467.0, -2.346e-006
-466.0, -2.323e-006
-465.0, -2.296e-006
-464.0, -2.269e-006
-463.0, -2.246e-006
-462.0, -2.225e-006
-461.0, -2.203e-006
-460.0, -2.179e-006
-459.0, -2.153e-006
-458.0, -2.132e-006
-457.0, -2.112e-006
-456.0, -2.092e-006
-455.0, -2.068e-006
-454.0, -2.045e-006
-453.0, -2.023e-006
-452.0, -2.006e-006
-451.0, -1.987e-006
-450.0, -1.965e-006
-449.0, -1.943e-006
-448.0, -1.923e-006
-447.0, -1.906e-006
-446.0, -1.888e-006
-445.0, -1.867e-006
-444.0, -1.845e-006
-443.0, -1.826e-006
-442.0, -1.811e-006
-441.0, -1.794e-006
-440.0, -1.774e-006
-439.0, -1.753e-006
-438.0, -1.735e-006
-437.0, -1.720e-006
-436.0, -1.704e-006
-435.0, -1.684e-006
-434.0, -1.663e-006
-433.0, -1.645e-006
-432.0, -1.631e-006
-431.0, -1.616e-006
-430.0, -1.597e-006
-429.0, -1.578e-006
-428.0, -1.561e-006
-427.0, -1.548e-006
-426.0, -1.533e-006
-425.0, -1.516e-006
-424.0, -1.497e-006
-423.0, -1.481e-006
-422.0, -1.468e-006
-421.0, -1.453e-006
-420.0, -1.436e-006
-419.0, -1.417e-006
-418.0, -1.401e-006
-417.0, -1.389e-006
-416.0, -1.375e-006
-415.0, -1.358e-006
-414.0, -1.340e-006
-413.0, -1.324e-006
-412.0, -1.310e-006
-411.0, -1.295e-006
-410.0, -1.277e-006
-409.0, -1.260e-006
-408.0, -1.244e-006
-407.0, -1.233e-006
-406.0, -1.219e-006
-405.0, -1.205e-006
-404.0, -1.190e-006
-403.0, -1.175e-006
-402.0, -1.165e-006
-401.0, -1.152e-006
-400.0, -1.137e-006
-399.0, -1.121e-006
-398.0, -1.106e-006
-397.0, -1.096e-006
-396.0, -1.084e-006
-395.0, -1.068e-006
-394.0, -1.052e-006
-393.0, -1.038e-006
-392.0, -1.027e-006
-391.0, -1.016e-006
-390.0, -1.001e-006
-389.0, -9.850e-007
-388.0, -9.712e-007
-387.0, -9.609e-007
-386.0, -9.490e-007
-385.0, -9.337e-007
-384.0, -9.177e-007
-383.0, -9.044e-007
-382.0, -8.939e-007
-381.0, -8.826e-007
-380.0, -8.678e-007
-379.0, -8.524e-007
-378.0, -8.400e-007
-377.0, -8.301e-007
-376.0, -8.187e-007
-375.0, -8.045e-007
-374.0, -7.891e-007
-373.0, -7.764e-007
-372.0, -7.666e-007
-371.0, -7.551e-007
-370.0, -7.407e-007
-369.0, -7.254e-007
-368.0, -7.125e-007
-367.0, -7.026e-007
-366.0, -6.910e-007
-365.0, -6.765e-007
-364.0, -6.607e-007
-363.0, -6.481e-007
-362.0, -6.384e-007
-361.0, -6.268e-007
-360.0, -6.130e-007
-359.0, -5.984e-007
-358.0, -5.856e-007
-357.0, -5.763e-007
-356.0, -5.652e-007
-355.0, -5.510e-007
-354.0, -5.363e-007
-353.0, -5.235e-007
-352.0, -5.141e-007
-351.0, -5.031e-007
-350.0, -4.892e-007
-349.0, -4.745e-007
-348.0, -4.616e-007
-347.0, -4.517e-007
-346.0, -4.405e-007
-345.0, -4.261e-007
-344.0, -4.107e-007
-343.0, -3.974e-007
-342.0, -3.868e-007
-341.0, -3.755e-007
-340.0, -3.611e-007
-339.0, -3.456e-007
-338.0, -3.325e-007
-337.0, -3.227e-007
-336.0, -3.115e-007
-335.0, -2.973e-007
-334.0, -2.813e-007
-333.0, -2.679e-007
-332.0, -2.574e-007
-331.0, -2.454e-007
-330.0, -2.307e-007
-329.0, -2.141e-007
-328.0, -2.005e-007
-327.0, -1.902e-007
-326.0, -1.782e-007
-325.0, -1.635e-007
-324.0, -1.474e-007
-323.0, -1.327e-007
-322.0, -1.219e-007
-321.0, -1.091e-007
-320.0, -9.343e-008
-319.0, -7.673e-008
-318.0, -6.151e-008
-317.0, -4.979e-008
-316.0, -3.741e-008
-315.0, -2.175e-008
-314.0, -4.577e-009
-313.0, +1.068e-008
-312.0, +2.254e-008
-311.0, +3.553e-008
-310.0, +5.171e-008
-309.0, +6.980e-008
-308.0, +8.532e-008
-307.0, +9.801e-008
-306.0, +1.116e-007
-305.0, +1.283e-007
-304.0, +1.468e-007
-303.0, +1.627e-007
-302.0, +1.761e-007
-301.0, +1.906e-007
-300.0, +2.080e-007
-299.0, +2.272e-007
-298.0, +2.440e-007
-297.0, +2.580e-007
-296.0, +2.733e-007
-295.0, +2.907e-007
-294.0, +3.104e-007
-293.0, +3.276e-007
-292.0, +3.419e-007
-291.0, +3.581e-007
-290.0, +3.763e-007
-289.0, +3.968e-007
-288.0, +4.148e-007
-287.0, +4.305e-007
-286.0, +4.472e-007
-285.0, +4.664e-007
-284.0, +4.872e-007
-283.0, +5.060e-007
-282.0, +5.211e-007
-281.0, +5.382e-007
-280.0, +5.574e-007
-279.0, +5.780e-007
-278.0, +5.977e-007
-277.0, +6.138e-007
-276.0, +6.311e-007
-275.0, +6.518e-007
-274.0, +6.732e-007
-273.0, +6.932e-007
-272.0, +7.104e-007
-271.0, +7.278e-007
-270.0, +7.487e-007
-269.0, +7.710e-007
-268.0, +7.914e-007
-267.0, +8.095e-007
-266.0, +8.272e-007
-265.0, +8.487e-007
-264.0, +8.718e-007
-263.0, +8.923e-007
-262.0, +9.109e-007
-261.0, +9.297e-007
-260.0, +9.507e-007
-259.0, +9.743e-007
-258.0, +9.954e-007
-257.0, +1.014e-006
-256.0, +1.033e-006
-255.0, +1.054e-006
-254.0, +1.077e-006
-253.0, +1.099e-006
-252.0, +1.118e-006
-251.0, +1.138e-006
-250.0, +1.160e-006
-249.0, +1.184e-006
-248.0, +1.206e-006
-247.0, +1.225e-006
-246.0, +1.245e-006
-245.0, +1.267e-006
-244.0, +1.291e-006
-243.0, +1.313e-006
-242.0, +1.333e-006
-241.0, +1.353e-006
-240.0, +1.375e-006
-239.0, +1.400e-006
-238.0, +1.423e-006
-237.0, +1.442e-006
-236.0, +1.462e-006
-235.0, +1.485e-006
-234.0, +1.509e-006
-233.0, +1.532e-006
-232.0, +1.552e-006
-231.0, +1.571e-006
-230.0, +1.594e-006
-229.0, +1.619e-006
-228.0, +1.641e-006
-227.0, +1.661e-006
-226.0, +1.681e-006
-225.0, +1.704e-006
-224.0, +1.728e-006
-223.0, +1.751e-006
-222.0, +1.771e-006
-221.0, +1.791e-006
-220.0, +1.813e-006
-219.0, +1.838e-006
-218.0, +1.861e-006
-217.0, +1.881e-006
-216.0, +1.902e-006
-215.0, +1.923e-006
-214.0, +1.949e-006
-213.0, +1.971e-006
-212.0, +1.991e-006
-211.0, +2.011e-006
-210.0, +2.033e-006
-209.0, +2.056e-006
-208.0, +2.079e-006
-207.0, +2.098e-006
-206.0, +2.118e-006
-205.0, +2.140e-006
-204.0, +2.165e-006
-203.0, +2.187e-006
-202.0, +2.207e-006
-201.0, +2.226e-006
-200.0, +2.247e-006
-199.0, +2.269e-006
-198.0, +2.291e-006
-197.0, +2.309e-006
-196.0, +2.328e-006
-195.0, +2.348e-006
-194.0, +2.371e-006
-193.0, +2.392e-006
-192.0, +2.410e-006
-191.0, +2.427e-006
-190.0, +2.448e-006
-189.0, +2.470e-006
-188.0, +2.490e-006
-187.0, +2.507e-006
-186.0, +2.524e-006
-185.0, +2.542e-006
-184.0, +2.564e-006
-183.0, +2.582e-006
-182.0, +2.599e-006
-181.0, +2.615e-006
-180.0, +2.633e-006
-179.0, +2.653e-006
-178.0, +2.671e-006
-177.0, +2.686e-006
-176.0, +2.702e-006
-175.0, +2.719e-006
-174.0, +2.738e-006
-173.0, +2.755e-006
-172.0, +2.770e-006
-171.0, +2.784e-006
-170.0, +2.799e-006
-169.0, +2.817e-006
-168.0, +2.833e-006
-167.0, +2.846e-006
-166.0, +2.858e-006
-165.0, +2.872e-006
-164.0, +2.889e-006
-163.0, +2.904e-006
-162.0, +2.915e-006
-161.0, +2.927e-006
-160.0, +2.940e-006
-159.0, +2.955e-006
-158.0, +2.969e-006
-157.0, +2.980e-006
-156.0, +2.990e-006
-155.0, +3.002e-006
-154.0, +3.016e-006
-153.0, +3.028e-006
-152.0, +3.037e-006
-151.0, +3.045e-006
-150.0, +3.056e-006
-149.0, +3.068e-006
-148.0, +3.079e-006
-147.0, +3.087e-006
-146.0, +3.095e-006
-145.0, +3.104e-006
-144.0, +3.115e-006
-143.0, +3.124e-006
-142.0, +3.131e-006
-141.0, +3.137e-006
-140.0, +3.145e-006
-139.0, +3.155e-006
-138.0, +3.163e-006
-137.0, +3.169e-006
-136.0, +3.174e-006
-135.0, +3.180e-006
-134.0, +3.189e-006
-133.0, +3.196e-006
-132.0, +3.201e-006
-131.0, +3.205e-006
-130.0, +3.210e-006
-129.0, +3.218e-006
-128.0, +3.225e-006
-127.0, +3.227e-006
-126.0, +3.230e-006
-125.0, +3.234e-006
-124.0, +3.241e-006
-123.0, +3.247e-006
-122.0, +3.249e-006
-121.0, +3.251e-006
-120.0, +3.255e-006
-119.0, +3.261e-006
-118.0, +3.265e-006
-117.0, +3.266e-006
-116.0, +3.267e-006
-115.0, +3.270e-006
-114.0, +3.275e-006
-113.0, +3.279e-006
-112.0, +3.279e-006
-111.0, +3.279e-006
-110.0, +3.281e-006
-109.0, +3.285e-006
-108.0, +3.288e-006
-107.0, +3.288e-006
-106.0, +3.287e-006
-105.0, +3.289e-006
-104.0, +3.292e-006
-103.0, +3.294e-006
-102.0, +3.294e-006
-101.0, +3.293e-006
-100.0, +3.294e-006
-99.0, +3.298e-006
-98.0, +3.299e-006
-97.0, +3.298e-006
-96.0, +3.296e-006
-95.0, +3.296e-006
-94.0, +3.299e-006
-93.0, +3.300e-006
-92.0, +3.298e-006
-91.0, +3.296e-006
-90.0, +3.296e-006
-89.0, +3.299e-006
-88.0, +3.300e-006
-87.0, +3.297e-006
-86.0, +3.296e-006
-85.0, +3.296e-006
-84.0, +3.298e-006
-83.0, +3.299e-006
-82.0, +3.297e-006
-81.0, +3.295e-006
-80.0, +3.294e-006
-79.0, +3.296e-006
-78.0, +3.296e-006
-77.0, +3.295e-006
-76.0, +3.292e-006
-75.0, +3.292e-006
-74.0, +3.294e-006
-73.0, +3.295e-006
-72.0, +3.293e-006
-71.0, +3.290e-006
-70.0, +3.290e-006
-69.0, +3.292e-006
-68.0, +3.293e-006
-67.0, +3.292e-006
-66.0, +3.289e-006
-65.0, +3.288e-006
-64.0, +3.290e-006
-63.0, +3.291e-006
-62.0, +3.290e-006
-61.0, +3.287e-006
-60.0, +3.286e-006
-59.0, +3.289e-006
-58.0, +3.290e-006
-57.0, +3.289e-006
-56.0, +3.286e-006
-55.0, +3.285e-006
-54.0, +3.288e-006
-53.0, +3.289e-006
-52.0, +3.288e-006
-51.0, +3.285e-006
-50.0, +3.284e-006
-49.0, +3.287e-006
-48.0, +3.289e-006
-47.0, +3.288e-006
-46.0, +3.286e-006
-45.0, +3.286e-006
-44.0, +3.289e-006
-43.0, +3.292e-006
-42.0, +3.291e-006
-41.0, +3.289e-006
-40.0, +3.289e-006
-39.0, +3.292e-006
-38.0, +3.294e-006
-37.0, +3.294e-006
-36.0, +3.291e-006
-35.0, +3.292e-006
-34.0, +3.296e-006
-33.0, +3.298e-006
-32.0, +3.298e-006
-31.0, +3.297e-006
-30.0, +3.298e-006
-29.0, +3.303e-006
-28.0, +3.306e-006
-27.0, +3.306e-006
-26.0, +3.304e-006
-25.0, +3.306e-006
-24.0, +3.310e-006
-23.0, +3.313e-006
-22.0, +3.314e-006
-21.0, +3.312e-006
-20.0, +3.313e-006
-19.0, +3.318e-006
-18.0, +3.322e-006
-17.0, +3.322e-006
-16.0, +3.321e-006
-15.0, +3.323e-006
-14.0, +3.328e-006
-13.0, +3.332e-006
-12.0, +3.333e-006
-11.0, +3.333e-006
-10.0, +3.335e-006
-9.0, +3.340e-006
-8.0, +3.344e-006
-7.0, +3.345e-006
-6.0, +3.346e-006
-5.0, +3.348e-006
-4.0, +3.354e-006
-3.0, +3.359e-006
-2.0, +3.360e-006
-1.0, +3.365e-006
0.0, +3.373e-006
*
**
