# Supplementary material for: DFT and CV data of 4-phenyl-substituted dichloro(bis{2-[1-(phenyl)-1H-1,2,3-triazol-4-yl-κN3]pyridine-κN})iron(II) coordination compounds
Source: Data Brief. 2018 Oct 27;21:1458–71. doi: 10.1016/j.dib.2018.10.085 (PMC6234228; doi:10.1016/j.dib.2018.10.085)
Supplement: Supplementary file 4 — Supplementary material. [file mmc4.zip › Fe_CV_raw_data/FeL4-2/300.TXT]

Date: 11-Apr-2017
Time: 11:40:50
Label: 
Cyclic Voltammetry

Exp. Conditions:
Init E (mV) = 0
High E (mV) = 0
Low E (mV) = -500
Init P/N = N
V (mV/sec) = 300
Number of Segments = 2
Sample Interval (mV) = 1
Quiet Time (sec) = 10
Sensitivity (A/V) = 1E-6

2 Sets of Data
Total Number of Data Points = 1000
##
Potential (mV), Current (A)

Segment = 1
Negative
Number of Data Points = 500
#
-1.0, +1.190e-006
-2.0, +1.082e-006
-3.0, +1.025e-006
-4.0, +9.733e-007
-5.0, +9.170e-007
-6.0, +8.753e-007
-7.0, +8.426e-007
-8.0, +8.123e-007
-9.0, +7.855e-007
-10.0, +7.599e-007
-11.0, +7.385e-007
-12.0, +7.185e-007
-13.0, +6.997e-007
-14.0, +6.791e-007
-15.0, +6.595e-007
-16.0, +6.396e-007
-17.0, +6.226e-007
-18.0, +6.060e-007
-19.0, +5.904e-007
-20.0, +5.727e-007
-21.0, +5.554e-007
-22.0, +5.383e-007
-23.0, +5.235e-007
-24.0, +5.088e-007
-25.0, +4.945e-007
-26.0, +4.783e-007
-27.0, +4.628e-007
-28.0, +4.477e-007
-29.0, +4.337e-007
-30.0, +4.204e-007
-31.0, +4.072e-007
-32.0, +3.915e-007
-33.0, +3.763e-007
-34.0, +3.607e-007
-35.0, +3.477e-007
-36.0, +3.350e-007
-37.0, +3.224e-007
-38.0, +3.084e-007
-39.0, +2.948e-007
-40.0, +2.802e-007
-41.0, +2.686e-007
-42.0, +2.556e-007
-43.0, +2.438e-007
-44.0, +2.301e-007
-45.0, +2.160e-007
-46.0, +2.020e-007
-47.0, +1.907e-007
-48.0, +1.788e-007
-49.0, +1.675e-007
-50.0, +1.545e-007
-51.0, +1.415e-007
-52.0, +1.287e-007
-53.0, +1.171e-007
-54.0, +1.059e-007
-55.0, +9.508e-008
-56.0, +8.231e-008
-57.0, +6.945e-008
-58.0, +5.624e-008
-59.0, +4.547e-008
-60.0, +3.475e-008
-61.0, +2.359e-008
-62.0, +1.064e-008
-63.0, -1.526e-009
-64.0, -1.513e-008
-65.0, -2.590e-008
-66.0, -3.675e-008
-67.0, -4.700e-008
-68.0, -5.894e-008
-69.0, -7.102e-008
-70.0, -8.340e-008
-71.0, -9.356e-008
-72.0, -1.045e-007
-73.0, -1.152e-007
-74.0, -1.277e-007
-75.0, -1.400e-007
-76.0, -1.521e-007
-77.0, -1.630e-007
-78.0, -1.732e-007
-79.0, -1.829e-007
-80.0, -1.951e-007
-81.0, -2.067e-007
-82.0, -2.193e-007
-83.0, -2.297e-007
-84.0, -2.402e-007
-85.0, -2.500e-007
-86.0, -2.623e-007
-87.0, -2.739e-007
-88.0, -2.868e-007
-89.0, -2.968e-007
-90.0, -3.073e-007
-91.0, -3.170e-007
-92.0, -3.290e-007
-93.0, -3.411e-007
-94.0, -3.537e-007
-95.0, -3.634e-007
-96.0, -3.744e-007
-97.0, -3.848e-007
-98.0, -3.971e-007
-99.0, -4.095e-007
-100.0, -4.215e-007
-101.0, -4.320e-007
-102.0, -4.426e-007
-103.0, -4.524e-007
-104.0, -4.648e-007
-105.0, -4.768e-007
-106.0, -4.894e-007
-107.0, -5.000e-007
-108.0, -5.103e-007
-109.0, -5.209e-007
-110.0, -5.336e-007
-111.0, -5.460e-007
-112.0, -5.590e-007
-113.0, -5.695e-007
-114.0, -5.802e-007
-115.0, -5.906e-007
-116.0, -6.029e-007
-117.0, -6.153e-007
-118.0, -6.276e-007
-119.0, -6.382e-007
-120.0, -6.498e-007
-121.0, -6.609e-007
-122.0, -6.742e-007
-123.0, -6.874e-007
-124.0, -7.006e-007
-125.0, -7.123e-007
-126.0, -7.241e-007
-127.0, -7.348e-007
-128.0, -7.485e-007
-129.0, -7.618e-007
-130.0, -7.758e-007
-131.0, -7.871e-007
-132.0, -7.990e-007
-133.0, -8.104e-007
-134.0, -8.240e-007
-135.0, -8.377e-007
-136.0, -8.522e-007
-137.0, -8.636e-007
-138.0, -8.762e-007
-139.0, -8.885e-007
-140.0, -9.026e-007
-141.0, -9.174e-007
-142.0, -9.317e-007
-143.0, -9.438e-007
-144.0, -9.573e-007
-145.0, -9.699e-007
-146.0, -9.846e-007
-147.0, -9.992e-007
-148.0, -1.014e-006
-149.0, -1.027e-006
-150.0, -1.041e-006
-151.0, -1.053e-006
-152.0, -1.069e-006
-153.0, -1.085e-006
-154.0, -1.101e-006
-155.0, -1.115e-006
-156.0, -1.129e-006
-157.0, -1.143e-006
-158.0, -1.159e-006
-159.0, -1.175e-006
-160.0, -1.192e-006
-161.0, -1.206e-006
-162.0, -1.221e-006
-163.0, -1.235e-006
-164.0, -1.252e-006
-165.0, -1.269e-006
-166.0, -1.285e-006
-167.0, -1.301e-006
-168.0, -1.316e-006
-169.0, -1.332e-006
-170.0, -1.349e-006
-171.0, -1.367e-006
-172.0, -1.385e-006
-173.0, -1.401e-006
-174.0, -1.417e-006
-175.0, -1.433e-006
-176.0, -1.452e-006
-177.0, -1.470e-006
-178.0, -1.489e-006
-179.0, -1.506e-006
-180.0, -1.523e-006
-181.0, -1.539e-006
-182.0, -1.559e-006
-183.0, -1.577e-006
-184.0, -1.597e-006
-185.0, -1.614e-006
-186.0, -1.632e-006
-187.0, -1.650e-006
-188.0, -1.670e-006
-189.0, -1.690e-006
-190.0, -1.711e-006
-191.0, -1.728e-006
-192.0, -1.747e-006
-193.0, -1.766e-006
-194.0, -1.787e-006
-195.0, -1.808e-006
-196.0, -1.829e-006
-197.0, -1.848e-006
-198.0, -1.867e-006
-199.0, -1.886e-006
-200.0, -1.908e-006
-201.0, -1.929e-006
-202.0, -1.951e-006
-203.0, -1.971e-006
-204.0, -1.992e-006
-205.0, -2.012e-006
-206.0, -2.034e-006
-207.0, -2.056e-006
-208.0, -2.079e-006
-209.0, -2.099e-006
-210.0, -2.119e-006
-211.0, -2.140e-006
-212.0, -2.162e-006
-213.0, -2.185e-006
-214.0, -2.208e-006
-215.0, -2.228e-006
-216.0, -2.249e-006
-217.0, -2.271e-006
-218.0, -2.294e-006
-219.0, -2.318e-006
-220.0, -2.341e-006
-221.0, -2.363e-006
-222.0, -2.385e-006
-223.0, -2.407e-006
-224.0, -2.431e-006
-225.0, -2.454e-006
-226.0, -2.479e-006
-227.0, -2.501e-006
-228.0, -2.523e-006
-229.0, -2.545e-006
-230.0, -2.570e-006
-231.0, -2.594e-006
-232.0, -2.619e-006
-233.0, -2.641e-006
-234.0, -2.664e-006
-235.0, -2.687e-006
-236.0, -2.712e-006
-237.0, -2.737e-006
-238.0, -2.762e-006
-239.0, -2.785e-006
-240.0, -2.808e-006
-241.0, -2.831e-006
-242.0, -2.856e-006
-243.0, -2.882e-006
-244.0, -2.907e-006
-245.0, -2.931e-006
-246.0, -2.955e-006
-247.0, -2.978e-006
-248.0, -3.004e-006
-249.0, -3.029e-006
-250.0, -3.055e-006
-251.0, -3.078e-006
-252.0, -3.101e-006
-253.0, -3.124e-006
-254.0, -3.150e-006
-255.0, -3.175e-006
-256.0, -3.200e-006
-257.0, -3.224e-006
-258.0, -3.247e-006
-259.0, -3.270e-006
-260.0, -3.295e-006
-261.0, -3.320e-006
-262.0, -3.345e-006
-263.0, -3.367e-006
-264.0, -3.390e-006
-265.0, -3.413e-006
-266.0, -3.437e-006
-267.0, -3.460e-006
-268.0, -3.484e-006
-269.0, -3.506e-006
-270.0, -3.527e-006
-271.0, -3.547e-006
-272.0, -3.571e-006
-273.0, -3.593e-006
-274.0, -3.616e-006
-275.0, -3.636e-006
-276.0, -3.656e-006
-277.0, -3.676e-006
-278.0, -3.698e-006
-279.0, -3.718e-006
-280.0, -3.739e-006
-281.0, -3.757e-006
-282.0, -3.774e-006
-283.0, -3.792e-006
-284.0, -3.810e-006
-285.0, -3.829e-006
-286.0, -3.848e-006
-287.0, -3.863e-006
-288.0, -3.879e-006
-289.0, -3.894e-006
-290.0, -3.910e-006
-291.0, -3.927e-006
-292.0, -3.942e-006
-293.0, -3.956e-006
-294.0, -3.969e-006
-295.0, -3.981e-006
-296.0, -3.995e-006
-297.0, -4.008e-006
-298.0, -4.022e-006
-299.0, -4.032e-006
-300.0, -4.041e-006
-301.0, -4.051e-006
-302.0, -4.062e-006
-303.0, -4.073e-006
-304.0, -4.083e-006
-305.0, -4.091e-006
-306.0, -4.097e-006
-307.0, -4.104e-006
-308.0, -4.112e-006
-309.0, -4.120e-006
-310.0, -4.127e-006
-311.0, -4.131e-006
-312.0, -4.135e-006
-313.0, -4.140e-006
-314.0, -4.146e-006
-315.0, -4.151e-006
-316.0, -4.155e-006
-317.0, -4.158e-006
-318.0, -4.160e-006
-319.0, -4.162e-006
-320.0, -4.166e-006
-321.0, -4.169e-006
-322.0, -4.172e-006
-323.0, -4.173e-006
-324.0, -4.172e-006
-325.0, -4.173e-006
-326.0, -4.174e-006
-327.0, -4.176e-006
-328.0, -4.177e-006
-329.0, -4.176e-006
-330.0, -4.174e-006
-331.0, -4.174e-006
-332.0, -4.174e-006
-333.0, -4.175e-006
-334.0, -4.174e-006
-335.0, -4.172e-006
-336.0, -4.170e-006
-337.0, -4.167e-006
-338.0, -4.167e-006
-339.0, -4.167e-006
-340.0, -4.165e-006
-341.0, -4.163e-006
-342.0, -4.159e-006
-343.0, -4.156e-006
-344.0, -4.155e-006
-345.0, -4.154e-006
-346.0, -4.152e-006
-347.0, -4.149e-006
-348.0, -4.145e-006
-349.0, -4.142e-006
-350.0, -4.140e-006
-351.0, -4.139e-006
-352.0, -4.137e-006
-353.0, -4.133e-006
-354.0, -4.129e-006
-355.0, -4.126e-006
-356.0, -4.124e-006
-357.0, -4.123e-006
-358.0, -4.122e-006
-359.0, -4.118e-006
-360.0, -4.115e-006
-361.0, -4.112e-006
-362.0, -4.110e-006
-363.0, -4.109e-006
-364.0, -4.107e-006
-365.0, -4.104e-006
-366.0, -4.101e-006
-367.0, -4.097e-006
-368.0, -4.097e-006
-369.0, -4.095e-006
-370.0, -4.094e-006
-371.0, -4.091e-006
-372.0, -4.087e-006
-373.0, -4.084e-006
-374.0, -4.083e-006
-375.0, -4.082e-006
-376.0, -4.082e-006
-377.0, -4.079e-006
-378.0, -4.076e-006
-379.0, -4.073e-006
-380.0, -4.073e-006
-381.0, -4.073e-006
-382.0, -4.071e-006
-383.0, -4.068e-006
-384.0, -4.065e-006
-385.0, -4.063e-006
-386.0, -4.062e-006
-387.0, -4.062e-006
-388.0, -4.061e-006
-389.0, -4.059e-006
-390.0, -4.056e-006
-391.0, -4.055e-006
-392.0, -4.055e-006
-393.0, -4.055e-006
-394.0, -4.055e-006
-395.0, -4.053e-006
-396.0, -4.050e-006
-397.0, -4.049e-006
-398.0, -4.049e-006
-399.0, -4.049e-006
-400.0, -4.049e-006
-401.0, -4.048e-006
-402.0, -4.045e-006
-403.0, -4.044e-006
-404.0, -4.044e-006
-405.0, -4.045e-006
-406.0, -4.045e-006
-407.0, -4.045e-006
-408.0, -4.046e-006
-409.0, -4.046e-006
-410.0, -4.047e-006
-411.0, -4.049e-006
-412.0, -4.050e-006
-413.0, -4.049e-006
-414.0, -4.045e-006
-415.0, -4.043e-006
-416.0, -4.044e-006
-417.0, -4.045e-006
-418.0, -4.045e-006
-419.0, -4.043e-006
-420.0, -4.041e-006
-421.0, -4.041e-006
-422.0, -4.042e-006
-423.0, -4.043e-006
-424.0, -4.044e-006
-425.0, -4.043e-006
-426.0, -4.041e-006
-427.0, -4.041e-006
-428.0, -4.042e-006
-429.0, -4.044e-006
-430.0, -4.045e-006
-431.0, -4.044e-006
-432.0, -4.043e-006
-433.0, -4.043e-006
-434.0, -4.044e-006
-435.0, -4.047e-006
-436.0, -4.047e-006
-437.0, -4.047e-006
-438.0, -4.046e-006
-439.0, -4.047e-006
-440.0, -4.049e-006
-441.0, -4.051e-006
-442.0, -4.051e-006
-443.0, -4.051e-006
-444.0, -4.049e-006
-445.0, -4.050e-006
-446.0, -4.051e-006
-447.0, -4.054e-006
-448.0, -4.055e-006
-449.0, -4.055e-006
-450.0, -4.054e-006
-451.0, -4.055e-006
-452.0, -4.056e-006
-453.0, -4.060e-006
-454.0, -4.061e-006
-455.0, -4.061e-006
-456.0, -4.061e-006
-457.0, -4.061e-006
-458.0, -4.064e-006
-459.0, -4.067e-006
-460.0, -4.069e-006
-461.0, -4.070e-006
-462.0, -4.069e-006
-463.0, -4.070e-006
-464.0, -4.074e-006
-465.0, -4.077e-006
-466.0, -4.079e-006
-467.0, -4.079e-006
-468.0, -4.078e-006
-469.0, -4.080e-006
-470.0, -4.082e-006
-471.0, -4.086e-006
-472.0, -4.088e-006
-473.0, -4.089e-006
-474.0, -4.089e-006
-475.0, -4.091e-006
-476.0, -4.093e-006
-477.0, -4.097e-006
-478.0, -4.099e-006
-479.0, -4.099e-006
-480.0, -4.100e-006
-481.0, -4.101e-006
-482.0, -4.104e-006
-483.0, -4.109e-006
-484.0, -4.111e-006
-485.0, -4.113e-006
-486.0, -4.113e-006
-487.0, -4.115e-006
-488.0, -4.119e-006
-489.0, -4.123e-006
-490.0, -4.125e-006
-491.0, -4.127e-006
-492.0, -4.127e-006
-493.0, -4.129e-006
-494.0, -4.133e-006
-495.0, -4.137e-006
-496.0, -4.140e-006
-497.0, -4.141e-006
-498.0, -4.098e-006
-499.0, -4.086e-006
-500.0, -4.074e-006
*
Segment = 2
Positive
Number of Data Points = 500
#
-499.0, -3.854e-006
-498.0, -3.556e-006
-497.0, -3.409e-006
-496.0, -3.284e-006
-495.0, -3.140e-006
-494.0, -3.036e-006
-493.0, -2.956e-006
-492.0, -2.887e-006
-491.0, -2.825e-006
-490.0, -2.768e-006
-489.0, -2.717e-006
-488.0, -2.671e-006
-487.0, -2.629e-006
-486.0, -2.586e-006
-485.0, -2.545e-006
-484.0, -2.504e-006
-483.0, -2.466e-006
-482.0, -2.431e-006
-481.0, -2.397e-006
-480.0, -2.363e-006
-479.0, -2.329e-006
-478.0, -2.294e-006
-477.0, -2.263e-006
-476.0, -2.233e-006
-475.0, -2.204e-006
-474.0, -2.175e-006
-473.0, -2.145e-006
-472.0, -2.115e-006
-471.0, -2.087e-006
-470.0, -2.060e-006
-469.0, -2.035e-006
-468.0, -2.009e-006
-467.0, -1.981e-006
-466.0, -1.955e-006
-465.0, -1.930e-006
-464.0, -1.906e-006
-463.0, -1.884e-006
-462.0, -1.860e-006
-461.0, -1.837e-006
-460.0, -1.812e-006
-459.0, -1.789e-006
-458.0, -1.767e-006
-457.0, -1.747e-006
-456.0, -1.725e-006
-455.0, -1.702e-006
-454.0, -1.679e-006
-453.0, -1.658e-006
-452.0, -1.638e-006
-451.0, -1.618e-006
-450.0, -1.598e-006
-449.0, -1.577e-006
-448.0, -1.556e-006
-447.0, -1.536e-006
-446.0, -1.517e-006
-445.0, -1.500e-006
-444.0, -1.481e-006
-443.0, -1.460e-006
-442.0, -1.440e-006
-441.0, -1.421e-006
-440.0, -1.403e-006
-439.0, -1.388e-006
-438.0, -1.369e-006
-437.0, -1.350e-006
-436.0, -1.331e-006
-435.0, -1.313e-006
-434.0, -1.297e-006
-433.0, -1.281e-006
-432.0, -1.263e-006
-431.0, -1.246e-006
-430.0, -1.227e-006
-429.0, -1.210e-006
-428.0, -1.194e-006
-427.0, -1.179e-006
-426.0, -1.163e-006
-425.0, -1.146e-006
-424.0, -1.128e-006
-423.0, -1.113e-006
-422.0, -1.097e-006
-421.0, -1.084e-006
-420.0, -1.068e-006
-419.0, -1.051e-006
-418.0, -1.034e-006
-417.0, -1.018e-006
-416.0, -1.004e-006
-415.0, -9.912e-007
-414.0, -9.757e-007
-413.0, -9.600e-007
-412.0, -9.416e-007
-411.0, -9.248e-007
-410.0, -9.103e-007
-409.0, -8.963e-007
-408.0, -8.806e-007
-407.0, -8.648e-007
-406.0, -8.480e-007
-405.0, -8.352e-007
-404.0, -8.235e-007
-403.0, -8.119e-007
-402.0, -7.986e-007
-401.0, -7.840e-007
-400.0, -7.693e-007
-399.0, -7.560e-007
-398.0, -7.432e-007
-397.0, -7.314e-007
-396.0, -7.176e-007
-395.0, -7.027e-007
-394.0, -6.874e-007
-393.0, -6.739e-007
-392.0, -6.613e-007
-391.0, -6.503e-007
-390.0, -6.369e-007
-389.0, -6.230e-007
-388.0, -6.083e-007
-387.0, -5.957e-007
-386.0, -5.835e-007
-385.0, -5.719e-007
-384.0, -5.586e-007
-383.0, -5.447e-007
-382.0, -5.298e-007
-381.0, -5.175e-007
-380.0, -5.059e-007
-379.0, -4.943e-007
-378.0, -4.820e-007
-377.0, -4.684e-007
-376.0, -4.547e-007
-375.0, -4.423e-007
-374.0, -4.298e-007
-373.0, -4.181e-007
-372.0, -4.059e-007
-371.0, -3.920e-007
-370.0, -3.780e-007
-369.0, -3.653e-007
-368.0, -3.541e-007
-367.0, -3.444e-007
-366.0, -3.317e-007
-365.0, -3.183e-007
-364.0, -3.045e-007
-363.0, -2.920e-007
-362.0, -2.810e-007
-361.0, -2.698e-007
-360.0, -2.572e-007
-359.0, -2.445e-007
-358.0, -2.306e-007
-357.0, -2.187e-007
-356.0, -2.078e-007
-355.0, -1.968e-007
-354.0, -1.849e-007
-353.0, -1.717e-007
-352.0, -1.585e-007
-351.0, -1.467e-007
-350.0, -1.354e-007
-349.0, -1.250e-007
-348.0, -1.128e-007
-347.0, -9.944e-008
-346.0, -8.575e-008
-345.0, -7.329e-008
-344.0, -6.212e-008
-343.0, -5.179e-008
-342.0, -3.858e-008
-341.0, -2.533e-008
-340.0, -1.151e-008
-339.0, +7.849e-010
-338.0, +1.186e-008
-337.0, +2.302e-008
-336.0, +3.601e-008
-335.0, +4.913e-008
-334.0, +6.356e-008
-333.0, +7.560e-008
-332.0, +8.728e-008
-331.0, +9.870e-008
-330.0, +1.114e-007
-329.0, +1.251e-007
-328.0, +1.392e-007
-327.0, +1.511e-007
-326.0, +1.635e-007
-325.0, +1.747e-007
-324.0, +1.882e-007
-323.0, +2.024e-007
-322.0, +2.170e-007
-321.0, +2.299e-007
-320.0, +2.425e-007
-319.0, +2.539e-007
-318.0, +2.681e-007
-317.0, +2.823e-007
-316.0, +2.972e-007
-315.0, +3.109e-007
-314.0, +3.239e-007
-313.0, +3.364e-007
-312.0, +3.506e-007
-311.0, +3.651e-007
-310.0, +3.807e-007
-309.0, +3.947e-007
-308.0, +4.076e-007
-307.0, +4.206e-007
-306.0, +4.353e-007
-305.0, +4.512e-007
-304.0, +4.674e-007
-303.0, +4.814e-007
-302.0, +4.954e-007
-301.0, +5.086e-007
-300.0, +5.239e-007
-299.0, +5.403e-007
-298.0, +5.569e-007
-297.0, +5.720e-007
-296.0, +5.869e-007
-295.0, +6.008e-007
-294.0, +6.177e-007
-293.0, +6.345e-007
-292.0, +6.515e-007
-291.0, +6.672e-007
-290.0, +6.825e-007
-289.0, +6.976e-007
-288.0, +7.145e-007
-287.0, +7.316e-007
-286.0, +7.499e-007
-285.0, +7.660e-007
-284.0, +7.822e-007
-283.0, +7.979e-007
-282.0, +8.156e-007
-281.0, +8.343e-007
-280.0, +8.531e-007
-279.0, +8.698e-007
-278.0, +8.875e-007
-277.0, +9.038e-007
-276.0, +9.222e-007
-275.0, +9.409e-007
-274.0, +9.603e-007
-273.0, +9.778e-007
-272.0, +9.953e-007
-271.0, +1.012e-006
-270.0, +1.031e-006
-269.0, +1.051e-006
-268.0, +1.071e-006
-267.0, +1.089e-006
-266.0, +1.108e-006
-265.0, +1.126e-006
-264.0, +1.146e-006
-263.0, +1.166e-006
-262.0, +1.187e-006
-261.0, +1.206e-006
-260.0, +1.225e-006
-259.0, +1.243e-006
-258.0, +1.263e-006
-257.0, +1.284e-006
-256.0, +1.306e-006
-255.0, +1.325e-006
-254.0, +1.345e-006
-253.0, +1.364e-006
-252.0, +1.385e-006
-251.0, +1.406e-006
-250.0, +1.428e-006
-249.0, +1.449e-006
-248.0, +1.469e-006
-247.0, +1.489e-006
-246.0, +1.511e-006
-245.0, +1.533e-006
-244.0, +1.555e-006
-243.0, +1.576e-006
-242.0, +1.596e-006
-241.0, +1.617e-006
-240.0, +1.639e-006
-239.0, +1.661e-006
-238.0, +1.684e-006
-237.0, +1.706e-006
-236.0, +1.727e-006
-235.0, +1.748e-006
-234.0, +1.770e-006
-233.0, +1.793e-006
-232.0, +1.817e-006
-231.0, +1.838e-006
-230.0, +1.860e-006
-229.0, +1.880e-006
-228.0, +1.903e-006
-227.0, +1.927e-006
-226.0, +1.950e-006
-225.0, +1.973e-006
-224.0, +1.995e-006
-223.0, +2.016e-006
-222.0, +2.040e-006
-221.0, +2.064e-006
-220.0, +2.087e-006
-219.0, +2.110e-006
-218.0, +2.132e-006
-217.0, +2.154e-006
-216.0, +2.177e-006
-215.0, +2.201e-006
-214.0, +2.225e-006
-213.0, +2.248e-006
-212.0, +2.270e-006
-211.0, +2.292e-006
-210.0, +2.315e-006
-209.0, +2.339e-006
-208.0, +2.363e-006
-207.0, +2.386e-006
-206.0, +2.409e-006
-205.0, +2.431e-006
-204.0, +2.455e-006
-203.0, +2.479e-006
-202.0, +2.503e-006
-201.0, +2.526e-006
-200.0, +2.547e-006
-199.0, +2.568e-006
-198.0, +2.591e-006
-197.0, +2.615e-006
-196.0, +2.638e-006
-195.0, +2.660e-006
-194.0, +2.681e-006
-193.0, +2.703e-006
-192.0, +2.726e-006
-191.0, +2.749e-006
-190.0, +2.772e-006
-189.0, +2.793e-006
-188.0, +2.814e-006
-187.0, +2.835e-006
-186.0, +2.856e-006
-185.0, +2.879e-006
-184.0, +2.901e-006
-183.0, +2.921e-006
-182.0, +2.942e-006
-181.0, +2.961e-006
-180.0, +2.982e-006
-179.0, +3.003e-006
-178.0, +3.025e-006
-177.0, +3.045e-006
-176.0, +3.065e-006
-175.0, +3.083e-006
-174.0, +3.104e-006
-173.0, +3.125e-006
-172.0, +3.146e-006
-171.0, +3.164e-006
-170.0, +3.182e-006
-169.0, +3.199e-006
-168.0, +3.219e-006
-167.0, +3.238e-006
-166.0, +3.258e-006
-165.0, +3.276e-006
-164.0, +3.292e-006
-163.0, +3.309e-006
-162.0, +3.327e-006
-161.0, +3.345e-006
-160.0, +3.363e-006
-159.0, +3.379e-006
-158.0, +3.395e-006
-157.0, +3.410e-006
-156.0, +3.427e-006
-155.0, +3.444e-006
-154.0, +3.460e-006
-153.0, +3.475e-006
-152.0, +3.489e-006
-151.0, +3.502e-006
-150.0, +3.518e-006
-149.0, +3.533e-006
-148.0, +3.548e-006
-147.0, +3.562e-006
-146.0, +3.574e-006
-145.0, +3.587e-006
-144.0, +3.601e-006
-143.0, +3.614e-006
-142.0, +3.629e-006
-141.0, +3.640e-006
-140.0, +3.651e-006
-139.0, +3.662e-006
-138.0, +3.674e-006
-137.0, +3.687e-006
-136.0, +3.700e-006
-135.0, +3.710e-006
-134.0, +3.720e-006
-133.0, +3.729e-006
-132.0, +3.740e-006
-131.0, +3.751e-006
-130.0, +3.762e-006
-129.0, +3.770e-006
-128.0, +3.778e-006
-127.0, +3.786e-006
-126.0, +3.796e-006
-125.0, +3.806e-006
-124.0, +3.815e-006
-123.0, +3.821e-006
-122.0, +3.828e-006
-121.0, +3.834e-006
-120.0, +3.843e-006
-119.0, +3.850e-006
-118.0, +3.859e-006
-117.0, +3.864e-006
-116.0, +3.870e-006
-115.0, +3.875e-006
-114.0, +3.882e-006
-113.0, +3.888e-006
-112.0, +3.895e-006
-111.0, +3.900e-006
-110.0, +3.905e-006
-109.0, +3.909e-006
-108.0, +3.915e-006
-107.0, +3.921e-006
-106.0, +3.927e-006
-105.0, +3.930e-006
-104.0, +3.933e-006
-103.0, +3.936e-006
-102.0, +3.941e-006
-101.0, +3.946e-006
-100.0, +3.950e-006
-99.0, +3.953e-006
-98.0, +3.955e-006
-97.0, +3.957e-006
-96.0, +3.961e-006
-95.0, +3.964e-006
-94.0, +3.968e-006
-93.0, +3.970e-006
-92.0, +3.972e-006
-91.0, +3.973e-006
-90.0, +3.976e-006
-89.0, +3.979e-006
-88.0, +3.983e-006
-87.0, +3.983e-006
-86.0, +3.984e-006
-85.0, +3.984e-006
-84.0, +3.987e-006
-83.0, +3.990e-006
-82.0, +3.992e-006
-81.0, +3.992e-006
-80.0, +3.992e-006
-79.0, +3.992e-006
-78.0, +3.994e-006
-77.0, +3.995e-006
-76.0, +3.996e-006
-75.0, +3.996e-006
-74.0, +3.996e-006
-73.0, +3.996e-006
-72.0, +3.997e-006
-71.0, +3.998e-006
-70.0, +4.000e-006
-69.0, +4.000e-006
-68.0, +4.000e-006
-67.0, +3.999e-006
-66.0, +4.000e-006
-65.0, +4.001e-006
-64.0, +4.002e-006
-63.0, +4.001e-006
-62.0, +4.001e-006
-61.0, +4.000e-006
-60.0, +4.001e-006
-59.0, +4.002e-006
-58.0, +4.003e-006
-57.0, +4.002e-006
-56.0, +4.001e-006
-55.0, +4.000e-006
-54.0, +4.002e-006
-53.0, +4.003e-006
-52.0, +4.004e-006
-51.0, +4.003e-006
-50.0, +4.002e-006
-49.0, +4.001e-006
-48.0, +4.002e-006
-47.0, +4.003e-006
-46.0, +4.005e-006
-45.0, +4.004e-006
-44.0, +4.004e-006
-43.0, +4.003e-006
-42.0, +4.005e-006
-41.0, +4.007e-006
-40.0, +4.009e-006
-39.0, +4.008e-006
-38.0, +4.008e-006
-37.0, +4.007e-006
-36.0, +4.008e-006
-35.0, +4.010e-006
-34.0, +4.012e-006
-33.0, +4.012e-006
-32.0, +4.012e-006
-31.0, +4.011e-006
-30.0, +4.014e-006
-29.0, +4.017e-006
-28.0, +4.019e-006
-27.0, +4.019e-006
-26.0, +4.019e-006
-25.0, +4.019e-006
-24.0, +4.021e-006
-23.0, +4.023e-006
-22.0, +4.026e-006
-21.0, +4.026e-006
-20.0, +4.027e-006
-19.0, +4.027e-006
-18.0, +4.030e-006
-17.0, +4.033e-006
-16.0, +4.035e-006
-15.0, +4.036e-006
-14.0, +4.036e-006
-13.0, +4.037e-006
-12.0, +4.040e-006
-11.0, +4.044e-006
-10.0, +4.047e-006
-9.0, +4.048e-006
-8.0, +4.049e-006
-7.0, +4.050e-006
-6.0, +4.054e-006
-5.0, +4.058e-006
-4.0, +4.061e-006
-3.0, +4.062e-006
-2.0, +4.065e-006
-1.0, +4.074e-006
0.0, +4.071e-006
*
**
