# Supplementary material for: DFT and CV data of 4-phenyl-substituted dichloro(bis{2-[1-(phenyl)-1H-1,2,3-triazol-4-yl-κN3]pyridine-κN})iron(II) coordination compounds
Source: Data Brief. 2018 Oct 27;21:1458–71. doi: 10.1016/j.dib.2018.10.085 (PMC6234228; doi:10.1016/j.dib.2018.10.085)
Supplement: Supplementary file 4 — Supplementary material. [file mmc4.zip › Fe_CV_raw_data/FeL4-2/300FC.TXT]

Date: 11-Apr-2017
Time: 12:01:11
Label: 
Cyclic Voltammetry

Exp. Conditions:
Init E (mV) = 300
High E (mV) = 300
Low E (mV) = -500
Init P/N = N
V (mV/sec) = 300
Number of Segments = 2
Sample Interval (mV) = 1
Quiet Time (sec) = 10
Sensitivity (A/V) = 1E-5

2 Sets of Data
Total Number of Data Points = 1601
##
Potential (mV), Current (A)

Segment = 1
Negative
Number of Data Points = 800
#
299.0, +2.538e-006
298.0, +2.391e-006
297.0, +2.293e-006
296.0, +2.224e-006
295.0, +2.155e-006
294.0, +2.094e-006
293.0, +2.051e-006
292.0, +2.015e-006
291.0, +1.988e-006
290.0, +1.968e-006
289.0, +1.945e-006
288.0, +1.923e-006
287.0, +1.904e-006
286.0, +1.883e-006
285.0, +1.869e-006
284.0, +1.849e-006
283.0, +1.834e-006
282.0, +1.814e-006
281.0, +1.788e-006
280.0, +1.768e-006
279.0, +1.753e-006
278.0, +1.738e-006
277.0, +1.729e-006
276.0, +1.716e-006
275.0, +1.707e-006
274.0, +1.699e-006
273.0, +1.690e-006
272.0, +1.683e-006
271.0, +1.675e-006
270.0, +1.660e-006
269.0, +1.642e-006
268.0, +1.623e-006
267.0, +1.609e-006
266.0, +1.597e-006
265.0, +1.581e-006
264.0, +1.567e-006
263.0, +1.555e-006
262.0, +1.544e-006
261.0, +1.537e-006
260.0, +1.530e-006
259.0, +1.523e-006
258.0, +1.517e-006
257.0, +1.502e-006
256.0, +1.495e-006
255.0, +1.489e-006
254.0, +1.479e-006
253.0, +1.472e-006
252.0, +1.457e-006
251.0, +1.440e-006
250.0, +1.427e-006
249.0, +1.413e-006
248.0, +1.399e-006
247.0, +1.388e-006
246.0, +1.372e-006
245.0, +1.362e-006
244.0, +1.351e-006
243.0, +1.345e-006
242.0, +1.338e-006
241.0, +1.331e-006
240.0, +1.324e-006
239.0, +1.314e-006
238.0, +1.303e-006
237.0, +1.296e-006
236.0, +1.289e-006
235.0, +1.281e-006
234.0, +1.274e-006
233.0, +1.257e-006
232.0, +1.247e-006
231.0, +1.236e-006
230.0, +1.225e-006
229.0, +1.214e-006
228.0, +1.199e-006
227.0, +1.186e-006
226.0, +1.175e-006
225.0, +1.163e-006
224.0, +1.155e-006
223.0, +1.145e-006
222.0, +1.134e-006
221.0, +1.126e-006
220.0, +1.112e-006
219.0, +1.106e-006
218.0, +1.099e-006
217.0, +1.088e-006
216.0, +1.081e-006
215.0, +1.067e-006
214.0, +1.048e-006
213.0, +1.035e-006
212.0, +1.020e-006
211.0, +1.007e-006
210.0, +9.953e-007
209.0, +9.744e-007
208.0, +9.617e-007
207.0, +9.535e-007
206.0, +9.443e-007
205.0, +9.373e-007
204.0, +9.256e-007
203.0, +9.129e-007
202.0, +9.059e-007
201.0, +8.915e-007
200.0, +8.833e-007
199.0, +8.728e-007
198.0, +8.554e-007
197.0, +8.414e-007
196.0, +8.231e-007
195.0, +8.078e-007
194.0, +7.974e-007
193.0, +7.778e-007
192.0, +7.621e-007
191.0, +7.481e-007
190.0, +7.307e-007
189.0, +7.207e-007
188.0, +7.067e-007
187.0, +6.967e-007
186.0, +6.805e-007
185.0, +6.596e-007
184.0, +6.409e-007
183.0, +6.226e-007
182.0, +6.012e-007
181.0, +5.820e-007
180.0, +5.576e-007
179.0, +5.397e-007
178.0, +5.240e-007
177.0, +4.974e-007
176.0, +4.813e-007
175.0, +4.599e-007
174.0, +4.364e-007
173.0, +4.129e-007
172.0, +3.884e-007
171.0, +3.636e-007
170.0, +3.496e-007
169.0, +3.204e-007
168.0, +2.956e-007
167.0, +2.699e-007
166.0, +2.415e-007
165.0, +2.162e-007
164.0, +1.888e-007
163.0, +1.622e-007
162.0, +1.395e-007
161.0, +1.086e-007
160.0, +7.499e-008
159.0, +4.665e-008
158.0, +1.570e-008
157.0, -1.264e-008
156.0, -5.101e-008
155.0, -8.937e-008
154.0, -1.242e-007
153.0, -1.604e-007
152.0, -1.953e-007
151.0, -2.337e-007
150.0, -2.781e-007
149.0, -3.178e-007
148.0, -3.636e-007
147.0, -4.085e-007
146.0, -4.504e-007
145.0, -4.992e-007
144.0, -5.467e-007
143.0, -5.942e-007
142.0, -6.500e-007
141.0, -6.962e-007
140.0, -7.486e-007
139.0, -8.030e-007
138.0, -8.589e-007
137.0, -9.234e-007
136.0, -9.862e-007
135.0, -1.042e-006
134.0, -1.108e-006
133.0, -1.170e-006
132.0, -1.234e-006
131.0, -1.301e-006
130.0, -1.369e-006
129.0, -1.442e-006
128.0, -1.517e-006
127.0, -1.589e-006
126.0, -1.663e-006
125.0, -1.743e-006
124.0, -1.829e-006
123.0, -1.910e-006
122.0, -1.990e-006
121.0, -2.074e-006
120.0, -2.158e-006
119.0, -2.251e-006
118.0, -2.346e-006
117.0, -2.437e-006
116.0, -2.530e-006
115.0, -2.626e-006
114.0, -2.719e-006
113.0, -2.826e-006
112.0, -2.928e-006
111.0, -3.031e-006
110.0, -3.134e-006
109.0, -3.236e-006
108.0, -3.346e-006
107.0, -3.458e-006
106.0, -3.571e-006
105.0, -3.692e-006
104.0, -3.803e-006
103.0, -3.915e-006
102.0, -4.032e-006
101.0, -4.150e-006
100.0, -4.280e-006
99.0, -4.396e-006
98.0, -4.510e-006
97.0, -4.629e-006
96.0, -4.750e-006
95.0, -4.878e-006
94.0, -5.006e-006
93.0, -5.124e-006
92.0, -5.253e-006
91.0, -5.371e-006
90.0, -5.495e-006
89.0, -5.626e-006
88.0, -5.749e-006
87.0, -5.872e-006
86.0, -5.992e-006
85.0, -6.106e-006
84.0, -6.226e-006
83.0, -6.344e-006
82.0, -6.464e-006
81.0, -6.587e-006
80.0, -6.696e-006
79.0, -6.805e-006
78.0, -6.921e-006
77.0, -7.032e-006
76.0, -7.148e-006
75.0, -7.257e-006
74.0, -7.355e-006
73.0, -7.457e-006
72.0, -7.557e-006
71.0, -7.653e-006
70.0, -7.758e-006
69.0, -7.847e-006
68.0, -7.932e-006
67.0, -8.014e-006
66.0, -8.095e-006
65.0, -8.184e-006
64.0, -8.266e-006
63.0, -8.336e-006
62.0, -8.408e-006
61.0, -8.469e-006
60.0, -8.534e-006
59.0, -8.599e-006
58.0, -8.656e-006
57.0, -8.713e-006
56.0, -8.760e-006
55.0, -8.799e-006
54.0, -8.844e-006
53.0, -8.885e-006
52.0, -8.925e-006
51.0, -8.953e-006
50.0, -8.974e-006
49.0, -8.996e-006
48.0, -9.017e-006
47.0, -9.036e-006
46.0, -9.056e-006
45.0, -9.065e-006
44.0, -9.073e-006
43.0, -9.075e-006
42.0, -9.078e-006
41.0, -9.086e-006
40.0, -9.086e-006
39.0, -9.080e-006
38.0, -9.072e-006
37.0, -9.061e-006
36.0, -9.055e-006
35.0, -9.045e-006
34.0, -9.031e-006
33.0, -9.018e-006
32.0, -8.991e-006
31.0, -8.965e-006
30.0, -8.942e-006
29.0, -8.917e-006
28.0, -8.896e-006
27.0, -8.868e-006
26.0, -8.830e-006
25.0, -8.801e-006
24.0, -8.771e-006
23.0, -8.740e-006
22.0, -8.710e-006
21.0, -8.668e-006
20.0, -8.627e-006
19.0, -8.587e-006
18.0, -8.549e-006
17.0, -8.516e-006
16.0, -8.481e-006
15.0, -8.435e-006
14.0, -8.395e-006
13.0, -8.352e-006
12.0, -8.313e-006
11.0, -8.269e-006
10.0, -8.225e-006
9.0, -8.180e-006
8.0, -8.138e-006
7.0, -8.093e-006
6.0, -8.054e-006
5.0, -8.009e-006
4.0, -7.972e-006
3.0, -7.930e-006
2.0, -7.894e-006
1.0, -7.864e-006
0.0, -7.830e-006
-1.0, -7.794e-006
-2.0, -7.766e-006
-3.0, -7.730e-006
-4.0, -7.692e-006
-5.0, -7.642e-006
-6.0, -7.595e-006
-7.0, -7.558e-006
-8.0, -7.518e-006
-9.0, -7.470e-006
-10.0, -7.425e-006
-11.0, -7.383e-006
-12.0, -7.348e-006
-13.0, -7.309e-006
-14.0, -7.267e-006
-15.0, -7.230e-006
-16.0, -7.195e-006
-17.0, -7.153e-006
-18.0, -7.116e-006
-19.0, -7.080e-006
-20.0, -7.046e-006
-21.0, -7.006e-006
-22.0, -6.971e-006
-23.0, -6.939e-006
-24.0, -6.914e-006
-25.0, -6.885e-006
-26.0, -6.856e-006
-27.0, -6.819e-006
-28.0, -6.791e-006
-29.0, -6.756e-006
-30.0, -6.722e-006
-31.0, -6.693e-006
-32.0, -6.665e-006
-33.0, -6.632e-006
-34.0, -6.605e-006
-35.0, -6.575e-006
-36.0, -6.553e-006
-37.0, -6.528e-006
-38.0, -6.500e-006
-39.0, -6.476e-006
-40.0, -6.448e-006
-41.0, -6.418e-006
-42.0, -6.394e-006
-43.0, -6.367e-006
-44.0, -6.346e-006
-45.0, -6.319e-006
-46.0, -6.289e-006
-47.0, -6.269e-006
-48.0, -6.247e-006
-49.0, -6.224e-006
-50.0, -6.202e-006
-51.0, -6.174e-006
-52.0, -6.154e-006
-53.0, -6.132e-006
-54.0, -6.110e-006
-55.0, -6.097e-006
-56.0, -6.079e-006
-57.0, -6.056e-006
-58.0, -6.036e-006
-59.0, -6.009e-006
-60.0, -5.988e-006
-61.0, -5.967e-006
-62.0, -5.947e-006
-63.0, -5.930e-006
-64.0, -5.913e-006
-65.0, -5.896e-006
-66.0, -5.886e-006
-67.0, -5.869e-006
-68.0, -5.855e-006
-69.0, -5.834e-006
-70.0, -5.811e-006
-71.0, -5.795e-006
-72.0, -5.776e-006
-73.0, -5.758e-006
-74.0, -5.746e-006
-75.0, -5.728e-006
-76.0, -5.715e-006
-77.0, -5.702e-006
-78.0, -5.688e-006
-79.0, -5.681e-006
-80.0, -5.668e-006
-81.0, -5.653e-006
-82.0, -5.639e-006
-83.0, -5.622e-006
-84.0, -5.608e-006
-85.0, -5.592e-006
-86.0, -5.572e-006
-87.0, -5.559e-006
-88.0, -5.545e-006
-89.0, -5.534e-006
-90.0, -5.527e-006
-91.0, -5.514e-006
-92.0, -5.507e-006
-93.0, -5.498e-006
-94.0, -5.483e-006
-95.0, -5.470e-006
-96.0, -5.457e-006
-97.0, -5.445e-006
-98.0, -5.436e-006
-99.0, -5.419e-006
-100.0, -5.406e-006
-101.0, -5.392e-006
-102.0, -5.379e-006
-103.0, -5.372e-006
-104.0, -5.360e-006
-105.0, -5.348e-006
-106.0, -5.341e-006
-107.0, -5.332e-006
-108.0, -5.331e-006
-109.0, -5.328e-006
-110.0, -5.321e-006
-111.0, -5.320e-006
-112.0, -5.313e-006
-113.0, -5.306e-006
-114.0, -5.301e-006
-115.0, -5.293e-006
-116.0, -5.288e-006
-117.0, -5.278e-006
-118.0, -5.263e-006
-119.0, -5.256e-006
-120.0, -5.244e-006
-121.0, -5.233e-006
-122.0, -5.225e-006
-123.0, -5.212e-006
-124.0, -5.202e-006
-125.0, -5.193e-006
-126.0, -5.181e-006
-127.0, -5.180e-006
-128.0, -5.171e-006
-129.0, -5.160e-006
-130.0, -5.154e-006
-131.0, -5.147e-006
-132.0, -5.144e-006
-133.0, -5.141e-006
-134.0, -5.133e-006
-135.0, -5.132e-006
-136.0, -5.131e-006
-137.0, -5.124e-006
-138.0, -5.120e-006
-139.0, -5.115e-006
-140.0, -5.114e-006
-141.0, -5.107e-006
-142.0, -5.099e-006
-143.0, -5.094e-006
-144.0, -5.089e-006
-145.0, -5.083e-006
-146.0, -5.082e-006
-147.0, -5.070e-006
-148.0, -5.065e-006
-149.0, -5.057e-006
-150.0, -5.050e-006
-151.0, -5.050e-006
-152.0, -5.045e-006
-153.0, -5.037e-006
-154.0, -5.036e-006
-155.0, -5.027e-006
-156.0, -5.027e-006
-157.0, -5.024e-006
-158.0, -5.018e-006
-159.0, -5.018e-006
-160.0, -5.012e-006
-161.0, -5.006e-006
-162.0, -5.007e-006
-163.0, -5.001e-006
-164.0, -5.000e-006
-165.0, -4.994e-006
-166.0, -4.987e-006
-167.0, -4.987e-006
-168.0, -4.985e-006
-169.0, -4.984e-006
-170.0, -4.985e-006
-171.0, -4.981e-006
-172.0, -4.981e-006
-173.0, -4.977e-006
-174.0, -4.974e-006
-175.0, -4.976e-006
-176.0, -4.976e-006
-177.0, -4.973e-006
-178.0, -4.971e-006
-179.0, -4.964e-006
-180.0, -4.967e-006
-181.0, -4.966e-006
-182.0, -4.964e-006
-183.0, -4.965e-006
-184.0, -4.960e-006
-185.0, -4.957e-006
-186.0, -4.960e-006
-187.0, -4.955e-006
-188.0, -4.960e-006
-189.0, -4.956e-006
-190.0, -4.950e-006
-191.0, -4.956e-006
-192.0, -4.957e-006
-193.0, -4.960e-006
-194.0, -4.966e-006
-195.0, -4.964e-006
-196.0, -4.970e-006
-197.0, -4.972e-006
-198.0, -4.970e-006
-199.0, -4.976e-006
-200.0, -4.977e-006
-201.0, -4.977e-006
-202.0, -4.978e-006
-203.0, -4.977e-006
-204.0, -4.980e-006
-205.0, -4.983e-006
-206.0, -4.983e-006
-207.0, -4.990e-006
-208.0, -4.990e-006
-209.0, -4.990e-006
-210.0, -4.994e-006
-211.0, -4.999e-006
-212.0, -5.006e-006
-213.0, -5.010e-006
-214.0, -5.008e-006
-215.0, -5.016e-006
-216.0, -5.022e-006
-217.0, -5.026e-006
-218.0, -5.033e-006
-219.0, -5.035e-006
-220.0, -5.042e-006
-221.0, -5.045e-006
-222.0, -5.050e-006
-223.0, -5.062e-006
-224.0, -5.071e-006
-225.0, -5.077e-006
-226.0, -5.087e-006
-227.0, -5.088e-006
-228.0, -5.101e-006
-229.0, -5.109e-006
-230.0, -5.111e-006
-231.0, -5.117e-006
-232.0, -5.120e-006
-233.0, -5.123e-006
-234.0, -5.133e-006
-235.0, -5.138e-006
-236.0, -5.145e-006
-237.0, -5.152e-006
-238.0, -5.158e-006
-239.0, -5.171e-006
-240.0, -5.179e-006
-241.0, -5.193e-006
-242.0, -5.209e-006
-243.0, -5.222e-006
-244.0, -5.236e-006
-245.0, -5.249e-006
-246.0, -5.257e-006
-247.0, -5.276e-006
-248.0, -5.287e-006
-249.0, -5.295e-006
-250.0, -5.304e-006
-251.0, -5.311e-006
-252.0, -5.321e-006
-253.0, -5.334e-006
-254.0, -5.341e-006
-255.0, -5.355e-006
-256.0, -5.365e-006
-257.0, -5.378e-006
-258.0, -5.395e-006
-259.0, -5.411e-006
-260.0, -5.431e-006
-261.0, -5.450e-006
-262.0, -5.462e-006
-263.0, -5.480e-006
-264.0, -5.495e-006
-265.0, -5.511e-006
-266.0, -5.528e-006
-267.0, -5.538e-006
-268.0, -5.553e-006
-269.0, -5.568e-006
-270.0, -5.589e-006
-271.0, -5.616e-006
-272.0, -5.637e-006
-273.0, -5.656e-006
-274.0, -5.678e-006
-275.0, -5.692e-006
-276.0, -5.714e-006
-277.0, -5.728e-006
-278.0, -5.742e-006
-279.0, -5.765e-006
-280.0, -5.786e-006
-281.0, -5.805e-006
-282.0, -5.831e-006
-283.0, -5.852e-006
-284.0, -5.878e-006
-285.0, -5.898e-006
-286.0, -5.912e-006
-287.0, -5.933e-006
-288.0, -5.957e-006
-289.0, -5.979e-006
-290.0, -6.005e-006
-291.0, -6.026e-006
-292.0, -6.049e-006
-293.0, -6.070e-006
-294.0, -6.087e-006
-295.0, -6.110e-006
-296.0, -6.131e-006
-297.0, -6.150e-006
-298.0, -6.172e-006
-299.0, -6.192e-006
-300.0, -6.219e-006
-301.0, -6.243e-006
-302.0, -6.260e-006
-303.0, -6.282e-006
-304.0, -6.300e-006
-305.0, -6.315e-006
-306.0, -6.339e-006
-307.0, -6.358e-006
-308.0, -6.382e-006
-309.0, -6.403e-006
-310.0, -6.422e-006
-311.0, -6.444e-006
-312.0, -6.465e-006
-313.0, -6.484e-006
-314.0, -6.502e-006
-315.0, -6.514e-006
-316.0, -6.534e-006
-317.0, -6.548e-006
-318.0, -6.562e-006
-319.0, -6.588e-006
-320.0, -6.607e-006
-321.0, -6.626e-006
-322.0, -6.646e-006
-323.0, -6.659e-006
-324.0, -6.677e-006
-325.0, -6.696e-006
-326.0, -6.704e-006
-327.0, -6.720e-006
-328.0, -6.729e-006
-329.0, -6.742e-006
-330.0, -6.760e-006
-331.0, -6.777e-006
-332.0, -6.795e-006
-333.0, -6.809e-006
-334.0, -6.816e-006
-335.0, -6.835e-006
-336.0, -6.850e-006
-337.0, -6.860e-006
-338.0, -6.871e-006
-339.0, -6.876e-006
-340.0, -6.886e-006
-341.0, -6.893e-006
-342.0, -6.897e-006
-343.0, -6.908e-006
-344.0, -6.917e-006
-345.0, -6.925e-006
-346.0, -6.935e-006
-347.0, -6.940e-006
-348.0, -6.954e-006
-349.0, -6.963e-006
-350.0, -6.966e-006
-351.0, -6.978e-006
-352.0, -6.981e-006
-353.0, -6.985e-006
-354.0, -6.996e-006
-355.0, -6.998e-006
-356.0, -7.013e-006
-357.0, -7.022e-006
-358.0, -7.024e-006
-359.0, -7.038e-006
-360.0, -7.048e-006
-361.0, -7.057e-006
-362.0, -7.069e-006
-363.0, -7.069e-006
-364.0, -7.074e-006
-365.0, -7.079e-006
-366.0, -7.079e-006
-367.0, -7.084e-006
-368.0, -7.085e-006
-369.0, -7.084e-006
-370.0, -7.087e-006
-371.0, -7.087e-006
-372.0, -7.089e-006
-373.0, -7.089e-006
-374.0, -7.090e-006
-375.0, -7.097e-006
-376.0, -7.097e-006
-377.0, -7.095e-006
-378.0, -7.098e-006
-379.0, -7.099e-006
-380.0, -7.106e-006
-381.0, -7.108e-006
-382.0, -7.104e-006
-383.0, -7.111e-006
-384.0, -7.115e-006
-385.0, -7.118e-006
-386.0, -7.125e-006
-387.0, -7.123e-006
-388.0, -7.125e-006
-389.0, -7.122e-006
-390.0, -7.119e-006
-391.0, -7.122e-006
-392.0, -7.122e-006
-393.0, -7.120e-006
-394.0, -7.119e-006
-395.0, -7.113e-006
-396.0, -7.118e-006
-397.0, -7.119e-006
-398.0, -7.119e-006
-399.0, -7.120e-006
-400.0, -7.115e-006
-401.0, -7.111e-006
-402.0, -7.114e-006
-403.0, -7.110e-006
-404.0, -7.113e-006
-405.0, -7.108e-006
-406.0, -7.101e-006
-407.0, -7.105e-006
-408.0, -7.106e-006
-409.0, -7.108e-006
-410.0, -7.111e-006
-411.0, -7.104e-006
-412.0, -7.104e-006
-413.0, -7.104e-006
-414.0, -7.098e-006
-415.0, -7.102e-006
-416.0, -7.097e-006
-417.0, -7.091e-006
-418.0, -7.092e-006
-419.0, -7.089e-006
-420.0, -7.089e-006
-421.0, -7.089e-006
-422.0, -7.084e-006
-423.0, -7.084e-006
-424.0, -7.084e-006
-425.0, -7.082e-006
-426.0, -7.081e-006
-427.0, -7.079e-006
-428.0, -7.079e-006
-429.0, -7.076e-006
-430.0, -7.070e-006
-431.0, -7.069e-006
-432.0, -7.060e-006
-433.0, -7.053e-006
-434.0, -7.053e-006
-435.0, -7.041e-006
-436.0, -7.035e-006
-437.0, -7.026e-006
-438.0, -7.014e-006
-439.0, -7.016e-006
-440.0, -7.012e-006
-441.0, -7.000e-006
-442.0, -6.999e-006
-443.0, -6.993e-006
-444.0, -6.993e-006
-445.0, -6.993e-006
-446.0, -6.987e-006
-447.0, -6.986e-006
-448.0, -6.982e-006
-449.0, -6.977e-006
-450.0, -6.975e-006
-451.0, -6.971e-006
-452.0, -6.971e-006
-453.0, -6.965e-006
-454.0, -6.958e-006
-455.0, -6.955e-006
-456.0, -6.951e-006
-457.0, -6.948e-006
-458.0, -6.947e-006
-459.0, -6.939e-006
-460.0, -6.937e-006
-461.0, -6.930e-006
-462.0, -6.924e-006
-463.0, -6.925e-006
-464.0, -6.921e-006
-465.0, -6.913e-006
-466.0, -6.908e-006
-467.0, -6.902e-006
-468.0, -6.902e-006
-469.0, -6.901e-006
-470.0, -6.893e-006
-471.0, -6.890e-006
-472.0, -6.890e-006
-473.0, -6.886e-006
-474.0, -6.885e-006
-475.0, -6.881e-006
-476.0, -6.881e-006
-477.0, -6.880e-006
-478.0, -6.874e-006
-479.0, -6.870e-006
-480.0, -6.866e-006
-481.0, -6.860e-006
-482.0, -6.861e-006
-483.0, -6.854e-006
-484.0, -6.849e-006
-485.0, -6.845e-006
-486.0, -6.842e-006
-487.0, -6.842e-006
-488.0, -6.842e-006
-489.0, -6.836e-006
-490.0, -6.834e-006
-491.0, -6.827e-006
-492.0, -6.827e-006
-493.0, -6.823e-006
-494.0, -6.821e-006
-495.0, -6.821e-006
-496.0, -6.813e-006
-497.0, -6.803e-006
-498.0, -6.787e-006
-499.0, -6.774e-006
-500.0, -6.746e-006
*
Segment = 2
Positive
Number of Data Points = 800
#
-499.0, -6.667e-006
-498.0, -6.348e-006
-497.0, -6.155e-006
-496.0, -6.000e-006
-495.0, -5.828e-006
-494.0, -5.698e-006
-493.0, -5.589e-006
-492.0, -5.494e-006
-491.0, -5.411e-006
-490.0, -5.334e-006
-489.0, -5.266e-006
-488.0, -5.204e-006
-487.0, -5.137e-006
-486.0, -5.080e-006
-485.0, -5.028e-006
-484.0, -4.972e-006
-483.0, -4.922e-006
-482.0, -4.873e-006
-481.0, -4.824e-006
-480.0, -4.784e-006
-479.0, -4.730e-006
-478.0, -4.682e-006
-477.0, -4.645e-006
-476.0, -4.604e-006
-475.0, -4.563e-006
-474.0, -4.520e-006
-473.0, -4.474e-006
-472.0, -4.443e-006
-471.0, -4.405e-006
-470.0, -4.370e-006
-469.0, -4.328e-006
-468.0, -4.286e-006
-467.0, -4.252e-006
-466.0, -4.217e-006
-465.0, -4.183e-006
-464.0, -4.155e-006
-463.0, -4.114e-006
-462.0, -4.079e-006
-461.0, -4.050e-006
-460.0, -4.009e-006
-459.0, -3.975e-006
-458.0, -3.940e-006
-457.0, -3.901e-006
-456.0, -3.870e-006
-455.0, -3.837e-006
-454.0, -3.810e-006
-453.0, -3.788e-006
-452.0, -3.762e-006
-451.0, -3.734e-006
-450.0, -3.704e-006
-449.0, -3.674e-006
-448.0, -3.650e-006
-447.0, -3.616e-006
-446.0, -3.589e-006
-445.0, -3.559e-006
-444.0, -3.525e-006
-443.0, -3.498e-006
-442.0, -3.470e-006
-441.0, -3.442e-006
-440.0, -3.421e-006
-439.0, -3.393e-006
-438.0, -3.371e-006
-437.0, -3.346e-006
-436.0, -3.318e-006
-435.0, -3.297e-006
-434.0, -3.270e-006
-433.0, -3.242e-006
-432.0, -3.220e-006
-431.0, -3.186e-006
-430.0, -3.162e-006
-429.0, -3.142e-006
-428.0, -3.115e-006
-427.0, -3.093e-006
-426.0, -3.065e-006
-425.0, -3.038e-006
-424.0, -3.023e-006
-423.0, -3.002e-006
-422.0, -2.981e-006
-421.0, -2.966e-006
-420.0, -2.938e-006
-419.0, -2.917e-006
-418.0, -2.894e-006
-417.0, -2.869e-006
-416.0, -2.848e-006
-415.0, -2.822e-006
-414.0, -2.795e-006
-413.0, -2.780e-006
-412.0, -2.754e-006
-411.0, -2.732e-006
-410.0, -2.710e-006
-409.0, -2.687e-006
-408.0, -2.664e-006
-407.0, -2.640e-006
-406.0, -2.620e-006
-405.0, -2.604e-006
-404.0, -2.587e-006
-403.0, -2.573e-006
-402.0, -2.551e-006
-401.0, -2.530e-006
-400.0, -2.511e-006
-399.0, -2.485e-006
-398.0, -2.465e-006
-397.0, -2.443e-006
-396.0, -2.415e-006
-395.0, -2.396e-006
-394.0, -2.376e-006
-393.0, -2.356e-006
-392.0, -2.341e-006
-391.0, -2.319e-006
-390.0, -2.298e-006
-389.0, -2.278e-006
-388.0, -2.258e-006
-387.0, -2.242e-006
-386.0, -2.227e-006
-385.0, -2.209e-006
-384.0, -2.195e-006
-383.0, -2.173e-006
-382.0, -2.160e-006
-381.0, -2.144e-006
-380.0, -2.123e-006
-379.0, -2.103e-006
-378.0, -2.080e-006
-377.0, -2.059e-006
-376.0, -2.045e-006
-375.0, -2.022e-006
-374.0, -2.008e-006
-373.0, -1.992e-006
-372.0, -1.968e-006
-371.0, -1.952e-006
-370.0, -1.931e-006
-369.0, -1.911e-006
-368.0, -1.897e-006
-367.0, -1.872e-006
-366.0, -1.853e-006
-365.0, -1.839e-006
-364.0, -1.821e-006
-363.0, -1.807e-006
-362.0, -1.793e-006
-361.0, -1.777e-006
-360.0, -1.763e-006
-359.0, -1.741e-006
-358.0, -1.722e-006
-357.0, -1.706e-006
-356.0, -1.686e-006
-355.0, -1.665e-006
-354.0, -1.644e-006
-353.0, -1.624e-006
-352.0, -1.611e-006
-351.0, -1.590e-006
-350.0, -1.577e-006
-349.0, -1.562e-006
-348.0, -1.541e-006
-347.0, -1.522e-006
-346.0, -1.503e-006
-345.0, -1.483e-006
-344.0, -1.469e-006
-343.0, -1.449e-006
-342.0, -1.434e-006
-341.0, -1.420e-006
-340.0, -1.403e-006
-339.0, -1.393e-006
-338.0, -1.383e-006
-337.0, -1.368e-006
-336.0, -1.348e-006
-335.0, -1.321e-006
-334.0, -1.302e-006
-333.0, -1.284e-006
-332.0, -1.263e-006
-331.0, -1.243e-006
-330.0, -1.224e-006
-329.0, -1.207e-006
-328.0, -1.196e-006
-327.0, -1.178e-006
-326.0, -1.163e-006
-325.0, -1.143e-006
-324.0, -1.116e-006
-323.0, -1.096e-006
-322.0, -1.078e-006
-321.0, -1.061e-006
-320.0, -1.049e-006
-319.0, -1.028e-006
-318.0, -1.014e-006
-317.0, -9.992e-007
-316.0, -9.783e-007
-315.0, -9.600e-007
-314.0, -9.391e-007
-313.0, -9.181e-007
-312.0, -8.977e-007
-311.0, -8.750e-007
-310.0, -8.615e-007
-309.0, -8.488e-007
-308.0, -8.257e-007
-307.0, -8.052e-007
-306.0, -7.843e-007
-305.0, -7.642e-007
-304.0, -7.459e-007
-303.0, -7.220e-007
-302.0, -7.045e-007
-301.0, -6.901e-007
-300.0, -6.701e-007
-299.0, -6.509e-007
-298.0, -6.356e-007
-297.0, -6.208e-007
-296.0, -6.090e-007
-295.0, -5.855e-007
-294.0, -5.646e-007
-293.0, -5.432e-007
-292.0, -5.218e-007
-291.0, -5.009e-007
-290.0, -4.800e-007
-289.0, -4.595e-007
-288.0, -4.425e-007
-287.0, -4.207e-007
-286.0, -4.054e-007
-285.0, -3.893e-007
-284.0, -3.684e-007
-283.0, -3.475e-007
-282.0, -3.204e-007
-281.0, -2.999e-007
-280.0, -2.860e-007
-279.0, -2.655e-007
-278.0, -2.472e-007
-277.0, -2.319e-007
-276.0, -2.045e-007
-275.0, -1.853e-007
-274.0, -1.635e-007
-273.0, -1.430e-007
-272.0, -1.256e-007
-271.0, -1.038e-007
-270.0, -8.283e-008
-269.0, -6.845e-008
-268.0, -5.275e-008
-267.0, -3.967e-008
-266.0, -2.398e-008
-265.0, -1.307e-009
-264.0, +1.962e-008
-263.0, +4.621e-008
-262.0, +6.714e-008
-261.0, +8.807e-008
-260.0, +1.138e-007
-259.0, +1.378e-007
-258.0, +1.539e-007
-257.0, +1.705e-007
-256.0, +1.853e-007
-255.0, +2.062e-007
-254.0, +2.271e-007
-253.0, +2.472e-007
-252.0, +2.720e-007
-251.0, +2.930e-007
-250.0, +3.169e-007
-249.0, +3.370e-007
-248.0, +3.510e-007
-247.0, +3.736e-007
-246.0, +3.928e-007
-245.0, +4.120e-007
-244.0, +4.390e-007
-243.0, +4.586e-007
-242.0, +4.796e-007
-241.0, +5.005e-007
-240.0, +5.162e-007
-239.0, +5.358e-007
-238.0, +5.493e-007
-237.0, +5.620e-007
-236.0, +5.846e-007
-235.0, +6.056e-007
-234.0, +6.287e-007
-233.0, +6.531e-007
-232.0, +6.731e-007
-231.0, +6.967e-007
-230.0, +7.137e-007
-229.0, +7.285e-007
-228.0, +7.503e-007
-227.0, +7.695e-007
-226.0, +7.895e-007
-225.0, +8.100e-007
-224.0, +8.288e-007
-223.0, +8.554e-007
-222.0, +8.763e-007
-221.0, +8.920e-007
-220.0, +9.120e-007
-219.0, +9.269e-007
-218.0, +9.413e-007
-217.0, +9.556e-007
-216.0, +9.696e-007
-215.0, +9.914e-007
-214.0, +1.010e-006
-213.0, +1.030e-006
-212.0, +1.050e-006
-211.0, +1.071e-006
-210.0, +1.095e-006
-209.0, +1.116e-006
-208.0, +1.129e-006
-207.0, +1.151e-006
-206.0, +1.166e-006
-205.0, +1.185e-006
-204.0, +1.208e-006
-203.0, +1.227e-006
-202.0, +1.248e-006
-201.0, +1.268e-006
-200.0, +1.281e-006
-199.0, +1.298e-006
-198.0, +1.312e-006
-197.0, +1.324e-006
-196.0, +1.342e-006
-195.0, +1.351e-006
-194.0, +1.364e-006
-193.0, +1.382e-006
-192.0, +1.400e-006
-191.0, +1.423e-006
-190.0, +1.441e-006
-189.0, +1.456e-006
-188.0, +1.475e-006
-187.0, +1.491e-006
-186.0, +1.508e-006
-185.0, +1.522e-006
-184.0, +1.528e-006
-183.0, +1.540e-006
-182.0, +1.548e-006
-181.0, +1.565e-006
-180.0, +1.587e-006
-179.0, +1.601e-006
-178.0, +1.618e-006
-177.0, +1.637e-006
-176.0, +1.654e-006
-175.0, +1.675e-006
-174.0, +1.685e-006
-173.0, +1.698e-006
-172.0, +1.712e-006
-171.0, +1.723e-006
-170.0, +1.731e-006
-169.0, +1.741e-006
-168.0, +1.753e-006
-167.0, +1.774e-006
-166.0, +1.788e-006
-165.0, +1.802e-006
-164.0, +1.820e-006
-163.0, +1.835e-006
-162.0, +1.856e-006
-161.0, +1.872e-006
-160.0, +1.879e-006
-159.0, +1.890e-006
-158.0, +1.897e-006
-157.0, +1.906e-006
-156.0, +1.923e-006
-155.0, +1.932e-006
-154.0, +1.943e-006
-153.0, +1.954e-006
-152.0, +1.958e-006
-151.0, +1.979e-006
-150.0, +1.992e-006
-149.0, +2.003e-006
-148.0, +2.022e-006
-147.0, +2.032e-006
-146.0, +2.046e-006
-145.0, +2.064e-006
-144.0, +2.071e-006
-143.0, +2.080e-006
-142.0, +2.088e-006
-141.0, +2.090e-006
-140.0, +2.103e-006
-139.0, +2.111e-006
-138.0, +2.118e-006
-137.0, +2.126e-006
-136.0, +2.133e-006
-135.0, +2.145e-006
-134.0, +2.152e-006
-133.0, +2.160e-006
-132.0, +2.176e-006
-131.0, +2.189e-006
-130.0, +2.203e-006
-129.0, +2.216e-006
-128.0, +2.224e-006
-127.0, +2.241e-006
-126.0, +2.254e-006
-125.0, +2.260e-006
-124.0, +2.268e-006
-123.0, +2.274e-006
-122.0, +2.281e-006
-121.0, +2.288e-006
-120.0, +2.291e-006
-119.0, +2.301e-006
-118.0, +2.306e-006
-117.0, +2.313e-006
-116.0, +2.326e-006
-115.0, +2.337e-006
-114.0, +2.351e-006
-113.0, +2.364e-006
-112.0, +2.369e-006
-111.0, +2.379e-006
-110.0, +2.386e-006
-109.0, +2.390e-006
-108.0, +2.399e-006
-107.0, +2.406e-006
-106.0, +2.414e-006
-105.0, +2.421e-006
-104.0, +2.426e-006
-103.0, +2.435e-006
-102.0, +2.442e-006
-101.0, +2.449e-006
-100.0, +2.456e-006
-99.0, +2.462e-006
-98.0, +2.469e-006
-97.0, +2.477e-006
-96.0, +2.482e-006
-95.0, +2.491e-006
-94.0, +2.491e-006
-93.0, +2.492e-006
-92.0, +2.499e-006
-91.0, +2.503e-006
-90.0, +2.510e-006
-89.0, +2.517e-006
-88.0, +2.520e-006
-87.0, +2.527e-006
-86.0, +2.533e-006
-85.0, +2.534e-006
-84.0, +2.545e-006
-83.0, +2.550e-006
-82.0, +2.557e-006
-81.0, +2.561e-006
-80.0, +2.563e-006
-79.0, +2.577e-006
-78.0, +2.590e-006
-77.0, +2.595e-006
-76.0, +2.609e-006
-75.0, +2.616e-006
-74.0, +2.625e-006
-73.0, +2.636e-006
-72.0, +2.638e-006
-71.0, +2.647e-006
-70.0, +2.654e-006
-69.0, +2.656e-006
-68.0, +2.663e-006
-67.0, +2.670e-006
-66.0, +2.679e-006
-65.0, +2.687e-006
-64.0, +2.688e-006
-63.0, +2.695e-006
-62.0, +2.696e-006
-61.0, +2.703e-006
-60.0, +2.717e-006
-59.0, +2.728e-006
-58.0, +2.739e-006
-57.0, +2.751e-006
-56.0, +2.755e-006
-55.0, +2.770e-006
-54.0, +2.779e-006
-53.0, +2.786e-006
-52.0, +2.795e-006
-51.0, +2.802e-006
-50.0, +2.809e-006
-49.0, +2.820e-006
-48.0, +2.827e-006
-47.0, +2.839e-006
-46.0, +2.846e-006
-45.0, +2.853e-006
-44.0, +2.862e-006
-43.0, +2.869e-006
-42.0, +2.880e-006
-41.0, +2.892e-006
-40.0, +2.899e-006
-39.0, +2.908e-006
-38.0, +2.915e-006
-37.0, +2.926e-006
-36.0, +2.946e-006
-35.0, +2.962e-006
-34.0, +2.976e-006
-33.0, +2.990e-006
-32.0, +3.003e-006
-31.0, +3.024e-006
-30.0, +3.039e-006
-29.0, +3.048e-006
-28.0, +3.061e-006
-27.0, +3.074e-006
-26.0, +3.089e-006
-25.0, +3.104e-006
-24.0, +3.118e-006
-23.0, +3.139e-006
-22.0, +3.159e-006
-21.0, +3.174e-006
-20.0, +3.195e-006
-19.0, +3.216e-006
-18.0, +3.236e-006
-17.0, +3.256e-006
-16.0, +3.270e-006
-15.0, +3.286e-006
-14.0, +3.300e-006
-13.0, +3.321e-006
-12.0, +3.349e-006
-11.0, +3.376e-006
-10.0, +3.397e-006
-9.0, +3.422e-006
-8.0, +3.447e-006
-7.0, +3.481e-006
-6.0, +3.507e-006
-5.0, +3.535e-006
-4.0, +3.564e-006
-3.0, +3.591e-006
-2.0, +3.624e-006
-1.0, +3.666e-006
0.0, +3.707e-006
1.0, +3.746e-006
2.0, +3.779e-006
3.0, +3.816e-006
4.0, +3.862e-006
5.0, +3.902e-006
6.0, +3.937e-006
7.0, +3.972e-006
8.0, +4.005e-006
9.0, +4.049e-006
10.0, +4.088e-006
11.0, +4.126e-006
12.0, +4.174e-006
13.0, +4.222e-006
14.0, +4.272e-006
15.0, +4.321e-006
16.0, +4.362e-006
17.0, +4.418e-006
18.0, +4.473e-006
19.0, +4.522e-006
20.0, +4.579e-006
21.0, +4.633e-006
22.0, +4.689e-006
23.0, +4.747e-006
24.0, +4.809e-006
25.0, +4.877e-006
26.0, +4.946e-006
27.0, +5.010e-006
28.0, +5.074e-006
29.0, +5.150e-006
30.0, +5.230e-006
31.0, +5.308e-006
32.0, +5.380e-006
33.0, +5.457e-006
34.0, +5.534e-006
35.0, +5.617e-006
36.0, +5.706e-006
37.0, +5.792e-006
38.0, +5.882e-006
39.0, +5.973e-006
40.0, +6.058e-006
41.0, +6.155e-006
42.0, +6.253e-006
43.0, +6.345e-006
44.0, +6.450e-006
45.0, +6.541e-006
46.0, +6.642e-006
47.0, +6.749e-006
48.0, +6.854e-006
49.0, +6.971e-006
50.0, +7.083e-006
51.0, +7.193e-006
52.0, +7.305e-006
53.0, +7.420e-006
54.0, +7.541e-006
55.0, +7.659e-006
56.0, +7.773e-006
57.0, +7.894e-006
58.0, +8.007e-006
59.0, +8.132e-006
60.0, +8.258e-006
61.0, +8.379e-006
62.0, +8.507e-006
63.0, +8.625e-006
64.0, +8.740e-006
65.0, +8.864e-006
66.0, +8.984e-006
67.0, +9.109e-006
68.0, +9.239e-006
69.0, +9.356e-006
70.0, +9.475e-006
71.0, +9.594e-006
72.0, +9.717e-006
73.0, +9.848e-006
74.0, +9.962e-006
75.0, +1.008e-005
76.0, +1.019e-005
77.0, +1.030e-005
78.0, +1.042e-005
79.0, +1.054e-005
80.0, +1.064e-005
81.0, +1.075e-005
82.0, +1.085e-005
83.0, +1.095e-005
84.0, +1.105e-005
85.0, +1.116e-005
86.0, +1.125e-005
87.0, +1.134e-005
88.0, +1.142e-005
89.0, +1.152e-005
90.0, +1.160e-005
91.0, +1.168e-005
92.0, +1.176e-005
93.0, +1.183e-005
94.0, +1.190e-005
95.0, +1.196e-005
96.0, +1.202e-005
97.0, +1.209e-005
98.0, +1.215e-005
99.0, +1.219e-005
100.0, +1.224e-005
101.0, +1.229e-005
102.0, +1.233e-005
103.0, +1.238e-005
104.0, +1.241e-005
105.0, +1.244e-005
106.0, +1.246e-005
107.0, +1.248e-005
108.0, +1.251e-005
109.0, +1.253e-005
110.0, +1.254e-005
111.0, +1.256e-005
112.0, +1.256e-005
113.0, +1.257e-005
114.0, +1.258e-005
115.0, +1.258e-005
116.0, +1.258e-005
117.0, +1.257e-005
118.0, +1.255e-005
119.0, +1.254e-005
120.0, +1.253e-005
121.0, +1.252e-005
122.0, +1.250e-005
123.0, +1.247e-005
124.0, +1.245e-005
125.0, +1.243e-005
126.0, +1.241e-005
127.0, +1.239e-005
128.0, +1.235e-005
129.0, +1.232e-005
130.0, +1.229e-005
131.0, +1.225e-005
132.0, +1.223e-005
133.0, +1.220e-005
134.0, +1.217e-005
135.0, +1.213e-005
136.0, +1.208e-005
137.0, +1.205e-005
138.0, +1.201e-005
139.0, +1.197e-005
140.0, +1.193e-005
141.0, +1.189e-005
142.0, +1.185e-005
143.0, +1.181e-005
144.0, +1.177e-005
145.0, +1.174e-005
146.0, +1.169e-005
147.0, +1.164e-005
148.0, +1.160e-005
149.0, +1.155e-005
150.0, +1.152e-005
151.0, +1.148e-005
152.0, +1.143e-005
153.0, +1.139e-005
154.0, +1.135e-005
155.0, +1.130e-005
156.0, +1.126e-005
157.0, +1.121e-005
158.0, +1.118e-005
159.0, +1.114e-005
160.0, +1.109e-005
161.0, +1.105e-005
162.0, +1.102e-005
163.0, +1.098e-005
164.0, +1.095e-005
165.0, +1.090e-005
166.0, +1.086e-005
167.0, +1.082e-005
168.0, +1.079e-005
169.0, +1.076e-005
170.0, +1.072e-005
171.0, +1.068e-005
172.0, +1.064e-005
173.0, +1.061e-005
174.0, +1.058e-005
175.0, +1.055e-005
176.0, +1.051e-005
177.0, +1.047e-005
178.0, +1.043e-005
179.0, +1.040e-005
180.0, +1.037e-005
181.0, +1.034e-005
182.0, +1.030e-005
183.0, +1.027e-005
184.0, +1.024e-005
185.0, +1.021e-005
186.0, +1.019e-005
187.0, +1.016e-005
188.0, +1.013e-005
189.0, +1.010e-005
190.0, +1.007e-005
191.0, +1.005e-005
192.0, +1.002e-005
193.0, +9.992e-006
194.0, +9.963e-006
195.0, +9.933e-006
196.0, +9.912e-006
197.0, +9.888e-006
198.0, +9.862e-006
199.0, +9.839e-006
200.0, +9.811e-006
201.0, +9.786e-006
202.0, +9.760e-006
203.0, +9.734e-006
204.0, +9.722e-006
205.0, +9.706e-006
206.0, +9.686e-006
207.0, +9.663e-006
208.0, +9.636e-006
209.0, +9.618e-006
210.0, +9.596e-006
211.0, +9.571e-006
212.0, +9.550e-006
213.0, +9.529e-006
214.0, +9.514e-006
215.0, +9.501e-006
216.0, +9.483e-006
217.0, +9.470e-006
218.0, +9.455e-006
219.0, +9.436e-006
220.0, +9.422e-006
221.0, +9.402e-006
222.0, +9.385e-006
223.0, +9.370e-006
224.0, +9.351e-006
225.0, +9.334e-006
226.0, +9.315e-006
227.0, +9.300e-006
228.0, +9.292e-006
229.0, +9.279e-006
230.0, +9.262e-006
231.0, +9.242e-006
232.0, +9.222e-006
233.0, +9.211e-006
234.0, +9.192e-006
235.0, +9.174e-006
236.0, +9.163e-006
237.0, +9.151e-006
238.0, +9.139e-006
239.0, +9.129e-006
240.0, +9.116e-006
241.0, +9.111e-006
242.0, +9.099e-006
243.0, +9.084e-006
244.0, +9.073e-006
245.0, +9.065e-006
246.0, +9.057e-006
247.0, +9.048e-006
248.0, +9.032e-006
249.0, +9.021e-006
250.0, +9.006e-006
251.0, +8.993e-006
252.0, +8.985e-006
253.0, +8.971e-006
254.0, +8.959e-006
255.0, +8.949e-006
256.0, +8.935e-006
257.0, +8.934e-006
258.0, +8.925e-006
259.0, +8.913e-006
260.0, +8.910e-006
261.0, +8.898e-006
262.0, +8.884e-006
263.0, +8.873e-006
264.0, +8.856e-006
265.0, +8.851e-006
266.0, +8.835e-006
267.0, +8.817e-006
268.0, +8.809e-006
269.0, +8.800e-006
270.0, +8.796e-006
271.0, +8.793e-006
272.0, +8.778e-006
273.0, +8.773e-006
274.0, +8.766e-006
275.0, +8.759e-006
276.0, +8.756e-006
277.0, +8.749e-006
278.0, +8.742e-006
279.0, +8.737e-006
280.0, +8.728e-006
281.0, +8.724e-006
282.0, +8.718e-006
283.0, +8.710e-006
284.0, +8.707e-006
285.0, +8.697e-006
286.0, +8.688e-006
287.0, +8.682e-006
288.0, +8.674e-006
289.0, +8.674e-006
290.0, +8.667e-006
291.0, +8.655e-006
292.0, +8.650e-006
293.0, +8.647e-006
294.0, +8.645e-006
295.0, +8.643e-006
296.0, +8.633e-006
297.0, +8.632e-006
298.0, +8.630e-006
299.0, +8.629e-006
300.0, +8.627e-006
299.0, +8.438e-006
*
**
