# Supplementary material for: DFT and CV data of 4-phenyl-substituted dichloro(bis{2-[1-(phenyl)-1H-1,2,3-triazol-4-yl-κN3]pyridine-κN})iron(II) coordination compounds
Source: Data Brief. 2018 Oct 27;21:1458–71. doi: 10.1016/j.dib.2018.10.085 (PMC6234228; doi:10.1016/j.dib.2018.10.085)
Supplement: Supplementary file 4 — Supplementary material. [file mmc4.zip › Fe_CV_raw_data/FeL4-2/50_01.TXT]

Date: 11-Apr-2017
Time: 11:35:16
Label: 
Cyclic Voltammetry

Exp. Conditions:
Init E (mV) = 0
High E (mV) = 0
Low E (mV) = -500
Init P/N = N
V (mV/sec) = 50
Number of Segments = 2
Sample Interval (mV) = 1
Quiet Time (sec) = 10
Sensitivity (A/V) = 1E-6

2 Sets of Data
Total Number of Data Points = 1000
##
Potential (mV), Current (A)

Segment = 1
Negative
Number of Data Points = 500
#
-1.0, +7.436e-007
-2.0, +7.183e-007
-3.0, +6.930e-007
-4.0, +6.707e-007
-5.0, +6.497e-007
-6.0, +6.289e-007
-7.0, +6.100e-007
-8.0, +5.939e-007
-9.0, +5.783e-007
-10.0, +5.637e-007
-11.0, +5.503e-007
-12.0, +5.364e-007
-13.0, +5.238e-007
-14.0, +5.120e-007
-15.0, +4.994e-007
-16.0, +4.885e-007
-17.0, +4.774e-007
-18.0, +4.667e-007
-19.0, +4.563e-007
-20.0, +4.459e-007
-21.0, +4.359e-007
-22.0, +4.268e-007
-23.0, +4.167e-007
-24.0, +4.076e-007
-25.0, +3.982e-007
-26.0, +3.897e-007
-27.0, +3.808e-007
-28.0, +3.720e-007
-29.0, +3.636e-007
-30.0, +3.549e-007
-31.0, +3.465e-007
-32.0, +3.387e-007
-33.0, +3.303e-007
-34.0, +3.228e-007
-35.0, +3.151e-007
-36.0, +3.067e-007
-37.0, +2.998e-007
-38.0, +2.921e-007
-39.0, +2.846e-007
-40.0, +2.769e-007
-41.0, +2.696e-007
-42.0, +2.625e-007
-43.0, +2.557e-007
-44.0, +2.484e-007
-45.0, +2.417e-007
-46.0, +2.346e-007
-47.0, +2.279e-007
-48.0, +2.215e-007
-49.0, +2.144e-007
-50.0, +2.079e-007
-51.0, +2.014e-007
-52.0, +1.945e-007
-53.0, +1.884e-007
-54.0, +1.822e-007
-55.0, +1.754e-007
-56.0, +1.693e-007
-57.0, +1.628e-007
-58.0, +1.565e-007
-59.0, +1.505e-007
-60.0, +1.442e-007
-61.0, +1.382e-007
-62.0, +1.320e-007
-63.0, +1.258e-007
-64.0, +1.202e-007
-65.0, +1.144e-007
-66.0, +1.089e-007
-67.0, +1.032e-007
-68.0, +9.696e-008
-69.0, +9.142e-008
-70.0, +8.571e-008
-71.0, +7.943e-008
-72.0, +7.398e-008
-73.0, +6.836e-008
-74.0, +6.278e-008
-75.0, +5.724e-008
-76.0, +5.162e-008
-77.0, +4.665e-008
-78.0, +4.120e-008
-79.0, +3.557e-008
-80.0, +3.004e-008
-81.0, +2.450e-008
-82.0, +1.905e-008
-83.0, +1.408e-008
-84.0, +8.545e-009
-85.0, +3.880e-009
-86.0, -1.656e-009
-87.0, -7.237e-009
-88.0, -1.212e-008
-89.0, -1.705e-008
-90.0, -2.232e-008
-91.0, -2.786e-008
-92.0, -3.344e-008
-93.0, -3.771e-008
-94.0, -4.259e-008
-95.0, -4.817e-008
-96.0, -5.319e-008
-97.0, -5.833e-008
-98.0, -6.313e-008
-99.0, -6.801e-008
-100.0, -7.385e-008
-101.0, -7.917e-008
-102.0, -8.475e-008
-103.0, -8.990e-008
-104.0, -9.474e-008
-105.0, -1.004e-007
-106.0, -1.060e-007
-107.0, -1.108e-007
-108.0, -1.161e-007
-109.0, -1.210e-007
-110.0, -1.263e-007
-111.0, -1.319e-007
-112.0, -1.368e-007
-113.0, -1.419e-007
-114.0, -1.471e-007
-115.0, -1.518e-007
-116.0, -1.574e-007
-117.0, -1.624e-007
-118.0, -1.674e-007
-119.0, -1.724e-007
-120.0, -1.773e-007
-121.0, -1.829e-007
-122.0, -1.884e-007
-123.0, -1.935e-007
-124.0, -1.995e-007
-125.0, -2.050e-007
-126.0, -2.105e-007
-127.0, -2.162e-007
-128.0, -2.217e-007
-129.0, -2.274e-007
-130.0, -2.328e-007
-131.0, -2.378e-007
-132.0, -2.437e-007
-133.0, -2.493e-007
-134.0, -2.553e-007
-135.0, -2.609e-007
-136.0, -2.665e-007
-137.0, -2.727e-007
-138.0, -2.790e-007
-139.0, -2.849e-007
-140.0, -2.912e-007
-141.0, -2.970e-007
-142.0, -3.033e-007
-143.0, -3.097e-007
-144.0, -3.153e-007
-145.0, -3.216e-007
-146.0, -3.279e-007
-147.0, -3.346e-007
-148.0, -3.413e-007
-149.0, -3.475e-007
-150.0, -3.542e-007
-151.0, -3.612e-007
-152.0, -3.674e-007
-153.0, -3.744e-007
-154.0, -3.810e-007
-155.0, -3.880e-007
-156.0, -3.951e-007
-157.0, -4.015e-007
-158.0, -4.085e-007
-159.0, -4.158e-007
-160.0, -4.231e-007
-161.0, -4.308e-007
-162.0, -4.378e-007
-163.0, -4.454e-007
-164.0, -4.533e-007
-165.0, -4.610e-007
-166.0, -4.690e-007
-167.0, -4.767e-007
-168.0, -4.844e-007
-169.0, -4.927e-007
-170.0, -5.011e-007
-171.0, -5.092e-007
-172.0, -5.177e-007
-173.0, -5.261e-007
-174.0, -5.347e-007
-175.0, -5.437e-007
-176.0, -5.521e-007
-177.0, -5.612e-007
-178.0, -5.702e-007
-179.0, -5.791e-007
-180.0, -5.882e-007
-181.0, -5.974e-007
-182.0, -6.065e-007
-183.0, -6.162e-007
-184.0, -6.249e-007
-185.0, -6.347e-007
-186.0, -6.444e-007
-187.0, -6.542e-007
-188.0, -6.640e-007
-189.0, -6.735e-007
-190.0, -6.833e-007
-191.0, -6.942e-007
-192.0, -7.039e-007
-193.0, -7.144e-007
-194.0, -7.251e-007
-195.0, -7.355e-007
-196.0, -7.469e-007
-197.0, -7.578e-007
-198.0, -7.683e-007
-199.0, -7.796e-007
-200.0, -7.906e-007
-201.0, -8.023e-007
-202.0, -8.135e-007
-203.0, -8.246e-007
-204.0, -8.367e-007
-205.0, -8.484e-007
-206.0, -8.609e-007
-207.0, -8.729e-007
-208.0, -8.841e-007
-209.0, -8.966e-007
-210.0, -9.084e-007
-211.0, -9.204e-007
-212.0, -9.323e-007
-213.0, -9.441e-007
-214.0, -9.567e-007
-215.0, -9.692e-007
-216.0, -9.813e-007
-217.0, -9.944e-007
-218.0, -1.007e-006
-219.0, -1.019e-006
-220.0, -1.032e-006
-221.0, -1.044e-006
-222.0, -1.057e-006
-223.0, -1.070e-006
-224.0, -1.082e-006
-225.0, -1.095e-006
-226.0, -1.108e-006
-227.0, -1.120e-006
-228.0, -1.133e-006
-229.0, -1.146e-006
-230.0, -1.158e-006
-231.0, -1.171e-006
-232.0, -1.184e-006
-233.0, -1.197e-006
-234.0, -1.210e-006
-235.0, -1.222e-006
-236.0, -1.235e-006
-237.0, -1.248e-006
-238.0, -1.260e-006
-239.0, -1.274e-006
-240.0, -1.286e-006
-241.0, -1.299e-006
-242.0, -1.312e-006
-243.0, -1.324e-006
-244.0, -1.337e-006
-245.0, -1.349e-006
-246.0, -1.361e-006
-247.0, -1.374e-006
-248.0, -1.385e-006
-249.0, -1.397e-006
-250.0, -1.408e-006
-251.0, -1.420e-006
-252.0, -1.431e-006
-253.0, -1.442e-006
-254.0, -1.453e-006
-255.0, -1.464e-006
-256.0, -1.474e-006
-257.0, -1.485e-006
-258.0, -1.495e-006
-259.0, -1.505e-006
-260.0, -1.516e-006
-261.0, -1.525e-006
-262.0, -1.534e-006
-263.0, -1.543e-006
-264.0, -1.552e-006
-265.0, -1.561e-006
-266.0, -1.569e-006
-267.0, -1.577e-006
-268.0, -1.584e-006
-269.0, -1.592e-006
-270.0, -1.600e-006
-271.0, -1.607e-006
-272.0, -1.613e-006
-273.0, -1.619e-006
-274.0, -1.625e-006
-275.0, -1.631e-006
-276.0, -1.637e-006
-277.0, -1.642e-006
-278.0, -1.647e-006
-279.0, -1.651e-006
-280.0, -1.656e-006
-281.0, -1.659e-006
-282.0, -1.663e-006
-283.0, -1.666e-006
-284.0, -1.670e-006
-285.0, -1.672e-006
-286.0, -1.675e-006
-287.0, -1.678e-006
-288.0, -1.680e-006
-289.0, -1.682e-006
-290.0, -1.683e-006
-291.0, -1.684e-006
-292.0, -1.685e-006
-293.0, -1.685e-006
-294.0, -1.685e-006
-295.0, -1.685e-006
-296.0, -1.685e-006
-297.0, -1.685e-006
-298.0, -1.685e-006
-299.0, -1.685e-006
-300.0, -1.684e-006
-301.0, -1.684e-006
-302.0, -1.683e-006
-303.0, -1.682e-006
-304.0, -1.680e-006
-305.0, -1.678e-006
-306.0, -1.676e-006
-307.0, -1.673e-006
-308.0, -1.671e-006
-309.0, -1.669e-006
-310.0, -1.666e-006
-311.0, -1.665e-006
-312.0, -1.662e-006
-313.0, -1.659e-006
-314.0, -1.657e-006
-315.0, -1.654e-006
-316.0, -1.652e-006
-317.0, -1.648e-006
-318.0, -1.645e-006
-319.0, -1.642e-006
-320.0, -1.639e-006
-321.0, -1.636e-006
-322.0, -1.633e-006
-323.0, -1.630e-006
-324.0, -1.628e-006
-325.0, -1.624e-006
-326.0, -1.621e-006
-327.0, -1.618e-006
-328.0, -1.615e-006
-329.0, -1.612e-006
-330.0, -1.609e-006
-331.0, -1.605e-006
-332.0, -1.603e-006
-333.0, -1.599e-006
-334.0, -1.596e-006
-335.0, -1.594e-006
-336.0, -1.590e-006
-337.0, -1.588e-006
-338.0, -1.585e-006
-339.0, -1.582e-006
-340.0, -1.580e-006
-341.0, -1.577e-006
-342.0, -1.574e-006
-343.0, -1.571e-006
-344.0, -1.568e-006
-345.0, -1.565e-006
-346.0, -1.562e-006
-347.0, -1.560e-006
-348.0, -1.557e-006
-349.0, -1.554e-006
-350.0, -1.552e-006
-351.0, -1.550e-006
-352.0, -1.547e-006
-353.0, -1.546e-006
-354.0, -1.543e-006
-355.0, -1.541e-006
-356.0, -1.539e-006
-357.0, -1.536e-006
-358.0, -1.534e-006
-359.0, -1.532e-006
-360.0, -1.529e-006
-361.0, -1.528e-006
-362.0, -1.526e-006
-363.0, -1.523e-006
-364.0, -1.521e-006
-365.0, -1.519e-006
-366.0, -1.517e-006
-367.0, -1.515e-006
-368.0, -1.513e-006
-369.0, -1.511e-006
-370.0, -1.510e-006
-371.0, -1.508e-006
-372.0, -1.507e-006
-373.0, -1.506e-006
-374.0, -1.504e-006
-375.0, -1.503e-006
-376.0, -1.501e-006
-377.0, -1.499e-006
-378.0, -1.498e-006
-379.0, -1.496e-006
-380.0, -1.494e-006
-381.0, -1.493e-006
-382.0, -1.491e-006
-383.0, -1.491e-006
-384.0, -1.489e-006
-385.0, -1.488e-006
-386.0, -1.488e-006
-387.0, -1.486e-006
-388.0, -1.485e-006
-389.0, -1.483e-006
-390.0, -1.482e-006
-391.0, -1.481e-006
-392.0, -1.479e-006
-393.0, -1.478e-006
-394.0, -1.478e-006
-395.0, -1.477e-006
-396.0, -1.476e-006
-397.0, -1.475e-006
-398.0, -1.474e-006
-399.0, -1.473e-006
-400.0, -1.472e-006
-401.0, -1.472e-006
-402.0, -1.471e-006
-403.0, -1.470e-006
-404.0, -1.470e-006
-405.0, -1.470e-006
-406.0, -1.469e-006
-407.0, -1.469e-006
-408.0, -1.469e-006
-409.0, -1.469e-006
-410.0, -1.469e-006
-411.0, -1.468e-006
-412.0, -1.468e-006
-413.0, -1.468e-006
-414.0, -1.467e-006
-415.0, -1.467e-006
-416.0, -1.466e-006
-417.0, -1.465e-006
-418.0, -1.465e-006
-419.0, -1.465e-006
-420.0, -1.465e-006
-421.0, -1.465e-006
-422.0, -1.465e-006
-423.0, -1.465e-006
-424.0, -1.464e-006
-425.0, -1.464e-006
-426.0, -1.463e-006
-427.0, -1.463e-006
-428.0, -1.463e-006
-429.0, -1.462e-006
-430.0, -1.462e-006
-431.0, -1.462e-006
-432.0, -1.461e-006
-433.0, -1.461e-006
-434.0, -1.461e-006
-435.0, -1.461e-006
-436.0, -1.461e-006
-437.0, -1.461e-006
-438.0, -1.461e-006
-439.0, -1.461e-006
-440.0, -1.461e-006
-441.0, -1.461e-006
-442.0, -1.462e-006
-443.0, -1.461e-006
-444.0, -1.462e-006
-445.0, -1.462e-006
-446.0, -1.462e-006
-447.0, -1.463e-006
-448.0, -1.463e-006
-449.0, -1.463e-006
-450.0, -1.464e-006
-451.0, -1.464e-006
-452.0, -1.465e-006
-453.0, -1.465e-006
-454.0, -1.465e-006
-455.0, -1.465e-006
-456.0, -1.465e-006
-457.0, -1.465e-006
-458.0, -1.465e-006
-459.0, -1.465e-006
-460.0, -1.466e-006
-461.0, -1.466e-006
-462.0, -1.466e-006
-463.0, -1.467e-006
-464.0, -1.468e-006
-465.0, -1.468e-006
-466.0, -1.469e-006
-467.0, -1.469e-006
-468.0, -1.470e-006
-469.0, -1.470e-006
-470.0, -1.470e-006
-471.0, -1.470e-006
-472.0, -1.470e-006
-473.0, -1.471e-006
-474.0, -1.472e-006
-475.0, -1.472e-006
-476.0, -1.473e-006
-477.0, -1.474e-006
-478.0, -1.475e-006
-479.0, -1.476e-006
-480.0, -1.476e-006
-481.0, -1.477e-006
-482.0, -1.478e-006
-483.0, -1.479e-006
-484.0, -1.480e-006
-485.0, -1.481e-006
-486.0, -1.481e-006
-487.0, -1.482e-006
-488.0, -1.483e-006
-489.0, -1.484e-006
-490.0, -1.486e-006
-491.0, -1.486e-006
-492.0, -1.488e-006
-493.0, -1.488e-006
-494.0, -1.489e-006
-495.0, -1.491e-006
-496.0, -1.491e-006
-497.0, -1.492e-006
-498.0, -1.492e-006
-499.0, -1.493e-006
-500.0, -1.494e-006
*
Segment = 2
Positive
Number of Data Points = 500
#
-499.0, -1.491e-006
-498.0, -1.436e-006
-497.0, -1.386e-006
-496.0, -1.343e-006
-495.0, -1.299e-006
-494.0, -1.259e-006
-493.0, -1.222e-006
-492.0, -1.190e-006
-491.0, -1.161e-006
-490.0, -1.134e-006
-489.0, -1.109e-006
-488.0, -1.086e-006
-487.0, -1.064e-006
-486.0, -1.044e-006
-485.0, -1.024e-006
-484.0, -1.006e-006
-483.0, -9.882e-007
-482.0, -9.709e-007
-481.0, -9.547e-007
-480.0, -9.388e-007
-479.0, -9.234e-007
-478.0, -9.087e-007
-477.0, -8.936e-007
-476.0, -8.796e-007
-475.0, -8.657e-007
-474.0, -8.517e-007
-473.0, -8.387e-007
-472.0, -8.254e-007
-471.0, -8.122e-007
-470.0, -7.999e-007
-469.0, -7.867e-007
-468.0, -7.741e-007
-467.0, -7.624e-007
-466.0, -7.498e-007
-465.0, -7.386e-007
-464.0, -7.274e-007
-463.0, -7.160e-007
-462.0, -7.055e-007
-461.0, -6.949e-007
-460.0, -6.839e-007
-459.0, -6.742e-007
-458.0, -6.631e-007
-457.0, -6.534e-007
-456.0, -6.432e-007
-455.0, -6.334e-007
-454.0, -6.238e-007
-453.0, -6.144e-007
-452.0, -6.047e-007
-451.0, -5.960e-007
-450.0, -5.862e-007
-449.0, -5.776e-007
-448.0, -5.683e-007
-447.0, -5.592e-007
-446.0, -5.508e-007
-445.0, -5.418e-007
-444.0, -5.329e-007
-443.0, -5.246e-007
-442.0, -5.155e-007
-441.0, -5.074e-007
-440.0, -4.990e-007
-439.0, -4.906e-007
-438.0, -4.829e-007
-437.0, -4.746e-007
-436.0, -4.666e-007
-435.0, -4.590e-007
-434.0, -4.507e-007
-433.0, -4.431e-007
-432.0, -4.351e-007
-431.0, -4.273e-007
-430.0, -4.199e-007
-429.0, -4.119e-007
-428.0, -4.041e-007
-427.0, -3.970e-007
-426.0, -3.901e-007
-425.0, -3.828e-007
-424.0, -3.759e-007
-423.0, -3.687e-007
-422.0, -3.623e-007
-421.0, -3.554e-007
-420.0, -3.485e-007
-419.0, -3.411e-007
-418.0, -3.335e-007
-417.0, -3.265e-007
-416.0, -3.196e-007
-415.0, -3.126e-007
-414.0, -3.065e-007
-413.0, -2.996e-007
-412.0, -2.930e-007
-411.0, -2.866e-007
-410.0, -2.797e-007
-409.0, -2.734e-007
-408.0, -2.665e-007
-407.0, -2.593e-007
-406.0, -2.533e-007
-405.0, -2.468e-007
-404.0, -2.406e-007
-403.0, -2.350e-007
-402.0, -2.287e-007
-401.0, -2.230e-007
-400.0, -2.174e-007
-399.0, -2.108e-007
-398.0, -2.047e-007
-397.0, -1.991e-007
-396.0, -1.929e-007
-395.0, -1.873e-007
-394.0, -1.810e-007
-393.0, -1.752e-007
-392.0, -1.696e-007
-391.0, -1.637e-007
-390.0, -1.582e-007
-389.0, -1.526e-007
-388.0, -1.464e-007
-387.0, -1.408e-007
-386.0, -1.348e-007
-385.0, -1.292e-007
-384.0, -1.238e-007
-383.0, -1.181e-007
-382.0, -1.125e-007
-381.0, -1.069e-007
-380.0, -1.014e-007
-379.0, -9.613e-008
-378.0, -9.042e-008
-377.0, -8.493e-008
-376.0, -7.943e-008
-375.0, -7.385e-008
-374.0, -6.893e-008
-373.0, -6.330e-008
-372.0, -5.768e-008
-371.0, -5.227e-008
-370.0, -4.669e-008
-369.0, -4.116e-008
-368.0, -3.557e-008
-367.0, -2.995e-008
-366.0, -2.507e-008
-365.0, -1.984e-008
-364.0, -1.491e-008
-363.0, -9.591e-009
-362.0, -3.967e-009
-361.0, +1.046e-009
-360.0, +5.842e-009
-359.0, +1.138e-008
-358.0, +1.692e-008
-357.0, +2.250e-008
-356.0, +2.755e-008
-355.0, +3.244e-008
-354.0, +3.793e-008
-353.0, +4.347e-008
-352.0, +4.887e-008
-351.0, +5.445e-008
-350.0, +5.933e-008
-349.0, +6.483e-008
-348.0, +7.036e-008
-347.0, +7.586e-008
-346.0, +8.144e-008
-345.0, +8.584e-008
-344.0, +9.077e-008
-343.0, +9.635e-008
-342.0, +1.014e-007
-341.0, +1.069e-007
-340.0, +1.125e-007
-339.0, +1.174e-007
-338.0, +1.237e-007
-337.0, +1.293e-007
-336.0, +1.348e-007
-335.0, +1.404e-007
-334.0, +1.447e-007
-333.0, +1.504e-007
-332.0, +1.560e-007
-331.0, +1.609e-007
-330.0, +1.665e-007
-329.0, +1.720e-007
-328.0, +1.776e-007
-327.0, +1.845e-007
-326.0, +1.897e-007
-325.0, +1.959e-007
-324.0, +2.021e-007
-323.0, +2.077e-007
-322.0, +2.138e-007
-321.0, +2.200e-007
-320.0, +2.257e-007
-319.0, +2.317e-007
-318.0, +2.373e-007
-317.0, +2.436e-007
-316.0, +2.499e-007
-315.0, +2.557e-007
-314.0, +2.620e-007
-313.0, +2.683e-007
-312.0, +2.746e-007
-311.0, +2.815e-007
-310.0, +2.878e-007
-309.0, +2.948e-007
-308.0, +3.019e-007
-307.0, +3.081e-007
-306.0, +3.152e-007
-305.0, +3.225e-007
-304.0, +3.295e-007
-303.0, +3.371e-007
-302.0, +3.441e-007
-301.0, +3.510e-007
-300.0, +3.587e-007
-299.0, +3.656e-007
-298.0, +3.735e-007
-297.0, +3.812e-007
-296.0, +3.882e-007
-295.0, +3.960e-007
-294.0, +4.037e-007
-293.0, +4.121e-007
-292.0, +4.205e-007
-291.0, +4.280e-007
-290.0, +4.364e-007
-289.0, +4.447e-007
-288.0, +4.531e-007
-287.0, +4.621e-007
-286.0, +4.705e-007
-285.0, +4.794e-007
-284.0, +4.888e-007
-283.0, +4.971e-007
-282.0, +5.068e-007
-281.0, +5.157e-007
-280.0, +5.253e-007
-279.0, +5.344e-007
-278.0, +5.435e-007
-277.0, +5.526e-007
-276.0, +5.628e-007
-275.0, +5.720e-007
-274.0, +5.824e-007
-273.0, +5.917e-007
-272.0, +6.022e-007
-271.0, +6.127e-007
-270.0, +6.230e-007
-269.0, +6.330e-007
-268.0, +6.439e-007
-267.0, +6.537e-007
-266.0, +6.648e-007
-265.0, +6.753e-007
-264.0, +6.857e-007
-263.0, +6.969e-007
-262.0, +7.080e-007
-261.0, +7.194e-007
-260.0, +7.306e-007
-259.0, +7.418e-007
-258.0, +7.536e-007
-257.0, +7.652e-007
-256.0, +7.770e-007
-255.0, +7.889e-007
-254.0, +8.001e-007
-253.0, +8.126e-007
-252.0, +8.251e-007
-251.0, +8.367e-007
-250.0, +8.492e-007
-249.0, +8.604e-007
-248.0, +8.723e-007
-247.0, +8.848e-007
-246.0, +8.966e-007
-245.0, +9.086e-007
-244.0, +9.207e-007
-243.0, +9.330e-007
-242.0, +9.462e-007
-241.0, +9.587e-007
-240.0, +9.713e-007
-239.0, +9.845e-007
-238.0, +9.967e-007
-237.0, +1.010e-006
-236.0, +1.023e-006
-235.0, +1.035e-006
-234.0, +1.048e-006
-233.0, +1.061e-006
-232.0, +1.073e-006
-231.0, +1.086e-006
-230.0, +1.098e-006
-229.0, +1.110e-006
-228.0, +1.123e-006
-227.0, +1.136e-006
-226.0, +1.149e-006
-225.0, +1.162e-006
-224.0, +1.174e-006
-223.0, +1.187e-006
-222.0, +1.200e-006
-221.0, +1.213e-006
-220.0, +1.225e-006
-219.0, +1.237e-006
-218.0, +1.249e-006
-217.0, +1.261e-006
-216.0, +1.273e-006
-215.0, +1.286e-006
-214.0, +1.298e-006
-213.0, +1.310e-006
-212.0, +1.323e-006
-211.0, +1.334e-006
-210.0, +1.346e-006
-209.0, +1.358e-006
-208.0, +1.370e-006
-207.0, +1.382e-006
-206.0, +1.393e-006
-205.0, +1.404e-006
-204.0, +1.416e-006
-203.0, +1.427e-006
-202.0, +1.439e-006
-201.0, +1.449e-006
-200.0, +1.460e-006
-199.0, +1.471e-006
-198.0, +1.482e-006
-197.0, +1.492e-006
-196.0, +1.503e-006
-195.0, +1.512e-006
-194.0, +1.522e-006
-193.0, +1.531e-006
-192.0, +1.540e-006
-191.0, +1.550e-006
-190.0, +1.558e-006
-189.0, +1.567e-006
-188.0, +1.576e-006
-187.0, +1.584e-006
-186.0, +1.593e-006
-185.0, +1.600e-006
-184.0, +1.608e-006
-183.0, +1.616e-006
-182.0, +1.624e-006
-181.0, +1.631e-006
-180.0, +1.638e-006
-179.0, +1.645e-006
-178.0, +1.652e-006
-177.0, +1.658e-006
-176.0, +1.664e-006
-175.0, +1.671e-006
-174.0, +1.676e-006
-173.0, +1.682e-006
-172.0, +1.688e-006
-171.0, +1.693e-006
-170.0, +1.698e-006
-169.0, +1.703e-006
-168.0, +1.707e-006
-167.0, +1.711e-006
-166.0, +1.716e-006
-165.0, +1.720e-006
-164.0, +1.724e-006
-163.0, +1.727e-006
-162.0, +1.731e-006
-161.0, +1.733e-006
-160.0, +1.736e-006
-159.0, +1.739e-006
-158.0, +1.741e-006
-157.0, +1.744e-006
-156.0, +1.746e-006
-155.0, +1.748e-006
-154.0, +1.751e-006
-153.0, +1.753e-006
-152.0, +1.754e-006
-151.0, +1.756e-006
-150.0, +1.757e-006
-149.0, +1.759e-006
-148.0, +1.760e-006
-147.0, +1.761e-006
-146.0, +1.762e-006
-145.0, +1.763e-006
-144.0, +1.764e-006
-143.0, +1.765e-006
-142.0, +1.765e-006
-141.0, +1.766e-006
-140.0, +1.766e-006
-139.0, +1.766e-006
-138.0, +1.766e-006
-137.0, +1.766e-006
-136.0, +1.765e-006
-135.0, +1.765e-006
-134.0, +1.765e-006
-133.0, +1.764e-006
-132.0, +1.764e-006
-131.0, +1.762e-006
-130.0, +1.762e-006
-129.0, +1.761e-006
-128.0, +1.760e-006
-127.0, +1.760e-006
-126.0, +1.758e-006
-125.0, +1.757e-006
-124.0, +1.756e-006
-123.0, +1.755e-006
-122.0, +1.754e-006
-121.0, +1.754e-006
-120.0, +1.753e-006
-119.0, +1.752e-006
-118.0, +1.751e-006
-117.0, +1.751e-006
-116.0, +1.750e-006
-115.0, +1.748e-006
-114.0, +1.747e-006
-113.0, +1.745e-006
-112.0, +1.743e-006
-111.0, +1.742e-006
-110.0, +1.740e-006
-109.0, +1.739e-006
-108.0, +1.738e-006
-107.0, +1.736e-006
-106.0, +1.736e-006
-105.0, +1.735e-006
-104.0, +1.734e-006
-103.0, +1.734e-006
-102.0, +1.732e-006
-101.0, +1.732e-006
-100.0, +1.731e-006
-99.0, +1.730e-006
-98.0, +1.729e-006
-97.0, +1.728e-006
-96.0, +1.727e-006
-95.0, +1.726e-006
-94.0, +1.725e-006
-93.0, +1.723e-006
-92.0, +1.722e-006
-91.0, +1.721e-006
-90.0, +1.720e-006
-89.0, +1.719e-006
-88.0, +1.718e-006
-87.0, +1.718e-006
-86.0, +1.717e-006
-85.0, +1.717e-006
-84.0, +1.716e-006
-83.0, +1.715e-006
-82.0, +1.715e-006
-81.0, +1.714e-006
-80.0, +1.714e-006
-79.0, +1.714e-006
-78.0, +1.714e-006
-77.0, +1.713e-006
-76.0, +1.713e-006
-75.0, +1.713e-006
-74.0, +1.713e-006
-73.0, +1.713e-006
-72.0, +1.713e-006
-71.0, +1.713e-006
-70.0, +1.713e-006
-69.0, +1.713e-006
-68.0, +1.713e-006
-67.0, +1.713e-006
-66.0, +1.713e-006
-65.0, +1.713e-006
-64.0, +1.713e-006
-63.0, +1.713e-006
-62.0, +1.713e-006
-61.0, +1.713e-006
-60.0, +1.713e-006
-59.0, +1.713e-006
-58.0, +1.713e-006
-57.0, +1.713e-006
-56.0, +1.713e-006
-55.0, +1.714e-006
-54.0, +1.714e-006
-53.0, +1.714e-006
-52.0, +1.715e-006
-51.0, +1.715e-006
-50.0, +1.716e-006
-49.0, +1.717e-006
-48.0, +1.717e-006
-47.0, +1.718e-006
-46.0, +1.719e-006
-45.0, +1.719e-006
-44.0, +1.720e-006
-43.0, +1.721e-006
-42.0, +1.722e-006
-41.0, +1.724e-006
-40.0, +1.725e-006
-39.0, +1.726e-006
-38.0, +1.727e-006
-37.0, +1.728e-006
-36.0, +1.730e-006
-35.0, +1.730e-006
-34.0, +1.731e-006
-33.0, +1.732e-006
-32.0, +1.733e-006
-31.0, +1.735e-006
-30.0, +1.735e-006
-29.0, +1.736e-006
-28.0, +1.737e-006
-27.0, +1.738e-006
-26.0, +1.740e-006
-25.0, +1.742e-006
-24.0, +1.743e-006
-23.0, +1.745e-006
-22.0, +1.747e-006
-21.0, +1.749e-006
-20.0, +1.751e-006
-19.0, +1.752e-006
-18.0, +1.753e-006
-17.0, +1.754e-006
-16.0, +1.756e-006
-15.0, +1.758e-006
-14.0, +1.760e-006
-13.0, +1.762e-006
-12.0, +1.764e-006
-11.0, +1.766e-006
-10.0, +1.769e-006
-9.0, +1.770e-006
-8.0, +1.771e-006
-7.0, +1.773e-006
-6.0, +1.774e-006
-5.0, +1.776e-006
-4.0, +1.778e-006
-3.0, +1.781e-006
-2.0, +1.783e-006
-1.0, +1.787e-006
0.0, +1.787e-006
*
**
