# Supplementary material for: DFT and CV data of 4-phenyl-substituted dichloro(bis{2-[1-(phenyl)-1H-1,2,3-triazol-4-yl-κN3]pyridine-κN})iron(II) coordination compounds
Source: Data Brief. 2018 Oct 27;21:1458–71. doi: 10.1016/j.dib.2018.10.085 (PMC6234228; doi:10.1016/j.dib.2018.10.085)
Supplement: Supplementary file 4 — Supplementary material. [file mmc4.zip › Fe_CV_raw_data/FeL4-2/500_01.TXT]

Date: 11-Apr-2017
Time: 11:42:03
Label: 
Cyclic Voltammetry

Exp. Conditions:
Init E (mV) = 0
High E (mV) = 0
Low E (mV) = -500
Init P/N = N
V (mV/sec) = 500
Number of Segments = 2
Sample Interval (mV) = 1
Quiet Time (sec) = 10
Sensitivity (A/V) = 1E-6

2 Sets of Data
Total Number of Data Points = 1000
##
Potential (mV), Current (A)

Segment = 1
Negative
Number of Data Points = 500
#
-1.0, +8.987e-007
-2.0, +7.448e-007
-3.0, +6.400e-007
-4.0, +5.564e-007
-5.0, +4.684e-007
-6.0, +3.956e-007
-7.0, +3.368e-007
-8.0, +2.878e-007
-9.0, +2.454e-007
-10.0, +2.075e-007
-11.0, +1.746e-007
-12.0, +1.443e-007
-13.0, +1.179e-007
-14.0, +9.417e-008
-15.0, +7.215e-008
-16.0, +5.192e-008
-17.0, +3.261e-008
-18.0, +1.168e-008
-19.0, -8.763e-009
-20.0, -3.013e-008
-21.0, -5.031e-008
-22.0, -7.002e-008
-23.0, -8.837e-008
-24.0, -1.053e-007
-25.0, -1.204e-007
-26.0, -1.362e-007
-27.0, -1.507e-007
-28.0, -1.672e-007
-29.0, -1.840e-007
-30.0, -2.014e-007
-31.0, -2.195e-007
-32.0, -2.368e-007
-33.0, -2.522e-007
-34.0, -2.673e-007
-35.0, -2.805e-007
-36.0, -2.942e-007
-37.0, -3.071e-007
-38.0, -3.213e-007
-39.0, -3.369e-007
-40.0, -3.525e-007
-41.0, -3.682e-007
-42.0, -3.845e-007
-43.0, -3.986e-007
-44.0, -4.128e-007
-45.0, -4.249e-007
-46.0, -4.371e-007
-47.0, -4.500e-007
-48.0, -4.636e-007
-49.0, -4.780e-007
-50.0, -4.933e-007
-51.0, -5.074e-007
-52.0, -5.228e-007
-53.0, -5.362e-007
-54.0, -5.482e-007
-55.0, -5.599e-007
-56.0, -5.713e-007
-57.0, -5.828e-007
-58.0, -5.961e-007
-59.0, -6.092e-007
-60.0, -6.238e-007
-61.0, -6.382e-007
-62.0, -6.524e-007
-63.0, -6.652e-007
-64.0, -6.774e-007
-65.0, -6.887e-007
-66.0, -7.003e-007
-67.0, -7.110e-007
-68.0, -7.241e-007
-69.0, -7.375e-007
-70.0, -7.515e-007
-71.0, -7.656e-007
-72.0, -7.794e-007
-73.0, -7.920e-007
-74.0, -8.046e-007
-75.0, -8.153e-007
-76.0, -8.264e-007
-77.0, -8.371e-007
-78.0, -8.488e-007
-79.0, -8.619e-007
-80.0, -8.757e-007
-81.0, -8.888e-007
-82.0, -9.029e-007
-83.0, -9.150e-007
-84.0, -9.272e-007
-85.0, -9.381e-007
-86.0, -9.488e-007
-87.0, -9.598e-007
-88.0, -9.716e-007
-89.0, -9.845e-007
-90.0, -9.984e-007
-91.0, -1.011e-006
-92.0, -1.025e-006
-93.0, -1.038e-006
-94.0, -1.049e-006
-95.0, -1.060e-006
-96.0, -1.070e-006
-97.0, -1.081e-006
-98.0, -1.093e-006
-99.0, -1.106e-006
-100.0, -1.120e-006
-101.0, -1.133e-006
-102.0, -1.146e-006
-103.0, -1.159e-006
-104.0, -1.171e-006
-105.0, -1.181e-006
-106.0, -1.192e-006
-107.0, -1.202e-006
-108.0, -1.214e-006
-109.0, -1.227e-006
-110.0, -1.240e-006
-111.0, -1.254e-006
-112.0, -1.267e-006
-113.0, -1.280e-006
-114.0, -1.292e-006
-115.0, -1.302e-006
-116.0, -1.313e-006
-117.0, -1.323e-006
-118.0, -1.335e-006
-119.0, -1.348e-006
-120.0, -1.361e-006
-121.0, -1.375e-006
-122.0, -1.389e-006
-123.0, -1.401e-006
-124.0, -1.413e-006
-125.0, -1.424e-006
-126.0, -1.435e-006
-127.0, -1.447e-006
-128.0, -1.459e-006
-129.0, -1.471e-006
-130.0, -1.486e-006
-131.0, -1.500e-006
-132.0, -1.514e-006
-133.0, -1.527e-006
-134.0, -1.539e-006
-135.0, -1.551e-006
-136.0, -1.562e-006
-137.0, -1.573e-006
-138.0, -1.585e-006
-139.0, -1.599e-006
-140.0, -1.614e-006
-141.0, -1.628e-006
-142.0, -1.643e-006
-143.0, -1.656e-006
-144.0, -1.670e-006
-145.0, -1.682e-006
-146.0, -1.694e-006
-147.0, -1.705e-006
-148.0, -1.719e-006
-149.0, -1.733e-006
-150.0, -1.748e-006
-151.0, -1.764e-006
-152.0, -1.779e-006
-153.0, -1.794e-006
-154.0, -1.808e-006
-155.0, -1.821e-006
-156.0, -1.834e-006
-157.0, -1.847e-006
-158.0, -1.860e-006
-159.0, -1.876e-006
-160.0, -1.891e-006
-161.0, -1.908e-006
-162.0, -1.924e-006
-163.0, -1.939e-006
-164.0, -1.954e-006
-165.0, -1.968e-006
-166.0, -1.981e-006
-167.0, -1.995e-006
-168.0, -2.010e-006
-169.0, -2.026e-006
-170.0, -2.044e-006
-171.0, -2.061e-006
-172.0, -2.080e-006
-173.0, -2.096e-006
-174.0, -2.113e-006
-175.0, -2.128e-006
-176.0, -2.143e-006
-177.0, -2.158e-006
-178.0, -2.175e-006
-179.0, -2.192e-006
-180.0, -2.211e-006
-181.0, -2.230e-006
-182.0, -2.249e-006
-183.0, -2.268e-006
-184.0, -2.285e-006
-185.0, -2.302e-006
-186.0, -2.319e-006
-187.0, -2.335e-006
-188.0, -2.353e-006
-189.0, -2.372e-006
-190.0, -2.391e-006
-191.0, -2.412e-006
-192.0, -2.432e-006
-193.0, -2.452e-006
-194.0, -2.471e-006
-195.0, -2.490e-006
-196.0, -2.508e-006
-197.0, -2.526e-006
-198.0, -2.544e-006
-199.0, -2.566e-006
-200.0, -2.587e-006
-201.0, -2.609e-006
-202.0, -2.632e-006
-203.0, -2.654e-006
-204.0, -2.675e-006
-205.0, -2.695e-006
-206.0, -2.715e-006
-207.0, -2.735e-006
-208.0, -2.756e-006
-209.0, -2.778e-006
-210.0, -2.801e-006
-211.0, -2.824e-006
-212.0, -2.848e-006
-213.0, -2.871e-006
-214.0, -2.892e-006
-215.0, -2.914e-006
-216.0, -2.935e-006
-217.0, -2.956e-006
-218.0, -2.978e-006
-219.0, -3.002e-006
-220.0, -3.026e-006
-221.0, -3.051e-006
-222.0, -3.076e-006
-223.0, -3.101e-006
-224.0, -3.125e-006
-225.0, -3.147e-006
-226.0, -3.170e-006
-227.0, -3.192e-006
-228.0, -3.216e-006
-229.0, -3.241e-006
-230.0, -3.266e-006
-231.0, -3.293e-006
-232.0, -3.319e-006
-233.0, -3.345e-006
-234.0, -3.370e-006
-235.0, -3.394e-006
-236.0, -3.418e-006
-237.0, -3.442e-006
-238.0, -3.466e-006
-239.0, -3.493e-006
-240.0, -3.519e-006
-241.0, -3.547e-006
-242.0, -3.575e-006
-243.0, -3.602e-006
-244.0, -3.628e-006
-245.0, -3.653e-006
-246.0, -3.678e-006
-247.0, -3.702e-006
-248.0, -3.728e-006
-249.0, -3.755e-006
-250.0, -3.784e-006
-251.0, -3.812e-006
-252.0, -3.842e-006
-253.0, -3.870e-006
-254.0, -3.897e-006
-255.0, -3.923e-006
-256.0, -3.949e-006
-257.0, -3.974e-006
-258.0, -4.001e-006
-259.0, -4.028e-006
-260.0, -4.057e-006
-261.0, -4.087e-006
-262.0, -4.116e-006
-263.0, -4.146e-006
-264.0, -4.173e-006
-265.0, -4.200e-006
-266.0, -4.227e-006
-267.0, -4.253e-006
-268.0, -4.280e-006
-269.0, -4.308e-006
-270.0, -4.337e-006
-271.0, -4.367e-006
-272.0, -4.396e-006
-273.0, -4.426e-006
-274.0, -4.454e-006
-275.0, -4.480e-006
-276.0, -4.507e-006
-277.0, -4.533e-006
-278.0, -4.559e-006
-279.0, -4.587e-006
-280.0, -4.616e-006
-281.0, -4.645e-006
-282.0, -4.674e-006
-283.0, -4.702e-006
-284.0, -4.729e-006
-285.0, -4.755e-006
-286.0, -4.779e-006
-287.0, -4.804e-006
-288.0, -4.830e-006
-289.0, -4.856e-006
-290.0, -4.884e-006
-291.0, -4.911e-006
-292.0, -4.939e-006
-293.0, -4.965e-006
-294.0, -4.989e-006
-295.0, -5.014e-006
-296.0, -5.036e-006
-297.0, -5.058e-006
-298.0, -5.081e-006
-299.0, -5.105e-006
-300.0, -5.130e-006
-301.0, -5.155e-006
-302.0, -5.179e-006
-303.0, -5.203e-006
-304.0, -5.225e-006
-305.0, -5.246e-006
-306.0, -5.266e-006
-307.0, -5.285e-006
-308.0, -5.304e-006
-309.0, -5.325e-006
-310.0, -5.345e-006
-311.0, -5.367e-006
-312.0, -5.388e-006
-313.0, -5.407e-006
-314.0, -5.426e-006
-315.0, -5.443e-006
-316.0, -5.458e-006
-317.0, -5.474e-006
-318.0, -5.489e-006
-319.0, -5.506e-006
-320.0, -5.523e-006
-321.0, -5.540e-006
-322.0, -5.557e-006
-323.0, -5.573e-006
-324.0, -5.588e-006
-325.0, -5.601e-006
-326.0, -5.612e-006
-327.0, -5.624e-006
-328.0, -5.635e-006
-329.0, -5.647e-006
-330.0, -5.660e-006
-331.0, -5.674e-006
-332.0, -5.687e-006
-333.0, -5.699e-006
-334.0, -5.710e-006
-335.0, -5.719e-006
-336.0, -5.728e-006
-337.0, -5.736e-006
-338.0, -5.743e-006
-339.0, -5.752e-006
-340.0, -5.762e-006
-341.0, -5.772e-006
-342.0, -5.782e-006
-343.0, -5.791e-006
-344.0, -5.798e-006
-345.0, -5.804e-006
-346.0, -5.809e-006
-347.0, -5.814e-006
-348.0, -5.819e-006
-349.0, -5.825e-006
-350.0, -5.832e-006
-351.0, -5.840e-006
-352.0, -5.847e-006
-353.0, -5.854e-006
-354.0, -5.859e-006
-355.0, -5.862e-006
-356.0, -5.865e-006
-357.0, -5.868e-006
-358.0, -5.870e-006
-359.0, -5.875e-006
-360.0, -5.880e-006
-361.0, -5.885e-006
-362.0, -5.891e-006
-363.0, -5.896e-006
-364.0, -5.899e-006
-365.0, -5.901e-006
-366.0, -5.901e-006
-367.0, -5.902e-006
-368.0, -5.903e-006
-369.0, -5.906e-006
-370.0, -5.909e-006
-371.0, -5.913e-006
-372.0, -5.916e-006
-373.0, -5.920e-006
-374.0, -5.921e-006
-375.0, -5.923e-006
-376.0, -5.923e-006
-377.0, -5.922e-006
-378.0, -5.922e-006
-379.0, -5.924e-006
-380.0, -5.927e-006
-381.0, -5.930e-006
-382.0, -5.933e-006
-383.0, -5.936e-006
-384.0, -5.937e-006
-385.0, -5.937e-006
-386.0, -5.936e-006
-387.0, -5.934e-006
-388.0, -5.934e-006
-389.0, -5.935e-006
-390.0, -5.936e-006
-391.0, -5.940e-006
-392.0, -5.942e-006
-393.0, -5.944e-006
-394.0, -5.945e-006
-395.0, -5.944e-006
-396.0, -5.943e-006
-397.0, -5.941e-006
-398.0, -5.940e-006
-399.0, -5.941e-006
-400.0, -5.943e-006
-401.0, -5.945e-006
-402.0, -5.947e-006
-403.0, -5.949e-006
-404.0, -5.949e-006
-405.0, -5.948e-006
-406.0, -5.946e-006
-407.0, -5.945e-006
-408.0, -5.945e-006
-409.0, -5.947e-006
-410.0, -5.950e-006
-411.0, -5.953e-006
-412.0, -5.957e-006
-413.0, -5.960e-006
-414.0, -5.960e-006
-415.0, -5.958e-006
-416.0, -5.954e-006
-417.0, -5.951e-006
-418.0, -5.948e-006
-419.0, -5.947e-006
-420.0, -5.948e-006
-421.0, -5.949e-006
-422.0, -5.950e-006
-423.0, -5.951e-006
-424.0, -5.951e-006
-425.0, -5.950e-006
-426.0, -5.948e-006
-427.0, -5.945e-006
-428.0, -5.943e-006
-429.0, -5.943e-006
-430.0, -5.944e-006
-431.0, -5.946e-006
-432.0, -5.948e-006
-433.0, -5.949e-006
-434.0, -5.948e-006
-435.0, -5.947e-006
-436.0, -5.945e-006
-437.0, -5.943e-006
-438.0, -5.940e-006
-439.0, -5.940e-006
-440.0, -5.940e-006
-441.0, -5.942e-006
-442.0, -5.943e-006
-443.0, -5.945e-006
-444.0, -5.944e-006
-445.0, -5.944e-006
-446.0, -5.941e-006
-447.0, -5.939e-006
-448.0, -5.936e-006
-449.0, -5.936e-006
-450.0, -5.937e-006
-451.0, -5.938e-006
-452.0, -5.940e-006
-453.0, -5.942e-006
-454.0, -5.941e-006
-455.0, -5.940e-006
-456.0, -5.938e-006
-457.0, -5.936e-006
-458.0, -5.934e-006
-459.0, -5.934e-006
-460.0, -5.934e-006
-461.0, -5.937e-006
-462.0, -5.938e-006
-463.0, -5.941e-006
-464.0, -5.941e-006
-465.0, -5.940e-006
-466.0, -5.938e-006
-467.0, -5.936e-006
-468.0, -5.934e-006
-469.0, -5.934e-006
-470.0, -5.934e-006
-471.0, -5.937e-006
-472.0, -5.939e-006
-473.0, -5.941e-006
-474.0, -5.942e-006
-475.0, -5.941e-006
-476.0, -5.939e-006
-477.0, -5.937e-006
-478.0, -5.936e-006
-479.0, -5.936e-006
-480.0, -5.937e-006
-481.0, -5.940e-006
-482.0, -5.944e-006
-483.0, -5.946e-006
-484.0, -5.947e-006
-485.0, -5.947e-006
-486.0, -5.945e-006
-487.0, -5.945e-006
-488.0, -5.943e-006
-489.0, -5.943e-006
-490.0, -5.945e-006
-491.0, -5.947e-006
-492.0, -5.950e-006
-493.0, -5.954e-006
-494.0, -5.954e-006
-495.0, -5.955e-006
-496.0, -5.954e-006
-497.0, -5.953e-006
-498.0, -5.939e-006
-499.0, -5.932e-006
-500.0, -5.928e-006
*
Segment = 2
Positive
Number of Data Points = 500
#
-499.0, -5.882e-006
-498.0, -5.519e-006
-497.0, -5.246e-006
-496.0, -5.020e-006
-495.0, -4.787e-006
-494.0, -4.589e-006
-493.0, -4.427e-006
-492.0, -4.291e-006
-491.0, -4.178e-006
-490.0, -4.081e-006
-489.0, -3.995e-006
-488.0, -3.919e-006
-487.0, -3.849e-006
-486.0, -3.783e-006
-485.0, -3.721e-006
-484.0, -3.660e-006
-483.0, -3.603e-006
-482.0, -3.547e-006
-481.0, -3.496e-006
-480.0, -3.448e-006
-479.0, -3.402e-006
-478.0, -3.357e-006
-477.0, -3.315e-006
-476.0, -3.272e-006
-475.0, -3.229e-006
-474.0, -3.186e-006
-473.0, -3.144e-006
-472.0, -3.103e-006
-471.0, -3.065e-006
-470.0, -3.028e-006
-469.0, -2.994e-006
-468.0, -2.959e-006
-467.0, -2.926e-006
-466.0, -2.891e-006
-465.0, -2.856e-006
-464.0, -2.821e-006
-463.0, -2.786e-006
-462.0, -2.752e-006
-461.0, -2.720e-006
-460.0, -2.689e-006
-459.0, -2.661e-006
-458.0, -2.632e-006
-457.0, -2.604e-006
-456.0, -2.575e-006
-455.0, -2.545e-006
-454.0, -2.514e-006
-453.0, -2.484e-006
-452.0, -2.454e-006
-451.0, -2.426e-006
-450.0, -2.399e-006
-449.0, -2.374e-006
-448.0, -2.349e-006
-447.0, -2.325e-006
-446.0, -2.299e-006
-445.0, -2.273e-006
-444.0, -2.245e-006
-443.0, -2.218e-006
-442.0, -2.190e-006
-441.0, -2.165e-006
-440.0, -2.141e-006
-439.0, -2.118e-006
-438.0, -2.096e-006
-437.0, -2.074e-006
-436.0, -2.050e-006
-435.0, -2.027e-006
-434.0, -2.002e-006
-433.0, -1.977e-006
-432.0, -1.952e-006
-431.0, -1.928e-006
-430.0, -1.907e-006
-429.0, -1.886e-006
-428.0, -1.866e-006
-427.0, -1.846e-006
-426.0, -1.825e-006
-425.0, -1.803e-006
-424.0, -1.780e-006
-423.0, -1.756e-006
-422.0, -1.734e-006
-421.0, -1.712e-006
-420.0, -1.692e-006
-419.0, -1.673e-006
-418.0, -1.654e-006
-417.0, -1.635e-006
-416.0, -1.616e-006
-415.0, -1.595e-006
-414.0, -1.573e-006
-413.0, -1.552e-006
-412.0, -1.530e-006
-411.0, -1.508e-006
-410.0, -1.487e-006
-409.0, -1.468e-006
-408.0, -1.449e-006
-407.0, -1.430e-006
-406.0, -1.411e-006
-405.0, -1.392e-006
-404.0, -1.373e-006
-403.0, -1.354e-006
-402.0, -1.335e-006
-401.0, -1.317e-006
-400.0, -1.300e-006
-399.0, -1.283e-006
-398.0, -1.267e-006
-397.0, -1.251e-006
-396.0, -1.233e-006
-395.0, -1.215e-006
-394.0, -1.196e-006
-393.0, -1.177e-006
-392.0, -1.158e-006
-391.0, -1.140e-006
-390.0, -1.123e-006
-389.0, -1.108e-006
-388.0, -1.091e-006
-387.0, -1.076e-006
-386.0, -1.059e-006
-385.0, -1.041e-006
-384.0, -1.023e-006
-383.0, -1.004e-006
-382.0, -9.850e-007
-381.0, -9.681e-007
-380.0, -9.516e-007
-379.0, -9.371e-007
-378.0, -9.223e-007
-377.0, -9.076e-007
-376.0, -8.923e-007
-375.0, -8.747e-007
-374.0, -8.568e-007
-373.0, -8.391e-007
-372.0, -8.202e-007
-371.0, -8.037e-007
-370.0, -7.877e-007
-369.0, -7.730e-007
-368.0, -7.593e-007
-367.0, -7.447e-007
-366.0, -7.294e-007
-365.0, -7.132e-007
-364.0, -6.949e-007
-363.0, -6.776e-007
-362.0, -6.596e-007
-361.0, -6.432e-007
-360.0, -6.283e-007
-359.0, -6.137e-007
-358.0, -5.998e-007
-357.0, -5.861e-007
-356.0, -5.705e-007
-355.0, -5.545e-007
-354.0, -5.369e-007
-353.0, -5.194e-007
-352.0, -5.019e-007
-351.0, -4.849e-007
-350.0, -4.701e-007
-349.0, -4.563e-007
-348.0, -4.420e-007
-347.0, -4.286e-007
-346.0, -4.137e-007
-345.0, -3.974e-007
-344.0, -3.809e-007
-343.0, -3.629e-007
-342.0, -3.455e-007
-341.0, -3.292e-007
-340.0, -3.135e-007
-339.0, -2.991e-007
-338.0, -2.850e-007
-337.0, -2.706e-007
-336.0, -2.560e-007
-335.0, -2.392e-007
-334.0, -2.222e-007
-333.0, -2.046e-007
-332.0, -1.867e-007
-331.0, -1.703e-007
-330.0, -1.552e-007
-329.0, -1.406e-007
-328.0, -1.266e-007
-327.0, -1.121e-007
-326.0, -9.683e-008
-325.0, -8.061e-008
-324.0, -6.265e-008
-323.0, -4.442e-008
-322.0, -2.629e-008
-321.0, -9.417e-009
-320.0, +6.540e-009
-319.0, +2.167e-008
-318.0, +3.666e-008
-317.0, +5.092e-008
-316.0, +6.705e-008
-315.0, +8.414e-008
-314.0, +1.028e-007
-313.0, +1.211e-007
-312.0, +1.397e-007
-311.0, +1.582e-007
-310.0, +1.749e-007
-309.0, +1.909e-007
-308.0, +2.070e-007
-307.0, +2.225e-007
-306.0, +2.392e-007
-305.0, +2.574e-007
-304.0, +2.761e-007
-303.0, +2.965e-007
-302.0, +3.157e-007
-301.0, +3.343e-007
-300.0, +3.523e-007
-299.0, +3.689e-007
-298.0, +3.856e-007
-297.0, +4.021e-007
-296.0, +4.191e-007
-295.0, +4.381e-007
-294.0, +4.579e-007
-293.0, +4.781e-007
-292.0, +4.994e-007
-291.0, +5.188e-007
-290.0, +5.374e-007
-289.0, +5.551e-007
-288.0, +5.720e-007
-287.0, +5.894e-007
-286.0, +6.074e-007
-285.0, +6.267e-007
-284.0, +6.476e-007
-283.0, +6.691e-007
-282.0, +6.910e-007
-281.0, +7.121e-007
-280.0, +7.315e-007
-279.0, +7.504e-007
-278.0, +7.686e-007
-277.0, +7.868e-007
-276.0, +8.061e-007
-275.0, +8.263e-007
-274.0, +8.476e-007
-273.0, +8.704e-007
-272.0, +8.924e-007
-271.0, +9.146e-007
-270.0, +9.349e-007
-269.0, +9.543e-007
-268.0, +9.739e-007
-267.0, +9.934e-007
-266.0, +1.013e-006
-265.0, +1.035e-006
-264.0, +1.057e-006
-263.0, +1.080e-006
-262.0, +1.103e-006
-261.0, +1.126e-006
-260.0, +1.147e-006
-259.0, +1.167e-006
-258.0, +1.187e-006
-257.0, +1.208e-006
-256.0, +1.228e-006
-255.0, +1.251e-006
-254.0, +1.274e-006
-253.0, +1.297e-006
-252.0, +1.322e-006
-251.0, +1.345e-006
-250.0, +1.366e-006
-249.0, +1.388e-006
-248.0, +1.408e-006
-247.0, +1.430e-006
-246.0, +1.451e-006
-245.0, +1.474e-006
-244.0, +1.498e-006
-243.0, +1.523e-006
-242.0, +1.547e-006
-241.0, +1.572e-006
-240.0, +1.594e-006
-239.0, +1.616e-006
-238.0, +1.637e-006
-237.0, +1.659e-006
-236.0, +1.681e-006
-235.0, +1.705e-006
-234.0, +1.729e-006
-233.0, +1.754e-006
-232.0, +1.780e-006
-231.0, +1.805e-006
-230.0, +1.828e-006
-229.0, +1.850e-006
-228.0, +1.872e-006
-227.0, +1.894e-006
-226.0, +1.917e-006
-225.0, +1.941e-006
-224.0, +1.966e-006
-223.0, +1.991e-006
-222.0, +2.017e-006
-221.0, +2.042e-006
-220.0, +2.066e-006
-219.0, +2.089e-006
-218.0, +2.111e-006
-217.0, +2.133e-006
-216.0, +2.156e-006
-215.0, +2.181e-006
-214.0, +2.206e-006
-213.0, +2.231e-006
-212.0, +2.258e-006
-211.0, +2.284e-006
-210.0, +2.308e-006
-209.0, +2.331e-006
-208.0, +2.354e-006
-207.0, +2.377e-006
-206.0, +2.400e-006
-205.0, +2.425e-006
-204.0, +2.451e-006
-203.0, +2.477e-006
-202.0, +2.503e-006
-201.0, +2.529e-006
-200.0, +2.552e-006
-199.0, +2.576e-006
-198.0, +2.597e-006
-197.0, +2.619e-006
-196.0, +2.642e-006
-195.0, +2.666e-006
-194.0, +2.691e-006
-193.0, +2.717e-006
-192.0, +2.742e-006
-191.0, +2.768e-006
-190.0, +2.791e-006
-189.0, +2.813e-006
-188.0, +2.836e-006
-187.0, +2.858e-006
-186.0, +2.880e-006
-185.0, +2.904e-006
-184.0, +2.928e-006
-183.0, +2.954e-006
-182.0, +2.979e-006
-181.0, +3.003e-006
-180.0, +3.027e-006
-179.0, +3.049e-006
-178.0, +3.070e-006
-177.0, +3.091e-006
-176.0, +3.112e-006
-175.0, +3.135e-006
-174.0, +3.159e-006
-173.0, +3.183e-006
-172.0, +3.207e-006
-171.0, +3.231e-006
-170.0, +3.253e-006
-169.0, +3.275e-006
-168.0, +3.295e-006
-167.0, +3.315e-006
-166.0, +3.335e-006
-165.0, +3.357e-006
-164.0, +3.379e-006
-163.0, +3.402e-006
-162.0, +3.425e-006
-161.0, +3.447e-006
-160.0, +3.468e-006
-159.0, +3.489e-006
-158.0, +3.507e-006
-157.0, +3.526e-006
-156.0, +3.546e-006
-155.0, +3.566e-006
-154.0, +3.586e-006
-153.0, +3.608e-006
-152.0, +3.628e-006
-151.0, +3.650e-006
-150.0, +3.669e-006
-149.0, +3.687e-006
-148.0, +3.705e-006
-147.0, +3.722e-006
-146.0, +3.739e-006
-145.0, +3.758e-006
-144.0, +3.777e-006
-143.0, +3.797e-006
-142.0, +3.817e-006
-141.0, +3.836e-006
-140.0, +3.854e-006
-139.0, +3.870e-006
-138.0, +3.886e-006
-137.0, +3.901e-006
-136.0, +3.916e-006
-135.0, +3.934e-006
-134.0, +3.950e-006
-133.0, +3.969e-006
-132.0, +3.988e-006
-131.0, +4.006e-006
-130.0, +4.022e-006
-129.0, +4.037e-006
-128.0, +4.050e-006
-127.0, +4.064e-006
-126.0, +4.077e-006
-125.0, +4.092e-006
-124.0, +4.107e-006
-123.0, +4.123e-006
-122.0, +4.139e-006
-121.0, +4.155e-006
-120.0, +4.169e-006
-119.0, +4.182e-006
-118.0, +4.194e-006
-117.0, +4.206e-006
-116.0, +4.217e-006
-115.0, +4.230e-006
-114.0, +4.243e-006
-113.0, +4.258e-006
-112.0, +4.271e-006
-111.0, +4.286e-006
-110.0, +4.298e-006
-109.0, +4.309e-006
-108.0, +4.319e-006
-107.0, +4.329e-006
-106.0, +4.338e-006
-105.0, +4.350e-006
-104.0, +4.360e-006
-103.0, +4.373e-006
-102.0, +4.385e-006
-101.0, +4.396e-006
-100.0, +4.407e-006
-99.0, +4.415e-006
-98.0, +4.423e-006
-97.0, +4.431e-006
-96.0, +4.438e-006
-95.0, +4.448e-006
-94.0, +4.457e-006
-93.0, +4.467e-006
-92.0, +4.477e-006
-91.0, +4.487e-006
-90.0, +4.495e-006
-89.0, +4.502e-006
-88.0, +4.508e-006
-87.0, +4.514e-006
-86.0, +4.519e-006
-85.0, +4.525e-006
-84.0, +4.533e-006
-83.0, +4.541e-006
-82.0, +4.550e-006
-81.0, +4.558e-006
-80.0, +4.564e-006
-79.0, +4.570e-006
-78.0, +4.575e-006
-77.0, +4.579e-006
-76.0, +4.583e-006
-75.0, +4.589e-006
-74.0, +4.594e-006
-73.0, +4.601e-006
-72.0, +4.607e-006
-71.0, +4.614e-006
-70.0, +4.619e-006
-69.0, +4.622e-006
-68.0, +4.625e-006
-67.0, +4.628e-006
-66.0, +4.630e-006
-65.0, +4.635e-006
-64.0, +4.639e-006
-63.0, +4.645e-006
-62.0, +4.650e-006
-61.0, +4.656e-006
-60.0, +4.660e-006
-59.0, +4.662e-006
-58.0, +4.664e-006
-57.0, +4.665e-006
-56.0, +4.666e-006
-55.0, +4.670e-006
-54.0, +4.673e-006
-53.0, +4.678e-006
-52.0, +4.683e-006
-51.0, +4.688e-006
-50.0, +4.691e-006
-49.0, +4.693e-006
-48.0, +4.694e-006
-47.0, +4.695e-006
-46.0, +4.696e-006
-45.0, +4.697e-006
-44.0, +4.700e-006
-43.0, +4.704e-006
-42.0, +4.708e-006
-41.0, +4.711e-006
-40.0, +4.714e-006
-39.0, +4.715e-006
-38.0, +4.715e-006
-37.0, +4.715e-006
-36.0, +4.716e-006
-35.0, +4.717e-006
-34.0, +4.720e-006
-33.0, +4.724e-006
-32.0, +4.727e-006
-31.0, +4.732e-006
-30.0, +4.734e-006
-29.0, +4.735e-006
-28.0, +4.736e-006
-27.0, +4.736e-006
-26.0, +4.736e-006
-25.0, +4.738e-006
-24.0, +4.740e-006
-23.0, +4.744e-006
-22.0, +4.748e-006
-21.0, +4.752e-006
-20.0, +4.755e-006
-19.0, +4.756e-006
-18.0, +4.757e-006
-17.0, +4.757e-006
-16.0, +4.757e-006
-15.0, +4.760e-006
-14.0, +4.763e-006
-13.0, +4.766e-006
-12.0, +4.770e-006
-11.0, +4.774e-006
-10.0, +4.777e-006
-9.0, +4.779e-006
-8.0, +4.780e-006
-7.0, +4.781e-006
-6.0, +4.781e-006
-5.0, +4.784e-006
-4.0, +4.788e-006
-3.0, +4.792e-006
-2.0, +4.798e-006
-1.0, +4.806e-006
0.0, +4.812e-006
*
**
