# Supplementary material for: DFT and CV data of 4-phenyl-substituted dichloro(bis{2-[1-(phenyl)-1H-1,2,3-triazol-4-yl-κN3]pyridine-κN})iron(II) coordination compounds
Source: Data Brief. 2018 Oct 27;21:1458–71. doi: 10.1016/j.dib.2018.10.085 (PMC6234228; doi:10.1016/j.dib.2018.10.085)
Supplement: Supplementary file 4 — Supplementary material. [file mmc4.zip › Fe_CV_raw_data/FeL4-2/5000_01.TXT]

Date: 11-Apr-2017
Time: 11:46:16
Label: 
Cyclic Voltammetry

Exp. Conditions:
Init E (mV) = 0
High E (mV) = 0
Low E (mV) = -500
Init P/N = N
V (mV/sec) = 5120
Number of Segments = 2
Sample Interval (mV) = 1
Quiet Time (sec) = 10
Sensitivity (A/V) = 1E-5

2 Sets of Data
Total Number of Data Points = 1001
##
Potential (mV), Current (A)

Segment = 1
Negative
Number of Data Points = 500
#
-1.0, +7.171e-007
-2.0, +2.665e-007
-3.0, -5.469e-007
-4.0, -1.235e-006
-5.0, -1.828e-006
-6.0, -2.434e-006
-7.0, -2.951e-006
-8.0, -3.362e-006
-9.0, -3.683e-006
-10.0, -3.927e-006
-11.0, -4.122e-006
-12.0, -4.276e-006
-13.0, -4.402e-006
-14.0, -4.506e-006
-15.0, -4.590e-006
-16.0, -4.660e-006
-17.0, -4.729e-006
-18.0, -4.792e-006
-19.0, -4.855e-006
-20.0, -4.904e-006
-21.0, -4.953e-006
-22.0, -5.008e-006
-23.0, -5.057e-006
-24.0, -5.099e-006
-25.0, -5.134e-006
-26.0, -5.162e-006
-27.0, -5.204e-006
-28.0, -5.246e-006
-29.0, -5.280e-006
-30.0, -5.315e-006
-31.0, -5.343e-006
-32.0, -5.385e-006
-33.0, -5.427e-006
-34.0, -5.462e-006
-35.0, -5.497e-006
-36.0, -5.525e-006
-37.0, -5.552e-006
-38.0, -5.594e-006
-39.0, -5.622e-006
-40.0, -5.657e-006
-41.0, -5.692e-006
-42.0, -5.720e-006
-43.0, -5.755e-006
-44.0, -5.790e-006
-45.0, -5.818e-006
-46.0, -5.852e-006
-47.0, -5.880e-006
-48.0, -5.908e-006
-49.0, -5.936e-006
-50.0, -5.957e-006
-51.0, -5.992e-006
-52.0, -6.020e-006
-53.0, -6.041e-006
-54.0, -6.062e-006
-55.0, -6.083e-006
-56.0, -6.110e-006
-57.0, -6.138e-006
-58.0, -6.152e-006
-59.0, -6.180e-006
-60.0, -6.215e-006
-61.0, -6.250e-006
-62.0, -6.278e-006
-63.0, -6.299e-006
-64.0, -6.327e-006
-65.0, -6.355e-006
-66.0, -6.369e-006
-67.0, -6.390e-006
-68.0, -6.410e-006
-69.0, -6.438e-006
-70.0, -6.466e-006
-71.0, -6.487e-006
-72.0, -6.515e-006
-73.0, -6.543e-006
-74.0, -6.564e-006
-75.0, -6.585e-006
-76.0, -6.606e-006
-77.0, -6.634e-006
-78.0, -6.662e-006
-79.0, -6.682e-006
-80.0, -6.710e-006
-81.0, -6.745e-006
-82.0, -6.773e-006
-83.0, -6.801e-006
-84.0, -6.822e-006
-85.0, -6.850e-006
-86.0, -6.878e-006
-87.0, -6.906e-006
-88.0, -6.927e-006
-89.0, -6.948e-006
-90.0, -6.968e-006
-91.0, -6.996e-006
-92.0, -7.017e-006
-93.0, -7.045e-006
-94.0, -7.066e-006
-95.0, -7.080e-006
-96.0, -7.108e-006
-97.0, -7.129e-006
-98.0, -7.150e-006
-99.0, -7.178e-006
-100.0, -7.199e-006
-101.0, -7.227e-006
-102.0, -7.254e-006
-103.0, -7.275e-006
-104.0, -7.303e-006
-105.0, -7.324e-006
-106.0, -7.345e-006
-107.0, -7.373e-006
-108.0, -7.394e-006
-109.0, -7.422e-006
-110.0, -7.450e-006
-111.0, -7.471e-006
-112.0, -7.499e-006
-113.0, -7.520e-006
-114.0, -7.533e-006
-115.0, -7.561e-006
-116.0, -7.582e-006
-117.0, -7.603e-006
-118.0, -7.631e-006
-119.0, -7.652e-006
-120.0, -7.680e-006
-121.0, -7.715e-006
-122.0, -7.736e-006
-123.0, -7.764e-006
-124.0, -7.792e-006
-125.0, -7.819e-006
-126.0, -7.847e-006
-127.0, -7.868e-006
-128.0, -7.889e-006
-129.0, -7.910e-006
-130.0, -7.924e-006
-131.0, -7.952e-006
-132.0, -7.973e-006
-133.0, -7.994e-006
-134.0, -8.022e-006
-135.0, -8.043e-006
-136.0, -8.071e-006
-137.0, -8.098e-006
-138.0, -8.112e-006
-139.0, -8.133e-006
-140.0, -8.154e-006
-141.0, -8.182e-006
-142.0, -8.210e-006
-143.0, -8.238e-006
-144.0, -8.266e-006
-145.0, -8.294e-006
-146.0, -8.329e-006
-147.0, -8.364e-006
-148.0, -8.384e-006
-149.0, -8.412e-006
-150.0, -8.440e-006
-151.0, -8.468e-006
-152.0, -8.496e-006
-153.0, -8.517e-006
-154.0, -8.545e-006
-155.0, -8.580e-006
-156.0, -8.608e-006
-157.0, -8.629e-006
-158.0, -8.657e-006
-159.0, -8.684e-006
-160.0, -8.712e-006
-161.0, -8.740e-006
-162.0, -8.761e-006
-163.0, -8.789e-006
-164.0, -8.817e-006
-165.0, -8.845e-006
-166.0, -8.873e-006
-167.0, -8.901e-006
-168.0, -8.929e-006
-169.0, -8.963e-006
-170.0, -8.991e-006
-171.0, -9.019e-006
-172.0, -9.047e-006
-173.0, -9.075e-006
-174.0, -9.103e-006
-175.0, -9.131e-006
-176.0, -9.159e-006
-177.0, -9.187e-006
-178.0, -9.222e-006
-179.0, -9.249e-006
-180.0, -9.277e-006
-181.0, -9.312e-006
-182.0, -9.347e-006
-183.0, -9.375e-006
-184.0, -9.410e-006
-185.0, -9.445e-006
-186.0, -9.487e-006
-187.0, -9.535e-006
-188.0, -9.570e-006
-189.0, -9.605e-006
-190.0, -9.640e-006
-191.0, -9.675e-006
-192.0, -9.710e-006
-193.0, -9.745e-006
-194.0, -9.766e-006
-195.0, -9.794e-006
-196.0, -9.821e-006
-197.0, -9.863e-006
-198.0, -9.898e-006
-199.0, -9.933e-006
-200.0, -9.961e-006
-201.0, -9.996e-006
-202.0, -1.004e-005
-203.0, -1.008e-005
-204.0, -1.012e-005
-205.0, -1.016e-005
-206.0, -1.021e-005
-207.0, -1.025e-005
-208.0, -1.030e-005
-209.0, -1.034e-005
-210.0, -1.039e-005
-211.0, -1.042e-005
-212.0, -1.046e-005
-213.0, -1.050e-005
-214.0, -1.053e-005
-215.0, -1.057e-005
-216.0, -1.061e-005
-217.0, -1.065e-005
-218.0, -1.069e-005
-219.0, -1.073e-005
-220.0, -1.076e-005
-221.0, -1.080e-005
-222.0, -1.085e-005
-223.0, -1.090e-005
-224.0, -1.094e-005
-225.0, -1.099e-005
-226.0, -1.104e-005
-227.0, -1.109e-005
-228.0, -1.113e-005
-229.0, -1.117e-005
-230.0, -1.122e-005
-231.0, -1.127e-005
-232.0, -1.131e-005
-233.0, -1.135e-005
-234.0, -1.139e-005
-235.0, -1.144e-005
-236.0, -1.148e-005
-237.0, -1.153e-005
-238.0, -1.158e-005
-239.0, -1.162e-005
-240.0, -1.167e-005
-241.0, -1.172e-005
-242.0, -1.177e-005
-243.0, -1.183e-005
-244.0, -1.189e-005
-245.0, -1.193e-005
-246.0, -1.199e-005
-247.0, -1.205e-005
-248.0, -1.210e-005
-249.0, -1.216e-005
-250.0, -1.221e-005
-251.0, -1.226e-005
-252.0, -1.231e-005
-253.0, -1.237e-005
-254.0, -1.242e-005
-255.0, -1.248e-005
-256.0, -1.253e-005
-257.0, -1.258e-005
-258.0, -1.264e-005
-259.0, -1.270e-005
-260.0, -1.274e-005
-261.0, -1.280e-005
-262.0, -1.286e-005
-263.0, -1.290e-005
-264.0, -1.296e-005
-265.0, -1.302e-005
-266.0, -1.307e-005
-267.0, -1.313e-005
-268.0, -1.319e-005
-269.0, -1.325e-005
-270.0, -1.332e-005
-271.0, -1.337e-005
-272.0, -1.343e-005
-273.0, -1.350e-005
-274.0, -1.355e-005
-275.0, -1.361e-005
-276.0, -1.366e-005
-277.0, -1.372e-005
-278.0, -1.378e-005
-279.0, -1.384e-005
-280.0, -1.390e-005
-281.0, -1.396e-005
-282.0, -1.403e-005
-283.0, -1.410e-005
-284.0, -1.416e-005
-285.0, -1.422e-005
-286.0, -1.429e-005
-287.0, -1.435e-005
-288.0, -1.442e-005
-289.0, -1.449e-005
-290.0, -1.455e-005
-291.0, -1.462e-005
-292.0, -1.469e-005
-293.0, -1.476e-005
-294.0, -1.482e-005
-295.0, -1.489e-005
-296.0, -1.495e-005
-297.0, -1.501e-005
-298.0, -1.507e-005
-299.0, -1.512e-005
-300.0, -1.518e-005
-301.0, -1.524e-005
-302.0, -1.530e-005
-303.0, -1.536e-005
-304.0, -1.542e-005
-305.0, -1.549e-005
-306.0, -1.556e-005
-307.0, -1.564e-005
-308.0, -1.570e-005
-309.0, -1.576e-005
-310.0, -1.583e-005
-311.0, -1.590e-005
-312.0, -1.596e-005
-313.0, -1.603e-005
-314.0, -1.609e-005
-315.0, -1.616e-005
-316.0, -1.622e-005
-317.0, -1.629e-005
-318.0, -1.636e-005
-319.0, -1.642e-005
-320.0, -1.648e-005
-321.0, -1.653e-005
-322.0, -1.659e-005
-323.0, -1.664e-005
-324.0, -1.670e-005
-325.0, -1.676e-005
-326.0, -1.682e-005
-327.0, -1.689e-005
-328.0, -1.696e-005
-329.0, -1.703e-005
-330.0, -1.710e-005
-331.0, -1.716e-005
-332.0, -1.722e-005
-333.0, -1.729e-005
-334.0, -1.734e-005
-335.0, -1.740e-005
-336.0, -1.745e-005
-337.0, -1.751e-005
-338.0, -1.756e-005
-339.0, -1.763e-005
-340.0, -1.768e-005
-341.0, -1.775e-005
-342.0, -1.781e-005
-343.0, -1.786e-005
-344.0, -1.793e-005
-345.0, -1.799e-005
-346.0, -1.805e-005
-347.0, -1.812e-005
-348.0, -1.817e-005
-349.0, -1.823e-005
-350.0, -1.830e-005
-351.0, -1.836e-005
-352.0, -1.842e-005
-353.0, -1.848e-005
-354.0, -1.853e-005
-355.0, -1.860e-005
-356.0, -1.866e-005
-357.0, -1.872e-005
-358.0, -1.878e-005
-359.0, -1.884e-005
-360.0, -1.890e-005
-361.0, -1.895e-005
-362.0, -1.900e-005
-363.0, -1.906e-005
-364.0, -1.911e-005
-365.0, -1.917e-005
-366.0, -1.922e-005
-367.0, -1.928e-005
-368.0, -1.934e-005
-369.0, -1.941e-005
-370.0, -1.947e-005
-371.0, -1.953e-005
-372.0, -1.959e-005
-373.0, -1.966e-005
-374.0, -1.973e-005
-375.0, -1.980e-005
-376.0, -1.986e-005
-377.0, -1.991e-005
-378.0, -1.998e-005
-379.0, -2.003e-005
-380.0, -2.009e-005
-381.0, -2.015e-005
-382.0, -2.021e-005
-383.0, -2.028e-005
-384.0, -2.035e-005
-385.0, -2.041e-005
-386.0, -2.047e-005
-387.0, -2.054e-005
-388.0, -2.060e-005
-389.0, -2.066e-005
-390.0, -2.073e-005
-391.0, -2.079e-005
-392.0, -2.086e-005
-393.0, -2.093e-005
-394.0, -2.100e-005
-395.0, -2.106e-005
-396.0, -2.113e-005
-397.0, -2.118e-005
-398.0, -2.125e-005
-399.0, -2.130e-005
-400.0, -2.137e-005
-401.0, -2.143e-005
-402.0, -2.149e-005
-403.0, -2.155e-005
-404.0, -2.161e-005
-405.0, -2.167e-005
-406.0, -2.174e-005
-407.0, -2.179e-005
-408.0, -2.185e-005
-409.0, -2.193e-005
-410.0, -2.200e-005
-411.0, -2.208e-005
-412.0, -2.216e-005
-413.0, -2.224e-005
-414.0, -2.231e-005
-415.0, -2.238e-005
-416.0, -2.244e-005
-417.0, -2.250e-005
-418.0, -2.255e-005
-419.0, -2.261e-005
-420.0, -2.266e-005
-421.0, -2.272e-005
-422.0, -2.278e-005
-423.0, -2.284e-005
-424.0, -2.290e-005
-425.0, -2.296e-005
-426.0, -2.301e-005
-427.0, -2.308e-005
-428.0, -2.314e-005
-429.0, -2.320e-005
-430.0, -2.327e-005
-431.0, -2.333e-005
-432.0, -2.339e-005
-433.0, -2.344e-005
-434.0, -2.350e-005
-435.0, -2.356e-005
-436.0, -2.361e-005
-437.0, -2.367e-005
-438.0, -2.373e-005
-439.0, -2.379e-005
-440.0, -2.385e-005
-441.0, -2.390e-005
-442.0, -2.396e-005
-443.0, -2.402e-005
-444.0, -2.407e-005
-445.0, -2.413e-005
-446.0, -2.418e-005
-447.0, -2.423e-005
-448.0, -2.430e-005
-449.0, -2.436e-005
-450.0, -2.441e-005
-451.0, -2.447e-005
-452.0, -2.453e-005
-453.0, -2.458e-005
-454.0, -2.464e-005
-455.0, -2.469e-005
-456.0, -2.474e-005
-457.0, -2.480e-005
-458.0, -2.485e-005
-459.0, -2.490e-005
-460.0, -2.495e-005
-461.0, -2.499e-005
-462.0, -2.503e-005
-463.0, -2.508e-005
-464.0, -2.513e-005
-465.0, -2.517e-005
-466.0, -2.522e-005
-467.0, -2.527e-005
-468.0, -2.531e-005
-469.0, -2.536e-005
-470.0, -2.540e-005
-471.0, -2.544e-005
-472.0, -2.548e-005
-473.0, -2.553e-005
-474.0, -2.558e-005
-475.0, -2.563e-005
-476.0, -2.568e-005
-477.0, -2.572e-005
-478.0, -2.576e-005
-479.0, -2.580e-005
-480.0, -2.584e-005
-481.0, -2.587e-005
-482.0, -2.591e-005
-483.0, -2.595e-005
-484.0, -2.599e-005
-485.0, -2.603e-005
-486.0, -2.607e-005
-487.0, -2.612e-005
-488.0, -2.616e-005
-489.0, -2.620e-005
-490.0, -2.623e-005
-491.0, -2.628e-005
-492.0, -2.632e-005
-493.0, -2.635e-005
-494.0, -2.637e-005
-495.0, -2.641e-005
-496.0, -2.644e-005
-497.0, -2.649e-005
-498.0, -2.651e-005
-499.0, -2.655e-005
-500.0, -2.660e-005
*
Segment = 2
Positive
Number of Data Points = 500
#
-499.0, -2.673e-005
-498.0, -2.591e-005
-497.0, -2.408e-005
-496.0, -2.241e-005
-495.0, -2.095e-005
-494.0, -1.944e-005
-493.0, -1.803e-005
-492.0, -1.684e-005
-491.0, -1.583e-005
-490.0, -1.501e-005
-489.0, -1.431e-005
-488.0, -1.371e-005
-487.0, -1.320e-005
-486.0, -1.275e-005
-485.0, -1.234e-005
-484.0, -1.198e-005
-483.0, -1.164e-005
-482.0, -1.132e-005
-481.0, -1.103e-005
-480.0, -1.074e-005
-479.0, -1.048e-005
-478.0, -1.023e-005
-477.0, -9.996e-006
-476.0, -9.766e-006
-475.0, -9.549e-006
-474.0, -9.340e-006
-473.0, -9.138e-006
-472.0, -8.936e-006
-471.0, -8.747e-006
-470.0, -8.559e-006
-469.0, -8.384e-006
-468.0, -8.210e-006
-467.0, -8.043e-006
-466.0, -7.875e-006
-465.0, -7.722e-006
-464.0, -7.561e-006
-463.0, -7.408e-006
-462.0, -7.254e-006
-461.0, -7.101e-006
-460.0, -6.955e-006
-459.0, -6.815e-006
-458.0, -6.669e-006
-457.0, -6.536e-006
-456.0, -6.403e-006
-455.0, -6.278e-006
-454.0, -6.152e-006
-453.0, -6.027e-006
-452.0, -5.901e-006
-451.0, -5.783e-006
-450.0, -5.664e-006
-449.0, -5.552e-006
-448.0, -5.441e-006
-447.0, -5.343e-006
-446.0, -5.239e-006
-445.0, -5.141e-006
-444.0, -5.043e-006
-443.0, -4.946e-006
-442.0, -4.848e-006
-441.0, -4.743e-006
-440.0, -4.639e-006
-439.0, -4.541e-006
-438.0, -4.443e-006
-437.0, -4.346e-006
-436.0, -4.248e-006
-435.0, -4.150e-006
-434.0, -4.060e-006
-433.0, -3.969e-006
-432.0, -3.878e-006
-431.0, -3.788e-006
-430.0, -3.697e-006
-429.0, -3.613e-006
-428.0, -3.530e-006
-427.0, -3.446e-006
-426.0, -3.369e-006
-425.0, -3.292e-006
-424.0, -3.216e-006
-423.0, -3.146e-006
-422.0, -3.069e-006
-421.0, -2.992e-006
-420.0, -2.916e-006
-419.0, -2.839e-006
-418.0, -2.769e-006
-417.0, -2.693e-006
-416.0, -2.616e-006
-415.0, -2.546e-006
-414.0, -2.476e-006
-413.0, -2.407e-006
-412.0, -2.337e-006
-411.0, -2.260e-006
-410.0, -2.183e-006
-409.0, -2.107e-006
-408.0, -2.030e-006
-407.0, -1.960e-006
-406.0, -1.890e-006
-405.0, -1.821e-006
-404.0, -1.758e-006
-403.0, -1.709e-006
-402.0, -1.660e-006
-401.0, -1.611e-006
-400.0, -1.563e-006
-399.0, -1.507e-006
-398.0, -1.451e-006
-397.0, -1.395e-006
-396.0, -1.339e-006
-395.0, -1.277e-006
-394.0, -1.214e-006
-393.0, -1.151e-006
-392.0, -1.095e-006
-391.0, -1.039e-006
-390.0, -9.766e-007
-389.0, -9.138e-007
-388.0, -8.650e-007
-387.0, -8.161e-007
-386.0, -7.673e-007
-385.0, -7.185e-007
-384.0, -6.627e-007
-383.0, -6.208e-007
-382.0, -5.790e-007
-381.0, -5.301e-007
-380.0, -4.813e-007
-379.0, -4.255e-007
-378.0, -3.767e-007
-377.0, -3.278e-007
-376.0, -2.790e-007
-375.0, -2.302e-007
-374.0, -1.814e-007
-373.0, -1.395e-007
-372.0, -9.068e-008
-371.0, -3.488e-008
-370.0, +6.975e-009
-369.0, +6.278e-008
-368.0, +1.186e-007
-367.0, +1.674e-007
-366.0, +2.232e-007
-365.0, +2.720e-007
-364.0, +3.139e-007
-363.0, +3.627e-007
-362.0, +4.046e-007
-361.0, +4.464e-007
-360.0, +4.953e-007
-359.0, +5.371e-007
-358.0, +5.790e-007
-357.0, +6.208e-007
-356.0, +6.696e-007
-355.0, +7.185e-007
-354.0, +7.673e-007
-353.0, +8.092e-007
-352.0, +8.650e-007
-351.0, +9.138e-007
-350.0, +9.626e-007
-349.0, +1.011e-006
-348.0, +1.053e-006
-347.0, +1.095e-006
-346.0, +1.137e-006
-345.0, +1.172e-006
-344.0, +1.207e-006
-343.0, +1.249e-006
-342.0, +1.283e-006
-341.0, +1.318e-006
-340.0, +1.360e-006
-339.0, +1.402e-006
-338.0, +1.444e-006
-337.0, +1.486e-006
-336.0, +1.528e-006
-335.0, +1.569e-006
-334.0, +1.618e-006
-333.0, +1.660e-006
-332.0, +1.702e-006
-331.0, +1.744e-006
-330.0, +1.786e-006
-329.0, +1.828e-006
-328.0, +1.869e-006
-327.0, +1.911e-006
-326.0, +1.953e-006
-325.0, +1.995e-006
-324.0, +2.037e-006
-323.0, +2.079e-006
-322.0, +2.121e-006
-321.0, +2.155e-006
-320.0, +2.190e-006
-319.0, +2.225e-006
-318.0, +2.267e-006
-317.0, +2.309e-006
-316.0, +2.351e-006
-315.0, +2.393e-006
-314.0, +2.441e-006
-313.0, +2.483e-006
-312.0, +2.525e-006
-311.0, +2.560e-006
-310.0, +2.602e-006
-309.0, +2.644e-006
-308.0, +2.679e-006
-307.0, +2.713e-006
-306.0, +2.748e-006
-305.0, +2.783e-006
-304.0, +2.825e-006
-303.0, +2.860e-006
-302.0, +2.895e-006
-301.0, +2.930e-006
-300.0, +2.965e-006
-299.0, +2.999e-006
-298.0, +3.041e-006
-297.0, +3.083e-006
-296.0, +3.118e-006
-295.0, +3.153e-006
-294.0, +3.195e-006
-293.0, +3.237e-006
-292.0, +3.285e-006
-291.0, +3.327e-006
-290.0, +3.362e-006
-289.0, +3.404e-006
-288.0, +3.453e-006
-287.0, +3.495e-006
-286.0, +3.537e-006
-285.0, +3.571e-006
-284.0, +3.599e-006
-283.0, +3.641e-006
-282.0, +3.676e-006
-281.0, +3.704e-006
-280.0, +3.732e-006
-279.0, +3.760e-006
-278.0, +3.795e-006
-277.0, +3.836e-006
-276.0, +3.871e-006
-275.0, +3.913e-006
-274.0, +3.948e-006
-273.0, +3.990e-006
-272.0, +4.032e-006
-271.0, +4.074e-006
-270.0, +4.122e-006
-269.0, +4.164e-006
-268.0, +4.206e-006
-267.0, +4.255e-006
-266.0, +4.297e-006
-265.0, +4.332e-006
-264.0, +4.367e-006
-263.0, +4.395e-006
-262.0, +4.429e-006
-261.0, +4.464e-006
-260.0, +4.499e-006
-259.0, +4.541e-006
-258.0, +4.583e-006
-257.0, +4.625e-006
-256.0, +4.667e-006
-255.0, +4.701e-006
-254.0, +4.736e-006
-253.0, +4.778e-006
-252.0, +4.813e-006
-251.0, +4.855e-006
-250.0, +4.890e-006
-249.0, +4.932e-006
-248.0, +4.973e-006
-247.0, +5.015e-006
-246.0, +5.050e-006
-245.0, +5.085e-006
-244.0, +5.113e-006
-243.0, +5.148e-006
-242.0, +5.176e-006
-241.0, +5.211e-006
-240.0, +5.246e-006
-239.0, +5.280e-006
-238.0, +5.315e-006
-237.0, +5.357e-006
-236.0, +5.392e-006
-235.0, +5.427e-006
-234.0, +5.462e-006
-233.0, +5.497e-006
-232.0, +5.539e-006
-231.0, +5.580e-006
-230.0, +5.615e-006
-229.0, +5.650e-006
-228.0, +5.685e-006
-227.0, +5.727e-006
-226.0, +5.769e-006
-225.0, +5.804e-006
-224.0, +5.838e-006
-223.0, +5.873e-006
-222.0, +5.915e-006
-221.0, +5.957e-006
-220.0, +5.985e-006
-219.0, +6.013e-006
-218.0, +6.041e-006
-217.0, +6.069e-006
-216.0, +6.104e-006
-215.0, +6.131e-006
-214.0, +6.166e-006
-213.0, +6.208e-006
-212.0, +6.243e-006
-211.0, +6.278e-006
-210.0, +6.313e-006
-209.0, +6.348e-006
-208.0, +6.390e-006
-207.0, +6.417e-006
-206.0, +6.445e-006
-205.0, +6.480e-006
-204.0, +6.522e-006
-203.0, +6.564e-006
-202.0, +6.606e-006
-201.0, +6.641e-006
-200.0, +6.676e-006
-199.0, +6.710e-006
-198.0, +6.738e-006
-197.0, +6.766e-006
-196.0, +6.794e-006
-195.0, +6.822e-006
-194.0, +6.857e-006
-193.0, +6.892e-006
-192.0, +6.934e-006
-191.0, +6.975e-006
-190.0, +7.010e-006
-189.0, +7.045e-006
-188.0, +7.080e-006
-187.0, +7.115e-006
-186.0, +7.157e-006
-185.0, +7.185e-006
-184.0, +7.220e-006
-183.0, +7.254e-006
-182.0, +7.296e-006
-181.0, +7.331e-006
-180.0, +7.359e-006
-179.0, +7.394e-006
-178.0, +7.429e-006
-177.0, +7.457e-006
-176.0, +7.485e-006
-175.0, +7.513e-006
-174.0, +7.547e-006
-173.0, +7.589e-006
-172.0, +7.617e-006
-171.0, +7.645e-006
-170.0, +7.673e-006
-169.0, +7.715e-006
-168.0, +7.750e-006
-167.0, +7.785e-006
-166.0, +7.819e-006
-165.0, +7.854e-006
-164.0, +7.896e-006
-163.0, +7.945e-006
-162.0, +7.973e-006
-161.0, +8.008e-006
-160.0, +8.043e-006
-159.0, +8.078e-006
-158.0, +8.119e-006
-157.0, +8.154e-006
-156.0, +8.189e-006
-155.0, +8.231e-006
-154.0, +8.266e-006
-153.0, +8.308e-006
-152.0, +8.343e-006
-151.0, +8.378e-006
-150.0, +8.412e-006
-149.0, +8.454e-006
-148.0, +8.496e-006
-147.0, +8.538e-006
-146.0, +8.573e-006
-145.0, +8.615e-006
-144.0, +8.650e-006
-143.0, +8.684e-006
-142.0, +8.719e-006
-141.0, +8.747e-006
-140.0, +8.782e-006
-139.0, +8.824e-006
-138.0, +8.859e-006
-137.0, +8.894e-006
-136.0, +8.936e-006
-135.0, +8.963e-006
-134.0, +9.005e-006
-133.0, +9.040e-006
-132.0, +9.075e-006
-131.0, +9.110e-006
-130.0, +9.152e-006
-129.0, +9.187e-006
-128.0, +9.229e-006
-127.0, +9.270e-006
-126.0, +9.312e-006
-125.0, +9.347e-006
-124.0, +9.382e-006
-123.0, +9.417e-006
-122.0, +9.459e-006
-121.0, +9.501e-006
-120.0, +9.535e-006
-119.0, +9.570e-006
-118.0, +9.605e-006
-117.0, +9.647e-006
-116.0, +9.689e-006
-115.0, +9.731e-006
-114.0, +9.766e-006
-113.0, +9.800e-006
-112.0, +9.842e-006
-111.0, +9.884e-006
-110.0, +9.926e-006
-109.0, +9.961e-006
-108.0, +9.996e-006
-107.0, +1.003e-005
-106.0, +1.007e-005
-105.0, +1.011e-005
-104.0, +1.014e-005
-103.0, +1.017e-005
-102.0, +1.021e-005
-101.0, +1.024e-005
-100.0, +1.028e-005
-99.0, +1.032e-005
-98.0, +1.035e-005
-97.0, +1.039e-005
-96.0, +1.043e-005
-95.0, +1.046e-005
-94.0, +1.050e-005
-93.0, +1.053e-005
-92.0, +1.057e-005
-91.0, +1.061e-005
-90.0, +1.065e-005
-89.0, +1.069e-005
-88.0, +1.074e-005
-87.0, +1.078e-005
-86.0, +1.083e-005
-85.0, +1.087e-005
-84.0, +1.090e-005
-83.0, +1.094e-005
-82.0, +1.098e-005
-81.0, +1.101e-005
-80.0, +1.105e-005
-79.0, +1.108e-005
-78.0, +1.112e-005
-77.0, +1.115e-005
-76.0, +1.118e-005
-75.0, +1.122e-005
-74.0, +1.126e-005
-73.0, +1.129e-005
-72.0, +1.133e-005
-71.0, +1.136e-005
-70.0, +1.140e-005
-69.0, +1.143e-005
-68.0, +1.147e-005
-67.0, +1.150e-005
-66.0, +1.154e-005
-65.0, +1.158e-005
-64.0, +1.162e-005
-63.0, +1.166e-005
-62.0, +1.170e-005
-61.0, +1.174e-005
-60.0, +1.177e-005
-59.0, +1.180e-005
-58.0, +1.184e-005
-57.0, +1.187e-005
-56.0, +1.191e-005
-55.0, +1.194e-005
-54.0, +1.198e-005
-53.0, +1.203e-005
-52.0, +1.207e-005
-51.0, +1.212e-005
-50.0, +1.215e-005
-49.0, +1.219e-005
-48.0, +1.223e-005
-47.0, +1.227e-005
-46.0, +1.230e-005
-45.0, +1.234e-005
-44.0, +1.237e-005
-43.0, +1.242e-005
-42.0, +1.245e-005
-41.0, +1.249e-005
-40.0, +1.252e-005
-39.0, +1.255e-005
-38.0, +1.258e-005
-37.0, +1.260e-005
-36.0, +1.263e-005
-35.0, +1.267e-005
-34.0, +1.270e-005
-33.0, +1.272e-005
-32.0, +1.277e-005
-31.0, +1.280e-005
-30.0, +1.283e-005
-29.0, +1.288e-005
-28.0, +1.290e-005
-27.0, +1.294e-005
-26.0, +1.297e-005
-25.0, +1.300e-005
-24.0, +1.304e-005
-23.0, +1.306e-005
-22.0, +1.309e-005
-21.0, +1.313e-005
-20.0, +1.316e-005
-19.0, +1.320e-005
-18.0, +1.323e-005
-17.0, +1.327e-005
-16.0, +1.330e-005
-15.0, +1.333e-005
-14.0, +1.336e-005
-13.0, +1.339e-005
-12.0, +1.341e-005
-11.0, +1.344e-005
-10.0, +1.347e-005
-9.0, +1.350e-005
-8.0, +1.355e-005
-7.0, +1.358e-005
-6.0, +1.362e-005
-5.0, +1.365e-005
-4.0, +1.369e-005
-3.0, +1.371e-005
-2.0, +1.373e-005
-1.0, +1.376e-005
0.0, +1.377e-005
-1.0, +1.377e-005
*
**
