# Supplementary material for: DFT and CV data of 4-phenyl-substituted dichloro(bis{2-[1-(phenyl)-1H-1,2,3-triazol-4-yl-κN3]pyridine-κN})iron(II) coordination compounds
Source: Data Brief. 2018 Oct 27;21:1458–71. doi: 10.1016/j.dib.2018.10.085 (PMC6234228; doi:10.1016/j.dib.2018.10.085)
Supplement: Supplementary file 4 — Supplementary material. [file mmc4.zip › Fe_CV_raw_data/FeL4-2/500FC.TXT]

Date: 11-Apr-2017
Time: 12:02:10
Label: 
Cyclic Voltammetry

Exp. Conditions:
Init E (mV) = 300
High E (mV) = 300
Low E (mV) = -500
Init P/N = N
V (mV/sec) = 500
Number of Segments = 2
Sample Interval (mV) = 1
Quiet Time (sec) = 10
Sensitivity (A/V) = 1E-5

2 Sets of Data
Total Number of Data Points = 1600
##
Potential (mV), Current (A)

Segment = 1
Negative
Number of Data Points = 800
#
299.0, +2.456e-006
298.0, +2.279e-006
297.0, +2.153e-006
296.0, +2.040e-006
295.0, +1.934e-006
294.0, +1.843e-006
293.0, +1.777e-006
292.0, +1.713e-006
291.0, +1.665e-006
290.0, +1.629e-006
289.0, +1.590e-006
288.0, +1.556e-006
287.0, +1.525e-006
286.0, +1.489e-006
285.0, +1.469e-006
284.0, +1.441e-006
283.0, +1.421e-006
282.0, +1.405e-006
281.0, +1.382e-006
280.0, +1.364e-006
279.0, +1.350e-006
278.0, +1.329e-006
277.0, +1.315e-006
276.0, +1.297e-006
275.0, +1.280e-006
274.0, +1.266e-006
273.0, +1.247e-006
272.0, +1.233e-006
271.0, +1.219e-006
270.0, +1.201e-006
269.0, +1.185e-006
268.0, +1.168e-006
267.0, +1.153e-006
266.0, +1.144e-006
265.0, +1.124e-006
264.0, +1.110e-006
263.0, +1.100e-006
262.0, +1.087e-006
261.0, +1.080e-006
260.0, +1.059e-006
259.0, +1.040e-006
258.0, +1.026e-006
257.0, +1.004e-006
256.0, +9.888e-007
255.0, +9.726e-007
254.0, +9.530e-007
253.0, +9.474e-007
252.0, +9.395e-007
251.0, +9.325e-007
250.0, +9.282e-007
249.0, +9.120e-007
248.0, +9.046e-007
247.0, +8.902e-007
246.0, +8.728e-007
245.0, +8.589e-007
244.0, +8.388e-007
243.0, +8.275e-007
242.0, +8.183e-007
241.0, +7.987e-007
240.0, +7.882e-007
239.0, +7.765e-007
238.0, +7.595e-007
237.0, +7.512e-007
236.0, +7.329e-007
235.0, +7.202e-007
234.0, +7.124e-007
233.0, +6.993e-007
232.0, +6.923e-007
231.0, +6.827e-007
230.0, +6.666e-007
229.0, +6.539e-007
228.0, +6.378e-007
227.0, +6.234e-007
226.0, +6.099e-007
225.0, +5.890e-007
224.0, +5.746e-007
223.0, +5.633e-007
222.0, +5.528e-007
221.0, +5.454e-007
220.0, +5.319e-007
219.0, +5.210e-007
218.0, +5.136e-007
217.0, +4.931e-007
216.0, +4.796e-007
215.0, +4.608e-007
214.0, +4.416e-007
213.0, +4.281e-007
212.0, +4.124e-007
211.0, +3.980e-007
210.0, +3.898e-007
209.0, +3.741e-007
208.0, +3.662e-007
207.0, +3.510e-007
206.0, +3.331e-007
205.0, +3.196e-007
204.0, +2.991e-007
203.0, +2.877e-007
202.0, +2.729e-007
201.0, +2.520e-007
200.0, +2.380e-007
199.0, +2.215e-007
198.0, +1.992e-007
197.0, +1.857e-007
196.0, +1.644e-007
195.0, +1.469e-007
194.0, +1.330e-007
193.0, +1.129e-007
192.0, +1.038e-007
191.0, +8.414e-008
190.0, +6.147e-008
189.0, +4.403e-008
188.0, +2.180e-008
187.0, +8.719e-010
186.0, -1.613e-008
185.0, -4.490e-008
184.0, -5.886e-008
183.0, -7.629e-008
182.0, -9.940e-008
181.0, -1.195e-007
180.0, -1.465e-007
179.0, -1.718e-007
178.0, -1.940e-007
177.0, -2.267e-007
176.0, -2.516e-007
175.0, -2.760e-007
174.0, -3.030e-007
173.0, -3.235e-007
172.0, -3.518e-007
171.0, -3.767e-007
170.0, -3.993e-007
169.0, -4.373e-007
168.0, -4.713e-007
167.0, -5.070e-007
166.0, -5.450e-007
165.0, -5.755e-007
164.0, -6.117e-007
163.0, -6.457e-007
162.0, -6.683e-007
161.0, -7.041e-007
160.0, -7.329e-007
159.0, -7.686e-007
158.0, -8.144e-007
157.0, -8.589e-007
156.0, -9.038e-007
155.0, -9.517e-007
154.0, -9.927e-007
153.0, -1.048e-006
152.0, -1.093e-006
151.0, -1.134e-006
150.0, -1.182e-006
149.0, -1.232e-006
148.0, -1.288e-006
147.0, -1.344e-006
146.0, -1.394e-006
145.0, -1.457e-006
144.0, -1.515e-006
143.0, -1.574e-006
142.0, -1.634e-006
141.0, -1.689e-006
140.0, -1.753e-006
139.0, -1.816e-006
138.0, -1.885e-006
137.0, -1.963e-006
136.0, -2.033e-006
135.0, -2.111e-006
134.0, -2.193e-006
133.0, -2.269e-006
132.0, -2.352e-006
131.0, -2.425e-006
130.0, -2.505e-006
129.0, -2.598e-006
128.0, -2.686e-006
127.0, -2.779e-006
126.0, -2.880e-006
125.0, -2.975e-006
124.0, -3.078e-006
123.0, -3.174e-006
122.0, -3.268e-006
121.0, -3.373e-006
120.0, -3.473e-006
119.0, -3.578e-006
118.0, -3.692e-006
117.0, -3.806e-006
116.0, -3.931e-006
115.0, -4.052e-006
114.0, -4.171e-006
113.0, -4.302e-006
112.0, -4.421e-006
111.0, -4.543e-006
110.0, -4.669e-006
109.0, -4.790e-006
108.0, -4.925e-006
107.0, -5.062e-006
106.0, -5.202e-006
105.0, -5.353e-006
104.0, -5.494e-006
103.0, -5.639e-006
102.0, -5.785e-006
101.0, -5.925e-006
100.0, -6.067e-006
99.0, -6.209e-006
98.0, -6.357e-006
97.0, -6.514e-006
96.0, -6.670e-006
95.0, -6.828e-006
94.0, -6.990e-006
93.0, -7.146e-006
92.0, -7.299e-006
91.0, -7.446e-006
90.0, -7.595e-006
89.0, -7.751e-006
88.0, -7.908e-006
87.0, -8.067e-006
86.0, -8.231e-006
85.0, -8.393e-006
84.0, -8.558e-006
83.0, -8.715e-006
82.0, -8.861e-006
81.0, -9.008e-006
80.0, -9.150e-006
79.0, -9.291e-006
78.0, -9.441e-006
77.0, -9.585e-006
76.0, -9.736e-006
75.0, -9.886e-006
74.0, -1.003e-005
73.0, -1.017e-005
72.0, -1.030e-005
71.0, -1.043e-005
70.0, -1.055e-005
69.0, -1.067e-005
68.0, -1.079e-005
67.0, -1.091e-005
66.0, -1.103e-005
65.0, -1.115e-005
64.0, -1.127e-005
63.0, -1.137e-005
62.0, -1.147e-005
61.0, -1.156e-005
60.0, -1.165e-005
59.0, -1.173e-005
58.0, -1.181e-005
57.0, -1.189e-005
56.0, -1.197e-005
55.0, -1.205e-005
54.0, -1.213e-005
53.0, -1.219e-005
52.0, -1.224e-005
51.0, -1.229e-005
50.0, -1.233e-005
49.0, -1.237e-005
48.0, -1.241e-005
47.0, -1.244e-005
46.0, -1.248e-005
45.0, -1.251e-005
44.0, -1.254e-005
43.0, -1.256e-005
42.0, -1.256e-005
41.0, -1.257e-005
40.0, -1.257e-005
39.0, -1.257e-005
38.0, -1.257e-005
37.0, -1.257e-005
36.0, -1.257e-005
35.0, -1.257e-005
34.0, -1.256e-005
33.0, -1.255e-005
32.0, -1.253e-005
31.0, -1.250e-005
30.0, -1.247e-005
29.0, -1.244e-005
28.0, -1.242e-005
27.0, -1.239e-005
26.0, -1.236e-005
25.0, -1.234e-005
24.0, -1.230e-005
23.0, -1.226e-005
22.0, -1.223e-005
21.0, -1.218e-005
20.0, -1.213e-005
19.0, -1.208e-005
18.0, -1.203e-005
17.0, -1.200e-005
16.0, -1.195e-005
15.0, -1.190e-005
14.0, -1.186e-005
13.0, -1.181e-005
12.0, -1.175e-005
11.0, -1.170e-005
10.0, -1.164e-005
9.0, -1.159e-005
8.0, -1.153e-005
7.0, -1.148e-005
6.0, -1.143e-005
5.0, -1.137e-005
4.0, -1.132e-005
3.0, -1.127e-005
2.0, -1.122e-005
1.0, -1.117e-005
0.0, -1.112e-005
-1.0, -1.108e-005
-2.0, -1.104e-005
-3.0, -1.099e-005
-4.0, -1.095e-005
-5.0, -1.090e-005
-6.0, -1.084e-005
-7.0, -1.078e-005
-8.0, -1.073e-005
-9.0, -1.067e-005
-10.0, -1.061e-005
-11.0, -1.055e-005
-12.0, -1.050e-005
-13.0, -1.045e-005
-14.0, -1.041e-005
-15.0, -1.036e-005
-16.0, -1.031e-005
-17.0, -1.026e-005
-18.0, -1.021e-005
-19.0, -1.016e-005
-20.0, -1.011e-005
-21.0, -1.007e-005
-22.0, -1.002e-005
-23.0, -9.984e-006
-24.0, -9.941e-006
-25.0, -9.900e-006
-26.0, -9.859e-006
-27.0, -9.811e-006
-28.0, -9.764e-006
-29.0, -9.722e-006
-30.0, -9.680e-006
-31.0, -9.644e-006
-32.0, -9.602e-006
-33.0, -9.565e-006
-34.0, -9.530e-006
-35.0, -9.495e-006
-36.0, -9.459e-006
-37.0, -9.417e-006
-38.0, -9.371e-006
-39.0, -9.336e-006
-40.0, -9.296e-006
-41.0, -9.261e-006
-42.0, -9.232e-006
-43.0, -9.197e-006
-44.0, -9.169e-006
-45.0, -9.140e-006
-46.0, -9.110e-006
-47.0, -9.083e-006
-48.0, -9.048e-006
-49.0, -9.011e-006
-50.0, -8.985e-006
-51.0, -8.950e-006
-52.0, -8.922e-006
-53.0, -8.896e-006
-54.0, -8.867e-006
-55.0, -8.846e-006
-56.0, -8.817e-006
-57.0, -8.787e-006
-58.0, -8.763e-006
-59.0, -8.735e-006
-60.0, -8.707e-006
-61.0, -8.680e-006
-62.0, -8.651e-006
-63.0, -8.634e-006
-64.0, -8.611e-006
-65.0, -8.586e-006
-66.0, -8.563e-006
-67.0, -8.535e-006
-68.0, -8.514e-006
-69.0, -8.488e-006
-70.0, -8.461e-006
-71.0, -8.444e-006
-72.0, -8.426e-006
-73.0, -8.410e-006
-74.0, -8.394e-006
-75.0, -8.372e-006
-76.0, -8.351e-006
-77.0, -8.330e-006
-78.0, -8.308e-006
-79.0, -8.290e-006
-80.0, -8.267e-006
-81.0, -8.246e-006
-82.0, -8.230e-006
-83.0, -8.214e-006
-84.0, -8.200e-006
-85.0, -8.179e-006
-86.0, -8.156e-006
-87.0, -8.140e-006
-88.0, -8.122e-006
-89.0, -8.104e-006
-90.0, -8.089e-006
-91.0, -8.069e-006
-92.0, -8.058e-006
-93.0, -8.046e-006
-94.0, -8.033e-006
-95.0, -8.026e-006
-96.0, -8.008e-006
-97.0, -7.989e-006
-98.0, -7.975e-006
-99.0, -7.955e-006
-100.0, -7.938e-006
-101.0, -7.918e-006
-102.0, -7.898e-006
-103.0, -7.890e-006
-104.0, -7.882e-006
-105.0, -7.874e-006
-106.0, -7.867e-006
-107.0, -7.854e-006
-108.0, -7.847e-006
-109.0, -7.833e-006
-110.0, -7.817e-006
-111.0, -7.808e-006
-112.0, -7.792e-006
-113.0, -7.781e-006
-114.0, -7.772e-006
-115.0, -7.757e-006
-116.0, -7.749e-006
-117.0, -7.735e-006
-118.0, -7.717e-006
-119.0, -7.707e-006
-120.0, -7.693e-006
-121.0, -7.683e-006
-122.0, -7.676e-006
-123.0, -7.668e-006
-124.0, -7.668e-006
-125.0, -7.661e-006
-126.0, -7.653e-006
-127.0, -7.646e-006
-128.0, -7.638e-006
-129.0, -7.631e-006
-130.0, -7.623e-006
-131.0, -7.609e-006
-132.0, -7.609e-006
-133.0, -7.601e-006
-134.0, -7.591e-006
-135.0, -7.585e-006
-136.0, -7.572e-006
-137.0, -7.560e-006
-138.0, -7.552e-006
-139.0, -7.535e-006
-140.0, -7.528e-006
-141.0, -7.518e-006
-142.0, -7.506e-006
-143.0, -7.506e-006
-144.0, -7.499e-006
-145.0, -7.493e-006
-146.0, -7.489e-006
-147.0, -7.481e-006
-148.0, -7.480e-006
-149.0, -7.476e-006
-150.0, -7.465e-006
-151.0, -7.465e-006
-152.0, -7.462e-006
-153.0, -7.460e-006
-154.0, -7.459e-006
-155.0, -7.452e-006
-156.0, -7.448e-006
-157.0, -7.442e-006
-158.0, -7.432e-006
-159.0, -7.428e-006
-160.0, -7.418e-006
-161.0, -7.413e-006
-162.0, -7.410e-006
-163.0, -7.404e-006
-164.0, -7.403e-006
-165.0, -7.399e-006
-166.0, -7.392e-006
-167.0, -7.391e-006
-168.0, -7.381e-006
-169.0, -7.376e-006
-170.0, -7.373e-006
-171.0, -7.366e-006
-172.0, -7.366e-006
-173.0, -7.362e-006
-174.0, -7.358e-006
-175.0, -7.362e-006
-176.0, -7.356e-006
-177.0, -7.350e-006
-178.0, -7.350e-006
-179.0, -7.344e-006
-180.0, -7.342e-006
-181.0, -7.337e-006
-182.0, -7.330e-006
-183.0, -7.337e-006
-184.0, -7.337e-006
-185.0, -7.334e-006
-186.0, -7.337e-006
-187.0, -7.335e-006
-188.0, -7.336e-006
-189.0, -7.334e-006
-190.0, -7.327e-006
-191.0, -7.330e-006
-192.0, -7.330e-006
-193.0, -7.327e-006
-194.0, -7.331e-006
-195.0, -7.329e-006
-196.0, -7.332e-006
-197.0, -7.330e-006
-198.0, -7.326e-006
-199.0, -7.329e-006
-200.0, -7.329e-006
-201.0, -7.326e-006
-202.0, -7.331e-006
-203.0, -7.331e-006
-204.0, -7.337e-006
-205.0, -7.338e-006
-206.0, -7.336e-006
-207.0, -7.341e-006
-208.0, -7.341e-006
-209.0, -7.340e-006
-210.0, -7.345e-006
-211.0, -7.344e-006
-212.0, -7.351e-006
-213.0, -7.357e-006
-214.0, -7.359e-006
-215.0, -7.369e-006
-216.0, -7.373e-006
-217.0, -7.375e-006
-218.0, -7.381e-006
-219.0, -7.380e-006
-220.0, -7.387e-006
-221.0, -7.390e-006
-222.0, -7.394e-006
-223.0, -7.405e-006
-224.0, -7.411e-006
-225.0, -7.416e-006
-226.0, -7.427e-006
-227.0, -7.428e-006
-228.0, -7.433e-006
-229.0, -7.434e-006
-230.0, -7.435e-006
-231.0, -7.442e-006
-232.0, -7.448e-006
-233.0, -7.452e-006
-234.0, -7.461e-006
-235.0, -7.467e-006
-236.0, -7.474e-006
-237.0, -7.476e-006
-238.0, -7.476e-006
-239.0, -7.484e-006
-240.0, -7.488e-006
-241.0, -7.492e-006
-242.0, -7.506e-006
-243.0, -7.516e-006
-244.0, -7.531e-006
-245.0, -7.543e-006
-246.0, -7.553e-006
-247.0, -7.569e-006
-248.0, -7.579e-006
-249.0, -7.586e-006
-250.0, -7.599e-006
-251.0, -7.605e-006
-252.0, -7.621e-006
-253.0, -7.632e-006
-254.0, -7.639e-006
-255.0, -7.651e-006
-256.0, -7.658e-006
-257.0, -7.663e-006
-258.0, -7.672e-006
-259.0, -7.673e-006
-260.0, -7.682e-006
-261.0, -7.689e-006
-262.0, -7.701e-006
-263.0, -7.721e-006
-264.0, -7.736e-006
-265.0, -7.752e-006
-266.0, -7.772e-006
-267.0, -7.785e-006
-268.0, -7.802e-006
-269.0, -7.815e-006
-270.0, -7.823e-006
-271.0, -7.841e-006
-272.0, -7.852e-006
-273.0, -7.866e-006
-274.0, -7.884e-006
-275.0, -7.896e-006
-276.0, -7.913e-006
-277.0, -7.926e-006
-278.0, -7.940e-006
-279.0, -7.959e-006
-280.0, -7.974e-006
-281.0, -7.990e-006
-282.0, -8.013e-006
-283.0, -8.027e-006
-284.0, -8.048e-006
-285.0, -8.064e-006
-286.0, -8.077e-006
-287.0, -8.098e-006
-288.0, -8.112e-006
-289.0, -8.128e-006
-290.0, -8.151e-006
-291.0, -8.169e-006
-292.0, -8.190e-006
-293.0, -8.213e-006
-294.0, -8.234e-006
-295.0, -8.262e-006
-296.0, -8.278e-006
-297.0, -8.299e-006
-298.0, -8.321e-006
-299.0, -8.342e-006
-300.0, -8.367e-006
-301.0, -8.388e-006
-302.0, -8.403e-006
-303.0, -8.432e-006
-304.0, -8.450e-006
-305.0, -8.472e-006
-306.0, -8.496e-006
-307.0, -8.512e-006
-308.0, -8.536e-006
-309.0, -8.560e-006
-310.0, -8.579e-006
-311.0, -8.607e-006
-312.0, -8.629e-006
-313.0, -8.653e-006
-314.0, -8.684e-006
-315.0, -8.708e-006
-316.0, -8.734e-006
-317.0, -8.757e-006
-318.0, -8.778e-006
-319.0, -8.804e-006
-320.0, -8.824e-006
-321.0, -8.841e-006
-322.0, -8.865e-006
-323.0, -8.890e-006
-324.0, -8.917e-006
-325.0, -8.939e-006
-326.0, -8.961e-006
-327.0, -8.984e-006
-328.0, -9.005e-006
-329.0, -9.022e-006
-330.0, -9.044e-006
-331.0, -9.062e-006
-332.0, -9.089e-006
-333.0, -9.110e-006
-334.0, -9.133e-006
-335.0, -9.161e-006
-336.0, -9.183e-006
-337.0, -9.198e-006
-338.0, -9.217e-006
-339.0, -9.230e-006
-340.0, -9.249e-006
-341.0, -9.266e-006
-342.0, -9.283e-006
-343.0, -9.309e-006
-344.0, -9.331e-006
-345.0, -9.354e-006
-346.0, -9.376e-006
-347.0, -9.392e-006
-348.0, -9.409e-006
-349.0, -9.425e-006
-350.0, -9.433e-006
-351.0, -9.453e-006
-352.0, -9.468e-006
-353.0, -9.489e-006
-354.0, -9.513e-006
-355.0, -9.532e-006
-356.0, -9.554e-006
-357.0, -9.571e-006
-358.0, -9.585e-006
-359.0, -9.599e-006
-360.0, -9.606e-006
-361.0, -9.616e-006
-362.0, -9.632e-006
-363.0, -9.641e-006
-364.0, -9.658e-006
-365.0, -9.670e-006
-366.0, -9.683e-006
-367.0, -9.699e-006
-368.0, -9.707e-006
-369.0, -9.717e-006
-370.0, -9.733e-006
-371.0, -9.741e-006
-372.0, -9.757e-006
-373.0, -9.771e-006
-374.0, -9.783e-006
-375.0, -9.799e-006
-376.0, -9.808e-006
-377.0, -9.812e-006
-378.0, -9.823e-006
-379.0, -9.828e-006
-380.0, -9.835e-006
-381.0, -9.841e-006
-382.0, -9.850e-006
-383.0, -9.870e-006
-384.0, -9.884e-006
-385.0, -9.899e-006
-386.0, -9.913e-006
-387.0, -9.923e-006
-388.0, -9.938e-006
-389.0, -9.947e-006
-390.0, -9.947e-006
-391.0, -9.960e-006
-392.0, -9.961e-006
-393.0, -9.970e-006
-394.0, -9.978e-006
-395.0, -9.982e-006
-396.0, -9.990e-006
-397.0, -9.994e-006
-398.0, -9.995e-006
-399.0, -1.000e-005
-400.0, -1.000e-005
-401.0, -1.000e-005
-402.0, -1.001e-005
-403.0, -1.001e-005
-404.0, -1.002e-005
-405.0, -1.002e-005
-406.0, -1.002e-005
-407.0, -1.002e-005
-408.0, -1.002e-005
-409.0, -1.003e-005
-410.0, -1.003e-005
-411.0, -1.004e-005
-412.0, -1.004e-005
-413.0, -1.005e-005
-414.0, -1.005e-005
-415.0, -1.006e-005
-416.0, -1.006e-005
-417.0, -1.006e-005
-418.0, -1.006e-005
-419.0, -1.006e-005
-420.0, -1.006e-005
-421.0, -1.006e-005
-422.0, -1.006e-005
-423.0, -1.007e-005
-424.0, -1.007e-005
-425.0, -1.007e-005
-426.0, -1.007e-005
-427.0, -1.007e-005
-428.0, -1.007e-005
-429.0, -1.007e-005
-430.0, -1.006e-005
-431.0, -1.007e-005
-432.0, -1.007e-005
-433.0, -1.007e-005
-434.0, -1.007e-005
-435.0, -1.007e-005
-436.0, -1.007e-005
-437.0, -1.007e-005
-438.0, -1.006e-005
-439.0, -1.006e-005
-440.0, -1.006e-005
-441.0, -1.006e-005
-442.0, -1.006e-005
-443.0, -1.006e-005
-444.0, -1.006e-005
-445.0, -1.006e-005
-446.0, -1.006e-005
-447.0, -1.006e-005
-448.0, -1.005e-005
-449.0, -1.004e-005
-450.0, -1.004e-005
-451.0, -1.003e-005
-452.0, -1.003e-005
-453.0, -1.003e-005
-454.0, -1.002e-005
-455.0, -1.003e-005
-456.0, -1.003e-005
-457.0, -1.002e-005
-458.0, -1.002e-005
-459.0, -1.002e-005
-460.0, -1.001e-005
-461.0, -1.001e-005
-462.0, -1.001e-005
-463.0, -1.001e-005
-464.0, -1.001e-005
-465.0, -1.001e-005
-466.0, -1.001e-005
-467.0, -1.000e-005
-468.0, -9.994e-006
-469.0, -9.987e-006
-470.0, -9.980e-006
-471.0, -9.977e-006
-472.0, -9.971e-006
-473.0, -9.967e-006
-474.0, -9.969e-006
-475.0, -9.967e-006
-476.0, -9.967e-006
-477.0, -9.959e-006
-478.0, -9.949e-006
-479.0, -9.949e-006
-480.0, -9.940e-006
-481.0, -9.933e-006
-482.0, -9.930e-006
-483.0, -9.921e-006
-484.0, -9.922e-006
-485.0, -9.916e-006
-486.0, -9.902e-006
-487.0, -9.898e-006
-488.0, -9.886e-006
-489.0, -9.875e-006
-490.0, -9.867e-006
-491.0, -9.857e-006
-492.0, -9.857e-006
-493.0, -9.856e-006
-494.0, -9.850e-006
-495.0, -9.854e-006
-496.0, -9.848e-006
-497.0, -9.843e-006
-498.0, -9.826e-006
-499.0, -9.811e-006
-500.0, -9.799e-006
*
Segment = 2
Positive
Number of Data Points = 800
#
-499.0, -9.732e-006
-498.0, -9.388e-006
-497.0, -9.108e-006
-496.0, -8.873e-006
-495.0, -8.628e-006
-494.0, -8.413e-006
-493.0, -8.229e-006
-492.0, -8.062e-006
-491.0, -7.924e-006
-490.0, -7.795e-006
-489.0, -7.680e-006
-488.0, -7.581e-006
-487.0, -7.486e-006
-486.0, -7.400e-006
-485.0, -7.320e-006
-484.0, -7.235e-006
-483.0, -7.157e-006
-482.0, -7.080e-006
-481.0, -7.007e-006
-480.0, -6.937e-006
-479.0, -6.868e-006
-478.0, -6.804e-006
-477.0, -6.744e-006
-476.0, -6.682e-006
-475.0, -6.626e-006
-474.0, -6.564e-006
-473.0, -6.504e-006
-472.0, -6.449e-006
-471.0, -6.387e-006
-470.0, -6.331e-006
-469.0, -6.276e-006
-468.0, -6.222e-006
-467.0, -6.176e-006
-466.0, -6.127e-006
-465.0, -6.075e-006
-464.0, -6.032e-006
-463.0, -5.986e-006
-462.0, -5.940e-006
-461.0, -5.892e-006
-460.0, -5.842e-006
-459.0, -5.800e-006
-458.0, -5.761e-006
-457.0, -5.716e-006
-456.0, -5.673e-006
-455.0, -5.632e-006
-454.0, -5.593e-006
-453.0, -5.551e-006
-452.0, -5.501e-006
-451.0, -5.454e-006
-450.0, -5.413e-006
-449.0, -5.375e-006
-448.0, -5.339e-006
-447.0, -5.297e-006
-446.0, -5.259e-006
-445.0, -5.231e-006
-444.0, -5.190e-006
-443.0, -5.151e-006
-442.0, -5.108e-006
-441.0, -5.064e-006
-440.0, -5.030e-006
-439.0, -4.992e-006
-438.0, -4.957e-006
-437.0, -4.929e-006
-436.0, -4.892e-006
-435.0, -4.858e-006
-434.0, -4.827e-006
-433.0, -4.792e-006
-432.0, -4.758e-006
-431.0, -4.715e-006
-430.0, -4.679e-006
-429.0, -4.646e-006
-428.0, -4.614e-006
-427.0, -4.583e-006
-426.0, -4.553e-006
-425.0, -4.522e-006
-424.0, -4.495e-006
-423.0, -4.460e-006
-422.0, -4.431e-006
-421.0, -4.400e-006
-420.0, -4.361e-006
-419.0, -4.327e-006
-418.0, -4.295e-006
-417.0, -4.265e-006
-416.0, -4.237e-006
-415.0, -4.203e-006
-414.0, -4.175e-006
-413.0, -4.148e-006
-412.0, -4.111e-006
-411.0, -4.076e-006
-410.0, -4.044e-006
-409.0, -4.014e-006
-408.0, -3.986e-006
-407.0, -3.951e-006
-406.0, -3.923e-006
-405.0, -3.899e-006
-404.0, -3.871e-006
-403.0, -3.844e-006
-402.0, -3.812e-006
-401.0, -3.783e-006
-400.0, -3.762e-006
-399.0, -3.728e-006
-398.0, -3.703e-006
-397.0, -3.680e-006
-396.0, -3.652e-006
-395.0, -3.631e-006
-394.0, -3.602e-006
-393.0, -3.568e-006
-392.0, -3.543e-006
-391.0, -3.511e-006
-390.0, -3.484e-006
-389.0, -3.456e-006
-388.0, -3.428e-006
-387.0, -3.409e-006
-386.0, -3.388e-006
-385.0, -3.365e-006
-384.0, -3.342e-006
-383.0, -3.308e-006
-382.0, -3.280e-006
-381.0, -3.252e-006
-380.0, -3.213e-006
-379.0, -3.182e-006
-378.0, -3.152e-006
-377.0, -3.127e-006
-376.0, -3.108e-006
-375.0, -3.082e-006
-374.0, -3.055e-006
-373.0, -3.038e-006
-372.0, -3.013e-006
-371.0, -2.992e-006
-370.0, -2.970e-006
-369.0, -2.946e-006
-368.0, -2.927e-006
-367.0, -2.903e-006
-366.0, -2.878e-006
-365.0, -2.857e-006
-364.0, -2.830e-006
-363.0, -2.804e-006
-362.0, -2.775e-006
-361.0, -2.747e-006
-360.0, -2.722e-006
-359.0, -2.693e-006
-358.0, -2.668e-006
-357.0, -2.647e-006
-356.0, -2.619e-006
-355.0, -2.599e-006
-354.0, -2.577e-006
-353.0, -2.554e-006
-352.0, -2.532e-006
-351.0, -2.501e-006
-350.0, -2.473e-006
-349.0, -2.451e-006
-348.0, -2.424e-006
-347.0, -2.403e-006
-346.0, -2.377e-006
-345.0, -2.356e-006
-344.0, -2.335e-006
-343.0, -2.307e-006
-342.0, -2.280e-006
-341.0, -2.257e-006
-340.0, -2.227e-006
-339.0, -2.207e-006
-338.0, -2.185e-006
-337.0, -2.167e-006
-336.0, -2.151e-006
-335.0, -2.126e-006
-334.0, -2.100e-006
-333.0, -2.079e-006
-332.0, -2.051e-006
-331.0, -2.024e-006
-330.0, -1.993e-006
-329.0, -1.967e-006
-328.0, -1.947e-006
-327.0, -1.922e-006
-326.0, -1.899e-006
-325.0, -1.878e-006
-324.0, -1.851e-006
-323.0, -1.830e-006
-322.0, -1.805e-006
-321.0, -1.778e-006
-320.0, -1.756e-006
-319.0, -1.727e-006
-318.0, -1.704e-006
-317.0, -1.682e-006
-316.0, -1.655e-006
-315.0, -1.632e-006
-314.0, -1.606e-006
-313.0, -1.580e-006
-312.0, -1.555e-006
-311.0, -1.523e-006
-310.0, -1.496e-006
-309.0, -1.475e-006
-308.0, -1.448e-006
-307.0, -1.430e-006
-306.0, -1.409e-006
-305.0, -1.388e-006
-304.0, -1.367e-006
-303.0, -1.338e-006
-302.0, -1.311e-006
-301.0, -1.288e-006
-300.0, -1.259e-006
-299.0, -1.232e-006
-298.0, -1.205e-006
-297.0, -1.181e-006
-296.0, -1.161e-006
-295.0, -1.134e-006
-294.0, -1.106e-006
-293.0, -1.084e-006
-292.0, -1.056e-006
-291.0, -1.035e-006
-290.0, -1.008e-006
-289.0, -9.827e-007
-288.0, -9.626e-007
-287.0, -9.365e-007
-286.0, -9.099e-007
-285.0, -8.876e-007
-284.0, -8.536e-007
-283.0, -8.270e-007
-282.0, -7.983e-007
-281.0, -7.686e-007
-280.0, -7.455e-007
-279.0, -7.176e-007
-278.0, -6.910e-007
-277.0, -6.762e-007
-276.0, -6.548e-007
-275.0, -6.374e-007
-274.0, -6.138e-007
-273.0, -5.855e-007
-272.0, -5.620e-007
-271.0, -5.332e-007
-270.0, -5.053e-007
-269.0, -4.804e-007
-268.0, -4.482e-007
-267.0, -4.272e-007
-266.0, -4.050e-007
-265.0, -3.806e-007
-264.0, -3.584e-007
-263.0, -3.300e-007
-262.0, -3.060e-007
-261.0, -2.838e-007
-260.0, -2.563e-007
-259.0, -2.363e-007
-258.0, -2.132e-007
-257.0, -1.910e-007
-256.0, -1.696e-007
-255.0, -1.417e-007
-254.0, -1.195e-007
-253.0, -9.460e-008
-252.0, -6.801e-008
-251.0, -4.839e-008
-250.0, -2.136e-008
-249.0, +3.926e-009
-248.0, +2.485e-008
-247.0, +5.275e-008
-246.0, +7.455e-008
-245.0, +9.679e-008
-244.0, +1.247e-007
-243.0, +1.430e-007
-242.0, +1.674e-007
-241.0, +1.940e-007
-240.0, +2.149e-007
-239.0, +2.424e-007
-238.0, +2.677e-007
-237.0, +2.886e-007
-236.0, +3.161e-007
-235.0, +3.353e-007
-234.0, +3.544e-007
-233.0, +3.789e-007
-232.0, +4.002e-007
-231.0, +4.277e-007
-230.0, +4.525e-007
-229.0, +4.739e-007
-228.0, +4.974e-007
-227.0, +5.153e-007
-226.0, +5.328e-007
-225.0, +5.489e-007
-224.0, +5.654e-007
-223.0, +5.907e-007
-222.0, +6.125e-007
-221.0, +6.378e-007
-220.0, +6.648e-007
-219.0, +6.858e-007
-218.0, +7.089e-007
-217.0, +7.281e-007
-216.0, +7.416e-007
-215.0, +7.660e-007
-214.0, +7.847e-007
-213.0, +8.065e-007
-212.0, +8.344e-007
-211.0, +8.575e-007
-210.0, +8.798e-007
-209.0, +9.025e-007
-208.0, +9.147e-007
-207.0, +9.321e-007
-206.0, +9.456e-007
-205.0, +9.613e-007
-204.0, +9.827e-007
-203.0, +1.003e-006
-202.0, +1.028e-006
-201.0, +1.054e-006
-200.0, +1.073e-006
-199.0, +1.099e-006
-198.0, +1.113e-006
-197.0, +1.127e-006
-196.0, +1.147e-006
-195.0, +1.161e-006
-194.0, +1.182e-006
-193.0, +1.205e-006
-192.0, +1.222e-006
-191.0, +1.249e-006
-190.0, +1.270e-006
-189.0, +1.284e-006
-188.0, +1.305e-006
-187.0, +1.313e-006
-186.0, +1.326e-006
-185.0, +1.339e-006
-184.0, +1.351e-006
-183.0, +1.372e-006
-182.0, +1.393e-006
-181.0, +1.409e-006
-180.0, +1.435e-006
-179.0, +1.455e-006
-178.0, +1.475e-006
-177.0, +1.491e-006
-176.0, +1.498e-006
-175.0, +1.512e-006
-174.0, +1.525e-006
-173.0, +1.532e-006
-172.0, +1.553e-006
-171.0, +1.566e-006
-170.0, +1.586e-006
-169.0, +1.607e-006
-168.0, +1.621e-006
-167.0, +1.641e-006
-166.0, +1.660e-006
-165.0, +1.668e-006
-164.0, +1.688e-006
-163.0, +1.697e-006
-162.0, +1.711e-006
-161.0, +1.724e-006
-160.0, +1.733e-006
-159.0, +1.746e-006
-158.0, +1.754e-006
-157.0, +1.761e-006
-156.0, +1.780e-006
-155.0, +1.794e-006
-154.0, +1.810e-006
-153.0, +1.829e-006
-152.0, +1.845e-006
-151.0, +1.866e-006
-150.0, +1.883e-006
-149.0, +1.891e-006
-148.0, +1.905e-006
-147.0, +1.913e-006
-146.0, +1.922e-006
-145.0, +1.930e-006
-144.0, +1.938e-006
-143.0, +1.956e-006
-142.0, +1.970e-006
-141.0, +1.984e-006
-140.0, +2.003e-006
-139.0, +2.016e-006
-138.0, +2.029e-006
-137.0, +2.042e-006
-136.0, +2.051e-006
-135.0, +2.063e-006
-134.0, +2.070e-006
-133.0, +2.078e-006
-132.0, +2.091e-006
-131.0, +2.100e-006
-130.0, +2.113e-006
-129.0, +2.122e-006
-128.0, +2.129e-006
-127.0, +2.137e-006
-126.0, +2.143e-006
-125.0, +2.150e-006
-124.0, +2.168e-006
-123.0, +2.181e-006
-122.0, +2.196e-006
-121.0, +2.211e-006
-120.0, +2.225e-006
-119.0, +2.244e-006
-118.0, +2.253e-006
-117.0, +2.260e-006
-116.0, +2.267e-006
-115.0, +2.274e-006
-114.0, +2.281e-006
-113.0, +2.290e-006
-112.0, +2.294e-006
-111.0, +2.311e-006
-110.0, +2.320e-006
-109.0, +2.331e-006
-108.0, +2.344e-006
-107.0, +2.354e-006
-106.0, +2.365e-006
-105.0, +2.376e-006
-104.0, +2.379e-006
-103.0, +2.393e-006
-102.0, +2.403e-006
-101.0, +2.410e-006
-100.0, +2.425e-006
-99.0, +2.432e-006
-98.0, +2.441e-006
-97.0, +2.450e-006
-96.0, +2.456e-006
-95.0, +2.464e-006
-94.0, +2.471e-006
-93.0, +2.473e-006
-92.0, +2.486e-006
-91.0, +2.492e-006
-90.0, +2.501e-006
-89.0, +2.507e-006
-88.0, +2.509e-006
-87.0, +2.516e-006
-86.0, +2.522e-006
-85.0, +2.523e-006
-84.0, +2.537e-006
-83.0, +2.543e-006
-82.0, +2.556e-006
-81.0, +2.571e-006
-80.0, +2.582e-006
-79.0, +2.597e-006
-78.0, +2.610e-006
-77.0, +2.617e-006
-76.0, +2.633e-006
-75.0, +2.638e-006
-74.0, +2.647e-006
-73.0, +2.656e-006
-72.0, +2.663e-006
-71.0, +2.672e-006
-70.0, +2.679e-006
-69.0, +2.681e-006
-68.0, +2.693e-006
-67.0, +2.695e-006
-66.0, +2.703e-006
-65.0, +2.712e-006
-64.0, +2.719e-006
-63.0, +2.736e-006
-62.0, +2.749e-006
-61.0, +2.758e-006
-60.0, +2.776e-006
-59.0, +2.788e-006
-58.0, +2.800e-006
-57.0, +2.812e-006
-56.0, +2.816e-006
-55.0, +2.829e-006
-54.0, +2.841e-006
-53.0, +2.848e-006
-52.0, +2.863e-006
-51.0, +2.871e-006
-50.0, +2.884e-006
-49.0, +2.896e-006
-48.0, +2.902e-006
-47.0, +2.911e-006
-46.0, +2.918e-006
-45.0, +2.924e-006
-44.0, +2.943e-006
-43.0, +2.958e-006
-42.0, +2.976e-006
-41.0, +2.992e-006
-40.0, +3.009e-006
-39.0, +3.030e-006
-38.0, +3.046e-006
-37.0, +3.053e-006
-36.0, +3.067e-006
-35.0, +3.078e-006
-34.0, +3.094e-006
-33.0, +3.112e-006
-32.0, +3.128e-006
-31.0, +3.151e-006
-30.0, +3.172e-006
-29.0, +3.190e-006
-28.0, +3.210e-006
-27.0, +3.227e-006
-26.0, +3.242e-006
-25.0, +3.258e-006
-24.0, +3.271e-006
-23.0, +3.295e-006
-22.0, +3.316e-006
-21.0, +3.339e-006
-20.0, +3.366e-006
-19.0, +3.393e-006
-18.0, +3.416e-006
-17.0, +3.440e-006
-16.0, +3.458e-006
-15.0, +3.484e-006
-14.0, +3.510e-006
-13.0, +3.536e-006
-12.0, +3.565e-006
-11.0, +3.593e-006
-10.0, +3.625e-006
-9.0, +3.655e-006
-8.0, +3.682e-006
-7.0, +3.713e-006
-6.0, +3.743e-006
-5.0, +3.772e-006
-4.0, +3.813e-006
-3.0, +3.852e-006
-2.0, +3.898e-006
-1.0, +3.946e-006
0.0, +3.996e-006
1.0, +4.047e-006
2.0, +4.099e-006
3.0, +4.141e-006
4.0, +4.191e-006
5.0, +4.234e-006
6.0, +4.282e-006
7.0, +4.324e-006
8.0, +4.367e-006
9.0, +4.419e-006
10.0, +4.475e-006
11.0, +4.526e-006
12.0, +4.585e-006
13.0, +4.635e-006
14.0, +4.690e-006
15.0, +4.746e-006
16.0, +4.804e-006
17.0, +4.868e-006
18.0, +4.937e-006
19.0, +5.002e-006
20.0, +5.078e-006
21.0, +5.152e-006
22.0, +5.226e-006
23.0, +5.300e-006
24.0, +5.375e-006
25.0, +5.450e-006
26.0, +5.532e-006
27.0, +5.617e-006
28.0, +5.709e-006
29.0, +5.800e-006
30.0, +5.896e-006
31.0, +5.990e-006
32.0, +6.085e-006
33.0, +6.177e-006
34.0, +6.270e-006
35.0, +6.366e-006
36.0, +6.474e-006
37.0, +6.578e-006
38.0, +6.694e-006
39.0, +6.811e-006
40.0, +6.934e-006
41.0, +7.057e-006
42.0, +7.178e-006
43.0, +7.292e-006
44.0, +7.414e-006
45.0, +7.533e-006
46.0, +7.658e-006
47.0, +7.788e-006
48.0, +7.920e-006
49.0, +8.066e-006
50.0, +8.212e-006
51.0, +8.354e-006
52.0, +8.499e-006
53.0, +8.639e-006
54.0, +8.778e-006
55.0, +8.920e-006
56.0, +9.059e-006
57.0, +9.213e-006
58.0, +9.367e-006
59.0, +9.521e-006
60.0, +9.685e-006
61.0, +9.845e-006
62.0, +1.000e-005
63.0, +1.015e-005
64.0, +1.030e-005
65.0, +1.045e-005
66.0, +1.060e-005
67.0, +1.076e-005
68.0, +1.092e-005
69.0, +1.108e-005
70.0, +1.125e-005
71.0, +1.142e-005
72.0, +1.157e-005
73.0, +1.173e-005
74.0, +1.187e-005
75.0, +1.201e-005
76.0, +1.216e-005
77.0, +1.231e-005
78.0, +1.245e-005
79.0, +1.260e-005
80.0, +1.275e-005
81.0, +1.290e-005
82.0, +1.304e-005
83.0, +1.317e-005
84.0, +1.330e-005
85.0, +1.342e-005
86.0, +1.355e-005
87.0, +1.367e-005
88.0, +1.379e-005
89.0, +1.391e-005
90.0, +1.404e-005
91.0, +1.415e-005
92.0, +1.426e-005
93.0, +1.436e-005
94.0, +1.445e-005
95.0, +1.454e-005
96.0, +1.463e-005
97.0, +1.471e-005
98.0, +1.480e-005
99.0, +1.488e-005
100.0, +1.496e-005
101.0, +1.503e-005
102.0, +1.510e-005
103.0, +1.515e-005
104.0, +1.520e-005
105.0, +1.525e-005
106.0, +1.529e-005
107.0, +1.532e-005
108.0, +1.537e-005
109.0, +1.541e-005
110.0, +1.544e-005
111.0, +1.547e-005
112.0, +1.549e-005
113.0, +1.551e-005
114.0, +1.552e-005
115.0, +1.552e-005
116.0, +1.552e-005
117.0, +1.552e-005
118.0, +1.552e-005
119.0, +1.552e-005
120.0, +1.551e-005
121.0, +1.551e-005
122.0, +1.549e-005
123.0, +1.546e-005
124.0, +1.544e-005
125.0, +1.541e-005
126.0, +1.538e-005
127.0, +1.535e-005
128.0, +1.532e-005
129.0, +1.530e-005
130.0, +1.527e-005
131.0, +1.523e-005
132.0, +1.519e-005
133.0, +1.514e-005
134.0, +1.510e-005
135.0, +1.505e-005
136.0, +1.500e-005
137.0, +1.496e-005
138.0, +1.491e-005
139.0, +1.487e-005
140.0, +1.482e-005
141.0, +1.477e-005
142.0, +1.472e-005
143.0, +1.467e-005
144.0, +1.460e-005
145.0, +1.455e-005
146.0, +1.449e-005
147.0, +1.444e-005
148.0, +1.439e-005
149.0, +1.434e-005
150.0, +1.429e-005
151.0, +1.424e-005
152.0, +1.418e-005
153.0, +1.413e-005
154.0, +1.407e-005
155.0, +1.401e-005
156.0, +1.396e-005
157.0, +1.390e-005
158.0, +1.385e-005
159.0, +1.380e-005
160.0, +1.375e-005
161.0, +1.371e-005
162.0, +1.366e-005
163.0, +1.360e-005
164.0, +1.355e-005
165.0, +1.349e-005
166.0, +1.344e-005
167.0, +1.339e-005
168.0, +1.334e-005
169.0, +1.330e-005
170.0, +1.325e-005
171.0, +1.320e-005
172.0, +1.316e-005
173.0, +1.311e-005
174.0, +1.306e-005
175.0, +1.301e-005
176.0, +1.296e-005
177.0, +1.292e-005
178.0, +1.288e-005
179.0, +1.284e-005
180.0, +1.280e-005
181.0, +1.276e-005
182.0, +1.272e-005
183.0, +1.268e-005
184.0, +1.263e-005
185.0, +1.259e-005
186.0, +1.256e-005
187.0, +1.252e-005
188.0, +1.249e-005
189.0, +1.245e-005
190.0, +1.241e-005
191.0, +1.238e-005
192.0, +1.234e-005
193.0, +1.231e-005
194.0, +1.227e-005
195.0, +1.223e-005
196.0, +1.220e-005
197.0, +1.217e-005
198.0, +1.214e-005
199.0, +1.212e-005
200.0, +1.209e-005
201.0, +1.206e-005
202.0, +1.203e-005
203.0, +1.199e-005
204.0, +1.197e-005
205.0, +1.194e-005
206.0, +1.191e-005
207.0, +1.188e-005
208.0, +1.186e-005
209.0, +1.184e-005
210.0, +1.182e-005
211.0, +1.179e-005
212.0, +1.176e-005
213.0, +1.173e-005
214.0, +1.170e-005
215.0, +1.168e-005
216.0, +1.165e-005
217.0, +1.163e-005
218.0, +1.161e-005
219.0, +1.158e-005
220.0, +1.157e-005
221.0, +1.155e-005
222.0, +1.153e-005
223.0, +1.150e-005
224.0, +1.148e-005
225.0, +1.146e-005
226.0, +1.144e-005
227.0, +1.142e-005
228.0, +1.141e-005
229.0, +1.139e-005
230.0, +1.137e-005
231.0, +1.136e-005
232.0, +1.133e-005
233.0, +1.132e-005
234.0, +1.130e-005
235.0, +1.128e-005
236.0, +1.127e-005
237.0, +1.125e-005
238.0, +1.124e-005
239.0, +1.123e-005
240.0, +1.121e-005
241.0, +1.119e-005
242.0, +1.117e-005
243.0, +1.115e-005
244.0, +1.113e-005
245.0, +1.112e-005
246.0, +1.110e-005
247.0, +1.110e-005
248.0, +1.109e-005
249.0, +1.108e-005
250.0, +1.107e-005
251.0, +1.106e-005
252.0, +1.106e-005
253.0, +1.104e-005
254.0, +1.102e-005
255.0, +1.101e-005
256.0, +1.099e-005
257.0, +1.098e-005
258.0, +1.097e-005
259.0, +1.095e-005
260.0, +1.095e-005
261.0, +1.094e-005
262.0, +1.093e-005
263.0, +1.092e-005
264.0, +1.090e-005
265.0, +1.089e-005
266.0, +1.088e-005
267.0, +1.087e-005
268.0, +1.087e-005
269.0, +1.086e-005
270.0, +1.085e-005
271.0, +1.085e-005
272.0, +1.083e-005
273.0, +1.082e-005
274.0, +1.080e-005
275.0, +1.078e-005
276.0, +1.077e-005
277.0, +1.076e-005
278.0, +1.075e-005
279.0, +1.075e-005
280.0, +1.074e-005
281.0, +1.074e-005
282.0, +1.073e-005
283.0, +1.072e-005
284.0, +1.071e-005
285.0, +1.070e-005
286.0, +1.070e-005
287.0, +1.069e-005
288.0, +1.069e-005
289.0, +1.069e-005
290.0, +1.068e-005
291.0, +1.068e-005
292.0, +1.067e-005
293.0, +1.066e-005
294.0, +1.065e-005
295.0, +1.064e-005
296.0, +1.063e-005
297.0, +1.063e-005
298.0, +1.062e-005
299.0, +1.063e-005
300.0, +1.064e-005
*
**
