# Supplementary material for: DFT and CV data of 4-phenyl-substituted dichloro(bis{2-[1-(phenyl)-1H-1,2,3-triazol-4-yl-κN3]pyridine-κN})iron(II) coordination compounds
Source: Data Brief. 2018 Oct 27;21:1458–71. doi: 10.1016/j.dib.2018.10.085 (PMC6234228; doi:10.1016/j.dib.2018.10.085)
Supplement: Supplementary file 4 — Supplementary material. [file mmc4.zip › Fe_CV_raw_data/FeL4-2/BACK1.TXT]

Date: 11-Apr-2017
Time: 11:01:39
Label: 
Cyclic Voltammetry

Exp. Conditions:
Init E (mV) = 0
High E (mV) = 1500
Low E (mV) = -2000
Init P/N = P
V (mV/sec) = 100
Number of Segments = 3
Sample Interval (mV) = 2
Quiet Time (sec) = 2
Sensitivity (A/V) = 1E-5

3 Sets of Data
Total Number of Data Points = 4250
##
Potential (mV), Current (A)

Segment = 1
Positive
Number of Data Points = 750
#
2.0, +4.783e-007
4.0, +4.963e-007
6.0, +5.212e-007
8.0, +5.397e-007
10.0, +5.624e-007
12.0, +5.894e-007
14.0, +6.112e-007
16.0, +6.339e-007
18.0, +6.561e-007
20.0, +6.771e-007
22.0, +6.975e-007
24.0, +7.150e-007
26.0, +7.289e-007
28.0, +7.438e-007
30.0, +7.625e-007
32.0, +7.782e-007
34.0, +7.983e-007
36.0, +8.187e-007
38.0, +8.362e-007
40.0, +8.562e-007
42.0, +8.763e-007
44.0, +8.907e-007
46.0, +9.033e-007
48.0, +9.155e-007
50.0, +9.295e-007
52.0, +9.426e-007
54.0, +9.504e-007
56.0, +9.635e-007
58.0, +9.796e-007
60.0, +1.000e-006
62.0, +1.017e-006
64.0, +1.033e-006
66.0, +1.053e-006
68.0, +1.074e-006
70.0, +1.089e-006
72.0, +1.102e-006
74.0, +1.115e-006
76.0, +1.128e-006
78.0, +1.142e-006
80.0, +1.155e-006
82.0, +1.170e-006
84.0, +1.189e-006
86.0, +1.209e-006
88.0, +1.224e-006
90.0, +1.241e-006
92.0, +1.260e-006
94.0, +1.275e-006
96.0, +1.288e-006
98.0, +1.298e-006
100.0, +1.312e-006
102.0, +1.326e-006
104.0, +1.338e-006
106.0, +1.346e-006
108.0, +1.359e-006
110.0, +1.375e-006
112.0, +1.392e-006
114.0, +1.406e-006
116.0, +1.420e-006
118.0, +1.435e-006
120.0, +1.454e-006
122.0, +1.469e-006
124.0, +1.481e-006
126.0, +1.491e-006
128.0, +1.499e-006
130.0, +1.509e-006
132.0, +1.522e-006
134.0, +1.530e-006
136.0, +1.537e-006
138.0, +1.543e-006
140.0, +1.552e-006
142.0, +1.561e-006
144.0, +1.574e-006
146.0, +1.587e-006
148.0, +1.601e-006
150.0, +1.616e-006
152.0, +1.631e-006
154.0, +1.646e-006
156.0, +1.663e-006
158.0, +1.675e-006
160.0, +1.682e-006
162.0, +1.689e-006
164.0, +1.696e-006
166.0, +1.702e-006
168.0, +1.708e-006
170.0, +1.711e-006
172.0, +1.718e-006
174.0, +1.725e-006
176.0, +1.732e-006
178.0, +1.739e-006
180.0, +1.746e-006
182.0, +1.753e-006
184.0, +1.760e-006
186.0, +1.767e-006
188.0, +1.775e-006
190.0, +1.786e-006
192.0, +1.798e-006
194.0, +1.811e-006
196.0, +1.825e-006
198.0, +1.835e-006
200.0, +1.843e-006
202.0, +1.849e-006
204.0, +1.856e-006
206.0, +1.863e-006
208.0, +1.869e-006
210.0, +1.876e-006
212.0, +1.883e-006
214.0, +1.890e-006
216.0, +1.896e-006
218.0, +1.900e-006
220.0, +1.903e-006
222.0, +1.904e-006
224.0, +1.908e-006
226.0, +1.913e-006
228.0, +1.919e-006
230.0, +1.926e-006
232.0, +1.933e-006
234.0, +1.939e-006
236.0, +1.946e-006
238.0, +1.950e-006
240.0, +1.954e-006
242.0, +1.958e-006
244.0, +1.964e-006
246.0, +1.972e-006
248.0, +1.980e-006
250.0, +1.989e-006
252.0, +2.000e-006
254.0, +2.011e-006
256.0, +2.021e-006
258.0, +2.029e-006
260.0, +2.036e-006
262.0, +2.042e-006
264.0, +2.046e-006
266.0, +2.050e-006
268.0, +2.053e-006
270.0, +2.059e-006
272.0, +2.066e-006
274.0, +2.073e-006
276.0, +2.079e-006
278.0, +2.086e-006
280.0, +2.091e-006
282.0, +2.096e-006
284.0, +2.098e-006
286.0, +2.100e-006
288.0, +2.101e-006
290.0, +2.104e-006
292.0, +2.110e-006
294.0, +2.117e-006
296.0, +2.124e-006
298.0, +2.129e-006
300.0, +2.134e-006
302.0, +2.141e-006
304.0, +2.145e-006
306.0, +2.147e-006
308.0, +2.151e-006
310.0, +2.157e-006
312.0, +2.165e-006
314.0, +2.173e-006
316.0, +2.184e-006
318.0, +2.198e-006
320.0, +2.210e-006
322.0, +2.220e-006
324.0, +2.229e-006
326.0, +2.236e-006
328.0, +2.243e-006
330.0, +2.248e-006
332.0, +2.255e-006
334.0, +2.262e-006
336.0, +2.269e-006
338.0, +2.275e-006
340.0, +2.282e-006
342.0, +2.288e-006
344.0, +2.293e-006
346.0, +2.296e-006
348.0, +2.304e-006
350.0, +2.312e-006
352.0, +2.323e-006
354.0, +2.335e-006
356.0, +2.348e-006
358.0, +2.362e-006
360.0, +2.373e-006
362.0, +2.384e-006
364.0, +2.397e-006
366.0, +2.407e-006
368.0, +2.416e-006
370.0, +2.425e-006
372.0, +2.438e-006
374.0, +2.452e-006
376.0, +2.462e-006
378.0, +2.469e-006
380.0, +2.482e-006
382.0, +2.495e-006
384.0, +2.507e-006
386.0, +2.516e-006
388.0, +2.532e-006
390.0, +2.553e-006
392.0, +2.574e-006
394.0, +2.594e-006
396.0, +2.615e-006
398.0, +2.636e-006
400.0, +2.657e-006
402.0, +2.677e-006
404.0, +2.699e-006
406.0, +2.721e-006
408.0, +2.744e-006
410.0, +2.765e-006
412.0, +2.793e-006
414.0, +2.819e-006
416.0, +2.840e-006
418.0, +2.859e-006
420.0, +2.879e-006
422.0, +2.896e-006
424.0, +2.917e-006
426.0, +2.938e-006
428.0, +2.959e-006
430.0, +2.982e-006
432.0, +3.003e-006
434.0, +3.024e-006
436.0, +3.043e-006
438.0, +3.059e-006
440.0, +3.072e-006
442.0, +3.087e-006
444.0, +3.099e-006
446.0, +3.111e-006
448.0, +3.125e-006
450.0, +3.138e-006
452.0, +3.151e-006
454.0, +3.163e-006
456.0, +3.175e-006
458.0, +3.187e-006
460.0, +3.196e-006
462.0, +3.204e-006
464.0, +3.211e-006
466.0, +3.216e-006
468.0, +3.219e-006
470.0, +3.222e-006
472.0, +3.224e-006
474.0, +3.227e-006
476.0, +3.234e-006
478.0, +3.239e-006
480.0, +3.246e-006
482.0, +3.252e-006
484.0, +3.257e-006
486.0, +3.262e-006
488.0, +3.265e-006
490.0, +3.266e-006
492.0, +3.268e-006
494.0, +3.268e-006
496.0, +3.268e-006
498.0, +3.268e-006
500.0, +3.268e-006
502.0, +3.268e-006
504.0, +3.269e-006
506.0, +3.269e-006
508.0, +3.271e-006
510.0, +3.271e-006
512.0, +3.274e-006
514.0, +3.280e-006
516.0, +3.287e-006
518.0, +3.292e-006
520.0, +3.299e-006
522.0, +3.305e-006
524.0, +3.311e-006
526.0, +3.316e-006
528.0, +3.316e-006
530.0, +3.316e-006
532.0, +3.318e-006
534.0, +3.318e-006
536.0, +3.319e-006
538.0, +3.321e-006
540.0, +3.326e-006
542.0, +3.333e-006
544.0, +3.341e-006
546.0, +3.352e-006
548.0, +3.366e-006
550.0, +3.379e-006
552.0, +3.391e-006
554.0, +3.399e-006
556.0, +3.407e-006
558.0, +3.413e-006
560.0, +3.417e-006
562.0, +3.418e-006
564.0, +3.423e-006
566.0, +3.428e-006
568.0, +3.435e-006
570.0, +3.441e-006
572.0, +3.448e-006
574.0, +3.454e-006
576.0, +3.460e-006
578.0, +3.462e-006
580.0, +3.466e-006
582.0, +3.467e-006
584.0, +3.471e-006
586.0, +3.477e-006
588.0, +3.484e-006
590.0, +3.490e-006
592.0, +3.497e-006
594.0, +3.503e-006
596.0, +3.510e-006
598.0, +3.514e-006
600.0, +3.520e-006
602.0, +3.527e-006
604.0, +3.536e-006
606.0, +3.547e-006
608.0, +3.559e-006
610.0, +3.571e-006
612.0, +3.584e-006
614.0, +3.593e-006
616.0, +3.601e-006
618.0, +3.608e-006
620.0, +3.615e-006
622.0, +3.624e-006
624.0, +3.630e-006
626.0, +3.637e-006
628.0, +3.644e-006
630.0, +3.650e-006
632.0, +3.655e-006
634.0, +3.660e-006
636.0, +3.664e-006
638.0, +3.671e-006
640.0, +3.678e-006
642.0, +3.685e-006
644.0, +3.692e-006
646.0, +3.699e-006
648.0, +3.706e-006
650.0, +3.711e-006
652.0, +3.717e-006
654.0, +3.726e-006
656.0, +3.736e-006
658.0, +3.747e-006
660.0, +3.761e-006
662.0, +3.773e-006
664.0, +3.785e-006
666.0, +3.794e-006
668.0, +3.803e-006
670.0, +3.814e-006
672.0, +3.823e-006
674.0, +3.830e-006
676.0, +3.837e-006
678.0, +3.844e-006
680.0, +3.850e-006
682.0, +3.854e-006
684.0, +3.859e-006
686.0, +3.866e-006
688.0, +3.872e-006
690.0, +3.879e-006
692.0, +3.889e-006
694.0, +3.902e-006
696.0, +3.913e-006
698.0, +3.922e-006
700.0, +3.931e-006
702.0, +3.940e-006
704.0, +3.952e-006
706.0, +3.962e-006
708.0, +3.970e-006
710.0, +3.979e-006
712.0, +3.987e-006
714.0, +3.999e-006
716.0, +4.011e-006
718.0, +4.021e-006
720.0, +4.028e-006
722.0, +4.035e-006
724.0, +4.042e-006
726.0, +4.050e-006
728.0, +4.054e-006
730.0, +4.059e-006
732.0, +4.066e-006
734.0, +4.073e-006
736.0, +4.080e-006
738.0, +4.087e-006
740.0, +4.095e-006
742.0, +4.101e-006
744.0, +4.110e-006
746.0, +4.122e-006
748.0, +4.136e-006
750.0, +4.150e-006
752.0, +4.163e-006
754.0, +4.176e-006
756.0, +4.192e-006
758.0, +4.205e-006
760.0, +4.213e-006
762.0, +4.221e-006
764.0, +4.228e-006
766.0, +4.235e-006
768.0, +4.243e-006
770.0, +4.250e-006
772.0, +4.258e-006
774.0, +4.265e-006
776.0, +4.274e-006
778.0, +4.284e-006
780.0, +4.296e-006
782.0, +4.309e-006
784.0, +4.320e-006
786.0, +4.332e-006
788.0, +4.346e-006
790.0, +4.358e-006
792.0, +4.369e-006
794.0, +4.378e-006
796.0, +4.388e-006
798.0, +4.400e-006
800.0, +4.409e-006
802.0, +4.416e-006
804.0, +4.423e-006
806.0, +4.431e-006
808.0, +4.439e-006
810.0, +4.448e-006
812.0, +4.456e-006
814.0, +4.466e-006
816.0, +4.474e-006
818.0, +4.487e-006
820.0, +4.500e-006
822.0, +4.514e-006
824.0, +4.528e-006
826.0, +4.542e-006
828.0, +4.552e-006
830.0, +4.567e-006
832.0, +4.579e-006
834.0, +4.593e-006
836.0, +4.605e-006
838.0, +4.614e-006
840.0, +4.622e-006
842.0, +4.631e-006
844.0, +4.641e-006
846.0, +4.651e-006
848.0, +4.658e-006
850.0, +4.669e-006
852.0, +4.681e-006
854.0, +4.694e-006
856.0, +4.710e-006
858.0, +4.726e-006
860.0, +4.739e-006
862.0, +4.754e-006
864.0, +4.770e-006
866.0, +4.786e-006
868.0, +4.800e-006
870.0, +4.808e-006
872.0, +4.817e-006
874.0, +4.826e-006
876.0, +4.839e-006
878.0, +4.848e-006
880.0, +4.855e-006
882.0, +4.862e-006
884.0, +4.871e-006
886.0, +4.884e-006
888.0, +4.903e-006
890.0, +4.917e-006
892.0, +4.931e-006
894.0, +4.949e-006
896.0, +4.969e-006
898.0, +4.988e-006
900.0, +5.001e-006
902.0, +5.010e-006
904.0, +5.019e-006
906.0, +5.033e-006
908.0, +5.044e-006
910.0, +5.055e-006
912.0, +5.069e-006
914.0, +5.083e-006
916.0, +5.102e-006
918.0, +5.121e-006
920.0, +5.135e-006
922.0, +5.149e-006
924.0, +5.166e-006
926.0, +5.179e-006
928.0, +5.193e-006
930.0, +5.202e-006
932.0, +5.213e-006
934.0, +5.227e-006
936.0, +5.240e-006
938.0, +5.249e-006
940.0, +5.263e-006
942.0, +5.278e-006
944.0, +5.299e-006
946.0, +5.315e-006
948.0, +5.333e-006
950.0, +5.353e-006
952.0, +5.372e-006
954.0, +5.386e-006
956.0, +5.399e-006
958.0, +5.413e-006
960.0, +5.429e-006
962.0, +5.446e-006
964.0, +5.460e-006
966.0, +5.475e-006
968.0, +5.494e-006
970.0, +5.514e-006
972.0, +5.530e-006
974.0, +5.548e-006
976.0, +5.562e-006
978.0, +5.577e-006
980.0, +5.591e-006
982.0, +5.603e-006
984.0, +5.617e-006
986.0, +5.630e-006
988.0, +5.640e-006
990.0, +5.654e-006
992.0, +5.670e-006
994.0, +5.689e-006
996.0, +5.709e-006
998.0, +5.728e-006
1000.0, +5.748e-006
1002.0, +5.767e-006
1004.0, +5.782e-006
1006.0, +5.801e-006
1008.0, +5.816e-006
1010.0, +5.834e-006
1012.0, +5.850e-006
1014.0, +5.867e-006
1016.0, +5.887e-006
1018.0, +5.907e-006
1020.0, +5.928e-006
1022.0, +5.947e-006
1024.0, +5.964e-006
1026.0, +5.978e-006
1028.0, +5.995e-006
1030.0, +6.009e-006
1032.0, +6.024e-006
1034.0, +6.039e-006
1036.0, +6.054e-006
1038.0, +6.074e-006
1040.0, +6.095e-006
1042.0, +6.116e-006
1044.0, +6.137e-006
1046.0, +6.156e-006
1048.0, +6.170e-006
1050.0, +6.186e-006
1052.0, +6.202e-006
1054.0, +6.215e-006
1056.0, +6.223e-006
1058.0, +6.235e-006
1060.0, +6.255e-006
1062.0, +6.276e-006
1064.0, +6.296e-006
1066.0, +6.317e-006
1068.0, +6.338e-006
1070.0, +6.359e-006
1072.0, +6.381e-006
1074.0, +6.396e-006
1076.0, +6.410e-006
1078.0, +6.425e-006
1080.0, +6.445e-006
1082.0, +6.466e-006
1084.0, +6.487e-006
1086.0, +6.510e-006
1088.0, +6.531e-006
1090.0, +6.553e-006
1092.0, +6.576e-006
1094.0, +6.591e-006
1096.0, +6.607e-006
1098.0, +6.629e-006
1100.0, +6.650e-006
1102.0, +6.671e-006
1104.0, +6.695e-006
1106.0, +6.716e-006
1108.0, +6.737e-006
1110.0, +6.762e-006
1112.0, +6.781e-006
1114.0, +6.797e-006
1116.0, +6.819e-006
1118.0, +6.842e-006
1120.0, +6.864e-006
1122.0, +6.892e-006
1124.0, +6.914e-006
1126.0, +6.937e-006
1128.0, +6.964e-006
1130.0, +6.990e-006
1132.0, +7.015e-006
1134.0, +7.042e-006
1136.0, +7.067e-006
1138.0, +7.095e-006
1140.0, +7.122e-006
1142.0, +7.149e-006
1144.0, +7.171e-006
1146.0, +7.193e-006
1148.0, +7.221e-006
1150.0, +7.248e-006
1152.0, +7.276e-006
1154.0, +7.303e-006
1156.0, +7.330e-006
1158.0, +7.359e-006
1160.0, +7.389e-006
1162.0, +7.414e-006
1164.0, +7.439e-006
1166.0, +7.465e-006
1168.0, +7.493e-006
1170.0, +7.515e-006
1172.0, +7.540e-006
1174.0, +7.561e-006
1176.0, +7.578e-006
1178.0, +7.600e-006
1180.0, +7.621e-006
1182.0, +7.642e-006
1184.0, +7.665e-006
1186.0, +7.686e-006
1188.0, +7.707e-006
1190.0, +7.731e-006
1192.0, +7.751e-006
1194.0, +7.766e-006
1196.0, +7.782e-006
1198.0, +7.805e-006
1200.0, +7.826e-006
1202.0, +7.848e-006
1204.0, +7.874e-006
1206.0, +7.894e-006
1208.0, +7.916e-006
1210.0, +7.941e-006
1212.0, +7.958e-006
1214.0, +7.976e-006
1216.0, +7.999e-006
1218.0, +8.020e-006
1220.0, +8.045e-006
1222.0, +8.072e-006
1224.0, +8.097e-006
1226.0, +8.125e-006
1228.0, +8.150e-006
1230.0, +8.174e-006
1232.0, +8.199e-006
1234.0, +8.223e-006
1236.0, +8.249e-006
1238.0, +8.274e-006
1240.0, +8.295e-006
1242.0, +8.317e-006
1244.0, +8.337e-006
1246.0, +8.355e-006
1248.0, +8.378e-006
1250.0, +8.400e-006
1252.0, +8.423e-006
1254.0, +8.451e-006
1256.0, +8.476e-006
1258.0, +8.500e-006
1260.0, +8.531e-006
1262.0, +8.558e-006
1264.0, +8.580e-006
1266.0, +8.606e-006
1268.0, +8.633e-006
1270.0, +8.660e-006
1272.0, +8.687e-006
1274.0, +8.708e-006
1276.0, +8.729e-006
1278.0, +8.752e-006
1280.0, +8.776e-006
1282.0, +8.798e-006
1284.0, +8.824e-006
1286.0, +8.852e-006
1288.0, +8.875e-006
1290.0, +8.902e-006
1292.0, +8.935e-006
1294.0, +8.961e-006
1296.0, +8.989e-006
1298.0, +9.018e-006
1300.0, +9.045e-006
1302.0, +9.074e-006
1304.0, +9.102e-006
1306.0, +9.125e-006
1308.0, +9.156e-006
1310.0, +9.184e-006
1312.0, +9.213e-006
1314.0, +9.241e-006
1316.0, +9.275e-006
1318.0, +9.310e-006
1320.0, +9.344e-006
1322.0, +9.374e-006
1324.0, +9.406e-006
1326.0, +9.435e-006
1328.0, +9.466e-006
1330.0, +9.493e-006
1332.0, +9.517e-006
1334.0, +9.550e-006
1336.0, +9.581e-006
1338.0, +9.611e-006
1340.0, +9.644e-006
1342.0, +9.675e-006
1344.0, +9.711e-006
1346.0, +9.750e-006
1348.0, +9.784e-006
1350.0, +9.816e-006
1352.0, +9.851e-006
1354.0, +9.883e-006
1356.0, +9.923e-006
1358.0, +9.960e-006
1360.0, +9.995e-006
1362.0, +1.003e-005
1364.0, +1.007e-005
1366.0, +1.011e-005
1368.0, +1.015e-005
1370.0, +1.019e-005
1372.0, +1.023e-005
1374.0, +1.026e-005
1376.0, +1.031e-005
1378.0, +1.035e-005
1380.0, +1.038e-005
1382.0, +1.043e-005
1384.0, +1.047e-005
1386.0, +1.051e-005
1388.0, +1.056e-005
1390.0, +1.060e-005
1392.0, +1.064e-005
1394.0, +1.069e-005
1396.0, +1.074e-005
1398.0, +1.078e-005
1400.0, +1.083e-005
1402.0, +1.088e-005
1404.0, +1.093e-005
1406.0, +1.097e-005
1408.0, +1.102e-005
1410.0, +1.107e-005
1412.0, +1.112e-005
1414.0, +1.117e-005
1416.0, +1.122e-005
1418.0, +1.127e-005
1420.0, +1.132e-005
1422.0, +1.137e-005
1424.0, +1.143e-005
1426.0, +1.148e-005
1428.0, +1.155e-005
1430.0, +1.160e-005
1432.0, +1.166e-005
1434.0, +1.172e-005
1436.0, +1.178e-005
1438.0, +1.183e-005
1440.0, +1.189e-005
1442.0, +1.195e-005
1444.0, +1.201e-005
1446.0, +1.207e-005
1448.0, +1.214e-005
1450.0, +1.220e-005
1452.0, +1.227e-005
1454.0, +1.234e-005
1456.0, +1.241e-005
1458.0, +1.248e-005
1460.0, +1.256e-005
1462.0, +1.263e-005
1464.0, +1.271e-005
1466.0, +1.278e-005
1468.0, +1.286e-005
1470.0, +1.294e-005
1472.0, +1.301e-005
1474.0, +1.310e-005
1476.0, +1.318e-005
1478.0, +1.327e-005
1480.0, +1.335e-005
1482.0, +1.345e-005
1484.0, +1.354e-005
1486.0, +1.364e-005
1488.0, +1.373e-005
1490.0, +1.383e-005
1492.0, +1.393e-005
1494.0, +1.403e-005
1496.0, +1.413e-005
1498.0, +1.424e-005
1500.0, +1.435e-005
*
Segment = 2
Negative
Number of Data Points = 1750
#
1498.0, +1.302e-005
1496.0, +1.249e-005
1494.0, +1.209e-005
1492.0, +1.171e-005
1490.0, +1.132e-005
1488.0, +1.097e-005
1486.0, +1.065e-005
1484.0, +1.035e-005
1482.0, +1.007e-005
1480.0, +9.811e-006
1478.0, +9.565e-006
1476.0, +9.335e-006
1474.0, +9.114e-006
1472.0, +8.911e-006
1470.0, +8.714e-006
1468.0, +8.521e-006
1466.0, +8.337e-006
1464.0, +8.167e-006
1462.0, +8.000e-006
1460.0, +7.842e-006
1458.0, +7.684e-006
1456.0, +7.540e-006
1454.0, +7.399e-006
1452.0, +7.268e-006
1450.0, +7.138e-006
1448.0, +7.012e-006
1446.0, +6.891e-006
1444.0, +6.777e-006
1442.0, +6.665e-006
1440.0, +6.559e-006
1438.0, +6.452e-006
1436.0, +6.348e-006
1434.0, +6.251e-006
1432.0, +6.156e-006
1430.0, +6.066e-006
1428.0, +5.974e-006
1426.0, +5.885e-006
1424.0, +5.801e-006
1422.0, +5.722e-006
1420.0, +5.643e-006
1418.0, +5.563e-006
1416.0, +5.483e-006
1414.0, +5.409e-006
1412.0, +5.338e-006
1410.0, +5.264e-006
1408.0, +5.191e-006
1406.0, +5.117e-006
1404.0, +5.048e-006
1402.0, +4.987e-006
1400.0, +4.923e-006
1398.0, +4.859e-006
1396.0, +4.801e-006
1394.0, +4.744e-006
1392.0, +4.688e-006
1390.0, +4.631e-006
1388.0, +4.576e-006
1386.0, +4.523e-006
1384.0, +4.469e-006
1382.0, +4.413e-006
1380.0, +4.359e-006
1378.0, +4.313e-006
1376.0, +4.263e-006
1374.0, +4.209e-006
1372.0, +4.160e-006
1370.0, +4.116e-006
1368.0, +4.074e-006
1366.0, +4.027e-006
1364.0, +3.980e-006
1362.0, +3.939e-006
1360.0, +3.898e-006
1358.0, +3.852e-006
1356.0, +3.805e-006
1354.0, +3.763e-006
1352.0, +3.725e-006
1350.0, +3.680e-006
1348.0, +3.637e-006
1346.0, +3.595e-006
1344.0, +3.560e-006
1342.0, +3.523e-006
1340.0, +3.479e-006
1338.0, +3.437e-006
1336.0, +3.401e-006
1334.0, +3.366e-006
1332.0, +3.332e-006
1330.0, +3.297e-006
1328.0, +3.261e-006
1326.0, +3.229e-006
1324.0, +3.194e-006
1322.0, +3.164e-006
1320.0, +3.129e-006
1318.0, +3.095e-006
1316.0, +3.054e-006
1314.0, +3.020e-006
1312.0, +2.986e-006
1310.0, +2.958e-006
1308.0, +2.925e-006
1306.0, +2.896e-006
1304.0, +2.866e-006
1302.0, +2.839e-006
1300.0, +2.806e-006
1298.0, +2.778e-006
1296.0, +2.747e-006
1294.0, +2.716e-006
1292.0, +2.687e-006
1290.0, +2.654e-006
1288.0, +2.625e-006
1286.0, +2.596e-006
1284.0, +2.568e-006
1282.0, +2.542e-006
1280.0, +2.514e-006
1278.0, +2.488e-006
1276.0, +2.466e-006
1274.0, +2.444e-006
1272.0, +2.420e-006
1270.0, +2.393e-006
1268.0, +2.366e-006
1266.0, +2.340e-006
1264.0, +2.313e-006
1262.0, +2.287e-006
1260.0, +2.255e-006
1258.0, +2.229e-006
1256.0, +2.206e-006
1254.0, +2.179e-006
1252.0, +2.156e-006
1250.0, +2.131e-006
1248.0, +2.108e-006
1246.0, +2.090e-006
1244.0, +2.070e-006
1242.0, +2.045e-006
1240.0, +2.023e-006
1238.0, +1.998e-006
1236.0, +1.974e-006
1234.0, +1.948e-006
1232.0, +1.924e-006
1230.0, +1.903e-006
1228.0, +1.886e-006
1226.0, +1.862e-006
1224.0, +1.839e-006
1222.0, +1.818e-006
1220.0, +1.797e-006
1218.0, +1.775e-006
1216.0, +1.754e-006
1214.0, +1.734e-006
1212.0, +1.716e-006
1210.0, +1.702e-006
1208.0, +1.684e-006
1206.0, +1.661e-006
1204.0, +1.640e-006
1202.0, +1.619e-006
1200.0, +1.593e-006
1198.0, +1.572e-006
1196.0, +1.551e-006
1194.0, +1.532e-006
1192.0, +1.519e-006
1190.0, +1.505e-006
1188.0, +1.488e-006
1186.0, +1.472e-006
1184.0, +1.454e-006
1182.0, +1.433e-006
1180.0, +1.413e-006
1178.0, +1.393e-006
1176.0, +1.372e-006
1174.0, +1.355e-006
1172.0, +1.339e-006
1170.0, +1.325e-006
1168.0, +1.311e-006
1166.0, +1.294e-006
1164.0, +1.279e-006
1162.0, +1.262e-006
1160.0, +1.243e-006
1158.0, +1.224e-006
1156.0, +1.204e-006
1154.0, +1.184e-006
1152.0, +1.165e-006
1150.0, +1.151e-006
1148.0, +1.134e-006
1146.0, +1.119e-006
1144.0, +1.104e-006
1142.0, +1.092e-006
1140.0, +1.076e-006
1138.0, +1.056e-006
1136.0, +1.036e-006
1134.0, +1.020e-006
1132.0, +1.001e-006
1130.0, +9.805e-007
1128.0, +9.617e-007
1126.0, +9.491e-007
1124.0, +9.399e-007
1122.0, +9.273e-007
1120.0, +9.133e-007
1118.0, +9.029e-007
1116.0, +8.911e-007
1114.0, +8.767e-007
1112.0, +8.597e-007
1110.0, +8.401e-007
1108.0, +8.244e-007
1106.0, +8.096e-007
1104.0, +7.921e-007
1102.0, +7.760e-007
1100.0, +7.625e-007
1098.0, +7.516e-007
1096.0, +7.420e-007
1094.0, +7.289e-007
1092.0, +7.159e-007
1090.0, +7.063e-007
1088.0, +6.984e-007
1086.0, +6.836e-007
1084.0, +6.657e-007
1082.0, +6.483e-007
1080.0, +6.335e-007
1078.0, +6.195e-007
1076.0, +6.038e-007
1074.0, +5.855e-007
1072.0, +5.729e-007
1070.0, +5.628e-007
1068.0, +5.545e-007
1066.0, +5.476e-007
1064.0, +5.349e-007
1062.0, +5.232e-007
1060.0, +5.144e-007
1058.0, +5.070e-007
1056.0, +4.996e-007
1054.0, +4.852e-007
1052.0, +4.669e-007
1050.0, +4.521e-007
1048.0, +4.381e-007
1046.0, +4.242e-007
1044.0, +4.102e-007
1042.0, +3.928e-007
1040.0, +3.806e-007
1038.0, +3.710e-007
1036.0, +3.636e-007
1034.0, +3.566e-007
1032.0, +3.483e-007
1030.0, +3.344e-007
1028.0, +3.248e-007
1026.0, +3.169e-007
1024.0, +3.100e-007
1022.0, +2.999e-007
1020.0, +2.877e-007
1018.0, +2.707e-007
1016.0, +2.581e-007
1014.0, +2.437e-007
1012.0, +2.298e-007
1010.0, +2.158e-007
1008.0, +2.045e-007
1006.0, +1.914e-007
1004.0, +1.827e-007
1002.0, +1.748e-007
1000.0, +1.678e-007
998.0, +1.604e-007
996.0, +1.535e-007
994.0, +1.456e-007
992.0, +1.386e-007
990.0, +1.308e-007
988.0, +1.234e-007
986.0, +1.164e-007
984.0, +1.090e-007
982.0, +9.635e-008
980.0, +8.196e-008
978.0, +6.539e-008
976.0, +5.144e-008
974.0, +3.749e-008
972.0, +2.354e-008
970.0, +1.046e-008
968.0, -1.308e-009
966.0, -1.264e-008
964.0, -1.875e-008
962.0, -2.529e-008
960.0, -3.226e-008
958.0, -3.924e-008
956.0, -4.665e-008
954.0, -5.144e-008
952.0, -5.711e-008
950.0, -6.365e-008
948.0, -7.019e-008
946.0, -7.717e-008
944.0, -8.545e-008
942.0, -9.635e-008
940.0, -1.077e-007
938.0, -1.160e-007
936.0, -1.256e-007
934.0, -1.391e-007
932.0, -1.522e-007
930.0, -1.648e-007
928.0, -1.744e-007
926.0, -1.827e-007
924.0, -1.940e-007
922.0, -2.049e-007
920.0, -2.119e-007
918.0, -2.197e-007
916.0, -2.267e-007
914.0, -2.337e-007
912.0, -2.411e-007
910.0, -2.463e-007
908.0, -2.524e-007
906.0, -2.594e-007
904.0, -2.659e-007
902.0, -2.729e-007
900.0, -2.803e-007
898.0, -2.890e-007
896.0, -2.986e-007
894.0, -3.074e-007
892.0, -3.152e-007
890.0, -3.226e-007
888.0, -3.300e-007
886.0, -3.414e-007
884.0, -3.514e-007
882.0, -3.601e-007
880.0, -3.688e-007
878.0, -3.806e-007
876.0, -3.937e-007
874.0, -4.054e-007
872.0, -4.142e-007
870.0, -4.229e-007
868.0, -4.307e-007
866.0, -4.368e-007
864.0, -4.395e-007
862.0, -4.438e-007
860.0, -4.508e-007
858.0, -4.565e-007
856.0, -4.626e-007
854.0, -4.695e-007
852.0, -4.769e-007
850.0, -4.865e-007
848.0, -4.939e-007
846.0, -5.057e-007
844.0, -5.166e-007
842.0, -5.288e-007
840.0, -5.419e-007
838.0, -5.554e-007
836.0, -5.668e-007
834.0, -5.768e-007
832.0, -5.807e-007
830.0, -5.877e-007
828.0, -5.933e-007
826.0, -5.995e-007
824.0, -6.064e-007
822.0, -6.134e-007
820.0, -6.204e-007
818.0, -6.274e-007
816.0, -6.322e-007
814.0, -6.361e-007
812.0, -6.391e-007
810.0, -6.409e-007
808.0, -6.470e-007
806.0, -6.531e-007
804.0, -6.592e-007
802.0, -6.662e-007
800.0, -6.749e-007
798.0, -6.827e-007
796.0, -6.932e-007
794.0, -6.993e-007
792.0, -7.063e-007
790.0, -7.145e-007
788.0, -7.215e-007
786.0, -7.272e-007
784.0, -7.333e-007
782.0, -7.372e-007
780.0, -7.424e-007
778.0, -7.499e-007
776.0, -7.568e-007
774.0, -7.682e-007
772.0, -7.813e-007
770.0, -7.926e-007
768.0, -8.044e-007
766.0, -8.148e-007
764.0, -8.222e-007
762.0, -8.288e-007
760.0, -8.314e-007
758.0, -8.336e-007
756.0, -8.379e-007
754.0, -8.436e-007
752.0, -8.497e-007
750.0, -8.558e-007
748.0, -8.628e-007
746.0, -8.698e-007
744.0, -8.763e-007
742.0, -8.837e-007
740.0, -8.898e-007
738.0, -8.968e-007
736.0, -9.046e-007
734.0, -9.120e-007
732.0, -9.225e-007
730.0, -9.338e-007
728.0, -9.439e-007
726.0, -9.530e-007
724.0, -9.609e-007
722.0, -9.678e-007
720.0, -9.744e-007
718.0, -9.787e-007
716.0, -9.844e-007
714.0, -9.905e-007
712.0, -9.957e-007
710.0, -1.002e-006
708.0, -1.008e-006
706.0, -1.015e-006
704.0, -1.021e-006
702.0, -1.024e-006
700.0, -1.025e-006
698.0, -1.028e-006
696.0, -1.030e-006
694.0, -1.036e-006
692.0, -1.042e-006
690.0, -1.048e-006
688.0, -1.055e-006
686.0, -1.062e-006
684.0, -1.068e-006
682.0, -1.074e-006
680.0, -1.078e-006
678.0, -1.085e-006
676.0, -1.092e-006
674.0, -1.098e-006
672.0, -1.105e-006
670.0, -1.113e-006
668.0, -1.122e-006
666.0, -1.130e-006
664.0, -1.137e-006
662.0, -1.144e-006
660.0, -1.152e-006
658.0, -1.159e-006
656.0, -1.164e-006
654.0, -1.172e-006
652.0, -1.179e-006
650.0, -1.186e-006
648.0, -1.192e-006
646.0, -1.200e-006
644.0, -1.207e-006
642.0, -1.214e-006
640.0, -1.218e-006
638.0, -1.221e-006
636.0, -1.223e-006
634.0, -1.224e-006
632.0, -1.226e-006
630.0, -1.231e-006
628.0, -1.236e-006
626.0, -1.241e-006
624.0, -1.248e-006
622.0, -1.255e-006
620.0, -1.263e-006
618.0, -1.268e-006
616.0, -1.270e-006
614.0, -1.277e-006
612.0, -1.281e-006
610.0, -1.287e-006
608.0, -1.293e-006
606.0, -1.301e-006
604.0, -1.314e-006
602.0, -1.325e-006
600.0, -1.334e-006
598.0, -1.345e-006
596.0, -1.354e-006
594.0, -1.361e-006
592.0, -1.365e-006
590.0, -1.366e-006
588.0, -1.369e-006
586.0, -1.370e-006
584.0, -1.373e-006
582.0, -1.377e-006
580.0, -1.380e-006
578.0, -1.385e-006
576.0, -1.392e-006
574.0, -1.399e-006
572.0, -1.405e-006
570.0, -1.409e-006
568.0, -1.412e-006
566.0, -1.417e-006
564.0, -1.418e-006
562.0, -1.419e-006
560.0, -1.420e-006
558.0, -1.423e-006
556.0, -1.427e-006
554.0, -1.433e-006
552.0, -1.438e-006
550.0, -1.445e-006
548.0, -1.451e-006
546.0, -1.458e-006
544.0, -1.462e-006
542.0, -1.467e-006
540.0, -1.471e-006
538.0, -1.474e-006
536.0, -1.481e-006
534.0, -1.488e-006
532.0, -1.494e-006
530.0, -1.501e-006
528.0, -1.506e-006
526.0, -1.511e-006
524.0, -1.517e-006
522.0, -1.521e-006
520.0, -1.526e-006
518.0, -1.533e-006
516.0, -1.540e-006
514.0, -1.547e-006
512.0, -1.553e-006
510.0, -1.561e-006
508.0, -1.567e-006
506.0, -1.575e-006
504.0, -1.582e-006
502.0, -1.589e-006
500.0, -1.595e-006
498.0, -1.602e-006
496.0, -1.607e-006
494.0, -1.612e-006
492.0, -1.613e-006
490.0, -1.614e-006
488.0, -1.616e-006
486.0, -1.621e-006
484.0, -1.626e-006
482.0, -1.632e-006
480.0, -1.639e-006
478.0, -1.646e-006
476.0, -1.653e-006
474.0, -1.661e-006
472.0, -1.665e-006
470.0, -1.673e-006
468.0, -1.678e-006
466.0, -1.685e-006
464.0, -1.694e-006
462.0, -1.706e-006
460.0, -1.716e-006
458.0, -1.726e-006
456.0, -1.735e-006
454.0, -1.744e-006
452.0, -1.751e-006
450.0, -1.757e-006
448.0, -1.759e-006
446.0, -1.764e-006
444.0, -1.772e-006
442.0, -1.777e-006
440.0, -1.784e-006
438.0, -1.791e-006
436.0, -1.797e-006
434.0, -1.804e-006
432.0, -1.807e-006
430.0, -1.808e-006
428.0, -1.811e-006
426.0, -1.816e-006
424.0, -1.819e-006
422.0, -1.825e-006
420.0, -1.832e-006
418.0, -1.839e-006
416.0, -1.845e-006
414.0, -1.853e-006
412.0, -1.859e-006
410.0, -1.864e-006
408.0, -1.869e-006
406.0, -1.876e-006
404.0, -1.882e-006
402.0, -1.889e-006
400.0, -1.893e-006
398.0, -1.898e-006
396.0, -1.903e-006
394.0, -1.905e-006
392.0, -1.907e-006
390.0, -1.914e-006
388.0, -1.920e-006
386.0, -1.927e-006
384.0, -1.934e-006
382.0, -1.941e-006
380.0, -1.949e-006
378.0, -1.955e-006
376.0, -1.958e-006
374.0, -1.962e-006
372.0, -1.967e-006
370.0, -1.973e-006
368.0, -1.978e-006
366.0, -1.984e-006
364.0, -1.991e-006
362.0, -1.995e-006
360.0, -1.999e-006
358.0, -2.002e-006
356.0, -2.003e-006
354.0, -2.005e-006
352.0, -2.005e-006
350.0, -2.005e-006
348.0, -2.005e-006
346.0, -2.005e-006
344.0, -2.005e-006
342.0, -2.007e-006
340.0, -2.007e-006
338.0, -2.008e-006
336.0, -2.012e-006
334.0, -2.018e-006
332.0, -2.023e-006
330.0, -2.027e-006
328.0, -2.031e-006
326.0, -2.037e-006
324.0, -2.042e-006
322.0, -2.046e-006
320.0, -2.046e-006
318.0, -2.048e-006
316.0, -2.051e-006
314.0, -2.052e-006
312.0, -2.053e-006
310.0, -2.054e-006
308.0, -2.054e-006
306.0, -2.056e-006
304.0, -2.060e-006
302.0, -2.065e-006
300.0, -2.069e-006
298.0, -2.073e-006
296.0, -2.078e-006
294.0, -2.085e-006
292.0, -2.091e-006
290.0, -2.094e-006
288.0, -2.096e-006
286.0, -2.104e-006
284.0, -2.110e-006
282.0, -2.115e-006
280.0, -2.119e-006
278.0, -2.125e-006
276.0, -2.131e-006
274.0, -2.137e-006
272.0, -2.139e-006
270.0, -2.142e-006
268.0, -2.145e-006
266.0, -2.147e-006
264.0, -2.148e-006
262.0, -2.150e-006
260.0, -2.151e-006
258.0, -2.151e-006
256.0, -2.151e-006
254.0, -2.151e-006
252.0, -2.151e-006
250.0, -2.151e-006
248.0, -2.151e-006
246.0, -2.151e-006
244.0, -2.151e-006
242.0, -2.153e-006
240.0, -2.153e-006
238.0, -2.156e-006
236.0, -2.160e-006
234.0, -2.163e-006
232.0, -2.168e-006
230.0, -2.174e-006
228.0, -2.177e-006
226.0, -2.182e-006
224.0, -2.185e-006
222.0, -2.188e-006
220.0, -2.192e-006
218.0, -2.194e-006
216.0, -2.195e-006
214.0, -2.196e-006
212.0, -2.198e-006
210.0, -2.199e-006
208.0, -2.199e-006
206.0, -2.199e-006
204.0, -2.200e-006
202.0, -2.200e-006
200.0, -2.200e-006
198.0, -2.201e-006
196.0, -2.201e-006
194.0, -2.201e-006
192.0, -2.201e-006
190.0, -2.202e-006
188.0, -2.206e-006
186.0, -2.209e-006
184.0, -2.213e-006
182.0, -2.220e-006
180.0, -2.226e-006
178.0, -2.232e-006
176.0, -2.237e-006
174.0, -2.240e-006
172.0, -2.245e-006
170.0, -2.247e-006
168.0, -2.247e-006
166.0, -2.250e-006
164.0, -2.254e-006
162.0, -2.260e-006
160.0, -2.265e-006
158.0, -2.271e-006
156.0, -2.278e-006
154.0, -2.284e-006
152.0, -2.290e-006
150.0, -2.294e-006
148.0, -2.296e-006
146.0, -2.299e-006
144.0, -2.302e-006
142.0, -2.308e-006
140.0, -2.315e-006
138.0, -2.322e-006
136.0, -2.328e-006
134.0, -2.338e-006
132.0, -2.347e-006
130.0, -2.357e-006
128.0, -2.363e-006
126.0, -2.371e-006
124.0, -2.378e-006
122.0, -2.385e-006
120.0, -2.389e-006
118.0, -2.392e-006
116.0, -2.393e-006
114.0, -2.396e-006
112.0, -2.401e-006
110.0, -2.407e-006
108.0, -2.413e-006
106.0, -2.420e-006
104.0, -2.427e-006
102.0, -2.436e-006
100.0, -2.444e-006
98.0, -2.451e-006
96.0, -2.458e-006
94.0, -2.468e-006
92.0, -2.479e-006
90.0, -2.492e-006
88.0, -2.504e-006
86.0, -2.515e-006
84.0, -2.525e-006
82.0, -2.533e-006
80.0, -2.538e-006
78.0, -2.543e-006
76.0, -2.547e-006
74.0, -2.553e-006
72.0, -2.559e-006
70.0, -2.566e-006
68.0, -2.573e-006
66.0, -2.580e-006
64.0, -2.585e-006
62.0, -2.589e-006
60.0, -2.592e-006
58.0, -2.596e-006
56.0, -2.601e-006
54.0, -2.608e-006
52.0, -2.615e-006
50.0, -2.622e-006
48.0, -2.629e-006
46.0, -2.637e-006
44.0, -2.643e-006
42.0, -2.650e-006
40.0, -2.656e-006
38.0, -2.663e-006
36.0, -2.671e-006
34.0, -2.681e-006
32.0, -2.689e-006
30.0, -2.700e-006
28.0, -2.708e-006
26.0, -2.715e-006
24.0, -2.721e-006
22.0, -2.728e-006
20.0, -2.731e-006
18.0, -2.734e-006
16.0, -2.736e-006
14.0, -2.739e-006
12.0, -2.743e-006
10.0, -2.749e-006
8.0, -2.754e-006
6.0, -2.768e-006
4.0, -2.774e-006
2.0, -2.781e-006
0.0, -2.785e-006
-2.0, -2.789e-006
-4.0, -2.790e-006
-6.0, -2.792e-006
-8.0, -2.786e-006
-10.0, -2.786e-006
-12.0, -2.786e-006
-14.0, -2.786e-006
-16.0, -2.787e-006
-18.0, -2.787e-006
-20.0, -2.787e-006
-22.0, -2.787e-006
-24.0, -2.788e-006
-26.0, -2.791e-006
-28.0, -2.794e-006
-30.0, -2.798e-006
-32.0, -2.800e-006
-34.0, -2.805e-006
-36.0, -2.811e-006
-38.0, -2.814e-006
-40.0, -2.816e-006
-42.0, -2.820e-006
-44.0, -2.822e-006
-46.0, -2.826e-006
-48.0, -2.827e-006
-50.0, -2.829e-006
-52.0, -2.831e-006
-54.0, -2.832e-006
-56.0, -2.832e-006
-58.0, -2.832e-006
-60.0, -2.834e-006
-62.0, -2.834e-006
-64.0, -2.834e-006
-66.0, -2.835e-006
-68.0, -2.835e-006
-70.0, -2.835e-006
-72.0, -2.835e-006
-74.0, -2.835e-006
-76.0, -2.835e-006
-78.0, -2.835e-006
-80.0, -2.835e-006
-82.0, -2.835e-006
-84.0, -2.836e-006
-86.0, -2.836e-006
-88.0, -2.836e-006
-90.0, -2.836e-006
-92.0, -2.836e-006
-94.0, -2.836e-006
-96.0, -2.836e-006
-98.0, -2.836e-006
-100.0, -2.836e-006
-102.0, -2.836e-006
-104.0, -2.836e-006
-106.0, -2.836e-006
-108.0, -2.836e-006
-110.0, -2.836e-006
-112.0, -2.836e-006
-114.0, -2.838e-006
-116.0, -2.838e-006
-118.0, -2.837e-006
-120.0, -2.837e-006
-122.0, -2.837e-006
-124.0, -2.837e-006
-126.0, -2.837e-006
-128.0, -2.835e-006
-130.0, -2.835e-006
-132.0, -2.835e-006
-134.0, -2.836e-006
-136.0, -2.836e-006
-138.0, -2.836e-006
-140.0, -2.836e-006
-142.0, -2.836e-006
-144.0, -2.836e-006
-146.0, -2.836e-006
-148.0, -2.836e-006
-150.0, -2.836e-006
-152.0, -2.836e-006
-154.0, -2.836e-006
-156.0, -2.836e-006
-158.0, -2.836e-006
-160.0, -2.836e-006
-162.0, -2.836e-006
-164.0, -2.836e-006
-166.0, -2.836e-006
-168.0, -2.835e-006
-170.0, -2.835e-006
-172.0, -2.836e-006
-174.0, -2.836e-006
-176.0, -2.836e-006
-178.0, -2.836e-006
-180.0, -2.836e-006
-182.0, -2.836e-006
-184.0, -2.836e-006
-186.0, -2.836e-006
-188.0, -2.836e-006
-190.0, -2.836e-006
-192.0, -2.836e-006
-194.0, -2.836e-006
-196.0, -2.836e-006
-198.0, -2.836e-006
-200.0, -2.835e-006
-202.0, -2.836e-006
-204.0, -2.837e-006
-206.0, -2.838e-006
-208.0, -2.838e-006
-210.0, -2.839e-006
-212.0, -2.841e-006
-214.0, -2.841e-006
-216.0, -2.840e-006
-218.0, -2.843e-006
-220.0, -2.844e-006
-222.0, -2.847e-006
-224.0, -2.847e-006
-226.0, -2.849e-006
-228.0, -2.851e-006
-230.0, -2.852e-006
-232.0, -2.852e-006
-234.0, -2.853e-006
-236.0, -2.853e-006
-238.0, -2.856e-006
-240.0, -2.857e-006
-242.0, -2.859e-006
-244.0, -2.863e-006
-246.0, -2.864e-006
-248.0, -2.864e-006
-250.0, -2.867e-006
-252.0, -2.868e-006
-254.0, -2.867e-006
-256.0, -2.867e-006
-258.0, -2.868e-006
-260.0, -2.870e-006
-262.0, -2.872e-006
-264.0, -2.872e-006
-266.0, -2.874e-006
-268.0, -2.877e-006
-270.0, -2.878e-006
-272.0, -2.878e-006
-274.0, -2.882e-006
-276.0, -2.883e-006
-278.0, -2.884e-006
-280.0, -2.884e-006
-282.0, -2.889e-006
-284.0, -2.892e-006
-286.0, -2.894e-006
-288.0, -2.892e-006
-290.0, -2.897e-006
-292.0, -2.900e-006
-294.0, -2.901e-006
-296.0, -2.900e-006
-298.0, -2.904e-006
-300.0, -2.907e-006
-302.0, -2.912e-006
-304.0, -2.913e-006
-306.0, -2.916e-006
-308.0, -2.920e-006
-310.0, -2.923e-006
-312.0, -2.924e-006
-314.0, -2.926e-006
-316.0, -2.926e-006
-318.0, -2.928e-006
-320.0, -2.928e-006
-322.0, -2.929e-006
-324.0, -2.930e-006
-326.0, -2.931e-006
-328.0, -2.930e-006
-330.0, -2.931e-006
-332.0, -2.931e-006
-334.0, -2.932e-006
-336.0, -2.932e-006
-338.0, -2.932e-006
-340.0, -2.932e-006
-342.0, -2.933e-006
-344.0, -2.933e-006
-346.0, -2.933e-006
-348.0, -2.933e-006
-350.0, -2.933e-006
-352.0, -2.933e-006
-354.0, -2.933e-006
-356.0, -2.933e-006
-358.0, -2.933e-006
-360.0, -2.933e-006
-362.0, -2.933e-006
-364.0, -2.933e-006
-366.0, -2.933e-006
-368.0, -2.934e-006
-370.0, -2.934e-006
-372.0, -2.934e-006
-374.0, -2.934e-006
-376.0, -2.935e-006
-378.0, -2.937e-006
-380.0, -2.939e-006
-382.0, -2.943e-006
-384.0, -2.946e-006
-386.0, -2.948e-006
-388.0, -2.952e-006
-390.0, -2.957e-006
-392.0, -2.961e-006
-394.0, -2.964e-006
-396.0, -2.965e-006
-398.0, -2.968e-006
-400.0, -2.971e-006
-402.0, -2.974e-006
-404.0, -2.976e-006
-406.0, -2.978e-006
-408.0, -2.979e-006
-410.0, -2.979e-006
-412.0, -2.980e-006
-414.0, -2.982e-006
-416.0, -2.982e-006
-418.0, -2.982e-006
-420.0, -2.982e-006
-422.0, -2.982e-006
-424.0, -2.982e-006
-426.0, -2.982e-006
-428.0, -2.982e-006
-430.0, -2.982e-006
-432.0, -2.982e-006
-434.0, -2.982e-006
-436.0, -2.982e-006
-438.0, -2.982e-006
-440.0, -2.982e-006
-442.0, -2.983e-006
-444.0, -2.983e-006
-446.0, -2.983e-006
-448.0, -2.983e-006
-450.0, -2.985e-006
-452.0, -2.988e-006
-454.0, -2.992e-006
-456.0, -2.993e-006
-458.0, -2.997e-006
-460.0, -3.002e-006
-462.0, -3.007e-006
-464.0, -3.011e-006
-466.0, -3.016e-006
-468.0, -3.017e-006
-470.0, -3.022e-006
-472.0, -3.024e-006
-474.0, -3.026e-006
-476.0, -3.028e-006
-478.0, -3.029e-006
-480.0, -3.029e-006
-482.0, -3.030e-006
-484.0, -3.030e-006
-486.0, -3.030e-006
-488.0, -3.030e-006
-490.0, -3.032e-006
-492.0, -3.032e-006
-494.0, -3.032e-006
-496.0, -3.035e-006
-498.0, -3.037e-006
-500.0, -3.038e-006
-502.0, -3.042e-006
-504.0, -3.044e-006
-506.0, -3.051e-006
-508.0, -3.056e-006
-510.0, -3.059e-006
-512.0, -3.063e-006
-514.0, -3.068e-006
-516.0, -3.071e-006
-518.0, -3.074e-006
-520.0, -3.074e-006
-522.0, -3.076e-006
-524.0, -3.077e-006
-526.0, -3.078e-006
-528.0, -3.078e-006
-530.0, -3.079e-006
-532.0, -3.079e-006
-534.0, -3.079e-006
-536.0, -3.079e-006
-538.0, -3.079e-006
-540.0, -3.079e-006
-542.0, -3.079e-006
-544.0, -3.079e-006
-546.0, -3.080e-006
-548.0, -3.080e-006
-550.0, -3.081e-006
-552.0, -3.081e-006
-554.0, -3.084e-006
-556.0, -3.084e-006
-558.0, -3.088e-006
-560.0, -3.090e-006
-562.0, -3.097e-006
-564.0, -3.101e-006
-566.0, -3.106e-006
-568.0, -3.110e-006
-570.0, -3.121e-006
-572.0, -3.125e-006
-574.0, -3.135e-006
-576.0, -3.141e-006
-578.0, -3.149e-006
-580.0, -3.156e-006
-582.0, -3.162e-006
-584.0, -3.165e-006
-586.0, -3.171e-006
-588.0, -3.172e-006
-590.0, -3.173e-006
-592.0, -3.175e-006
-594.0, -3.176e-006
-596.0, -3.176e-006
-598.0, -3.176e-006
-600.0, -3.176e-006
-602.0, -3.177e-006
-604.0, -3.177e-006
-606.0, -3.177e-006
-608.0, -3.177e-006
-610.0, -3.177e-006
-612.0, -3.177e-006
-614.0, -3.179e-006
-616.0, -3.181e-006
-618.0, -3.184e-006
-620.0, -3.188e-006
-622.0, -3.191e-006
-624.0, -3.196e-006
-626.0, -3.202e-006
-628.0, -3.207e-006
-630.0, -3.211e-006
-632.0, -3.214e-006
-634.0, -3.217e-006
-636.0, -3.221e-006
-638.0, -3.223e-006
-640.0, -3.223e-006
-642.0, -3.224e-006
-644.0, -3.225e-006
-646.0, -3.226e-006
-648.0, -3.227e-006
-650.0, -3.231e-006
-652.0, -3.235e-006
-654.0, -3.239e-006
-656.0, -3.245e-006
-658.0, -3.251e-006
-660.0, -3.258e-006
-662.0, -3.263e-006
-664.0, -3.266e-006
-666.0, -3.272e-006
-668.0, -3.278e-006
-670.0, -3.281e-006
-672.0, -3.285e-006
-674.0, -3.291e-006
-676.0, -3.298e-006
-678.0, -3.304e-006
-680.0, -3.307e-006
-682.0, -3.311e-006
-684.0, -3.316e-006
-686.0, -3.319e-006
-688.0, -3.321e-006
-690.0, -3.322e-006
-692.0, -3.323e-006
-694.0, -3.324e-006
-696.0, -3.324e-006
-698.0, -3.326e-006
-700.0, -3.328e-006
-702.0, -3.333e-006
-704.0, -3.337e-006
-706.0, -3.344e-006
-708.0, -3.350e-006
-710.0, -3.357e-006
-712.0, -3.361e-006
-714.0, -3.366e-006
-716.0, -3.369e-006
-718.0, -3.371e-006
-720.0, -3.371e-006
-722.0, -3.372e-006
-724.0, -3.372e-006
-726.0, -3.372e-006
-728.0, -3.372e-006
-730.0, -3.373e-006
-732.0, -3.374e-006
-734.0, -3.377e-006
-736.0, -3.381e-006
-738.0, -3.387e-006
-740.0, -3.392e-006
-742.0, -3.398e-006
-744.0, -3.405e-006
-746.0, -3.411e-006
-748.0, -3.414e-006
-750.0, -3.418e-006
-752.0, -3.419e-006
-754.0, -3.421e-006
-756.0, -3.422e-006
-758.0, -3.425e-006
-760.0, -3.428e-006
-762.0, -3.432e-006
-764.0, -3.438e-006
-766.0, -3.443e-006
-768.0, -3.449e-006
-770.0, -3.455e-006
-772.0, -3.459e-006
-774.0, -3.463e-006
-776.0, -3.465e-006
-778.0, -3.467e-006
-780.0, -3.468e-006
-782.0, -3.470e-006
-784.0, -3.474e-006
-786.0, -3.479e-006
-788.0, -3.485e-006
-790.0, -3.490e-006
-792.0, -3.496e-006
-794.0, -3.503e-006
-796.0, -3.509e-006
-798.0, -3.513e-006
-800.0, -3.514e-006
-802.0, -3.518e-006
-804.0, -3.523e-006
-806.0, -3.530e-006
-808.0, -3.534e-006
-810.0, -3.540e-006
-812.0, -3.547e-006
-814.0, -3.554e-006
-816.0, -3.558e-006
-818.0, -3.562e-006
-820.0, -3.564e-006
-822.0, -3.566e-006
-824.0, -3.568e-006
-826.0, -3.568e-006
-828.0, -3.568e-006
-830.0, -3.568e-006
-832.0, -3.568e-006
-834.0, -3.570e-006
-836.0, -3.573e-006
-838.0, -3.575e-006
-840.0, -3.578e-006
-842.0, -3.585e-006
-844.0, -3.590e-006
-846.0, -3.597e-006
-848.0, -3.602e-006
-850.0, -3.606e-006
-852.0, -3.610e-006
-854.0, -3.615e-006
-856.0, -3.615e-006
-858.0, -3.617e-006
-860.0, -3.619e-006
-862.0, -3.622e-006
-864.0, -3.627e-006
-866.0, -3.633e-006
-868.0, -3.639e-006
-870.0, -3.646e-006
-872.0, -3.654e-006
-874.0, -3.665e-006
-876.0, -3.675e-006
-878.0, -3.683e-006
-880.0, -3.690e-006
-882.0, -3.697e-006
-884.0, -3.703e-006
-886.0, -3.707e-006
-888.0, -3.709e-006
-890.0, -3.711e-006
-892.0, -3.711e-006
-894.0, -3.713e-006
-896.0, -3.713e-006
-898.0, -3.714e-006
-900.0, -3.716e-006
-902.0, -3.719e-006
-904.0, -3.722e-006
-906.0, -3.728e-006
-908.0, -3.734e-006
-910.0, -3.740e-006
-912.0, -3.746e-006
-914.0, -3.751e-006
-916.0, -3.755e-006
-918.0, -3.759e-006
-920.0, -3.760e-006
-922.0, -3.762e-006
-924.0, -3.762e-006
-926.0, -3.763e-006
-928.0, -3.763e-006
-930.0, -3.764e-006
-932.0, -3.765e-006
-934.0, -3.768e-006
-936.0, -3.772e-006
-938.0, -3.778e-006
-940.0, -3.783e-006
-942.0, -3.790e-006
-944.0, -3.795e-006
-946.0, -3.800e-006
-948.0, -3.804e-006
-950.0, -3.808e-006
-952.0, -3.809e-006
-954.0, -3.814e-006
-956.0, -3.817e-006
-958.0, -3.823e-006
-960.0, -3.828e-006
-962.0, -3.834e-006
-964.0, -3.841e-006
-966.0, -3.848e-006
-968.0, -3.851e-006
-970.0, -3.857e-006
-972.0, -3.859e-006
-974.0, -3.861e-006
-976.0, -3.862e-006
-978.0, -3.863e-006
-980.0, -3.866e-006
-982.0, -3.871e-006
-984.0, -3.877e-006
-986.0, -3.887e-006
-988.0, -3.898e-006
-990.0, -3.910e-006
-992.0, -3.923e-006
-994.0, -3.934e-006
-996.0, -3.943e-006
-998.0, -3.950e-006
-1000.0, -3.954e-006
-1002.0, -3.956e-006
-1004.0, -3.958e-006
-1006.0, -3.958e-006
-1008.0, -3.960e-006
-1010.0, -3.962e-006
-1012.0, -3.966e-006
-1014.0, -3.972e-006
-1016.0, -3.978e-006
-1018.0, -3.985e-006
-1020.0, -3.992e-006
-1022.0, -3.997e-006
-1024.0, -4.003e-006
-1026.0, -4.007e-006
-1028.0, -4.010e-006
-1030.0, -4.015e-006
-1032.0, -4.021e-006
-1034.0, -4.028e-006
-1036.0, -4.036e-006
-1038.0, -4.045e-006
-1040.0, -4.055e-006
-1042.0, -4.067e-006
-1044.0, -4.075e-006
-1046.0, -4.083e-006
-1048.0, -4.090e-006
-1050.0, -4.096e-006
-1052.0, -4.101e-006
-1054.0, -4.103e-006
-1056.0, -4.104e-006
-1058.0, -4.105e-006
-1060.0, -4.105e-006
-1062.0, -4.107e-006
-1064.0, -4.111e-006
-1066.0, -4.117e-006
-1068.0, -4.123e-006
-1070.0, -4.129e-006
-1072.0, -4.136e-006
-1074.0, -4.142e-006
-1076.0, -4.148e-006
-1078.0, -4.151e-006
-1080.0, -4.152e-006
-1082.0, -4.153e-006
-1084.0, -4.153e-006
-1086.0, -4.153e-006
-1088.0, -4.154e-006
-1090.0, -4.156e-006
-1092.0, -4.158e-006
-1094.0, -4.160e-006
-1096.0, -4.167e-006
-1098.0, -4.173e-006
-1100.0, -4.180e-006
-1102.0, -4.186e-006
-1104.0, -4.191e-006
-1106.0, -4.196e-006
-1108.0, -4.201e-006
-1110.0, -4.201e-006
-1112.0, -4.203e-006
-1114.0, -4.208e-006
-1116.0, -4.212e-006
-1118.0, -4.219e-006
-1120.0, -4.225e-006
-1122.0, -4.232e-006
-1124.0, -4.240e-006
-1126.0, -4.245e-006
-1128.0, -4.248e-006
-1130.0, -4.252e-006
-1132.0, -4.255e-006
-1134.0, -4.259e-006
-1136.0, -4.265e-006
-1138.0, -4.272e-006
-1140.0, -4.279e-006
-1142.0, -4.286e-006
-1144.0, -4.291e-006
-1146.0, -4.296e-006
-1148.0, -4.299e-006
-1150.0, -4.300e-006
-1152.0, -4.301e-006
-1154.0, -4.304e-006
-1156.0, -4.307e-006
-1158.0, -4.311e-006
-1160.0, -4.317e-006
-1162.0, -4.324e-006
-1164.0, -4.330e-006
-1166.0, -4.336e-006
-1168.0, -4.340e-006
-1170.0, -4.344e-006
-1172.0, -4.347e-006
-1174.0, -4.347e-006
-1176.0, -4.348e-006
-1178.0, -4.348e-006
-1180.0, -4.349e-006
-1182.0, -4.349e-006
-1184.0, -4.350e-006
-1186.0, -4.353e-006
-1188.0, -4.357e-006
-1190.0, -4.363e-006
-1192.0, -4.369e-006
-1194.0, -4.376e-006
-1196.0, -4.382e-006
-1198.0, -4.388e-006
-1200.0, -4.392e-006
-1202.0, -4.395e-006
-1204.0, -4.396e-006
-1206.0, -4.398e-006
-1208.0, -4.400e-006
-1210.0, -4.407e-006
-1212.0, -4.410e-006
-1214.0, -4.416e-006
-1216.0, -4.422e-006
-1218.0, -4.430e-006
-1220.0, -4.437e-006
-1222.0, -4.442e-006
-1224.0, -4.450e-006
-1226.0, -4.460e-006
-1228.0, -4.468e-006
-1230.0, -4.476e-006
-1232.0, -4.482e-006
-1234.0, -4.488e-006
-1236.0, -4.494e-006
-1238.0, -4.494e-006
-1240.0, -4.495e-006
-1242.0, -4.495e-006
-1244.0, -4.495e-006
-1246.0, -4.495e-006
-1248.0, -4.496e-006
-1250.0, -4.500e-006
-1252.0, -4.504e-006
-1254.0, -4.507e-006
-1256.0, -4.511e-006
-1258.0, -4.517e-006
-1260.0, -4.524e-006
-1262.0, -4.530e-006
-1264.0, -4.532e-006
-1266.0, -4.535e-006
-1268.0, -4.539e-006
-1270.0, -4.543e-006
-1272.0, -4.544e-006
-1274.0, -4.544e-006
-1276.0, -4.544e-006
-1278.0, -4.544e-006
-1280.0, -4.544e-006
-1282.0, -4.544e-006
-1284.0, -4.545e-006
-1286.0, -4.546e-006
-1288.0, -4.548e-006
-1290.0, -4.552e-006
-1292.0, -4.557e-006
-1294.0, -4.562e-006
-1296.0, -4.568e-006
-1298.0, -4.574e-006
-1300.0, -4.579e-006
-1302.0, -4.584e-006
-1304.0, -4.586e-006
-1306.0, -4.588e-006
-1308.0, -4.590e-006
-1310.0, -4.592e-006
-1312.0, -4.592e-006
-1314.0, -4.595e-006
-1316.0, -4.597e-006
-1318.0, -4.599e-006
-1320.0, -4.603e-006
-1322.0, -4.608e-006
-1324.0, -4.614e-006
-1326.0, -4.621e-006
-1328.0, -4.626e-006
-1330.0, -4.635e-006
-1332.0, -4.644e-006
-1334.0, -4.651e-006
-1336.0, -4.658e-006
-1338.0, -4.665e-006
-1340.0, -4.671e-006
-1342.0, -4.677e-006
-1344.0, -4.681e-006
-1346.0, -4.684e-006
-1348.0, -4.687e-006
-1350.0, -4.688e-006
-1352.0, -4.689e-006
-1354.0, -4.690e-006
-1356.0, -4.691e-006
-1358.0, -4.691e-006
-1360.0, -4.691e-006
-1362.0, -4.693e-006
-1364.0, -4.696e-006
-1366.0, -4.698e-006
-1368.0, -4.702e-006
-1370.0, -4.708e-006
-1372.0, -4.713e-006
-1374.0, -4.719e-006
-1376.0, -4.724e-006
-1378.0, -4.728e-006
-1380.0, -4.732e-006
-1382.0, -4.735e-006
-1384.0, -4.736e-006
-1386.0, -4.738e-006
-1388.0, -4.739e-006
-1390.0, -4.739e-006
-1392.0, -4.740e-006
-1394.0, -4.740e-006
-1396.0, -4.740e-006
-1398.0, -4.740e-006
-1400.0, -4.741e-006
-1402.0, -4.743e-006
-1404.0, -4.746e-006
-1406.0, -4.748e-006
-1408.0, -4.753e-006
-1410.0, -4.759e-006
-1412.0, -4.764e-006
-1414.0, -4.770e-006
-1416.0, -4.774e-006
-1418.0, -4.778e-006
-1420.0, -4.783e-006
-1422.0, -4.785e-006
-1424.0, -4.786e-006
-1426.0, -4.787e-006
-1428.0, -4.788e-006
-1430.0, -4.789e-006
-1432.0, -4.789e-006
-1434.0, -4.792e-006
-1436.0, -4.795e-006
-1438.0, -4.798e-006
-1440.0, -4.802e-006
-1442.0, -4.808e-006
-1444.0, -4.813e-006
-1446.0, -4.820e-006
-1448.0, -4.824e-006
-1450.0, -4.828e-006
-1452.0, -4.832e-006
-1454.0, -4.835e-006
-1456.0, -4.837e-006
-1458.0, -4.842e-006
-1460.0, -4.848e-006
-1462.0, -4.853e-006
-1464.0, -4.855e-006
-1466.0, -4.861e-006
-1468.0, -4.867e-006
-1470.0, -4.871e-006
-1472.0, -4.875e-006
-1474.0, -4.876e-006
-1476.0, -4.878e-006
-1478.0, -4.882e-006
-1480.0, -4.883e-006
-1482.0, -4.884e-006
-1484.0, -4.885e-006
-1486.0, -4.885e-006
-1488.0, -4.886e-006
-1490.0, -4.886e-006
-1492.0, -4.886e-006
-1494.0, -4.886e-006
-1496.0, -4.886e-006
-1498.0, -4.886e-006
-1500.0, -4.886e-006
-1502.0, -4.886e-006
-1504.0, -4.886e-006
-1506.0, -4.889e-006
-1508.0, -4.892e-006
-1510.0, -4.895e-006
-1512.0, -4.897e-006
-1514.0, -4.902e-006
-1516.0, -4.906e-006
-1518.0, -4.911e-006
-1520.0, -4.914e-006
-1522.0, -4.918e-006
-1524.0, -4.922e-006
-1526.0, -4.925e-006
-1528.0, -4.927e-006
-1530.0, -4.929e-006
-1532.0, -4.932e-006
-1534.0, -4.932e-006
-1536.0, -4.932e-006
-1538.0, -4.933e-006
-1540.0, -4.933e-006
-1542.0, -4.934e-006
-1544.0, -4.934e-006
-1546.0, -4.934e-006
-1548.0, -4.934e-006
-1550.0, -4.935e-006
-1552.0, -4.935e-006
-1554.0, -4.938e-006
-1556.0, -4.940e-006
-1558.0, -4.943e-006
-1560.0, -4.946e-006
-1562.0, -4.952e-006
-1564.0, -4.956e-006
-1566.0, -4.961e-006
-1568.0, -4.965e-006
-1570.0, -4.970e-006
-1572.0, -4.974e-006
-1574.0, -4.978e-006
-1576.0, -4.979e-006
-1578.0, -4.982e-006
-1580.0, -4.983e-006
-1582.0, -4.985e-006
-1584.0, -4.987e-006
-1586.0, -4.992e-006
-1588.0, -4.997e-006
-1590.0, -5.004e-006
-1592.0, -5.011e-006
-1594.0, -5.018e-006
-1596.0, -5.023e-006
-1598.0, -5.028e-006
-1600.0, -5.031e-006
-1602.0, -5.038e-006
-1604.0, -5.042e-006
-1606.0, -5.048e-006
-1608.0, -5.055e-006
-1610.0, -5.062e-006
-1612.0, -5.068e-006
-1614.0, -5.074e-006
-1616.0, -5.079e-006
-1618.0, -5.087e-006
-1620.0, -5.094e-006
-1622.0, -5.101e-006
-1624.0, -5.108e-006
-1626.0, -5.115e-006
-1628.0, -5.122e-006
-1630.0, -5.126e-006
-1632.0, -5.129e-006
-1634.0, -5.134e-006
-1636.0, -5.139e-006
-1638.0, -5.145e-006
-1640.0, -5.151e-006
-1642.0, -5.158e-006
-1644.0, -5.165e-006
-1646.0, -5.173e-006
-1648.0, -5.176e-006
-1650.0, -5.185e-006
-1652.0, -5.194e-006
-1654.0, -5.205e-006
-1656.0, -5.217e-006
-1658.0, -5.231e-006
-1660.0, -5.245e-006
-1662.0, -5.258e-006
-1664.0, -5.265e-006
-1666.0, -5.274e-006
-1668.0, -5.283e-006
-1670.0, -5.291e-006
-1672.0, -5.298e-006
-1674.0, -5.305e-006
-1676.0, -5.312e-006
-1678.0, -5.320e-006
-1680.0, -5.329e-006
-1682.0, -5.338e-006
-1684.0, -5.345e-006
-1686.0, -5.352e-006
-1688.0, -5.365e-006
-1690.0, -5.379e-006
-1692.0, -5.394e-006
-1694.0, -5.408e-006
-1696.0, -5.422e-006
-1698.0, -5.438e-006
-1700.0, -5.457e-006
-1702.0, -5.472e-006
-1704.0, -5.486e-006
-1706.0, -5.498e-006
-1708.0, -5.511e-006
-1710.0, -5.525e-006
-1712.0, -5.536e-006
-1714.0, -5.550e-006
-1716.0, -5.564e-006
-1718.0, -5.583e-006
-1720.0, -5.603e-006
-1722.0, -5.621e-006
-1724.0, -5.636e-006
-1726.0, -5.654e-006
-1728.0, -5.671e-006
-1730.0, -5.685e-006
-1732.0, -5.694e-006
-1734.0, -5.706e-006
-1736.0, -5.719e-006
-1738.0, -5.735e-006
-1740.0, -5.749e-006
-1742.0, -5.764e-006
-1744.0, -5.785e-006
-1746.0, -5.805e-006
-1748.0, -5.821e-006
-1750.0, -5.838e-006
-1752.0, -5.855e-006
-1754.0, -5.872e-006
-1756.0, -5.885e-006
-1758.0, -5.892e-006
-1760.0, -5.899e-006
-1762.0, -5.910e-006
-1764.0, -5.921e-006
-1766.0, -5.929e-006
-1768.0, -5.936e-006
-1770.0, -5.943e-006
-1772.0, -5.950e-006
-1774.0, -5.959e-006
-1776.0, -5.965e-006
-1778.0, -5.970e-006
-1780.0, -5.974e-006
-1782.0, -5.979e-006
-1784.0, -5.985e-006
-1786.0, -5.990e-006
-1788.0, -5.990e-006
-1790.0, -5.988e-006
-1792.0, -5.985e-006
-1794.0, -5.981e-006
-1796.0, -5.976e-006
-1798.0, -5.971e-006
-1800.0, -5.966e-006
-1802.0, -5.963e-006
-1804.0, -5.959e-006
-1806.0, -5.953e-006
-1808.0, -5.947e-006
-1810.0, -5.940e-006
-1812.0, -5.933e-006
-1814.0, -5.926e-006
-1816.0, -5.918e-006
-1818.0, -5.912e-006
-1820.0, -5.906e-006
-1822.0, -5.899e-006
-1824.0, -5.892e-006
-1826.0, -5.885e-006
-1828.0, -5.877e-006
-1830.0, -5.870e-006
-1832.0, -5.861e-006
-1834.0, -5.852e-006
-1836.0, -5.845e-006
-1838.0, -5.836e-006
-1840.0, -5.824e-006
-1842.0, -5.814e-006
-1844.0, -5.802e-006
-1846.0, -5.791e-006
-1848.0, -5.784e-006
-1850.0, -5.776e-006
-1852.0, -5.771e-006
-1854.0, -5.769e-006
-1856.0, -5.764e-006
-1858.0, -5.763e-006
-1860.0, -5.761e-006
-1862.0, -5.756e-006
-1864.0, -5.753e-006
-1866.0, -5.750e-006
-1868.0, -5.747e-006
-1870.0, -5.743e-006
-1872.0, -5.740e-006
-1874.0, -5.740e-006
-1876.0, -5.741e-006
-1878.0, -5.740e-006
-1880.0, -5.736e-006
-1882.0, -5.738e-006
-1884.0, -5.741e-006
-1886.0, -5.743e-006
-1888.0, -5.743e-006
-1890.0, -5.747e-006
-1892.0, -5.750e-006
-1894.0, -5.756e-006
-1896.0, -5.757e-006
-1898.0, -5.759e-006
-1900.0, -5.761e-006
-1902.0, -5.762e-006
-1904.0, -5.763e-006
-1906.0, -5.764e-006
-1908.0, -5.764e-006
-1910.0, -5.765e-006
-1912.0, -5.766e-006
-1914.0, -5.767e-006
-1916.0, -5.771e-006
-1918.0, -5.777e-006
-1920.0, -5.783e-006
-1922.0, -5.791e-006
-1924.0, -5.797e-006
-1926.0, -5.805e-006
-1928.0, -5.817e-006
-1930.0, -5.827e-006
-1932.0, -5.834e-006
-1934.0, -5.842e-006
-1936.0, -5.848e-006
-1938.0, -5.855e-006
-1940.0, -5.859e-006
-1942.0, -5.861e-006
-1944.0, -5.862e-006
-1946.0, -5.866e-006
-1948.0, -5.870e-006
-1950.0, -5.876e-006
-1952.0, -5.883e-006
-1954.0, -5.890e-006
-1956.0, -5.897e-006
-1958.0, -5.904e-006
-1960.0, -5.907e-006
-1962.0, -5.910e-006
-1964.0, -5.912e-006
-1966.0, -5.912e-006
-1968.0, -5.915e-006
-1970.0, -5.921e-006
-1972.0, -5.927e-006
-1974.0, -5.934e-006
-1976.0, -5.940e-006
-1978.0, -5.947e-006
-1980.0, -5.954e-006
-1982.0, -5.958e-006
-1984.0, -5.964e-006
-1986.0, -5.971e-006
-1988.0, -5.979e-006
-1990.0, -5.988e-006
-1992.0, -6.000e-006
-1994.0, -6.014e-006
-1996.0, -6.030e-006
-1998.0, -6.043e-006
-2000.0, -6.059e-006
*
Segment = 3
Positive
Number of Data Points = 1750
#
-1998.0, -5.466e-006
-1996.0, -5.317e-006
-1994.0, -5.204e-006
-1992.0, -5.108e-006
-1990.0, -5.004e-006
-1988.0, -4.914e-006
-1986.0, -4.830e-006
-1984.0, -4.754e-006
-1982.0, -4.685e-006
-1980.0, -4.610e-006
-1978.0, -4.544e-006
-1976.0, -4.481e-006
-1974.0, -4.418e-006
-1972.0, -4.358e-006
-1970.0, -4.301e-006
-1968.0, -4.245e-006
-1966.0, -4.194e-006
-1964.0, -4.139e-006
-1962.0, -4.090e-006
-1960.0, -4.037e-006
-1958.0, -3.991e-006
-1956.0, -3.943e-006
-1954.0, -3.894e-006
-1952.0, -3.852e-006
-1950.0, -3.816e-006
-1948.0, -3.770e-006
-1946.0, -3.733e-006
-1944.0, -3.692e-006
-1942.0, -3.656e-006
-1940.0, -3.619e-006
-1938.0, -3.579e-006
-1936.0, -3.537e-006
-1934.0, -3.502e-006
-1932.0, -3.467e-006
-1930.0, -3.434e-006
-1928.0, -3.400e-006
-1926.0, -3.368e-006
-1924.0, -3.333e-006
-1922.0, -3.301e-006
-1920.0, -3.271e-006
-1918.0, -3.242e-006
-1916.0, -3.207e-006
-1914.0, -3.172e-006
-1912.0, -3.142e-006
-1910.0, -3.115e-006
-1908.0, -3.085e-006
-1906.0, -3.057e-006
-1904.0, -3.029e-006
-1902.0, -3.007e-006
-1900.0, -2.985e-006
-1898.0, -2.961e-006
-1896.0, -2.933e-006
-1894.0, -2.910e-006
-1892.0, -2.883e-006
-1890.0, -2.856e-006
-1888.0, -2.832e-006
-1886.0, -2.805e-006
-1884.0, -2.781e-006
-1882.0, -2.758e-006
-1880.0, -2.731e-006
-1878.0, -2.708e-006
-1876.0, -2.680e-006
-1874.0, -2.656e-006
-1872.0, -2.634e-006
-1870.0, -2.608e-006
-1868.0, -2.588e-006
-1866.0, -2.572e-006
-1864.0, -2.551e-006
-1862.0, -2.530e-006
-1860.0, -2.509e-006
-1858.0, -2.483e-006
-1856.0, -2.462e-006
-1854.0, -2.441e-006
-1852.0, -2.416e-006
-1850.0, -2.395e-006
-1848.0, -2.374e-006
-1846.0, -2.354e-006
-1844.0, -2.335e-006
-1842.0, -2.314e-006
-1840.0, -2.290e-006
-1838.0, -2.269e-006
-1836.0, -2.249e-006
-1834.0, -2.234e-006
-1832.0, -2.215e-006
-1830.0, -2.198e-006
-1828.0, -2.183e-006
-1826.0, -2.171e-006
-1824.0, -2.155e-006
-1822.0, -2.135e-006
-1820.0, -2.114e-006
-1818.0, -2.094e-006
-1816.0, -2.074e-006
-1814.0, -2.053e-006
-1812.0, -2.034e-006
-1810.0, -2.018e-006
-1808.0, -2.003e-006
-1806.0, -1.988e-006
-1804.0, -1.971e-006
-1802.0, -1.956e-006
-1800.0, -1.939e-006
-1798.0, -1.919e-006
-1796.0, -1.901e-006
-1794.0, -1.882e-006
-1792.0, -1.864e-006
-1790.0, -1.850e-006
-1788.0, -1.835e-006
-1786.0, -1.820e-006
-1784.0, -1.806e-006
-1782.0, -1.793e-006
-1780.0, -1.783e-006
-1778.0, -1.771e-006
-1776.0, -1.757e-006
-1774.0, -1.738e-006
-1772.0, -1.721e-006
-1770.0, -1.706e-006
-1768.0, -1.688e-006
-1766.0, -1.669e-006
-1764.0, -1.653e-006
-1762.0, -1.640e-006
-1760.0, -1.630e-006
-1758.0, -1.617e-006
-1756.0, -1.604e-006
-1754.0, -1.593e-006
-1752.0, -1.579e-006
-1750.0, -1.565e-006
-1748.0, -1.549e-006
-1746.0, -1.532e-006
-1744.0, -1.516e-006
-1742.0, -1.501e-006
-1740.0, -1.483e-006
-1738.0, -1.469e-006
-1736.0, -1.455e-006
-1734.0, -1.443e-006
-1732.0, -1.432e-006
-1730.0, -1.420e-006
-1728.0, -1.407e-006
-1726.0, -1.399e-006
-1724.0, -1.392e-006
-1722.0, -1.385e-006
-1720.0, -1.373e-006
-1718.0, -1.359e-006
-1716.0, -1.345e-006
-1714.0, -1.331e-006
-1712.0, -1.317e-006
-1710.0, -1.300e-006
-1708.0, -1.280e-006
-1706.0, -1.264e-006
-1704.0, -1.251e-006
-1702.0, -1.243e-006
-1700.0, -1.234e-006
-1698.0, -1.222e-006
-1696.0, -1.212e-006
-1694.0, -1.204e-006
-1692.0, -1.195e-006
-1690.0, -1.181e-006
-1688.0, -1.167e-006
-1686.0, -1.152e-006
-1684.0, -1.139e-006
-1682.0, -1.124e-006
-1680.0, -1.110e-006
-1678.0, -1.097e-006
-1676.0, -1.083e-006
-1674.0, -1.070e-006
-1672.0, -1.058e-006
-1670.0, -1.048e-006
-1668.0, -1.039e-006
-1666.0, -1.031e-006
-1664.0, -1.020e-006
-1662.0, -1.013e-006
-1660.0, -1.005e-006
-1658.0, -9.988e-007
-1656.0, -9.888e-007
-1654.0, -9.809e-007
-1652.0, -9.691e-007
-1650.0, -9.583e-007
-1648.0, -9.478e-007
-1646.0, -9.338e-007
-1644.0, -9.129e-007
-1642.0, -8.998e-007
-1640.0, -8.841e-007
-1638.0, -8.702e-007
-1636.0, -8.580e-007
-1634.0, -8.475e-007
-1632.0, -8.401e-007
-1630.0, -8.392e-007
-1628.0, -8.301e-007
-1626.0, -8.209e-007
-1624.0, -8.100e-007
-1622.0, -7.969e-007
-1620.0, -7.834e-007
-1618.0, -7.699e-007
-1616.0, -7.560e-007
-1614.0, -7.459e-007
-1612.0, -7.363e-007
-1610.0, -7.289e-007
-1608.0, -7.211e-007
-1606.0, -7.137e-007
-1604.0, -7.058e-007
-1602.0, -6.967e-007
-1600.0, -6.849e-007
-1598.0, -6.731e-007
-1596.0, -6.635e-007
-1594.0, -6.566e-007
-1592.0, -6.492e-007
-1590.0, -6.430e-007
-1588.0, -6.361e-007
-1586.0, -6.300e-007
-1584.0, -6.234e-007
-1582.0, -6.165e-007
-1580.0, -6.095e-007
-1578.0, -6.025e-007
-1576.0, -5.942e-007
-1574.0, -5.872e-007
-1572.0, -5.781e-007
-1570.0, -5.698e-007
-1568.0, -5.585e-007
-1566.0, -5.463e-007
-1564.0, -5.327e-007
-1562.0, -5.201e-007
-1560.0, -5.079e-007
-1558.0, -4.983e-007
-1556.0, -4.861e-007
-1554.0, -4.774e-007
-1552.0, -4.687e-007
-1550.0, -4.617e-007
-1548.0, -4.547e-007
-1546.0, -4.490e-007
-1544.0, -4.438e-007
-1542.0, -4.412e-007
-1540.0, -4.368e-007
-1538.0, -4.303e-007
-1536.0, -4.229e-007
-1534.0, -4.146e-007
-1532.0, -4.037e-007
-1530.0, -3.915e-007
-1528.0, -3.793e-007
-1526.0, -3.688e-007
-1524.0, -3.605e-007
-1522.0, -3.523e-007
-1520.0, -3.440e-007
-1518.0, -3.353e-007
-1516.0, -3.274e-007
-1514.0, -3.204e-007
-1512.0, -3.135e-007
-1510.0, -3.069e-007
-1508.0, -2.999e-007
-1506.0, -2.899e-007
-1504.0, -2.821e-007
-1502.0, -2.747e-007
-1500.0, -2.677e-007
-1498.0, -2.607e-007
-1496.0, -2.542e-007
-1494.0, -2.481e-007
-1492.0, -2.454e-007
-1490.0, -2.428e-007
-1488.0, -2.380e-007
-1486.0, -2.319e-007
-1484.0, -2.250e-007
-1482.0, -2.180e-007
-1480.0, -2.119e-007
-1478.0, -2.058e-007
-1476.0, -1.992e-007
-1474.0, -1.953e-007
-1472.0, -1.892e-007
-1470.0, -1.822e-007
-1468.0, -1.748e-007
-1466.0, -1.665e-007
-1464.0, -1.548e-007
-1462.0, -1.439e-007
-1460.0, -1.317e-007
-1458.0, -1.229e-007
-1456.0, -1.155e-007
-1454.0, -1.086e-007
-1452.0, -1.016e-007
-1450.0, -9.548e-008
-1448.0, -8.806e-008
-1446.0, -8.152e-008
-1444.0, -7.499e-008
-1442.0, -6.845e-008
-1440.0, -6.191e-008
-1438.0, -5.624e-008
-1436.0, -5.362e-008
-1434.0, -5.188e-008
-1432.0, -5.057e-008
-1430.0, -4.839e-008
-1428.0, -4.229e-008
-1426.0, -3.618e-008
-1424.0, -2.921e-008
-1422.0, -2.223e-008
-1420.0, -1.613e-008
-1418.0, -1.003e-008
-1416.0, -4.795e-009
-1414.0, -3.923e-009
-1412.0, -3.051e-009
-1410.0, -3.051e-009
-1408.0, +8.729e-010
-1406.0, +8.284e-009
-1404.0, +2.049e-008
-1402.0, +3.226e-008
-1400.0, +4.534e-008
-1398.0, +5.929e-008
-1396.0, +7.324e-008
-1394.0, +8.327e-008
-1392.0, +9.025e-008
-1390.0, +9.243e-008
-1388.0, +9.679e-008
-1386.0, +1.007e-007
-1384.0, +1.051e-007
-1382.0, +1.116e-007
-1380.0, +1.186e-007
-1378.0, +1.251e-007
-1376.0, +1.317e-007
-1374.0, +1.365e-007
-1372.0, +1.408e-007
-1370.0, +1.434e-007
-1368.0, +1.439e-007
-1366.0, +1.443e-007
-1364.0, +1.465e-007
-1362.0, +1.495e-007
-1360.0, +1.556e-007
-1358.0, +1.622e-007
-1356.0, +1.692e-007
-1354.0, +1.761e-007
-1352.0, +1.827e-007
-1350.0, +1.875e-007
-1348.0, +1.914e-007
-1346.0, +1.923e-007
-1344.0, +1.923e-007
-1342.0, +1.931e-007
-1340.0, +1.944e-007
-1338.0, +1.971e-007
-1336.0, +2.036e-007
-1334.0, +2.119e-007
-1332.0, +2.215e-007
-1330.0, +2.332e-007
-1328.0, +2.463e-007
-1326.0, +2.590e-007
-1324.0, +2.699e-007
-1322.0, +2.773e-007
-1320.0, +2.829e-007
-1318.0, +2.877e-007
-1316.0, +2.904e-007
-1314.0, +2.917e-007
-1312.0, +2.938e-007
-1310.0, +2.978e-007
-1308.0, +3.047e-007
-1306.0, +3.113e-007
-1304.0, +3.174e-007
-1302.0, +3.239e-007
-1300.0, +3.296e-007
-1298.0, +3.344e-007
-1296.0, +3.379e-007
-1294.0, +3.379e-007
-1292.0, +3.387e-007
-1290.0, +3.396e-007
-1288.0, +3.414e-007
-1286.0, +3.431e-007
-1284.0, +3.483e-007
-1282.0, +3.544e-007
-1280.0, +3.614e-007
-1278.0, +3.680e-007
-1276.0, +3.745e-007
-1274.0, +3.797e-007
-1272.0, +3.850e-007
-1270.0, +3.867e-007
-1268.0, +3.876e-007
-1266.0, +3.884e-007
-1264.0, +3.889e-007
-1262.0, +3.898e-007
-1260.0, +3.928e-007
-1258.0, +3.989e-007
-1256.0, +4.068e-007
-1254.0, +4.150e-007
-1252.0, +4.225e-007
-1250.0, +4.351e-007
-1248.0, +4.469e-007
-1246.0, +4.569e-007
-1244.0, +4.647e-007
-1242.0, +4.708e-007
-1240.0, +4.765e-007
-1238.0, +4.822e-007
-1236.0, +4.831e-007
-1234.0, +4.900e-007
-1232.0, +4.918e-007
-1230.0, +4.966e-007
-1228.0, +5.027e-007
-1226.0, +5.088e-007
-1224.0, +5.157e-007
-1222.0, +5.227e-007
-1220.0, +5.240e-007
-1218.0, +5.301e-007
-1216.0, +5.323e-007
-1214.0, +5.332e-007
-1212.0, +5.341e-007
-1210.0, +5.341e-007
-1208.0, +5.341e-007
-1206.0, +5.345e-007
-1204.0, +5.367e-007
-1202.0, +5.380e-007
-1200.0, +5.406e-007
-1198.0, +5.463e-007
-1196.0, +5.532e-007
-1194.0, +5.593e-007
-1192.0, +5.654e-007
-1190.0, +5.702e-007
-1188.0, +5.759e-007
-1186.0, +5.803e-007
-1184.0, +5.816e-007
-1182.0, +5.816e-007
-1180.0, +5.838e-007
-1178.0, +5.851e-007
-1176.0, +5.868e-007
-1174.0, +5.903e-007
-1172.0, +5.951e-007
-1170.0, +6.003e-007
-1168.0, +6.069e-007
-1166.0, +6.134e-007
-1164.0, +6.217e-007
-1162.0, +6.304e-007
-1160.0, +6.391e-007
-1158.0, +6.483e-007
-1156.0, +6.570e-007
-1154.0, +6.644e-007
-1152.0, +6.705e-007
-1150.0, +6.753e-007
-1148.0, +6.788e-007
-1146.0, +6.805e-007
-1144.0, +6.810e-007
-1142.0, +6.832e-007
-1140.0, +6.858e-007
-1138.0, +6.888e-007
-1136.0, +6.958e-007
-1134.0, +7.028e-007
-1132.0, +7.098e-007
-1130.0, +7.159e-007
-1128.0, +7.207e-007
-1126.0, +7.250e-007
-1124.0, +7.289e-007
-1122.0, +7.289e-007
-1120.0, +7.289e-007
-1118.0, +7.289e-007
-1116.0, +7.294e-007
-1114.0, +7.302e-007
-1112.0, +7.307e-007
-1110.0, +7.311e-007
-1108.0, +7.324e-007
-1106.0, +7.368e-007
-1104.0, +7.429e-007
-1102.0, +7.490e-007
-1100.0, +7.551e-007
-1098.0, +7.616e-007
-1096.0, +7.682e-007
-1094.0, +7.738e-007
-1092.0, +7.765e-007
-1090.0, +7.782e-007
-1088.0, +7.799e-007
-1086.0, +7.817e-007
-1084.0, +7.843e-007
-1082.0, +7.878e-007
-1080.0, +7.930e-007
-1078.0, +7.991e-007
-1076.0, +8.057e-007
-1074.0, +8.118e-007
-1072.0, +8.187e-007
-1070.0, +8.240e-007
-1068.0, +8.305e-007
-1066.0, +8.379e-007
-1064.0, +8.427e-007
-1062.0, +8.475e-007
-1060.0, +8.545e-007
-1058.0, +8.597e-007
-1056.0, +8.658e-007
-1054.0, +8.702e-007
-1052.0, +8.724e-007
-1050.0, +8.763e-007
-1048.0, +8.785e-007
-1046.0, +8.793e-007
-1044.0, +8.815e-007
-1042.0, +8.863e-007
-1040.0, +8.907e-007
-1038.0, +8.963e-007
-1036.0, +9.024e-007
-1034.0, +9.090e-007
-1032.0, +9.151e-007
-1030.0, +9.199e-007
-1028.0, +9.221e-007
-1026.0, +9.242e-007
-1024.0, +9.247e-007
-1022.0, +9.251e-007
-1020.0, +9.251e-007
-1018.0, +9.251e-007
-1016.0, +9.251e-007
-1014.0, +9.256e-007
-1012.0, +9.264e-007
-1010.0, +9.282e-007
-1008.0, +9.308e-007
-1006.0, +9.351e-007
-1004.0, +9.417e-007
-1002.0, +9.478e-007
-1000.0, +9.539e-007
-998.0, +9.600e-007
-996.0, +9.652e-007
-994.0, +9.692e-007
-992.0, +9.718e-007
-990.0, +9.722e-007
-988.0, +9.731e-007
-986.0, +9.735e-007
-984.0, +9.735e-007
-982.0, +9.744e-007
-980.0, +9.766e-007
-978.0, +9.779e-007
-976.0, +9.792e-007
-974.0, +9.840e-007
-972.0, +9.905e-007
-970.0, +9.971e-007
-968.0, +1.004e-006
-966.0, +1.011e-006
-964.0, +1.021e-006
-962.0, +1.032e-006
-960.0, +1.041e-006
-958.0, +1.048e-006
-956.0, +1.056e-006
-954.0, +1.062e-006
-952.0, +1.067e-006
-950.0, +1.069e-006
-948.0, +1.071e-006
-946.0, +1.071e-006
-944.0, +1.072e-006
-942.0, +1.073e-006
-940.0, +1.075e-006
-938.0, +1.076e-006
-936.0, +1.080e-006
-934.0, +1.087e-006
-932.0, +1.094e-006
-930.0, +1.100e-006
-928.0, +1.106e-006
-926.0, +1.111e-006
-924.0, +1.117e-006
-922.0, +1.120e-006
-920.0, +1.120e-006
-918.0, +1.120e-006
-916.0, +1.120e-006
-914.0, +1.120e-006
-912.0, +1.121e-006
-910.0, +1.122e-006
-908.0, +1.123e-006
-906.0, +1.124e-006
-904.0, +1.127e-006
-902.0, +1.131e-006
-900.0, +1.137e-006
-898.0, +1.142e-006
-896.0, +1.149e-006
-894.0, +1.154e-006
-892.0, +1.161e-006
-890.0, +1.164e-006
-888.0, +1.168e-006
-886.0, +1.170e-006
-884.0, +1.172e-006
-882.0, +1.174e-006
-880.0, +1.178e-006
-878.0, +1.181e-006
-876.0, +1.187e-006
-874.0, +1.191e-006
-872.0, +1.198e-006
-870.0, +1.204e-006
-868.0, +1.209e-006
-866.0, +1.212e-006
-864.0, +1.216e-006
-862.0, +1.220e-006
-860.0, +1.227e-006
-858.0, +1.233e-006
-856.0, +1.238e-006
-854.0, +1.245e-006
-852.0, +1.251e-006
-850.0, +1.257e-006
-848.0, +1.263e-006
-846.0, +1.264e-006
-844.0, +1.265e-006
-842.0, +1.266e-006
-840.0, +1.267e-006
-838.0, +1.269e-006
-836.0, +1.270e-006
-834.0, +1.274e-006
-832.0, +1.277e-006
-830.0, +1.281e-006
-828.0, +1.288e-006
-826.0, +1.294e-006
-824.0, +1.300e-006
-822.0, +1.305e-006
-820.0, +1.307e-006
-818.0, +1.312e-006
-816.0, +1.315e-006
-814.0, +1.315e-006
-812.0, +1.315e-006
-810.0, +1.316e-006
-808.0, +1.317e-006
-806.0, +1.317e-006
-804.0, +1.319e-006
-802.0, +1.321e-006
-800.0, +1.324e-006
-798.0, +1.326e-006
-796.0, +1.331e-006
-794.0, +1.338e-006
-792.0, +1.345e-006
-790.0, +1.350e-006
-788.0, +1.355e-006
-786.0, +1.359e-006
-784.0, +1.364e-006
-782.0, +1.365e-006
-780.0, +1.365e-006
-778.0, +1.365e-006
-776.0, +1.366e-006
-774.0, +1.368e-006
-772.0, +1.371e-006
-770.0, +1.374e-006
-768.0, +1.377e-006
-766.0, +1.383e-006
-764.0, +1.389e-006
-762.0, +1.396e-006
-760.0, +1.403e-006
-758.0, +1.408e-006
-756.0, +1.415e-006
-754.0, +1.425e-006
-752.0, +1.432e-006
-750.0, +1.438e-006
-748.0, +1.444e-006
-746.0, +1.450e-006
-744.0, +1.455e-006
-742.0, +1.459e-006
-740.0, +1.460e-006
-738.0, +1.462e-006
-736.0, +1.462e-006
-734.0, +1.464e-006
-732.0, +1.464e-006
-730.0, +1.467e-006
-728.0, +1.472e-006
-726.0, +1.478e-006
-724.0, +1.484e-006
-722.0, +1.491e-006
-720.0, +1.497e-006
-718.0, +1.503e-006
-716.0, +1.508e-006
-714.0, +1.510e-006
-712.0, +1.510e-006
-710.0, +1.511e-006
-708.0, +1.511e-006
-706.0, +1.511e-006
-704.0, +1.511e-006
-702.0, +1.512e-006
-700.0, +1.515e-006
-698.0, +1.519e-006
-696.0, +1.525e-006
-694.0, +1.531e-006
-692.0, +1.536e-006
-690.0, +1.543e-006
-688.0, +1.549e-006
-686.0, +1.553e-006
-684.0, +1.556e-006
-682.0, +1.557e-006
-680.0, +1.558e-006
-678.0, +1.559e-006
-676.0, +1.559e-006
-674.0, +1.560e-006
-672.0, +1.560e-006
-670.0, +1.562e-006
-668.0, +1.564e-006
-666.0, +1.569e-006
-664.0, +1.576e-006
-662.0, +1.586e-006
-660.0, +1.597e-006
-658.0, +1.609e-006
-656.0, +1.622e-006
-654.0, +1.633e-006
-652.0, +1.642e-006
-650.0, +1.649e-006
-648.0, +1.654e-006
-646.0, +1.657e-006
-644.0, +1.659e-006
-642.0, +1.661e-006
-640.0, +1.665e-006
-638.0, +1.668e-006
-636.0, +1.675e-006
-634.0, +1.682e-006
-632.0, +1.688e-006
-630.0, +1.694e-006
-628.0, +1.699e-006
-626.0, +1.702e-006
-624.0, +1.705e-006
-622.0, +1.705e-006
-620.0, +1.707e-006
-618.0, +1.708e-006
-616.0, +1.710e-006
-614.0, +1.711e-006
-612.0, +1.715e-006
-610.0, +1.719e-006
-608.0, +1.726e-006
-606.0, +1.731e-006
-604.0, +1.737e-006
-602.0, +1.742e-006
-600.0, +1.748e-006
-598.0, +1.751e-006
-596.0, +1.754e-006
-594.0, +1.754e-006
-592.0, +1.755e-006
-590.0, +1.755e-006
-588.0, +1.756e-006
-586.0, +1.758e-006
-584.0, +1.759e-006
-582.0, +1.763e-006
-580.0, +1.769e-006
-578.0, +1.777e-006
-576.0, +1.786e-006
-574.0, +1.798e-006
-572.0, +1.809e-006
-570.0, +1.821e-006
-568.0, +1.831e-006
-566.0, +1.838e-006
-564.0, +1.845e-006
-562.0, +1.849e-006
-560.0, +1.851e-006
-558.0, +1.852e-006
-556.0, +1.854e-006
-554.0, +1.854e-006
-552.0, +1.855e-006
-550.0, +1.857e-006
-548.0, +1.862e-006
-546.0, +1.865e-006
-544.0, +1.870e-006
-542.0, +1.877e-006
-540.0, +1.884e-006
-538.0, +1.889e-006
-536.0, +1.894e-006
-534.0, +1.896e-006
-532.0, +1.900e-006
-530.0, +1.901e-006
-528.0, +1.901e-006
-526.0, +1.901e-006
-524.0, +1.902e-006
-522.0, +1.902e-006
-520.0, +1.902e-006
-518.0, +1.904e-006
-516.0, +1.905e-006
-514.0, +1.906e-006
-512.0, +1.907e-006
-510.0, +1.909e-006
-508.0, +1.912e-006
-506.0, +1.915e-006
-504.0, +1.918e-006
-502.0, +1.922e-006
-500.0, +1.927e-006
-498.0, +1.933e-006
-496.0, +1.937e-006
-494.0, +1.940e-006
-492.0, +1.944e-006
-490.0, +1.947e-006
-488.0, +1.948e-006
-486.0, +1.949e-006
-484.0, +1.949e-006
-482.0, +1.950e-006
-480.0, +1.950e-006
-478.0, +1.950e-006
-476.0, +1.951e-006
-474.0, +1.951e-006
-472.0, +1.952e-006
-470.0, +1.952e-006
-468.0, +1.952e-006
-466.0, +1.953e-006
-464.0, +1.954e-006
-462.0, +1.954e-006
-460.0, +1.955e-006
-458.0, +1.956e-006
-456.0, +1.957e-006
-454.0, +1.960e-006
-452.0, +1.962e-006
-450.0, +1.965e-006
-448.0, +1.967e-006
-446.0, +1.971e-006
-444.0, +1.975e-006
-442.0, +1.978e-006
-440.0, +1.982e-006
-438.0, +1.984e-006
-436.0, +1.987e-006
-434.0, +1.990e-006
-432.0, +1.991e-006
-430.0, +1.992e-006
-428.0, +1.995e-006
-426.0, +1.996e-006
-424.0, +1.999e-006
-422.0, +2.000e-006
-420.0, +2.002e-006
-418.0, +2.005e-006
-416.0, +2.006e-006
-414.0, +2.010e-006
-412.0, +2.015e-006
-410.0, +2.020e-006
-408.0, +2.025e-006
-406.0, +2.030e-006
-404.0, +2.033e-006
-402.0, +2.039e-006
-400.0, +2.042e-006
-398.0, +2.043e-006
-396.0, +2.044e-006
-394.0, +2.046e-006
-392.0, +2.047e-006
-390.0, +2.047e-006
-388.0, +2.048e-006
-386.0, +2.048e-006
-384.0, +2.048e-006
-382.0, +2.048e-006
-380.0, +2.048e-006
-378.0, +2.049e-006
-376.0, +2.049e-006
-374.0, +2.049e-006
-372.0, +2.050e-006
-370.0, +2.052e-006
-368.0, +2.053e-006
-366.0, +2.056e-006
-364.0, +2.059e-006
-362.0, +2.062e-006
-360.0, +2.066e-006
-358.0, +2.072e-006
-356.0, +2.077e-006
-354.0, +2.083e-006
-352.0, +2.087e-006
-350.0, +2.090e-006
-348.0, +2.094e-006
-346.0, +2.096e-006
-344.0, +2.097e-006
-342.0, +2.097e-006
-340.0, +2.097e-006
-338.0, +2.097e-006
-336.0, +2.097e-006
-334.0, +2.097e-006
-332.0, +2.097e-006
-330.0, +2.097e-006
-328.0, +2.097e-006
-326.0, +2.097e-006
-324.0, +2.097e-006
-322.0, +2.097e-006
-320.0, +2.099e-006
-318.0, +2.101e-006
-316.0, +2.105e-006
-314.0, +2.108e-006
-312.0, +2.114e-006
-310.0, +2.119e-006
-308.0, +2.125e-006
-306.0, +2.131e-006
-304.0, +2.135e-006
-302.0, +2.138e-006
-300.0, +2.141e-006
-298.0, +2.142e-006
-296.0, +2.144e-006
-294.0, +2.145e-006
-292.0, +2.145e-006
-290.0, +2.145e-006
-288.0, +2.145e-006
-286.0, +2.146e-006
-284.0, +2.147e-006
-282.0, +2.148e-006
-280.0, +2.149e-006
-278.0, +2.150e-006
-276.0, +2.151e-006
-274.0, +2.155e-006
-272.0, +2.157e-006
-270.0, +2.162e-006
-268.0, +2.169e-006
-266.0, +2.175e-006
-264.0, +2.182e-006
-262.0, +2.189e-006
-260.0, +2.194e-006
-258.0, +2.200e-006
-256.0, +2.204e-006
-254.0, +2.207e-006
-252.0, +2.214e-006
-250.0, +2.220e-006
-248.0, +2.226e-006
-246.0, +2.231e-006
-244.0, +2.236e-006
-242.0, +2.240e-006
-240.0, +2.243e-006
-238.0, +2.243e-006
-236.0, +2.243e-006
-234.0, +2.244e-006
-232.0, +2.245e-006
-230.0, +2.247e-006
-228.0, +2.248e-006
-226.0, +2.251e-006
-224.0, +2.255e-006
-222.0, +2.259e-006
-220.0, +2.265e-006
-218.0, +2.271e-006
-216.0, +2.277e-006
-214.0, +2.282e-006
-212.0, +2.286e-006
-210.0, +2.289e-006
-208.0, +2.291e-006
-206.0, +2.292e-006
-204.0, +2.292e-006
-202.0, +2.292e-006
-200.0, +2.292e-006
-198.0, +2.292e-006
-196.0, +2.293e-006
-194.0, +2.294e-006
-192.0, +2.295e-006
-190.0, +2.295e-006
-188.0, +2.300e-006
-186.0, +2.302e-006
-184.0, +2.306e-006
-182.0, +2.308e-006
-180.0, +2.315e-006
-178.0, +2.321e-006
-176.0, +2.329e-006
-174.0, +2.334e-006
-172.0, +2.341e-006
-170.0, +2.345e-006
-168.0, +2.352e-006
-166.0, +2.357e-006
-164.0, +2.363e-006
-162.0, +2.367e-006
-160.0, +2.373e-006
-158.0, +2.376e-006
-156.0, +2.382e-006
-154.0, +2.385e-006
-152.0, +2.387e-006
-150.0, +2.388e-006
-148.0, +2.389e-006
-146.0, +2.390e-006
-144.0, +2.391e-006
-142.0, +2.393e-006
-140.0, +2.395e-006
-138.0, +2.398e-006
-136.0, +2.403e-006
-134.0, +2.408e-006
-132.0, +2.414e-006
-130.0, +2.420e-006
-128.0, +2.425e-006
-126.0, +2.430e-006
-124.0, +2.434e-006
-122.0, +2.437e-006
-120.0, +2.438e-006
-118.0, +2.439e-006
-116.0, +2.441e-006
-114.0, +2.443e-006
-112.0, +2.445e-006
-110.0, +2.449e-006
-108.0, +2.455e-006
-106.0, +2.462e-006
-104.0, +2.468e-006
-102.0, +2.473e-006
-100.0, +2.479e-006
-98.0, +2.484e-006
-96.0, +2.486e-006
-94.0, +2.487e-006
-92.0, +2.487e-006
-90.0, +2.487e-006
-88.0, +2.487e-006
-86.0, +2.487e-006
-84.0, +2.488e-006
-82.0, +2.489e-006
-80.0, +2.490e-006
-78.0, +2.493e-006
-76.0, +2.499e-006
-74.0, +2.505e-006
-72.0, +2.512e-006
-70.0, +2.518e-006
-68.0, +2.524e-006
-66.0, +2.530e-006
-64.0, +2.534e-006
-62.0, +2.535e-006
-60.0, +2.536e-006
-58.0, +2.537e-006
-56.0, +2.538e-006
-54.0, +2.540e-006
-52.0, +2.545e-006
-50.0, +2.551e-006
-48.0, +2.559e-006
-46.0, +2.567e-006
-44.0, +2.575e-006
-42.0, +2.585e-006
-40.0, +2.597e-006
-38.0, +2.606e-006
-36.0, +2.614e-006
-34.0, +2.621e-006
-32.0, +2.627e-006
-30.0, +2.632e-006
-28.0, +2.637e-006
-26.0, +2.642e-006
-24.0, +2.648e-006
-22.0, +2.655e-006
-20.0, +2.661e-006
-18.0, +2.667e-006
-16.0, +2.674e-006
-14.0, +2.679e-006
-12.0, +2.681e-006
-10.0, +2.683e-006
-8.0, +2.685e-006
-6.0, +2.688e-006
-4.0, +2.696e-006
-2.0, +2.704e-006
0.0, +2.713e-006
2.0, +2.723e-006
4.0, +2.736e-006
6.0, +2.747e-006
8.0, +2.760e-006
10.0, +2.766e-006
12.0, +2.774e-006
14.0, +2.783e-006
16.0, +2.794e-006
18.0, +2.801e-006
20.0, +2.808e-006
22.0, +2.815e-006
24.0, +2.824e-006
26.0, +2.834e-006
28.0, +2.844e-006
30.0, +2.851e-006
32.0, +2.858e-006
34.0, +2.865e-006
36.0, +2.873e-006
38.0, +2.881e-006
40.0, +2.889e-006
42.0, +2.896e-006
44.0, +2.903e-006
46.0, +2.911e-006
48.0, +2.920e-006
50.0, +2.933e-006
52.0, +2.945e-006
54.0, +2.957e-006
56.0, +2.971e-006
58.0, +2.985e-006
60.0, +3.001e-006
62.0, +3.019e-006
64.0, +3.033e-006
66.0, +3.044e-006
68.0, +3.055e-006
70.0, +3.062e-006
72.0, +3.072e-006
74.0, +3.083e-006
76.0, +3.091e-006
78.0, +3.099e-006
80.0, +3.111e-006
82.0, +3.125e-006
84.0, +3.142e-006
86.0, +3.159e-006
88.0, +3.173e-006
90.0, +3.187e-006
92.0, +3.203e-006
94.0, +3.219e-006
96.0, +3.232e-006
98.0, +3.242e-006
100.0, +3.251e-006
102.0, +3.259e-006
104.0, +3.271e-006
106.0, +3.282e-006
108.0, +3.289e-006
110.0, +3.296e-006
112.0, +3.304e-006
114.0, +3.317e-006
116.0, +3.334e-006
118.0, +3.350e-006
120.0, +3.363e-006
122.0, +3.378e-006
124.0, +3.394e-006
126.0, +3.413e-006
128.0, +3.428e-006
130.0, +3.438e-006
132.0, +3.445e-006
134.0, +3.453e-006
136.0, +3.465e-006
138.0, +3.478e-006
140.0, +3.485e-006
142.0, +3.492e-006
144.0, +3.499e-006
146.0, +3.511e-006
148.0, +3.526e-006
150.0, +3.538e-006
152.0, +3.552e-006
154.0, +3.566e-006
156.0, +3.580e-006
158.0, +3.595e-006
160.0, +3.608e-006
162.0, +3.620e-006
164.0, +3.630e-006
166.0, +3.637e-006
168.0, +3.644e-006
170.0, +3.651e-006
172.0, +3.660e-006
174.0, +3.670e-006
176.0, +3.677e-006
178.0, +3.684e-006
180.0, +3.691e-006
182.0, +3.699e-006
184.0, +3.709e-006
186.0, +3.720e-006
188.0, +3.728e-006
190.0, +3.740e-006
192.0, +3.754e-006
194.0, +3.768e-006
196.0, +3.780e-006
198.0, +3.792e-006
200.0, +3.802e-006
202.0, +3.815e-006
204.0, +3.824e-006
206.0, +3.831e-006
208.0, +3.838e-006
210.0, +3.845e-006
212.0, +3.852e-006
214.0, +3.857e-006
216.0, +3.863e-006
218.0, +3.870e-006
220.0, +3.877e-006
222.0, +3.886e-006
224.0, +3.899e-006
226.0, +3.912e-006
228.0, +3.924e-006
230.0, +3.932e-006
232.0, +3.941e-006
234.0, +3.954e-006
236.0, +3.966e-006
238.0, +3.973e-006
240.0, +3.980e-006
242.0, +3.988e-006
244.0, +3.996e-006
246.0, +4.004e-006
248.0, +4.010e-006
250.0, +4.017e-006
252.0, +4.025e-006
254.0, +4.032e-006
256.0, +4.039e-006
258.0, +4.044e-006
260.0, +4.050e-006
262.0, +4.053e-006
264.0, +4.055e-006
266.0, +4.059e-006
268.0, +4.066e-006
270.0, +4.072e-006
272.0, +4.079e-006
274.0, +4.085e-006
276.0, +4.091e-006
278.0, +4.095e-006
280.0, +4.099e-006
282.0, +4.100e-006
284.0, +4.103e-006
286.0, +4.110e-006
288.0, +4.119e-006
290.0, +4.128e-006
292.0, +4.139e-006
294.0, +4.152e-006
296.0, +4.165e-006
298.0, +4.176e-006
300.0, +4.183e-006
302.0, +4.188e-006
304.0, +4.193e-006
306.0, +4.198e-006
308.0, +4.202e-006
310.0, +4.208e-006
312.0, +4.215e-006
314.0, +4.221e-006
316.0, +4.228e-006
318.0, +4.235e-006
320.0, +4.240e-006
322.0, +4.244e-006
324.0, +4.245e-006
326.0, +4.247e-006
328.0, +4.248e-006
330.0, +4.250e-006
332.0, +4.256e-006
334.0, +4.261e-006
336.0, +4.267e-006
338.0, +4.274e-006
340.0, +4.281e-006
342.0, +4.289e-006
344.0, +4.296e-006
346.0, +4.301e-006
348.0, +4.309e-006
350.0, +4.317e-006
352.0, +4.324e-006
354.0, +4.330e-006
356.0, +4.338e-006
358.0, +4.348e-006
360.0, +4.356e-006
362.0, +4.363e-006
364.0, +4.370e-006
366.0, +4.377e-006
368.0, +4.383e-006
370.0, +4.390e-006
372.0, +4.398e-006
374.0, +4.408e-006
376.0, +4.415e-006
378.0, +4.422e-006
380.0, +4.429e-006
382.0, +4.439e-006
384.0, +4.448e-006
386.0, +4.455e-006
388.0, +4.462e-006
390.0, +4.470e-006
392.0, +4.481e-006
394.0, +4.497e-006
396.0, +4.511e-006
398.0, +4.528e-006
400.0, +4.542e-006
402.0, +4.560e-006
404.0, +4.580e-006
406.0, +4.596e-006
408.0, +4.610e-006
410.0, +4.626e-006
412.0, +4.640e-006
414.0, +4.655e-006
416.0, +4.672e-006
418.0, +4.687e-006
420.0, +4.707e-006
422.0, +4.727e-006
424.0, +4.742e-006
426.0, +4.758e-006
428.0, +4.777e-006
430.0, +4.791e-006
432.0, +4.804e-006
434.0, +4.812e-006
436.0, +4.819e-006
438.0, +4.828e-006
440.0, +4.835e-006
442.0, +4.841e-006
444.0, +4.848e-006
446.0, +4.855e-006
448.0, +4.862e-006
450.0, +4.869e-006
452.0, +4.874e-006
454.0, +4.879e-006
456.0, +4.880e-006
458.0, +4.880e-006
460.0, +4.880e-006
462.0, +4.880e-006
464.0, +4.880e-006
466.0, +4.880e-006
468.0, +4.880e-006
470.0, +4.880e-006
472.0, +4.880e-006
474.0, +4.880e-006
476.0, +4.880e-006
478.0, +4.880e-006
480.0, +4.880e-006
482.0, +4.880e-006
484.0, +4.880e-006
486.0, +4.880e-006
488.0, +4.880e-006
490.0, +4.880e-006
492.0, +4.880e-006
494.0, +4.880e-006
496.0, +4.880e-006
498.0, +4.880e-006
500.0, +4.880e-006
502.0, +4.880e-006
504.0, +4.880e-006
506.0, +4.880e-006
508.0, +4.880e-006
510.0, +4.880e-006
512.0, +4.880e-006
514.0, +4.880e-006
516.0, +4.880e-006
518.0, +4.880e-006
520.0, +4.880e-006
522.0, +4.880e-006
524.0, +4.880e-006
526.0, +4.880e-006
528.0, +4.880e-006
530.0, +4.880e-006
532.0, +4.880e-006
534.0, +4.880e-006
536.0, +4.880e-006
538.0, +4.880e-006
540.0, +4.880e-006
542.0, +4.880e-006
544.0, +4.880e-006
546.0, +4.880e-006
548.0, +4.880e-006
550.0, +4.880e-006
552.0, +4.880e-006
554.0, +4.880e-006
556.0, +4.880e-006
558.0, +4.880e-006
560.0, +4.880e-006
562.0, +4.880e-006
564.0, +4.881e-006
566.0, +4.881e-006
568.0, +4.882e-006
570.0, +4.882e-006
572.0, +4.883e-006
574.0, +4.884e-006
576.0, +4.884e-006
578.0, +4.884e-006
580.0, +4.886e-006
582.0, +4.886e-006
584.0, +4.886e-006
586.0, +4.886e-006
588.0, +4.887e-006
590.0, +4.890e-006
592.0, +4.892e-006
594.0, +4.893e-006
596.0, +4.896e-006
598.0, +4.902e-006
600.0, +4.907e-006
602.0, +4.912e-006
604.0, +4.917e-006
606.0, +4.922e-006
608.0, +4.929e-006
610.0, +4.934e-006
612.0, +4.938e-006
614.0, +4.945e-006
616.0, +4.949e-006
618.0, +4.953e-006
620.0, +4.957e-006
622.0, +4.963e-006
624.0, +4.967e-006
626.0, +4.970e-006
628.0, +4.972e-006
630.0, +4.975e-006
632.0, +4.976e-006
634.0, +4.977e-006
636.0, +4.978e-006
638.0, +4.978e-006
640.0, +4.978e-006
642.0, +4.978e-006
644.0, +4.979e-006
646.0, +4.980e-006
648.0, +4.982e-006
650.0, +4.984e-006
652.0, +4.989e-006
654.0, +4.996e-006
656.0, +5.002e-006
658.0, +5.008e-006
660.0, +5.014e-006
662.0, +5.019e-006
664.0, +5.024e-006
666.0, +5.025e-006
668.0, +5.026e-006
670.0, +5.026e-006
672.0, +5.026e-006
674.0, +5.026e-006
676.0, +5.027e-006
678.0, +5.027e-006
680.0, +5.027e-006
682.0, +5.027e-006
684.0, +5.029e-006
686.0, +5.030e-006
688.0, +5.032e-006
690.0, +5.035e-006
692.0, +5.041e-006
694.0, +5.045e-006
696.0, +5.050e-006
698.0, +5.055e-006
700.0, +5.061e-006
702.0, +5.065e-006
704.0, +5.070e-006
706.0, +5.070e-006
708.0, +5.072e-006
710.0, +5.075e-006
712.0, +5.076e-006
714.0, +5.077e-006
716.0, +5.079e-006
718.0, +5.081e-006
720.0, +5.084e-006
722.0, +5.091e-006
724.0, +5.098e-006
726.0, +5.102e-006
728.0, +5.107e-006
730.0, +5.114e-006
732.0, +5.120e-006
734.0, +5.126e-006
736.0, +5.127e-006
738.0, +5.133e-006
740.0, +5.140e-006
742.0, +5.146e-006
744.0, +5.150e-006
746.0, +5.156e-006
748.0, +5.161e-006
750.0, +5.166e-006
752.0, +5.168e-006
754.0, +5.170e-006
756.0, +5.171e-006
758.0, +5.172e-006
760.0, +5.173e-006
762.0, +5.174e-006
764.0, +5.176e-006
766.0, +5.179e-006
768.0, +5.183e-006
770.0, +5.190e-006
772.0, +5.196e-006
774.0, +5.201e-006
776.0, +5.206e-006
778.0, +5.212e-006
780.0, +5.216e-006
782.0, +5.219e-006
784.0, +5.219e-006
786.0, +5.220e-006
788.0, +5.222e-006
790.0, +5.222e-006
792.0, +5.222e-006
794.0, +5.223e-006
796.0, +5.225e-006
798.0, +5.226e-006
800.0, +5.232e-006
802.0, +5.239e-006
804.0, +5.245e-006
806.0, +5.252e-006
808.0, +5.257e-006
810.0, +5.263e-006
812.0, +5.268e-006
814.0, +5.277e-006
816.0, +5.278e-006
818.0, +5.280e-006
820.0, +5.282e-006
822.0, +5.283e-006
824.0, +5.287e-006
826.0, +5.291e-006
828.0, +5.289e-006
830.0, +5.296e-006
832.0, +5.304e-006
834.0, +5.311e-006
836.0, +5.321e-006
838.0, +5.328e-006
840.0, +5.338e-006
842.0, +5.346e-006
844.0, +5.352e-006
846.0, +5.357e-006
848.0, +5.363e-006
850.0, +5.366e-006
852.0, +5.368e-006
854.0, +5.369e-006
856.0, +5.373e-006
858.0, +5.375e-006
860.0, +5.380e-006
862.0, +5.387e-006
864.0, +5.394e-006
866.0, +5.400e-006
868.0, +5.406e-006
870.0, +5.409e-006
872.0, +5.414e-006
874.0, +5.416e-006
876.0, +5.418e-006
878.0, +5.418e-006
880.0, +5.419e-006
882.0, +5.420e-006
884.0, +5.423e-006
886.0, +5.426e-006
888.0, +5.431e-006
890.0, +5.434e-006
892.0, +5.443e-006
894.0, +5.454e-006
896.0, +5.463e-006
898.0, +5.474e-006
900.0, +5.484e-006
902.0, +5.492e-006
904.0, +5.501e-006
906.0, +5.506e-006
908.0, +5.508e-006
910.0, +5.512e-006
912.0, +5.513e-006
914.0, +5.513e-006
916.0, +5.515e-006
918.0, +5.517e-006
920.0, +5.519e-006
922.0, +5.524e-006
924.0, +5.530e-006
926.0, +5.537e-006
928.0, +5.544e-006
930.0, +5.550e-006
932.0, +5.556e-006
934.0, +5.561e-006
936.0, +5.564e-006
938.0, +5.566e-006
940.0, +5.571e-006
942.0, +5.576e-006
944.0, +5.582e-006
946.0, +5.588e-006
948.0, +5.595e-006
950.0, +5.601e-006
952.0, +5.607e-006
954.0, +5.609e-006
956.0, +5.611e-006
958.0, +5.612e-006
960.0, +5.613e-006
962.0, +5.613e-006
964.0, +5.617e-006
966.0, +5.618e-006
968.0, +5.623e-006
970.0, +5.629e-006
972.0, +5.636e-006
974.0, +5.643e-006
976.0, +5.649e-006
978.0, +5.653e-006
980.0, +5.658e-006
982.0, +5.661e-006
984.0, +5.663e-006
986.0, +5.665e-006
988.0, +5.671e-006
990.0, +5.678e-006
992.0, +5.686e-006
994.0, +5.699e-006
996.0, +5.710e-006
998.0, +5.722e-006
1000.0, +5.733e-006
1002.0, +5.742e-006
1004.0, +5.750e-006
1006.0, +5.756e-006
1008.0, +5.758e-006
1010.0, +5.764e-006
1012.0, +5.770e-006
1014.0, +5.776e-006
1016.0, +5.783e-006
1018.0, +5.789e-006
1020.0, +5.796e-006
1022.0, +5.802e-006
1024.0, +5.805e-006
1026.0, +5.808e-006
1028.0, +5.809e-006
1030.0, +5.811e-006
1032.0, +5.818e-006
1034.0, +5.825e-006
1036.0, +5.832e-006
1038.0, +5.840e-006
1040.0, +5.850e-006
1042.0, +5.863e-006
1044.0, +5.874e-006
1046.0, +5.881e-006
1048.0, +5.890e-006
1050.0, +5.897e-006
1052.0, +5.907e-006
1054.0, +5.916e-006
1056.0, +5.924e-006
1058.0, +5.931e-006
1060.0, +5.938e-006
1062.0, +5.945e-006
1064.0, +5.955e-006
1066.0, +5.963e-006
1068.0, +5.971e-006
1070.0, +5.978e-006
1072.0, +5.985e-006
1074.0, +5.992e-006
1076.0, +5.998e-006
1078.0, +6.002e-006
1080.0, +6.008e-006
1082.0, +6.012e-006
1084.0, +6.019e-006
1086.0, +6.025e-006
1088.0, +6.032e-006
1090.0, +6.040e-006
1092.0, +6.050e-006
1094.0, +6.062e-006
1096.0, +6.073e-006
1098.0, +6.083e-006
1100.0, +6.096e-006
1102.0, +6.110e-006
1104.0, +6.124e-006
1106.0, +6.135e-006
1108.0, +6.147e-006
1110.0, +6.160e-006
1112.0, +6.170e-006
1114.0, +6.179e-006
1116.0, +6.186e-006
1118.0, +6.198e-006
1120.0, +6.208e-006
1122.0, +6.216e-006
1124.0, +6.223e-006
1126.0, +6.230e-006
1128.0, +6.240e-006
1130.0, +6.250e-006
1132.0, +6.265e-006
1134.0, +6.281e-006
1136.0, +6.297e-006
1138.0, +6.318e-006
1140.0, +6.339e-006
1142.0, +6.358e-006
1144.0, +6.376e-006
1146.0, +6.387e-006
1148.0, +6.401e-006
1150.0, +6.413e-006
1152.0, +6.422e-006
1154.0, +6.433e-006
1156.0, +6.452e-006
1158.0, +6.472e-006
1160.0, +6.488e-006
1162.0, +6.504e-006
1164.0, +6.523e-006
1166.0, +6.543e-006
1168.0, +6.560e-006
1170.0, +6.568e-006
1172.0, +6.579e-006
1174.0, +6.592e-006
1176.0, +6.604e-006
1178.0, +6.613e-006
1180.0, +6.621e-006
1182.0, +6.631e-006
1184.0, +6.645e-006
1186.0, +6.658e-006
1188.0, +6.672e-006
1190.0, +6.686e-006
1192.0, +6.702e-006
1194.0, +6.720e-006
1196.0, +6.739e-006
1198.0, +6.752e-006
1200.0, +6.764e-006
1202.0, +6.775e-006
1204.0, +6.789e-006
1206.0, +6.801e-006
1208.0, +6.810e-006
1210.0, +6.819e-006
1212.0, +6.833e-006
1214.0, +6.849e-006
1216.0, +6.866e-006
1218.0, +6.880e-006
1220.0, +6.896e-006
1222.0, +6.916e-006
1224.0, +6.935e-006
1226.0, +6.950e-006
1228.0, +6.965e-006
1230.0, +6.979e-006
1232.0, +6.993e-006
1234.0, +7.011e-006
1236.0, +7.027e-006
1238.0, +7.043e-006
1240.0, +7.064e-006
1242.0, +7.082e-006
1244.0, +7.101e-006
1246.0, +7.121e-006
1248.0, +7.137e-006
1250.0, +7.150e-006
1252.0, +7.168e-006
1254.0, +7.182e-006
1256.0, +7.195e-006
1258.0, +7.208e-006
1260.0, +7.228e-006
1262.0, +7.249e-006
1264.0, +7.271e-006
1266.0, +7.292e-006
1268.0, +7.313e-006
1270.0, +7.334e-006
1272.0, +7.357e-006
1274.0, +7.373e-006
1276.0, +7.391e-006
1278.0, +7.411e-006
1280.0, +7.431e-006
1282.0, +7.453e-006
1284.0, +7.476e-006
1286.0, +7.498e-006
1288.0, +7.518e-006
1290.0, +7.539e-006
1292.0, +7.558e-006
1294.0, +7.576e-006
1296.0, +7.597e-006
1298.0, +7.621e-006
1300.0, +7.642e-006
1302.0, +7.668e-006
1304.0, +7.692e-006
1306.0, +7.714e-006
1308.0, +7.739e-006
1310.0, +7.760e-006
1312.0, +7.779e-006
1314.0, +7.806e-006
1316.0, +7.830e-006
1318.0, +7.856e-006
1320.0, +7.883e-006
1322.0, +7.904e-006
1324.0, +7.932e-006
1326.0, +7.957e-006
1328.0, +7.979e-006
1330.0, +8.007e-006
1332.0, +8.035e-006
1334.0, +8.063e-006
1336.0, +8.092e-006
1338.0, +8.120e-006
1340.0, +8.150e-006
1342.0, +8.178e-006
1344.0, +8.206e-006
1346.0, +8.234e-006
1348.0, +8.262e-006
1350.0, +8.293e-006
1352.0, +8.320e-006
1354.0, +8.351e-006
1356.0, +8.384e-006
1358.0, +8.415e-006
1360.0, +8.445e-006
1362.0, +8.474e-006
1364.0, +8.510e-006
1366.0, +8.545e-006
1368.0, +8.581e-006
1370.0, +8.615e-006
1372.0, +8.647e-006
1374.0, +8.681e-006
1376.0, +8.715e-006
1378.0, +8.749e-006
1380.0, +8.786e-006
1382.0, +8.821e-006
1384.0, +8.854e-006
1386.0, +8.896e-006
1388.0, +8.937e-006
1390.0, +8.980e-006
1392.0, +9.017e-006
1394.0, +9.056e-006
1396.0, +9.095e-006
1398.0, +9.139e-006
1400.0, +9.179e-006
1402.0, +9.215e-006
1404.0, +9.262e-006
1406.0, +9.306e-006
1408.0, +9.349e-006
1410.0, +9.394e-006
1412.0, +9.436e-006
1414.0, +9.479e-006
1416.0, +9.529e-006
1418.0, +9.572e-006
1420.0, +9.619e-006
1422.0, +9.671e-006
1424.0, +9.724e-006
1426.0, +9.774e-006
1428.0, +9.833e-006
1430.0, +9.888e-006
1432.0, +9.943e-006
1434.0, +1.000e-005
1436.0, +1.006e-005
1438.0, +1.012e-005
1440.0, +1.018e-005
1442.0, +1.024e-005
1444.0, +1.030e-005
1446.0, +1.037e-005
1448.0, +1.043e-005
1450.0, +1.049e-005
1452.0, +1.056e-005
1454.0, +1.063e-005
1456.0, +1.069e-005
1458.0, +1.076e-005
1460.0, +1.084e-005
1462.0, +1.091e-005
1464.0, +1.099e-005
1466.0, +1.107e-005
1468.0, +1.115e-005
1470.0, +1.123e-005
1472.0, +1.132e-005
1474.0, +1.140e-005
1476.0, +1.149e-005
1478.0, +1.158e-005
1480.0, +1.168e-005
1482.0, +1.177e-005
1484.0, +1.187e-005
1486.0, +1.197e-005
1488.0, +1.207e-005
1490.0, +1.218e-005
1492.0, +1.228e-005
1494.0, +1.239e-005
1496.0, +1.249e-005
1498.0, +1.260e-005
1500.0, +1.269e-005
*
**
