# Supplementary material for: DFT and CV data of 4-phenyl-substituted dichloro(bis{2-[1-(phenyl)-1H-1,2,3-triazol-4-yl-κN3]pyridine-κN})iron(II) coordination compounds
Source: Data Brief. 2018 Oct 27;21:1458–71. doi: 10.1016/j.dib.2018.10.085 (PMC6234228; doi:10.1016/j.dib.2018.10.085)
Supplement: Supplementary file 4 — Supplementary material. [file mmc4.zip › Fe_CV_raw_data/FeL4-2/T1.TXT]

Date: 11-Apr-2017
Time: 11:14:27
Label: 
Cyclic Voltammetry

Exp. Conditions:
Init E (mV) = 0
High E (mV) = 1500
Low E (mV) = -2000
Init P/N = P
V (mV/sec) = 100
Number of Segments = 3
Sample Interval (mV) = 2
Quiet Time (sec) = 2
Sensitivity (A/V) = 1E-5

3 Sets of Data
Total Number of Data Points = 4250
##
Potential (mV), Current (A)

Segment = 1
Positive
Number of Data Points = 750
#
2.0, +1.467e-006
4.0, +1.486e-006
6.0, +1.509e-006
8.0, +1.524e-006
10.0, +1.550e-006
12.0, +1.573e-006
14.0, +1.596e-006
16.0, +1.623e-006
18.0, +1.644e-006
20.0, +1.665e-006
22.0, +1.689e-006
24.0, +1.704e-006
26.0, +1.718e-006
28.0, +1.731e-006
30.0, +1.745e-006
32.0, +1.763e-006
34.0, +1.784e-006
36.0, +1.801e-006
38.0, +1.819e-006
40.0, +1.840e-006
42.0, +1.860e-006
44.0, +1.875e-006
46.0, +1.887e-006
48.0, +1.900e-006
50.0, +1.914e-006
52.0, +1.927e-006
54.0, +1.940e-006
56.0, +1.956e-006
58.0, +1.974e-006
60.0, +1.992e-006
62.0, +2.007e-006
64.0, +2.025e-006
66.0, +2.043e-006
68.0, +2.058e-006
70.0, +2.070e-006
72.0, +2.082e-006
74.0, +2.094e-006
76.0, +2.107e-006
78.0, +2.117e-006
80.0, +2.125e-006
82.0, +2.137e-006
84.0, +2.154e-006
86.0, +2.169e-006
88.0, +2.185e-006
90.0, +2.199e-006
92.0, +2.216e-006
94.0, +2.233e-006
96.0, +2.249e-006
98.0, +2.261e-006
100.0, +2.272e-006
102.0, +2.280e-006
104.0, +2.293e-006
106.0, +2.306e-006
108.0, +2.320e-006
110.0, +2.334e-006
112.0, +2.347e-006
114.0, +2.361e-006
116.0, +2.377e-006
118.0, +2.390e-006
120.0, +2.403e-006
122.0, +2.412e-006
124.0, +2.420e-006
126.0, +2.431e-006
128.0, +2.443e-006
130.0, +2.454e-006
132.0, +2.462e-006
134.0, +2.470e-006
136.0, +2.477e-006
138.0, +2.485e-006
140.0, +2.492e-006
142.0, +2.500e-006
144.0, +2.507e-006
146.0, +2.514e-006
148.0, +2.521e-006
150.0, +2.529e-006
152.0, +2.540e-006
154.0, +2.550e-006
156.0, +2.563e-006
158.0, +2.576e-006
160.0, +2.590e-006
162.0, +2.604e-006
164.0, +2.618e-006
166.0, +2.630e-006
168.0, +2.643e-006
170.0, +2.652e-006
172.0, +2.660e-006
174.0, +2.667e-006
176.0, +2.675e-006
178.0, +2.681e-006
180.0, +2.690e-006
182.0, +2.697e-006
184.0, +2.705e-006
186.0, +2.714e-006
188.0, +2.726e-006
190.0, +2.739e-006
192.0, +2.751e-006
194.0, +2.761e-006
196.0, +2.774e-006
198.0, +2.786e-006
200.0, +2.798e-006
202.0, +2.807e-006
204.0, +2.815e-006
206.0, +2.825e-006
208.0, +2.836e-006
210.0, +2.844e-006
212.0, +2.853e-006
214.0, +2.859e-006
216.0, +2.866e-006
218.0, +2.874e-006
220.0, +2.881e-006
222.0, +2.890e-006
224.0, +2.897e-006
226.0, +2.904e-006
228.0, +2.911e-006
230.0, +2.919e-006
232.0, +2.928e-006
234.0, +2.939e-006
236.0, +2.949e-006
238.0, +2.961e-006
240.0, +2.975e-006
242.0, +2.988e-006
244.0, +3.002e-006
246.0, +3.013e-006
248.0, +3.025e-006
250.0, +3.036e-006
252.0, +3.045e-006
254.0, +3.052e-006
256.0, +3.059e-006
258.0, +3.067e-006
260.0, +3.074e-006
262.0, +3.078e-006
264.0, +3.084e-006
266.0, +3.091e-006
268.0, +3.100e-006
270.0, +3.109e-006
272.0, +3.121e-006
274.0, +3.133e-006
276.0, +3.145e-006
278.0, +3.155e-006
280.0, +3.168e-006
282.0, +3.180e-006
284.0, +3.192e-006
286.0, +3.201e-006
288.0, +3.209e-006
290.0, +3.220e-006
292.0, +3.231e-006
294.0, +3.239e-006
296.0, +3.246e-006
298.0, +3.254e-006
300.0, +3.261e-006
302.0, +3.269e-006
304.0, +3.276e-006
306.0, +3.283e-006
308.0, +3.290e-006
310.0, +3.297e-006
312.0, +3.304e-006
314.0, +3.311e-006
316.0, +3.321e-006
318.0, +3.332e-006
320.0, +3.345e-006
322.0, +3.358e-006
324.0, +3.372e-006
326.0, +3.387e-006
328.0, +3.402e-006
330.0, +3.415e-006
332.0, +3.428e-006
334.0, +3.436e-006
336.0, +3.443e-006
338.0, +3.451e-006
340.0, +3.459e-006
342.0, +3.467e-006
344.0, +3.476e-006
346.0, +3.483e-006
348.0, +3.490e-006
350.0, +3.498e-006
352.0, +3.510e-006
354.0, +3.525e-006
356.0, +3.541e-006
358.0, +3.555e-006
360.0, +3.569e-006
362.0, +3.584e-006
364.0, +3.602e-006
366.0, +3.618e-006
368.0, +3.629e-006
370.0, +3.638e-006
372.0, +3.646e-006
374.0, +3.659e-006
376.0, +3.671e-006
378.0, +3.680e-006
380.0, +3.688e-006
382.0, +3.700e-006
384.0, +3.714e-006
386.0, +3.734e-006
388.0, +3.749e-006
390.0, +3.765e-006
392.0, +3.784e-006
394.0, +3.804e-006
396.0, +3.820e-006
398.0, +3.834e-006
400.0, +3.847e-006
402.0, +3.862e-006
404.0, +3.883e-006
406.0, +3.899e-006
408.0, +3.917e-006
410.0, +3.938e-006
412.0, +3.958e-006
414.0, +3.978e-006
416.0, +3.998e-006
418.0, +4.011e-006
420.0, +4.027e-006
422.0, +4.044e-006
424.0, +4.058e-006
426.0, +4.073e-006
428.0, +4.090e-006
430.0, +4.109e-006
432.0, +4.130e-006
434.0, +4.154e-006
436.0, +4.175e-006
438.0, +4.196e-006
440.0, +4.218e-006
442.0, +4.237e-006
444.0, +4.254e-006
446.0, +4.276e-006
448.0, +4.296e-006
450.0, +4.317e-006
452.0, +4.339e-006
454.0, +4.366e-006
456.0, +4.387e-006
458.0, +4.408e-006
460.0, +4.428e-006
462.0, +4.446e-006
464.0, +4.466e-006
466.0, +4.492e-006
468.0, +4.513e-006
470.0, +4.539e-006
472.0, +4.565e-006
474.0, +4.589e-006
476.0, +4.615e-006
478.0, +4.638e-006
480.0, +4.661e-006
482.0, +4.688e-006
484.0, +4.713e-006
486.0, +4.741e-006
488.0, +4.766e-006
490.0, +4.791e-006
492.0, +4.817e-006
494.0, +4.838e-006
496.0, +4.865e-006
498.0, +4.890e-006
500.0, +4.917e-006
502.0, +4.945e-006
504.0, +4.971e-006
506.0, +4.999e-006
508.0, +5.031e-006
510.0, +5.055e-006
512.0, +5.083e-006
514.0, +5.110e-006
516.0, +5.137e-006
518.0, +5.165e-006
520.0, +5.193e-006
522.0, +5.217e-006
524.0, +5.244e-006
526.0, +5.272e-006
528.0, +5.297e-006
530.0, +5.324e-006
532.0, +5.351e-006
534.0, +5.377e-006
536.0, +5.409e-006
538.0, +5.437e-006
540.0, +5.463e-006
542.0, +5.489e-006
544.0, +5.517e-006
546.0, +5.545e-006
548.0, +5.569e-006
550.0, +5.590e-006
552.0, +5.611e-006
554.0, +5.629e-006
556.0, +5.654e-006
558.0, +5.675e-006
560.0, +5.701e-006
562.0, +5.727e-006
564.0, +5.751e-006
566.0, +5.777e-006
568.0, +5.804e-006
570.0, +5.828e-006
572.0, +5.851e-006
574.0, +5.873e-006
576.0, +5.896e-006
578.0, +5.921e-006
580.0, +5.944e-006
582.0, +5.964e-006
584.0, +5.985e-006
586.0, +6.005e-006
588.0, +6.025e-006
590.0, +6.048e-006
592.0, +6.069e-006
594.0, +6.092e-006
596.0, +6.119e-006
598.0, +6.140e-006
600.0, +6.164e-006
602.0, +6.186e-006
604.0, +6.204e-006
606.0, +6.221e-006
608.0, +6.246e-006
610.0, +6.268e-006
612.0, +6.296e-006
614.0, +6.320e-006
616.0, +6.343e-006
618.0, +6.371e-006
620.0, +6.396e-006
622.0, +6.419e-006
624.0, +6.446e-006
626.0, +6.473e-006
628.0, +6.501e-006
630.0, +6.528e-006
632.0, +6.556e-006
634.0, +6.591e-006
636.0, +6.625e-006
638.0, +6.660e-006
640.0, +6.691e-006
642.0, +6.726e-006
644.0, +6.771e-006
646.0, +6.818e-006
648.0, +6.863e-006
650.0, +6.912e-006
652.0, +6.963e-006
654.0, +7.022e-006
656.0, +7.087e-006
658.0, +7.152e-006
660.0, +7.222e-006
662.0, +7.302e-006
664.0, +7.382e-006
666.0, +7.471e-006
668.0, +7.567e-006
670.0, +7.665e-006
672.0, +7.770e-006
674.0, +7.880e-006
676.0, +7.993e-006
678.0, +8.122e-006
680.0, +8.253e-006
682.0, +8.382e-006
684.0, +8.521e-006
686.0, +8.667e-006
688.0, +8.819e-006
690.0, +8.977e-006
692.0, +9.134e-006
694.0, +9.294e-006
696.0, +9.462e-006
698.0, +9.637e-006
700.0, +9.811e-006
702.0, +9.989e-006
704.0, +1.017e-005
706.0, +1.036e-005
708.0, +1.055e-005
710.0, +1.075e-005
712.0, +1.095e-005
714.0, +1.116e-005
716.0, +1.137e-005
718.0, +1.158e-005
720.0, +1.180e-005
722.0, +1.201e-005
724.0, +1.223e-005
726.0, +1.245e-005
728.0, +1.267e-005
730.0, +1.289e-005
732.0, +1.312e-005
734.0, +1.334e-005
736.0, +1.357e-005
738.0, +1.380e-005
740.0, +1.404e-005
742.0, +1.427e-005
744.0, +1.450e-005
746.0, +1.473e-005
748.0, +1.497e-005
750.0, +1.520e-005
752.0, +1.543e-005
754.0, +1.566e-005
756.0, +1.588e-005
758.0, +1.611e-005
760.0, +1.633e-005
762.0, +1.656e-005
764.0, +1.677e-005
766.0, +1.699e-005
768.0, +1.721e-005
770.0, +1.742e-005
772.0, +1.764e-005
774.0, +1.785e-005
776.0, +1.805e-005
778.0, +1.825e-005
780.0, +1.845e-005
782.0, +1.864e-005
784.0, +1.882e-005
786.0, +1.900e-005
788.0, +1.918e-005
790.0, +1.935e-005
792.0, +1.952e-005
794.0, +1.968e-005
796.0, +1.984e-005
798.0, +2.000e-005
800.0, +2.015e-005
802.0, +2.030e-005
804.0, +2.044e-005
806.0, +2.057e-005
808.0, +2.070e-005
810.0, +2.083e-005
812.0, +2.095e-005
814.0, +2.106e-005
816.0, +2.118e-005
818.0, +2.129e-005
820.0, +2.139e-005
822.0, +2.150e-005
824.0, +2.159e-005
826.0, +2.168e-005
828.0, +2.175e-005
830.0, +2.183e-005
832.0, +2.189e-005
834.0, +2.196e-005
836.0, +2.203e-005
838.0, +2.209e-005
840.0, +2.214e-005
842.0, +2.219e-005
844.0, +2.225e-005
846.0, +2.230e-005
848.0, +2.234e-005
850.0, +2.237e-005
852.0, +2.241e-005
854.0, +2.245e-005
856.0, +2.248e-005
858.0, +2.251e-005
860.0, +2.253e-005
862.0, +2.256e-005
864.0, +2.258e-005
866.0, +2.260e-005
868.0, +2.262e-005
870.0, +2.264e-005
872.0, +2.265e-005
874.0, +2.267e-005
876.0, +2.268e-005
878.0, +2.269e-005
880.0, +2.270e-005
882.0, +2.272e-005
884.0, +2.272e-005
886.0, +2.273e-005
888.0, +2.274e-005
890.0, +2.274e-005
892.0, +2.275e-005
894.0, +2.275e-005
896.0, +2.275e-005
898.0, +2.275e-005
900.0, +2.275e-005
902.0, +2.275e-005
904.0, +2.275e-005
906.0, +2.275e-005
908.0, +2.275e-005
910.0, +2.275e-005
912.0, +2.275e-005
914.0, +2.275e-005
916.0, +2.275e-005
918.0, +2.275e-005
920.0, +2.275e-005
922.0, +2.274e-005
924.0, +2.274e-005
926.0, +2.274e-005
928.0, +2.273e-005
930.0, +2.272e-005
932.0, +2.272e-005
934.0, +2.271e-005
936.0, +2.271e-005
938.0, +2.271e-005
940.0, +2.270e-005
942.0, +2.270e-005
944.0, +2.269e-005
946.0, +2.269e-005
948.0, +2.268e-005
950.0, +2.267e-005
952.0, +2.266e-005
954.0, +2.265e-005
956.0, +2.264e-005
958.0, +2.263e-005
960.0, +2.263e-005
962.0, +2.262e-005
964.0, +2.261e-005
966.0, +2.261e-005
968.0, +2.261e-005
970.0, +2.260e-005
972.0, +2.260e-005
974.0, +2.260e-005
976.0, +2.260e-005
978.0, +2.259e-005
980.0, +2.259e-005
982.0, +2.258e-005
984.0, +2.258e-005
986.0, +2.257e-005
988.0, +2.256e-005
990.0, +2.256e-005
992.0, +2.256e-005
994.0, +2.256e-005
996.0, +2.256e-005
998.0, +2.256e-005
1000.0, +2.256e-005
1002.0, +2.256e-005
1004.0, +2.256e-005
1006.0, +2.256e-005
1008.0, +2.256e-005
1010.0, +2.256e-005
1012.0, +2.256e-005
1014.0, +2.256e-005
1016.0, +2.256e-005
1018.0, +2.256e-005
1020.0, +2.256e-005
1022.0, +2.257e-005
1024.0, +2.257e-005
1026.0, +2.258e-005
1028.0, +2.259e-005
1030.0, +2.259e-005
1032.0, +2.260e-005
1034.0, +2.260e-005
1036.0, +2.260e-005
1038.0, +2.261e-005
1040.0, +2.261e-005
1042.0, +2.262e-005
1044.0, +2.263e-005
1046.0, +2.265e-005
1048.0, +2.266e-005
1050.0, +2.267e-005
1052.0, +2.269e-005
1054.0, +2.270e-005
1056.0, +2.271e-005
1058.0, +2.272e-005
1060.0, +2.274e-005
1062.0, +2.275e-005
1064.0, +2.277e-005
1066.0, +2.278e-005
1068.0, +2.279e-005
1070.0, +2.281e-005
1072.0, +2.282e-005
1074.0, +2.284e-005
1076.0, +2.286e-005
1078.0, +2.288e-005
1080.0, +2.291e-005
1082.0, +2.293e-005
1084.0, +2.295e-005
1086.0, +2.298e-005
1088.0, +2.301e-005
1090.0, +2.303e-005
1092.0, +2.306e-005
1094.0, +2.309e-005
1096.0, +2.312e-005
1098.0, +2.315e-005
1100.0, +2.317e-005
1102.0, +2.321e-005
1104.0, +2.324e-005
1106.0, +2.327e-005
1108.0, +2.330e-005
1110.0, +2.333e-005
1112.0, +2.337e-005
1114.0, +2.341e-005
1116.0, +2.345e-005
1118.0, +2.349e-005
1120.0, +2.352e-005
1122.0, +2.357e-005
1124.0, +2.361e-005
1126.0, +2.365e-005
1128.0, +2.370e-005
1130.0, +2.374e-005
1132.0, +2.380e-005
1134.0, +2.385e-005
1136.0, +2.389e-005
1138.0, +2.394e-005
1140.0, +2.400e-005
1142.0, +2.406e-005
1144.0, +2.411e-005
1146.0, +2.417e-005
1148.0, +2.423e-005
1150.0, +2.430e-005
1152.0, +2.436e-005
1154.0, +2.442e-005
1156.0, +2.449e-005
1158.0, +2.455e-005
1160.0, +2.462e-005
1162.0, +2.469e-005
1164.0, +2.477e-005
1166.0, +2.484e-005
1168.0, +2.492e-005
1170.0, +2.500e-005
1172.0, +2.508e-005
1174.0, +2.517e-005
1176.0, +2.526e-005
1178.0, +2.535e-005
1180.0, +2.544e-005
1182.0, +2.555e-005
1184.0, +2.565e-005
1186.0, +2.576e-005
1188.0, +2.586e-005
1190.0, +2.598e-005
1192.0, +2.609e-005
1194.0, +2.621e-005
1196.0, +2.633e-005
1198.0, +2.646e-005
1200.0, +2.659e-005
1202.0, +2.672e-005
1204.0, +2.686e-005
1206.0, +2.700e-005
1208.0, +2.715e-005
1210.0, +2.730e-005
1212.0, +2.746e-005
1214.0, +2.762e-005
1216.0, +2.778e-005
1218.0, +2.795e-005
1220.0, +2.812e-005
1222.0, +2.830e-005
1224.0, +2.849e-005
1226.0, +2.868e-005
1228.0, +2.888e-005
1230.0, +2.910e-005
1232.0, +2.932e-005
1234.0, +2.954e-005
1236.0, +2.978e-005
1238.0, +3.002e-005
1240.0, +3.027e-005
1242.0, +3.053e-005
1244.0, +3.080e-005
1246.0, +3.108e-005
1248.0, +3.137e-005
1250.0, +3.168e-005
1252.0, +3.200e-005
1254.0, +3.233e-005
1256.0, +3.268e-005
1258.0, +3.306e-005
1260.0, +3.345e-005
1262.0, +3.386e-005
1264.0, +3.430e-005
1266.0, +3.476e-005
1268.0, +3.525e-005
1270.0, +3.577e-005
1272.0, +3.632e-005
1274.0, +3.690e-005
1276.0, +3.751e-005
1278.0, +3.816e-005
1280.0, +3.886e-005
1282.0, +3.959e-005
1284.0, +4.037e-005
1286.0, +4.120e-005
1288.0, +4.208e-005
1290.0, +4.301e-005
1292.0, +4.399e-005
1294.0, +4.503e-005
1296.0, +4.613e-005
1298.0, +4.728e-005
1300.0, +4.850e-005
1302.0, +4.978e-005
1304.0, +5.112e-005
1306.0, +5.252e-005
1308.0, +5.399e-005
1310.0, +5.553e-005
1312.0, +5.713e-005
1314.0, +5.880e-005
1316.0, +6.053e-005
1318.0, +6.233e-005
1320.0, +6.420e-005
1322.0, +6.614e-005
1324.0, +6.814e-005
1326.0, +7.021e-005
1328.0, +7.234e-005
1330.0, +7.455e-005
1332.0, +7.682e-005
1334.0, +7.915e-005
1336.0, +8.155e-005
1338.0, +8.402e-005
1340.0, +8.656e-005
1342.0, +8.915e-005
1344.0, +9.181e-005
1346.0, +9.411e-005
1348.0, +9.605e-005
1350.0, +9.762e-005
1352.0, +9.880e-005
1354.0, +9.960e-005
1356.0, +1.000e-004
1358.0, +1.000e-004
1360.0, +1.000e-004
1362.0, +1.000e-004
1364.0, +1.000e-004
1366.0, +1.000e-004
1368.0, +1.000e-004
1370.0, +1.000e-004
1372.0, +1.000e-004
1374.0, +1.000e-004
1376.0, +1.000e-004
1378.0, +1.000e-004
1380.0, +1.000e-004
1382.0, +1.000e-004
1384.0, +1.000e-004
1386.0, +1.000e-004
1388.0, +1.000e-004
1390.0, +1.000e-004
1392.0, +1.000e-004
1394.0, +1.000e-004
1396.0, +1.000e-004
1398.0, +1.000e-004
1400.0, +1.000e-004
1402.0, +1.000e-004
1404.0, +1.000e-004
1406.0, +1.000e-004
1408.0, +1.000e-004
1410.0, +1.000e-004
1412.0, +1.000e-004
1414.0, +1.000e-004
1416.0, +1.000e-004
1418.0, +1.000e-004
1420.0, +1.000e-004
1422.0, +1.000e-004
1424.0, +1.000e-004
1426.0, +1.000e-004
1428.0, +1.000e-004
1430.0, +1.000e-004
1432.0, +1.000e-004
1434.0, +1.000e-004
1436.0, +1.000e-004
1438.0, +1.000e-004
1440.0, +1.000e-004
1442.0, +1.000e-004
1444.0, +1.000e-004
1446.0, +1.000e-004
1448.0, +1.000e-004
1450.0, +1.000e-004
1452.0, +1.000e-004
1454.0, +1.000e-004
1456.0, +1.000e-004
1458.0, +1.000e-004
1460.0, +1.000e-004
1462.0, +1.000e-004
1464.0, +1.000e-004
1466.0, +1.000e-004
1468.0, +1.000e-004
1470.0, +1.000e-004
1472.0, +1.000e-004
1474.0, +1.000e-004
1476.0, +1.000e-004
1478.0, +1.000e-004
1480.0, +1.000e-004
1482.0, +1.000e-004
1484.0, +1.000e-004
1486.0, +1.000e-004
1488.0, +1.000e-004
1490.0, +1.000e-004
1492.0, +1.000e-004
1494.0, +1.000e-004
1496.0, +1.000e-004
1498.0, +1.000e-004
1500.0, +1.000e-004
*
Segment = 2
Negative
Number of Data Points = 1750
#
1498.0, +1.000e-004
1496.0, +1.000e-004
1494.0, +1.000e-004
1492.0, +1.000e-004
1490.0, +1.000e-004
1488.0, +1.000e-004
1486.0, +1.000e-004
1484.0, +1.000e-004
1482.0, +1.000e-004
1480.0, +1.000e-004
1478.0, +1.000e-004
1476.0, +1.000e-004
1474.0, +1.000e-004
1472.0, +1.000e-004
1470.0, +1.000e-004
1468.0, +1.000e-004
1466.0, +1.000e-004
1464.0, +1.000e-004
1462.0, +1.000e-004
1460.0, +1.000e-004
1458.0, +1.000e-004
1456.0, +1.000e-004
1454.0, +1.000e-004
1452.0, +1.000e-004
1450.0, +1.000e-004
1448.0, +1.000e-004
1446.0, +1.000e-004
1444.0, +1.000e-004
1442.0, +1.000e-004
1440.0, +1.000e-004
1438.0, +1.000e-004
1436.0, +1.000e-004
1434.0, +1.000e-004
1432.0, +1.000e-004
1430.0, +1.000e-004
1428.0, +1.000e-004
1426.0, +1.000e-004
1424.0, +1.000e-004
1422.0, +1.000e-004
1420.0, +1.000e-004
1418.0, +1.000e-004
1416.0, +1.000e-004
1414.0, +1.000e-004
1412.0, +1.000e-004
1410.0, +1.000e-004
1408.0, +1.000e-004
1406.0, +1.000e-004
1404.0, +1.000e-004
1402.0, +1.000e-004
1400.0, +1.000e-004
1398.0, +1.000e-004
1396.0, +1.000e-004
1394.0, +1.000e-004
1392.0, +1.000e-004
1390.0, +1.000e-004
1388.0, +1.000e-004
1386.0, +1.000e-004
1384.0, +1.000e-004
1382.0, +1.000e-004
1380.0, +1.000e-004
1378.0, +1.000e-004
1376.0, +1.000e-004
1374.0, +1.000e-004
1372.0, +1.000e-004
1370.0, +1.000e-004
1368.0, +1.000e-004
1366.0, +1.000e-004
1364.0, +1.000e-004
1362.0, +1.000e-004
1360.0, +1.000e-004
1358.0, +1.000e-004
1356.0, +9.986e-005
1354.0, +9.928e-005
1352.0, +9.826e-005
1350.0, +9.681e-005
1348.0, +9.494e-005
1346.0, +9.267e-005
1344.0, +8.999e-005
1342.0, +8.706e-005
1340.0, +8.419e-005
1338.0, +8.139e-005
1336.0, +7.864e-005
1334.0, +7.596e-005
1332.0, +7.334e-005
1330.0, +7.079e-005
1328.0, +6.831e-005
1326.0, +6.588e-005
1324.0, +6.353e-005
1322.0, +6.125e-005
1320.0, +5.904e-005
1318.0, +5.689e-005
1316.0, +5.481e-005
1314.0, +5.280e-005
1312.0, +5.085e-005
1310.0, +4.898e-005
1308.0, +4.718e-005
1306.0, +4.545e-005
1304.0, +4.379e-005
1302.0, +4.219e-005
1300.0, +4.067e-005
1298.0, +3.921e-005
1296.0, +3.783e-005
1294.0, +3.650e-005
1292.0, +3.524e-005
1290.0, +3.405e-005
1288.0, +3.292e-005
1286.0, +3.185e-005
1284.0, +3.084e-005
1282.0, +2.989e-005
1280.0, +2.900e-005
1278.0, +2.815e-005
1276.0, +2.736e-005
1274.0, +2.662e-005
1272.0, +2.593e-005
1270.0, +2.528e-005
1268.0, +2.467e-005
1266.0, +2.410e-005
1264.0, +2.358e-005
1262.0, +2.308e-005
1260.0, +2.263e-005
1258.0, +2.220e-005
1256.0, +2.180e-005
1254.0, +2.143e-005
1252.0, +2.107e-005
1250.0, +2.074e-005
1248.0, +2.044e-005
1246.0, +2.014e-005
1244.0, +1.987e-005
1242.0, +1.961e-005
1240.0, +1.937e-005
1238.0, +1.914e-005
1236.0, +1.892e-005
1234.0, +1.872e-005
1232.0, +1.853e-005
1230.0, +1.835e-005
1228.0, +1.818e-005
1226.0, +1.801e-005
1224.0, +1.785e-005
1222.0, +1.770e-005
1220.0, +1.756e-005
1218.0, +1.743e-005
1216.0, +1.730e-005
1214.0, +1.717e-005
1212.0, +1.706e-005
1210.0, +1.694e-005
1208.0, +1.683e-005
1206.0, +1.673e-005
1204.0, +1.662e-005
1202.0, +1.652e-005
1200.0, +1.642e-005
1198.0, +1.632e-005
1196.0, +1.623e-005
1194.0, +1.615e-005
1192.0, +1.606e-005
1190.0, +1.598e-005
1188.0, +1.590e-005
1186.0, +1.582e-005
1184.0, +1.574e-005
1182.0, +1.566e-005
1180.0, +1.559e-005
1178.0, +1.552e-005
1176.0, +1.544e-005
1174.0, +1.537e-005
1172.0, +1.531e-005
1170.0, +1.524e-005
1168.0, +1.517e-005
1166.0, +1.511e-005
1164.0, +1.504e-005
1162.0, +1.498e-005
1160.0, +1.492e-005
1158.0, +1.485e-005
1156.0, +1.479e-005
1154.0, +1.473e-005
1152.0, +1.467e-005
1150.0, +1.460e-005
1148.0, +1.454e-005
1146.0, +1.448e-005
1144.0, +1.443e-005
1142.0, +1.437e-005
1140.0, +1.431e-005
1138.0, +1.425e-005
1136.0, +1.420e-005
1134.0, +1.414e-005
1132.0, +1.409e-005
1130.0, +1.403e-005
1128.0, +1.398e-005
1126.0, +1.392e-005
1124.0, +1.387e-005
1122.0, +1.382e-005
1120.0, +1.377e-005
1118.0, +1.372e-005
1116.0, +1.366e-005
1114.0, +1.361e-005
1112.0, +1.356e-005
1110.0, +1.350e-005
1108.0, +1.345e-005
1106.0, +1.339e-005
1104.0, +1.334e-005
1102.0, +1.329e-005
1100.0, +1.324e-005
1098.0, +1.318e-005
1096.0, +1.313e-005
1094.0, +1.308e-005
1092.0, +1.303e-005
1090.0, +1.298e-005
1088.0, +1.293e-005
1086.0, +1.287e-005
1084.0, +1.282e-005
1082.0, +1.277e-005
1080.0, +1.272e-005
1078.0, +1.266e-005
1076.0, +1.261e-005
1074.0, +1.255e-005
1072.0, +1.250e-005
1070.0, +1.245e-005
1068.0, +1.239e-005
1066.0, +1.234e-005
1064.0, +1.228e-005
1062.0, +1.223e-005
1060.0, +1.217e-005
1058.0, +1.211e-005
1056.0, +1.206e-005
1054.0, +1.200e-005
1052.0, +1.194e-005
1050.0, +1.188e-005
1048.0, +1.182e-005
1046.0, +1.176e-005
1044.0, +1.170e-005
1042.0, +1.164e-005
1040.0, +1.158e-005
1038.0, +1.152e-005
1036.0, +1.145e-005
1034.0, +1.138e-005
1032.0, +1.131e-005
1030.0, +1.125e-005
1028.0, +1.117e-005
1026.0, +1.110e-005
1024.0, +1.103e-005
1022.0, +1.095e-005
1020.0, +1.088e-005
1018.0, +1.080e-005
1016.0, +1.072e-005
1014.0, +1.064e-005
1012.0, +1.055e-005
1010.0, +1.047e-005
1008.0, +1.038e-005
1006.0, +1.029e-005
1004.0, +1.020e-005
1002.0, +1.011e-005
1000.0, +1.002e-005
998.0, +9.917e-006
996.0, +9.818e-006
994.0, +9.722e-006
992.0, +9.622e-006
990.0, +9.517e-006
988.0, +9.409e-006
986.0, +9.303e-006
984.0, +9.199e-006
982.0, +9.087e-006
980.0, +8.974e-006
978.0, +8.860e-006
976.0, +8.747e-006
974.0, +8.629e-006
972.0, +8.510e-006
970.0, +8.386e-006
968.0, +8.268e-006
966.0, +8.142e-006
964.0, +8.015e-006
962.0, +7.891e-006
960.0, +7.764e-006
958.0, +7.633e-006
956.0, +7.510e-006
954.0, +7.383e-006
952.0, +7.258e-006
950.0, +7.137e-006
948.0, +7.011e-006
946.0, +6.890e-006
944.0, +6.770e-006
942.0, +6.642e-006
940.0, +6.520e-006
938.0, +6.396e-006
936.0, +6.274e-006
934.0, +6.155e-006
932.0, +6.030e-006
930.0, +5.912e-006
928.0, +5.797e-006
926.0, +5.679e-006
924.0, +5.565e-006
922.0, +5.452e-006
920.0, +5.340e-006
918.0, +5.229e-006
916.0, +5.123e-006
914.0, +5.016e-006
912.0, +4.915e-006
910.0, +4.810e-006
908.0, +4.710e-006
906.0, +4.612e-006
904.0, +4.521e-006
902.0, +4.419e-006
900.0, +4.327e-006
898.0, +4.237e-006
896.0, +4.149e-006
894.0, +4.061e-006
892.0, +3.970e-006
890.0, +3.887e-006
888.0, +3.809e-006
886.0, +3.727e-006
884.0, +3.646e-006
882.0, +3.567e-006
880.0, +3.490e-006
878.0, +3.421e-006
876.0, +3.349e-006
874.0, +3.278e-006
872.0, +3.215e-006
870.0, +3.147e-006
868.0, +3.087e-006
866.0, +3.029e-006
864.0, +2.968e-006
862.0, +2.907e-006
860.0, +2.850e-006
858.0, +2.793e-006
856.0, +2.736e-006
854.0, +2.681e-006
852.0, +2.628e-006
850.0, +2.577e-006
848.0, +2.528e-006
846.0, +2.478e-006
844.0, +2.429e-006
842.0, +2.386e-006
840.0, +2.340e-006
838.0, +2.291e-006
836.0, +2.243e-006
834.0, +2.201e-006
832.0, +2.161e-006
830.0, +2.116e-006
828.0, +2.074e-006
826.0, +2.032e-006
824.0, +1.991e-006
822.0, +1.954e-006
820.0, +1.908e-006
818.0, +1.866e-006
816.0, +1.828e-006
814.0, +1.793e-006
812.0, +1.758e-006
810.0, +1.725e-006
808.0, +1.684e-006
806.0, +1.654e-006
804.0, +1.619e-006
802.0, +1.590e-006
800.0, +1.556e-006
798.0, +1.526e-006
796.0, +1.491e-006
794.0, +1.463e-006
792.0, +1.431e-006
790.0, +1.403e-006
788.0, +1.372e-006
786.0, +1.344e-006
784.0, +1.311e-006
782.0, +1.287e-006
780.0, +1.259e-006
778.0, +1.230e-006
776.0, +1.202e-006
774.0, +1.175e-006
772.0, +1.147e-006
770.0, +1.125e-006
768.0, +1.097e-006
766.0, +1.069e-006
764.0, +1.046e-006
762.0, +1.021e-006
760.0, +9.957e-007
758.0, +9.744e-007
756.0, +9.473e-007
754.0, +9.282e-007
752.0, +9.094e-007
750.0, +8.863e-007
748.0, +8.623e-007
746.0, +8.414e-007
744.0, +8.139e-007
742.0, +7.926e-007
740.0, +7.716e-007
738.0, +7.533e-007
736.0, +7.346e-007
734.0, +7.193e-007
732.0, +6.980e-007
730.0, +6.770e-007
728.0, +6.561e-007
726.0, +6.347e-007
724.0, +6.116e-007
722.0, +5.907e-007
720.0, +5.711e-007
718.0, +5.571e-007
716.0, +5.436e-007
714.0, +5.297e-007
712.0, +5.157e-007
710.0, +4.996e-007
708.0, +4.830e-007
706.0, +4.638e-007
704.0, +4.434e-007
702.0, +4.277e-007
700.0, +4.098e-007
698.0, +3.893e-007
696.0, +3.749e-007
694.0, +3.631e-007
692.0, +3.509e-007
690.0, +3.374e-007
688.0, +3.243e-007
686.0, +3.108e-007
684.0, +2.960e-007
682.0, +2.764e-007
680.0, +2.559e-007
678.0, +2.385e-007
676.0, +2.241e-007
674.0, +2.071e-007
672.0, +1.905e-007
670.0, +1.774e-007
668.0, +1.691e-007
666.0, +1.622e-007
664.0, +1.513e-007
662.0, +1.377e-007
660.0, +1.268e-007
658.0, +1.186e-007
656.0, +1.085e-007
654.0, +9.023e-008
652.0, +6.930e-008
650.0, +5.230e-008
648.0, +3.791e-008
646.0, +2.396e-008
644.0, +7.828e-009
642.0, -6.995e-009
640.0, -1.615e-008
638.0, -2.313e-008
636.0, -3.010e-008
634.0, -3.751e-008
632.0, -4.667e-008
630.0, -5.757e-008
628.0, -6.759e-008
626.0, -7.588e-008
624.0, -8.852e-008
622.0, -1.025e-007
620.0, -1.186e-007
618.0, -1.347e-007
616.0, -1.487e-007
614.0, -1.626e-007
612.0, -1.757e-007
610.0, -1.849e-007
608.0, -1.971e-007
606.0, -2.084e-007
604.0, -2.180e-007
602.0, -2.254e-007
600.0, -2.333e-007
598.0, -2.455e-007
596.0, -2.572e-007
594.0, -2.660e-007
592.0, -2.729e-007
590.0, -2.817e-007
588.0, -2.930e-007
586.0, -3.061e-007
584.0, -3.148e-007
582.0, -3.257e-007
580.0, -3.375e-007
578.0, -3.501e-007
576.0, -3.636e-007
574.0, -3.789e-007
572.0, -3.924e-007
570.0, -4.059e-007
568.0, -4.172e-007
566.0, -4.264e-007
564.0, -4.347e-007
562.0, -4.430e-007
560.0, -4.504e-007
558.0, -4.578e-007
556.0, -4.652e-007
554.0, -4.722e-007
552.0, -4.839e-007
550.0, -4.996e-007
548.0, -5.123e-007
546.0, -5.262e-007
544.0, -5.402e-007
542.0, -5.541e-007
540.0, -5.681e-007
538.0, -5.772e-007
536.0, -5.860e-007
534.0, -5.982e-007
532.0, -6.060e-007
530.0, -6.130e-007
528.0, -6.200e-007
526.0, -6.269e-007
524.0, -6.339e-007
522.0, -6.387e-007
520.0, -6.444e-007
518.0, -6.514e-007
516.0, -6.583e-007
514.0, -6.653e-007
512.0, -6.745e-007
510.0, -6.871e-007
508.0, -6.984e-007
506.0, -7.067e-007
504.0, -7.137e-007
502.0, -7.211e-007
500.0, -7.281e-007
498.0, -7.333e-007
496.0, -7.368e-007
494.0, -7.473e-007
492.0, -7.590e-007
490.0, -7.717e-007
488.0, -7.852e-007
486.0, -7.991e-007
484.0, -8.127e-007
482.0, -8.244e-007
480.0, -8.292e-007
478.0, -8.340e-007
476.0, -8.406e-007
474.0, -8.467e-007
472.0, -8.536e-007
470.0, -8.606e-007
468.0, -8.693e-007
466.0, -8.815e-007
464.0, -8.929e-007
462.0, -9.025e-007
460.0, -9.142e-007
458.0, -9.273e-007
456.0, -9.413e-007
454.0, -9.535e-007
452.0, -9.622e-007
450.0, -9.696e-007
448.0, -9.761e-007
446.0, -9.844e-007
444.0, -9.910e-007
442.0, -9.979e-007
440.0, -1.005e-006
438.0, -1.012e-006
436.0, -1.019e-006
434.0, -1.025e-006
432.0, -1.027e-006
430.0, -1.032e-006
428.0, -1.038e-006
426.0, -1.045e-006
424.0, -1.052e-006
422.0, -1.059e-006
420.0, -1.067e-006
418.0, -1.075e-006
416.0, -1.083e-006
414.0, -1.091e-006
412.0, -1.098e-006
410.0, -1.106e-006
408.0, -1.119e-006
406.0, -1.132e-006
404.0, -1.145e-006
402.0, -1.154e-006
400.0, -1.161e-006
398.0, -1.173e-006
396.0, -1.185e-006
394.0, -1.192e-006
392.0, -1.199e-006
390.0, -1.206e-006
388.0, -1.213e-006
386.0, -1.220e-006
384.0, -1.222e-006
382.0, -1.224e-006
380.0, -1.226e-006
378.0, -1.232e-006
376.0, -1.238e-006
374.0, -1.245e-006
372.0, -1.252e-006
370.0, -1.260e-006
368.0, -1.269e-006
366.0, -1.281e-006
364.0, -1.293e-006
362.0, -1.304e-006
360.0, -1.317e-006
358.0, -1.331e-006
356.0, -1.343e-006
354.0, -1.354e-006
352.0, -1.361e-006
350.0, -1.366e-006
348.0, -1.372e-006
346.0, -1.378e-006
344.0, -1.383e-006
342.0, -1.390e-006
340.0, -1.397e-006
338.0, -1.404e-006
336.0, -1.410e-006
334.0, -1.415e-006
332.0, -1.419e-006
330.0, -1.421e-006
328.0, -1.427e-006
326.0, -1.434e-006
324.0, -1.441e-006
322.0, -1.448e-006
320.0, -1.455e-006
318.0, -1.466e-006
316.0, -1.478e-006
314.0, -1.485e-006
312.0, -1.492e-006
310.0, -1.499e-006
308.0, -1.506e-006
306.0, -1.516e-006
304.0, -1.525e-006
302.0, -1.533e-006
300.0, -1.541e-006
298.0, -1.548e-006
296.0, -1.558e-006
294.0, -1.571e-006
292.0, -1.581e-006
290.0, -1.588e-006
288.0, -1.595e-006
286.0, -1.602e-006
284.0, -1.609e-006
282.0, -1.613e-006
280.0, -1.616e-006
278.0, -1.623e-006
276.0, -1.630e-006
274.0, -1.637e-006
272.0, -1.644e-006
270.0, -1.653e-006
268.0, -1.663e-006
266.0, -1.672e-006
264.0, -1.678e-006
262.0, -1.688e-006
260.0, -1.698e-006
258.0, -1.709e-006
256.0, -1.721e-006
254.0, -1.732e-006
252.0, -1.742e-006
250.0, -1.750e-006
248.0, -1.755e-006
246.0, -1.763e-006
244.0, -1.771e-006
242.0, -1.777e-006
240.0, -1.784e-006
238.0, -1.791e-006
236.0, -1.798e-006
234.0, -1.804e-006
232.0, -1.806e-006
230.0, -1.810e-006
228.0, -1.813e-006
226.0, -1.818e-006
224.0, -1.825e-006
222.0, -1.832e-006
220.0, -1.838e-006
218.0, -1.845e-006
216.0, -1.854e-006
214.0, -1.865e-006
212.0, -1.873e-006
210.0, -1.880e-006
208.0, -1.887e-006
206.0, -1.896e-006
204.0, -1.905e-006
202.0, -1.913e-006
200.0, -1.922e-006
198.0, -1.930e-006
196.0, -1.937e-006
194.0, -1.946e-006
192.0, -1.957e-006
190.0, -1.968e-006
188.0, -1.978e-006
186.0, -1.985e-006
184.0, -1.992e-006
182.0, -1.998e-006
180.0, -2.003e-006
178.0, -2.005e-006
176.0, -2.007e-006
174.0, -2.014e-006
172.0, -2.020e-006
170.0, -2.027e-006
168.0, -2.033e-006
166.0, -2.043e-006
164.0, -2.053e-006
162.0, -2.064e-006
160.0, -2.075e-006
158.0, -2.088e-006
156.0, -2.101e-006
154.0, -2.114e-006
152.0, -2.126e-006
150.0, -2.136e-006
148.0, -2.145e-006
146.0, -2.151e-006
144.0, -2.156e-006
142.0, -2.164e-006
140.0, -2.171e-006
138.0, -2.178e-006
136.0, -2.185e-006
134.0, -2.192e-006
132.0, -2.198e-006
130.0, -2.207e-006
128.0, -2.213e-006
126.0, -2.220e-006
124.0, -2.227e-006
122.0, -2.237e-006
120.0, -2.250e-006
118.0, -2.263e-006
116.0, -2.271e-006
114.0, -2.280e-006
112.0, -2.290e-006
110.0, -2.303e-006
108.0, -2.315e-006
106.0, -2.326e-006
104.0, -2.340e-006
102.0, -2.354e-006
100.0, -2.367e-006
98.0, -2.378e-006
96.0, -2.388e-006
94.0, -2.401e-006
92.0, -2.411e-006
90.0, -2.419e-006
88.0, -2.428e-006
86.0, -2.442e-006
84.0, -2.458e-006
82.0, -2.475e-006
80.0, -2.490e-006
78.0, -2.504e-006
76.0, -2.519e-006
74.0, -2.536e-006
72.0, -2.550e-006
70.0, -2.562e-006
68.0, -2.570e-006
66.0, -2.579e-006
64.0, -2.592e-006
62.0, -2.605e-006
60.0, -2.615e-006
58.0, -2.628e-006
56.0, -2.642e-006
54.0, -2.662e-006
52.0, -2.680e-006
50.0, -2.695e-006
48.0, -2.711e-006
46.0, -2.730e-006
44.0, -2.745e-006
42.0, -2.759e-006
40.0, -2.768e-006
38.0, -2.781e-006
36.0, -2.795e-006
34.0, -2.807e-006
32.0, -2.819e-006
30.0, -2.838e-006
28.0, -2.859e-006
26.0, -2.880e-006
24.0, -2.894e-006
22.0, -2.912e-006
20.0, -2.932e-006
18.0, -2.948e-006
16.0, -2.957e-006
14.0, -2.968e-006
12.0, -2.981e-006
10.0, -2.995e-006
8.0, -3.008e-006
6.0, -3.033e-006
4.0, -3.048e-006
2.0, -3.062e-006
0.0, -3.078e-006
-2.0, -3.099e-006
-4.0, -3.120e-006
-6.0, -3.139e-006
-8.0, -3.142e-006
-10.0, -3.161e-006
-12.0, -3.182e-006
-14.0, -3.196e-006
-16.0, -3.209e-006
-18.0, -3.223e-006
-20.0, -3.238e-006
-22.0, -3.258e-006
-24.0, -3.273e-006
-26.0, -3.288e-006
-28.0, -3.304e-006
-30.0, -3.319e-006
-32.0, -3.333e-006
-34.0, -3.346e-006
-36.0, -3.356e-006
-38.0, -3.368e-006
-40.0, -3.380e-006
-42.0, -3.392e-006
-44.0, -3.404e-006
-46.0, -3.418e-006
-48.0, -3.432e-006
-50.0, -3.446e-006
-52.0, -3.460e-006
-54.0, -3.475e-006
-56.0, -3.491e-006
-58.0, -3.506e-006
-60.0, -3.521e-006
-62.0, -3.535e-006
-64.0, -3.547e-006
-66.0, -3.557e-006
-68.0, -3.566e-006
-70.0, -3.577e-006
-72.0, -3.585e-006
-74.0, -3.595e-006
-76.0, -3.605e-006
-78.0, -3.619e-006
-80.0, -3.635e-006
-82.0, -3.653e-006
-84.0, -3.668e-006
-86.0, -3.682e-006
-88.0, -3.694e-006
-90.0, -3.707e-006
-92.0, -3.721e-006
-94.0, -3.731e-006
-96.0, -3.738e-006
-98.0, -3.746e-006
-100.0, -3.754e-006
-102.0, -3.766e-006
-104.0, -3.776e-006
-106.0, -3.784e-006
-108.0, -3.794e-006
-110.0, -3.807e-006
-112.0, -3.820e-006
-114.0, -3.833e-006
-116.0, -3.841e-006
-118.0, -3.850e-006
-120.0, -3.863e-006
-122.0, -3.880e-006
-124.0, -3.895e-006
-126.0, -3.909e-006
-128.0, -3.923e-006
-130.0, -3.937e-006
-132.0, -3.957e-006
-134.0, -3.971e-006
-136.0, -3.981e-006
-138.0, -3.994e-006
-140.0, -4.010e-006
-142.0, -4.031e-006
-144.0, -4.052e-006
-146.0, -4.068e-006
-148.0, -4.087e-006
-150.0, -4.106e-006
-152.0, -4.121e-006
-154.0, -4.136e-006
-156.0, -4.149e-006
-158.0, -4.163e-006
-160.0, -4.180e-006
-162.0, -4.197e-006
-164.0, -4.217e-006
-166.0, -4.238e-006
-168.0, -4.260e-006
-170.0, -4.282e-006
-172.0, -4.303e-006
-174.0, -4.325e-006
-176.0, -4.344e-006
-178.0, -4.365e-006
-180.0, -4.392e-006
-182.0, -4.415e-006
-184.0, -4.441e-006
-186.0, -4.468e-006
-188.0, -4.491e-006
-190.0, -4.516e-006
-192.0, -4.538e-006
-194.0, -4.560e-006
-196.0, -4.588e-006
-198.0, -4.611e-006
-200.0, -4.639e-006
-202.0, -4.666e-006
-204.0, -4.696e-006
-206.0, -4.724e-006
-208.0, -4.751e-006
-210.0, -4.778e-006
-212.0, -4.806e-006
-214.0, -4.834e-006
-216.0, -4.862e-006
-218.0, -4.888e-006
-220.0, -4.916e-006
-222.0, -4.943e-006
-224.0, -4.965e-006
-226.0, -4.992e-006
-228.0, -5.015e-006
-230.0, -5.043e-006
-232.0, -5.067e-006
-234.0, -5.093e-006
-236.0, -5.116e-006
-238.0, -5.140e-006
-240.0, -5.165e-006
-242.0, -5.191e-006
-244.0, -5.212e-006
-246.0, -5.236e-006
-248.0, -5.259e-006
-250.0, -5.280e-006
-252.0, -5.298e-006
-254.0, -5.311e-006
-256.0, -5.324e-006
-258.0, -5.338e-006
-260.0, -5.351e-006
-262.0, -5.364e-006
-264.0, -5.379e-006
-266.0, -5.393e-006
-268.0, -5.408e-006
-270.0, -5.422e-006
-272.0, -5.435e-006
-274.0, -5.446e-006
-276.0, -5.455e-006
-278.0, -5.464e-006
-280.0, -5.474e-006
-282.0, -5.483e-006
-284.0, -5.490e-006
-286.0, -5.497e-006
-288.0, -5.502e-006
-290.0, -5.508e-006
-292.0, -5.513e-006
-294.0, -5.516e-006
-296.0, -5.517e-006
-298.0, -5.519e-006
-300.0, -5.519e-006
-302.0, -5.521e-006
-304.0, -5.521e-006
-306.0, -5.521e-006
-308.0, -5.521e-006
-310.0, -5.520e-006
-312.0, -5.520e-006
-314.0, -5.520e-006
-316.0, -5.519e-006
-318.0, -5.519e-006
-320.0, -5.519e-006
-322.0, -5.519e-006
-324.0, -5.519e-006
-326.0, -5.518e-006
-328.0, -5.517e-006
-330.0, -5.515e-006
-332.0, -5.512e-006
-334.0, -5.510e-006
-336.0, -5.504e-006
-338.0, -5.499e-006
-340.0, -5.493e-006
-342.0, -5.488e-006
-344.0, -5.483e-006
-346.0, -5.479e-006
-348.0, -5.474e-006
-350.0, -5.472e-006
-352.0, -5.469e-006
-354.0, -5.468e-006
-356.0, -5.464e-006
-358.0, -5.460e-006
-360.0, -5.455e-006
-362.0, -5.453e-006
-364.0, -5.448e-006
-366.0, -5.443e-006
-368.0, -5.437e-006
-370.0, -5.434e-006
-372.0, -5.431e-006
-374.0, -5.429e-006
-376.0, -5.424e-006
-378.0, -5.423e-006
-380.0, -5.421e-006
-382.0, -5.418e-006
-384.0, -5.415e-006
-386.0, -5.412e-006
-388.0, -5.407e-006
-390.0, -5.402e-006
-392.0, -5.395e-006
-394.0, -5.392e-006
-396.0, -5.387e-006
-398.0, -5.383e-006
-400.0, -5.379e-006
-402.0, -5.377e-006
-404.0, -5.379e-006
-406.0, -5.379e-006
-408.0, -5.377e-006
-410.0, -5.377e-006
-412.0, -5.377e-006
-414.0, -5.376e-006
-416.0, -5.376e-006
-418.0, -5.373e-006
-420.0, -5.373e-006
-422.0, -5.372e-006
-424.0, -5.372e-006
-426.0, -5.371e-006
-428.0, -5.371e-006
-430.0, -5.370e-006
-432.0, -5.368e-006
-434.0, -5.368e-006
-436.0, -5.369e-006
-438.0, -5.368e-006
-440.0, -5.367e-006
-442.0, -5.366e-006
-444.0, -5.365e-006
-446.0, -5.364e-006
-448.0, -5.362e-006
-450.0, -5.360e-006
-452.0, -5.359e-006
-454.0, -5.356e-006
-456.0, -5.355e-006
-458.0, -5.355e-006
-460.0, -5.355e-006
-462.0, -5.355e-006
-464.0, -5.355e-006
-466.0, -5.357e-006
-468.0, -5.358e-006
-470.0, -5.360e-006
-472.0, -5.358e-006
-474.0, -5.361e-006
-476.0, -5.362e-006
-478.0, -5.362e-006
-480.0, -5.362e-006
-482.0, -5.364e-006
-484.0, -5.364e-006
-486.0, -5.366e-006
-488.0, -5.366e-006
-490.0, -5.368e-006
-492.0, -5.369e-006
-494.0, -5.370e-006
-496.0, -5.371e-006
-498.0, -5.372e-006
-500.0, -5.372e-006
-502.0, -5.372e-006
-504.0, -5.372e-006
-506.0, -5.372e-006
-508.0, -5.372e-006
-510.0, -5.372e-006
-512.0, -5.372e-006
-514.0, -5.372e-006
-516.0, -5.373e-006
-518.0, -5.373e-006
-520.0, -5.373e-006
-522.0, -5.374e-006
-524.0, -5.374e-006
-526.0, -5.374e-006
-528.0, -5.376e-006
-530.0, -5.379e-006
-532.0, -5.381e-006
-534.0, -5.383e-006
-536.0, -5.386e-006
-538.0, -5.389e-006
-540.0, -5.395e-006
-542.0, -5.399e-006
-544.0, -5.402e-006
-546.0, -5.406e-006
-548.0, -5.409e-006
-550.0, -5.413e-006
-552.0, -5.416e-006
-554.0, -5.419e-006
-556.0, -5.420e-006
-558.0, -5.422e-006
-560.0, -5.422e-006
-562.0, -5.424e-006
-564.0, -5.425e-006
-566.0, -5.426e-006
-568.0, -5.426e-006
-570.0, -5.428e-006
-572.0, -5.430e-006
-574.0, -5.431e-006
-576.0, -5.435e-006
-578.0, -5.438e-006
-580.0, -5.442e-006
-582.0, -5.447e-006
-584.0, -5.450e-006
-586.0, -5.455e-006
-588.0, -5.460e-006
-590.0, -5.462e-006
-592.0, -5.465e-006
-594.0, -5.467e-006
-596.0, -5.469e-006
-598.0, -5.471e-006
-600.0, -5.471e-006
-602.0, -5.472e-006
-604.0, -5.474e-006
-606.0, -5.479e-006
-608.0, -5.482e-006
-610.0, -5.487e-006
-612.0, -5.491e-006
-614.0, -5.497e-006
-616.0, -5.503e-006
-618.0, -5.508e-006
-620.0, -5.510e-006
-622.0, -5.514e-006
-624.0, -5.515e-006
-626.0, -5.518e-006
-628.0, -5.519e-006
-630.0, -5.520e-006
-632.0, -5.520e-006
-634.0, -5.520e-006
-636.0, -5.520e-006
-638.0, -5.521e-006
-640.0, -5.521e-006
-642.0, -5.521e-006
-644.0, -5.521e-006
-646.0, -5.521e-006
-648.0, -5.522e-006
-650.0, -5.525e-006
-652.0, -5.529e-006
-654.0, -5.534e-006
-656.0, -5.540e-006
-658.0, -5.547e-006
-660.0, -5.554e-006
-662.0, -5.560e-006
-664.0, -5.563e-006
-666.0, -5.566e-006
-668.0, -5.568e-006
-670.0, -5.569e-006
-672.0, -5.570e-006
-674.0, -5.574e-006
-676.0, -5.580e-006
-678.0, -5.586e-006
-680.0, -5.592e-006
-682.0, -5.603e-006
-684.0, -5.614e-006
-686.0, -5.625e-006
-688.0, -5.635e-006
-690.0, -5.643e-006
-692.0, -5.651e-006
-694.0, -5.659e-006
-696.0, -5.662e-006
-698.0, -5.665e-006
-700.0, -5.667e-006
-702.0, -5.668e-006
-704.0, -5.671e-006
-706.0, -5.677e-006
-708.0, -5.684e-006
-710.0, -5.691e-006
-712.0, -5.698e-006
-714.0, -5.705e-006
-716.0, -5.711e-006
-718.0, -5.716e-006
-720.0, -5.718e-006
-722.0, -5.723e-006
-724.0, -5.729e-006
-726.0, -5.735e-006
-728.0, -5.742e-006
-730.0, -5.749e-006
-732.0, -5.759e-006
-734.0, -5.768e-006
-736.0, -5.777e-006
-738.0, -5.789e-006
-740.0, -5.801e-006
-742.0, -5.814e-006
-744.0, -5.828e-006
-746.0, -5.839e-006
-748.0, -5.850e-006
-750.0, -5.859e-006
-752.0, -5.868e-006
-754.0, -5.877e-006
-756.0, -5.885e-006
-758.0, -5.892e-006
-760.0, -5.900e-006
-762.0, -5.911e-006
-764.0, -5.922e-006
-766.0, -5.930e-006
-768.0, -5.937e-006
-770.0, -5.948e-006
-772.0, -5.961e-006
-774.0, -5.979e-006
-776.0, -5.995e-006
-778.0, -6.009e-006
-780.0, -6.023e-006
-782.0, -6.037e-006
-784.0, -6.051e-006
-786.0, -6.065e-006
-788.0, -6.075e-006
-790.0, -6.082e-006
-792.0, -6.089e-006
-794.0, -6.100e-006
-796.0, -6.113e-006
-798.0, -6.123e-006
-800.0, -6.131e-006
-802.0, -6.143e-006
-804.0, -6.157e-006
-806.0, -6.172e-006
-808.0, -6.189e-006
-810.0, -6.203e-006
-812.0, -6.217e-006
-814.0, -6.238e-006
-816.0, -6.254e-006
-818.0, -6.268e-006
-820.0, -6.280e-006
-822.0, -6.289e-006
-824.0, -6.301e-006
-826.0, -6.315e-006
-828.0, -6.322e-006
-830.0, -6.330e-006
-832.0, -6.342e-006
-834.0, -6.356e-006
-836.0, -6.372e-006
-838.0, -6.388e-006
-840.0, -6.402e-006
-842.0, -6.416e-006
-844.0, -6.430e-006
-846.0, -6.443e-006
-848.0, -6.456e-006
-850.0, -6.467e-006
-852.0, -6.474e-006
-854.0, -6.481e-006
-856.0, -6.488e-006
-858.0, -6.497e-006
-860.0, -6.506e-006
-862.0, -6.512e-006
-864.0, -6.518e-006
-866.0, -6.525e-006
-868.0, -6.533e-006
-870.0, -6.542e-006
-872.0, -6.552e-006
-874.0, -6.561e-006
-876.0, -6.569e-006
-878.0, -6.576e-006
-880.0, -6.585e-006
-882.0, -6.595e-006
-884.0, -6.607e-006
-886.0, -6.613e-006
-888.0, -6.620e-006
-890.0, -6.628e-006
-892.0, -6.640e-006
-894.0, -6.651e-006
-896.0, -6.659e-006
-898.0, -6.667e-006
-900.0, -6.676e-006
-902.0, -6.683e-006
-904.0, -6.688e-006
-906.0, -6.690e-006
-908.0, -6.692e-006
-910.0, -6.693e-006
-912.0, -6.694e-006
-914.0, -6.698e-006
-916.0, -6.703e-006
-918.0, -6.709e-006
-920.0, -6.715e-006
-922.0, -6.722e-006
-924.0, -6.729e-006
-926.0, -6.735e-006
-928.0, -6.737e-006
-930.0, -6.740e-006
-932.0, -6.744e-006
-934.0, -6.748e-006
-936.0, -6.753e-006
-938.0, -6.759e-006
-940.0, -6.766e-006
-942.0, -6.776e-006
-944.0, -6.785e-006
-946.0, -6.796e-006
-948.0, -6.806e-006
-950.0, -6.814e-006
-952.0, -6.821e-006
-954.0, -6.828e-006
-956.0, -6.832e-006
-958.0, -6.836e-006
-960.0, -6.837e-006
-962.0, -6.838e-006
-964.0, -6.839e-006
-966.0, -6.839e-006
-968.0, -6.840e-006
-970.0, -6.845e-006
-972.0, -6.848e-006
-974.0, -6.854e-006
-976.0, -6.860e-006
-978.0, -6.867e-006
-980.0, -6.874e-006
-982.0, -6.880e-006
-984.0, -6.882e-006
-986.0, -6.886e-006
-988.0, -6.887e-006
-990.0, -6.887e-006
-992.0, -6.888e-006
-994.0, -6.888e-006
-996.0, -6.888e-006
-998.0, -6.888e-006
-1000.0, -6.890e-006
-1002.0, -6.893e-006
-1004.0, -6.897e-006
-1006.0, -6.903e-006
-1008.0, -6.909e-006
-1010.0, -6.916e-006
-1012.0, -6.923e-006
-1014.0, -6.928e-006
-1016.0, -6.932e-006
-1018.0, -6.940e-006
-1020.0, -6.941e-006
-1022.0, -6.946e-006
-1024.0, -6.950e-006
-1026.0, -6.957e-006
-1028.0, -6.963e-006
-1030.0, -6.970e-006
-1032.0, -6.973e-006
-1034.0, -6.979e-006
-1036.0, -6.982e-006
-1038.0, -6.985e-006
-1040.0, -6.986e-006
-1042.0, -6.986e-006
-1044.0, -6.986e-006
-1046.0, -6.987e-006
-1048.0, -6.989e-006
-1050.0, -6.991e-006
-1052.0, -6.994e-006
-1054.0, -6.999e-006
-1056.0, -7.006e-006
-1058.0, -7.016e-006
-1060.0, -7.028e-006
-1062.0, -7.038e-006
-1064.0, -7.050e-006
-1066.0, -7.059e-006
-1068.0, -7.067e-006
-1070.0, -7.074e-006
-1072.0, -7.077e-006
-1074.0, -7.080e-006
-1076.0, -7.081e-006
-1078.0, -7.082e-006
-1080.0, -7.083e-006
-1082.0, -7.084e-006
-1084.0, -7.084e-006
-1086.0, -7.084e-006
-1088.0, -7.086e-006
-1090.0, -7.091e-006
-1092.0, -7.096e-006
-1094.0, -7.101e-006
-1096.0, -7.107e-006
-1098.0, -7.114e-006
-1100.0, -7.121e-006
-1102.0, -7.125e-006
-1104.0, -7.127e-006
-1106.0, -7.130e-006
-1108.0, -7.132e-006
-1110.0, -7.132e-006
-1112.0, -7.134e-006
-1114.0, -7.138e-006
-1116.0, -7.141e-006
-1118.0, -7.143e-006
-1120.0, -7.148e-006
-1122.0, -7.155e-006
-1124.0, -7.161e-006
-1126.0, -7.166e-006
-1128.0, -7.169e-006
-1130.0, -7.175e-006
-1132.0, -7.180e-006
-1134.0, -7.184e-006
-1136.0, -7.187e-006
-1138.0, -7.191e-006
-1140.0, -7.197e-006
-1142.0, -7.201e-006
-1144.0, -7.205e-006
-1146.0, -7.211e-006
-1148.0, -7.216e-006
-1150.0, -7.220e-006
-1152.0, -7.224e-006
-1154.0, -7.224e-006
-1156.0, -7.227e-006
-1158.0, -7.228e-006
-1160.0, -7.229e-006
-1162.0, -7.229e-006
-1164.0, -7.229e-006
-1166.0, -7.229e-006
-1168.0, -7.230e-006
-1170.0, -7.230e-006
-1172.0, -7.230e-006
-1174.0, -7.230e-006
-1176.0, -7.230e-006
-1178.0, -7.232e-006
-1180.0, -7.232e-006
-1182.0, -7.233e-006
-1184.0, -7.234e-006
-1186.0, -7.237e-006
-1188.0, -7.241e-006
-1190.0, -7.244e-006
-1192.0, -7.247e-006
-1194.0, -7.252e-006
-1196.0, -7.257e-006
-1198.0, -7.262e-006
-1200.0, -7.265e-006
-1202.0, -7.269e-006
-1204.0, -7.271e-006
-1206.0, -7.274e-006
-1208.0, -7.275e-006
-1210.0, -7.276e-006
-1212.0, -7.277e-006
-1214.0, -7.277e-006
-1216.0, -7.278e-006
-1218.0, -7.278e-006
-1220.0, -7.278e-006
-1222.0, -7.278e-006
-1224.0, -7.279e-006
-1226.0, -7.281e-006
-1228.0, -7.282e-006
-1230.0, -7.285e-006
-1232.0, -7.287e-006
-1234.0, -7.292e-006
-1236.0, -7.298e-006
-1238.0, -7.303e-006
-1240.0, -7.308e-006
-1242.0, -7.313e-006
-1244.0, -7.318e-006
-1246.0, -7.323e-006
-1248.0, -7.325e-006
-1250.0, -7.326e-006
-1252.0, -7.327e-006
-1254.0, -7.329e-006
-1256.0, -7.332e-006
-1258.0, -7.337e-006
-1260.0, -7.343e-006
-1262.0, -7.349e-006
-1264.0, -7.356e-006
-1266.0, -7.363e-006
-1268.0, -7.369e-006
-1270.0, -7.374e-006
-1272.0, -7.378e-006
-1274.0, -7.385e-006
-1276.0, -7.393e-006
-1278.0, -7.398e-006
-1280.0, -7.405e-006
-1282.0, -7.411e-006
-1284.0, -7.416e-006
-1286.0, -7.422e-006
-1288.0, -7.427e-006
-1290.0, -7.435e-006
-1292.0, -7.443e-006
-1294.0, -7.450e-006
-1296.0, -7.457e-006
-1298.0, -7.464e-006
-1300.0, -7.469e-006
-1302.0, -7.473e-006
-1304.0, -7.473e-006
-1306.0, -7.477e-006
-1308.0, -7.481e-006
-1310.0, -7.485e-006
-1312.0, -7.491e-006
-1314.0, -7.498e-006
-1316.0, -7.505e-006
-1318.0, -7.512e-006
-1320.0, -7.517e-006
-1322.0, -7.527e-006
-1324.0, -7.537e-006
-1326.0, -7.547e-006
-1328.0, -7.559e-006
-1330.0, -7.573e-006
-1332.0, -7.587e-006
-1334.0, -7.599e-006
-1336.0, -7.606e-006
-1338.0, -7.616e-006
-1340.0, -7.625e-006
-1342.0, -7.633e-006
-1344.0, -7.640e-006
-1346.0, -7.647e-006
-1348.0, -7.654e-006
-1350.0, -7.662e-006
-1352.0, -7.671e-006
-1354.0, -7.681e-006
-1356.0, -7.689e-006
-1358.0, -7.696e-006
-1360.0, -7.709e-006
-1362.0, -7.723e-006
-1364.0, -7.739e-006
-1366.0, -7.755e-006
-1368.0, -7.768e-006
-1370.0, -7.788e-006
-1372.0, -7.809e-006
-1374.0, -7.823e-006
-1376.0, -7.837e-006
-1378.0, -7.855e-006
-1380.0, -7.870e-006
-1382.0, -7.889e-006
-1384.0, -7.910e-006
-1386.0, -7.931e-006
-1388.0, -7.953e-006
-1390.0, -7.981e-006
-1392.0, -8.005e-006
-1394.0, -8.033e-006
-1396.0, -8.061e-006
-1398.0, -8.089e-006
-1400.0, -8.123e-006
-1402.0, -8.157e-006
-1404.0, -8.191e-006
-1406.0, -8.235e-006
-1408.0, -8.280e-006
-1410.0, -8.323e-006
-1412.0, -8.369e-006
-1414.0, -8.418e-006
-1416.0, -8.473e-006
-1418.0, -8.535e-006
-1420.0, -8.596e-006
-1422.0, -8.663e-006
-1424.0, -8.739e-006
-1426.0, -8.820e-006
-1428.0, -8.905e-006
-1430.0, -8.996e-006
-1432.0, -9.094e-006
-1434.0, -9.197e-006
-1436.0, -9.305e-006
-1438.0, -9.423e-006
-1440.0, -9.549e-006
-1442.0, -9.681e-006
-1444.0, -9.820e-006
-1446.0, -9.963e-006
-1448.0, -1.011e-005
-1450.0, -1.028e-005
-1452.0, -1.045e-005
-1454.0, -1.062e-005
-1456.0, -1.080e-005
-1458.0, -1.100e-005
-1460.0, -1.119e-005
-1462.0, -1.140e-005
-1464.0, -1.162e-005
-1466.0, -1.183e-005
-1468.0, -1.205e-005
-1470.0, -1.227e-005
-1472.0, -1.250e-005
-1474.0, -1.273e-005
-1476.0, -1.295e-005
-1478.0, -1.318e-005
-1480.0, -1.340e-005
-1482.0, -1.362e-005
-1484.0, -1.383e-005
-1486.0, -1.404e-005
-1488.0, -1.425e-005
-1490.0, -1.444e-005
-1492.0, -1.462e-005
-1494.0, -1.480e-005
-1496.0, -1.496e-005
-1498.0, -1.511e-005
-1500.0, -1.524e-005
-1502.0, -1.537e-005
-1504.0, -1.548e-005
-1506.0, -1.557e-005
-1508.0, -1.565e-005
-1510.0, -1.572e-005
-1512.0, -1.577e-005
-1514.0, -1.581e-005
-1516.0, -1.584e-005
-1518.0, -1.585e-005
-1520.0, -1.584e-005
-1522.0, -1.583e-005
-1524.0, -1.580e-005
-1526.0, -1.575e-005
-1528.0, -1.570e-005
-1530.0, -1.564e-005
-1532.0, -1.557e-005
-1534.0, -1.549e-005
-1536.0, -1.540e-005
-1538.0, -1.531e-005
-1540.0, -1.522e-005
-1542.0, -1.512e-005
-1544.0, -1.501e-005
-1546.0, -1.491e-005
-1548.0, -1.479e-005
-1550.0, -1.468e-005
-1552.0, -1.457e-005
-1554.0, -1.446e-005
-1556.0, -1.434e-005
-1558.0, -1.423e-005
-1560.0, -1.412e-005
-1562.0, -1.401e-005
-1564.0, -1.390e-005
-1566.0, -1.379e-005
-1568.0, -1.368e-005
-1570.0, -1.357e-005
-1572.0, -1.346e-005
-1574.0, -1.336e-005
-1576.0, -1.326e-005
-1578.0, -1.316e-005
-1580.0, -1.306e-005
-1582.0, -1.298e-005
-1584.0, -1.289e-005
-1586.0, -1.280e-005
-1588.0, -1.271e-005
-1590.0, -1.263e-005
-1592.0, -1.255e-005
-1594.0, -1.247e-005
-1596.0, -1.239e-005
-1598.0, -1.232e-005
-1600.0, -1.224e-005
-1602.0, -1.217e-005
-1604.0, -1.211e-005
-1606.0, -1.204e-005
-1608.0, -1.197e-005
-1610.0, -1.191e-005
-1612.0, -1.185e-005
-1614.0, -1.179e-005
-1616.0, -1.174e-005
-1618.0, -1.168e-005
-1620.0, -1.163e-005
-1622.0, -1.158e-005
-1624.0, -1.152e-005
-1626.0, -1.148e-005
-1628.0, -1.143e-005
-1630.0, -1.138e-005
-1632.0, -1.133e-005
-1634.0, -1.129e-005
-1636.0, -1.125e-005
-1638.0, -1.121e-005
-1640.0, -1.116e-005
-1642.0, -1.113e-005
-1644.0, -1.109e-005
-1646.0, -1.106e-005
-1648.0, -1.102e-005
-1650.0, -1.099e-005
-1652.0, -1.096e-005
-1654.0, -1.093e-005
-1656.0, -1.089e-005
-1658.0, -1.086e-005
-1660.0, -1.084e-005
-1662.0, -1.081e-005
-1664.0, -1.078e-005
-1666.0, -1.075e-005
-1668.0, -1.073e-005
-1670.0, -1.071e-005
-1672.0, -1.068e-005
-1674.0, -1.066e-005
-1676.0, -1.064e-005
-1678.0, -1.061e-005
-1680.0, -1.059e-005
-1682.0, -1.058e-005
-1684.0, -1.056e-005
-1686.0, -1.055e-005
-1688.0, -1.053e-005
-1690.0, -1.051e-005
-1692.0, -1.050e-005
-1694.0, -1.049e-005
-1696.0, -1.047e-005
-1698.0, -1.046e-005
-1700.0, -1.044e-005
-1702.0, -1.043e-005
-1704.0, -1.043e-005
-1706.0, -1.042e-005
-1708.0, -1.041e-005
-1710.0, -1.041e-005
-1712.0, -1.040e-005
-1714.0, -1.040e-005
-1716.0, -1.040e-005
-1718.0, -1.040e-005
-1720.0, -1.039e-005
-1722.0, -1.039e-005
-1724.0, -1.039e-005
-1726.0, -1.038e-005
-1728.0, -1.037e-005
-1730.0, -1.037e-005
-1732.0, -1.037e-005
-1734.0, -1.036e-005
-1736.0, -1.036e-005
-1738.0, -1.036e-005
-1740.0, -1.037e-005
-1742.0, -1.037e-005
-1744.0, -1.037e-005
-1746.0, -1.038e-005
-1748.0, -1.038e-005
-1750.0, -1.038e-005
-1752.0, -1.039e-005
-1754.0, -1.039e-005
-1756.0, -1.040e-005
-1758.0, -1.040e-005
-1760.0, -1.040e-005
-1762.0, -1.040e-005
-1764.0, -1.040e-005
-1766.0, -1.040e-005
-1768.0, -1.041e-005
-1770.0, -1.042e-005
-1772.0, -1.042e-005
-1774.0, -1.043e-005
-1776.0, -1.044e-005
-1778.0, -1.045e-005
-1780.0, -1.046e-005
-1782.0, -1.047e-005
-1784.0, -1.049e-005
-1786.0, -1.050e-005
-1788.0, -1.052e-005
-1790.0, -1.053e-005
-1792.0, -1.055e-005
-1794.0, -1.056e-005
-1796.0, -1.057e-005
-1798.0, -1.059e-005
-1800.0, -1.060e-005
-1802.0, -1.062e-005
-1804.0, -1.064e-005
-1806.0, -1.066e-005
-1808.0, -1.068e-005
-1810.0, -1.071e-005
-1812.0, -1.073e-005
-1814.0, -1.076e-005
-1816.0, -1.078e-005
-1818.0, -1.080e-005
-1820.0, -1.083e-005
-1822.0, -1.086e-005
-1824.0, -1.089e-005
-1826.0, -1.092e-005
-1828.0, -1.095e-005
-1830.0, -1.099e-005
-1832.0, -1.102e-005
-1834.0, -1.106e-005
-1836.0, -1.110e-005
-1838.0, -1.114e-005
-1840.0, -1.118e-005
-1842.0, -1.122e-005
-1844.0, -1.126e-005
-1846.0, -1.131e-005
-1848.0, -1.135e-005
-1850.0, -1.141e-005
-1852.0, -1.146e-005
-1854.0, -1.151e-005
-1856.0, -1.156e-005
-1858.0, -1.161e-005
-1860.0, -1.167e-005
-1862.0, -1.173e-005
-1864.0, -1.178e-005
-1866.0, -1.184e-005
-1868.0, -1.191e-005
-1870.0, -1.197e-005
-1872.0, -1.203e-005
-1874.0, -1.210e-005
-1876.0, -1.216e-005
-1878.0, -1.223e-005
-1880.0, -1.230e-005
-1882.0, -1.237e-005
-1884.0, -1.244e-005
-1886.0, -1.251e-005
-1888.0, -1.258e-005
-1890.0, -1.266e-005
-1892.0, -1.273e-005
-1894.0, -1.280e-005
-1896.0, -1.288e-005
-1898.0, -1.296e-005
-1900.0, -1.303e-005
-1902.0, -1.310e-005
-1904.0, -1.318e-005
-1906.0, -1.326e-005
-1908.0, -1.334e-005
-1910.0, -1.342e-005
-1912.0, -1.350e-005
-1914.0, -1.358e-005
-1916.0, -1.366e-005
-1918.0, -1.374e-005
-1920.0, -1.381e-005
-1922.0, -1.389e-005
-1924.0, -1.397e-005
-1926.0, -1.405e-005
-1928.0, -1.413e-005
-1930.0, -1.420e-005
-1932.0, -1.428e-005
-1934.0, -1.436e-005
-1936.0, -1.444e-005
-1938.0, -1.452e-005
-1940.0, -1.459e-005
-1942.0, -1.467e-005
-1944.0, -1.474e-005
-1946.0, -1.481e-005
-1948.0, -1.489e-005
-1950.0, -1.496e-005
-1952.0, -1.503e-005
-1954.0, -1.511e-005
-1956.0, -1.518e-005
-1958.0, -1.526e-005
-1960.0, -1.533e-005
-1962.0, -1.540e-005
-1964.0, -1.547e-005
-1966.0, -1.554e-005
-1968.0, -1.561e-005
-1970.0, -1.567e-005
-1972.0, -1.573e-005
-1974.0, -1.580e-005
-1976.0, -1.587e-005
-1978.0, -1.593e-005
-1980.0, -1.600e-005
-1982.0, -1.607e-005
-1984.0, -1.613e-005
-1986.0, -1.620e-005
-1988.0, -1.626e-005
-1990.0, -1.632e-005
-1992.0, -1.639e-005
-1994.0, -1.646e-005
-1996.0, -1.652e-005
-1998.0, -1.659e-005
-2000.0, -1.666e-005
*
Segment = 3
Positive
Number of Data Points = 1750
#
-1998.0, -1.572e-005
-1996.0, -1.501e-005
-1994.0, -1.446e-005
-1992.0, -1.396e-005
-1990.0, -1.345e-005
-1988.0, -1.299e-005
-1986.0, -1.257e-005
-1984.0, -1.218e-005
-1982.0, -1.183e-005
-1980.0, -1.150e-005
-1978.0, -1.119e-005
-1976.0, -1.089e-005
-1974.0, -1.062e-005
-1972.0, -1.036e-005
-1970.0, -1.011e-005
-1968.0, -9.883e-006
-1966.0, -9.660e-006
-1964.0, -9.444e-006
-1962.0, -9.242e-006
-1960.0, -9.046e-006
-1958.0, -8.864e-006
-1956.0, -8.685e-006
-1954.0, -8.517e-006
-1952.0, -8.350e-006
-1950.0, -8.193e-006
-1948.0, -8.043e-006
-1946.0, -7.897e-006
-1944.0, -7.754e-006
-1942.0, -7.618e-006
-1940.0, -7.482e-006
-1938.0, -7.356e-006
-1936.0, -7.234e-006
-1934.0, -7.114e-006
-1932.0, -7.002e-006
-1930.0, -6.890e-006
-1928.0, -6.784e-006
-1926.0, -6.682e-006
-1924.0, -6.584e-006
-1922.0, -6.485e-006
-1920.0, -6.389e-006
-1918.0, -6.298e-006
-1916.0, -6.209e-006
-1914.0, -6.120e-006
-1912.0, -6.033e-006
-1910.0, -5.950e-006
-1908.0, -5.873e-006
-1906.0, -5.796e-006
-1904.0, -5.718e-006
-1902.0, -5.644e-006
-1900.0, -5.573e-006
-1898.0, -5.509e-006
-1896.0, -5.445e-006
-1894.0, -5.375e-006
-1892.0, -5.313e-006
-1890.0, -5.246e-006
-1888.0, -5.183e-006
-1886.0, -5.122e-006
-1884.0, -5.059e-006
-1882.0, -4.997e-006
-1880.0, -4.942e-006
-1878.0, -4.886e-006
-1876.0, -4.836e-006
-1874.0, -4.785e-006
-1872.0, -4.736e-006
-1870.0, -4.687e-006
-1868.0, -4.639e-006
-1866.0, -4.593e-006
-1864.0, -4.544e-006
-1862.0, -4.495e-006
-1860.0, -4.453e-006
-1858.0, -4.410e-006
-1856.0, -4.366e-006
-1854.0, -4.323e-006
-1852.0, -4.278e-006
-1850.0, -4.238e-006
-1848.0, -4.201e-006
-1846.0, -4.160e-006
-1844.0, -4.119e-006
-1842.0, -4.080e-006
-1840.0, -4.045e-006
-1838.0, -4.006e-006
-1836.0, -3.969e-006
-1834.0, -3.929e-006
-1832.0, -3.894e-006
-1830.0, -3.860e-006
-1828.0, -3.829e-006
-1826.0, -3.796e-006
-1824.0, -3.770e-006
-1822.0, -3.738e-006
-1820.0, -3.708e-006
-1818.0, -3.676e-006
-1816.0, -3.647e-006
-1814.0, -3.615e-006
-1812.0, -3.582e-006
-1810.0, -3.550e-006
-1808.0, -3.519e-006
-1806.0, -3.489e-006
-1804.0, -3.462e-006
-1802.0, -3.434e-006
-1800.0, -3.407e-006
-1798.0, -3.383e-006
-1796.0, -3.357e-006
-1794.0, -3.333e-006
-1792.0, -3.308e-006
-1790.0, -3.282e-006
-1788.0, -3.254e-006
-1786.0, -3.231e-006
-1784.0, -3.203e-006
-1782.0, -3.174e-006
-1780.0, -3.149e-006
-1778.0, -3.126e-006
-1776.0, -3.103e-006
-1774.0, -3.079e-006
-1772.0, -3.052e-006
-1770.0, -3.032e-006
-1768.0, -3.013e-006
-1766.0, -2.992e-006
-1764.0, -2.974e-006
-1762.0, -2.958e-006
-1760.0, -2.939e-006
-1758.0, -2.918e-006
-1756.0, -2.897e-006
-1754.0, -2.874e-006
-1752.0, -2.853e-006
-1750.0, -2.832e-006
-1748.0, -2.808e-006
-1746.0, -2.788e-006
-1744.0, -2.772e-006
-1742.0, -2.752e-006
-1740.0, -2.733e-006
-1738.0, -2.712e-006
-1736.0, -2.691e-006
-1734.0, -2.669e-006
-1732.0, -2.648e-006
-1730.0, -2.629e-006
-1728.0, -2.614e-006
-1726.0, -2.598e-006
-1724.0, -2.584e-006
-1722.0, -2.569e-006
-1720.0, -2.554e-006
-1718.0, -2.537e-006
-1716.0, -2.516e-006
-1714.0, -2.495e-006
-1712.0, -2.476e-006
-1710.0, -2.455e-006
-1708.0, -2.435e-006
-1706.0, -2.420e-006
-1704.0, -2.407e-006
-1702.0, -2.393e-006
-1700.0, -2.375e-006
-1698.0, -2.360e-006
-1696.0, -2.345e-006
-1694.0, -2.328e-006
-1692.0, -2.308e-006
-1690.0, -2.289e-006
-1688.0, -2.270e-006
-1686.0, -2.254e-006
-1684.0, -2.240e-006
-1682.0, -2.225e-006
-1680.0, -2.214e-006
-1678.0, -2.201e-006
-1676.0, -2.187e-006
-1674.0, -2.178e-006
-1672.0, -2.170e-006
-1670.0, -2.156e-006
-1668.0, -2.138e-006
-1666.0, -2.118e-006
-1664.0, -2.103e-006
-1662.0, -2.084e-006
-1660.0, -2.064e-006
-1658.0, -2.044e-006
-1656.0, -2.030e-006
-1654.0, -2.020e-006
-1652.0, -2.008e-006
-1650.0, -1.995e-006
-1648.0, -1.985e-006
-1646.0, -1.971e-006
-1644.0, -1.954e-006
-1642.0, -1.939e-006
-1640.0, -1.923e-006
-1638.0, -1.906e-006
-1636.0, -1.892e-006
-1634.0, -1.878e-006
-1632.0, -1.865e-006
-1630.0, -1.855e-006
-1628.0, -1.842e-006
-1626.0, -1.831e-006
-1624.0, -1.822e-006
-1622.0, -1.810e-006
-1620.0, -1.797e-006
-1618.0, -1.788e-006
-1616.0, -1.780e-006
-1614.0, -1.768e-006
-1612.0, -1.754e-006
-1610.0, -1.741e-006
-1608.0, -1.726e-006
-1606.0, -1.712e-006
-1604.0, -1.698e-006
-1602.0, -1.682e-006
-1600.0, -1.666e-006
-1598.0, -1.653e-006
-1596.0, -1.641e-006
-1594.0, -1.632e-006
-1592.0, -1.623e-006
-1590.0, -1.614e-006
-1588.0, -1.602e-006
-1586.0, -1.593e-006
-1584.0, -1.582e-006
-1582.0, -1.568e-006
-1580.0, -1.555e-006
-1578.0, -1.542e-006
-1576.0, -1.528e-006
-1574.0, -1.515e-006
-1572.0, -1.503e-006
-1570.0, -1.492e-006
-1568.0, -1.483e-006
-1566.0, -1.469e-006
-1564.0, -1.455e-006
-1562.0, -1.444e-006
-1560.0, -1.437e-006
-1558.0, -1.429e-006
-1556.0, -1.420e-006
-1554.0, -1.408e-006
-1552.0, -1.401e-006
-1550.0, -1.394e-006
-1548.0, -1.386e-006
-1546.0, -1.378e-006
-1544.0, -1.368e-006
-1542.0, -1.356e-006
-1540.0, -1.346e-006
-1538.0, -1.332e-006
-1536.0, -1.318e-006
-1534.0, -1.304e-006
-1532.0, -1.289e-006
-1530.0, -1.274e-006
-1528.0, -1.262e-006
-1526.0, -1.251e-006
-1524.0, -1.244e-006
-1522.0, -1.237e-006
-1520.0, -1.231e-006
-1518.0, -1.220e-006
-1516.0, -1.212e-006
-1514.0, -1.204e-006
-1512.0, -1.196e-006
-1510.0, -1.188e-006
-1508.0, -1.174e-006
-1506.0, -1.161e-006
-1504.0, -1.152e-006
-1502.0, -1.143e-006
-1500.0, -1.130e-006
-1498.0, -1.117e-006
-1496.0, -1.104e-006
-1494.0, -1.096e-006
-1492.0, -1.086e-006
-1490.0, -1.074e-006
-1488.0, -1.062e-006
-1486.0, -1.054e-006
-1484.0, -1.047e-006
-1482.0, -1.041e-006
-1480.0, -1.035e-006
-1478.0, -1.028e-006
-1476.0, -1.022e-006
-1474.0, -1.017e-006
-1472.0, -1.010e-006
-1470.0, -1.003e-006
-1468.0, -9.957e-007
-1466.0, -9.879e-007
-1464.0, -9.805e-007
-1462.0, -9.726e-007
-1460.0, -9.635e-007
-1458.0, -9.548e-007
-1456.0, -9.443e-007
-1454.0, -9.312e-007
-1452.0, -9.181e-007
-1450.0, -9.055e-007
-1448.0, -8.968e-007
-1446.0, -8.868e-007
-1444.0, -8.750e-007
-1442.0, -8.645e-007
-1440.0, -8.571e-007
-1438.0, -8.501e-007
-1436.0, -8.440e-007
-1434.0, -8.366e-007
-1432.0, -8.305e-007
-1430.0, -8.235e-007
-1428.0, -8.153e-007
-1426.0, -8.048e-007
-1424.0, -7.917e-007
-1422.0, -7.782e-007
-1420.0, -7.651e-007
-1418.0, -7.538e-007
-1416.0, -7.459e-007
-1414.0, -7.398e-007
-1412.0, -7.337e-007
-1410.0, -7.294e-007
-1408.0, -7.237e-007
-1406.0, -7.167e-007
-1404.0, -7.098e-007
-1402.0, -7.023e-007
-1400.0, -6.941e-007
-1398.0, -6.836e-007
-1396.0, -6.736e-007
-1394.0, -6.649e-007
-1392.0, -6.583e-007
-1390.0, -6.509e-007
-1388.0, -6.444e-007
-1386.0, -6.391e-007
-1384.0, -6.369e-007
-1382.0, -6.339e-007
-1380.0, -6.287e-007
-1378.0, -6.213e-007
-1376.0, -6.147e-007
-1374.0, -6.077e-007
-1372.0, -6.008e-007
-1370.0, -5.947e-007
-1368.0, -5.899e-007
-1366.0, -5.855e-007
-1364.0, -5.785e-007
-1362.0, -5.716e-007
-1360.0, -5.628e-007
-1358.0, -5.528e-007
-1356.0, -5.393e-007
-1354.0, -5.258e-007
-1352.0, -5.144e-007
-1350.0, -5.075e-007
-1348.0, -4.987e-007
-1346.0, -4.878e-007
-1344.0, -4.769e-007
-1342.0, -4.700e-007
-1340.0, -4.630e-007
-1338.0, -4.560e-007
-1336.0, -4.490e-007
-1334.0, -4.438e-007
-1332.0, -4.421e-007
-1330.0, -4.403e-007
-1328.0, -4.347e-007
-1326.0, -4.281e-007
-1324.0, -4.211e-007
-1322.0, -4.124e-007
-1320.0, -4.037e-007
-1318.0, -3.911e-007
-1316.0, -3.789e-007
-1314.0, -3.706e-007
-1312.0, -3.627e-007
-1310.0, -3.549e-007
-1308.0, -3.488e-007
-1306.0, -3.405e-007
-1304.0, -3.344e-007
-1302.0, -3.274e-007
-1300.0, -3.204e-007
-1298.0, -3.139e-007
-1296.0, -3.069e-007
-1294.0, -2.991e-007
-1292.0, -2.890e-007
-1290.0, -2.816e-007
-1288.0, -2.747e-007
-1286.0, -2.677e-007
-1284.0, -2.607e-007
-1282.0, -2.546e-007
-1280.0, -2.494e-007
-1278.0, -2.485e-007
-1276.0, -2.446e-007
-1274.0, -2.402e-007
-1272.0, -2.350e-007
-1270.0, -2.280e-007
-1268.0, -2.210e-007
-1266.0, -2.141e-007
-1264.0, -2.071e-007
-1262.0, -2.019e-007
-1260.0, -1.958e-007
-1258.0, -1.905e-007
-1256.0, -1.849e-007
-1254.0, -1.770e-007
-1252.0, -1.692e-007
-1250.0, -1.574e-007
-1248.0, -1.461e-007
-1246.0, -1.356e-007
-1244.0, -1.247e-007
-1242.0, -1.164e-007
-1240.0, -1.094e-007
-1238.0, -9.940e-008
-1236.0, -9.068e-008
-1234.0, -8.196e-008
-1232.0, -7.542e-008
-1230.0, -6.889e-008
-1228.0, -6.191e-008
-1226.0, -5.581e-008
-1224.0, -5.188e-008
-1222.0, -5.057e-008
-1220.0, -4.927e-008
-1218.0, -4.709e-008
-1216.0, -4.098e-008
-1214.0, -3.401e-008
-1212.0, -2.703e-008
-1210.0, -2.093e-008
-1208.0, -1.483e-008
-1206.0, -9.158e-009
-1204.0, -3.927e-009
-1202.0, -3.055e-009
-1200.0, +4.331e-010
-1198.0, +8.280e-009
-1196.0, +1.656e-008
-1194.0, +2.964e-008
-1192.0, +4.359e-008
-1190.0, +5.754e-008
-1188.0, +7.150e-008
-1186.0, +8.196e-008
-1184.0, +8.806e-008
-1182.0, +9.809e-008
-1180.0, +1.024e-007
-1178.0, +1.086e-007
-1176.0, +1.155e-007
-1174.0, +1.225e-007
-1172.0, +1.295e-007
-1170.0, +1.365e-007
-1168.0, +1.391e-007
-1166.0, +1.426e-007
-1164.0, +1.447e-007
-1162.0, +1.474e-007
-1160.0, +1.535e-007
-1158.0, +1.604e-007
-1156.0, +1.674e-007
-1154.0, +1.744e-007
-1152.0, +1.814e-007
-1150.0, +1.870e-007
-1148.0, +1.914e-007
-1146.0, +1.936e-007
-1144.0, +1.966e-007
-1142.0, +2.018e-007
-1140.0, +2.106e-007
-1138.0, +2.210e-007
-1136.0, +2.341e-007
-1134.0, +2.476e-007
-1132.0, +2.603e-007
-1130.0, +2.712e-007
-1128.0, +2.803e-007
-1126.0, +2.864e-007
-1124.0, +2.925e-007
-1122.0, +2.991e-007
-1120.0, +3.060e-007
-1118.0, +3.130e-007
-1116.0, +3.200e-007
-1114.0, +3.265e-007
-1112.0, +3.326e-007
-1110.0, +3.370e-007
-1108.0, +3.392e-007
-1106.0, +3.409e-007
-1104.0, +3.453e-007
-1102.0, +3.509e-007
-1100.0, +3.575e-007
-1098.0, +3.640e-007
-1096.0, +3.710e-007
-1094.0, +3.771e-007
-1092.0, +3.828e-007
-1090.0, +3.867e-007
-1088.0, +3.902e-007
-1086.0, +3.928e-007
-1084.0, +3.998e-007
-1082.0, +4.081e-007
-1080.0, +4.168e-007
-1078.0, +4.290e-007
-1076.0, +4.416e-007
-1074.0, +4.534e-007
-1072.0, +4.652e-007
-1070.0, +4.726e-007
-1068.0, +4.787e-007
-1066.0, +4.844e-007
-1064.0, +4.874e-007
-1062.0, +4.909e-007
-1060.0, +4.979e-007
-1058.0, +5.040e-007
-1056.0, +5.109e-007
-1054.0, +5.175e-007
-1052.0, +5.240e-007
-1050.0, +5.301e-007
-1048.0, +5.341e-007
-1046.0, +5.345e-007
-1044.0, +5.380e-007
-1042.0, +5.415e-007
-1040.0, +5.471e-007
-1038.0, +5.541e-007
-1036.0, +5.606e-007
-1034.0, +5.672e-007
-1032.0, +5.737e-007
-1030.0, +5.781e-007
-1028.0, +5.820e-007
-1026.0, +5.846e-007
-1024.0, +5.859e-007
-1022.0, +5.886e-007
-1020.0, +5.938e-007
-1018.0, +6.003e-007
-1016.0, +6.082e-007
-1014.0, +6.182e-007
-1012.0, +6.295e-007
-1010.0, +6.422e-007
-1008.0, +6.535e-007
-1006.0, +6.622e-007
-1004.0, +6.696e-007
-1002.0, +6.757e-007
-1000.0, +6.801e-007
-998.0, +6.823e-007
-996.0, +6.858e-007
-994.0, +6.923e-007
-992.0, +6.988e-007
-990.0, +7.058e-007
-988.0, +7.128e-007
-986.0, +7.189e-007
-984.0, +7.250e-007
-982.0, +7.289e-007
-980.0, +7.294e-007
-978.0, +7.302e-007
-976.0, +7.311e-007
-974.0, +7.337e-007
-972.0, +7.390e-007
-970.0, +7.455e-007
-968.0, +7.520e-007
-966.0, +7.590e-007
-964.0, +7.656e-007
-962.0, +7.725e-007
-960.0, +7.778e-007
-958.0, +7.839e-007
-956.0, +7.904e-007
-954.0, +7.969e-007
-952.0, +8.048e-007
-950.0, +8.135e-007
-948.0, +8.214e-007
-946.0, +8.336e-007
-944.0, +8.423e-007
-942.0, +8.501e-007
-940.0, +8.575e-007
-938.0, +8.636e-007
-936.0, +8.693e-007
-934.0, +8.750e-007
-932.0, +8.767e-007
-930.0, +8.811e-007
-928.0, +8.859e-007
-926.0, +8.929e-007
-924.0, +8.998e-007
-922.0, +9.064e-007
-920.0, +9.129e-007
-918.0, +9.190e-007
-916.0, +9.225e-007
-914.0, +9.251e-007
-912.0, +9.256e-007
-910.0, +9.273e-007
-908.0, +9.317e-007
-906.0, +9.369e-007
-904.0, +9.439e-007
-902.0, +9.508e-007
-900.0, +9.574e-007
-898.0, +9.639e-007
-896.0, +9.691e-007
-894.0, +9.718e-007
-892.0, +9.748e-007
-890.0, +9.757e-007
-888.0, +9.783e-007
-886.0, +9.835e-007
-884.0, +9.914e-007
-882.0, +1.004e-006
-880.0, +1.016e-006
-878.0, +1.029e-006
-876.0, +1.042e-006
-874.0, +1.053e-006
-872.0, +1.062e-006
-870.0, +1.069e-006
-868.0, +1.072e-006
-866.0, +1.077e-006
-864.0, +1.084e-006
-862.0, +1.091e-006
-860.0, +1.098e-006
-858.0, +1.105e-006
-856.0, +1.111e-006
-854.0, +1.116e-006
-852.0, +1.120e-006
-850.0, +1.121e-006
-848.0, +1.123e-006
-846.0, +1.127e-006
-844.0, +1.133e-006
-842.0, +1.140e-006
-840.0, +1.147e-006
-838.0, +1.154e-006
-836.0, +1.161e-006
-834.0, +1.168e-006
-832.0, +1.177e-006
-830.0, +1.184e-006
-828.0, +1.190e-006
-826.0, +1.197e-006
-824.0, +1.210e-006
-822.0, +1.222e-006
-820.0, +1.233e-006
-818.0, +1.241e-006
-816.0, +1.249e-006
-814.0, +1.256e-006
-812.0, +1.263e-006
-810.0, +1.265e-006
-808.0, +1.267e-006
-806.0, +1.270e-006
-804.0, +1.275e-006
-802.0, +1.282e-006
-800.0, +1.289e-006
-798.0, +1.296e-006
-796.0, +1.302e-006
-794.0, +1.308e-006
-792.0, +1.313e-006
-790.0, +1.315e-006
-788.0, +1.317e-006
-786.0, +1.319e-006
-784.0, +1.321e-006
-782.0, +1.327e-006
-780.0, +1.334e-006
-778.0, +1.341e-006
-776.0, +1.348e-006
-774.0, +1.354e-006
-772.0, +1.359e-006
-770.0, +1.365e-006
-768.0, +1.368e-006
-766.0, +1.371e-006
-764.0, +1.378e-006
-762.0, +1.386e-006
-760.0, +1.394e-006
-758.0, +1.404e-006
-756.0, +1.414e-006
-754.0, +1.426e-006
-752.0, +1.437e-006
-750.0, +1.443e-006
-748.0, +1.450e-006
-746.0, +1.456e-006
-744.0, +1.460e-006
-742.0, +1.465e-006
-740.0, +1.470e-006
-738.0, +1.477e-006
-736.0, +1.484e-006
-734.0, +1.491e-006
-732.0, +1.498e-006
-730.0, +1.504e-006
-728.0, +1.508e-006
-726.0, +1.511e-006
-724.0, +1.512e-006
-722.0, +1.513e-006
-720.0, +1.515e-006
-718.0, +1.520e-006
-716.0, +1.527e-006
-714.0, +1.534e-006
-712.0, +1.541e-006
-710.0, +1.547e-006
-708.0, +1.553e-006
-706.0, +1.557e-006
-704.0, +1.559e-006
-702.0, +1.559e-006
-700.0, +1.562e-006
-698.0, +1.564e-006
-696.0, +1.568e-006
-694.0, +1.575e-006
-692.0, +1.586e-006
-690.0, +1.597e-006
-688.0, +1.611e-006
-686.0, +1.623e-006
-684.0, +1.634e-006
-682.0, +1.644e-006
-680.0, +1.651e-006
-678.0, +1.656e-006
-676.0, +1.661e-006
-674.0, +1.666e-006
-672.0, +1.672e-006
-670.0, +1.679e-006
-668.0, +1.686e-006
-666.0, +1.692e-006
-664.0, +1.698e-006
-662.0, +1.703e-006
-660.0, +1.705e-006
-658.0, +1.706e-006
-656.0, +1.708e-006
-654.0, +1.709e-006
-652.0, +1.714e-006
-650.0, +1.719e-006
-648.0, +1.726e-006
-646.0, +1.733e-006
-644.0, +1.740e-006
-642.0, +1.746e-006
-640.0, +1.751e-006
-638.0, +1.753e-006
-636.0, +1.756e-006
-634.0, +1.758e-006
-632.0, +1.762e-006
-630.0, +1.770e-006
-628.0, +1.780e-006
-626.0, +1.791e-006
-624.0, +1.804e-006
-622.0, +1.817e-006
-620.0, +1.829e-006
-618.0, +1.839e-006
-616.0, +1.845e-006
-614.0, +1.851e-006
-612.0, +1.859e-006
-610.0, +1.865e-006
-608.0, +1.872e-006
-606.0, +1.879e-006
-604.0, +1.886e-006
-602.0, +1.892e-006
-600.0, +1.898e-006
-598.0, +1.901e-006
-596.0, +1.904e-006
-594.0, +1.909e-006
-592.0, +1.912e-006
-590.0, +1.919e-006
-588.0, +1.926e-006
-586.0, +1.933e-006
-584.0, +1.940e-006
-582.0, +1.945e-006
-580.0, +1.950e-006
-578.0, +1.957e-006
-576.0, +1.963e-006
-574.0, +1.969e-006
-572.0, +1.977e-006
-570.0, +1.985e-006
-568.0, +1.997e-006
-566.0, +2.008e-006
-564.0, +2.019e-006
-562.0, +2.026e-006
-560.0, +2.034e-006
-558.0, +2.040e-006
-556.0, +2.047e-006
-554.0, +2.049e-006
-552.0, +2.051e-006
-550.0, +2.058e-006
-548.0, +2.065e-006
-546.0, +2.072e-006
-544.0, +2.079e-006
-542.0, +2.085e-006
-540.0, +2.091e-006
-538.0, +2.097e-006
-536.0, +2.099e-006
-534.0, +2.101e-006
-532.0, +2.105e-006
-530.0, +2.111e-006
-528.0, +2.117e-006
-526.0, +2.124e-006
-524.0, +2.131e-006
-522.0, +2.136e-006
-520.0, +2.142e-006
-518.0, +2.146e-006
-516.0, +2.151e-006
-514.0, +2.158e-006
-512.0, +2.165e-006
-510.0, +2.176e-006
-508.0, +2.189e-006
-506.0, +2.202e-006
-504.0, +2.214e-006
-502.0, +2.225e-006
-500.0, +2.234e-006
-498.0, +2.242e-006
-496.0, +2.249e-006
-494.0, +2.257e-006
-492.0, +2.264e-006
-490.0, +2.271e-006
-488.0, +2.277e-006
-486.0, +2.283e-006
-484.0, +2.289e-006
-482.0, +2.293e-006
-480.0, +2.296e-006
-478.0, +2.302e-006
-476.0, +2.311e-006
-474.0, +2.321e-006
-472.0, +2.334e-006
-470.0, +2.347e-006
-468.0, +2.359e-006
-466.0, +2.370e-006
-464.0, +2.378e-006
-462.0, +2.385e-006
-460.0, +2.395e-006
-458.0, +2.402e-006
-456.0, +2.410e-006
-454.0, +2.417e-006
-452.0, +2.424e-006
-450.0, +2.433e-006
-448.0, +2.444e-006
-446.0, +2.452e-006
-444.0, +2.460e-006
-442.0, +2.467e-006
-440.0, +2.475e-006
-438.0, +2.482e-006
-436.0, +2.490e-006
-434.0, +2.497e-006
-432.0, +2.504e-006
-430.0, +2.511e-006
-428.0, +2.518e-006
-426.0, +2.525e-006
-424.0, +2.534e-006
-422.0, +2.545e-006
-420.0, +2.555e-006
-418.0, +2.568e-006
-416.0, +2.582e-006
-414.0, +2.597e-006
-412.0, +2.610e-006
-410.0, +2.628e-006
-408.0, +2.643e-006
-406.0, +2.655e-006
-404.0, +2.662e-006
-402.0, +2.670e-006
-400.0, +2.679e-006
-398.0, +2.691e-006
-396.0, +2.699e-006
-394.0, +2.710e-006
-392.0, +2.724e-006
-390.0, +2.737e-006
-388.0, +2.754e-006
-386.0, +2.770e-006
-384.0, +2.784e-006
-382.0, +2.797e-006
-380.0, +2.810e-006
-378.0, +2.824e-006
-376.0, +2.838e-006
-374.0, +2.849e-006
-372.0, +2.859e-006
-370.0, +2.869e-006
-368.0, +2.882e-006
-366.0, +2.893e-006
-364.0, +2.902e-006
-362.0, +2.914e-006
-360.0, +2.928e-006
-358.0, +2.946e-006
-356.0, +2.965e-006
-354.0, +2.980e-006
-352.0, +2.999e-006
-350.0, +3.019e-006
-348.0, +3.035e-006
-346.0, +3.049e-006
-344.0, +3.060e-006
-342.0, +3.074e-006
-340.0, +3.089e-006
-338.0, +3.105e-006
-336.0, +3.119e-006
-334.0, +3.138e-006
-332.0, +3.159e-006
-330.0, +3.179e-006
-328.0, +3.199e-006
-326.0, +3.218e-006
-324.0, +3.234e-006
-322.0, +3.251e-006
-320.0, +3.267e-006
-318.0, +3.281e-006
-316.0, +3.299e-006
-314.0, +3.316e-006
-312.0, +3.337e-006
-310.0, +3.359e-006
-308.0, +3.382e-006
-306.0, +3.404e-006
-304.0, +3.428e-006
-302.0, +3.452e-006
-300.0, +3.471e-006
-298.0, +3.492e-006
-296.0, +3.519e-006
-294.0, +3.541e-006
-292.0, +3.568e-006
-290.0, +3.592e-006
-288.0, +3.618e-006
-286.0, +3.644e-006
-284.0, +3.670e-006
-282.0, +3.697e-006
-280.0, +3.724e-006
-278.0, +3.752e-006
-276.0, +3.780e-006
-274.0, +3.810e-006
-272.0, +3.844e-006
-270.0, +3.876e-006
-268.0, +3.905e-006
-266.0, +3.939e-006
-264.0, +3.967e-006
-262.0, +4.002e-006
-260.0, +4.031e-006
-258.0, +4.064e-006
-256.0, +4.098e-006
-254.0, +4.133e-006
-252.0, +4.165e-006
-250.0, +4.201e-006
-248.0, +4.237e-006
-246.0, +4.278e-006
-244.0, +4.316e-006
-242.0, +4.350e-006
-240.0, +4.385e-006
-238.0, +4.421e-006
-236.0, +4.461e-006
-234.0, +4.500e-006
-232.0, +4.534e-006
-230.0, +4.569e-006
-228.0, +4.607e-006
-226.0, +4.647e-006
-224.0, +4.686e-006
-222.0, +4.721e-006
-220.0, +4.754e-006
-218.0, +4.789e-006
-216.0, +4.825e-006
-214.0, +4.863e-006
-212.0, +4.899e-006
-210.0, +4.933e-006
-208.0, +4.968e-006
-206.0, +5.005e-006
-204.0, +5.045e-006
-202.0, +5.079e-006
-200.0, +5.114e-006
-198.0, +5.142e-006
-196.0, +5.175e-006
-194.0, +5.203e-006
-192.0, +5.231e-006
-190.0, +5.261e-006
-188.0, +5.289e-006
-186.0, +5.317e-006
-184.0, +5.345e-006
-182.0, +5.368e-006
-180.0, +5.397e-006
-178.0, +5.426e-006
-176.0, +5.447e-006
-174.0, +5.469e-006
-172.0, +5.490e-006
-170.0, +5.511e-006
-168.0, +5.535e-006
-166.0, +5.555e-006
-164.0, +5.569e-006
-162.0, +5.583e-006
-160.0, +5.596e-006
-158.0, +5.607e-006
-156.0, +5.620e-006
-154.0, +5.631e-006
-152.0, +5.638e-006
-150.0, +5.646e-006
-148.0, +5.654e-006
-146.0, +5.662e-006
-144.0, +5.669e-006
-142.0, +5.678e-006
-140.0, +5.688e-006
-138.0, +5.701e-006
-136.0, +5.712e-006
-134.0, +5.724e-006
-132.0, +5.736e-006
-130.0, +5.746e-006
-128.0, +5.752e-006
-126.0, +5.755e-006
-124.0, +5.756e-006
-122.0, +5.759e-006
-120.0, +5.759e-006
-118.0, +5.759e-006
-116.0, +5.759e-006
-114.0, +5.759e-006
-112.0, +5.759e-006
-110.0, +5.759e-006
-108.0, +5.759e-006
-106.0, +5.759e-006
-104.0, +5.759e-006
-102.0, +5.759e-006
-100.0, +5.759e-006
-98.0, +5.759e-006
-96.0, +5.757e-006
-94.0, +5.754e-006
-92.0, +5.751e-006
-90.0, +5.746e-006
-88.0, +5.740e-006
-86.0, +5.733e-006
-84.0, +5.722e-006
-82.0, +5.712e-006
-80.0, +5.702e-006
-78.0, +5.692e-006
-76.0, +5.682e-006
-74.0, +5.675e-006
-72.0, +5.668e-006
-70.0, +5.664e-006
-68.0, +5.662e-006
-66.0, +5.661e-006
-64.0, +5.658e-006
-62.0, +5.651e-006
-60.0, +5.645e-006
-58.0, +5.638e-006
-56.0, +5.631e-006
-54.0, +5.624e-006
-52.0, +5.618e-006
-50.0, +5.614e-006
-48.0, +5.612e-006
-46.0, +5.608e-006
-44.0, +5.603e-006
-42.0, +5.597e-006
-40.0, +5.590e-006
-38.0, +5.583e-006
-36.0, +5.576e-006
-34.0, +5.570e-006
-32.0, +5.565e-006
-30.0, +5.560e-006
-28.0, +5.553e-006
-26.0, +5.547e-006
-24.0, +5.540e-006
-22.0, +5.533e-006
-20.0, +5.526e-006
-18.0, +5.520e-006
-16.0, +5.516e-006
-14.0, +5.515e-006
-12.0, +5.513e-006
-10.0, +5.512e-006
-8.0, +5.511e-006
-6.0, +5.507e-006
-4.0, +5.507e-006
-2.0, +5.506e-006
0.0, +5.505e-006
2.0, +5.502e-006
4.0, +5.500e-006
6.0, +5.494e-006
8.0, +5.490e-006
10.0, +5.482e-006
12.0, +5.473e-006
14.0, +5.463e-006
16.0, +5.457e-006
18.0, +5.449e-006
20.0, +5.445e-006
22.0, +5.440e-006
24.0, +5.436e-006
26.0, +5.434e-006
28.0, +5.432e-006
30.0, +5.430e-006
32.0, +5.428e-006
34.0, +5.427e-006
36.0, +5.429e-006
38.0, +5.429e-006
40.0, +5.427e-006
42.0, +5.429e-006
44.0, +5.430e-006
46.0, +5.433e-006
48.0, +5.433e-006
50.0, +5.435e-006
52.0, +5.440e-006
54.0, +5.445e-006
56.0, +5.450e-006
58.0, +5.457e-006
60.0, +5.463e-006
62.0, +5.472e-006
64.0, +5.479e-006
66.0, +5.484e-006
68.0, +5.491e-006
70.0, +5.495e-006
72.0, +5.499e-006
74.0, +5.504e-006
76.0, +5.506e-006
78.0, +5.508e-006
80.0, +5.509e-006
82.0, +5.511e-006
84.0, +5.513e-006
86.0, +5.513e-006
88.0, +5.514e-006
90.0, +5.514e-006
92.0, +5.515e-006
94.0, +5.516e-006
96.0, +5.517e-006
98.0, +5.518e-006
100.0, +5.521e-006
102.0, +5.523e-006
104.0, +5.525e-006
106.0, +5.528e-006
108.0, +5.533e-006
110.0, +5.537e-006
112.0, +5.540e-006
114.0, +5.542e-006
116.0, +5.546e-006
118.0, +5.550e-006
120.0, +5.553e-006
122.0, +5.555e-006
124.0, +5.557e-006
126.0, +5.560e-006
128.0, +5.562e-006
130.0, +5.562e-006
132.0, +5.563e-006
134.0, +5.563e-006
136.0, +5.563e-006
138.0, +5.564e-006
140.0, +5.564e-006
142.0, +5.565e-006
144.0, +5.566e-006
146.0, +5.566e-006
148.0, +5.568e-006
150.0, +5.572e-006
152.0, +5.573e-006
154.0, +5.578e-006
156.0, +5.583e-006
158.0, +5.588e-006
160.0, +5.593e-006
162.0, +5.599e-006
164.0, +5.602e-006
166.0, +5.607e-006
168.0, +5.610e-006
170.0, +5.611e-006
172.0, +5.612e-006
174.0, +5.613e-006
176.0, +5.613e-006
178.0, +5.613e-006
180.0, +5.612e-006
182.0, +5.612e-006
184.0, +5.613e-006
186.0, +5.614e-006
188.0, +5.617e-006
190.0, +5.620e-006
192.0, +5.625e-006
194.0, +5.632e-006
196.0, +5.639e-006
198.0, +5.645e-006
200.0, +5.651e-006
202.0, +5.655e-006
204.0, +5.658e-006
206.0, +5.661e-006
208.0, +5.661e-006
210.0, +5.661e-006
212.0, +5.663e-006
214.0, +5.664e-006
216.0, +5.668e-006
218.0, +5.674e-006
220.0, +5.681e-006
222.0, +5.692e-006
224.0, +5.702e-006
226.0, +5.713e-006
228.0, +5.725e-006
230.0, +5.735e-006
232.0, +5.743e-006
234.0, +5.750e-006
236.0, +5.755e-006
238.0, +5.759e-006
240.0, +5.762e-006
242.0, +5.765e-006
244.0, +5.771e-006
246.0, +5.778e-006
248.0, +5.785e-006
250.0, +5.791e-006
252.0, +5.797e-006
254.0, +5.802e-006
256.0, +5.806e-006
258.0, +5.807e-006
260.0, +5.808e-006
262.0, +5.808e-006
264.0, +5.809e-006
266.0, +5.813e-006
268.0, +5.820e-006
270.0, +5.827e-006
272.0, +5.834e-006
274.0, +5.841e-006
276.0, +5.849e-006
278.0, +5.856e-006
280.0, +5.861e-006
282.0, +5.866e-006
284.0, +5.872e-006
286.0, +5.879e-006
288.0, +5.886e-006
290.0, +5.891e-006
292.0, +5.899e-006
294.0, +5.906e-006
296.0, +5.909e-006
298.0, +5.912e-006
300.0, +5.917e-006
302.0, +5.923e-006
304.0, +5.929e-006
306.0, +5.935e-006
308.0, +5.940e-006
310.0, +5.946e-006
312.0, +5.950e-006
314.0, +5.954e-006
316.0, +5.958e-006
318.0, +5.962e-006
320.0, +5.967e-006
322.0, +5.974e-006
324.0, +5.981e-006
326.0, +5.988e-006
328.0, +5.993e-006
330.0, +5.997e-006
332.0, +6.001e-006
334.0, +6.002e-006
336.0, +6.002e-006
338.0, +6.003e-006
340.0, +6.004e-006
342.0, +6.006e-006
344.0, +6.009e-006
346.0, +6.013e-006
348.0, +6.020e-006
350.0, +6.026e-006
352.0, +6.033e-006
354.0, +6.039e-006
356.0, +6.044e-006
358.0, +6.048e-006
360.0, +6.052e-006
362.0, +6.055e-006
364.0, +6.059e-006
366.0, +6.065e-006
368.0, +6.071e-006
370.0, +6.080e-006
372.0, +6.089e-006
374.0, +6.097e-006
376.0, +6.107e-006
378.0, +6.118e-006
380.0, +6.126e-006
382.0, +6.133e-006
384.0, +6.139e-006
386.0, +6.147e-006
388.0, +6.155e-006
390.0, +6.161e-006
392.0, +6.168e-006
394.0, +6.175e-006
396.0, +6.182e-006
398.0, +6.188e-006
400.0, +6.192e-006
402.0, +6.197e-006
404.0, +6.206e-006
406.0, +6.213e-006
408.0, +6.220e-006
410.0, +6.227e-006
412.0, +6.234e-006
414.0, +6.241e-006
416.0, +6.247e-006
418.0, +6.249e-006
420.0, +6.253e-006
422.0, +6.264e-006
424.0, +6.277e-006
426.0, +6.291e-006
428.0, +6.306e-006
430.0, +6.323e-006
432.0, +6.342e-006
434.0, +6.359e-006
436.0, +6.368e-006
438.0, +6.376e-006
440.0, +6.384e-006
442.0, +6.396e-006
444.0, +6.407e-006
446.0, +6.414e-006
448.0, +6.422e-006
450.0, +6.430e-006
452.0, +6.444e-006
454.0, +6.461e-006
456.0, +6.476e-006
458.0, +6.490e-006
460.0, +6.509e-006
462.0, +6.530e-006
464.0, +6.550e-006
466.0, +6.564e-006
468.0, +6.578e-006
470.0, +6.592e-006
472.0, +6.606e-006
474.0, +6.616e-006
476.0, +6.631e-006
478.0, +6.652e-006
480.0, +6.672e-006
482.0, +6.693e-006
484.0, +6.714e-006
486.0, +6.736e-006
488.0, +6.758e-006
490.0, +6.778e-006
492.0, +6.793e-006
494.0, +6.813e-006
496.0, +6.834e-006
498.0, +6.855e-006
500.0, +6.880e-006
502.0, +6.905e-006
504.0, +6.927e-006
506.0, +6.952e-006
508.0, +6.975e-006
510.0, +6.998e-006
512.0, +7.025e-006
514.0, +7.048e-006
516.0, +7.071e-006
518.0, +7.098e-006
520.0, +7.121e-006
522.0, +7.145e-006
524.0, +7.166e-006
526.0, +7.183e-006
528.0, +7.205e-006
530.0, +7.230e-006
532.0, +7.252e-006
534.0, +7.280e-006
536.0, +7.304e-006
538.0, +7.326e-006
540.0, +7.353e-006
542.0, +7.375e-006
544.0, +7.396e-006
546.0, +7.420e-006
548.0, +7.441e-006
550.0, +7.465e-006
552.0, +7.491e-006
554.0, +7.512e-006
556.0, +7.533e-006
558.0, +7.553e-006
560.0, +7.570e-006
562.0, +7.584e-006
564.0, +7.604e-006
566.0, +7.623e-006
568.0, +7.644e-006
570.0, +7.665e-006
572.0, +7.686e-006
574.0, +7.707e-006
576.0, +7.727e-006
578.0, +7.741e-006
580.0, +7.756e-006
582.0, +7.770e-006
584.0, +7.782e-006
586.0, +7.792e-006
588.0, +7.808e-006
590.0, +7.828e-006
592.0, +7.848e-006
594.0, +7.864e-006
596.0, +7.884e-006
598.0, +7.905e-006
600.0, +7.924e-006
602.0, +7.937e-006
604.0, +7.951e-006
606.0, +7.965e-006
608.0, +7.977e-006
610.0, +7.989e-006
612.0, +8.010e-006
614.0, +8.030e-006
616.0, +8.050e-006
618.0, +8.072e-006
620.0, +8.093e-006
622.0, +8.115e-006
624.0, +8.138e-006
626.0, +8.153e-006
628.0, +8.175e-006
630.0, +8.203e-006
632.0, +8.224e-006
634.0, +8.252e-006
636.0, +8.284e-006
638.0, +8.313e-006
640.0, +8.351e-006
642.0, +8.391e-006
644.0, +8.428e-006
646.0, +8.475e-006
648.0, +8.525e-006
650.0, +8.576e-006
652.0, +8.636e-006
654.0, +8.701e-006
656.0, +8.769e-006
658.0, +8.850e-006
660.0, +8.931e-006
662.0, +9.021e-006
664.0, +9.123e-006
666.0, +9.230e-006
668.0, +9.342e-006
670.0, +9.462e-006
672.0, +9.582e-006
674.0, +9.712e-006
676.0, +9.851e-006
678.0, +9.994e-006
680.0, +1.015e-005
682.0, +1.030e-005
684.0, +1.046e-005
686.0, +1.063e-005
688.0, +1.081e-005
690.0, +1.098e-005
692.0, +1.117e-005
694.0, +1.135e-005
696.0, +1.154e-005
698.0, +1.173e-005
700.0, +1.194e-005
702.0, +1.215e-005
704.0, +1.235e-005
706.0, +1.256e-005
708.0, +1.278e-005
710.0, +1.300e-005
712.0, +1.322e-005
714.0, +1.344e-005
716.0, +1.367e-005
718.0, +1.390e-005
720.0, +1.413e-005
722.0, +1.436e-005
724.0, +1.459e-005
726.0, +1.484e-005
728.0, +1.507e-005
730.0, +1.531e-005
732.0, +1.554e-005
734.0, +1.578e-005
736.0, +1.603e-005
738.0, +1.627e-005
740.0, +1.650e-005
742.0, +1.675e-005
744.0, +1.699e-005
746.0, +1.722e-005
748.0, +1.745e-005
750.0, +1.769e-005
752.0, +1.792e-005
754.0, +1.815e-005
756.0, +1.837e-005
758.0, +1.859e-005
760.0, +1.882e-005
762.0, +1.904e-005
764.0, +1.925e-005
766.0, +1.946e-005
768.0, +1.966e-005
770.0, +1.986e-005
772.0, +2.006e-005
774.0, +2.026e-005
776.0, +2.045e-005
778.0, +2.064e-005
780.0, +2.082e-005
782.0, +2.099e-005
784.0, +2.116e-005
786.0, +2.133e-005
788.0, +2.149e-005
790.0, +2.164e-005
792.0, +2.179e-005
794.0, +2.194e-005
796.0, +2.207e-005
798.0, +2.221e-005
800.0, +2.234e-005
802.0, +2.246e-005
804.0, +2.259e-005
806.0, +2.270e-005
808.0, +2.282e-005
810.0, +2.292e-005
812.0, +2.302e-005
814.0, +2.313e-005
816.0, +2.322e-005
818.0, +2.331e-005
820.0, +2.340e-005
822.0, +2.348e-005
824.0, +2.355e-005
826.0, +2.362e-005
828.0, +2.368e-005
830.0, +2.374e-005
832.0, +2.379e-005
834.0, +2.384e-005
836.0, +2.389e-005
838.0, +2.393e-005
840.0, +2.398e-005
842.0, +2.402e-005
844.0, +2.405e-005
846.0, +2.408e-005
848.0, +2.411e-005
850.0, +2.414e-005
852.0, +2.418e-005
854.0, +2.420e-005
856.0, +2.422e-005
858.0, +2.424e-005
860.0, +2.426e-005
862.0, +2.427e-005
864.0, +2.428e-005
866.0, +2.429e-005
868.0, +2.430e-005
870.0, +2.430e-005
872.0, +2.431e-005
874.0, +2.431e-005
876.0, +2.431e-005
878.0, +2.431e-005
880.0, +2.431e-005
882.0, +2.431e-005
884.0, +2.431e-005
886.0, +2.431e-005
888.0, +2.431e-005
890.0, +2.430e-005
892.0, +2.430e-005
894.0, +2.429e-005
896.0, +2.429e-005
898.0, +2.428e-005
900.0, +2.427e-005
902.0, +2.427e-005
904.0, +2.427e-005
906.0, +2.426e-005
908.0, +2.426e-005
910.0, +2.424e-005
912.0, +2.423e-005
914.0, +2.422e-005
916.0, +2.421e-005
918.0, +2.419e-005
920.0, +2.418e-005
922.0, +2.417e-005
924.0, +2.416e-005
926.0, +2.416e-005
928.0, +2.415e-005
930.0, +2.414e-005
932.0, +2.413e-005
934.0, +2.411e-005
936.0, +2.410e-005
938.0, +2.408e-005
940.0, +2.407e-005
942.0, +2.405e-005
944.0, +2.404e-005
946.0, +2.402e-005
948.0, +2.401e-005
950.0, +2.400e-005
952.0, +2.399e-005
954.0, +2.398e-005
956.0, +2.397e-005
958.0, +2.396e-005
960.0, +2.395e-005
962.0, +2.394e-005
964.0, +2.393e-005
966.0, +2.392e-005
968.0, +2.390e-005
970.0, +2.389e-005
972.0, +2.388e-005
974.0, +2.386e-005
976.0, +2.385e-005
978.0, +2.383e-005
980.0, +2.382e-005
982.0, +2.381e-005
984.0, +2.380e-005
986.0, +2.379e-005
988.0, +2.378e-005
990.0, +2.377e-005
992.0, +2.377e-005
994.0, +2.376e-005
996.0, +2.375e-005
998.0, +2.374e-005
1000.0, +2.373e-005
1002.0, +2.372e-005
1004.0, +2.371e-005
1006.0, +2.369e-005
1008.0, +2.368e-005
1010.0, +2.367e-005
1012.0, +2.365e-005
1014.0, +2.365e-005
1016.0, +2.364e-005
1018.0, +2.363e-005
1020.0, +2.363e-005
1022.0, +2.363e-005
1024.0, +2.363e-005
1026.0, +2.363e-005
1028.0, +2.363e-005
1030.0, +2.363e-005
1032.0, +2.363e-005
1034.0, +2.363e-005
1036.0, +2.363e-005
1038.0, +2.362e-005
1040.0, +2.362e-005
1042.0, +2.362e-005
1044.0, +2.362e-005
1046.0, +2.362e-005
1048.0, +2.362e-005
1050.0, +2.362e-005
1052.0, +2.362e-005
1054.0, +2.363e-005
1056.0, +2.363e-005
1058.0, +2.363e-005
1060.0, +2.363e-005
1062.0, +2.363e-005
1064.0, +2.363e-005
1066.0, +2.363e-005
1068.0, +2.364e-005
1070.0, +2.364e-005
1072.0, +2.366e-005
1074.0, +2.367e-005
1076.0, +2.368e-005
1078.0, +2.370e-005
1080.0, +2.372e-005
1082.0, +2.374e-005
1084.0, +2.375e-005
1086.0, +2.376e-005
1088.0, +2.377e-005
1090.0, +2.379e-005
1092.0, +2.380e-005
1094.0, +2.382e-005
1096.0, +2.384e-005
1098.0, +2.386e-005
1100.0, +2.389e-005
1102.0, +2.391e-005
1104.0, +2.393e-005
1106.0, +2.396e-005
1108.0, +2.398e-005
1110.0, +2.400e-005
1112.0, +2.403e-005
1114.0, +2.406e-005
1116.0, +2.409e-005
1118.0, +2.412e-005
1120.0, +2.416e-005
1122.0, +2.420e-005
1124.0, +2.424e-005
1126.0, +2.427e-005
1128.0, +2.431e-005
1130.0, +2.434e-005
1132.0, +2.438e-005
1134.0, +2.442e-005
1136.0, +2.446e-005
1138.0, +2.450e-005
1140.0, +2.455e-005
1142.0, +2.460e-005
1144.0, +2.465e-005
1146.0, +2.470e-005
1148.0, +2.476e-005
1150.0, +2.481e-005
1152.0, +2.486e-005
1154.0, +2.492e-005
1156.0, +2.498e-005
1158.0, +2.503e-005
1160.0, +2.510e-005
1162.0, +2.517e-005
1164.0, +2.524e-005
1166.0, +2.532e-005
1168.0, +2.539e-005
1170.0, +2.547e-005
1172.0, +2.555e-005
1174.0, +2.564e-005
1176.0, +2.572e-005
1178.0, +2.581e-005
1180.0, +2.590e-005
1182.0, +2.600e-005
1184.0, +2.610e-005
1186.0, +2.620e-005
1188.0, +2.631e-005
1190.0, +2.642e-005
1192.0, +2.653e-005
1194.0, +2.665e-005
1196.0, +2.677e-005
1198.0, +2.690e-005
1200.0, +2.703e-005
1202.0, +2.716e-005
1204.0, +2.731e-005
1206.0, +2.745e-005
1208.0, +2.760e-005
1210.0, +2.776e-005
1212.0, +2.792e-005
1214.0, +2.809e-005
1216.0, +2.827e-005
1218.0, +2.845e-005
1220.0, +2.864e-005
1222.0, +2.884e-005
1224.0, +2.904e-005
1226.0, +2.924e-005
1228.0, +2.947e-005
1230.0, +2.970e-005
1232.0, +2.993e-005
1234.0, +3.018e-005
1236.0, +3.044e-005
1238.0, +3.071e-005
1240.0, +3.100e-005
1242.0, +3.130e-005
1244.0, +3.161e-005
1246.0, +3.194e-005
1248.0, +3.227e-005
1250.0, +3.264e-005
1252.0, +3.301e-005
1254.0, +3.341e-005
1256.0, +3.384e-005
1258.0, +3.428e-005
1260.0, +3.475e-005
1262.0, +3.525e-005
1264.0, +3.578e-005
1266.0, +3.633e-005
1268.0, +3.692e-005
1270.0, +3.755e-005
1272.0, +3.822e-005
1274.0, +3.892e-005
1276.0, +3.967e-005
1278.0, +4.047e-005
1280.0, +4.132e-005
1282.0, +4.221e-005
1284.0, +4.316e-005
1286.0, +4.416e-005
1288.0, +4.522e-005
1290.0, +4.634e-005
1292.0, +4.752e-005
1294.0, +4.875e-005
1296.0, +5.006e-005
1298.0, +5.142e-005
1300.0, +5.285e-005
1302.0, +5.435e-005
1304.0, +5.591e-005
1306.0, +5.753e-005
1308.0, +5.923e-005
1310.0, +6.099e-005
1312.0, +6.282e-005
1314.0, +6.471e-005
1316.0, +6.667e-005
1318.0, +6.870e-005
1320.0, +7.080e-005
1322.0, +7.296e-005
1324.0, +7.519e-005
1326.0, +7.749e-005
1328.0, +7.986e-005
1330.0, +8.229e-005
1332.0, +8.478e-005
1334.0, +8.734e-005
1336.0, +8.997e-005
1338.0, +9.252e-005
1340.0, +9.471e-005
1342.0, +9.653e-005
1344.0, +9.798e-005
1346.0, +9.905e-005
1348.0, +9.972e-005
1350.0, +1.000e-004
1352.0, +1.000e-004
1354.0, +1.000e-004
1356.0, +1.000e-004
1358.0, +1.000e-004
1360.0, +1.000e-004
1362.0, +1.000e-004
1364.0, +1.000e-004
1366.0, +1.000e-004
1368.0, +1.000e-004
1370.0, +1.000e-004
1372.0, +1.000e-004
1374.0, +1.000e-004
1376.0, +1.000e-004
1378.0, +1.000e-004
1380.0, +1.000e-004
1382.0, +1.000e-004
1384.0, +1.000e-004
1386.0, +1.000e-004
1388.0, +1.000e-004
1390.0, +1.000e-004
1392.0, +1.000e-004
1394.0, +1.000e-004
1396.0, +1.000e-004
1398.0, +1.000e-004
1400.0, +1.000e-004
1402.0, +1.000e-004
1404.0, +1.000e-004
1406.0, +1.000e-004
1408.0, +1.000e-004
1410.0, +1.000e-004
1412.0, +1.000e-004
1414.0, +1.000e-004
1416.0, +1.000e-004
1418.0, +1.000e-004
1420.0, +1.000e-004
1422.0, +1.000e-004
1424.0, +1.000e-004
1426.0, +1.000e-004
1428.0, +1.000e-004
1430.0, +1.000e-004
1432.0, +1.000e-004
1434.0, +1.000e-004
1436.0, +1.000e-004
1438.0, +1.000e-004
1440.0, +1.000e-004
1442.0, +1.000e-004
1444.0, +1.000e-004
1446.0, +1.000e-004
1448.0, +1.000e-004
1450.0, +1.000e-004
1452.0, +1.000e-004
1454.0, +1.000e-004
1456.0, +1.000e-004
1458.0, +1.000e-004
1460.0, +1.000e-004
1462.0, +1.000e-004
1464.0, +1.000e-004
1466.0, +1.000e-004
1468.0, +1.000e-004
1470.0, +1.000e-004
1472.0, +1.000e-004
1474.0, +1.000e-004
1476.0, +1.000e-004
1478.0, +1.000e-004
1480.0, +1.000e-004
1482.0, +1.000e-004
1484.0, +1.000e-004
1486.0, +1.000e-004
1488.0, +1.000e-004
1490.0, +1.000e-004
1492.0, +1.000e-004
1494.0, +1.000e-004
1496.0, +1.000e-004
1498.0, +1.000e-004
1500.0, +1.000e-004
*
**
