# Supplementary material for: DFT and CV data of 4-phenyl-substituted dichloro(bis{2-[1-(phenyl)-1H-1,2,3-triazol-4-yl-κN3]pyridine-κN})iron(II) coordination compounds
Source: Data Brief. 2018 Oct 27;21:1458–71. doi: 10.1016/j.dib.2018.10.085 (PMC6234228; doi:10.1016/j.dib.2018.10.085)
Supplement: Supplementary file 4 — Supplementary material. [file mmc4.zip › Fe_CV_raw_data/FeL4-2/T2.TXT]

Date: 11-Apr-2017
Time: 11:24:00
Label: 
Cyclic Voltammetry

Exp. Conditions:
Init E (mV) = 0
High E (mV) = 1000
Low E (mV) = -2000
Init P/N = P
V (mV/sec) = 100
Number of Segments = 3
Sample Interval (mV) = 2
Quiet Time (sec) = 2
Sensitivity (A/V) = 1E-5

3 Sets of Data
Total Number of Data Points = 3500
##
Potential (mV), Current (A)

Segment = 1
Positive
Number of Data Points = 500
#
2.0, +1.655e-006
4.0, +1.678e-006
6.0, +1.703e-006
8.0, +1.726e-006
10.0, +1.754e-006
12.0, +1.780e-006
14.0, +1.805e-006
16.0, +1.830e-006
18.0, +1.851e-006
20.0, +1.873e-006
22.0, +1.893e-006
24.0, +1.908e-006
26.0, +1.923e-006
28.0, +1.941e-006
30.0, +1.960e-006
32.0, +1.981e-006
34.0, +1.999e-006
36.0, +2.021e-006
38.0, +2.041e-006
40.0, +2.060e-006
42.0, +2.074e-006
44.0, +2.087e-006
46.0, +2.102e-006
48.0, +2.115e-006
50.0, +2.125e-006
52.0, +2.138e-006
54.0, +2.154e-006
56.0, +2.175e-006
58.0, +2.191e-006
60.0, +2.206e-006
62.0, +2.226e-006
64.0, +2.244e-006
66.0, +2.259e-006
68.0, +2.272e-006
70.0, +2.284e-006
72.0, +2.298e-006
74.0, +2.312e-006
76.0, +2.328e-006
78.0, +2.342e-006
80.0, +2.356e-006
82.0, +2.371e-006
84.0, +2.388e-006
86.0, +2.402e-006
88.0, +2.414e-006
90.0, +2.424e-006
92.0, +2.436e-006
94.0, +2.450e-006
96.0, +2.461e-006
98.0, +2.468e-006
100.0, +2.476e-006
102.0, +2.484e-006
104.0, +2.493e-006
106.0, +2.501e-006
108.0, +2.508e-006
110.0, +2.515e-006
112.0, +2.522e-006
114.0, +2.529e-006
116.0, +2.539e-006
118.0, +2.550e-006
120.0, +2.560e-006
122.0, +2.573e-006
124.0, +2.587e-006
126.0, +2.600e-006
128.0, +2.613e-006
130.0, +2.623e-006
132.0, +2.635e-006
134.0, +2.645e-006
136.0, +2.653e-006
138.0, +2.660e-006
140.0, +2.667e-006
142.0, +2.673e-006
144.0, +2.679e-006
146.0, +2.683e-006
148.0, +2.686e-006
150.0, +2.693e-006
152.0, +2.701e-006
154.0, +2.708e-006
156.0, +2.716e-006
158.0, +2.725e-006
160.0, +2.737e-006
162.0, +2.747e-006
164.0, +2.755e-006
166.0, +2.762e-006
168.0, +2.771e-006
170.0, +2.780e-006
172.0, +2.789e-006
174.0, +2.797e-006
176.0, +2.805e-006
178.0, +2.812e-006
180.0, +2.818e-006
182.0, +2.825e-006
184.0, +2.831e-006
186.0, +2.837e-006
188.0, +2.843e-006
190.0, +2.850e-006
192.0, +2.857e-006
194.0, +2.864e-006
196.0, +2.870e-006
198.0, +2.874e-006
200.0, +2.878e-006
202.0, +2.881e-006
204.0, +2.886e-006
206.0, +2.893e-006
208.0, +2.900e-006
210.0, +2.907e-006
212.0, +2.914e-006
214.0, +2.920e-006
216.0, +2.924e-006
218.0, +2.928e-006
220.0, +2.931e-006
222.0, +2.938e-006
224.0, +2.944e-006
226.0, +2.951e-006
228.0, +2.961e-006
230.0, +2.972e-006
232.0, +2.985e-006
234.0, +2.996e-006
236.0, +3.003e-006
238.0, +3.010e-006
240.0, +3.017e-006
242.0, +3.024e-006
244.0, +3.030e-006
246.0, +3.035e-006
248.0, +3.041e-006
250.0, +3.048e-006
252.0, +3.055e-006
254.0, +3.062e-006
256.0, +3.067e-006
258.0, +3.070e-006
260.0, +3.072e-006
262.0, +3.073e-006
264.0, +3.075e-006
266.0, +3.077e-006
268.0, +3.082e-006
270.0, +3.088e-006
272.0, +3.095e-006
274.0, +3.102e-006
276.0, +3.110e-006
278.0, +3.116e-006
280.0, +3.122e-006
282.0, +3.127e-006
284.0, +3.131e-006
286.0, +3.136e-006
288.0, +3.142e-006
290.0, +3.149e-006
292.0, +3.155e-006
294.0, +3.160e-006
296.0, +3.167e-006
298.0, +3.176e-006
300.0, +3.186e-006
302.0, +3.193e-006
304.0, +3.200e-006
306.0, +3.207e-006
308.0, +3.215e-006
310.0, +3.219e-006
312.0, +3.224e-006
314.0, +3.226e-006
316.0, +3.230e-006
318.0, +3.236e-006
320.0, +3.243e-006
322.0, +3.248e-006
324.0, +3.255e-006
326.0, +3.259e-006
328.0, +3.264e-006
330.0, +3.267e-006
332.0, +3.268e-006
334.0, +3.270e-006
336.0, +3.271e-006
338.0, +3.274e-006
340.0, +3.277e-006
342.0, +3.282e-006
344.0, +3.289e-006
346.0, +3.295e-006
348.0, +3.301e-006
350.0, +3.307e-006
352.0, +3.311e-006
354.0, +3.315e-006
356.0, +3.317e-006
358.0, +3.318e-006
360.0, +3.319e-006
362.0, +3.322e-006
364.0, +3.329e-006
366.0, +3.338e-006
368.0, +3.350e-006
370.0, +3.363e-006
372.0, +3.376e-006
374.0, +3.389e-006
376.0, +3.401e-006
378.0, +3.408e-006
380.0, +3.413e-006
382.0, +3.418e-006
384.0, +3.423e-006
386.0, +3.430e-006
388.0, +3.437e-006
390.0, +3.444e-006
392.0, +3.450e-006
394.0, +3.456e-006
396.0, +3.462e-006
398.0, +3.466e-006
400.0, +3.468e-006
402.0, +3.474e-006
404.0, +3.481e-006
406.0, +3.488e-006
408.0, +3.495e-006
410.0, +3.502e-006
412.0, +3.510e-006
414.0, +3.520e-006
416.0, +3.528e-006
418.0, +3.537e-006
420.0, +3.550e-006
422.0, +3.564e-006
424.0, +3.577e-006
426.0, +3.588e-006
428.0, +3.599e-006
430.0, +3.610e-006
432.0, +3.622e-006
434.0, +3.630e-006
436.0, +3.637e-006
438.0, +3.644e-006
440.0, +3.650e-006
442.0, +3.661e-006
444.0, +3.670e-006
446.0, +3.677e-006
448.0, +3.684e-006
450.0, +3.691e-006
452.0, +3.701e-006
454.0, +3.716e-006
456.0, +3.730e-006
458.0, +3.744e-006
460.0, +3.758e-006
462.0, +3.773e-006
464.0, +3.793e-006
466.0, +3.811e-006
468.0, +3.825e-006
470.0, +3.834e-006
472.0, +3.847e-006
474.0, +3.862e-006
476.0, +3.878e-006
478.0, +3.892e-006
480.0, +3.908e-006
482.0, +3.928e-006
484.0, +3.949e-006
486.0, +3.969e-006
488.0, +3.990e-006
490.0, +4.006e-006
492.0, +4.022e-006
494.0, +4.041e-006
496.0, +4.055e-006
498.0, +4.070e-006
500.0, +4.086e-006
502.0, +4.107e-006
504.0, +4.129e-006
506.0, +4.153e-006
508.0, +4.174e-006
510.0, +4.195e-006
512.0, +4.222e-006
514.0, +4.244e-006
516.0, +4.265e-006
518.0, +4.289e-006
520.0, +4.312e-006
522.0, +4.334e-006
524.0, +4.362e-006
526.0, +4.384e-006
528.0, +4.407e-006
530.0, +4.428e-006
532.0, +4.449e-006
534.0, +4.473e-006
536.0, +4.500e-006
538.0, +4.524e-006
540.0, +4.552e-006
542.0, +4.577e-006
544.0, +4.604e-006
546.0, +4.630e-006
548.0, +4.656e-006
550.0, +4.684e-006
552.0, +4.710e-006
554.0, +4.738e-006
556.0, +4.766e-006
558.0, +4.794e-006
560.0, +4.820e-006
562.0, +4.845e-006
564.0, +4.873e-006
566.0, +4.902e-006
568.0, +4.929e-006
570.0, +4.956e-006
572.0, +4.985e-006
574.0, +5.014e-006
576.0, +5.044e-006
578.0, +5.072e-006
580.0, +5.098e-006
582.0, +5.126e-006
584.0, +5.154e-006
586.0, +5.182e-006
588.0, +5.208e-006
590.0, +5.235e-006
592.0, +5.260e-006
594.0, +5.289e-006
596.0, +5.317e-006
598.0, +5.345e-006
600.0, +5.371e-006
602.0, +5.405e-006
604.0, +5.434e-006
606.0, +5.461e-006
608.0, +5.487e-006
610.0, +5.514e-006
612.0, +5.542e-006
614.0, +5.565e-006
616.0, +5.586e-006
618.0, +5.607e-006
620.0, +5.630e-006
622.0, +5.658e-006
624.0, +5.681e-006
626.0, +5.709e-006
628.0, +5.737e-006
630.0, +5.762e-006
632.0, +5.791e-006
634.0, +5.821e-006
636.0, +5.848e-006
638.0, +5.875e-006
640.0, +5.903e-006
642.0, +5.930e-006
644.0, +5.961e-006
646.0, +5.991e-006
648.0, +6.025e-006
650.0, +6.058e-006
652.0, +6.092e-006
654.0, +6.127e-006
656.0, +6.165e-006
658.0, +6.208e-006
660.0, +6.254e-006
662.0, +6.297e-006
664.0, +6.349e-006
666.0, +6.405e-006
668.0, +6.467e-006
670.0, +6.540e-006
672.0, +6.609e-006
674.0, +6.692e-006
676.0, +6.782e-006
678.0, +6.873e-006
680.0, +6.977e-006
682.0, +7.083e-006
684.0, +7.194e-006
686.0, +7.320e-006
688.0, +7.440e-006
690.0, +7.573e-006
692.0, +7.713e-006
694.0, +7.857e-006
696.0, +8.011e-006
698.0, +8.170e-006
700.0, +8.331e-006
702.0, +8.505e-006
704.0, +8.675e-006
706.0, +8.856e-006
708.0, +9.033e-006
710.0, +9.218e-006
712.0, +9.409e-006
714.0, +9.609e-006
716.0, +9.811e-006
718.0, +1.002e-005
720.0, +1.023e-005
722.0, +1.045e-005
724.0, +1.068e-005
726.0, +1.090e-005
728.0, +1.113e-005
730.0, +1.136e-005
732.0, +1.159e-005
734.0, +1.184e-005
736.0, +1.208e-005
738.0, +1.233e-005
740.0, +1.258e-005
742.0, +1.284e-005
744.0, +1.310e-005
746.0, +1.336e-005
748.0, +1.362e-005
750.0, +1.388e-005
752.0, +1.415e-005
754.0, +1.442e-005
756.0, +1.470e-005
758.0, +1.497e-005
760.0, +1.525e-005
762.0, +1.553e-005
764.0, +1.581e-005
766.0, +1.609e-005
768.0, +1.637e-005
770.0, +1.666e-005
772.0, +1.694e-005
774.0, +1.722e-005
776.0, +1.751e-005
778.0, +1.779e-005
780.0, +1.807e-005
782.0, +1.836e-005
784.0, +1.863e-005
786.0, +1.891e-005
788.0, +1.919e-005
790.0, +1.947e-005
792.0, +1.974e-005
794.0, +2.002e-005
796.0, +2.029e-005
798.0, +2.056e-005
800.0, +2.083e-005
802.0, +2.110e-005
804.0, +2.136e-005
806.0, +2.162e-005
808.0, +2.187e-005
810.0, +2.211e-005
812.0, +2.236e-005
814.0, +2.261e-005
816.0, +2.285e-005
818.0, +2.309e-005
820.0, +2.332e-005
822.0, +2.354e-005
824.0, +2.377e-005
826.0, +2.398e-005
828.0, +2.419e-005
830.0, +2.438e-005
832.0, +2.458e-005
834.0, +2.477e-005
836.0, +2.497e-005
838.0, +2.515e-005
840.0, +2.532e-005
842.0, +2.549e-005
844.0, +2.566e-005
846.0, +2.582e-005
848.0, +2.598e-005
850.0, +2.612e-005
852.0, +2.627e-005
854.0, +2.640e-005
856.0, +2.654e-005
858.0, +2.667e-005
860.0, +2.679e-005
862.0, +2.691e-005
864.0, +2.702e-005
866.0, +2.712e-005
868.0, +2.723e-005
870.0, +2.733e-005
872.0, +2.742e-005
874.0, +2.751e-005
876.0, +2.759e-005
878.0, +2.767e-005
880.0, +2.774e-005
882.0, +2.781e-005
884.0, +2.788e-005
886.0, +2.794e-005
888.0, +2.800e-005
890.0, +2.805e-005
892.0, +2.810e-005
894.0, +2.815e-005
896.0, +2.819e-005
898.0, +2.823e-005
900.0, +2.826e-005
902.0, +2.830e-005
904.0, +2.833e-005
906.0, +2.836e-005
908.0, +2.839e-005
910.0, +2.841e-005
912.0, +2.843e-005
914.0, +2.846e-005
916.0, +2.847e-005
918.0, +2.848e-005
920.0, +2.849e-005
922.0, +2.850e-005
924.0, +2.851e-005
926.0, +2.852e-005
928.0, +2.853e-005
930.0, +2.854e-005
932.0, +2.855e-005
934.0, +2.855e-005
936.0, +2.856e-005
938.0, +2.856e-005
940.0, +2.857e-005
942.0, +2.857e-005
944.0, +2.857e-005
946.0, +2.856e-005
948.0, +2.856e-005
950.0, +2.856e-005
952.0, +2.855e-005
954.0, +2.855e-005
956.0, +2.854e-005
958.0, +2.853e-005
960.0, +2.853e-005
962.0, +2.852e-005
964.0, +2.852e-005
966.0, +2.851e-005
968.0, +2.850e-005
970.0, +2.850e-005
972.0, +2.849e-005
974.0, +2.848e-005
976.0, +2.847e-005
978.0, +2.846e-005
980.0, +2.845e-005
982.0, +2.844e-005
984.0, +2.844e-005
986.0, +2.842e-005
988.0, +2.840e-005
990.0, +2.838e-005
992.0, +2.837e-005
994.0, +2.835e-005
996.0, +2.832e-005
998.0, +2.831e-005
1000.0, +2.829e-005
*
Segment = 2
Negative
Number of Data Points = 1500
#
998.0, +2.737e-005
996.0, +2.684e-005
994.0, +2.643e-005
992.0, +2.605e-005
990.0, +2.566e-005
988.0, +2.531e-005
986.0, +2.497e-005
984.0, +2.466e-005
982.0, +2.436e-005
980.0, +2.406e-005
978.0, +2.378e-005
976.0, +2.350e-005
974.0, +2.322e-005
972.0, +2.296e-005
970.0, +2.271e-005
968.0, +2.245e-005
966.0, +2.220e-005
964.0, +2.195e-005
962.0, +2.171e-005
960.0, +2.148e-005
958.0, +2.124e-005
956.0, +2.100e-005
954.0, +2.078e-005
952.0, +2.055e-005
950.0, +2.033e-005
948.0, +2.011e-005
946.0, +1.989e-005
944.0, +1.968e-005
942.0, +1.947e-005
940.0, +1.925e-005
938.0, +1.905e-005
936.0, +1.883e-005
934.0, +1.862e-005
932.0, +1.842e-005
930.0, +1.821e-005
928.0, +1.800e-005
926.0, +1.779e-005
924.0, +1.759e-005
922.0, +1.739e-005
920.0, +1.719e-005
918.0, +1.699e-005
916.0, +1.679e-005
914.0, +1.660e-005
912.0, +1.640e-005
910.0, +1.621e-005
908.0, +1.601e-005
906.0, +1.582e-005
904.0, +1.562e-005
902.0, +1.543e-005
900.0, +1.523e-005
898.0, +1.504e-005
896.0, +1.485e-005
894.0, +1.465e-005
892.0, +1.446e-005
890.0, +1.427e-005
888.0, +1.408e-005
886.0, +1.389e-005
884.0, +1.371e-005
882.0, +1.353e-005
880.0, +1.335e-005
878.0, +1.316e-005
876.0, +1.298e-005
874.0, +1.280e-005
872.0, +1.261e-005
870.0, +1.242e-005
868.0, +1.224e-005
866.0, +1.205e-005
864.0, +1.187e-005
862.0, +1.168e-005
860.0, +1.150e-005
858.0, +1.131e-005
856.0, +1.113e-005
854.0, +1.095e-005
852.0, +1.078e-005
850.0, +1.060e-005
848.0, +1.043e-005
846.0, +1.025e-005
844.0, +1.007e-005
842.0, +9.898e-006
840.0, +9.720e-006
838.0, +9.545e-006
836.0, +9.375e-006
834.0, +9.201e-006
832.0, +9.031e-006
830.0, +8.862e-006
828.0, +8.692e-006
826.0, +8.524e-006
824.0, +8.350e-006
822.0, +8.177e-006
820.0, +8.010e-006
818.0, +7.844e-006
816.0, +7.679e-006
814.0, +7.514e-006
812.0, +7.355e-006
810.0, +7.202e-006
808.0, +7.047e-006
806.0, +6.888e-006
804.0, +6.727e-006
802.0, +6.579e-006
800.0, +6.433e-006
798.0, +6.281e-006
796.0, +6.130e-006
794.0, +5.984e-006
792.0, +5.842e-006
790.0, +5.703e-006
788.0, +5.561e-006
786.0, +5.422e-006
784.0, +5.286e-006
782.0, +5.154e-006
780.0, +5.021e-006
778.0, +4.888e-006
776.0, +4.762e-006
774.0, +4.632e-006
772.0, +4.500e-006
770.0, +4.376e-006
768.0, +4.251e-006
766.0, +4.130e-006
764.0, +4.011e-006
762.0, +3.889e-006
760.0, +3.777e-006
758.0, +3.665e-006
756.0, +3.554e-006
754.0, +3.445e-006
752.0, +3.336e-006
750.0, +3.232e-006
748.0, +3.132e-006
746.0, +3.028e-006
744.0, +2.931e-006
742.0, +2.832e-006
740.0, +2.740e-006
738.0, +2.649e-006
736.0, +2.559e-006
734.0, +2.468e-006
732.0, +2.379e-006
730.0, +2.295e-006
728.0, +2.213e-006
726.0, +2.129e-006
724.0, +2.050e-006
722.0, +1.973e-006
720.0, +1.903e-006
718.0, +1.831e-006
716.0, +1.760e-006
714.0, +1.696e-006
712.0, +1.632e-006
710.0, +1.565e-006
708.0, +1.502e-006
706.0, +1.440e-006
704.0, +1.383e-006
702.0, +1.324e-006
700.0, +1.268e-006
698.0, +1.213e-006
696.0, +1.159e-006
694.0, +1.110e-006
692.0, +1.061e-006
690.0, +1.014e-006
688.0, +9.735e-007
686.0, +9.273e-007
684.0, +8.850e-007
682.0, +8.484e-007
680.0, +8.109e-007
678.0, +7.760e-007
676.0, +7.394e-007
674.0, +7.006e-007
672.0, +6.675e-007
670.0, +6.330e-007
668.0, +6.051e-007
666.0, +5.733e-007
664.0, +5.441e-007
662.0, +5.114e-007
660.0, +4.835e-007
658.0, +4.573e-007
656.0, +4.294e-007
654.0, +4.015e-007
652.0, +3.775e-007
650.0, +3.514e-007
648.0, +3.344e-007
646.0, +3.087e-007
644.0, +2.816e-007
642.0, +2.607e-007
640.0, +2.363e-007
638.0, +2.114e-007
636.0, +1.901e-007
634.0, +1.696e-007
632.0, +1.552e-007
630.0, +1.413e-007
628.0, +1.251e-007
626.0, +1.033e-007
624.0, +8.240e-008
622.0, +6.147e-008
620.0, +4.098e-008
618.0, +2.006e-008
616.0, -8.693e-010
614.0, -1.962e-008
612.0, -2.964e-008
610.0, -4.141e-008
608.0, -5.536e-008
606.0, -7.019e-008
604.0, -8.414e-008
602.0, -9.809e-008
600.0, -1.177e-007
598.0, -1.382e-007
596.0, -1.543e-007
594.0, -1.696e-007
592.0, -1.888e-007
590.0, -2.045e-007
588.0, -2.184e-007
586.0, -2.267e-007
584.0, -2.376e-007
582.0, -2.515e-007
580.0, -2.642e-007
578.0, -2.773e-007
576.0, -2.908e-007
574.0, -3.047e-007
572.0, -3.204e-007
570.0, -3.353e-007
568.0, -3.496e-007
566.0, -3.666e-007
564.0, -3.815e-007
562.0, -3.959e-007
560.0, -4.098e-007
558.0, -4.224e-007
556.0, -4.325e-007
554.0, -4.425e-007
552.0, -4.530e-007
550.0, -4.612e-007
548.0, -4.708e-007
546.0, -4.839e-007
544.0, -5.000e-007
542.0, -5.201e-007
540.0, -5.371e-007
538.0, -5.515e-007
536.0, -5.650e-007
534.0, -5.794e-007
532.0, -5.938e-007
530.0, -6.051e-007
528.0, -6.121e-007
526.0, -6.195e-007
524.0, -6.269e-007
522.0, -6.352e-007
520.0, -6.444e-007
518.0, -6.518e-007
516.0, -6.587e-007
514.0, -6.679e-007
512.0, -6.805e-007
510.0, -6.941e-007
508.0, -7.067e-007
506.0, -7.154e-007
504.0, -7.228e-007
502.0, -7.302e-007
500.0, -7.359e-007
498.0, -7.429e-007
496.0, -7.516e-007
494.0, -7.642e-007
492.0, -7.773e-007
490.0, -7.908e-007
488.0, -8.044e-007
486.0, -8.174e-007
484.0, -8.257e-007
482.0, -8.314e-007
480.0, -8.340e-007
478.0, -8.410e-007
476.0, -8.479e-007
474.0, -8.549e-007
472.0, -8.619e-007
470.0, -8.697e-007
468.0, -8.780e-007
466.0, -8.868e-007
464.0, -8.929e-007
462.0, -9.003e-007
460.0, -9.077e-007
458.0, -9.173e-007
456.0, -9.282e-007
454.0, -9.395e-007
452.0, -9.504e-007
450.0, -9.591e-007
448.0, -9.657e-007
446.0, -9.726e-007
444.0, -9.770e-007
442.0, -9.796e-007
440.0, -9.818e-007
438.0, -9.827e-007
436.0, -9.844e-007
434.0, -9.901e-007
432.0, -9.957e-007
430.0, -1.003e-006
428.0, -1.009e-006
426.0, -1.015e-006
424.0, -1.021e-006
422.0, -1.026e-006
420.0, -1.028e-006
418.0, -1.028e-006
416.0, -1.028e-006
414.0, -1.031e-006
412.0, -1.032e-006
410.0, -1.034e-006
408.0, -1.035e-006
406.0, -1.039e-006
404.0, -1.045e-006
402.0, -1.051e-006
400.0, -1.055e-006
398.0, -1.060e-006
396.0, -1.065e-006
394.0, -1.071e-006
392.0, -1.074e-006
390.0, -1.075e-006
388.0, -1.076e-006
386.0, -1.077e-006
384.0, -1.077e-006
382.0, -1.080e-006
380.0, -1.085e-006
378.0, -1.089e-006
376.0, -1.092e-006
374.0, -1.098e-006
372.0, -1.104e-006
370.0, -1.110e-006
368.0, -1.114e-006
366.0, -1.117e-006
364.0, -1.119e-006
362.0, -1.123e-006
360.0, -1.124e-006
358.0, -1.126e-006
356.0, -1.127e-006
354.0, -1.127e-006
352.0, -1.130e-006
350.0, -1.136e-006
348.0, -1.141e-006
346.0, -1.147e-006
344.0, -1.151e-006
342.0, -1.157e-006
340.0, -1.164e-006
338.0, -1.168e-006
336.0, -1.169e-006
334.0, -1.172e-006
332.0, -1.174e-006
330.0, -1.177e-006
328.0, -1.179e-006
326.0, -1.185e-006
324.0, -1.190e-006
322.0, -1.195e-006
320.0, -1.199e-006
318.0, -1.205e-006
316.0, -1.210e-006
314.0, -1.215e-006
312.0, -1.216e-006
310.0, -1.219e-006
308.0, -1.221e-006
306.0, -1.222e-006
304.0, -1.222e-006
302.0, -1.223e-006
300.0, -1.224e-006
298.0, -1.224e-006
296.0, -1.224e-006
294.0, -1.225e-006
292.0, -1.227e-006
290.0, -1.232e-006
288.0, -1.238e-006
286.0, -1.244e-006
284.0, -1.250e-006
282.0, -1.257e-006
280.0, -1.263e-006
278.0, -1.268e-006
276.0, -1.270e-006
274.0, -1.271e-006
272.0, -1.274e-006
270.0, -1.281e-006
268.0, -1.286e-006
266.0, -1.294e-006
264.0, -1.301e-006
262.0, -1.312e-006
260.0, -1.322e-006
258.0, -1.332e-006
256.0, -1.339e-006
254.0, -1.348e-006
252.0, -1.355e-006
250.0, -1.361e-006
248.0, -1.365e-006
246.0, -1.368e-006
244.0, -1.369e-006
242.0, -1.371e-006
240.0, -1.372e-006
238.0, -1.375e-006
236.0, -1.379e-006
234.0, -1.382e-006
232.0, -1.388e-006
230.0, -1.395e-006
228.0, -1.401e-006
226.0, -1.407e-006
224.0, -1.410e-006
222.0, -1.413e-006
220.0, -1.417e-006
218.0, -1.418e-006
216.0, -1.418e-006
214.0, -1.418e-006
212.0, -1.419e-006
210.0, -1.419e-006
208.0, -1.419e-006
206.0, -1.420e-006
204.0, -1.422e-006
202.0, -1.423e-006
200.0, -1.426e-006
198.0, -1.432e-006
196.0, -1.437e-006
194.0, -1.440e-006
192.0, -1.446e-006
190.0, -1.451e-006
188.0, -1.457e-006
186.0, -1.461e-006
184.0, -1.461e-006
182.0, -1.463e-006
180.0, -1.467e-006
178.0, -1.467e-006
176.0, -1.467e-006
174.0, -1.470e-006
172.0, -1.473e-006
170.0, -1.477e-006
168.0, -1.483e-006
166.0, -1.490e-006
164.0, -1.495e-006
162.0, -1.501e-006
160.0, -1.505e-006
158.0, -1.510e-006
156.0, -1.513e-006
154.0, -1.515e-006
152.0, -1.515e-006
150.0, -1.521e-006
148.0, -1.525e-006
146.0, -1.529e-006
144.0, -1.536e-006
142.0, -1.542e-006
140.0, -1.549e-006
138.0, -1.556e-006
136.0, -1.559e-006
134.0, -1.566e-006
132.0, -1.573e-006
130.0, -1.577e-006
128.0, -1.582e-006
126.0, -1.590e-006
124.0, -1.596e-006
122.0, -1.602e-006
120.0, -1.605e-006
118.0, -1.609e-006
116.0, -1.611e-006
114.0, -1.614e-006
112.0, -1.614e-006
110.0, -1.616e-006
108.0, -1.620e-006
106.0, -1.627e-006
104.0, -1.633e-006
102.0, -1.640e-006
100.0, -1.647e-006
98.0, -1.654e-006
96.0, -1.662e-006
94.0, -1.669e-006
92.0, -1.677e-006
90.0, -1.684e-006
88.0, -1.695e-006
86.0, -1.707e-006
84.0, -1.720e-006
82.0, -1.731e-006
80.0, -1.739e-006
78.0, -1.746e-006
76.0, -1.753e-006
74.0, -1.758e-006
72.0, -1.761e-006
70.0, -1.768e-006
68.0, -1.776e-006
66.0, -1.784e-006
64.0, -1.791e-006
62.0, -1.797e-006
60.0, -1.803e-006
58.0, -1.810e-006
56.0, -1.814e-006
54.0, -1.819e-006
52.0, -1.825e-006
50.0, -1.832e-006
48.0, -1.839e-006
46.0, -1.848e-006
44.0, -1.857e-006
42.0, -1.867e-006
40.0, -1.874e-006
38.0, -1.882e-006
36.0, -1.889e-006
34.0, -1.897e-006
32.0, -1.906e-006
30.0, -1.916e-006
28.0, -1.924e-006
26.0, -1.932e-006
24.0, -1.942e-006
22.0, -1.954e-006
20.0, -1.966e-006
18.0, -1.976e-006
16.0, -1.984e-006
14.0, -1.991e-006
12.0, -1.998e-006
10.0, -2.002e-006
8.0, -2.005e-006
6.0, -2.024e-006
4.0, -2.031e-006
2.0, -2.038e-006
0.0, -2.046e-006
-2.0, -2.059e-006
-4.0, -2.073e-006
-6.0, -2.085e-006
-8.0, -2.086e-006
-10.0, -2.099e-006
-12.0, -2.113e-006
-14.0, -2.125e-006
-16.0, -2.133e-006
-18.0, -2.141e-006
-20.0, -2.150e-006
-22.0, -2.156e-006
-24.0, -2.163e-006
-26.0, -2.170e-006
-28.0, -2.177e-006
-30.0, -2.184e-006
-32.0, -2.191e-006
-34.0, -2.197e-006
-36.0, -2.202e-006
-38.0, -2.208e-006
-40.0, -2.214e-006
-42.0, -2.221e-006
-44.0, -2.228e-006
-46.0, -2.236e-006
-48.0, -2.247e-006
-50.0, -2.260e-006
-52.0, -2.269e-006
-54.0, -2.276e-006
-56.0, -2.284e-006
-58.0, -2.296e-006
-60.0, -2.307e-006
-62.0, -2.315e-006
-64.0, -2.324e-006
-66.0, -2.337e-006
-68.0, -2.350e-006
-70.0, -2.363e-006
-72.0, -2.373e-006
-74.0, -2.382e-006
-76.0, -2.389e-006
-78.0, -2.395e-006
-80.0, -2.400e-006
-82.0, -2.407e-006
-84.0, -2.414e-006
-86.0, -2.420e-006
-88.0, -2.429e-006
-90.0, -2.441e-006
-92.0, -2.453e-006
-94.0, -2.467e-006
-96.0, -2.480e-006
-98.0, -2.494e-006
-100.0, -2.508e-006
-102.0, -2.520e-006
-104.0, -2.529e-006
-106.0, -2.542e-006
-108.0, -2.551e-006
-110.0, -2.559e-006
-112.0, -2.567e-006
-114.0, -2.573e-006
-116.0, -2.580e-006
-118.0, -2.588e-006
-120.0, -2.596e-006
-122.0, -2.604e-006
-124.0, -2.611e-006
-126.0, -2.620e-006
-128.0, -2.634e-006
-130.0, -2.649e-006
-132.0, -2.667e-006
-134.0, -2.682e-006
-136.0, -2.696e-006
-138.0, -2.712e-006
-140.0, -2.730e-006
-142.0, -2.743e-006
-144.0, -2.755e-006
-146.0, -2.765e-006
-148.0, -2.777e-006
-150.0, -2.789e-006
-152.0, -2.801e-006
-154.0, -2.815e-006
-156.0, -2.832e-006
-158.0, -2.852e-006
-160.0, -2.873e-006
-162.0, -2.891e-006
-164.0, -2.914e-006
-166.0, -2.934e-006
-168.0, -2.950e-006
-170.0, -2.967e-006
-172.0, -2.981e-006
-174.0, -2.998e-006
-176.0, -3.016e-006
-178.0, -3.031e-006
-180.0, -3.049e-006
-182.0, -3.074e-006
-184.0, -3.097e-006
-186.0, -3.118e-006
-188.0, -3.143e-006
-190.0, -3.164e-006
-192.0, -3.191e-006
-194.0, -3.222e-006
-196.0, -3.246e-006
-198.0, -3.271e-006
-200.0, -3.299e-006
-202.0, -3.326e-006
-204.0, -3.354e-006
-206.0, -3.382e-006
-208.0, -3.404e-006
-210.0, -3.434e-006
-212.0, -3.463e-006
-214.0, -3.491e-006
-216.0, -3.520e-006
-218.0, -3.550e-006
-220.0, -3.583e-006
-222.0, -3.617e-006
-224.0, -3.648e-006
-226.0, -3.677e-006
-228.0, -3.708e-006
-230.0, -3.737e-006
-232.0, -3.768e-006
-234.0, -3.793e-006
-236.0, -3.821e-006
-238.0, -3.850e-006
-240.0, -3.878e-006
-242.0, -3.909e-006
-244.0, -3.942e-006
-246.0, -3.975e-006
-248.0, -4.008e-006
-250.0, -4.041e-006
-252.0, -4.068e-006
-254.0, -4.097e-006
-256.0, -4.124e-006
-258.0, -4.148e-006
-260.0, -4.171e-006
-262.0, -4.193e-006
-264.0, -4.216e-006
-266.0, -4.239e-006
-268.0, -4.265e-006
-270.0, -4.286e-006
-272.0, -4.306e-006
-274.0, -4.320e-006
-276.0, -4.335e-006
-278.0, -4.348e-006
-280.0, -4.361e-006
-282.0, -4.370e-006
-284.0, -4.377e-006
-286.0, -4.387e-006
-288.0, -4.398e-006
-290.0, -4.410e-006
-292.0, -4.417e-006
-294.0, -4.424e-006
-296.0, -4.430e-006
-298.0, -4.438e-006
-300.0, -4.441e-006
-302.0, -4.443e-006
-304.0, -4.443e-006
-306.0, -4.444e-006
-308.0, -4.441e-006
-310.0, -4.439e-006
-312.0, -4.435e-006
-314.0, -4.432e-006
-316.0, -4.425e-006
-318.0, -4.419e-006
-320.0, -4.412e-006
-322.0, -4.408e-006
-324.0, -4.404e-006
-326.0, -4.399e-006
-328.0, -4.392e-006
-330.0, -4.387e-006
-332.0, -4.380e-006
-334.0, -4.373e-006
-336.0, -4.366e-006
-338.0, -4.360e-006
-340.0, -4.354e-006
-342.0, -4.350e-006
-344.0, -4.348e-006
-346.0, -4.347e-006
-348.0, -4.345e-006
-350.0, -4.339e-006
-352.0, -4.332e-006
-354.0, -4.325e-006
-356.0, -4.318e-006
-358.0, -4.310e-006
-360.0, -4.302e-006
-362.0, -4.296e-006
-364.0, -4.292e-006
-366.0, -4.285e-006
-368.0, -4.278e-006
-370.0, -4.271e-006
-372.0, -4.265e-006
-374.0, -4.258e-006
-376.0, -4.250e-006
-378.0, -4.241e-006
-380.0, -4.236e-006
-382.0, -4.229e-006
-384.0, -4.222e-006
-386.0, -4.216e-006
-388.0, -4.211e-006
-390.0, -4.205e-006
-392.0, -4.202e-006
-394.0, -4.201e-006
-396.0, -4.199e-006
-398.0, -4.196e-006
-400.0, -4.192e-006
-402.0, -4.190e-006
-404.0, -4.190e-006
-406.0, -4.185e-006
-408.0, -4.180e-006
-410.0, -4.176e-006
-412.0, -4.172e-006
-414.0, -4.169e-006
-416.0, -4.165e-006
-418.0, -4.159e-006
-420.0, -4.157e-006
-422.0, -4.155e-006
-424.0, -4.153e-006
-426.0, -4.153e-006
-428.0, -4.153e-006
-430.0, -4.153e-006
-432.0, -4.153e-006
-434.0, -4.153e-006
-436.0, -4.153e-006
-438.0, -4.153e-006
-440.0, -4.153e-006
-442.0, -4.153e-006
-444.0, -4.153e-006
-446.0, -4.153e-006
-448.0, -4.153e-006
-450.0, -4.153e-006
-452.0, -4.153e-006
-454.0, -4.153e-006
-456.0, -4.153e-006
-458.0, -4.153e-006
-460.0, -4.153e-006
-462.0, -4.153e-006
-464.0, -4.152e-006
-466.0, -4.152e-006
-468.0, -4.152e-006
-470.0, -4.152e-006
-472.0, -4.152e-006
-474.0, -4.152e-006
-476.0, -4.153e-006
-478.0, -4.153e-006
-480.0, -4.153e-006
-482.0, -4.153e-006
-484.0, -4.153e-006
-486.0, -4.153e-006
-488.0, -4.153e-006
-490.0, -4.153e-006
-492.0, -4.153e-006
-494.0, -4.153e-006
-496.0, -4.153e-006
-498.0, -4.153e-006
-500.0, -4.153e-006
-502.0, -4.153e-006
-504.0, -4.153e-006
-506.0, -4.153e-006
-508.0, -4.153e-006
-510.0, -4.153e-006
-512.0, -4.153e-006
-514.0, -4.153e-006
-516.0, -4.153e-006
-518.0, -4.153e-006
-520.0, -4.153e-006
-522.0, -4.153e-006
-524.0, -4.153e-006
-526.0, -4.153e-006
-528.0, -4.153e-006
-530.0, -4.154e-006
-532.0, -4.154e-006
-534.0, -4.154e-006
-536.0, -4.154e-006
-538.0, -4.154e-006
-540.0, -4.154e-006
-542.0, -4.154e-006
-544.0, -4.154e-006
-546.0, -4.154e-006
-548.0, -4.154e-006
-550.0, -4.154e-006
-552.0, -4.154e-006
-554.0, -4.156e-006
-556.0, -4.158e-006
-558.0, -4.160e-006
-560.0, -4.163e-006
-562.0, -4.165e-006
-564.0, -4.166e-006
-566.0, -4.170e-006
-568.0, -4.173e-006
-570.0, -4.176e-006
-572.0, -4.181e-006
-574.0, -4.184e-006
-576.0, -4.187e-006
-578.0, -4.192e-006
-580.0, -4.194e-006
-582.0, -4.195e-006
-584.0, -4.197e-006
-586.0, -4.197e-006
-588.0, -4.198e-006
-590.0, -4.200e-006
-592.0, -4.201e-006
-594.0, -4.201e-006
-596.0, -4.202e-006
-598.0, -4.202e-006
-600.0, -4.203e-006
-602.0, -4.204e-006
-604.0, -4.207e-006
-606.0, -4.208e-006
-608.0, -4.210e-006
-610.0, -4.216e-006
-612.0, -4.219e-006
-614.0, -4.223e-006
-616.0, -4.227e-006
-618.0, -4.231e-006
-620.0, -4.236e-006
-622.0, -4.241e-006
-624.0, -4.242e-006
-626.0, -4.246e-006
-628.0, -4.249e-006
-630.0, -4.250e-006
-632.0, -4.251e-006
-634.0, -4.253e-006
-636.0, -4.255e-006
-638.0, -4.258e-006
-640.0, -4.260e-006
-642.0, -4.265e-006
-644.0, -4.270e-006
-646.0, -4.275e-006
-648.0, -4.279e-006
-650.0, -4.283e-006
-652.0, -4.286e-006
-654.0, -4.292e-006
-656.0, -4.293e-006
-658.0, -4.296e-006
-660.0, -4.297e-006
-662.0, -4.299e-006
-664.0, -4.300e-006
-666.0, -4.302e-006
-668.0, -4.303e-006
-670.0, -4.304e-006
-672.0, -4.307e-006
-674.0, -4.312e-006
-676.0, -4.317e-006
-678.0, -4.323e-006
-680.0, -4.328e-006
-682.0, -4.334e-006
-684.0, -4.338e-006
-686.0, -4.342e-006
-688.0, -4.345e-006
-690.0, -4.346e-006
-692.0, -4.347e-006
-694.0, -4.347e-006
-696.0, -4.347e-006
-698.0, -4.349e-006
-700.0, -4.349e-006
-702.0, -4.349e-006
-704.0, -4.349e-006
-706.0, -4.349e-006
-708.0, -4.350e-006
-710.0, -4.351e-006
-712.0, -4.354e-006
-714.0, -4.357e-006
-716.0, -4.361e-006
-718.0, -4.367e-006
-720.0, -4.371e-006
-722.0, -4.378e-006
-724.0, -4.383e-006
-726.0, -4.387e-006
-728.0, -4.390e-006
-730.0, -4.394e-006
-732.0, -4.395e-006
-734.0, -4.397e-006
-736.0, -4.398e-006
-738.0, -4.401e-006
-740.0, -4.404e-006
-742.0, -4.408e-006
-744.0, -4.413e-006
-746.0, -4.420e-006
-748.0, -4.426e-006
-750.0, -4.433e-006
-752.0, -4.439e-006
-754.0, -4.449e-006
-756.0, -4.456e-006
-758.0, -4.464e-006
-760.0, -4.470e-006
-762.0, -4.477e-006
-764.0, -4.483e-006
-766.0, -4.489e-006
-768.0, -4.491e-006
-770.0, -4.493e-006
-772.0, -4.493e-006
-774.0, -4.494e-006
-776.0, -4.495e-006
-778.0, -4.495e-006
-780.0, -4.495e-006
-782.0, -4.495e-006
-784.0, -4.495e-006
-786.0, -4.496e-006
-788.0, -4.498e-006
-790.0, -4.499e-006
-792.0, -4.500e-006
-794.0, -4.504e-006
-796.0, -4.507e-006
-798.0, -4.512e-006
-800.0, -4.516e-006
-802.0, -4.519e-006
-804.0, -4.524e-006
-806.0, -4.528e-006
-808.0, -4.531e-006
-810.0, -4.534e-006
-812.0, -4.536e-006
-814.0, -4.538e-006
-816.0, -4.540e-006
-818.0, -4.541e-006
-820.0, -4.543e-006
-822.0, -4.543e-006
-824.0, -4.544e-006
-826.0, -4.544e-006
-828.0, -4.544e-006
-830.0, -4.544e-006
-832.0, -4.544e-006
-834.0, -4.544e-006
-836.0, -4.544e-006
-838.0, -4.544e-006
-840.0, -4.544e-006
-842.0, -4.544e-006
-844.0, -4.544e-006
-846.0, -4.544e-006
-848.0, -4.544e-006
-850.0, -4.545e-006
-852.0, -4.545e-006
-854.0, -4.546e-006
-856.0, -4.545e-006
-858.0, -4.545e-006
-860.0, -4.545e-006
-862.0, -4.545e-006
-864.0, -4.545e-006
-866.0, -4.544e-006
-868.0, -4.544e-006
-870.0, -4.544e-006
-872.0, -4.544e-006
-874.0, -4.545e-006
-876.0, -4.546e-006
-878.0, -4.546e-006
-880.0, -4.547e-006
-882.0, -4.547e-006
-884.0, -4.548e-006
-886.0, -4.548e-006
-888.0, -4.546e-006
-890.0, -4.549e-006
-892.0, -4.549e-006
-894.0, -4.550e-006
-896.0, -4.553e-006
-898.0, -4.553e-006
-900.0, -4.555e-006
-902.0, -4.557e-006
-904.0, -4.555e-006
-906.0, -4.558e-006
-908.0, -4.559e-006
-910.0, -4.560e-006
-912.0, -4.561e-006
-914.0, -4.562e-006
-916.0, -4.562e-006
-918.0, -4.564e-006
-920.0, -4.565e-006
-922.0, -4.568e-006
-924.0, -4.569e-006
-926.0, -4.573e-006
-928.0, -4.575e-006
-930.0, -4.580e-006
-932.0, -4.582e-006
-934.0, -4.583e-006
-936.0, -4.583e-006
-938.0, -4.585e-006
-940.0, -4.586e-006
-942.0, -4.587e-006
-944.0, -4.587e-006
-946.0, -4.588e-006
-948.0, -4.589e-006
-950.0, -4.589e-006
-952.0, -4.588e-006
-954.0, -4.588e-006
-956.0, -4.588e-006
-958.0, -4.588e-006
-960.0, -4.589e-006
-962.0, -4.589e-006
-964.0, -4.589e-006
-966.0, -4.589e-006
-968.0, -4.589e-006
-970.0, -4.590e-006
-972.0, -4.591e-006
-974.0, -4.591e-006
-976.0, -4.591e-006
-978.0, -4.591e-006
-980.0, -4.592e-006
-982.0, -4.592e-006
-984.0, -4.592e-006
-986.0, -4.592e-006
-988.0, -4.592e-006
-990.0, -4.592e-006
-992.0, -4.592e-006
-994.0, -4.593e-006
-996.0, -4.593e-006
-998.0, -4.593e-006
-1000.0, -4.593e-006
-1002.0, -4.593e-006
-1004.0, -4.593e-006
-1006.0, -4.593e-006
-1008.0, -4.593e-006
-1010.0, -4.593e-006
-1012.0, -4.593e-006
-1014.0, -4.593e-006
-1016.0, -4.594e-006
-1018.0, -4.599e-006
-1020.0, -4.600e-006
-1022.0, -4.600e-006
-1024.0, -4.602e-006
-1026.0, -4.607e-006
-1028.0, -4.609e-006
-1030.0, -4.611e-006
-1032.0, -4.610e-006
-1034.0, -4.614e-006
-1036.0, -4.617e-006
-1038.0, -4.618e-006
-1040.0, -4.619e-006
-1042.0, -4.622e-006
-1044.0, -4.625e-006
-1046.0, -4.626e-006
-1048.0, -4.626e-006
-1050.0, -4.630e-006
-1052.0, -4.632e-006
-1054.0, -4.632e-006
-1056.0, -4.633e-006
-1058.0, -4.636e-006
-1060.0, -4.638e-006
-1062.0, -4.639e-006
-1064.0, -4.641e-006
-1066.0, -4.646e-006
-1068.0, -4.648e-006
-1070.0, -4.651e-006
-1072.0, -4.654e-006
-1074.0, -4.659e-006
-1076.0, -4.665e-006
-1078.0, -4.667e-006
-1080.0, -4.670e-006
-1082.0, -4.675e-006
-1084.0, -4.678e-006
-1086.0, -4.680e-006
-1088.0, -4.682e-006
-1090.0, -4.683e-006
-1092.0, -4.685e-006
-1094.0, -4.685e-006
-1096.0, -4.686e-006
-1098.0, -4.687e-006
-1100.0, -4.688e-006
-1102.0, -4.689e-006
-1104.0, -4.689e-006
-1106.0, -4.690e-006
-1108.0, -4.691e-006
-1110.0, -4.691e-006
-1112.0, -4.691e-006
-1114.0, -4.691e-006
-1116.0, -4.691e-006
-1118.0, -4.691e-006
-1120.0, -4.691e-006
-1122.0, -4.691e-006
-1124.0, -4.691e-006
-1126.0, -4.691e-006
-1128.0, -4.691e-006
-1130.0, -4.691e-006
-1132.0, -4.691e-006
-1134.0, -4.692e-006
-1136.0, -4.694e-006
-1138.0, -4.697e-006
-1140.0, -4.702e-006
-1142.0, -4.707e-006
-1144.0, -4.712e-006
-1146.0, -4.719e-006
-1148.0, -4.725e-006
-1150.0, -4.728e-006
-1152.0, -4.732e-006
-1154.0, -4.733e-006
-1156.0, -4.735e-006
-1158.0, -4.737e-006
-1160.0, -4.737e-006
-1162.0, -4.738e-006
-1164.0, -4.739e-006
-1166.0, -4.739e-006
-1168.0, -4.739e-006
-1170.0, -4.739e-006
-1172.0, -4.739e-006
-1174.0, -4.739e-006
-1176.0, -4.739e-006
-1178.0, -4.739e-006
-1180.0, -4.739e-006
-1182.0, -4.739e-006
-1184.0, -4.739e-006
-1186.0, -4.739e-006
-1188.0, -4.739e-006
-1190.0, -4.739e-006
-1192.0, -4.739e-006
-1194.0, -4.740e-006
-1196.0, -4.740e-006
-1198.0, -4.740e-006
-1200.0, -4.740e-006
-1202.0, -4.743e-006
-1204.0, -4.743e-006
-1206.0, -4.745e-006
-1208.0, -4.748e-006
-1210.0, -4.752e-006
-1212.0, -4.757e-006
-1214.0, -4.762e-006
-1216.0, -4.766e-006
-1218.0, -4.773e-006
-1220.0, -4.776e-006
-1222.0, -4.780e-006
-1224.0, -4.783e-006
-1226.0, -4.785e-006
-1228.0, -4.786e-006
-1230.0, -4.787e-006
-1232.0, -4.787e-006
-1234.0, -4.788e-006
-1236.0, -4.788e-006
-1238.0, -4.788e-006
-1240.0, -4.789e-006
-1242.0, -4.790e-006
-1244.0, -4.790e-006
-1246.0, -4.791e-006
-1248.0, -4.793e-006
-1250.0, -4.796e-006
-1252.0, -4.798e-006
-1254.0, -4.801e-006
-1256.0, -4.803e-006
-1258.0, -4.807e-006
-1260.0, -4.811e-006
-1262.0, -4.814e-006
-1264.0, -4.819e-006
-1266.0, -4.824e-006
-1268.0, -4.827e-006
-1270.0, -4.831e-006
-1272.0, -4.834e-006
-1274.0, -4.838e-006
-1276.0, -4.841e-006
-1278.0, -4.843e-006
-1280.0, -4.847e-006
-1282.0, -4.854e-006
-1284.0, -4.859e-006
-1286.0, -4.863e-006
-1288.0, -4.867e-006
-1290.0, -4.872e-006
-1292.0, -4.877e-006
-1294.0, -4.879e-006
-1296.0, -4.879e-006
-1298.0, -4.881e-006
-1300.0, -4.883e-006
-1302.0, -4.884e-006
-1304.0, -4.885e-006
-1306.0, -4.885e-006
-1308.0, -4.885e-006
-1310.0, -4.886e-006
-1312.0, -4.886e-006
-1314.0, -4.886e-006
-1316.0, -4.887e-006
-1318.0, -4.888e-006
-1320.0, -4.889e-006
-1322.0, -4.894e-006
-1324.0, -4.896e-006
-1326.0, -4.902e-006
-1328.0, -4.907e-006
-1330.0, -4.912e-006
-1332.0, -4.919e-006
-1334.0, -4.924e-006
-1336.0, -4.926e-006
-1338.0, -4.931e-006
-1340.0, -4.933e-006
-1342.0, -4.933e-006
-1344.0, -4.934e-006
-1346.0, -4.934e-006
-1348.0, -4.934e-006
-1350.0, -4.934e-006
-1352.0, -4.934e-006
-1354.0, -4.934e-006
-1356.0, -4.934e-006
-1358.0, -4.935e-006
-1360.0, -4.935e-006
-1362.0, -4.936e-006
-1364.0, -4.938e-006
-1366.0, -4.943e-006
-1368.0, -4.950e-006
-1370.0, -4.956e-006
-1372.0, -4.963e-006
-1374.0, -4.970e-006
-1376.0, -4.975e-006
-1378.0, -4.980e-006
-1380.0, -4.982e-006
-1382.0, -4.983e-006
-1384.0, -4.984e-006
-1386.0, -4.987e-006
-1388.0, -4.991e-006
-1390.0, -4.994e-006
-1392.0, -5.000e-006
-1394.0, -5.007e-006
-1396.0, -5.014e-006
-1398.0, -5.021e-006
-1400.0, -5.024e-006
-1402.0, -5.028e-006
-1404.0, -5.031e-006
-1406.0, -5.033e-006
-1408.0, -5.036e-006
-1410.0, -5.043e-006
-1412.0, -5.048e-006
-1414.0, -5.055e-006
-1416.0, -5.061e-006
-1418.0, -5.069e-006
-1420.0, -5.076e-006
-1422.0, -5.079e-006
-1424.0, -5.085e-006
-1426.0, -5.092e-006
-1428.0, -5.100e-006
-1430.0, -5.106e-006
-1432.0, -5.112e-006
-1434.0, -5.119e-006
-1436.0, -5.126e-006
-1438.0, -5.128e-006
-1440.0, -5.129e-006
-1442.0, -5.129e-006
-1444.0, -5.130e-006
-1446.0, -5.131e-006
-1448.0, -5.134e-006
-1450.0, -5.140e-006
-1452.0, -5.145e-006
-1454.0, -5.152e-006
-1456.0, -5.158e-006
-1458.0, -5.165e-006
-1460.0, -5.172e-006
-1462.0, -5.176e-006
-1464.0, -5.180e-006
-1466.0, -5.186e-006
-1468.0, -5.192e-006
-1470.0, -5.200e-006
-1472.0, -5.209e-006
-1474.0, -5.222e-006
-1476.0, -5.234e-006
-1478.0, -5.245e-006
-1480.0, -5.253e-006
-1482.0, -5.262e-006
-1484.0, -5.268e-006
-1486.0, -5.273e-006
-1488.0, -5.274e-006
-1490.0, -5.279e-006
-1492.0, -5.281e-006
-1494.0, -5.288e-006
-1496.0, -5.294e-006
-1498.0, -5.301e-006
-1500.0, -5.308e-006
-1502.0, -5.315e-006
-1504.0, -5.319e-006
-1506.0, -5.324e-006
-1508.0, -5.324e-006
-1510.0, -5.327e-006
-1512.0, -5.330e-006
-1514.0, -5.336e-006
-1516.0, -5.342e-006
-1518.0, -5.348e-006
-1520.0, -5.355e-006
-1522.0, -5.362e-006
-1524.0, -5.370e-006
-1526.0, -5.378e-006
-1528.0, -5.382e-006
-1530.0, -5.390e-006
-1532.0, -5.398e-006
-1534.0, -5.405e-006
-1536.0, -5.413e-006
-1538.0, -5.423e-006
-1540.0, -5.433e-006
-1542.0, -5.443e-006
-1544.0, -5.450e-006
-1546.0, -5.458e-006
-1548.0, -5.468e-006
-1550.0, -5.479e-006
-1552.0, -5.487e-006
-1554.0, -5.495e-006
-1556.0, -5.502e-006
-1558.0, -5.509e-006
-1560.0, -5.515e-006
-1562.0, -5.519e-006
-1564.0, -5.522e-006
-1566.0, -5.524e-006
-1568.0, -5.530e-006
-1570.0, -5.536e-006
-1572.0, -5.543e-006
-1574.0, -5.550e-006
-1576.0, -5.557e-006
-1578.0, -5.568e-006
-1580.0, -5.577e-006
-1582.0, -5.585e-006
-1584.0, -5.596e-006
-1586.0, -5.610e-006
-1588.0, -5.624e-006
-1590.0, -5.637e-006
-1592.0, -5.647e-006
-1594.0, -5.656e-006
-1596.0, -5.664e-006
-1598.0, -5.670e-006
-1600.0, -5.677e-006
-1602.0, -5.684e-006
-1604.0, -5.691e-006
-1606.0, -5.698e-006
-1608.0, -5.705e-006
-1610.0, -5.714e-006
-1612.0, -5.721e-006
-1614.0, -5.728e-006
-1616.0, -5.735e-006
-1618.0, -5.742e-006
-1620.0, -5.749e-006
-1622.0, -5.759e-006
-1624.0, -5.770e-006
-1626.0, -5.786e-006
-1628.0, -5.800e-006
-1630.0, -5.813e-006
-1632.0, -5.827e-006
-1634.0, -5.846e-006
-1636.0, -5.863e-006
-1638.0, -5.877e-006
-1640.0, -5.886e-006
-1642.0, -5.894e-006
-1644.0, -5.902e-006
-1646.0, -5.915e-006
-1648.0, -5.923e-006
-1650.0, -5.931e-006
-1652.0, -5.943e-006
-1654.0, -5.957e-006
-1656.0, -5.976e-006
-1658.0, -5.997e-006
-1660.0, -6.012e-006
-1662.0, -6.026e-006
-1664.0, -6.046e-006
-1666.0, -6.063e-006
-1668.0, -6.076e-006
-1670.0, -6.085e-006
-1672.0, -6.098e-006
-1674.0, -6.112e-006
-1676.0, -6.125e-006
-1678.0, -6.140e-006
-1680.0, -6.156e-006
-1682.0, -6.177e-006
-1684.0, -6.198e-006
-1686.0, -6.219e-006
-1688.0, -6.240e-006
-1690.0, -6.260e-006
-1692.0, -6.277e-006
-1694.0, -6.296e-006
-1696.0, -6.310e-006
-1698.0, -6.330e-006
-1700.0, -6.350e-006
-1702.0, -6.371e-006
-1704.0, -6.392e-006
-1706.0, -6.417e-006
-1708.0, -6.438e-006
-1710.0, -6.462e-006
-1712.0, -6.484e-006
-1714.0, -6.503e-006
-1716.0, -6.524e-006
-1718.0, -6.548e-006
-1720.0, -6.569e-006
-1722.0, -6.596e-006
-1724.0, -6.621e-006
-1726.0, -6.647e-006
-1728.0, -6.672e-006
-1730.0, -6.699e-006
-1732.0, -6.730e-006
-1734.0, -6.758e-006
-1736.0, -6.786e-006
-1738.0, -6.814e-006
-1740.0, -6.841e-006
-1742.0, -6.869e-006
-1744.0, -6.896e-006
-1746.0, -6.917e-006
-1748.0, -6.946e-006
-1750.0, -6.975e-006
-1752.0, -7.005e-006
-1754.0, -7.036e-006
-1756.0, -7.071e-006
-1758.0, -7.107e-006
-1760.0, -7.144e-006
-1762.0, -7.179e-006
-1764.0, -7.212e-006
-1766.0, -7.249e-006
-1768.0, -7.288e-006
-1770.0, -7.328e-006
-1772.0, -7.363e-006
-1774.0, -7.401e-006
-1776.0, -7.441e-006
-1778.0, -7.484e-006
-1780.0, -7.527e-006
-1782.0, -7.565e-006
-1784.0, -7.602e-006
-1786.0, -7.649e-006
-1788.0, -7.696e-006
-1790.0, -7.740e-006
-1792.0, -7.782e-006
-1794.0, -7.833e-006
-1796.0, -7.887e-006
-1798.0, -7.940e-006
-1800.0, -7.989e-006
-1802.0, -8.041e-006
-1804.0, -8.097e-006
-1806.0, -8.152e-006
-1808.0, -8.207e-006
-1810.0, -8.264e-006
-1812.0, -8.323e-006
-1814.0, -8.384e-006
-1816.0, -8.447e-006
-1818.0, -8.510e-006
-1820.0, -8.579e-006
-1822.0, -8.642e-006
-1824.0, -8.709e-006
-1826.0, -8.783e-006
-1828.0, -8.854e-006
-1830.0, -8.930e-006
-1832.0, -9.007e-006
-1834.0, -9.079e-006
-1836.0, -9.156e-006
-1838.0, -9.235e-006
-1840.0, -9.314e-006
-1842.0, -9.393e-006
-1844.0, -9.470e-006
-1846.0, -9.554e-006
-1848.0, -9.639e-006
-1850.0, -9.727e-006
-1852.0, -9.812e-006
-1854.0, -9.896e-006
-1856.0, -9.987e-006
-1858.0, -1.008e-005
-1860.0, -1.017e-005
-1862.0, -1.026e-005
-1864.0, -1.035e-005
-1866.0, -1.045e-005
-1868.0, -1.055e-005
-1870.0, -1.064e-005
-1872.0, -1.074e-005
-1874.0, -1.084e-005
-1876.0, -1.094e-005
-1878.0, -1.104e-005
-1880.0, -1.114e-005
-1882.0, -1.124e-005
-1884.0, -1.135e-005
-1886.0, -1.145e-005
-1888.0, -1.156e-005
-1890.0, -1.166e-005
-1892.0, -1.177e-005
-1894.0, -1.188e-005
-1896.0, -1.199e-005
-1898.0, -1.209e-005
-1900.0, -1.220e-005
-1902.0, -1.231e-005
-1904.0, -1.242e-005
-1906.0, -1.253e-005
-1908.0, -1.264e-005
-1910.0, -1.275e-005
-1912.0, -1.286e-005
-1914.0, -1.297e-005
-1916.0, -1.308e-005
-1918.0, -1.319e-005
-1920.0, -1.331e-005
-1922.0, -1.343e-005
-1924.0, -1.354e-005
-1926.0, -1.365e-005
-1928.0, -1.376e-005
-1930.0, -1.387e-005
-1932.0, -1.398e-005
-1934.0, -1.409e-005
-1936.0, -1.420e-005
-1938.0, -1.431e-005
-1940.0, -1.443e-005
-1942.0, -1.453e-005
-1944.0, -1.464e-005
-1946.0, -1.475e-005
-1948.0, -1.486e-005
-1950.0, -1.497e-005
-1952.0, -1.508e-005
-1954.0, -1.519e-005
-1956.0, -1.529e-005
-1958.0, -1.539e-005
-1960.0, -1.549e-005
-1962.0, -1.560e-005
-1964.0, -1.570e-005
-1966.0, -1.579e-005
-1968.0, -1.590e-005
-1970.0, -1.600e-005
-1972.0, -1.610e-005
-1974.0, -1.619e-005
-1976.0, -1.629e-005
-1978.0, -1.638e-005
-1980.0, -1.648e-005
-1982.0, -1.657e-005
-1984.0, -1.666e-005
-1986.0, -1.676e-005
-1988.0, -1.685e-005
-1990.0, -1.694e-005
-1992.0, -1.703e-005
-1994.0, -1.712e-005
-1996.0, -1.720e-005
-1998.0, -1.729e-005
-2000.0, -1.739e-005
*
Segment = 3
Positive
Number of Data Points = 1500
#
-1998.0, -1.635e-005
-1996.0, -1.553e-005
-1994.0, -1.488e-005
-1992.0, -1.430e-005
-1990.0, -1.370e-005
-1988.0, -1.316e-005
-1986.0, -1.267e-005
-1984.0, -1.222e-005
-1982.0, -1.180e-005
-1980.0, -1.141e-005
-1978.0, -1.104e-005
-1976.0, -1.069e-005
-1974.0, -1.037e-005
-1972.0, -1.006e-005
-1970.0, -9.773e-006
-1968.0, -9.496e-006
-1966.0, -9.230e-006
-1964.0, -8.979e-006
-1962.0, -8.741e-006
-1960.0, -8.512e-006
-1958.0, -8.289e-006
-1956.0, -8.075e-006
-1954.0, -7.876e-006
-1952.0, -7.682e-006
-1950.0, -7.500e-006
-1948.0, -7.326e-006
-1946.0, -7.158e-006
-1944.0, -6.993e-006
-1942.0, -6.838e-006
-1940.0, -6.686e-006
-1938.0, -6.539e-006
-1936.0, -6.396e-006
-1934.0, -6.257e-006
-1932.0, -6.121e-006
-1930.0, -5.998e-006
-1928.0, -5.874e-006
-1926.0, -5.754e-006
-1924.0, -5.642e-006
-1922.0, -5.527e-006
-1920.0, -5.421e-006
-1918.0, -5.313e-006
-1916.0, -5.209e-006
-1914.0, -5.110e-006
-1912.0, -5.014e-006
-1910.0, -4.921e-006
-1908.0, -4.831e-006
-1906.0, -4.742e-006
-1904.0, -4.658e-006
-1902.0, -4.576e-006
-1900.0, -4.494e-006
-1898.0, -4.416e-006
-1896.0, -4.339e-006
-1894.0, -4.269e-006
-1892.0, -4.194e-006
-1890.0, -4.126e-006
-1888.0, -4.056e-006
-1886.0, -3.991e-006
-1884.0, -3.929e-006
-1882.0, -3.868e-006
-1880.0, -3.806e-006
-1878.0, -3.748e-006
-1876.0, -3.689e-006
-1874.0, -3.633e-006
-1872.0, -3.578e-006
-1870.0, -3.523e-006
-1868.0, -3.468e-006
-1866.0, -3.419e-006
-1864.0, -3.369e-006
-1862.0, -3.321e-006
-1860.0, -3.271e-006
-1858.0, -3.223e-006
-1856.0, -3.176e-006
-1854.0, -3.129e-006
-1852.0, -3.088e-006
-1850.0, -3.047e-006
-1848.0, -3.010e-006
-1846.0, -2.970e-006
-1844.0, -2.931e-006
-1842.0, -2.895e-006
-1840.0, -2.862e-006
-1838.0, -2.827e-006
-1836.0, -2.791e-006
-1834.0, -2.751e-006
-1832.0, -2.718e-006
-1830.0, -2.687e-006
-1828.0, -2.653e-006
-1826.0, -2.621e-006
-1824.0, -2.588e-006
-1822.0, -2.555e-006
-1820.0, -2.526e-006
-1818.0, -2.496e-006
-1816.0, -2.468e-006
-1814.0, -2.441e-006
-1812.0, -2.407e-006
-1810.0, -2.377e-006
-1808.0, -2.350e-006
-1806.0, -2.322e-006
-1804.0, -2.294e-006
-1802.0, -2.267e-006
-1800.0, -2.243e-006
-1798.0, -2.222e-006
-1796.0, -2.201e-006
-1794.0, -2.182e-006
-1792.0, -2.157e-006
-1790.0, -2.136e-006
-1788.0, -2.111e-006
-1786.0, -2.083e-006
-1784.0, -2.062e-006
-1782.0, -2.037e-006
-1780.0, -2.012e-006
-1778.0, -1.993e-006
-1776.0, -1.972e-006
-1774.0, -1.953e-006
-1772.0, -1.932e-006
-1770.0, -1.911e-006
-1768.0, -1.889e-006
-1766.0, -1.868e-006
-1764.0, -1.850e-006
-1762.0, -1.835e-006
-1760.0, -1.817e-006
-1758.0, -1.803e-006
-1756.0, -1.787e-006
-1754.0, -1.771e-006
-1752.0, -1.755e-006
-1750.0, -1.734e-006
-1748.0, -1.713e-006
-1746.0, -1.693e-006
-1744.0, -1.672e-006
-1742.0, -1.653e-006
-1740.0, -1.639e-006
-1738.0, -1.622e-006
-1736.0, -1.607e-006
-1734.0, -1.592e-006
-1732.0, -1.578e-006
-1730.0, -1.564e-006
-1728.0, -1.548e-006
-1726.0, -1.527e-006
-1724.0, -1.511e-006
-1722.0, -1.496e-006
-1720.0, -1.478e-006
-1718.0, -1.464e-006
-1716.0, -1.450e-006
-1714.0, -1.437e-006
-1712.0, -1.427e-006
-1710.0, -1.413e-006
-1708.0, -1.402e-006
-1706.0, -1.394e-006
-1704.0, -1.385e-006
-1702.0, -1.371e-006
-1700.0, -1.355e-006
-1698.0, -1.337e-006
-1696.0, -1.323e-006
-1694.0, -1.308e-006
-1692.0, -1.290e-006
-1690.0, -1.271e-006
-1688.0, -1.257e-006
-1686.0, -1.246e-006
-1684.0, -1.239e-006
-1682.0, -1.229e-006
-1680.0, -1.217e-006
-1678.0, -1.206e-006
-1676.0, -1.198e-006
-1674.0, -1.185e-006
-1672.0, -1.171e-006
-1670.0, -1.157e-006
-1668.0, -1.143e-006
-1666.0, -1.129e-006
-1664.0, -1.116e-006
-1662.0, -1.103e-006
-1660.0, -1.091e-006
-1658.0, -1.079e-006
-1656.0, -1.065e-006
-1654.0, -1.055e-006
-1652.0, -1.047e-006
-1650.0, -1.040e-006
-1648.0, -1.032e-006
-1646.0, -1.023e-006
-1644.0, -1.014e-006
-1642.0, -1.006e-006
-1640.0, -9.992e-007
-1638.0, -9.892e-007
-1636.0, -9.766e-007
-1634.0, -9.635e-007
-1632.0, -9.526e-007
-1630.0, -9.417e-007
-1628.0, -9.282e-007
-1626.0, -9.138e-007
-1624.0, -9.011e-007
-1622.0, -8.872e-007
-1620.0, -8.745e-007
-1618.0, -8.628e-007
-1616.0, -8.536e-007
-1614.0, -8.466e-007
-1612.0, -8.397e-007
-1610.0, -8.323e-007
-1608.0, -8.275e-007
-1606.0, -8.205e-007
-1604.0, -8.091e-007
-1602.0, -7.956e-007
-1600.0, -7.817e-007
-1598.0, -7.682e-007
-1596.0, -7.560e-007
-1594.0, -7.451e-007
-1592.0, -7.372e-007
-1590.0, -7.324e-007
-1588.0, -7.263e-007
-1586.0, -7.193e-007
-1584.0, -7.119e-007
-1582.0, -7.045e-007
-1580.0, -6.954e-007
-1578.0, -6.840e-007
-1576.0, -6.723e-007
-1574.0, -6.640e-007
-1572.0, -6.570e-007
-1570.0, -6.505e-007
-1568.0, -6.444e-007
-1566.0, -6.391e-007
-1564.0, -6.356e-007
-1562.0, -6.313e-007
-1560.0, -6.252e-007
-1558.0, -6.182e-007
-1556.0, -6.112e-007
-1554.0, -6.042e-007
-1552.0, -5.977e-007
-1550.0, -5.907e-007
-1548.0, -5.851e-007
-1546.0, -5.790e-007
-1544.0, -5.711e-007
-1542.0, -5.602e-007
-1540.0, -5.484e-007
-1538.0, -5.349e-007
-1536.0, -5.218e-007
-1534.0, -5.105e-007
-1532.0, -5.009e-007
-1530.0, -4.935e-007
-1528.0, -4.839e-007
-1526.0, -4.752e-007
-1524.0, -4.682e-007
-1522.0, -4.617e-007
-1520.0, -4.551e-007
-1518.0, -4.490e-007
-1516.0, -4.429e-007
-1514.0, -4.421e-007
-1512.0, -4.403e-007
-1510.0, -4.360e-007
-1508.0, -4.294e-007
-1506.0, -4.216e-007
-1504.0, -4.137e-007
-1502.0, -4.059e-007
-1500.0, -3.937e-007
-1498.0, -3.823e-007
-1496.0, -3.727e-007
-1494.0, -3.653e-007
-1492.0, -3.588e-007
-1490.0, -3.523e-007
-1488.0, -3.457e-007
-1486.0, -3.396e-007
-1484.0, -3.326e-007
-1482.0, -3.257e-007
-1480.0, -3.187e-007
-1478.0, -3.121e-007
-1476.0, -3.043e-007
-1474.0, -2.960e-007
-1472.0, -2.904e-007
-1470.0, -2.838e-007
-1468.0, -2.768e-007
-1466.0, -2.699e-007
-1464.0, -2.629e-007
-1462.0, -2.572e-007
-1460.0, -2.524e-007
-1458.0, -2.489e-007
-1456.0, -2.468e-007
-1454.0, -2.450e-007
-1452.0, -2.411e-007
-1450.0, -2.372e-007
-1448.0, -2.311e-007
-1446.0, -2.241e-007
-1444.0, -2.171e-007
-1442.0, -2.106e-007
-1440.0, -2.049e-007
-1438.0, -2.010e-007
-1436.0, -1.944e-007
-1434.0, -1.901e-007
-1432.0, -1.844e-007
-1430.0, -1.774e-007
-1428.0, -1.700e-007
-1426.0, -1.622e-007
-1424.0, -1.521e-007
-1422.0, -1.443e-007
-1420.0, -1.338e-007
-1418.0, -1.256e-007
-1416.0, -1.186e-007
-1414.0, -1.116e-007
-1412.0, -1.046e-007
-1410.0, -1.003e-007
-1408.0, -9.329e-008
-1406.0, -8.806e-008
-1404.0, -8.196e-008
-1402.0, -7.498e-008
-1400.0, -6.844e-008
-1398.0, -6.278e-008
-1396.0, -5.711e-008
-1394.0, -5.449e-008
-1392.0, -5.275e-008
-1390.0, -5.144e-008
-1388.0, -5.013e-008
-1386.0, -4.883e-008
-1384.0, -4.447e-008
-1382.0, -3.836e-008
-1380.0, -3.139e-008
-1378.0, -2.441e-008
-1376.0, -1.787e-008
-1374.0, -1.220e-008
-1372.0, -6.537e-009
-1370.0, -3.921e-009
-1368.0, -3.049e-009
-1366.0, -3.049e-009
-1364.0, -4.332e-010
-1362.0, +2.619e-009
-1360.0, +1.003e-008
-1358.0, +1.831e-008
-1356.0, +2.878e-008
-1354.0, +4.055e-008
-1352.0, +5.406e-008
-1350.0, +6.540e-008
-1348.0, +7.630e-008
-1346.0, +8.284e-008
-1344.0, +8.850e-008
-1342.0, +9.199e-008
-1340.0, +9.592e-008
-1338.0, +9.722e-008
-1336.0, +1.016e-007
-1334.0, +1.064e-007
-1332.0, +1.134e-007
-1330.0, +1.203e-007
-1328.0, +1.273e-007
-1326.0, +1.325e-007
-1324.0, +1.386e-007
-1322.0, +1.413e-007
-1320.0, +1.434e-007
-1318.0, +1.439e-007
-1316.0, +1.443e-007
-1314.0, +1.461e-007
-1312.0, +1.500e-007
-1310.0, +1.539e-007
-1308.0, +1.604e-007
-1306.0, +1.674e-007
-1304.0, +1.740e-007
-1302.0, +1.805e-007
-1300.0, +1.857e-007
-1298.0, +1.888e-007
-1296.0, +1.918e-007
-1294.0, +1.923e-007
-1292.0, +1.931e-007
-1290.0, +1.940e-007
-1288.0, +1.962e-007
-1286.0, +2.001e-007
-1284.0, +2.075e-007
-1282.0, +2.162e-007
-1280.0, +2.267e-007
-1278.0, +2.385e-007
-1276.0, +2.511e-007
-1274.0, +2.629e-007
-1272.0, +2.729e-007
-1270.0, +2.795e-007
-1268.0, +2.847e-007
-1266.0, +2.886e-007
-1264.0, +2.908e-007
-1262.0, +2.930e-007
-1260.0, +2.965e-007
-1258.0, +3.013e-007
-1256.0, +3.078e-007
-1254.0, +3.143e-007
-1252.0, +3.209e-007
-1250.0, +3.270e-007
-1248.0, +3.318e-007
-1246.0, +3.353e-007
-1244.0, +3.374e-007
-1242.0, +3.383e-007
-1240.0, +3.392e-007
-1238.0, +3.405e-007
-1236.0, +3.418e-007
-1234.0, +3.488e-007
-1232.0, +3.531e-007
-1230.0, +3.601e-007
-1228.0, +3.666e-007
-1226.0, +3.732e-007
-1224.0, +3.789e-007
-1222.0, +3.845e-007
-1220.0, +3.850e-007
-1218.0, +3.880e-007
-1216.0, +3.880e-007
-1214.0, +3.884e-007
-1212.0, +3.898e-007
-1210.0, +3.937e-007
-1208.0, +3.980e-007
-1206.0, +4.050e-007
-1204.0, +4.124e-007
-1202.0, +4.229e-007
-1200.0, +4.325e-007
-1198.0, +4.429e-007
-1196.0, +4.530e-007
-1194.0, +4.626e-007
-1192.0, +4.695e-007
-1190.0, +4.756e-007
-1188.0, +4.791e-007
-1186.0, +4.831e-007
-1184.0, +4.870e-007
-1182.0, +4.887e-007
-1180.0, +4.913e-007
-1178.0, +4.953e-007
-1176.0, +5.022e-007
-1174.0, +5.092e-007
-1172.0, +5.162e-007
-1170.0, +5.214e-007
-1168.0, +5.262e-007
-1166.0, +5.306e-007
-1164.0, +5.336e-007
-1162.0, +5.336e-007
-1160.0, +5.336e-007
-1158.0, +5.341e-007
-1156.0, +5.349e-007
-1154.0, +5.384e-007
-1152.0, +5.415e-007
-1150.0, +5.476e-007
-1148.0, +5.546e-007
-1146.0, +5.615e-007
-1144.0, +5.681e-007
-1142.0, +5.742e-007
-1140.0, +5.781e-007
-1138.0, +5.820e-007
-1136.0, +5.829e-007
-1134.0, +5.833e-007
-1132.0, +5.846e-007
-1130.0, +5.864e-007
-1128.0, +5.886e-007
-1126.0, +5.916e-007
-1124.0, +5.973e-007
-1122.0, +6.056e-007
-1120.0, +6.130e-007
-1118.0, +6.217e-007
-1116.0, +6.322e-007
-1114.0, +6.439e-007
-1112.0, +6.548e-007
-1110.0, +6.631e-007
-1108.0, +6.688e-007
-1106.0, +6.749e-007
-1104.0, +6.792e-007
-1102.0, +6.814e-007
-1100.0, +6.827e-007
-1098.0, +6.849e-007
-1096.0, +6.884e-007
-1094.0, +6.941e-007
-1092.0, +7.006e-007
-1090.0, +7.067e-007
-1088.0, +7.128e-007
-1086.0, +7.185e-007
-1084.0, +7.233e-007
-1082.0, +7.268e-007
-1080.0, +7.285e-007
-1078.0, +7.289e-007
-1076.0, +7.298e-007
-1074.0, +7.316e-007
-1072.0, +7.333e-007
-1070.0, +7.359e-007
-1068.0, +7.385e-007
-1066.0, +7.438e-007
-1064.0, +7.507e-007
-1062.0, +7.573e-007
-1060.0, +7.629e-007
-1058.0, +7.682e-007
-1056.0, +7.730e-007
-1054.0, +7.782e-007
-1052.0, +7.821e-007
-1050.0, +7.856e-007
-1048.0, +7.908e-007
-1046.0, +7.978e-007
-1044.0, +8.048e-007
-1042.0, +8.118e-007
-1040.0, +8.183e-007
-1038.0, +8.262e-007
-1036.0, +8.331e-007
-1034.0, +8.405e-007
-1032.0, +8.471e-007
-1030.0, +8.541e-007
-1028.0, +8.610e-007
-1026.0, +8.676e-007
-1024.0, +8.711e-007
-1022.0, +8.754e-007
-1020.0, +8.785e-007
-1018.0, +8.820e-007
-1016.0, +8.859e-007
-1014.0, +8.916e-007
-1012.0, +8.985e-007
-1010.0, +9.055e-007
-1008.0, +9.116e-007
-1006.0, +9.168e-007
-1004.0, +9.208e-007
-1002.0, +9.238e-007
-1000.0, +9.247e-007
-998.0, +9.256e-007
-996.0, +9.264e-007
-994.0, +9.273e-007
-992.0, +9.299e-007
-990.0, +9.356e-007
-988.0, +9.421e-007
-986.0, +9.491e-007
-984.0, +9.552e-007
-982.0, +9.613e-007
-980.0, +9.674e-007
-978.0, +9.718e-007
-976.0, +9.731e-007
-974.0, +9.739e-007
-972.0, +9.753e-007
-970.0, +9.779e-007
-968.0, +9.848e-007
-966.0, +9.918e-007
-964.0, +1.000e-006
-962.0, +1.011e-006
-960.0, +1.025e-006
-958.0, +1.037e-006
-956.0, +1.048e-006
-954.0, +1.055e-006
-952.0, +1.062e-006
-950.0, +1.069e-006
-948.0, +1.074e-006
-946.0, +1.077e-006
-944.0, +1.083e-006
-942.0, +1.090e-006
-940.0, +1.097e-006
-938.0, +1.104e-006
-936.0, +1.110e-006
-934.0, +1.116e-006
-932.0, +1.120e-006
-930.0, +1.122e-006
-928.0, +1.126e-006
-926.0, +1.130e-006
-924.0, +1.137e-006
-922.0, +1.144e-006
-920.0, +1.152e-006
-918.0, +1.161e-006
-916.0, +1.170e-006
-914.0, +1.180e-006
-912.0, +1.189e-006
-910.0, +1.198e-006
-908.0, +1.208e-006
-906.0, +1.217e-006
-904.0, +1.229e-006
-902.0, +1.239e-006
-900.0, +1.247e-006
-898.0, +1.256e-006
-896.0, +1.263e-006
-894.0, +1.270e-006
-892.0, +1.280e-006
-890.0, +1.287e-006
-888.0, +1.294e-006
-886.0, +1.300e-006
-884.0, +1.307e-006
-882.0, +1.313e-006
-880.0, +1.319e-006
-878.0, +1.324e-006
-876.0, +1.331e-006
-874.0, +1.338e-006
-872.0, +1.345e-006
-870.0, +1.354e-006
-868.0, +1.364e-006
-866.0, +1.376e-006
-864.0, +1.386e-006
-862.0, +1.397e-006
-860.0, +1.411e-006
-858.0, +1.425e-006
-856.0, +1.437e-006
-854.0, +1.447e-006
-852.0, +1.458e-006
-850.0, +1.471e-006
-848.0, +1.480e-006
-846.0, +1.487e-006
-844.0, +1.494e-006
-842.0, +1.502e-006
-840.0, +1.512e-006
-838.0, +1.522e-006
-836.0, +1.529e-006
-834.0, +1.536e-006
-832.0, +1.543e-006
-830.0, +1.551e-006
-828.0, +1.559e-006
-826.0, +1.572e-006
-824.0, +1.586e-006
-822.0, +1.600e-006
-820.0, +1.615e-006
-818.0, +1.631e-006
-816.0, +1.649e-006
-814.0, +1.667e-006
-812.0, +1.679e-006
-810.0, +1.687e-006
-808.0, +1.695e-006
-806.0, +1.702e-006
-804.0, +1.710e-006
-802.0, +1.719e-006
-800.0, +1.726e-006
-798.0, +1.733e-006
-796.0, +1.739e-006
-794.0, +1.746e-006
-792.0, +1.751e-006
-790.0, +1.758e-006
-788.0, +1.762e-006
-786.0, +1.767e-006
-784.0, +1.774e-006
-782.0, +1.783e-006
-780.0, +1.794e-006
-778.0, +1.804e-006
-776.0, +1.815e-006
-774.0, +1.825e-006
-772.0, +1.835e-006
-770.0, +1.841e-006
-768.0, +1.846e-006
-766.0, +1.848e-006
-764.0, +1.851e-006
-762.0, +1.852e-006
-760.0, +1.852e-006
-758.0, +1.852e-006
-756.0, +1.852e-006
-754.0, +1.852e-006
-752.0, +1.852e-006
-750.0, +1.852e-006
-748.0, +1.851e-006
-746.0, +1.851e-006
-744.0, +1.851e-006
-742.0, +1.851e-006
-740.0, +1.852e-006
-738.0, +1.852e-006
-736.0, +1.851e-006
-734.0, +1.851e-006
-732.0, +1.851e-006
-730.0, +1.849e-006
-728.0, +1.848e-006
-726.0, +1.846e-006
-724.0, +1.845e-006
-722.0, +1.845e-006
-720.0, +1.846e-006
-718.0, +1.846e-006
-716.0, +1.847e-006
-714.0, +1.848e-006
-712.0, +1.850e-006
-710.0, +1.851e-006
-708.0, +1.852e-006
-706.0, +1.852e-006
-704.0, +1.852e-006
-702.0, +1.852e-006
-700.0, +1.852e-006
-698.0, +1.852e-006
-696.0, +1.852e-006
-694.0, +1.852e-006
-692.0, +1.853e-006
-690.0, +1.853e-006
-688.0, +1.854e-006
-686.0, +1.855e-006
-684.0, +1.856e-006
-682.0, +1.857e-006
-680.0, +1.859e-006
-678.0, +1.863e-006
-676.0, +1.869e-006
-674.0, +1.875e-006
-672.0, +1.880e-006
-670.0, +1.886e-006
-668.0, +1.892e-006
-666.0, +1.896e-006
-664.0, +1.900e-006
-662.0, +1.901e-006
-660.0, +1.901e-006
-658.0, +1.901e-006
-656.0, +1.902e-006
-654.0, +1.902e-006
-652.0, +1.903e-006
-650.0, +1.903e-006
-648.0, +1.906e-006
-646.0, +1.908e-006
-644.0, +1.914e-006
-642.0, +1.920e-006
-640.0, +1.927e-006
-638.0, +1.933e-006
-636.0, +1.939e-006
-634.0, +1.944e-006
-632.0, +1.949e-006
-630.0, +1.952e-006
-628.0, +1.956e-006
-626.0, +1.960e-006
-624.0, +1.964e-006
-622.0, +1.971e-006
-620.0, +1.979e-006
-618.0, +1.985e-006
-616.0, +1.995e-006
-614.0, +2.003e-006
-612.0, +2.013e-006
-610.0, +2.022e-006
-608.0, +2.029e-006
-606.0, +2.035e-006
-604.0, +2.043e-006
-602.0, +2.046e-006
-600.0, +2.049e-006
-598.0, +2.054e-006
-596.0, +2.060e-006
-594.0, +2.067e-006
-592.0, +2.074e-006
-590.0, +2.080e-006
-588.0, +2.086e-006
-586.0, +2.091e-006
-584.0, +2.095e-006
-582.0, +2.096e-006
-580.0, +2.097e-006
-578.0, +2.103e-006
-576.0, +2.109e-006
-574.0, +2.116e-006
-572.0, +2.123e-006
-570.0, +2.130e-006
-568.0, +2.137e-006
-566.0, +2.144e-006
-564.0, +2.147e-006
-562.0, +2.151e-006
-560.0, +2.159e-006
-558.0, +2.168e-006
-556.0, +2.180e-006
-554.0, +2.194e-006
-552.0, +2.206e-006
-550.0, +2.219e-006
-548.0, +2.230e-006
-546.0, +2.239e-006
-544.0, +2.249e-006
-542.0, +2.257e-006
-540.0, +2.264e-006
-538.0, +2.271e-006
-536.0, +2.279e-006
-534.0, +2.285e-006
-532.0, +2.291e-006
-530.0, +2.295e-006
-528.0, +2.302e-006
-526.0, +2.310e-006
-524.0, +2.321e-006
-522.0, +2.334e-006
-520.0, +2.347e-006
-518.0, +2.359e-006
-516.0, +2.372e-006
-514.0, +2.382e-006
-512.0, +2.393e-006
-510.0, +2.403e-006
-508.0, +2.410e-006
-506.0, +2.419e-006
-504.0, +2.428e-006
-502.0, +2.441e-006
-500.0, +2.452e-006
-498.0, +2.461e-006
-496.0, +2.468e-006
-494.0, +2.475e-006
-492.0, +2.482e-006
-490.0, +2.494e-006
-488.0, +2.502e-006
-486.0, +2.509e-006
-484.0, +2.516e-006
-482.0, +2.524e-006
-480.0, +2.533e-006
-478.0, +2.547e-006
-476.0, +2.561e-006
-474.0, +2.575e-006
-472.0, +2.589e-006
-470.0, +2.604e-006
-468.0, +2.621e-006
-466.0, +2.639e-006
-464.0, +2.652e-006
-462.0, +2.660e-006
-460.0, +2.668e-006
-458.0, +2.680e-006
-456.0, +2.693e-006
-454.0, +2.704e-006
-452.0, +2.716e-006
-450.0, +2.730e-006
-448.0, +2.744e-006
-446.0, +2.763e-006
-444.0, +2.778e-006
-442.0, +2.793e-006
-440.0, +2.806e-006
-438.0, +2.821e-006
-436.0, +2.835e-006
-434.0, +2.849e-006
-432.0, +2.859e-006
-430.0, +2.870e-006
-428.0, +2.884e-006
-426.0, +2.897e-006
-424.0, +2.907e-006
-422.0, +2.922e-006
-420.0, +2.938e-006
-418.0, +2.958e-006
-416.0, +2.975e-006
-414.0, +2.995e-006
-412.0, +3.016e-006
-410.0, +3.034e-006
-408.0, +3.048e-006
-406.0, +3.064e-006
-404.0, +3.078e-006
-402.0, +3.094e-006
-400.0, +3.108e-006
-398.0, +3.125e-006
-396.0, +3.145e-006
-394.0, +3.166e-006
-392.0, +3.188e-006
-390.0, +3.209e-006
-388.0, +3.228e-006
-386.0, +3.244e-006
-384.0, +3.262e-006
-382.0, +3.276e-006
-380.0, +3.291e-006
-378.0, +3.307e-006
-376.0, +3.328e-006
-374.0, +3.350e-006
-372.0, +3.376e-006
-370.0, +3.397e-006
-368.0, +3.418e-006
-366.0, +3.444e-006
-364.0, +3.464e-006
-362.0, +3.480e-006
-360.0, +3.501e-006
-358.0, +3.523e-006
-356.0, +3.544e-006
-354.0, +3.572e-006
-352.0, +3.593e-006
-350.0, +3.615e-006
-348.0, +3.641e-006
-346.0, +3.663e-006
-344.0, +3.685e-006
-342.0, +3.712e-006
-340.0, +3.735e-006
-338.0, +3.763e-006
-336.0, +3.790e-006
-334.0, +3.818e-006
-332.0, +3.850e-006
-330.0, +3.876e-006
-328.0, +3.904e-006
-326.0, +3.932e-006
-324.0, +3.959e-006
-322.0, +3.987e-006
-320.0, +4.015e-006
-318.0, +4.039e-006
-316.0, +4.070e-006
-314.0, +4.098e-006
-312.0, +4.131e-006
-310.0, +4.159e-006
-308.0, +4.193e-006
-306.0, +4.227e-006
-304.0, +4.264e-006
-302.0, +4.296e-006
-300.0, +4.330e-006
-298.0, +4.359e-006
-296.0, +4.394e-006
-294.0, +4.426e-006
-292.0, +4.461e-006
-290.0, +4.494e-006
-288.0, +4.529e-006
-286.0, +4.562e-006
-284.0, +4.598e-006
-282.0, +4.636e-006
-280.0, +4.674e-006
-278.0, +4.709e-006
-276.0, +4.744e-006
-274.0, +4.779e-006
-272.0, +4.816e-006
-270.0, +4.857e-006
-268.0, +4.896e-006
-266.0, +4.932e-006
-264.0, +4.968e-006
-262.0, +5.008e-006
-260.0, +5.050e-006
-258.0, +5.092e-006
-256.0, +5.127e-006
-254.0, +5.162e-006
-252.0, +5.200e-006
-250.0, +5.241e-006
-248.0, +5.281e-006
-246.0, +5.316e-006
-244.0, +5.348e-006
-242.0, +5.389e-006
-240.0, +5.424e-006
-238.0, +5.462e-006
-236.0, +5.492e-006
-234.0, +5.522e-006
-232.0, +5.550e-006
-230.0, +5.581e-006
-228.0, +5.603e-006
-226.0, +5.627e-006
-224.0, +5.651e-006
-222.0, +5.676e-006
-220.0, +5.699e-006
-218.0, +5.725e-006
-216.0, +5.746e-006
-214.0, +5.767e-006
-212.0, +5.785e-006
-210.0, +5.802e-006
-208.0, +5.816e-006
-206.0, +5.828e-006
-204.0, +5.837e-006
-202.0, +5.846e-006
-200.0, +5.856e-006
-198.0, +5.868e-006
-196.0, +5.872e-006
-194.0, +5.876e-006
-192.0, +5.878e-006
-190.0, +5.879e-006
-188.0, +5.879e-006
-186.0, +5.877e-006
-184.0, +5.872e-006
-182.0, +5.868e-006
-180.0, +5.862e-006
-178.0, +5.853e-006
-176.0, +5.845e-006
-174.0, +5.836e-006
-172.0, +5.828e-006
-170.0, +5.820e-006
-168.0, +5.814e-006
-166.0, +5.803e-006
-164.0, +5.795e-006
-162.0, +5.784e-006
-160.0, +5.771e-006
-158.0, +5.753e-006
-156.0, +5.733e-006
-154.0, +5.712e-006
-152.0, +5.698e-006
-150.0, +5.681e-006
-148.0, +5.664e-006
-146.0, +5.649e-006
-144.0, +5.639e-006
-142.0, +5.629e-006
-140.0, +5.617e-006
-138.0, +5.603e-006
-136.0, +5.590e-006
-134.0, +5.576e-006
-132.0, +5.562e-006
-130.0, +5.547e-006
-128.0, +5.533e-006
-126.0, +5.520e-006
-124.0, +5.503e-006
-122.0, +5.484e-006
-120.0, +5.469e-006
-118.0, +5.455e-006
-116.0, +5.440e-006
-114.0, +5.423e-006
-112.0, +5.407e-006
-110.0, +5.396e-006
-108.0, +5.387e-006
-106.0, +5.374e-006
-104.0, +5.355e-006
-102.0, +5.336e-006
-100.0, +5.321e-006
-98.0, +5.307e-006
-96.0, +5.291e-006
-94.0, +5.273e-006
-92.0, +5.259e-006
-90.0, +5.249e-006
-88.0, +5.242e-006
-86.0, +5.234e-006
-84.0, +5.223e-006
-82.0, +5.212e-006
-80.0, +5.204e-006
-78.0, +5.196e-006
-76.0, +5.189e-006
-74.0, +5.177e-006
-72.0, +5.164e-006
-70.0, +5.152e-006
-68.0, +5.140e-006
-66.0, +5.127e-006
-64.0, +5.113e-006
-62.0, +5.100e-006
-60.0, +5.089e-006
-58.0, +5.076e-006
-56.0, +5.065e-006
-54.0, +5.056e-006
-52.0, +5.048e-006
-50.0, +5.041e-006
-48.0, +5.034e-006
-46.0, +5.029e-006
-44.0, +5.027e-006
-42.0, +5.025e-006
-40.0, +5.021e-006
-38.0, +5.014e-006
-36.0, +5.008e-006
-34.0, +5.002e-006
-32.0, +4.995e-006
-30.0, +4.988e-006
-28.0, +4.983e-006
-26.0, +4.980e-006
-24.0, +4.977e-006
-22.0, +4.973e-006
-20.0, +4.970e-006
-18.0, +4.965e-006
-16.0, +4.959e-006
-14.0, +4.953e-006
-12.0, +4.946e-006
-10.0, +4.940e-006
-8.0, +4.936e-006
-6.0, +4.930e-006
-4.0, +4.933e-006
-2.0, +4.936e-006
0.0, +4.937e-006
2.0, +4.939e-006
4.0, +4.941e-006
6.0, +4.942e-006
8.0, +4.944e-006
10.0, +4.939e-006
12.0, +4.936e-006
14.0, +4.936e-006
16.0, +4.935e-006
18.0, +4.936e-006
20.0, +4.937e-006
22.0, +4.938e-006
24.0, +4.942e-006
26.0, +4.946e-006
28.0, +4.951e-006
30.0, +4.955e-006
32.0, +4.960e-006
34.0, +4.965e-006
36.0, +4.970e-006
38.0, +4.973e-006
40.0, +4.975e-006
42.0, +4.977e-006
44.0, +4.979e-006
46.0, +4.979e-006
48.0, +4.980e-006
50.0, +4.982e-006
52.0, +4.987e-006
54.0, +4.990e-006
56.0, +4.995e-006
58.0, +5.001e-006
60.0, +5.008e-006
62.0, +5.013e-006
64.0, +5.019e-006
66.0, +5.021e-006
68.0, +5.025e-006
70.0, +5.026e-006
72.0, +5.027e-006
74.0, +5.027e-006
76.0, +5.029e-006
78.0, +5.031e-006
80.0, +5.035e-006
82.0, +5.039e-006
84.0, +5.046e-006
86.0, +5.053e-006
88.0, +5.059e-006
90.0, +5.065e-006
92.0, +5.070e-006
94.0, +5.074e-006
96.0, +5.078e-006
98.0, +5.079e-006
100.0, +5.084e-006
102.0, +5.089e-006
104.0, +5.094e-006
106.0, +5.100e-006
108.0, +5.107e-006
110.0, +5.115e-006
112.0, +5.121e-006
114.0, +5.125e-006
116.0, +5.132e-006
118.0, +5.140e-006
120.0, +5.146e-006
122.0, +5.152e-006
124.0, +5.157e-006
126.0, +5.163e-006
128.0, +5.168e-006
130.0, +5.171e-006
132.0, +5.172e-006
134.0, +5.174e-006
136.0, +5.175e-006
138.0, +5.177e-006
140.0, +5.181e-006
142.0, +5.184e-006
144.0, +5.187e-006
146.0, +5.192e-006
148.0, +5.199e-006
150.0, +5.205e-006
152.0, +5.210e-006
154.0, +5.213e-006
156.0, +5.217e-006
158.0, +5.220e-006
160.0, +5.222e-006
162.0, +5.222e-006
164.0, +5.222e-006
166.0, +5.222e-006
168.0, +5.223e-006
170.0, +5.224e-006
172.0, +5.227e-006
174.0, +5.230e-006
176.0, +5.233e-006
178.0, +5.239e-006
180.0, +5.245e-006
182.0, +5.251e-006
184.0, +5.256e-006
186.0, +5.260e-006
188.0, +5.264e-006
190.0, +5.269e-006
192.0, +5.270e-006
194.0, +5.271e-006
196.0, +5.273e-006
198.0, +5.274e-006
200.0, +5.280e-006
202.0, +5.286e-006
204.0, +5.293e-006
206.0, +5.300e-006
208.0, +5.307e-006
210.0, +5.317e-006
212.0, +5.328e-006
214.0, +5.333e-006
216.0, +5.342e-006
218.0, +5.348e-006
220.0, +5.355e-006
222.0, +5.361e-006
224.0, +5.363e-006
226.0, +5.365e-006
228.0, +5.369e-006
230.0, +5.370e-006
232.0, +5.374e-006
234.0, +5.380e-006
236.0, +5.385e-006
238.0, +5.392e-006
240.0, +5.399e-006
242.0, +5.405e-006
244.0, +5.411e-006
246.0, +5.414e-006
248.0, +5.416e-006
250.0, +5.417e-006
252.0, +5.417e-006
254.0, +5.417e-006
256.0, +5.417e-006
258.0, +5.417e-006
260.0, +5.419e-006
262.0, +5.422e-006
264.0, +5.425e-006
266.0, +5.430e-006
268.0, +5.437e-006
270.0, +5.446e-006
272.0, +5.457e-006
274.0, +5.467e-006
276.0, +5.476e-006
278.0, +5.485e-006
280.0, +5.494e-006
282.0, +5.500e-006
284.0, +5.505e-006
286.0, +5.508e-006
288.0, +5.509e-006
290.0, +5.512e-006
292.0, +5.514e-006
294.0, +5.515e-006
296.0, +5.516e-006
298.0, +5.517e-006
300.0, +5.518e-006
302.0, +5.520e-006
304.0, +5.524e-006
306.0, +5.528e-006
308.0, +5.533e-006
310.0, +5.538e-006
312.0, +5.544e-006
314.0, +5.550e-006
316.0, +5.555e-006
318.0, +5.558e-006
320.0, +5.561e-006
322.0, +5.563e-006
324.0, +5.565e-006
326.0, +5.567e-006
328.0, +5.568e-006
330.0, +5.573e-006
332.0, +5.579e-006
334.0, +5.585e-006
336.0, +5.592e-006
338.0, +5.598e-006
340.0, +5.603e-006
342.0, +5.608e-006
344.0, +5.610e-006
346.0, +5.611e-006
348.0, +5.611e-006
350.0, +5.611e-006
352.0, +5.612e-006
354.0, +5.612e-006
356.0, +5.613e-006
358.0, +5.615e-006
360.0, +5.616e-006
362.0, +5.619e-006
364.0, +5.626e-006
366.0, +5.633e-006
368.0, +5.640e-006
370.0, +5.646e-006
372.0, +5.651e-006
374.0, +5.657e-006
376.0, +5.661e-006
378.0, +5.662e-006
380.0, +5.663e-006
382.0, +5.665e-006
384.0, +5.667e-006
386.0, +5.672e-006
388.0, +5.682e-006
390.0, +5.690e-006
392.0, +5.701e-006
394.0, +5.713e-006
396.0, +5.725e-006
398.0, +5.736e-006
400.0, +5.745e-006
402.0, +5.750e-006
404.0, +5.763e-006
406.0, +5.771e-006
408.0, +5.779e-006
410.0, +5.786e-006
412.0, +5.793e-006
414.0, +5.800e-006
416.0, +5.806e-006
418.0, +5.808e-006
420.0, +5.815e-006
422.0, +5.823e-006
424.0, +5.830e-006
426.0, +5.839e-006
428.0, +5.851e-006
430.0, +5.865e-006
432.0, +5.878e-006
434.0, +5.888e-006
436.0, +5.899e-006
438.0, +5.913e-006
440.0, +5.925e-006
442.0, +5.934e-006
444.0, +5.946e-006
446.0, +5.959e-006
448.0, +5.971e-006
450.0, +5.981e-006
452.0, +5.990e-006
454.0, +6.004e-006
456.0, +6.018e-006
458.0, +6.028e-006
460.0, +6.039e-006
462.0, +6.053e-006
464.0, +6.072e-006
466.0, +6.091e-006
468.0, +6.109e-006
470.0, +6.130e-006
472.0, +6.150e-006
474.0, +6.168e-006
476.0, +6.188e-006
478.0, +6.204e-006
480.0, +6.217e-006
482.0, +6.231e-006
484.0, +6.252e-006
486.0, +6.273e-006
488.0, +6.299e-006
490.0, +6.320e-006
492.0, +6.343e-006
494.0, +6.370e-006
496.0, +6.394e-006
498.0, +6.409e-006
500.0, +6.435e-006
502.0, +6.457e-006
504.0, +6.481e-006
506.0, +6.507e-006
508.0, +6.530e-006
510.0, +6.558e-006
512.0, +6.585e-006
514.0, +6.608e-006
516.0, +6.636e-006
518.0, +6.660e-006
520.0, +6.688e-006
522.0, +6.715e-006
524.0, +6.739e-006
526.0, +6.767e-006
528.0, +6.788e-006
530.0, +6.810e-006
532.0, +6.837e-006
534.0, +6.860e-006
536.0, +6.888e-006
538.0, +6.913e-006
540.0, +6.938e-006
542.0, +6.965e-006
544.0, +6.992e-006
546.0, +7.014e-006
548.0, +7.040e-006
550.0, +7.063e-006
552.0, +7.091e-006
554.0, +7.115e-006
556.0, +7.136e-006
558.0, +7.158e-006
560.0, +7.177e-006
562.0, +7.193e-006
564.0, +7.217e-006
566.0, +7.237e-006
568.0, +7.260e-006
570.0, +7.286e-006
572.0, +7.307e-006
574.0, +7.330e-006
576.0, +7.355e-006
578.0, +7.372e-006
580.0, +7.390e-006
582.0, +7.410e-006
584.0, +7.428e-006
586.0, +7.448e-006
588.0, +7.468e-006
590.0, +7.488e-006
592.0, +7.509e-006
594.0, +7.525e-006
596.0, +7.541e-006
598.0, +7.559e-006
600.0, +7.573e-006
602.0, +7.588e-006
604.0, +7.605e-006
606.0, +7.625e-006
608.0, +7.646e-006
610.0, +7.670e-006
612.0, +7.691e-006
614.0, +7.712e-006
616.0, +7.736e-006
618.0, +7.756e-006
620.0, +7.772e-006
622.0, +7.797e-006
624.0, +7.820e-006
626.0, +7.848e-006
628.0, +7.876e-006
630.0, +7.905e-006
632.0, +7.933e-006
634.0, +7.972e-006
636.0, +8.009e-006
638.0, +8.045e-006
640.0, +8.082e-006
642.0, +8.131e-006
644.0, +8.181e-006
646.0, +8.237e-006
648.0, +8.295e-006
650.0, +8.359e-006
652.0, +8.434e-006
654.0, +8.516e-006
656.0, +8.601e-006
658.0, +8.697e-006
660.0, +8.800e-006
662.0, +8.911e-006
664.0, +9.030e-006
666.0, +9.154e-006
668.0, +9.287e-006
670.0, +9.429e-006
672.0, +9.578e-006
674.0, +9.738e-006
676.0, +9.902e-006
678.0, +1.007e-005
680.0, +1.025e-005
682.0, +1.043e-005
684.0, +1.062e-005
686.0, +1.082e-005
688.0, +1.102e-005
690.0, +1.122e-005
692.0, +1.144e-005
694.0, +1.165e-005
696.0, +1.188e-005
698.0, +1.211e-005
700.0, +1.234e-005
702.0, +1.257e-005
704.0, +1.282e-005
706.0, +1.306e-005
708.0, +1.332e-005
710.0, +1.357e-005
712.0, +1.383e-005
714.0, +1.410e-005
716.0, +1.436e-005
718.0, +1.463e-005
720.0, +1.491e-005
722.0, +1.519e-005
724.0, +1.547e-005
726.0, +1.575e-005
728.0, +1.603e-005
730.0, +1.632e-005
732.0, +1.661e-005
734.0, +1.689e-005
736.0, +1.718e-005
738.0, +1.747e-005
740.0, +1.776e-005
742.0, +1.804e-005
744.0, +1.833e-005
746.0, +1.862e-005
748.0, +1.890e-005
750.0, +1.919e-005
752.0, +1.947e-005
754.0, +1.975e-005
756.0, +2.003e-005
758.0, +2.031e-005
760.0, +2.059e-005
762.0, +2.087e-005
764.0, +2.113e-005
766.0, +2.140e-005
768.0, +2.166e-005
770.0, +2.192e-005
772.0, +2.218e-005
774.0, +2.243e-005
776.0, +2.267e-005
778.0, +2.291e-005
780.0, +2.315e-005
782.0, +2.338e-005
784.0, +2.360e-005
786.0, +2.382e-005
788.0, +2.404e-005
790.0, +2.425e-005
792.0, +2.445e-005
794.0, +2.465e-005
796.0, +2.484e-005
798.0, +2.503e-005
800.0, +2.521e-005
802.0, +2.539e-005
804.0, +2.556e-005
806.0, +2.573e-005
808.0, +2.589e-005
810.0, +2.604e-005
812.0, +2.618e-005
814.0, +2.633e-005
816.0, +2.647e-005
818.0, +2.660e-005
820.0, +2.672e-005
822.0, +2.684e-005
824.0, +2.696e-005
826.0, +2.708e-005
828.0, +2.718e-005
830.0, +2.727e-005
832.0, +2.737e-005
834.0, +2.745e-005
836.0, +2.753e-005
838.0, +2.761e-005
840.0, +2.768e-005
842.0, +2.774e-005
844.0, +2.780e-005
846.0, +2.786e-005
848.0, +2.792e-005
850.0, +2.796e-005
852.0, +2.801e-005
854.0, +2.805e-005
856.0, +2.809e-005
858.0, +2.813e-005
860.0, +2.816e-005
862.0, +2.819e-005
864.0, +2.822e-005
866.0, +2.825e-005
868.0, +2.827e-005
870.0, +2.828e-005
872.0, +2.830e-005
874.0, +2.830e-005
876.0, +2.831e-005
878.0, +2.833e-005
880.0, +2.834e-005
882.0, +2.835e-005
884.0, +2.836e-005
886.0, +2.837e-005
888.0, +2.839e-005
890.0, +2.839e-005
892.0, +2.840e-005
894.0, +2.840e-005
896.0, +2.840e-005
898.0, +2.840e-005
900.0, +2.839e-005
902.0, +2.838e-005
904.0, +2.837e-005
906.0, +2.836e-005
908.0, +2.835e-005
910.0, +2.834e-005
912.0, +2.833e-005
914.0, +2.833e-005
916.0, +2.832e-005
918.0, +2.832e-005
920.0, +2.831e-005
922.0, +2.831e-005
924.0, +2.830e-005
926.0, +2.829e-005
928.0, +2.828e-005
930.0, +2.828e-005
932.0, +2.827e-005
934.0, +2.826e-005
936.0, +2.825e-005
938.0, +2.825e-005
940.0, +2.824e-005
942.0, +2.823e-005
944.0, +2.821e-005
946.0, +2.819e-005
948.0, +2.818e-005
950.0, +2.816e-005
952.0, +2.815e-005
954.0, +2.813e-005
956.0, +2.811e-005
958.0, +2.810e-005
960.0, +2.809e-005
962.0, +2.807e-005
964.0, +2.806e-005
966.0, +2.805e-005
968.0, +2.803e-005
970.0, +2.801e-005
972.0, +2.799e-005
974.0, +2.797e-005
976.0, +2.796e-005
978.0, +2.794e-005
980.0, +2.792e-005
982.0, +2.790e-005
984.0, +2.789e-005
986.0, +2.788e-005
988.0, +2.787e-005
990.0, +2.785e-005
992.0, +2.784e-005
994.0, +2.782e-005
996.0, +2.780e-005
998.0, +2.778e-005
1000.0, +2.777e-005
*
**
