# Supplementary material for: DFT and CV data of 4-phenyl-substituted dichloro(bis{2-[1-(phenyl)-1H-1,2,3-triazol-4-yl-κN3]pyridine-κN})iron(II) coordination compounds
Source: Data Brief. 2018 Oct 27;21:1458–71. doi: 10.1016/j.dib.2018.10.085 (PMC6234228; doi:10.1016/j.dib.2018.10.085)
Supplement: Supplementary file 4 — Supplementary material. [file mmc4.zip › Fe_CV_raw_data/FeL4-2/T3.TXT]

Date: 11-Apr-2017
Time: 11:26:07
Label: 
Cyclic Voltammetry

Exp. Conditions:
Init E (mV) = 0
High E (mV) = 0
Low E (mV) = -560
Init P/N = N
V (mV/sec) = 100
Number of Segments = 2
Sample Interval (mV) = 1
Quiet Time (sec) = 2
Sensitivity (A/V) = 1E-5

2 Sets of Data
Total Number of Data Points = 1120
##
Potential (mV), Current (A)

Segment = 1
Negative
Number of Data Points = 560
#
-1.0, +8.119e-007
-2.0, +7.635e-007
-3.0, +7.385e-007
-4.0, +7.154e-007
-5.0, +6.836e-007
-6.0, +6.566e-007
-7.0, +6.396e-007
-8.0, +6.130e-007
-9.0, +5.942e-007
-10.0, +5.733e-007
-11.0, +5.589e-007
-12.0, +5.489e-007
-13.0, +5.349e-007
-14.0, +5.210e-007
-15.0, +5.131e-007
-16.0, +4.926e-007
-17.0, +4.809e-007
-18.0, +4.604e-007
-19.0, +4.421e-007
-20.0, +4.281e-007
-21.0, +4.142e-007
-22.0, +3.959e-007
-23.0, +3.893e-007
-24.0, +3.719e-007
-25.0, +3.645e-007
-26.0, +3.566e-007
-27.0, +3.492e-007
-28.0, +3.361e-007
-29.0, +3.265e-007
-30.0, +3.165e-007
-31.0, +3.108e-007
-32.0, +2.925e-007
-33.0, +2.838e-007
-34.0, +2.646e-007
-35.0, +2.507e-007
-36.0, +2.367e-007
-37.0, +2.228e-007
-38.0, +2.088e-007
-39.0, +2.062e-007
-40.0, +1.883e-007
-41.0, +1.827e-007
-42.0, +1.748e-007
-43.0, +1.678e-007
-44.0, +1.609e-007
-45.0, +1.539e-007
-46.0, +1.465e-007
-47.0, +1.443e-007
-48.0, +1.334e-007
-49.0, +1.269e-007
-50.0, +1.199e-007
-51.0, +1.129e-007
-52.0, +1.038e-007
-53.0, +9.504e-008
-54.0, +7.760e-008
-55.0, +6.801e-008
-56.0, +5.362e-008
-57.0, +3.967e-008
-58.0, +2.572e-008
-59.0, +1.395e-008
-60.0, +2.180e-009
-61.0, -8.719e-010
-62.0, -9.591e-009
-63.0, -1.439e-008
-64.0, -2.223e-008
-65.0, -2.921e-008
-66.0, -3.619e-008
-67.0, -4.316e-008
-68.0, -4.970e-008
-69.0, -5.101e-008
-70.0, -5.842e-008
-71.0, -6.147e-008
-72.0, -7.281e-008
-73.0, -7.935e-008
-74.0, -8.676e-008
-75.0, -9.330e-008
-76.0, -1.042e-007
-77.0, -1.103e-007
-78.0, -1.203e-007
-79.0, -1.229e-007
-80.0, -1.365e-007
-81.0, -1.460e-007
-82.0, -1.600e-007
-83.0, -1.696e-007
-84.0, -1.792e-007
-85.0, -1.862e-007
-86.0, -1.971e-007
-87.0, -1.992e-007
-88.0, -2.101e-007
-89.0, -2.162e-007
-90.0, -2.237e-007
-91.0, -2.302e-007
-92.0, -2.376e-007
-93.0, -2.407e-007
-94.0, -2.468e-007
-95.0, -2.468e-007
-96.0, -2.555e-007
-97.0, -2.585e-007
-98.0, -2.664e-007
-99.0, -2.716e-007
-100.0, -2.786e-007
-101.0, -2.851e-007
-102.0, -2.965e-007
-103.0, -2.991e-007
-104.0, -3.135e-007
-105.0, -3.196e-007
-106.0, -3.278e-007
-107.0, -3.348e-007
-108.0, -3.435e-007
-109.0, -3.479e-007
-110.0, -3.584e-007
-111.0, -3.610e-007
-112.0, -3.741e-007
-113.0, -3.815e-007
-114.0, -3.945e-007
-115.0, -4.050e-007
-116.0, -4.172e-007
-117.0, -4.242e-007
-118.0, -4.320e-007
-119.0, -4.333e-007
-120.0, -4.456e-007
-121.0, -4.464e-007
-122.0, -4.538e-007
-123.0, -4.565e-007
-124.0, -4.634e-007
-125.0, -4.704e-007
-126.0, -4.787e-007
-127.0, -4.800e-007
-128.0, -4.996e-007
-129.0, -5.031e-007
-130.0, -5.188e-007
-131.0, -5.258e-007
-132.0, -5.397e-007
-133.0, -5.524e-007
-134.0, -5.663e-007
-135.0, -5.676e-007
-136.0, -5.855e-007
-137.0, -5.881e-007
-138.0, -6.008e-007
-139.0, -6.064e-007
-140.0, -6.134e-007
-141.0, -6.204e-007
-142.0, -6.274e-007
-143.0, -6.282e-007
-144.0, -6.409e-007
-145.0, -6.422e-007
-146.0, -6.500e-007
-147.0, -6.566e-007
-148.0, -6.635e-007
-149.0, -6.705e-007
-150.0, -6.827e-007
-151.0, -6.862e-007
-152.0, -7.010e-007
-153.0, -7.080e-007
-154.0, -7.159e-007
-155.0, -7.233e-007
-156.0, -7.315e-007
-157.0, -7.350e-007
-158.0, -7.516e-007
-159.0, -7.586e-007
-160.0, -7.738e-007
-161.0, -7.869e-007
-162.0, -8.004e-007
-163.0, -8.131e-007
-164.0, -8.270e-007
-165.0, -8.309e-007
-166.0, -8.440e-007
-167.0, -8.501e-007
-168.0, -8.676e-007
-169.0, -8.776e-007
-170.0, -8.933e-007
-171.0, -9.055e-007
-172.0, -9.247e-007
-173.0, -9.386e-007
-174.0, -9.526e-007
-175.0, -9.565e-007
-176.0, -9.744e-007
-177.0, -9.848e-007
-178.0, -9.988e-007
-179.0, -1.006e-006
-180.0, -1.013e-006
-181.0, -1.022e-006
-182.0, -1.036e-006
-183.0, -1.042e-006
-184.0, -1.058e-006
-185.0, -1.065e-006
-186.0, -1.079e-006
-187.0, -1.093e-006
-188.0, -1.108e-006
-189.0, -1.121e-006
-190.0, -1.136e-006
-191.0, -1.144e-006
-192.0, -1.164e-006
-193.0, -1.177e-006
-194.0, -1.191e-006
-195.0, -1.202e-006
-196.0, -1.215e-006
-197.0, -1.227e-006
-198.0, -1.241e-006
-199.0, -1.248e-006
-200.0, -1.269e-006
-201.0, -1.282e-006
-202.0, -1.303e-006
-203.0, -1.319e-006
-204.0, -1.334e-006
-205.0, -1.351e-006
-206.0, -1.372e-006
-207.0, -1.379e-006
-208.0, -1.398e-006
-209.0, -1.405e-006
-210.0, -1.417e-006
-211.0, -1.430e-006
-212.0, -1.442e-006
-213.0, -1.451e-006
-214.0, -1.465e-006
-215.0, -1.474e-006
-216.0, -1.498e-006
-217.0, -1.513e-006
-218.0, -1.531e-006
-219.0, -1.546e-006
-220.0, -1.565e-006
-221.0, -1.579e-006
-222.0, -1.594e-006
-223.0, -1.598e-006
-224.0, -1.618e-006
-225.0, -1.628e-006
-226.0, -1.646e-006
-227.0, -1.660e-006
-228.0, -1.679e-006
-229.0, -1.699e-006
-230.0, -1.719e-006
-231.0, -1.729e-006
-232.0, -1.750e-006
-233.0, -1.764e-006
-234.0, -1.778e-006
-235.0, -1.787e-006
-236.0, -1.800e-006
-237.0, -1.814e-006
-238.0, -1.831e-006
-239.0, -1.840e-006
-240.0, -1.861e-006
-241.0, -1.875e-006
-242.0, -1.896e-006
-243.0, -1.910e-006
-244.0, -1.928e-006
-245.0, -1.945e-006
-246.0, -1.964e-006
-247.0, -1.973e-006
-248.0, -1.993e-006
-249.0, -2.004e-006
-250.0, -2.019e-006
-251.0, -2.030e-006
-252.0, -2.045e-006
-253.0, -2.061e-006
-254.0, -2.082e-006
-255.0, -2.096e-006
-256.0, -2.119e-006
-257.0, -2.136e-006
-258.0, -2.155e-006
-259.0, -2.169e-006
-260.0, -2.181e-006
-261.0, -2.188e-006
-262.0, -2.201e-006
-263.0, -2.207e-006
-264.0, -2.223e-006
-265.0, -2.230e-006
-266.0, -2.243e-006
-267.0, -2.257e-006
-268.0, -2.272e-006
-269.0, -2.282e-006
-270.0, -2.298e-006
-271.0, -2.306e-006
-272.0, -2.327e-006
-273.0, -2.339e-006
-274.0, -2.353e-006
-275.0, -2.367e-006
-276.0, -2.379e-006
-277.0, -2.386e-006
-278.0, -2.395e-006
-279.0, -2.398e-006
-280.0, -2.410e-006
-281.0, -2.416e-006
-282.0, -2.423e-006
-283.0, -2.430e-006
-284.0, -2.438e-006
-285.0, -2.448e-006
-286.0, -2.459e-006
-287.0, -2.462e-006
-288.0, -2.477e-006
-289.0, -2.488e-006
-290.0, -2.502e-006
-291.0, -2.513e-006
-292.0, -2.522e-006
-293.0, -2.530e-006
-294.0, -2.538e-006
-295.0, -2.538e-006
-296.0, -2.546e-006
-297.0, -2.546e-006
-298.0, -2.547e-006
-299.0, -2.548e-006
-300.0, -2.549e-006
-301.0, -2.554e-006
-302.0, -2.560e-006
-303.0, -2.558e-006
-304.0, -2.565e-006
-305.0, -2.569e-006
-306.0, -2.574e-006
-307.0, -2.580e-006
-308.0, -2.580e-006
-309.0, -2.580e-006
-310.0, -2.584e-006
-311.0, -2.583e-006
-312.0, -2.586e-006
-313.0, -2.587e-006
-314.0, -2.587e-006
-315.0, -2.587e-006
-316.0, -2.588e-006
-317.0, -2.589e-006
-318.0, -2.589e-006
-319.0, -2.588e-006
-320.0, -2.589e-006
-321.0, -2.589e-006
-322.0, -2.589e-006
-323.0, -2.589e-006
-324.0, -2.588e-006
-325.0, -2.588e-006
-326.0, -2.589e-006
-327.0, -2.587e-006
-328.0, -2.587e-006
-329.0, -2.586e-006
-330.0, -2.587e-006
-331.0, -2.584e-006
-332.0, -2.584e-006
-333.0, -2.582e-006
-334.0, -2.582e-006
-335.0, -2.579e-006
-336.0, -2.579e-006
-337.0, -2.577e-006
-338.0, -2.576e-006
-339.0, -2.571e-006
-340.0, -2.568e-006
-341.0, -2.565e-006
-342.0, -2.564e-006
-343.0, -2.558e-006
-344.0, -2.559e-006
-345.0, -2.557e-006
-346.0, -2.555e-006
-347.0, -2.553e-006
-348.0, -2.551e-006
-349.0, -2.548e-006
-350.0, -2.548e-006
-351.0, -2.543e-006
-352.0, -2.548e-006
-353.0, -2.547e-006
-354.0, -2.547e-006
-355.0, -2.547e-006
-356.0, -2.547e-006
-357.0, -2.547e-006
-358.0, -2.547e-006
-359.0, -2.542e-006
-360.0, -2.546e-006
-361.0, -2.546e-006
-362.0, -2.546e-006
-363.0, -2.546e-006
-364.0, -2.546e-006
-365.0, -2.546e-006
-366.0, -2.546e-006
-367.0, -2.542e-006
-368.0, -2.546e-006
-369.0, -2.546e-006
-370.0, -2.546e-006
-371.0, -2.545e-006
-372.0, -2.545e-006
-373.0, -2.545e-006
-374.0, -2.545e-006
-375.0, -2.542e-006
-376.0, -2.543e-006
-377.0, -2.542e-006
-378.0, -2.543e-006
-379.0, -2.543e-006
-380.0, -2.543e-006
-381.0, -2.543e-006
-382.0, -2.543e-006
-383.0, -2.541e-006
-384.0, -2.543e-006
-385.0, -2.543e-006
-386.0, -2.543e-006
-387.0, -2.543e-006
-388.0, -2.543e-006
-389.0, -2.542e-006
-390.0, -2.542e-006
-391.0, -2.540e-006
-392.0, -2.542e-006
-393.0, -2.541e-006
-394.0, -2.542e-006
-395.0, -2.542e-006
-396.0, -2.542e-006
-397.0, -2.542e-006
-398.0, -2.542e-006
-399.0, -2.540e-006
-400.0, -2.542e-006
-401.0, -2.542e-006
-402.0, -2.542e-006
-403.0, -2.542e-006
-404.0, -2.542e-006
-405.0, -2.541e-006
-406.0, -2.542e-006
-407.0, -2.540e-006
-408.0, -2.544e-006
-409.0, -2.544e-006
-410.0, -2.545e-006
-411.0, -2.544e-006
-412.0, -2.545e-006
-413.0, -2.545e-006
-414.0, -2.545e-006
-415.0, -2.541e-006
-416.0, -2.544e-006
-417.0, -2.543e-006
-418.0, -2.544e-006
-419.0, -2.544e-006
-420.0, -2.544e-006
-421.0, -2.544e-006
-422.0, -2.544e-006
-423.0, -2.541e-006
-424.0, -2.545e-006
-425.0, -2.545e-006
-426.0, -2.545e-006
-427.0, -2.545e-006
-428.0, -2.545e-006
-429.0, -2.545e-006
-430.0, -2.545e-006
-431.0, -2.542e-006
-432.0, -2.546e-006
-433.0, -2.546e-006
-434.0, -2.546e-006
-435.0, -2.546e-006
-436.0, -2.546e-006
-437.0, -2.546e-006
-438.0, -2.546e-006
-439.0, -2.542e-006
-440.0, -2.547e-006
-441.0, -2.547e-006
-442.0, -2.547e-006
-443.0, -2.547e-006
-444.0, -2.547e-006
-445.0, -2.548e-006
-446.0, -2.548e-006
-447.0, -2.543e-006
-448.0, -2.548e-006
-449.0, -2.548e-006
-450.0, -2.548e-006
-451.0, -2.548e-006
-452.0, -2.548e-006
-453.0, -2.550e-006
-454.0, -2.551e-006
-455.0, -2.546e-006
-456.0, -2.552e-006
-457.0, -2.553e-006
-458.0, -2.558e-006
-459.0, -2.560e-006
-460.0, -2.559e-006
-461.0, -2.561e-006
-462.0, -2.565e-006
-463.0, -2.563e-006
-464.0, -2.567e-006
-465.0, -2.565e-006
-466.0, -2.568e-006
-467.0, -2.573e-006
-468.0, -2.574e-006
-469.0, -2.574e-006
-470.0, -2.577e-006
-471.0, -2.577e-006
-472.0, -2.580e-006
-473.0, -2.580e-006
-474.0, -2.583e-006
-475.0, -2.585e-006
-476.0, -2.586e-006
-477.0, -2.587e-006
-478.0, -2.588e-006
-479.0, -2.589e-006
-480.0, -2.591e-006
-481.0, -2.591e-006
-482.0, -2.591e-006
-483.0, -2.591e-006
-484.0, -2.591e-006
-485.0, -2.591e-006
-486.0, -2.591e-006
-487.0, -2.591e-006
-488.0, -2.594e-006
-489.0, -2.594e-006
-490.0, -2.594e-006
-491.0, -2.594e-006
-492.0, -2.594e-006
-493.0, -2.594e-006
-494.0, -2.594e-006
-495.0, -2.591e-006
-496.0, -2.596e-006
-497.0, -2.596e-006
-498.0, -2.596e-006
-499.0, -2.596e-006
-500.0, -2.597e-006
-501.0, -2.597e-006
-502.0, -2.597e-006
-503.0, -2.592e-006
-504.0, -2.597e-006
-505.0, -2.598e-006
-506.0, -2.601e-006
-507.0, -2.603e-006
-508.0, -2.603e-006
-509.0, -2.608e-006
-510.0, -2.610e-006
-511.0, -2.608e-006
-512.0, -2.615e-006
-513.0, -2.616e-006
-514.0, -2.619e-006
-515.0, -2.623e-006
-516.0, -2.621e-006
-517.0, -2.625e-006
-518.0, -2.628e-006
-519.0, -2.628e-006
-520.0, -2.634e-006
-521.0, -2.635e-006
-522.0, -2.637e-006
-523.0, -2.641e-006
-524.0, -2.642e-006
-525.0, -2.642e-006
-526.0, -2.642e-006
-527.0, -2.638e-006
-528.0, -2.644e-006
-529.0, -2.644e-006
-530.0, -2.644e-006
-531.0, -2.644e-006
-532.0, -2.644e-006
-533.0, -2.644e-006
-534.0, -2.644e-006
-535.0, -2.640e-006
-536.0, -2.647e-006
-537.0, -2.648e-006
-538.0, -2.651e-006
-539.0, -2.654e-006
-540.0, -2.656e-006
-541.0, -2.661e-006
-542.0, -2.664e-006
-543.0, -2.661e-006
-544.0, -2.671e-006
-545.0, -2.673e-006
-546.0, -2.676e-006
-547.0, -2.680e-006
-548.0, -2.680e-006
-549.0, -2.683e-006
-550.0, -2.686e-006
-551.0, -2.682e-006
-552.0, -2.689e-006
-553.0, -2.691e-006
-554.0, -2.693e-006
-555.0, -2.695e-006
-556.0, -2.695e-006
-557.0, -2.698e-006
-558.0, -2.656e-006
-559.0, -2.635e-006
-560.0, -2.619e-006
*
Segment = 2
Positive
Number of Data Points = 560
#
-559.0, -2.415e-006
-558.0, -2.290e-006
-557.0, -2.215e-006
-556.0, -2.153e-006
-555.0, -2.080e-006
-554.0, -2.029e-006
-553.0, -1.979e-006
-552.0, -1.932e-006
-551.0, -1.897e-006
-550.0, -1.862e-006
-549.0, -1.826e-006
-548.0, -1.796e-006
-547.0, -1.763e-006
-546.0, -1.735e-006
-545.0, -1.707e-006
-544.0, -1.680e-006
-543.0, -1.654e-006
-542.0, -1.624e-006
-541.0, -1.597e-006
-540.0, -1.575e-006
-539.0, -1.548e-006
-538.0, -1.526e-006
-537.0, -1.498e-006
-536.0, -1.475e-006
-535.0, -1.459e-006
-534.0, -1.438e-006
-533.0, -1.419e-006
-532.0, -1.405e-006
-531.0, -1.389e-006
-530.0, -1.373e-006
-529.0, -1.352e-006
-528.0, -1.331e-006
-527.0, -1.311e-006
-526.0, -1.290e-006
-525.0, -1.270e-006
-524.0, -1.252e-006
-523.0, -1.235e-006
-522.0, -1.221e-006
-521.0, -1.205e-006
-520.0, -1.190e-006
-519.0, -1.176e-006
-518.0, -1.156e-006
-517.0, -1.136e-006
-516.0, -1.120e-006
-515.0, -1.104e-006
-514.0, -1.087e-006
-513.0, -1.073e-006
-512.0, -1.059e-006
-511.0, -1.051e-006
-510.0, -1.038e-006
-509.0, -1.025e-006
-508.0, -1.012e-006
-507.0, -1.003e-006
-506.0, -9.957e-007
-505.0, -9.866e-007
-504.0, -9.726e-007
-503.0, -9.626e-007
-502.0, -9.478e-007
-501.0, -9.338e-007
-500.0, -9.195e-007
-499.0, -9.033e-007
-498.0, -8.868e-007
-497.0, -8.728e-007
-496.0, -8.602e-007
-495.0, -8.532e-007
-494.0, -8.418e-007
-493.0, -8.331e-007
-492.0, -8.201e-007
-491.0, -8.057e-007
-490.0, -7.921e-007
-489.0, -7.786e-007
-488.0, -7.647e-007
-487.0, -7.551e-007
-486.0, -7.390e-007
-485.0, -7.294e-007
-484.0, -7.207e-007
-483.0, -7.132e-007
-482.0, -7.045e-007
-481.0, -6.958e-007
-480.0, -6.832e-007
-479.0, -6.740e-007
-478.0, -6.644e-007
-477.0, -6.574e-007
-476.0, -6.505e-007
-475.0, -6.439e-007
-474.0, -6.365e-007
-473.0, -6.317e-007
-472.0, -6.247e-007
-471.0, -6.178e-007
-470.0, -6.090e-007
-469.0, -6.021e-007
-468.0, -5.942e-007
-467.0, -5.868e-007
-466.0, -5.759e-007
-465.0, -5.672e-007
-464.0, -5.541e-007
-463.0, -5.436e-007
-462.0, -5.275e-007
-461.0, -5.153e-007
-460.0, -5.022e-007
-459.0, -4.948e-007
-458.0, -4.826e-007
-457.0, -4.748e-007
-456.0, -4.660e-007
-455.0, -4.613e-007
-454.0, -4.525e-007
-453.0, -4.473e-007
-452.0, -4.390e-007
-451.0, -4.373e-007
-450.0, -4.303e-007
-449.0, -4.225e-007
-448.0, -4.137e-007
-447.0, -4.059e-007
-446.0, -3.915e-007
-445.0, -3.806e-007
-444.0, -3.680e-007
-443.0, -3.610e-007
-442.0, -3.531e-007
-441.0, -3.462e-007
-440.0, -3.353e-007
-439.0, -3.296e-007
-438.0, -3.213e-007
-437.0, -3.143e-007
-436.0, -3.069e-007
-435.0, -3.004e-007
-434.0, -2.899e-007
-433.0, -2.838e-007
-432.0, -2.760e-007
-431.0, -2.694e-007
-430.0, -2.616e-007
-429.0, -2.550e-007
-428.0, -2.485e-007
-427.0, -2.454e-007
-426.0, -2.420e-007
-425.0, -2.372e-007
-424.0, -2.302e-007
-423.0, -2.241e-007
-422.0, -2.158e-007
-421.0, -2.097e-007
-420.0, -2.027e-007
-419.0, -1.971e-007
-418.0, -1.901e-007
-417.0, -1.853e-007
-416.0, -1.774e-007
-415.0, -1.713e-007
-414.0, -1.574e-007
-413.0, -1.474e-007
-412.0, -1.338e-007
-411.0, -1.247e-007
-410.0, -1.155e-007
-409.0, -1.086e-007
-408.0, -9.984e-008
-407.0, -9.678e-008
-406.0, -8.719e-008
-405.0, -8.196e-008
-404.0, -7.499e-008
-403.0, -6.845e-008
-402.0, -6.234e-008
-401.0, -5.755e-008
-400.0, -5.319e-008
-399.0, -5.319e-008
-398.0, -4.491e-008
-397.0, -4.316e-008
-396.0, -3.575e-008
-395.0, -3.052e-008
-394.0, -2.354e-008
-393.0, -1.700e-008
-392.0, -1.003e-008
-391.0, -1.003e-008
-390.0, -8.725e-010
-389.0, -8.725e-010
-388.0, +5.231e-009
-387.0, +5.231e-009
-386.0, +1.395e-008
-385.0, +1.831e-008
-384.0, +3.182e-008
-383.0, +4.011e-008
-382.0, +5.493e-008
-381.0, +6.452e-008
-380.0, +7.847e-008
-379.0, +8.370e-008
-378.0, +9.417e-008
-377.0, +9.635e-008
-376.0, +1.038e-007
-375.0, +1.077e-007
-374.0, +1.147e-007
-373.0, +1.216e-007
-372.0, +1.286e-007
-371.0, +1.347e-007
-370.0, +1.399e-007
-369.0, +1.413e-007
-368.0, +1.447e-007
-367.0, +1.452e-007
-366.0, +1.522e-007
-365.0, +1.539e-007
-364.0, +1.609e-007
-363.0, +1.674e-007
-362.0, +1.744e-007
-361.0, +1.801e-007
-360.0, +1.866e-007
-359.0, +1.866e-007
-358.0, +1.953e-007
-357.0, +1.957e-007
-356.0, +2.014e-007
-355.0, +2.032e-007
-354.0, +2.128e-007
-353.0, +2.197e-007
-352.0, +2.332e-007
-351.0, +2.411e-007
-350.0, +2.550e-007
-349.0, +2.638e-007
-348.0, +2.760e-007
-347.0, +2.808e-007
-346.0, +2.904e-007
-345.0, +2.921e-007
-344.0, +3.013e-007
-343.0, +3.078e-007
-342.0, +3.148e-007
-341.0, +3.217e-007
-340.0, +3.283e-007
-339.0, +3.326e-007
-338.0, +3.387e-007
-337.0, +3.396e-007
-336.0, +3.440e-007
-335.0, +3.457e-007
-334.0, +3.527e-007
-333.0, +3.592e-007
-332.0, +3.662e-007
-331.0, +3.727e-007
-330.0, +3.797e-007
-329.0, +3.823e-007
-328.0, +3.911e-007
-327.0, +3.924e-007
-326.0, +4.054e-007
-325.0, +4.124e-007
-324.0, +4.242e-007
-323.0, +4.360e-007
-322.0, +4.499e-007
-321.0, +4.604e-007
-320.0, +4.730e-007
-319.0, +4.743e-007
-318.0, +4.883e-007
-317.0, +4.926e-007
-316.0, +5.014e-007
-315.0, +5.079e-007
-314.0, +5.149e-007
-313.0, +5.218e-007
-312.0, +5.288e-007
-311.0, +5.288e-007
-310.0, +5.406e-007
-309.0, +5.415e-007
-308.0, +5.484e-007
-307.0, +5.545e-007
-306.0, +5.620e-007
-305.0, +5.689e-007
-304.0, +5.763e-007
-303.0, +5.768e-007
-302.0, +5.929e-007
-301.0, +5.986e-007
-300.0, +6.134e-007
-299.0, +6.239e-007
-298.0, +6.378e-007
-297.0, +6.513e-007
-296.0, +6.679e-007
-295.0, +6.736e-007
-294.0, +6.893e-007
-293.0, +6.962e-007
-292.0, +7.067e-007
-291.0, +7.137e-007
-290.0, +7.224e-007
-289.0, +7.276e-007
-288.0, +7.398e-007
-287.0, +7.459e-007
-286.0, +7.568e-007
-285.0, +7.642e-007
-284.0, +7.778e-007
-283.0, +7.882e-007
-282.0, +8.044e-007
-281.0, +8.148e-007
-280.0, +8.296e-007
-279.0, +8.397e-007
-278.0, +8.597e-007
-277.0, +8.689e-007
-276.0, +8.846e-007
-275.0, +8.950e-007
-274.0, +9.055e-007
-273.0, +9.133e-007
-272.0, +9.269e-007
-271.0, +9.312e-007
-270.0, +9.439e-007
-269.0, +9.508e-007
-268.0, +9.617e-007
-267.0, +9.709e-007
-266.0, +9.901e-007
-265.0, +1.004e-006
-264.0, +1.021e-006
-263.0, +1.035e-006
-262.0, +1.056e-006
-261.0, +1.072e-006
-260.0, +1.092e-006
-259.0, +1.100e-006
-258.0, +1.113e-006
-257.0, +1.125e-006
-256.0, +1.141e-006
-255.0, +1.150e-006
-254.0, +1.167e-006
-253.0, +1.181e-006
-252.0, +1.202e-006
-251.0, +1.216e-006
-250.0, +1.232e-006
-249.0, +1.246e-006
-248.0, +1.265e-006
-247.0, +1.276e-006
-246.0, +1.296e-006
-245.0, +1.305e-006
-244.0, +1.319e-006
-243.0, +1.332e-006
-242.0, +1.349e-006
-241.0, +1.361e-006
-240.0, +1.382e-006
-239.0, +1.394e-006
-238.0, +1.417e-006
-237.0, +1.432e-006
-236.0, +1.453e-006
-235.0, +1.469e-006
-234.0, +1.486e-006
-233.0, +1.494e-006
-232.0, +1.510e-006
-231.0, +1.520e-006
-230.0, +1.541e-006
-229.0, +1.548e-006
-228.0, +1.569e-006
-227.0, +1.589e-006
-226.0, +1.609e-006
-225.0, +1.626e-006
-224.0, +1.647e-006
-223.0, +1.660e-006
-222.0, +1.688e-006
-221.0, +1.696e-006
-220.0, +1.710e-006
-219.0, +1.723e-006
-218.0, +1.736e-006
-217.0, +1.746e-006
-216.0, +1.767e-006
-215.0, +1.780e-006
-214.0, +1.805e-006
-213.0, +1.820e-006
-212.0, +1.841e-006
-211.0, +1.860e-006
-210.0, +1.879e-006
-209.0, +1.887e-006
-208.0, +1.902e-006
-207.0, +1.910e-006
-206.0, +1.930e-006
-205.0, +1.939e-006
-204.0, +1.959e-006
-203.0, +1.977e-006
-202.0, +1.997e-006
-201.0, +2.011e-006
-200.0, +2.031e-006
-199.0, +2.041e-006
-198.0, +2.062e-006
-197.0, +2.070e-006
-196.0, +2.081e-006
-195.0, +2.088e-006
-194.0, +2.102e-006
-193.0, +2.109e-006
-192.0, +2.120e-006
-191.0, +2.126e-006
-190.0, +2.141e-006
-189.0, +2.148e-006
-188.0, +2.165e-006
-187.0, +2.173e-006
-186.0, +2.188e-006
-185.0, +2.201e-006
-184.0, +2.216e-006
-183.0, +2.222e-006
-182.0, +2.242e-006
-181.0, +2.250e-006
-180.0, +2.264e-006
-179.0, +2.270e-006
-178.0, +2.277e-006
-177.0, +2.284e-006
-176.0, +2.291e-006
-175.0, +2.291e-006
-174.0, +2.300e-006
-173.0, +2.302e-006
-172.0, +2.310e-006
-171.0, +2.315e-006
-170.0, +2.325e-006
-169.0, +2.332e-006
-168.0, +2.345e-006
-167.0, +2.346e-006
-166.0, +2.359e-006
-165.0, +2.362e-006
-164.0, +2.370e-006
-163.0, +2.375e-006
-162.0, +2.380e-006
-161.0, +2.381e-006
-160.0, +2.387e-006
-159.0, +2.386e-006
-158.0, +2.394e-006
-157.0, +2.394e-006
-156.0, +2.397e-006
-155.0, +2.397e-006
-154.0, +2.400e-006
-153.0, +2.400e-006
-152.0, +2.404e-006
-151.0, +2.400e-006
-150.0, +2.407e-006
-149.0, +2.405e-006
-148.0, +2.411e-006
-147.0, +2.410e-006
-146.0, +2.414e-006
-145.0, +2.412e-006
-144.0, +2.416e-006
-143.0, +2.410e-006
-142.0, +2.416e-006
-141.0, +2.412e-006
-140.0, +2.417e-006
-139.0, +2.413e-006
-138.0, +2.415e-006
-137.0, +2.412e-006
-136.0, +2.417e-006
-135.0, +2.410e-006
-134.0, +2.416e-006
-133.0, +2.410e-006
-132.0, +2.414e-006
-131.0, +2.410e-006
-130.0, +2.410e-006
-129.0, +2.405e-006
-128.0, +2.407e-006
-127.0, +2.400e-006
-126.0, +2.405e-006
-125.0, +2.401e-006
-124.0, +2.402e-006
-123.0, +2.400e-006
-122.0, +2.400e-006
-121.0, +2.397e-006
-120.0, +2.398e-006
-119.0, +2.393e-006
-118.0, +2.395e-006
-117.0, +2.393e-006
-116.0, +2.394e-006
-115.0, +2.393e-006
-114.0, +2.393e-006
-113.0, +2.392e-006
-112.0, +2.392e-006
-111.0, +2.389e-006
-110.0, +2.390e-006
-109.0, +2.389e-006
-108.0, +2.389e-006
-107.0, +2.389e-006
-106.0, +2.389e-006
-105.0, +2.389e-006
-104.0, +2.389e-006
-103.0, +2.386e-006
-102.0, +2.387e-006
-101.0, +2.386e-006
-100.0, +2.386e-006
-99.0, +2.386e-006
-98.0, +2.386e-006
-97.0, +2.386e-006
-96.0, +2.386e-006
-95.0, +2.386e-006
-94.0, +2.387e-006
-93.0, +2.386e-006
-92.0, +2.387e-006
-91.0, +2.385e-006
-90.0, +2.385e-006
-89.0, +2.384e-006
-88.0, +2.384e-006
-87.0, +2.382e-006
-86.0, +2.383e-006
-85.0, +2.380e-006
-84.0, +2.382e-006
-83.0, +2.380e-006
-82.0, +2.380e-006
-81.0, +2.377e-006
-80.0, +2.378e-006
-79.0, +2.376e-006
-78.0, +2.378e-006
-77.0, +2.375e-006
-76.0, +2.376e-006
-75.0, +2.375e-006
-74.0, +2.377e-006
-73.0, +2.375e-006
-72.0, +2.376e-006
-71.0, +2.374e-006
-70.0, +2.377e-006
-69.0, +2.376e-006
-68.0, +2.378e-006
-67.0, +2.378e-006
-66.0, +2.380e-006
-65.0, +2.379e-006
-64.0, +2.381e-006
-63.0, +2.380e-006
-62.0, +2.383e-006
-61.0, +2.382e-006
-60.0, +2.383e-006
-59.0, +2.383e-006
-58.0, +2.384e-006
-57.0, +2.384e-006
-56.0, +2.385e-006
-55.0, +2.384e-006
-54.0, +2.386e-006
-53.0, +2.386e-006
-52.0, +2.387e-006
-51.0, +2.387e-006
-50.0, +2.387e-006
-49.0, +2.387e-006
-48.0, +2.387e-006
-47.0, +2.387e-006
-46.0, +2.387e-006
-45.0, +2.387e-006
-44.0, +2.388e-006
-43.0, +2.389e-006
-42.0, +2.389e-006
-41.0, +2.389e-006
-40.0, +2.390e-006
-39.0, +2.390e-006
-38.0, +2.391e-006
-37.0, +2.391e-006
-36.0, +2.391e-006
-35.0, +2.391e-006
-34.0, +2.392e-006
-33.0, +2.392e-006
-32.0, +2.393e-006
-31.0, +2.391e-006
-30.0, +2.396e-006
-29.0, +2.397e-006
-28.0, +2.398e-006
-27.0, +2.398e-006
-26.0, +2.400e-006
-25.0, +2.402e-006
-24.0, +2.406e-006
-23.0, +2.404e-006
-22.0, +2.410e-006
-21.0, +2.414e-006
-20.0, +2.420e-006
-19.0, +2.422e-006
-18.0, +2.426e-006
-17.0, +2.429e-006
-16.0, +2.432e-006
-15.0, +2.432e-006
-14.0, +2.434e-006
-13.0, +2.435e-006
-12.0, +2.437e-006
-11.0, +2.438e-006
-10.0, +2.438e-006
-9.0, +2.438e-006
-8.0, +2.439e-006
-7.0, +2.439e-006
-6.0, +2.443e-006
-5.0, +2.443e-006
-4.0, +2.444e-006
-3.0, +2.444e-006
-2.0, +2.446e-006
-1.0, +2.447e-006
0.0, +2.438e-006
*
**
