# Supplementary material for: DFT and CV data of 4-phenyl-substituted dichloro(bis{2-[1-(phenyl)-1H-1,2,3-triazol-4-yl-κN3]pyridine-κN})iron(II) coordination compounds
Source: Data Brief. 2018 Oct 27;21:1458–71. doi: 10.1016/j.dib.2018.10.085 (PMC6234228; doi:10.1016/j.dib.2018.10.085)
Supplement: Supplementary file 4 — Supplementary material. [file mmc4.zip › Fe_CV_raw_data/FeL4-2/T4.TXT]

Date: 11-Apr-2017
Time: 11:27:26
Label: 
Cyclic Voltammetry

Exp. Conditions:
Init E (mV) = 0
High E (mV) = 0
Low E (mV) = -500
Init P/N = N
V (mV/sec) = 100
Number of Segments = 2
Sample Interval (mV) = 1
Quiet Time (sec) = 10
Sensitivity (A/V) = 1E-5

2 Sets of Data
Total Number of Data Points = 1000
##
Potential (mV), Current (A)

Segment = 1
Negative
Number of Data Points = 500
#
-1.0, +4.856e-007
-2.0, +4.307e-007
-3.0, +4.047e-007
-4.0, +3.863e-007
-5.0, +3.649e-007
-6.0, +3.444e-007
-7.0, +3.335e-007
-8.0, +3.100e-007
-9.0, +3.017e-007
-10.0, +2.864e-007
-11.0, +2.677e-007
-12.0, +2.472e-007
-13.0, +2.324e-007
-14.0, +2.184e-007
-15.0, +2.136e-007
-16.0, +1.936e-007
-17.0, +1.809e-007
-18.0, +1.722e-007
-19.0, +1.652e-007
-20.0, +1.583e-007
-21.0, +1.508e-007
-22.0, +1.426e-007
-23.0, +1.391e-007
-24.0, +1.299e-007
-25.0, +1.225e-007
-26.0, +1.151e-007
-27.0, +1.077e-007
-28.0, +9.984e-008
-29.0, +8.850e-008
-30.0, +7.063e-008
-31.0, +5.842e-008
-32.0, +4.403e-008
-33.0, +3.052e-008
-34.0, +1.700e-008
-35.0, +4.360e-009
-36.0, -3.488e-009
-37.0, -8.719e-009
-38.0, -1.308e-008
-39.0, -1.962e-008
-40.0, -2.703e-008
-41.0, -3.401e-008
-42.0, -4.142e-008
-43.0, -4.839e-008
-44.0, -5.014e-008
-45.0, -5.580e-008
-46.0, -5.929e-008
-47.0, -6.452e-008
-48.0, -7.586e-008
-49.0, -8.240e-008
-50.0, -8.981e-008
-51.0, -9.853e-008
-52.0, -1.068e-007
-53.0, -1.168e-007
-54.0, -1.251e-007
-55.0, -1.299e-007
-56.0, -1.439e-007
-57.0, -1.556e-007
-58.0, -1.674e-007
-59.0, -1.770e-007
-60.0, -1.844e-007
-61.0, -1.927e-007
-62.0, -1.988e-007
-63.0, -2.036e-007
-64.0, -2.119e-007
-65.0, -2.189e-007
-66.0, -2.258e-007
-67.0, -2.328e-007
-68.0, -2.385e-007
-69.0, -2.441e-007
-70.0, -2.463e-007
-71.0, -2.494e-007
-72.0, -2.559e-007
-73.0, -2.607e-007
-74.0, -2.668e-007
-75.0, -2.734e-007
-76.0, -2.799e-007
-77.0, -2.877e-007
-78.0, -2.925e-007
-79.0, -2.969e-007
-80.0, -3.065e-007
-81.0, -3.139e-007
-82.0, -3.213e-007
-83.0, -3.287e-007
-84.0, -3.348e-007
-85.0, -3.440e-007
-86.0, -3.496e-007
-87.0, -3.540e-007
-88.0, -3.640e-007
-89.0, -3.710e-007
-90.0, -3.780e-007
-91.0, -3.867e-007
-92.0, -3.928e-007
-93.0, -4.046e-007
-94.0, -4.137e-007
-95.0, -4.181e-007
-96.0, -4.259e-007
-97.0, -4.329e-007
-98.0, -4.381e-007
-99.0, -4.434e-007
-100.0, -4.438e-007
-101.0, -4.464e-007
-102.0, -4.469e-007
-103.0, -4.517e-007
-104.0, -4.621e-007
-105.0, -4.687e-007
-106.0, -4.756e-007
-107.0, -4.844e-007
-108.0, -4.887e-007
-109.0, -5.018e-007
-110.0, -5.088e-007
-111.0, -5.131e-007
-112.0, -5.266e-007
-113.0, -5.389e-007
-114.0, -5.498e-007
-115.0, -5.633e-007
-116.0, -5.707e-007
-117.0, -5.790e-007
-118.0, -5.851e-007
-119.0, -5.859e-007
-120.0, -5.938e-007
-121.0, -5.986e-007
-122.0, -6.038e-007
-123.0, -6.108e-007
-124.0, -6.178e-007
-125.0, -6.247e-007
-126.0, -6.317e-007
-127.0, -6.326e-007
-128.0, -6.404e-007
-129.0, -6.444e-007
-130.0, -6.470e-007
-131.0, -6.531e-007
-132.0, -6.583e-007
-133.0, -6.653e-007
-134.0, -6.723e-007
-135.0, -6.753e-007
-136.0, -6.862e-007
-137.0, -6.967e-007
-138.0, -7.041e-007
-139.0, -7.128e-007
-140.0, -7.198e-007
-141.0, -7.272e-007
-142.0, -7.337e-007
-143.0, -7.390e-007
-144.0, -7.516e-007
-145.0, -7.590e-007
-146.0, -7.712e-007
-147.0, -7.839e-007
-148.0, -7.974e-007
-149.0, -8.109e-007
-150.0, -8.209e-007
-151.0, -8.240e-007
-152.0, -8.366e-007
-153.0, -8.436e-007
-154.0, -8.501e-007
-155.0, -8.571e-007
-156.0, -8.641e-007
-157.0, -8.759e-007
-158.0, -8.846e-007
-159.0, -8.929e-007
-160.0, -9.072e-007
-161.0, -9.216e-007
-162.0, -9.343e-007
-163.0, -9.482e-007
-164.0, -9.574e-007
-165.0, -9.722e-007
-166.0, -9.809e-007
-167.0, -9.892e-007
-168.0, -9.975e-007
-169.0, -1.006e-006
-170.0, -1.013e-006
-171.0, -1.022e-006
-172.0, -1.025e-006
-173.0, -1.038e-006
-174.0, -1.045e-006
-175.0, -1.053e-006
-176.0, -1.068e-006
-177.0, -1.081e-006
-178.0, -1.093e-006
-179.0, -1.112e-006
-180.0, -1.120e-006
-181.0, -1.134e-006
-182.0, -1.146e-006
-183.0, -1.158e-006
-184.0, -1.171e-006
-185.0, -1.185e-006
-186.0, -1.195e-006
-187.0, -1.208e-006
-188.0, -1.215e-006
-189.0, -1.229e-006
-190.0, -1.237e-006
-191.0, -1.247e-006
-192.0, -1.264e-006
-193.0, -1.280e-006
-194.0, -1.297e-006
-195.0, -1.317e-006
-196.0, -1.331e-006
-197.0, -1.348e-006
-198.0, -1.361e-006
-199.0, -1.372e-006
-200.0, -1.383e-006
-201.0, -1.394e-006
-202.0, -1.401e-006
-203.0, -1.413e-006
-204.0, -1.421e-006
-205.0, -1.434e-006
-206.0, -1.441e-006
-207.0, -1.454e-006
-208.0, -1.472e-006
-209.0, -1.488e-006
-210.0, -1.499e-006
-211.0, -1.518e-006
-212.0, -1.532e-006
-213.0, -1.552e-006
-214.0, -1.566e-006
-215.0, -1.576e-006
-216.0, -1.590e-006
-217.0, -1.607e-006
-218.0, -1.617e-006
-219.0, -1.631e-006
-220.0, -1.639e-006
-221.0, -1.654e-006
-222.0, -1.668e-006
-223.0, -1.685e-006
-224.0, -1.702e-006
-225.0, -1.719e-006
-226.0, -1.733e-006
-227.0, -1.754e-006
-228.0, -1.767e-006
-229.0, -1.781e-006
-230.0, -1.789e-006
-231.0, -1.801e-006
-232.0, -1.817e-006
-233.0, -1.831e-006
-234.0, -1.838e-006
-235.0, -1.852e-006
-236.0, -1.865e-006
-237.0, -1.883e-006
-238.0, -1.895e-006
-239.0, -1.909e-006
-240.0, -1.929e-006
-241.0, -1.950e-006
-242.0, -1.964e-006
-243.0, -1.978e-006
-244.0, -1.988e-006
-245.0, -2.005e-006
-246.0, -2.015e-006
-247.0, -2.025e-006
-248.0, -2.040e-006
-249.0, -2.056e-006
-250.0, -2.071e-006
-251.0, -2.092e-006
-252.0, -2.107e-006
-253.0, -2.124e-006
-254.0, -2.136e-006
-255.0, -2.148e-006
-256.0, -2.160e-006
-257.0, -2.172e-006
-258.0, -2.179e-006
-259.0, -2.190e-006
-260.0, -2.196e-006
-261.0, -2.210e-006
-262.0, -2.219e-006
-263.0, -2.230e-006
-264.0, -2.243e-006
-265.0, -2.258e-006
-266.0, -2.269e-006
-267.0, -2.285e-006
-268.0, -2.292e-006
-269.0, -2.308e-006
-270.0, -2.318e-006
-271.0, -2.331e-006
-272.0, -2.345e-006
-273.0, -2.358e-006
-274.0, -2.369e-006
-275.0, -2.383e-006
-276.0, -2.388e-006
-277.0, -2.400e-006
-278.0, -2.402e-006
-279.0, -2.409e-006
-280.0, -2.417e-006
-281.0, -2.424e-006
-282.0, -2.431e-006
-283.0, -2.442e-006
-284.0, -2.443e-006
-285.0, -2.458e-006
-286.0, -2.461e-006
-287.0, -2.472e-006
-288.0, -2.484e-006
-289.0, -2.499e-006
-290.0, -2.504e-006
-291.0, -2.518e-006
-292.0, -2.521e-006
-293.0, -2.532e-006
-294.0, -2.534e-006
-295.0, -2.536e-006
-296.0, -2.539e-006
-297.0, -2.543e-006
-298.0, -2.543e-006
-299.0, -2.549e-006
-300.0, -2.549e-006
-301.0, -2.553e-006
-302.0, -2.552e-006
-303.0, -2.554e-006
-304.0, -2.560e-006
-305.0, -2.565e-006
-306.0, -2.562e-006
-307.0, -2.568e-006
-308.0, -2.564e-006
-309.0, -2.570e-006
-310.0, -2.564e-006
-311.0, -2.566e-006
-312.0, -2.567e-006
-313.0, -2.573e-006
-314.0, -2.567e-006
-315.0, -2.571e-006
-316.0, -2.566e-006
-317.0, -2.572e-006
-318.0, -2.565e-006
-319.0, -2.565e-006
-320.0, -2.564e-006
-321.0, -2.569e-006
-322.0, -2.563e-006
-323.0, -2.567e-006
-324.0, -2.560e-006
-325.0, -2.565e-006
-326.0, -2.560e-006
-327.0, -2.557e-006
-328.0, -2.556e-006
-329.0, -2.556e-006
-330.0, -2.553e-006
-331.0, -2.553e-006
-332.0, -2.548e-006
-333.0, -2.548e-006
-334.0, -2.545e-006
-335.0, -2.541e-006
-336.0, -2.541e-006
-337.0, -2.541e-006
-338.0, -2.539e-006
-339.0, -2.539e-006
-340.0, -2.534e-006
-341.0, -2.534e-006
-342.0, -2.528e-006
-343.0, -2.528e-006
-344.0, -2.526e-006
-345.0, -2.526e-006
-346.0, -2.519e-006
-347.0, -2.522e-006
-348.0, -2.512e-006
-349.0, -2.516e-006
-350.0, -2.505e-006
-351.0, -2.501e-006
-352.0, -2.500e-006
-353.0, -2.500e-006
-354.0, -2.488e-006
-355.0, -2.492e-006
-356.0, -2.479e-006
-357.0, -2.483e-006
-358.0, -2.475e-006
-359.0, -2.468e-006
-360.0, -2.466e-006
-361.0, -2.469e-006
-362.0, -2.463e-006
-363.0, -2.466e-006
-364.0, -2.459e-006
-365.0, -2.461e-006
-366.0, -2.457e-006
-367.0, -2.453e-006
-368.0, -2.450e-006
-369.0, -2.450e-006
-370.0, -2.445e-006
-371.0, -2.446e-006
-372.0, -2.438e-006
-373.0, -2.438e-006
-374.0, -2.432e-006
-375.0, -2.431e-006
-376.0, -2.430e-006
-377.0, -2.431e-006
-378.0, -2.425e-006
-379.0, -2.430e-006
-380.0, -2.423e-006
-381.0, -2.427e-006
-382.0, -2.420e-006
-383.0, -2.418e-006
-384.0, -2.417e-006
-385.0, -2.417e-006
-386.0, -2.411e-006
-387.0, -2.413e-006
-388.0, -2.407e-006
-389.0, -2.409e-006
-390.0, -2.405e-006
-391.0, -2.401e-006
-392.0, -2.404e-006
-393.0, -2.405e-006
-394.0, -2.403e-006
-395.0, -2.404e-006
-396.0, -2.402e-006
-397.0, -2.403e-006
-398.0, -2.401e-006
-399.0, -2.397e-006
-400.0, -2.399e-006
-401.0, -2.399e-006
-402.0, -2.397e-006
-403.0, -2.398e-006
-404.0, -2.397e-006
-405.0, -2.398e-006
-406.0, -2.398e-006
-407.0, -2.396e-006
-408.0, -2.397e-006
-409.0, -2.398e-006
-410.0, -2.397e-006
-411.0, -2.397e-006
-412.0, -2.397e-006
-413.0, -2.397e-006
-414.0, -2.397e-006
-415.0, -2.396e-006
-416.0, -2.396e-006
-417.0, -2.396e-006
-418.0, -2.396e-006
-419.0, -2.396e-006
-420.0, -2.395e-006
-421.0, -2.395e-006
-422.0, -2.394e-006
-423.0, -2.394e-006
-424.0, -2.394e-006
-425.0, -2.394e-006
-426.0, -2.393e-006
-427.0, -2.394e-006
-428.0, -2.392e-006
-429.0, -2.392e-006
-430.0, -2.391e-006
-431.0, -2.391e-006
-432.0, -2.391e-006
-433.0, -2.391e-006
-434.0, -2.390e-006
-435.0, -2.393e-006
-436.0, -2.391e-006
-437.0, -2.393e-006
-438.0, -2.390e-006
-439.0, -2.390e-006
-440.0, -2.390e-006
-441.0, -2.391e-006
-442.0, -2.390e-006
-443.0, -2.392e-006
-444.0, -2.390e-006
-445.0, -2.393e-006
-446.0, -2.393e-006
-447.0, -2.393e-006
-448.0, -2.392e-006
-449.0, -2.392e-006
-450.0, -2.391e-006
-451.0, -2.393e-006
-452.0, -2.389e-006
-453.0, -2.390e-006
-454.0, -2.389e-006
-455.0, -2.390e-006
-456.0, -2.389e-006
-457.0, -2.390e-006
-458.0, -2.390e-006
-459.0, -2.393e-006
-460.0, -2.392e-006
-461.0, -2.393e-006
-462.0, -2.393e-006
-463.0, -2.393e-006
-464.0, -2.393e-006
-465.0, -2.393e-006
-466.0, -2.391e-006
-467.0, -2.392e-006
-468.0, -2.392e-006
-469.0, -2.393e-006
-470.0, -2.393e-006
-471.0, -2.393e-006
-472.0, -2.394e-006
-473.0, -2.396e-006
-474.0, -2.396e-006
-475.0, -2.396e-006
-476.0, -2.396e-006
-477.0, -2.396e-006
-478.0, -2.396e-006
-479.0, -2.396e-006
-480.0, -2.396e-006
-481.0, -2.396e-006
-482.0, -2.396e-006
-483.0, -2.396e-006
-484.0, -2.396e-006
-485.0, -2.396e-006
-486.0, -2.396e-006
-487.0, -2.395e-006
-488.0, -2.398e-006
-489.0, -2.398e-006
-490.0, -2.398e-006
-491.0, -2.398e-006
-492.0, -2.398e-006
-493.0, -2.398e-006
-494.0, -2.398e-006
-495.0, -2.396e-006
-496.0, -2.399e-006
-497.0, -2.399e-006
-498.0, -2.355e-006
-499.0, -2.339e-006
-500.0, -2.324e-006
*
Segment = 2
Positive
Number of Data Points = 500
#
-499.0, -2.118e-006
-498.0, -1.991e-006
-497.0, -1.929e-006
-496.0, -1.874e-006
-495.0, -1.809e-006
-494.0, -1.756e-006
-493.0, -1.716e-006
-492.0, -1.678e-006
-491.0, -1.641e-006
-490.0, -1.606e-006
-489.0, -1.572e-006
-488.0, -1.542e-006
-487.0, -1.514e-006
-486.0, -1.486e-006
-485.0, -1.463e-006
-484.0, -1.437e-006
-483.0, -1.416e-006
-482.0, -1.398e-006
-481.0, -1.375e-006
-480.0, -1.354e-006
-479.0, -1.332e-006
-478.0, -1.306e-006
-477.0, -1.285e-006
-476.0, -1.263e-006
-475.0, -1.243e-006
-474.0, -1.225e-006
-473.0, -1.208e-006
-472.0, -1.189e-006
-471.0, -1.173e-006
-470.0, -1.152e-006
-469.0, -1.132e-006
-468.0, -1.112e-006
-467.0, -1.091e-006
-466.0, -1.072e-006
-465.0, -1.059e-006
-464.0, -1.044e-006
-463.0, -1.031e-006
-462.0, -1.016e-006
-461.0, -1.005e-006
-460.0, -9.962e-007
-459.0, -9.831e-007
-458.0, -9.674e-007
-457.0, -9.495e-007
-456.0, -9.347e-007
-455.0, -9.199e-007
-454.0, -8.990e-007
-453.0, -8.807e-007
-452.0, -8.658e-007
-451.0, -8.536e-007
-450.0, -8.458e-007
-449.0, -8.357e-007
-448.0, -8.205e-007
-447.0, -8.070e-007
-446.0, -7.926e-007
-445.0, -7.786e-007
-444.0, -7.642e-007
-443.0, -7.494e-007
-442.0, -7.324e-007
-441.0, -7.215e-007
-440.0, -7.141e-007
-439.0, -7.063e-007
-438.0, -6.923e-007
-437.0, -6.792e-007
-436.0, -6.666e-007
-435.0, -6.587e-007
-434.0, -6.513e-007
-433.0, -6.426e-007
-432.0, -6.317e-007
-431.0, -6.260e-007
-430.0, -6.186e-007
-429.0, -6.117e-007
-428.0, -6.042e-007
-427.0, -5.964e-007
-426.0, -5.872e-007
-425.0, -5.785e-007
-424.0, -5.663e-007
-423.0, -5.545e-007
-422.0, -5.393e-007
-421.0, -5.258e-007
-420.0, -5.105e-007
-419.0, -4.966e-007
-418.0, -4.835e-007
-417.0, -4.735e-007
-416.0, -4.643e-007
-415.0, -4.586e-007
-414.0, -4.504e-007
-413.0, -4.442e-007
-412.0, -4.342e-007
-411.0, -4.264e-007
-410.0, -4.190e-007
-409.0, -4.102e-007
-408.0, -3.976e-007
-407.0, -3.858e-007
-406.0, -3.728e-007
-405.0, -3.653e-007
-404.0, -3.566e-007
-403.0, -3.492e-007
-402.0, -3.392e-007
-401.0, -3.309e-007
-400.0, -3.231e-007
-399.0, -3.161e-007
-398.0, -3.047e-007
-397.0, -2.956e-007
-396.0, -2.829e-007
-395.0, -2.738e-007
-394.0, -2.668e-007
-393.0, -2.598e-007
-392.0, -2.533e-007
-391.0, -2.507e-007
-390.0, -2.424e-007
-389.0, -2.380e-007
-388.0, -2.328e-007
-387.0, -2.258e-007
-386.0, -2.189e-007
-385.0, -2.119e-007
-384.0, -2.040e-007
-383.0, -2.005e-007
-382.0, -1.901e-007
-381.0, -1.831e-007
-380.0, -1.753e-007
-379.0, -1.678e-007
-378.0, -1.574e-007
-377.0, -1.456e-007
-376.0, -1.330e-007
-375.0, -1.264e-007
-374.0, -1.116e-007
-373.0, -1.046e-007
-372.0, -9.242e-008
-371.0, -8.327e-008
-370.0, -7.542e-008
-369.0, -6.845e-008
-368.0, -6.147e-008
-367.0, -6.060e-008
-366.0, -5.188e-008
-365.0, -5.057e-008
-364.0, -4.621e-008
-363.0, -4.272e-008
-362.0, -3.575e-008
-361.0, -2.877e-008
-360.0, -2.180e-008
-359.0, -1.744e-008
-358.0, -1.046e-008
-357.0, -6.540e-009
-356.0, -3.052e-009
-355.0, -3.052e-009
-354.0, +3.923e-009
-353.0, +1.221e-008
-352.0, +2.485e-008
-351.0, +3.880e-008
-350.0, +5.319e-008
-349.0, +6.714e-008
-348.0, +8.153e-008
-347.0, +8.894e-008
-346.0, +9.896e-008
-345.0, +1.055e-007
-344.0, +1.116e-007
-343.0, +1.181e-007
-342.0, +1.251e-007
-341.0, +1.317e-007
-340.0, +1.382e-007
-339.0, +1.413e-007
-338.0, +1.452e-007
-337.0, +1.487e-007
-336.0, +1.548e-007
-335.0, +1.613e-007
-334.0, +1.683e-007
-333.0, +1.753e-007
-332.0, +1.818e-007
-331.0, +1.870e-007
-330.0, +1.918e-007
-329.0, +1.949e-007
-328.0, +2.010e-007
-327.0, +2.088e-007
-326.0, +2.228e-007
-325.0, +2.363e-007
-324.0, +2.498e-007
-323.0, +2.633e-007
-322.0, +2.755e-007
-321.0, +2.851e-007
-320.0, +2.943e-007
-319.0, +3.008e-007
-318.0, +3.082e-007
-317.0, +3.152e-007
-316.0, +3.222e-007
-315.0, +3.287e-007
-314.0, +3.353e-007
-313.0, +3.427e-007
-312.0, +3.492e-007
-311.0, +3.562e-007
-310.0, +3.632e-007
-309.0, +3.701e-007
-308.0, +3.775e-007
-307.0, +3.845e-007
-306.0, +3.915e-007
-305.0, +4.002e-007
-304.0, +4.129e-007
-303.0, +4.264e-007
-302.0, +4.408e-007
-301.0, +4.543e-007
-300.0, +4.687e-007
-299.0, +4.822e-007
-298.0, +4.944e-007
-297.0, +5.027e-007
-296.0, +5.101e-007
-295.0, +5.166e-007
-294.0, +5.266e-007
-293.0, +5.349e-007
-292.0, +5.454e-007
-291.0, +5.532e-007
-290.0, +5.602e-007
-289.0, +5.676e-007
-288.0, +5.759e-007
-287.0, +5.838e-007
-286.0, +5.986e-007
-285.0, +6.108e-007
-284.0, +6.247e-007
-283.0, +6.387e-007
-282.0, +6.522e-007
-281.0, +6.683e-007
-280.0, +6.853e-007
-279.0, +6.958e-007
-278.0, +7.054e-007
-277.0, +7.124e-007
-276.0, +7.220e-007
-275.0, +7.355e-007
-274.0, +7.459e-007
-273.0, +7.533e-007
-272.0, +7.638e-007
-271.0, +7.778e-007
-270.0, +7.974e-007
-269.0, +8.153e-007
-268.0, +8.296e-007
-267.0, +8.440e-007
-266.0, +8.619e-007
-265.0, +8.793e-007
-264.0, +8.924e-007
-263.0, +9.007e-007
-262.0, +9.120e-007
-261.0, +9.247e-007
-260.0, +9.382e-007
-259.0, +9.478e-007
-258.0, +9.556e-007
-257.0, +9.674e-007
-256.0, +9.827e-007
-255.0, +9.997e-007
-254.0, +1.016e-006
-253.0, +1.033e-006
-252.0, +1.054e-006
-251.0, +1.074e-006
-250.0, +1.091e-006
-249.0, +1.105e-006
-248.0, +1.117e-006
-247.0, +1.129e-006
-246.0, +1.145e-006
-245.0, +1.159e-006
-244.0, +1.173e-006
-243.0, +1.193e-006
-242.0, +1.212e-006
-241.0, +1.229e-006
-240.0, +1.248e-006
-239.0, +1.264e-006
-238.0, +1.279e-006
-237.0, +1.293e-006
-236.0, +1.305e-006
-235.0, +1.319e-006
-234.0, +1.333e-006
-233.0, +1.346e-006
-232.0, +1.360e-006
-231.0, +1.379e-006
-230.0, +1.399e-006
-229.0, +1.417e-006
-228.0, +1.434e-006
-227.0, +1.455e-006
-226.0, +1.471e-006
-225.0, +1.487e-006
-224.0, +1.500e-006
-223.0, +1.514e-006
-222.0, +1.527e-006
-221.0, +1.539e-006
-220.0, +1.548e-006
-219.0, +1.568e-006
-218.0, +1.588e-006
-217.0, +1.606e-006
-216.0, +1.624e-006
-215.0, +1.644e-006
-214.0, +1.666e-006
-213.0, +1.685e-006
-212.0, +1.695e-006
-211.0, +1.709e-006
-210.0, +1.721e-006
-209.0, +1.732e-006
-208.0, +1.742e-006
-207.0, +1.760e-006
-206.0, +1.781e-006
-205.0, +1.800e-006
-204.0, +1.815e-006
-203.0, +1.836e-006
-202.0, +1.855e-006
-201.0, +1.873e-006
-200.0, +1.882e-006
-199.0, +1.890e-006
-198.0, +1.904e-006
-197.0, +1.917e-006
-196.0, +1.924e-006
-195.0, +1.936e-006
-194.0, +1.947e-006
-193.0, +1.964e-006
-192.0, +1.978e-006
-191.0, +1.992e-006
-190.0, +2.006e-006
-189.0, +2.021e-006
-188.0, +2.031e-006
-187.0, +2.047e-006
-186.0, +2.058e-006
-185.0, +2.070e-006
-184.0, +2.077e-006
-183.0, +2.084e-006
-182.0, +2.095e-006
-181.0, +2.107e-006
-180.0, +2.113e-006
-179.0, +2.120e-006
-178.0, +2.127e-006
-177.0, +2.134e-006
-176.0, +2.141e-006
-175.0, +2.144e-006
-174.0, +2.149e-006
-173.0, +2.157e-006
-172.0, +2.163e-006
-171.0, +2.171e-006
-170.0, +2.179e-006
-169.0, +2.192e-006
-168.0, +2.204e-006
-167.0, +2.214e-006
-166.0, +2.221e-006
-165.0, +2.230e-006
-164.0, +2.235e-006
-163.0, +2.242e-006
-162.0, +2.242e-006
-161.0, +2.247e-006
-160.0, +2.248e-006
-159.0, +2.252e-006
-158.0, +2.258e-006
-157.0, +2.264e-006
-156.0, +2.268e-006
-155.0, +2.275e-006
-154.0, +2.275e-006
-153.0, +2.281e-006
-152.0, +2.284e-006
-151.0, +2.284e-006
-150.0, +2.285e-006
-149.0, +2.288e-006
-148.0, +2.288e-006
-147.0, +2.291e-006
-146.0, +2.291e-006
-145.0, +2.291e-006
-144.0, +2.291e-006
-143.0, +2.291e-006
-142.0, +2.291e-006
-141.0, +2.291e-006
-140.0, +2.291e-006
-139.0, +2.291e-006
-138.0, +2.291e-006
-137.0, +2.292e-006
-136.0, +2.292e-006
-135.0, +2.292e-006
-134.0, +2.292e-006
-133.0, +2.292e-006
-132.0, +2.292e-006
-131.0, +2.292e-006
-130.0, +2.292e-006
-129.0, +2.292e-006
-128.0, +2.292e-006
-127.0, +2.292e-006
-126.0, +2.292e-006
-125.0, +2.292e-006
-124.0, +2.292e-006
-123.0, +2.292e-006
-122.0, +2.292e-006
-121.0, +2.292e-006
-120.0, +2.291e-006
-119.0, +2.291e-006
-118.0, +2.291e-006
-117.0, +2.291e-006
-116.0, +2.290e-006
-115.0, +2.290e-006
-114.0, +2.286e-006
-113.0, +2.286e-006
-112.0, +2.284e-006
-111.0, +2.284e-006
-110.0, +2.284e-006
-109.0, +2.285e-006
-108.0, +2.283e-006
-107.0, +2.287e-006
-106.0, +2.281e-006
-105.0, +2.283e-006
-104.0, +2.279e-006
-103.0, +2.279e-006
-102.0, +2.277e-006
-101.0, +2.278e-006
-100.0, +2.272e-006
-99.0, +2.277e-006
-98.0, +2.271e-006
-97.0, +2.273e-006
-96.0, +2.269e-006
-95.0, +2.270e-006
-94.0, +2.268e-006
-93.0, +2.271e-006
-92.0, +2.266e-006
-91.0, +2.269e-006
-90.0, +2.265e-006
-89.0, +2.268e-006
-88.0, +2.263e-006
-87.0, +2.262e-006
-86.0, +2.260e-006
-85.0, +2.264e-006
-84.0, +2.260e-006
-83.0, +2.264e-006
-82.0, +2.258e-006
-81.0, +2.261e-006
-80.0, +2.259e-006
-79.0, +2.258e-006
-78.0, +2.256e-006
-77.0, +2.259e-006
-76.0, +2.255e-006
-75.0, +2.256e-006
-74.0, +2.254e-006
-73.0, +2.257e-006
-72.0, +2.256e-006
-71.0, +2.256e-006
-70.0, +2.254e-006
-69.0, +2.257e-006
-68.0, +2.257e-006
-67.0, +2.260e-006
-66.0, +2.256e-006
-65.0, +2.260e-006
-64.0, +2.257e-006
-63.0, +2.261e-006
-62.0, +2.261e-006
-61.0, +2.264e-006
-60.0, +2.260e-006
-59.0, +2.265e-006
-58.0, +2.261e-006
-57.0, +2.265e-006
-56.0, +2.260e-006
-55.0, +2.262e-006
-54.0, +2.264e-006
-53.0, +2.270e-006
-52.0, +2.267e-006
-51.0, +2.272e-006
-50.0, +2.269e-006
-49.0, +2.275e-006
-48.0, +2.273e-006
-47.0, +2.274e-006
-46.0, +2.274e-006
-45.0, +2.281e-006
-44.0, +2.277e-006
-43.0, +2.283e-006
-42.0, +2.281e-006
-41.0, +2.285e-006
-40.0, +2.283e-006
-39.0, +2.284e-006
-38.0, +2.284e-006
-37.0, +2.288e-006
-36.0, +2.288e-006
-35.0, +2.290e-006
-34.0, +2.289e-006
-33.0, +2.291e-006
-32.0, +2.291e-006
-31.0, +2.291e-006
-30.0, +2.291e-006
-29.0, +2.291e-006
-28.0, +2.291e-006
-27.0, +2.292e-006
-26.0, +2.292e-006
-25.0, +2.292e-006
-24.0, +2.292e-006
-23.0, +2.292e-006
-22.0, +2.292e-006
-21.0, +2.292e-006
-20.0, +2.292e-006
-19.0, +2.292e-006
-18.0, +2.292e-006
-17.0, +2.294e-006
-16.0, +2.294e-006
-15.0, +2.295e-006
-14.0, +2.296e-006
-13.0, +2.300e-006
-12.0, +2.299e-006
-11.0, +2.303e-006
-10.0, +2.301e-006
-9.0, +2.307e-006
-8.0, +2.308e-006
-7.0, +2.313e-006
-6.0, +2.314e-006
-5.0, +2.322e-006
-4.0, +2.322e-006
-3.0, +2.330e-006
-2.0, +2.335e-006
-1.0, +2.333e-006
0.0, +2.340e-006
*
**
