# Supplementary material for: DFT and CV data of 4-phenyl-substituted dichloro(bis{2-[1-(phenyl)-1H-1,2,3-triazol-4-yl-κN3]pyridine-κN})iron(II) coordination compounds
Source: Data Brief. 2018 Oct 27;21:1458–71. doi: 10.1016/j.dib.2018.10.085 (PMC6234228; doi:10.1016/j.dib.2018.10.085)
Supplement: Supplementary file 4 — Supplementary material. [file mmc4.zip › Fe_CV_raw_data/FeL4-2/T5.TXT]

Date: 11-Apr-2017
Time: 11:28:33
Label: 
Cyclic Voltammetry

Exp. Conditions:
Init E (mV) = 0
High E (mV) = 0
Low E (mV) = -500
Init P/N = N
V (mV/sec) = 100
Number of Segments = 2
Sample Interval (mV) = 1
Quiet Time (sec) = 10
Sensitivity (A/V) = 1E-6

2 Sets of Data
Total Number of Data Points = 1000
##
Potential (mV), Current (A)

Segment = 1
Negative
Number of Data Points = 500
#
-1.0, +5.005e-007
-2.0, +4.554e-007
-3.0, +4.329e-007
-4.0, +4.110e-007
-5.0, +3.858e-007
-6.0, +3.679e-007
-7.0, +3.502e-007
-8.0, +3.345e-007
-9.0, +3.183e-007
-10.0, +3.051e-007
-11.0, +2.904e-007
-12.0, +2.789e-007
-13.0, +2.648e-007
-14.0, +2.532e-007
-15.0, +2.409e-007
-16.0, +2.295e-007
-17.0, +2.164e-007
-18.0, +2.061e-007
-19.0, +1.932e-007
-20.0, +1.833e-007
-21.0, +1.712e-007
-22.0, +1.615e-007
-23.0, +1.506e-007
-24.0, +1.415e-007
-25.0, +1.302e-007
-26.0, +1.217e-007
-27.0, +1.106e-007
-28.0, +1.028e-007
-29.0, +9.164e-008
-30.0, +8.349e-008
-31.0, +7.398e-008
-32.0, +6.596e-008
-33.0, +5.628e-008
-34.0, +4.922e-008
-35.0, +3.924e-008
-36.0, +3.261e-008
-37.0, +2.328e-008
-38.0, +1.569e-008
-39.0, +6.321e-009
-40.0, -1.221e-009
-41.0, -1.090e-008
-42.0, -1.766e-008
-43.0, -2.768e-008
-44.0, -3.448e-008
-45.0, -4.347e-008
-46.0, -4.996e-008
-47.0, -5.846e-008
-48.0, -6.522e-008
-49.0, -7.477e-008
-50.0, -8.061e-008
-51.0, -8.981e-008
-52.0, -9.630e-008
-53.0, -1.050e-007
-54.0, -1.114e-007
-55.0, -1.199e-007
-56.0, -1.260e-007
-57.0, -1.349e-007
-58.0, -1.406e-007
-59.0, -1.494e-007
-60.0, -1.553e-007
-61.0, -1.638e-007
-62.0, -1.694e-007
-63.0, -1.773e-007
-64.0, -1.831e-007
-65.0, -1.914e-007
-66.0, -1.969e-007
-67.0, -2.053e-007
-68.0, -2.107e-007
-69.0, -2.192e-007
-70.0, -2.248e-007
-71.0, -2.330e-007
-72.0, -2.386e-007
-73.0, -2.471e-007
-74.0, -2.522e-007
-75.0, -2.603e-007
-76.0, -2.653e-007
-77.0, -2.736e-007
-78.0, -2.786e-007
-79.0, -2.863e-007
-80.0, -2.910e-007
-81.0, -2.995e-007
-82.0, -3.044e-007
-83.0, -3.127e-007
-84.0, -3.176e-007
-85.0, -3.256e-007
-86.0, -3.306e-007
-87.0, -3.389e-007
-88.0, -3.437e-007
-89.0, -3.520e-007
-90.0, -3.569e-007
-91.0, -3.646e-007
-92.0, -3.691e-007
-93.0, -3.772e-007
-94.0, -3.817e-007
-95.0, -3.898e-007
-96.0, -3.951e-007
-97.0, -4.034e-007
-98.0, -4.084e-007
-99.0, -4.166e-007
-100.0, -4.215e-007
-101.0, -4.298e-007
-102.0, -4.346e-007
-103.0, -4.425e-007
-104.0, -4.472e-007
-105.0, -4.555e-007
-106.0, -4.604e-007
-107.0, -4.687e-007
-108.0, -4.736e-007
-109.0, -4.821e-007
-110.0, -4.864e-007
-111.0, -4.943e-007
-112.0, -4.996e-007
-113.0, -5.079e-007
-114.0, -5.129e-007
-115.0, -5.213e-007
-116.0, -5.257e-007
-117.0, -5.348e-007
-118.0, -5.396e-007
-119.0, -5.483e-007
-120.0, -5.536e-007
-121.0, -5.624e-007
-122.0, -5.675e-007
-123.0, -5.764e-007
-124.0, -5.809e-007
-125.0, -5.900e-007
-126.0, -5.948e-007
-127.0, -6.035e-007
-128.0, -6.089e-007
-129.0, -6.179e-007
-130.0, -6.230e-007
-131.0, -6.324e-007
-132.0, -6.376e-007
-133.0, -6.467e-007
-134.0, -6.521e-007
-135.0, -6.612e-007
-136.0, -6.671e-007
-137.0, -6.771e-007
-138.0, -6.827e-007
-139.0, -6.929e-007
-140.0, -6.985e-007
-141.0, -7.089e-007
-142.0, -7.145e-007
-143.0, -7.241e-007
-144.0, -7.302e-007
-145.0, -7.406e-007
-146.0, -7.469e-007
-147.0, -7.577e-007
-148.0, -7.636e-007
-149.0, -7.744e-007
-150.0, -7.811e-007
-151.0, -7.918e-007
-152.0, -7.986e-007
-153.0, -8.093e-007
-154.0, -8.163e-007
-155.0, -8.279e-007
-156.0, -8.346e-007
-157.0, -8.463e-007
-158.0, -8.532e-007
-159.0, -8.646e-007
-160.0, -8.725e-007
-161.0, -8.841e-007
-162.0, -8.915e-007
-163.0, -9.041e-007
-164.0, -9.112e-007
-165.0, -9.238e-007
-166.0, -9.317e-007
-167.0, -9.437e-007
-168.0, -9.522e-007
-169.0, -9.646e-007
-170.0, -9.727e-007
-171.0, -9.862e-007
-172.0, -9.943e-007
-173.0, -1.007e-006
-174.0, -1.016e-006
-175.0, -1.028e-006
-176.0, -1.038e-006
-177.0, -1.051e-006
-178.0, -1.060e-006
-179.0, -1.074e-006
-180.0, -1.083e-006
-181.0, -1.097e-006
-182.0, -1.106e-006
-183.0, -1.120e-006
-184.0, -1.130e-006
-185.0, -1.145e-006
-186.0, -1.154e-006
-187.0, -1.169e-006
-188.0, -1.179e-006
-189.0, -1.194e-006
-190.0, -1.204e-006
-191.0, -1.219e-006
-192.0, -1.229e-006
-193.0, -1.244e-006
-194.0, -1.254e-006
-195.0, -1.269e-006
-196.0, -1.279e-006
-197.0, -1.295e-006
-198.0, -1.305e-006
-199.0, -1.321e-006
-200.0, -1.332e-006
-201.0, -1.348e-006
-202.0, -1.359e-006
-203.0, -1.376e-006
-204.0, -1.386e-006
-205.0, -1.403e-006
-206.0, -1.414e-006
-207.0, -1.430e-006
-208.0, -1.441e-006
-209.0, -1.457e-006
-210.0, -1.468e-006
-211.0, -1.484e-006
-212.0, -1.495e-006
-213.0, -1.511e-006
-214.0, -1.523e-006
-215.0, -1.539e-006
-216.0, -1.550e-006
-217.0, -1.567e-006
-218.0, -1.579e-006
-219.0, -1.595e-006
-220.0, -1.607e-006
-221.0, -1.624e-006
-222.0, -1.635e-006
-223.0, -1.652e-006
-224.0, -1.664e-006
-225.0, -1.681e-006
-226.0, -1.692e-006
-227.0, -1.710e-006
-228.0, -1.722e-006
-229.0, -1.738e-006
-230.0, -1.750e-006
-231.0, -1.767e-006
-232.0, -1.779e-006
-233.0, -1.796e-006
-234.0, -1.807e-006
-235.0, -1.824e-006
-236.0, -1.836e-006
-237.0, -1.853e-006
-238.0, -1.865e-006
-239.0, -1.882e-006
-240.0, -1.894e-006
-241.0, -1.911e-006
-242.0, -1.923e-006
-243.0, -1.939e-006
-244.0, -1.951e-006
-245.0, -1.968e-006
-246.0, -1.979e-006
-247.0, -1.996e-006
-248.0, -2.007e-006
-249.0, -2.025e-006
-250.0, -2.036e-006
-251.0, -2.053e-006
-252.0, -2.064e-006
-253.0, -2.080e-006
-254.0, -2.091e-006
-255.0, -2.108e-006
-256.0, -2.119e-006
-257.0, -2.135e-006
-258.0, -2.145e-006
-259.0, -2.162e-006
-260.0, -2.172e-006
-261.0, -2.187e-006
-262.0, -2.197e-006
-263.0, -2.213e-006
-264.0, -2.222e-006
-265.0, -2.238e-006
-266.0, -2.248e-006
-267.0, -2.262e-006
-268.0, -2.271e-006
-269.0, -2.286e-006
-270.0, -2.294e-006
-271.0, -2.308e-006
-272.0, -2.316e-006
-273.0, -2.330e-006
-274.0, -2.338e-006
-275.0, -2.351e-006
-276.0, -2.358e-006
-277.0, -2.372e-006
-278.0, -2.379e-006
-279.0, -2.390e-006
-280.0, -2.397e-006
-281.0, -2.409e-006
-282.0, -2.415e-006
-283.0, -2.426e-006
-284.0, -2.432e-006
-285.0, -2.443e-006
-286.0, -2.448e-006
-287.0, -2.458e-006
-288.0, -2.463e-006
-289.0, -2.473e-006
-290.0, -2.476e-006
-291.0, -2.485e-006
-292.0, -2.488e-006
-293.0, -2.496e-006
-294.0, -2.499e-006
-295.0, -2.506e-006
-296.0, -2.509e-006
-297.0, -2.516e-006
-298.0, -2.517e-006
-299.0, -2.524e-006
-300.0, -2.525e-006
-301.0, -2.531e-006
-302.0, -2.531e-006
-303.0, -2.537e-006
-304.0, -2.537e-006
-305.0, -2.543e-006
-306.0, -2.542e-006
-307.0, -2.547e-006
-308.0, -2.546e-006
-309.0, -2.550e-006
-310.0, -2.549e-006
-311.0, -2.553e-006
-312.0, -2.551e-006
-313.0, -2.555e-006
-314.0, -2.553e-006
-315.0, -2.556e-006
-316.0, -2.552e-006
-317.0, -2.555e-006
-318.0, -2.552e-006
-319.0, -2.554e-006
-320.0, -2.551e-006
-321.0, -2.553e-006
-322.0, -2.549e-006
-323.0, -2.552e-006
-324.0, -2.547e-006
-325.0, -2.549e-006
-326.0, -2.544e-006
-327.0, -2.545e-006
-328.0, -2.541e-006
-329.0, -2.542e-006
-330.0, -2.537e-006
-331.0, -2.539e-006
-332.0, -2.534e-006
-333.0, -2.535e-006
-334.0, -2.531e-006
-335.0, -2.531e-006
-336.0, -2.526e-006
-337.0, -2.526e-006
-338.0, -2.521e-006
-339.0, -2.522e-006
-340.0, -2.516e-006
-341.0, -2.517e-006
-342.0, -2.512e-006
-343.0, -2.512e-006
-344.0, -2.507e-006
-345.0, -2.507e-006
-346.0, -2.502e-006
-347.0, -2.502e-006
-348.0, -2.497e-006
-349.0, -2.497e-006
-350.0, -2.493e-006
-351.0, -2.493e-006
-352.0, -2.488e-006
-353.0, -2.488e-006
-354.0, -2.483e-006
-355.0, -2.484e-006
-356.0, -2.478e-006
-357.0, -2.478e-006
-358.0, -2.474e-006
-359.0, -2.474e-006
-360.0, -2.469e-006
-361.0, -2.470e-006
-362.0, -2.464e-006
-363.0, -2.465e-006
-364.0, -2.459e-006
-365.0, -2.459e-006
-366.0, -2.455e-006
-367.0, -2.455e-006
-368.0, -2.450e-006
-369.0, -2.451e-006
-370.0, -2.446e-006
-371.0, -2.447e-006
-372.0, -2.442e-006
-373.0, -2.443e-006
-374.0, -2.439e-006
-375.0, -2.439e-006
-376.0, -2.434e-006
-377.0, -2.436e-006
-378.0, -2.431e-006
-379.0, -2.432e-006
-380.0, -2.427e-006
-381.0, -2.428e-006
-382.0, -2.423e-006
-383.0, -2.424e-006
-384.0, -2.419e-006
-385.0, -2.421e-006
-386.0, -2.417e-006
-387.0, -2.418e-006
-388.0, -2.414e-006
-389.0, -2.415e-006
-390.0, -2.411e-006
-391.0, -2.412e-006
-392.0, -2.408e-006
-393.0, -2.409e-006
-394.0, -2.405e-006
-395.0, -2.405e-006
-396.0, -2.401e-006
-397.0, -2.402e-006
-398.0, -2.399e-006
-399.0, -2.400e-006
-400.0, -2.396e-006
-401.0, -2.398e-006
-402.0, -2.395e-006
-403.0, -2.397e-006
-404.0, -2.393e-006
-405.0, -2.394e-006
-406.0, -2.390e-006
-407.0, -2.394e-006
-408.0, -2.391e-006
-409.0, -2.394e-006
-410.0, -2.390e-006
-411.0, -2.391e-006
-412.0, -2.388e-006
-413.0, -2.390e-006
-414.0, -2.385e-006
-415.0, -2.386e-006
-416.0, -2.381e-006
-417.0, -2.383e-006
-418.0, -2.380e-006
-419.0, -2.382e-006
-420.0, -2.379e-006
-421.0, -2.380e-006
-422.0, -2.377e-006
-423.0, -2.379e-006
-424.0, -2.375e-006
-425.0, -2.377e-006
-426.0, -2.374e-006
-427.0, -2.376e-006
-428.0, -2.373e-006
-429.0, -2.375e-006
-430.0, -2.371e-006
-431.0, -2.374e-006
-432.0, -2.371e-006
-433.0, -2.372e-006
-434.0, -2.369e-006
-435.0, -2.371e-006
-436.0, -2.368e-006
-437.0, -2.369e-006
-438.0, -2.366e-006
-439.0, -2.368e-006
-440.0, -2.365e-006
-441.0, -2.367e-006
-442.0, -2.365e-006
-443.0, -2.367e-006
-444.0, -2.364e-006
-445.0, -2.367e-006
-446.0, -2.364e-006
-447.0, -2.366e-006
-448.0, -2.363e-006
-449.0, -2.365e-006
-450.0, -2.363e-006
-451.0, -2.365e-006
-452.0, -2.362e-006
-453.0, -2.365e-006
-454.0, -2.362e-006
-455.0, -2.364e-006
-456.0, -2.362e-006
-457.0, -2.364e-006
-458.0, -2.362e-006
-459.0, -2.364e-006
-460.0, -2.361e-006
-461.0, -2.364e-006
-462.0, -2.362e-006
-463.0, -2.364e-006
-464.0, -2.362e-006
-465.0, -2.365e-006
-466.0, -2.363e-006
-467.0, -2.365e-006
-468.0, -2.363e-006
-469.0, -2.365e-006
-470.0, -2.363e-006
-471.0, -2.365e-006
-472.0, -2.364e-006
-473.0, -2.366e-006
-474.0, -2.365e-006
-475.0, -2.368e-006
-476.0, -2.366e-006
-477.0, -2.369e-006
-478.0, -2.367e-006
-479.0, -2.369e-006
-480.0, -2.368e-006
-481.0, -2.370e-006
-482.0, -2.369e-006
-483.0, -2.372e-006
-484.0, -2.370e-006
-485.0, -2.373e-006
-486.0, -2.371e-006
-487.0, -2.373e-006
-488.0, -2.372e-006
-489.0, -2.374e-006
-490.0, -2.373e-006
-491.0, -2.376e-006
-492.0, -2.374e-006
-493.0, -2.377e-006
-494.0, -2.375e-006
-495.0, -2.378e-006
-496.0, -2.377e-006
-497.0, -2.379e-006
-498.0, -2.333e-006
-499.0, -2.315e-006
-500.0, -2.300e-006
*
Segment = 2
Positive
Number of Data Points = 500
#
-499.0, -2.090e-006
-498.0, -1.964e-006
-497.0, -1.899e-006
-496.0, -1.843e-006
-495.0, -1.780e-006
-494.0, -1.730e-006
-493.0, -1.691e-006
-492.0, -1.651e-006
-491.0, -1.617e-006
-490.0, -1.582e-006
-489.0, -1.552e-006
-488.0, -1.520e-006
-487.0, -1.493e-006
-486.0, -1.463e-006
-485.0, -1.439e-006
-484.0, -1.411e-006
-483.0, -1.388e-006
-482.0, -1.362e-006
-481.0, -1.341e-006
-480.0, -1.316e-006
-479.0, -1.297e-006
-478.0, -1.273e-006
-477.0, -1.254e-006
-476.0, -1.232e-006
-475.0, -1.214e-006
-474.0, -1.193e-006
-473.0, -1.176e-006
-472.0, -1.156e-006
-471.0, -1.141e-006
-470.0, -1.121e-006
-469.0, -1.105e-006
-468.0, -1.087e-006
-467.0, -1.071e-006
-466.0, -1.053e-006
-465.0, -1.039e-006
-464.0, -1.021e-006
-463.0, -1.007e-006
-462.0, -9.895e-007
-461.0, -9.760e-007
-460.0, -9.593e-007
-459.0, -9.459e-007
-458.0, -9.299e-007
-457.0, -9.176e-007
-456.0, -9.014e-007
-455.0, -8.898e-007
-454.0, -8.737e-007
-453.0, -8.620e-007
-452.0, -8.471e-007
-451.0, -8.354e-007
-450.0, -8.204e-007
-449.0, -8.095e-007
-448.0, -7.947e-007
-447.0, -7.845e-007
-446.0, -7.702e-007
-445.0, -7.594e-007
-444.0, -7.452e-007
-443.0, -7.349e-007
-442.0, -7.214e-007
-441.0, -7.118e-007
-440.0, -6.975e-007
-439.0, -6.880e-007
-438.0, -6.746e-007
-437.0, -6.651e-007
-436.0, -6.522e-007
-435.0, -6.424e-007
-434.0, -6.292e-007
-433.0, -6.205e-007
-432.0, -6.079e-007
-431.0, -5.990e-007
-430.0, -5.868e-007
-429.0, -5.779e-007
-428.0, -5.657e-007
-427.0, -5.573e-007
-426.0, -5.450e-007
-425.0, -5.366e-007
-424.0, -5.247e-007
-423.0, -5.165e-007
-422.0, -5.047e-007
-421.0, -4.965e-007
-420.0, -4.851e-007
-419.0, -4.773e-007
-418.0, -4.654e-007
-417.0, -4.577e-007
-416.0, -4.460e-007
-415.0, -4.383e-007
-414.0, -4.271e-007
-413.0, -4.190e-007
-412.0, -4.054e-007
-411.0, -3.974e-007
-410.0, -3.860e-007
-409.0, -3.783e-007
-408.0, -3.671e-007
-407.0, -3.595e-007
-406.0, -3.484e-007
-405.0, -3.432e-007
-404.0, -3.331e-007
-403.0, -3.258e-007
-402.0, -3.153e-007
-401.0, -3.090e-007
-400.0, -2.986e-007
-399.0, -2.923e-007
-398.0, -2.823e-007
-397.0, -2.755e-007
-396.0, -2.655e-007
-395.0, -2.591e-007
-394.0, -2.483e-007
-393.0, -2.414e-007
-392.0, -2.311e-007
-391.0, -2.243e-007
-390.0, -2.138e-007
-389.0, -2.069e-007
-388.0, -1.968e-007
-387.0, -1.909e-007
-386.0, -1.811e-007
-385.0, -1.752e-007
-384.0, -1.658e-007
-383.0, -1.600e-007
-382.0, -1.510e-007
-381.0, -1.447e-007
-380.0, -1.344e-007
-379.0, -1.284e-007
-378.0, -1.182e-007
-377.0, -1.119e-007
-376.0, -1.023e-007
-375.0, -9.561e-008
-374.0, -8.636e-008
-373.0, -8.070e-008
-372.0, -7.132e-008
-371.0, -6.566e-008
-370.0, -5.620e-008
-369.0, -5.031e-008
-368.0, -4.155e-008
-367.0, -3.557e-008
-366.0, -2.651e-008
-365.0, -2.075e-008
-364.0, -1.151e-008
-363.0, -5.493e-009
-362.0, +3.619e-009
-361.0, +9.897e-009
-360.0, +1.862e-008
-359.0, +2.455e-008
-358.0, +3.361e-008
-357.0, +3.937e-008
-356.0, +4.813e-008
-355.0, +5.393e-008
-354.0, +6.269e-008
-353.0, +6.906e-008
-352.0, +7.821e-008
-351.0, +8.440e-008
-350.0, +9.373e-008
-349.0, +9.962e-008
-348.0, +1.085e-007
-347.0, +1.142e-007
-346.0, +1.229e-007
-345.0, +1.290e-007
-344.0, +1.378e-007
-343.0, +1.437e-007
-342.0, +1.529e-007
-341.0, +1.589e-007
-340.0, +1.679e-007
-339.0, +1.741e-007
-338.0, +1.828e-007
-337.0, +1.892e-007
-336.0, +1.982e-007
-335.0, +2.046e-007
-334.0, +2.144e-007
-333.0, +2.208e-007
-332.0, +2.298e-007
-331.0, +2.363e-007
-330.0, +2.449e-007
-329.0, +2.512e-007
-328.0, +2.601e-007
-327.0, +2.664e-007
-326.0, +2.761e-007
-325.0, +2.831e-007
-324.0, +2.925e-007
-323.0, +3.000e-007
-322.0, +3.089e-007
-321.0, +3.156e-007
-320.0, +3.248e-007
-319.0, +3.311e-007
-318.0, +3.408e-007
-317.0, +3.476e-007
-316.0, +3.569e-007
-315.0, +3.648e-007
-314.0, +3.749e-007
-313.0, +3.827e-007
-312.0, +3.931e-007
-311.0, +4.007e-007
-310.0, +4.114e-007
-309.0, +4.196e-007
-308.0, +4.297e-007
-307.0, +4.379e-007
-306.0, +4.482e-007
-305.0, +4.566e-007
-304.0, +4.673e-007
-303.0, +4.753e-007
-302.0, +4.860e-007
-301.0, +4.946e-007
-300.0, +5.053e-007
-299.0, +5.144e-007
-298.0, +5.250e-007
-297.0, +5.338e-007
-296.0, +5.450e-007
-295.0, +5.539e-007
-294.0, +5.655e-007
-293.0, +5.746e-007
-292.0, +5.858e-007
-291.0, +5.954e-007
-290.0, +6.069e-007
-289.0, +6.162e-007
-288.0, +6.280e-007
-287.0, +6.379e-007
-286.0, +6.504e-007
-285.0, +6.611e-007
-284.0, +6.736e-007
-283.0, +6.844e-007
-282.0, +6.975e-007
-281.0, +7.087e-007
-280.0, +7.217e-007
-279.0, +7.322e-007
-278.0, +7.447e-007
-277.0, +7.561e-007
-276.0, +7.692e-007
-275.0, +7.806e-007
-274.0, +7.939e-007
-273.0, +8.051e-007
-272.0, +8.194e-007
-271.0, +8.320e-007
-270.0, +8.459e-007
-269.0, +8.583e-007
-268.0, +8.723e-007
-267.0, +8.851e-007
-266.0, +8.998e-007
-265.0, +9.125e-007
-264.0, +9.270e-007
-263.0, +9.396e-007
-262.0, +9.541e-007
-261.0, +9.679e-007
-260.0, +9.826e-007
-259.0, +9.959e-007
-258.0, +1.011e-006
-257.0, +1.024e-006
-256.0, +1.040e-006
-255.0, +1.055e-006
-254.0, +1.069e-006
-253.0, +1.084e-006
-252.0, +1.100e-006
-251.0, +1.115e-006
-250.0, +1.130e-006
-249.0, +1.145e-006
-248.0, +1.161e-006
-247.0, +1.176e-006
-246.0, +1.193e-006
-245.0, +1.208e-006
-244.0, +1.224e-006
-243.0, +1.239e-006
-242.0, +1.256e-006
-241.0, +1.272e-006
-240.0, +1.288e-006
-239.0, +1.304e-006
-238.0, +1.320e-006
-237.0, +1.337e-006
-236.0, +1.353e-006
-235.0, +1.370e-006
-234.0, +1.386e-006
-233.0, +1.403e-006
-232.0, +1.419e-006
-231.0, +1.435e-006
-230.0, +1.452e-006
-229.0, +1.469e-006
-228.0, +1.486e-006
-227.0, +1.502e-006
-226.0, +1.519e-006
-225.0, +1.536e-006
-224.0, +1.552e-006
-223.0, +1.568e-006
-222.0, +1.585e-006
-221.0, +1.602e-006
-220.0, +1.618e-006
-219.0, +1.635e-006
-218.0, +1.651e-006
-217.0, +1.668e-006
-216.0, +1.685e-006
-215.0, +1.701e-006
-214.0, +1.717e-006
-213.0, +1.733e-006
-212.0, +1.749e-006
-211.0, +1.765e-006
-210.0, +1.781e-006
-209.0, +1.797e-006
-208.0, +1.812e-006
-207.0, +1.828e-006
-206.0, +1.844e-006
-205.0, +1.859e-006
-204.0, +1.874e-006
-203.0, +1.888e-006
-202.0, +1.903e-006
-201.0, +1.918e-006
-200.0, +1.932e-006
-199.0, +1.946e-006
-198.0, +1.960e-006
-197.0, +1.973e-006
-196.0, +1.987e-006
-195.0, +2.000e-006
-194.0, +2.013e-006
-193.0, +2.026e-006
-192.0, +2.039e-006
-191.0, +2.051e-006
-190.0, +2.063e-006
-189.0, +2.075e-006
-188.0, +2.087e-006
-187.0, +2.098e-006
-186.0, +2.109e-006
-185.0, +2.120e-006
-184.0, +2.131e-006
-183.0, +2.141e-006
-182.0, +2.151e-006
-181.0, +2.161e-006
-180.0, +2.171e-006
-179.0, +2.180e-006
-178.0, +2.188e-006
-177.0, +2.197e-006
-176.0, +2.205e-006
-175.0, +2.213e-006
-174.0, +2.220e-006
-173.0, +2.227e-006
-172.0, +2.234e-006
-171.0, +2.241e-006
-170.0, +2.248e-006
-169.0, +2.255e-006
-168.0, +2.261e-006
-167.0, +2.267e-006
-166.0, +2.273e-006
-165.0, +2.278e-006
-164.0, +2.284e-006
-163.0, +2.289e-006
-162.0, +2.293e-006
-161.0, +2.298e-006
-160.0, +2.302e-006
-159.0, +2.307e-006
-158.0, +2.310e-006
-157.0, +2.314e-006
-156.0, +2.317e-006
-155.0, +2.320e-006
-154.0, +2.322e-006
-153.0, +2.325e-006
-152.0, +2.328e-006
-151.0, +2.330e-006
-150.0, +2.332e-006
-149.0, +2.335e-006
-148.0, +2.336e-006
-147.0, +2.338e-006
-146.0, +2.339e-006
-145.0, +2.340e-006
-144.0, +2.341e-006
-143.0, +2.342e-006
-142.0, +2.343e-006
-141.0, +2.344e-006
-140.0, +2.344e-006
-139.0, +2.345e-006
-138.0, +2.345e-006
-137.0, +2.346e-006
-136.0, +2.346e-006
-135.0, +2.347e-006
-134.0, +2.346e-006
-133.0, +2.346e-006
-132.0, +2.346e-006
-131.0, +2.346e-006
-130.0, +2.345e-006
-129.0, +2.345e-006
-128.0, +2.344e-006
-127.0, +2.344e-006
-126.0, +2.343e-006
-125.0, +2.343e-006
-124.0, +2.342e-006
-123.0, +2.342e-006
-122.0, +2.341e-006
-121.0, +2.341e-006
-120.0, +2.340e-006
-119.0, +2.339e-006
-118.0, +2.339e-006
-117.0, +2.339e-006
-116.0, +2.338e-006
-115.0, +2.337e-006
-114.0, +2.336e-006
-113.0, +2.335e-006
-112.0, +2.334e-006
-111.0, +2.333e-006
-110.0, +2.331e-006
-109.0, +2.331e-006
-108.0, +2.329e-006
-107.0, +2.328e-006
-106.0, +2.327e-006
-105.0, +2.327e-006
-104.0, +2.325e-006
-103.0, +2.325e-006
-102.0, +2.323e-006
-101.0, +2.323e-006
-100.0, +2.322e-006
-99.0, +2.321e-006
-98.0, +2.320e-006
-97.0, +2.320e-006
-96.0, +2.319e-006
-95.0, +2.319e-006
-94.0, +2.318e-006
-93.0, +2.318e-006
-92.0, +2.318e-006
-91.0, +2.317e-006
-90.0, +2.316e-006
-89.0, +2.316e-006
-88.0, +2.315e-006
-87.0, +2.315e-006
-86.0, +2.314e-006
-85.0, +2.314e-006
-84.0, +2.313e-006
-83.0, +2.313e-006
-82.0, +2.312e-006
-81.0, +2.313e-006
-80.0, +2.311e-006
-79.0, +2.312e-006
-78.0, +2.311e-006
-77.0, +2.311e-006
-76.0, +2.310e-006
-75.0, +2.310e-006
-74.0, +2.309e-006
-73.0, +2.310e-006
-72.0, +2.308e-006
-71.0, +2.309e-006
-70.0, +2.309e-006
-69.0, +2.310e-006
-68.0, +2.309e-006
-67.0, +2.310e-006
-66.0, +2.309e-006
-65.0, +2.311e-006
-64.0, +2.310e-006
-63.0, +2.311e-006
-62.0, +2.310e-006
-61.0, +2.311e-006
-60.0, +2.311e-006
-59.0, +2.312e-006
-58.0, +2.311e-006
-57.0, +2.313e-006
-56.0, +2.312e-006
-55.0, +2.313e-006
-54.0, +2.313e-006
-53.0, +2.315e-006
-52.0, +2.315e-006
-51.0, +2.316e-006
-50.0, +2.316e-006
-49.0, +2.317e-006
-48.0, +2.316e-006
-47.0, +2.317e-006
-46.0, +2.317e-006
-45.0, +2.319e-006
-44.0, +2.319e-006
-43.0, +2.320e-006
-42.0, +2.320e-006
-41.0, +2.322e-006
-40.0, +2.322e-006
-39.0, +2.324e-006
-38.0, +2.324e-006
-37.0, +2.326e-006
-36.0, +2.326e-006
-35.0, +2.328e-006
-34.0, +2.329e-006
-33.0, +2.331e-006
-32.0, +2.332e-006
-31.0, +2.334e-006
-30.0, +2.334e-006
-29.0, +2.336e-006
-28.0, +2.337e-006
-27.0, +2.339e-006
-26.0, +2.339e-006
-25.0, +2.341e-006
-24.0, +2.342e-006
-23.0, +2.344e-006
-22.0, +2.345e-006
-21.0, +2.347e-006
-20.0, +2.347e-006
-19.0, +2.350e-006
-18.0, +2.351e-006
-17.0, +2.353e-006
-16.0, +2.354e-006
-15.0, +2.356e-006
-14.0, +2.357e-006
-13.0, +2.359e-006
-12.0, +2.360e-006
-11.0, +2.363e-006
-10.0, +2.363e-006
-9.0, +2.366e-006
-8.0, +2.368e-006
-7.0, +2.370e-006
-6.0, +2.372e-006
-5.0, +2.374e-006
-4.0, +2.375e-006
-3.0, +2.378e-006
-2.0, +2.380e-006
-1.0, +2.380e-006
0.0, +2.383e-006
*
**
