# Supplementary material for: DFT and CV data of 4-phenyl-substituted dichloro(bis{2-[1-(phenyl)-1H-1,2,3-triazol-4-yl-κN3]pyridine-κN})iron(II) coordination compounds
Source: Data Brief. 2018 Oct 27;21:1458–71. doi: 10.1016/j.dib.2018.10.085 (PMC6234228; doi:10.1016/j.dib.2018.10.085)
Supplement: Supplementary file 4 — Supplementary material. [file mmc4.zip › Fe_CV_raw_data/FeL5-2/100_01.TXT]

Date: 31-Mar-2017
Time: 12:30:58
Label: 
Cyclic Voltammetry

Exp. Conditions:
Init E (mV) = 250
High E (mV) = 250
Low E (mV) = -560
Init P/N = N
V (mV/sec) = 100
Number of Segments = 2
Sample Interval (mV) = 1
Quiet Time (sec) = 2
Sensitivity (A/V) = 1E-5

2 Sets of Data
Total Number of Data Points = 1620
##
Potential (mV), Current (A)

Segment = 1
Negative
Number of Data Points = 810
#
249.0, +3.724e-006
248.0, +3.686e-006
247.0, +3.641e-006
246.0, +3.606e-006
245.0, +3.570e-006
244.0, +3.542e-006
243.0, +3.514e-006
242.0, +3.489e-006
241.0, +3.471e-006
240.0, +3.444e-006
239.0, +3.416e-006
238.0, +3.393e-006
237.0, +3.371e-006
236.0, +3.345e-006
235.0, +3.322e-006
234.0, +3.301e-006
233.0, +3.286e-006
232.0, +3.269e-006
231.0, +3.253e-006
230.0, +3.233e-006
229.0, +3.215e-006
228.0, +3.199e-006
227.0, +3.177e-006
226.0, +3.155e-006
225.0, +3.137e-006
224.0, +3.115e-006
223.0, +3.098e-006
222.0, +3.082e-006
221.0, +3.064e-006
220.0, +3.050e-006
219.0, +3.034e-006
218.0, +3.019e-006
217.0, +3.001e-006
216.0, +2.978e-006
215.0, +2.959e-006
214.0, +2.939e-006
213.0, +2.919e-006
212.0, +2.905e-006
211.0, +2.890e-006
210.0, +2.877e-006
209.0, +2.868e-006
208.0, +2.851e-006
207.0, +2.837e-006
206.0, +2.823e-006
205.0, +2.808e-006
204.0, +2.793e-006
203.0, +2.775e-006
202.0, +2.757e-006
201.0, +2.742e-006
200.0, +2.725e-006
199.0, +2.711e-006
198.0, +2.696e-006
197.0, +2.680e-006
196.0, +2.668e-006
195.0, +2.656e-006
194.0, +2.645e-006
193.0, +2.631e-006
192.0, +2.610e-006
191.0, +2.592e-006
190.0, +2.576e-006
189.0, +2.561e-006
188.0, +2.546e-006
187.0, +2.529e-006
186.0, +2.518e-006
185.0, +2.511e-006
184.0, +2.499e-006
183.0, +2.488e-006
182.0, +2.475e-006
181.0, +2.464e-006
180.0, +2.457e-006
179.0, +2.443e-006
178.0, +2.429e-006
177.0, +2.420e-006
176.0, +2.401e-006
175.0, +2.389e-006
174.0, +2.375e-006
173.0, +2.357e-006
172.0, +2.343e-006
171.0, +2.329e-006
170.0, +2.315e-006
169.0, +2.310e-006
168.0, +2.295e-006
167.0, +2.282e-006
166.0, +2.271e-006
165.0, +2.263e-006
164.0, +2.252e-006
163.0, +2.236e-006
162.0, +2.217e-006
161.0, +2.203e-006
160.0, +2.184e-006
159.0, +2.170e-006
158.0, +2.156e-006
157.0, +2.141e-006
156.0, +2.129e-006
155.0, +2.120e-006
154.0, +2.113e-006
153.0, +2.111e-006
152.0, +2.097e-006
151.0, +2.085e-006
150.0, +2.077e-006
149.0, +2.070e-006
148.0, +2.062e-006
147.0, +2.049e-006
146.0, +2.035e-006
145.0, +2.025e-006
144.0, +2.007e-006
143.0, +1.993e-006
142.0, +1.979e-006
141.0, +1.964e-006
140.0, +1.949e-006
139.0, +1.935e-006
138.0, +1.925e-006
137.0, +1.920e-006
136.0, +1.908e-006
135.0, +1.896e-006
134.0, +1.886e-006
133.0, +1.878e-006
132.0, +1.871e-006
131.0, +1.860e-006
130.0, +1.846e-006
129.0, +1.833e-006
128.0, +1.817e-006
127.0, +1.802e-006
126.0, +1.788e-006
125.0, +1.774e-006
124.0, +1.764e-006
123.0, +1.751e-006
122.0, +1.742e-006
121.0, +1.735e-006
120.0, +1.725e-006
119.0, +1.718e-006
118.0, +1.710e-006
117.0, +1.699e-006
116.0, +1.692e-006
115.0, +1.685e-006
114.0, +1.678e-006
113.0, +1.670e-006
112.0, +1.650e-006
111.0, +1.631e-006
110.0, +1.616e-006
109.0, +1.601e-006
108.0, +1.587e-006
107.0, +1.573e-006
106.0, +1.563e-006
105.0, +1.556e-006
104.0, +1.547e-006
103.0, +1.539e-006
102.0, +1.532e-006
101.0, +1.525e-006
100.0, +1.519e-006
99.0, +1.507e-006
98.0, +1.500e-006
97.0, +1.493e-006
96.0, +1.481e-006
95.0, +1.473e-006
94.0, +1.462e-006
93.0, +1.449e-006
92.0, +1.440e-006
91.0, +1.426e-006
90.0, +1.412e-006
89.0, +1.403e-006
88.0, +1.385e-006
87.0, +1.374e-006
86.0, +1.363e-006
85.0, +1.350e-006
84.0, +1.343e-006
83.0, +1.336e-006
82.0, +1.329e-006
81.0, +1.327e-006
80.0, +1.314e-006
79.0, +1.304e-006
78.0, +1.297e-006
77.0, +1.291e-006
76.0, +1.284e-006
75.0, +1.274e-006
74.0, +1.263e-006
73.0, +1.256e-006
72.0, +1.243e-006
71.0, +1.235e-006
70.0, +1.224e-006
69.0, +1.212e-006
68.0, +1.201e-006
67.0, +1.191e-006
66.0, +1.183e-006
65.0, +1.176e-006
64.0, +1.163e-006
63.0, +1.152e-006
62.0, +1.143e-006
61.0, +1.136e-006
60.0, +1.129e-006
59.0, +1.121e-006
58.0, +1.115e-006
57.0, +1.109e-006
56.0, +1.097e-006
55.0, +1.090e-006
54.0, +1.083e-006
53.0, +1.072e-006
52.0, +1.063e-006
51.0, +1.048e-006
50.0, +1.034e-006
49.0, +1.025e-006
48.0, +1.009e-006
47.0, +9.953e-007
46.0, +9.853e-007
45.0, +9.748e-007
44.0, +9.709e-007
43.0, +9.652e-007
42.0, +9.587e-007
41.0, +9.535e-007
40.0, +9.439e-007
39.0, +9.369e-007
38.0, +9.299e-007
37.0, +9.221e-007
36.0, +9.181e-007
35.0, +9.107e-007
34.0, +9.038e-007
33.0, +8.994e-007
32.0, +8.859e-007
31.0, +8.780e-007
30.0, +8.654e-007
29.0, +8.532e-007
28.0, +8.458e-007
27.0, +8.344e-007
26.0, +8.222e-007
25.0, +8.153e-007
24.0, +7.978e-007
23.0, +7.913e-007
22.0, +7.821e-007
21.0, +7.699e-007
20.0, +7.612e-007
19.0, +7.525e-007
18.0, +7.451e-007
17.0, +7.429e-007
16.0, +7.307e-007
15.0, +7.263e-007
14.0, +7.220e-007
13.0, +7.159e-007
12.0, +7.089e-007
11.0, +7.019e-007
10.0, +6.949e-007
9.0, +6.923e-007
8.0, +6.740e-007
7.0, +6.644e-007
6.0, +6.544e-007
5.0, +6.422e-007
4.0, +6.291e-007
3.0, +6.104e-007
2.0, +5.968e-007
1.0, +5.942e-007
0.0, +5.798e-007
-1.0, +5.681e-007
-2.0, +5.598e-007
-3.0, +5.519e-007
-4.0, +5.498e-007
-5.0, +5.432e-007
-6.0, +5.362e-007
-7.0, +5.354e-007
-8.0, +5.284e-007
-9.0, +5.223e-007
-10.0, +5.153e-007
-11.0, +5.083e-007
-12.0, +5.014e-007
-13.0, +4.944e-007
-14.0, +4.861e-007
-15.0, +4.796e-007
-16.0, +4.656e-007
-17.0, +4.565e-007
-18.0, +4.442e-007
-19.0, +4.312e-007
-20.0, +4.172e-007
-21.0, +4.046e-007
-22.0, +3.963e-007
-23.0, +3.941e-007
-24.0, +3.832e-007
-25.0, +3.762e-007
-26.0, +3.693e-007
-27.0, +3.627e-007
-28.0, +3.557e-007
-29.0, +3.488e-007
-30.0, +3.427e-007
-31.0, +3.414e-007
-32.0, +3.331e-007
-33.0, +3.270e-007
-34.0, +3.200e-007
-35.0, +3.130e-007
-36.0, +3.060e-007
-37.0, +2.969e-007
-38.0, +2.882e-007
-39.0, +2.816e-007
-40.0, +2.668e-007
-41.0, +2.550e-007
-42.0, +2.415e-007
-43.0, +2.276e-007
-44.0, +2.158e-007
-45.0, +2.040e-007
-46.0, +1.962e-007
-47.0, +1.936e-007
-48.0, +1.844e-007
-49.0, +1.774e-007
-50.0, +1.705e-007
-51.0, +1.635e-007
-52.0, +1.565e-007
-53.0, +1.495e-007
-54.0, +1.443e-007
-55.0, +1.421e-007
-56.0, +1.351e-007
-57.0, +1.286e-007
-58.0, +1.216e-007
-59.0, +1.147e-007
-60.0, +1.077e-007
-61.0, +9.504e-008
-62.0, +8.545e-008
-63.0, +7.411e-008
-64.0, +5.973e-008
-65.0, +4.578e-008
-66.0, +3.183e-008
-67.0, +1.787e-008
-68.0, +9.592e-009
-69.0, -4.356e-010
-70.0, -3.923e-009
-71.0, -8.719e-009
-72.0, -1.569e-008
-73.0, -2.267e-008
-74.0, -2.965e-008
-75.0, -3.662e-008
-76.0, -4.316e-008
-77.0, -5.101e-008
-78.0, -5.450e-008
-79.0, -6.103e-008
-80.0, -7.237e-008
-81.0, -7.978e-008
-82.0, -8.719e-008
-83.0, -9.984e-008
-84.0, -1.099e-007
-85.0, -1.225e-007
-86.0, -1.308e-007
-87.0, -1.395e-007
-88.0, -1.530e-007
-89.0, -1.665e-007
-90.0, -1.748e-007
-91.0, -1.857e-007
-92.0, -1.931e-007
-93.0, -2.062e-007
-94.0, -2.141e-007
-95.0, -2.210e-007
-96.0, -2.315e-007
-97.0, -2.393e-007
-98.0, -2.454e-007
-99.0, -2.581e-007
-100.0, -2.651e-007
-101.0, -2.747e-007
-102.0, -2.851e-007
-103.0, -2.951e-007
-104.0, -3.113e-007
-105.0, -3.248e-007
-106.0, -3.331e-007
-107.0, -3.453e-007
-108.0, -3.557e-007
-109.0, -3.719e-007
-110.0, -3.832e-007
-111.0, -3.941e-007
-112.0, -4.085e-007
-113.0, -4.220e-007
-114.0, -4.312e-007
-115.0, -4.425e-007
-116.0, -4.482e-007
-117.0, -4.582e-007
-118.0, -4.652e-007
-119.0, -4.778e-007
-120.0, -4.974e-007
-121.0, -5.166e-007
-122.0, -5.341e-007
-123.0, -5.506e-007
-124.0, -5.646e-007
-125.0, -5.842e-007
-126.0, -5.990e-007
-127.0, -6.073e-007
-128.0, -6.186e-007
-129.0, -6.265e-007
-130.0, -6.374e-007
-131.0, -6.513e-007
-132.0, -6.596e-007
-133.0, -6.727e-007
-134.0, -6.862e-007
-135.0, -6.971e-007
-136.0, -7.176e-007
-137.0, -7.333e-007
-138.0, -7.525e-007
-139.0, -7.734e-007
-140.0, -7.882e-007
-141.0, -8.039e-007
-142.0, -8.192e-007
-143.0, -8.327e-007
-144.0, -8.554e-007
-145.0, -8.698e-007
-146.0, -8.837e-007
-147.0, -9.042e-007
-148.0, -9.238e-007
-149.0, -9.482e-007
-150.0, -9.678e-007
-151.0, -9.814e-007
-152.0, -1.002e-006
-153.0, -1.022e-006
-154.0, -1.036e-006
-155.0, -1.053e-006
-156.0, -1.068e-006
-157.0, -1.086e-006
-158.0, -1.106e-006
-159.0, -1.124e-006
-160.0, -1.145e-006
-161.0, -1.166e-006
-162.0, -1.185e-006
-163.0, -1.205e-006
-164.0, -1.223e-006
-165.0, -1.243e-006
-166.0, -1.264e-006
-167.0, -1.285e-006
-168.0, -1.311e-006
-169.0, -1.338e-006
-170.0, -1.360e-006
-171.0, -1.381e-006
-172.0, -1.397e-006
-173.0, -1.416e-006
-174.0, -1.431e-006
-175.0, -1.447e-006
-176.0, -1.468e-006
-177.0, -1.488e-006
-178.0, -1.510e-006
-179.0, -1.537e-006
-180.0, -1.558e-006
-181.0, -1.583e-006
-182.0, -1.603e-006
-183.0, -1.619e-006
-184.0, -1.646e-006
-185.0, -1.672e-006
-186.0, -1.693e-006
-187.0, -1.719e-006
-188.0, -1.743e-006
-189.0, -1.763e-006
-190.0, -1.788e-006
-191.0, -1.804e-006
-192.0, -1.825e-006
-193.0, -1.846e-006
-194.0, -1.867e-006
-195.0, -1.889e-006
-196.0, -1.915e-006
-197.0, -1.939e-006
-198.0, -1.960e-006
-199.0, -1.979e-006
-200.0, -2.009e-006
-201.0, -2.031e-006
-202.0, -2.058e-006
-203.0, -2.080e-006
-204.0, -2.102e-006
-205.0, -2.129e-006
-206.0, -2.152e-006
-207.0, -2.165e-006
-208.0, -2.191e-006
-209.0, -2.208e-006
-210.0, -2.228e-006
-211.0, -2.249e-006
-212.0, -2.268e-006
-213.0, -2.294e-006
-214.0, -2.320e-006
-215.0, -2.337e-006
-216.0, -2.362e-006
-217.0, -2.383e-006
-218.0, -2.405e-006
-219.0, -2.429e-006
-220.0, -2.449e-006
-221.0, -2.471e-006
-222.0, -2.495e-006
-223.0, -2.517e-006
-224.0, -2.542e-006
-225.0, -2.563e-006
-226.0, -2.584e-006
-227.0, -2.604e-006
-228.0, -2.625e-006
-229.0, -2.649e-006
-230.0, -2.670e-006
-231.0, -2.691e-006
-232.0, -2.717e-006
-233.0, -2.737e-006
-234.0, -2.757e-006
-235.0, -2.778e-006
-236.0, -2.793e-006
-237.0, -2.820e-006
-238.0, -2.844e-006
-239.0, -2.865e-006
-240.0, -2.891e-006
-241.0, -2.917e-006
-242.0, -2.938e-006
-243.0, -2.963e-006
-244.0, -2.979e-006
-245.0, -2.997e-006
-246.0, -3.018e-006
-247.0, -3.033e-006
-248.0, -3.058e-006
-249.0, -3.084e-006
-250.0, -3.107e-006
-251.0, -3.128e-006
-252.0, -3.145e-006
-253.0, -3.166e-006
-254.0, -3.187e-006
-255.0, -3.204e-006
-256.0, -3.225e-006
-257.0, -3.246e-006
-258.0, -3.267e-006
-259.0, -3.292e-006
-260.0, -3.313e-006
-261.0, -3.336e-006
-262.0, -3.352e-006
-263.0, -3.367e-006
-264.0, -3.387e-006
-265.0, -3.408e-006
-266.0, -3.424e-006
-267.0, -3.444e-006
-268.0, -3.463e-006
-269.0, -3.488e-006
-270.0, -3.509e-006
-271.0, -3.524e-006
-272.0, -3.543e-006
-273.0, -3.562e-006
-274.0, -3.577e-006
-275.0, -3.595e-006
-276.0, -3.605e-006
-277.0, -3.624e-006
-278.0, -3.644e-006
-279.0, -3.660e-006
-280.0, -3.680e-006
-281.0, -3.696e-006
-282.0, -3.710e-006
-283.0, -3.728e-006
-284.0, -3.737e-006
-285.0, -3.745e-006
-286.0, -3.751e-006
-287.0, -3.755e-006
-288.0, -3.766e-006
-289.0, -3.775e-006
-290.0, -3.782e-006
-291.0, -3.788e-006
-292.0, -3.795e-006
-293.0, -3.803e-006
-294.0, -3.809e-006
-295.0, -3.816e-006
-296.0, -3.824e-006
-297.0, -3.830e-006
-298.0, -3.836e-006
-299.0, -3.843e-006
-300.0, -3.847e-006
-301.0, -3.853e-006
-302.0, -3.854e-006
-303.0, -3.855e-006
-304.0, -3.856e-006
-305.0, -3.857e-006
-306.0, -3.857e-006
-307.0, -3.859e-006
-308.0, -3.858e-006
-309.0, -3.859e-006
-310.0, -3.859e-006
-311.0, -3.858e-006
-312.0, -3.858e-006
-313.0, -3.858e-006
-314.0, -3.856e-006
-315.0, -3.856e-006
-316.0, -3.848e-006
-317.0, -3.847e-006
-318.0, -3.841e-006
-319.0, -3.834e-006
-320.0, -3.832e-006
-321.0, -3.828e-006
-322.0, -3.821e-006
-323.0, -3.820e-006
-324.0, -3.809e-006
-325.0, -3.807e-006
-326.0, -3.800e-006
-327.0, -3.789e-006
-328.0, -3.785e-006
-329.0, -3.779e-006
-330.0, -3.772e-006
-331.0, -3.772e-006
-332.0, -3.766e-006
-333.0, -3.766e-006
-334.0, -3.760e-006
-335.0, -3.751e-006
-336.0, -3.749e-006
-337.0, -3.742e-006
-338.0, -3.735e-006
-339.0, -3.728e-006
-340.0, -3.718e-006
-341.0, -3.715e-006
-342.0, -3.707e-006
-343.0, -3.695e-006
-344.0, -3.690e-006
-345.0, -3.676e-006
-346.0, -3.663e-006
-347.0, -3.652e-006
-348.0, -3.638e-006
-349.0, -3.629e-006
-350.0, -3.616e-006
-351.0, -3.599e-006
-352.0, -3.595e-006
-353.0, -3.588e-006
-354.0, -3.581e-006
-355.0, -3.576e-006
-356.0, -3.566e-006
-357.0, -3.564e-006
-358.0, -3.557e-006
-359.0, -3.546e-006
-360.0, -3.541e-006
-361.0, -3.530e-006
-362.0, -3.516e-006
-363.0, -3.507e-006
-364.0, -3.495e-006
-365.0, -3.488e-006
-366.0, -3.478e-006
-367.0, -3.464e-006
-368.0, -3.459e-006
-369.0, -3.452e-006
-370.0, -3.445e-006
-371.0, -3.436e-006
-372.0, -3.424e-006
-373.0, -3.416e-006
-374.0, -3.407e-006
-375.0, -3.396e-006
-376.0, -3.392e-006
-377.0, -3.385e-006
-378.0, -3.380e-006
-379.0, -3.377e-006
-380.0, -3.373e-006
-381.0, -3.371e-006
-382.0, -3.364e-006
-383.0, -3.354e-006
-384.0, -3.351e-006
-385.0, -3.344e-006
-386.0, -3.337e-006
-387.0, -3.332e-006
-388.0, -3.319e-006
-389.0, -3.316e-006
-390.0, -3.309e-006
-391.0, -3.299e-006
-392.0, -3.294e-006
-393.0, -3.285e-006
-394.0, -3.272e-006
-395.0, -3.265e-006
-396.0, -3.254e-006
-397.0, -3.247e-006
-398.0, -3.240e-006
-399.0, -3.229e-006
-400.0, -3.224e-006
-401.0, -3.217e-006
-402.0, -3.210e-006
-403.0, -3.203e-006
-404.0, -3.196e-006
-405.0, -3.190e-006
-406.0, -3.184e-006
-407.0, -3.178e-006
-408.0, -3.177e-006
-409.0, -3.176e-006
-410.0, -3.175e-006
-411.0, -3.172e-006
-412.0, -3.161e-006
-413.0, -3.154e-006
-414.0, -3.141e-006
-415.0, -3.127e-006
-416.0, -3.123e-006
-417.0, -3.110e-006
-418.0, -3.099e-006
-419.0, -3.096e-006
-420.0, -3.089e-006
-421.0, -3.088e-006
-422.0, -3.088e-006
-423.0, -3.079e-006
-424.0, -3.078e-006
-425.0, -3.077e-006
-426.0, -3.073e-006
-427.0, -3.069e-006
-428.0, -3.062e-006
-429.0, -3.056e-006
-430.0, -3.050e-006
-431.0, -3.043e-006
-432.0, -3.040e-006
-433.0, -3.036e-006
-434.0, -3.032e-006
-435.0, -3.028e-006
-436.0, -3.021e-006
-437.0, -3.015e-006
-438.0, -3.009e-006
-439.0, -2.998e-006
-440.0, -2.997e-006
-441.0, -2.992e-006
-442.0, -2.988e-006
-443.0, -2.988e-006
-444.0, -2.986e-006
-445.0, -2.986e-006
-446.0, -2.986e-006
-447.0, -2.982e-006
-448.0, -2.981e-006
-449.0, -2.979e-006
-450.0, -2.979e-006
-451.0, -2.975e-006
-452.0, -2.969e-006
-453.0, -2.965e-006
-454.0, -2.958e-006
-455.0, -2.952e-006
-456.0, -2.951e-006
-457.0, -2.945e-006
-458.0, -2.942e-006
-459.0, -2.941e-006
-460.0, -2.938e-006
-461.0, -2.938e-006
-462.0, -2.938e-006
-463.0, -2.932e-006
-464.0, -2.932e-006
-465.0, -2.932e-006
-466.0, -2.931e-006
-467.0, -2.930e-006
-468.0, -2.925e-006
-469.0, -2.923e-006
-470.0, -2.920e-006
-471.0, -2.914e-006
-472.0, -2.914e-006
-473.0, -2.907e-006
-474.0, -2.900e-006
-475.0, -2.897e-006
-476.0, -2.889e-006
-477.0, -2.883e-006
-478.0, -2.877e-006
-479.0, -2.866e-006
-480.0, -2.869e-006
-481.0, -2.863e-006
-482.0, -2.857e-006
-483.0, -2.854e-006
-484.0, -2.849e-006
-485.0, -2.846e-006
-486.0, -2.844e-006
-487.0, -2.835e-006
-488.0, -2.839e-006
-489.0, -2.839e-006
-490.0, -2.839e-006
-491.0, -2.837e-006
-492.0, -2.836e-006
-493.0, -2.835e-006
-494.0, -2.832e-006
-495.0, -2.827e-006
-496.0, -2.828e-006
-497.0, -2.823e-006
-498.0, -2.820e-006
-499.0, -2.818e-006
-500.0, -2.812e-006
-501.0, -2.810e-006
-502.0, -2.805e-006
-503.0, -2.798e-006
-504.0, -2.802e-006
-505.0, -2.800e-006
-506.0, -2.796e-006
-507.0, -2.796e-006
-508.0, -2.794e-006
-509.0, -2.794e-006
-510.0, -2.793e-006
-511.0, -2.788e-006
-512.0, -2.792e-006
-513.0, -2.792e-006
-514.0, -2.792e-006
-515.0, -2.792e-006
-516.0, -2.791e-006
-517.0, -2.791e-006
-518.0, -2.791e-006
-519.0, -2.787e-006
-520.0, -2.790e-006
-521.0, -2.790e-006
-522.0, -2.789e-006
-523.0, -2.789e-006
-524.0, -2.789e-006
-525.0, -2.789e-006
-526.0, -2.789e-006
-527.0, -2.786e-006
-528.0, -2.787e-006
-529.0, -2.787e-006
-530.0, -2.787e-006
-531.0, -2.787e-006
-532.0, -2.787e-006
-533.0, -2.787e-006
-534.0, -2.787e-006
-535.0, -2.786e-006
-536.0, -2.786e-006
-537.0, -2.786e-006
-538.0, -2.786e-006
-539.0, -2.786e-006
-540.0, -2.786e-006
-541.0, -2.786e-006
-542.0, -2.786e-006
-543.0, -2.786e-006
-544.0, -2.786e-006
-545.0, -2.786e-006
-546.0, -2.786e-006
-547.0, -2.786e-006
-548.0, -2.785e-006
-549.0, -2.785e-006
-550.0, -2.785e-006
-551.0, -2.784e-006
-552.0, -2.784e-006
-553.0, -2.784e-006
-554.0, -2.784e-006
-555.0, -2.785e-006
-556.0, -2.785e-006
-557.0, -2.785e-006
-558.0, -2.752e-006
-559.0, -2.738e-006
-560.0, -2.724e-006
*
Segment = 2
Positive
Number of Data Points = 810
#
-559.0, -2.564e-006
-558.0, -2.468e-006
-557.0, -2.413e-006
-556.0, -2.366e-006
-555.0, -2.312e-006
-554.0, -2.277e-006
-553.0, -2.242e-006
-552.0, -2.213e-006
-551.0, -2.186e-006
-550.0, -2.155e-006
-549.0, -2.130e-006
-548.0, -2.102e-006
-547.0, -2.075e-006
-546.0, -2.053e-006
-545.0, -2.025e-006
-544.0, -1.999e-006
-543.0, -1.979e-006
-542.0, -1.953e-006
-541.0, -1.932e-006
-540.0, -1.911e-006
-539.0, -1.885e-006
-538.0, -1.864e-006
-537.0, -1.847e-006
-536.0, -1.830e-006
-535.0, -1.814e-006
-534.0, -1.799e-006
-533.0, -1.782e-006
-532.0, -1.767e-006
-531.0, -1.749e-006
-530.0, -1.728e-006
-529.0, -1.708e-006
-528.0, -1.688e-006
-527.0, -1.669e-006
-526.0, -1.651e-006
-525.0, -1.637e-006
-524.0, -1.624e-006
-523.0, -1.610e-006
-522.0, -1.599e-006
-521.0, -1.583e-006
-520.0, -1.569e-006
-519.0, -1.553e-006
-518.0, -1.532e-006
-517.0, -1.515e-006
-516.0, -1.500e-006
-515.0, -1.480e-006
-514.0, -1.467e-006
-513.0, -1.453e-006
-512.0, -1.440e-006
-511.0, -1.431e-006
-510.0, -1.417e-006
-509.0, -1.405e-006
-508.0, -1.397e-006
-507.0, -1.389e-006
-506.0, -1.382e-006
-505.0, -1.367e-006
-504.0, -1.355e-006
-503.0, -1.340e-006
-502.0, -1.325e-006
-501.0, -1.310e-006
-500.0, -1.293e-006
-499.0, -1.273e-006
-498.0, -1.260e-006
-497.0, -1.247e-006
-496.0, -1.240e-006
-495.0, -1.232e-006
-494.0, -1.219e-006
-493.0, -1.208e-006
-492.0, -1.201e-006
-491.0, -1.190e-006
-490.0, -1.180e-006
-489.0, -1.166e-006
-488.0, -1.154e-006
-487.0, -1.142e-006
-486.0, -1.128e-006
-485.0, -1.114e-006
-484.0, -1.104e-006
-483.0, -1.090e-006
-482.0, -1.080e-006
-481.0, -1.067e-006
-480.0, -1.058e-006
-479.0, -1.051e-006
-478.0, -1.043e-006
-477.0, -1.034e-006
-476.0, -1.029e-006
-475.0, -1.018e-006
-474.0, -1.012e-006
-473.0, -1.005e-006
-472.0, -9.979e-007
-471.0, -9.905e-007
-470.0, -9.792e-007
-469.0, -9.661e-007
-468.0, -9.587e-007
-467.0, -9.460e-007
-466.0, -9.347e-007
-465.0, -9.203e-007
-464.0, -9.077e-007
-463.0, -8.985e-007
-462.0, -8.859e-007
-461.0, -8.728e-007
-460.0, -8.632e-007
-459.0, -8.536e-007
-458.0, -8.471e-007
-457.0, -8.401e-007
-456.0, -8.344e-007
-455.0, -8.301e-007
-454.0, -8.183e-007
-453.0, -8.057e-007
-452.0, -7.939e-007
-451.0, -7.804e-007
-450.0, -7.664e-007
-449.0, -7.529e-007
-448.0, -7.420e-007
-447.0, -7.390e-007
-446.0, -7.329e-007
-445.0, -7.268e-007
-444.0, -7.211e-007
-443.0, -7.141e-007
-442.0, -7.063e-007
-441.0, -6.980e-007
-440.0, -6.875e-007
-439.0, -6.792e-007
-438.0, -6.692e-007
-437.0, -6.605e-007
-436.0, -6.535e-007
-435.0, -6.474e-007
-434.0, -6.417e-007
-433.0, -6.374e-007
-432.0, -6.343e-007
-431.0, -6.278e-007
-430.0, -6.208e-007
-429.0, -6.138e-007
-428.0, -6.069e-007
-427.0, -5.995e-007
-426.0, -5.933e-007
-425.0, -5.859e-007
-424.0, -5.825e-007
-423.0, -5.755e-007
-422.0, -5.650e-007
-421.0, -5.545e-007
-420.0, -5.428e-007
-419.0, -5.293e-007
-418.0, -5.179e-007
-417.0, -5.057e-007
-416.0, -4.979e-007
-415.0, -4.883e-007
-414.0, -4.778e-007
-413.0, -4.691e-007
-412.0, -4.621e-007
-411.0, -4.551e-007
-410.0, -4.495e-007
-409.0, -4.434e-007
-408.0, -4.425e-007
-407.0, -4.416e-007
-406.0, -4.342e-007
-405.0, -4.286e-007
-404.0, -4.216e-007
-403.0, -4.133e-007
-402.0, -4.050e-007
-401.0, -3.924e-007
-400.0, -3.797e-007
-399.0, -3.732e-007
-398.0, -3.645e-007
-397.0, -3.575e-007
-396.0, -3.514e-007
-395.0, -3.418e-007
-394.0, -3.361e-007
-393.0, -3.287e-007
-392.0, -3.217e-007
-391.0, -3.152e-007
-390.0, -3.056e-007
-389.0, -2.978e-007
-388.0, -2.938e-007
-387.0, -2.860e-007
-386.0, -2.795e-007
-385.0, -2.725e-007
-384.0, -2.655e-007
-383.0, -2.611e-007
-382.0, -2.555e-007
-381.0, -2.489e-007
-380.0, -2.472e-007
-379.0, -2.454e-007
-378.0, -2.441e-007
-377.0, -2.385e-007
-376.0, -2.319e-007
-375.0, -2.250e-007
-374.0, -2.180e-007
-373.0, -2.106e-007
-372.0, -2.049e-007
-371.0, -1.966e-007
-370.0, -1.918e-007
-369.0, -1.853e-007
-368.0, -1.774e-007
-367.0, -1.700e-007
-366.0, -1.591e-007
-365.0, -1.478e-007
-364.0, -1.391e-007
-363.0, -1.286e-007
-362.0, -1.208e-007
-361.0, -1.138e-007
-360.0, -1.068e-007
-359.0, -1.020e-007
-358.0, -9.243e-008
-357.0, -8.327e-008
-356.0, -7.629e-008
-355.0, -6.932e-008
-354.0, -6.322e-008
-353.0, -5.711e-008
-352.0, -5.232e-008
-351.0, -5.232e-008
-350.0, -4.926e-008
-349.0, -4.665e-008
-348.0, -4.185e-008
-347.0, -3.575e-008
-346.0, -2.877e-008
-345.0, -2.180e-008
-344.0, -1.482e-008
-343.0, -1.046e-008
-342.0, -3.488e-009
-341.0, -1.309e-009
-340.0, -4.367e-010
-339.0, +6.975e-009
-338.0, +1.264e-008
-337.0, +2.267e-008
-336.0, +3.357e-008
-335.0, +4.490e-008
-334.0, +5.885e-008
-333.0, +7.281e-008
-332.0, +7.978e-008
-331.0, +8.894e-008
-330.0, +9.373e-008
-329.0, +1.029e-007
-328.0, +1.094e-007
-327.0, +1.164e-007
-326.0, +1.234e-007
-325.0, +1.299e-007
-324.0, +1.360e-007
-323.0, +1.426e-007
-322.0, +1.447e-007
-321.0, +1.491e-007
-320.0, +1.552e-007
-319.0, +1.622e-007
-318.0, +1.692e-007
-317.0, +1.761e-007
-316.0, +1.827e-007
-315.0, +1.892e-007
-314.0, +1.944e-007
-313.0, +2.019e-007
-312.0, +2.114e-007
-311.0, +2.236e-007
-310.0, +2.380e-007
-309.0, +2.520e-007
-308.0, +2.659e-007
-307.0, +2.786e-007
-306.0, +2.899e-007
-305.0, +3.008e-007
-304.0, +3.095e-007
-303.0, +3.161e-007
-302.0, +3.252e-007
-301.0, +3.313e-007
-300.0, +3.392e-007
-299.0, +3.479e-007
-298.0, +3.553e-007
-297.0, +3.623e-007
-296.0, +3.697e-007
-295.0, +3.762e-007
-294.0, +3.915e-007
-293.0, +4.037e-007
-292.0, +4.163e-007
-291.0, +4.303e-007
-290.0, +4.442e-007
-289.0, +4.582e-007
-288.0, +4.717e-007
-287.0, +4.844e-007
-286.0, +4.983e-007
-285.0, +5.079e-007
-284.0, +5.149e-007
-283.0, +5.227e-007
-282.0, +5.336e-007
-281.0, +5.463e-007
-280.0, +5.532e-007
-279.0, +5.611e-007
-278.0, +5.759e-007
-277.0, +5.912e-007
-276.0, +6.099e-007
-275.0, +6.265e-007
-274.0, +6.413e-007
-273.0, +6.587e-007
-272.0, +6.788e-007
-271.0, +6.919e-007
-270.0, +7.058e-007
-269.0, +7.163e-007
-268.0, +7.302e-007
-267.0, +7.433e-007
-266.0, +7.547e-007
-265.0, +7.677e-007
-264.0, +7.826e-007
-263.0, +8.009e-007
-262.0, +8.209e-007
-261.0, +8.357e-007
-260.0, +8.567e-007
-259.0, +8.767e-007
-258.0, +8.915e-007
-257.0, +9.051e-007
-256.0, +9.199e-007
-255.0, +9.325e-007
-254.0, +9.482e-007
-253.0, +9.583e-007
-252.0, +9.744e-007
-251.0, +9.953e-007
-250.0, +1.017e-006
-249.0, +1.037e-006
-248.0, +1.058e-006
-247.0, +1.076e-006
-246.0, +1.101e-006
-245.0, +1.120e-006
-244.0, +1.137e-006
-243.0, +1.157e-006
-242.0, +1.173e-006
-241.0, +1.194e-006
-240.0, +1.215e-006
-239.0, +1.235e-006
-238.0, +1.256e-006
-237.0, +1.273e-006
-236.0, +1.291e-006
-235.0, +1.311e-006
-234.0, +1.327e-006
-233.0, +1.348e-006
-232.0, +1.368e-006
-231.0, +1.389e-006
-230.0, +1.417e-006
-229.0, +1.442e-006
-228.0, +1.463e-006
-227.0, +1.487e-006
-226.0, +1.507e-006
-225.0, +1.523e-006
-224.0, +1.542e-006
-223.0, +1.563e-006
-222.0, +1.588e-006
-221.0, +1.616e-006
-220.0, +1.638e-006
-219.0, +1.660e-006
-218.0, +1.688e-006
-217.0, +1.710e-006
-216.0, +1.729e-006
-215.0, +1.751e-006
-214.0, +1.777e-006
-213.0, +1.803e-006
-212.0, +1.831e-006
-211.0, +1.853e-006
-210.0, +1.881e-006
-209.0, +1.908e-006
-208.0, +1.931e-006
-207.0, +1.955e-006
-206.0, +1.982e-006
-205.0, +2.010e-006
-204.0, +2.037e-006
-203.0, +2.063e-006
-202.0, +2.087e-006
-201.0, +2.111e-006
-200.0, +2.137e-006
-199.0, +2.160e-006
-198.0, +2.188e-006
-197.0, +2.216e-006
-196.0, +2.238e-006
-195.0, +2.269e-006
-194.0, +2.300e-006
-193.0, +2.323e-006
-192.0, +2.351e-006
-191.0, +2.376e-006
-190.0, +2.404e-006
-189.0, +2.431e-006
-188.0, +2.456e-006
-187.0, +2.478e-006
-186.0, +2.504e-006
-185.0, +2.532e-006
-184.0, +2.557e-006
-183.0, +2.585e-006
-182.0, +2.613e-006
-181.0, +2.640e-006
-180.0, +2.669e-006
-179.0, +2.698e-006
-178.0, +2.724e-006
-177.0, +2.751e-006
-176.0, +2.777e-006
-175.0, +2.804e-006
-174.0, +2.832e-006
-173.0, +2.859e-006
-172.0, +2.882e-006
-171.0, +2.905e-006
-170.0, +2.932e-006
-169.0, +2.959e-006
-168.0, +2.986e-006
-167.0, +3.009e-006
-166.0, +3.037e-006
-165.0, +3.064e-006
-164.0, +3.090e-006
-163.0, +3.115e-006
-162.0, +3.139e-006
-161.0, +3.163e-006
-160.0, +3.191e-006
-159.0, +3.212e-006
-158.0, +3.237e-006
-157.0, +3.259e-006
-156.0, +3.277e-006
-155.0, +3.298e-006
-154.0, +3.323e-006
-153.0, +3.345e-006
-152.0, +3.373e-006
-151.0, +3.395e-006
-150.0, +3.418e-006
-149.0, +3.445e-006
-148.0, +3.466e-006
-147.0, +3.484e-006
-146.0, +3.505e-006
-145.0, +3.526e-006
-144.0, +3.547e-006
-143.0, +3.573e-006
-142.0, +3.594e-006
-141.0, +3.615e-006
-140.0, +3.636e-006
-139.0, +3.656e-006
-138.0, +3.670e-006
-137.0, +3.687e-006
-136.0, +3.702e-006
-135.0, +3.723e-006
-134.0, +3.745e-006
-133.0, +3.763e-006
-132.0, +3.784e-006
-131.0, +3.805e-006
-130.0, +3.823e-006
-129.0, +3.840e-006
-128.0, +3.853e-006
-127.0, +3.867e-006
-126.0, +3.886e-006
-125.0, +3.900e-006
-124.0, +3.915e-006
-123.0, +3.935e-006
-122.0, +3.952e-006
-121.0, +3.967e-006
-120.0, +3.983e-006
-119.0, +3.997e-006
-118.0, +4.011e-006
-117.0, +4.024e-006
-116.0, +4.031e-006
-115.0, +4.040e-006
-114.0, +4.051e-006
-113.0, +4.063e-006
-112.0, +4.070e-006
-111.0, +4.077e-006
-110.0, +4.088e-006
-109.0, +4.096e-006
-108.0, +4.109e-006
-107.0, +4.120e-006
-106.0, +4.132e-006
-105.0, +4.145e-006
-104.0, +4.159e-006
-103.0, +4.170e-006
-102.0, +4.187e-006
-101.0, +4.198e-006
-100.0, +4.208e-006
-99.0, +4.217e-006
-98.0, +4.225e-006
-97.0, +4.231e-006
-96.0, +4.238e-006
-95.0, +4.240e-006
-94.0, +4.246e-006
-93.0, +4.247e-006
-92.0, +4.250e-006
-91.0, +4.251e-006
-90.0, +4.256e-006
-89.0, +4.263e-006
-88.0, +4.270e-006
-87.0, +4.275e-006
-86.0, +4.284e-006
-85.0, +4.289e-006
-84.0, +4.297e-006
-83.0, +4.300e-006
-82.0, +4.303e-006
-81.0, +4.305e-006
-80.0, +4.312e-006
-79.0, +4.313e-006
-78.0, +4.320e-006
-77.0, +4.324e-006
-76.0, +4.330e-006
-75.0, +4.334e-006
-74.0, +4.338e-006
-73.0, +4.339e-006
-72.0, +4.342e-006
-71.0, +4.342e-006
-70.0, +4.344e-006
-69.0, +4.344e-006
-68.0, +4.344e-006
-67.0, +4.344e-006
-66.0, +4.345e-006
-65.0, +4.346e-006
-64.0, +4.346e-006
-63.0, +4.344e-006
-62.0, +4.347e-006
-61.0, +4.347e-006
-60.0, +4.347e-006
-59.0, +4.346e-006
-58.0, +4.345e-006
-57.0, +4.345e-006
-56.0, +4.345e-006
-55.0, +4.342e-006
-54.0, +4.343e-006
-53.0, +4.343e-006
-52.0, +4.343e-006
-51.0, +4.343e-006
-50.0, +4.343e-006
-49.0, +4.343e-006
-48.0, +4.343e-006
-47.0, +4.342e-006
-46.0, +4.342e-006
-45.0, +4.337e-006
-44.0, +4.334e-006
-43.0, +4.330e-006
-42.0, +4.324e-006
-41.0, +4.318e-006
-40.0, +4.314e-006
-39.0, +4.308e-006
-38.0, +4.308e-006
-37.0, +4.305e-006
-36.0, +4.302e-006
-35.0, +4.300e-006
-34.0, +4.299e-006
-33.0, +4.297e-006
-32.0, +4.295e-006
-31.0, +4.291e-006
-30.0, +4.292e-006
-29.0, +4.287e-006
-28.0, +4.284e-006
-27.0, +4.279e-006
-26.0, +4.272e-006
-25.0, +4.267e-006
-24.0, +4.262e-006
-23.0, +4.255e-006
-22.0, +4.255e-006
-21.0, +4.251e-006
-20.0, +4.250e-006
-19.0, +4.249e-006
-18.0, +4.248e-006
-17.0, +4.248e-006
-16.0, +4.248e-006
-15.0, +4.245e-006
-14.0, +4.245e-006
-13.0, +4.245e-006
-12.0, +4.245e-006
-11.0, +4.245e-006
-10.0, +4.245e-006
-9.0, +4.245e-006
-8.0, +4.244e-006
-7.0, +4.243e-006
-6.0, +4.243e-006
-5.0, +4.238e-006
-4.0, +4.235e-006
-3.0, +4.231e-006
-2.0, +4.231e-006
-1.0, +4.231e-006
0.0, +4.230e-006
1.0, +4.224e-006
2.0, +4.228e-006
3.0, +4.225e-006
4.0, +4.222e-006
5.0, +4.215e-006
6.0, +4.210e-006
7.0, +4.204e-006
8.0, +4.204e-006
9.0, +4.197e-006
10.0, +4.197e-006
11.0, +4.196e-006
12.0, +4.194e-006
13.0, +4.192e-006
14.0, +4.190e-006
15.0, +4.189e-006
16.0, +4.187e-006
17.0, +4.184e-006
18.0, +4.182e-006
19.0, +4.178e-006
20.0, +4.173e-006
21.0, +4.169e-006
22.0, +4.162e-006
23.0, +4.157e-006
24.0, +4.151e-006
25.0, +4.143e-006
26.0, +4.143e-006
27.0, +4.139e-006
28.0, +4.134e-006
29.0, +4.131e-006
30.0, +4.124e-006
31.0, +4.120e-006
32.0, +4.118e-006
33.0, +4.110e-006
34.0, +4.109e-006
35.0, +4.108e-006
36.0, +4.106e-006
37.0, +4.105e-006
38.0, +4.105e-006
39.0, +4.103e-006
40.0, +4.102e-006
41.0, +4.100e-006
42.0, +4.101e-006
43.0, +4.100e-006
44.0, +4.100e-006
45.0, +4.100e-006
46.0, +4.100e-006
47.0, +4.100e-006
48.0, +4.100e-006
49.0, +4.099e-006
50.0, +4.099e-006
51.0, +4.099e-006
52.0, +4.099e-006
53.0, +4.099e-006
54.0, +4.099e-006
55.0, +4.099e-006
56.0, +4.099e-006
57.0, +4.099e-006
58.0, +4.099e-006
59.0, +4.099e-006
60.0, +4.099e-006
61.0, +4.099e-006
62.0, +4.099e-006
63.0, +4.099e-006
64.0, +4.099e-006
65.0, +4.099e-006
66.0, +4.099e-006
67.0, +4.099e-006
68.0, +4.099e-006
69.0, +4.099e-006
70.0, +4.099e-006
71.0, +4.099e-006
72.0, +4.099e-006
73.0, +4.099e-006
74.0, +4.099e-006
75.0, +4.099e-006
76.0, +4.099e-006
77.0, +4.099e-006
78.0, +4.099e-006
79.0, +4.099e-006
80.0, +4.099e-006
81.0, +4.099e-006
82.0, +4.099e-006
83.0, +4.099e-006
84.0, +4.099e-006
85.0, +4.099e-006
86.0, +4.099e-006
87.0, +4.099e-006
88.0, +4.099e-006
89.0, +4.099e-006
90.0, +4.099e-006
91.0, +4.099e-006
92.0, +4.099e-006
93.0, +4.099e-006
94.0, +4.099e-006
95.0, +4.099e-006
96.0, +4.099e-006
97.0, +4.099e-006
98.0, +4.099e-006
99.0, +4.099e-006
100.0, +4.099e-006
101.0, +4.099e-006
102.0, +4.099e-006
103.0, +4.099e-006
104.0, +4.099e-006
105.0, +4.099e-006
106.0, +4.102e-006
107.0, +4.102e-006
108.0, +4.102e-006
109.0, +4.103e-006
110.0, +4.103e-006
111.0, +4.103e-006
112.0, +4.103e-006
113.0, +4.102e-006
114.0, +4.104e-006
115.0, +4.105e-006
116.0, +4.104e-006
117.0, +4.105e-006
118.0, +4.105e-006
119.0, +4.107e-006
120.0, +4.107e-006
121.0, +4.105e-006
122.0, +4.109e-006
123.0, +4.111e-006
124.0, +4.112e-006
125.0, +4.114e-006
126.0, +4.112e-006
127.0, +4.114e-006
128.0, +4.115e-006
129.0, +4.115e-006
130.0, +4.121e-006
131.0, +4.122e-006
132.0, +4.123e-006
133.0, +4.129e-006
134.0, +4.128e-006
135.0, +4.133e-006
136.0, +4.134e-006
137.0, +4.134e-006
138.0, +4.141e-006
139.0, +4.143e-006
140.0, +4.146e-006
141.0, +4.152e-006
142.0, +4.152e-006
143.0, +4.154e-006
144.0, +4.154e-006
145.0, +4.153e-006
146.0, +4.160e-006
147.0, +4.161e-006
148.0, +4.163e-006
149.0, +4.166e-006
150.0, +4.167e-006
151.0, +4.172e-006
152.0, +4.173e-006
153.0, +4.173e-006
154.0, +4.177e-006
155.0, +4.179e-006
156.0, +4.180e-006
157.0, +4.185e-006
158.0, +4.185e-006
159.0, +4.187e-006
160.0, +4.188e-006
161.0, +4.188e-006
162.0, +4.190e-006
163.0, +4.193e-006
164.0, +4.192e-006
165.0, +4.195e-006
166.0, +4.195e-006
167.0, +4.196e-006
168.0, +4.196e-006
169.0, +4.196e-006
170.0, +4.197e-006
171.0, +4.198e-006
172.0, +4.199e-006
173.0, +4.200e-006
174.0, +4.201e-006
175.0, +4.202e-006
176.0, +4.203e-006
177.0, +4.204e-006
178.0, +4.208e-006
179.0, +4.209e-006
180.0, +4.209e-006
181.0, +4.212e-006
182.0, +4.212e-006
183.0, +4.217e-006
184.0, +4.220e-006
185.0, +4.221e-006
186.0, +4.226e-006
187.0, +4.230e-006
188.0, +4.232e-006
189.0, +4.238e-006
190.0, +4.237e-006
191.0, +4.238e-006
192.0, +4.240e-006
193.0, +4.240e-006
194.0, +4.242e-006
195.0, +4.242e-006
196.0, +4.242e-006
197.0, +4.245e-006
198.0, +4.245e-006
199.0, +4.245e-006
200.0, +4.245e-006
201.0, +4.245e-006
202.0, +4.245e-006
203.0, +4.245e-006
204.0, +4.245e-006
205.0, +4.245e-006
206.0, +4.245e-006
207.0, +4.245e-006
208.0, +4.245e-006
209.0, +4.245e-006
210.0, +4.247e-006
211.0, +4.247e-006
212.0, +4.248e-006
213.0, +4.248e-006
214.0, +4.249e-006
215.0, +4.253e-006
216.0, +4.254e-006
217.0, +4.256e-006
218.0, +4.261e-006
219.0, +4.266e-006
220.0, +4.270e-006
221.0, +4.276e-006
222.0, +4.277e-006
223.0, +4.283e-006
224.0, +4.286e-006
225.0, +4.287e-006
226.0, +4.290e-006
227.0, +4.293e-006
228.0, +4.294e-006
229.0, +4.296e-006
230.0, +4.296e-006
231.0, +4.299e-006
232.0, +4.300e-006
233.0, +4.303e-006
234.0, +4.309e-006
235.0, +4.313e-006
236.0, +4.320e-006
237.0, +4.326e-006
238.0, +4.331e-006
239.0, +4.337e-006
240.0, +4.340e-006
241.0, +4.340e-006
242.0, +4.344e-006
243.0, +4.345e-006
244.0, +4.346e-006
245.0, +4.347e-006
246.0, +4.347e-006
247.0, +4.350e-006
248.0, +4.350e-006
249.0, +4.351e-006
250.0, +4.356e-006
*
**
