# Supplementary material for: DFT and CV data of 4-phenyl-substituted dichloro(bis{2-[1-(phenyl)-1H-1,2,3-triazol-4-yl-κN3]pyridine-κN})iron(II) coordination compounds
Source: Data Brief. 2018 Oct 27;21:1458–71. doi: 10.1016/j.dib.2018.10.085 (PMC6234228; doi:10.1016/j.dib.2018.10.085)
Supplement: Supplementary file 4 — Supplementary material. [file mmc4.zip › Fe_CV_raw_data/FeL5-2/1000_01.TXT]

Date: 31-Mar-2017
Time: 12:36:00
Label: 
Cyclic Voltammetry

Exp. Conditions:
Init E (mV) = 250
High E (mV) = 250
Low E (mV) = -560
Init P/N = N
V (mV/sec) = 1003
Number of Segments = 2
Sample Interval (mV) = 1
Quiet Time (sec) = 2
Sensitivity (A/V) = 1E-5

2 Sets of Data
Total Number of Data Points = 1621
##
Potential (mV), Current (A)

Segment = 1
Negative
Number of Data Points = 810
#
249.0, +3.824e-006
248.0, +3.298e-006
247.0, +3.135e-006
246.0, +3.013e-006
245.0, +2.832e-006
244.0, +2.741e-006
243.0, +2.686e-006
242.0, +2.637e-006
241.0, +2.581e-006
240.0, +2.532e-006
239.0, +2.490e-006
238.0, +2.448e-006
237.0, +2.407e-006
236.0, +2.358e-006
235.0, +2.330e-006
234.0, +2.302e-006
233.0, +2.274e-006
232.0, +2.246e-006
231.0, +2.225e-006
230.0, +2.204e-006
229.0, +2.183e-006
228.0, +2.148e-006
227.0, +2.128e-006
226.0, +2.107e-006
225.0, +2.072e-006
224.0, +2.051e-006
223.0, +2.030e-006
222.0, +2.009e-006
221.0, +1.995e-006
220.0, +1.967e-006
219.0, +1.939e-006
218.0, +1.925e-006
217.0, +1.897e-006
216.0, +1.869e-006
215.0, +1.855e-006
214.0, +1.821e-006
213.0, +1.800e-006
212.0, +1.779e-006
211.0, +1.758e-006
210.0, +1.744e-006
209.0, +1.730e-006
208.0, +1.709e-006
207.0, +1.695e-006
206.0, +1.681e-006
205.0, +1.653e-006
204.0, +1.639e-006
203.0, +1.625e-006
202.0, +1.604e-006
201.0, +1.569e-006
200.0, +1.556e-006
199.0, +1.542e-006
198.0, +1.535e-006
197.0, +1.514e-006
196.0, +1.486e-006
195.0, +1.472e-006
194.0, +1.458e-006
193.0, +1.437e-006
192.0, +1.423e-006
191.0, +1.409e-006
190.0, +1.395e-006
189.0, +1.388e-006
188.0, +1.367e-006
187.0, +1.353e-006
186.0, +1.339e-006
185.0, +1.304e-006
184.0, +1.290e-006
183.0, +1.277e-006
182.0, +1.256e-006
181.0, +1.242e-006
180.0, +1.228e-006
179.0, +1.214e-006
178.0, +1.207e-006
177.0, +1.186e-006
176.0, +1.165e-006
175.0, +1.158e-006
174.0, +1.137e-006
173.0, +1.123e-006
172.0, +1.109e-006
171.0, +1.095e-006
170.0, +1.081e-006
169.0, +1.067e-006
168.0, +1.046e-006
167.0, +1.039e-006
166.0, +1.018e-006
165.0, +9.905e-007
164.0, +9.766e-007
163.0, +9.626e-007
162.0, +9.487e-007
161.0, +9.277e-007
160.0, +9.068e-007
159.0, +8.998e-007
158.0, +8.929e-007
157.0, +8.789e-007
156.0, +8.510e-007
155.0, +8.440e-007
154.0, +8.231e-007
153.0, +8.022e-007
152.0, +7.813e-007
151.0, +7.673e-007
150.0, +7.533e-007
149.0, +7.533e-007
148.0, +7.254e-007
147.0, +7.185e-007
146.0, +7.115e-007
145.0, +6.906e-007
144.0, +6.766e-007
143.0, +6.627e-007
142.0, +6.487e-007
141.0, +6.417e-007
140.0, +6.208e-007
139.0, +5.999e-007
138.0, +5.929e-007
137.0, +5.720e-007
136.0, +5.511e-007
135.0, +5.301e-007
134.0, +5.092e-007
133.0, +5.022e-007
132.0, +4.883e-007
131.0, +4.743e-007
130.0, +4.674e-007
129.0, +4.534e-007
128.0, +4.395e-007
127.0, +4.325e-007
126.0, +4.116e-007
125.0, +3.906e-007
124.0, +3.697e-007
123.0, +3.488e-007
122.0, +3.348e-007
121.0, +3.209e-007
120.0, +2.999e-007
119.0, +2.930e-007
118.0, +2.790e-007
117.0, +2.720e-007
116.0, +2.511e-007
115.0, +2.441e-007
114.0, +2.232e-007
113.0, +2.023e-007
112.0, +1.814e-007
111.0, +1.744e-007
110.0, +1.604e-007
109.0, +1.535e-007
108.0, +1.256e-007
107.0, +1.186e-007
106.0, +1.046e-007
105.0, +8.371e-008
104.0, +6.976e-008
103.0, +5.581e-008
102.0, +4.185e-008
101.0, +2.790e-008
100.0, +6.977e-009
99.0, -6.973e-009
98.0, -1.395e-008
97.0, -3.488e-008
96.0, -5.580e-008
95.0, -6.975e-008
94.0, -8.370e-008
93.0, -9.765e-008
92.0, -1.116e-007
91.0, -1.256e-007
90.0, -1.325e-007
89.0, -1.535e-007
88.0, -1.744e-007
87.0, -1.883e-007
86.0, -2.023e-007
85.0, -2.162e-007
84.0, -2.302e-007
83.0, -2.511e-007
82.0, -2.581e-007
81.0, -2.720e-007
80.0, -2.860e-007
79.0, -2.999e-007
78.0, -3.139e-007
77.0, -3.278e-007
76.0, -3.418e-007
75.0, -3.557e-007
74.0, -3.627e-007
73.0, -3.836e-007
72.0, -4.046e-007
71.0, -4.185e-007
70.0, -4.395e-007
69.0, -4.534e-007
68.0, -4.743e-007
67.0, -4.883e-007
66.0, -4.953e-007
65.0, -5.092e-007
64.0, -5.232e-007
63.0, -5.301e-007
62.0, -5.441e-007
61.0, -5.580e-007
60.0, -5.859e-007
59.0, -5.999e-007
58.0, -6.138e-007
57.0, -6.348e-007
56.0, -6.557e-007
55.0, -6.696e-007
54.0, -6.766e-007
53.0, -6.836e-007
52.0, -7.045e-007
51.0, -7.185e-007
50.0, -7.254e-007
49.0, -7.394e-007
48.0, -7.533e-007
47.0, -7.673e-007
46.0, -7.882e-007
45.0, -8.022e-007
44.0, -8.161e-007
43.0, -8.301e-007
42.0, -8.440e-007
41.0, -8.650e-007
40.0, -8.859e-007
39.0, -8.929e-007
38.0, -8.998e-007
37.0, -9.138e-007
36.0, -9.417e-007
35.0, -9.556e-007
34.0, -9.696e-007
33.0, -9.835e-007
32.0, -1.004e-006
31.0, -1.025e-006
30.0, -1.039e-006
29.0, -1.039e-006
28.0, -1.060e-006
27.0, -1.067e-006
26.0, -1.081e-006
25.0, -1.095e-006
24.0, -1.109e-006
23.0, -1.116e-006
22.0, -1.130e-006
21.0, -1.137e-006
20.0, -1.158e-006
19.0, -1.172e-006
18.0, -1.179e-006
17.0, -1.200e-006
16.0, -1.221e-006
15.0, -1.242e-006
14.0, -1.256e-006
13.0, -1.270e-006
12.0, -1.297e-006
11.0, -1.311e-006
10.0, -1.318e-006
9.0, -1.339e-006
8.0, -1.360e-006
7.0, -1.381e-006
6.0, -1.402e-006
5.0, -1.409e-006
4.0, -1.437e-006
3.0, -1.451e-006
2.0, -1.493e-006
1.0, -1.514e-006
0.0, -1.535e-006
-1.0, -1.549e-006
-2.0, -1.562e-006
-3.0, -1.569e-006
-4.0, -1.590e-006
-5.0, -1.576e-006
-6.0, -1.583e-006
-7.0, -1.597e-006
-8.0, -1.611e-006
-9.0, -1.625e-006
-10.0, -1.646e-006
-11.0, -1.660e-006
-12.0, -1.674e-006
-13.0, -1.688e-006
-14.0, -1.702e-006
-15.0, -1.723e-006
-16.0, -1.751e-006
-17.0, -1.765e-006
-18.0, -1.786e-006
-19.0, -1.807e-006
-20.0, -1.828e-006
-21.0, -1.848e-006
-22.0, -1.855e-006
-23.0, -1.869e-006
-24.0, -1.883e-006
-25.0, -1.897e-006
-26.0, -1.911e-006
-27.0, -1.925e-006
-28.0, -1.946e-006
-29.0, -1.960e-006
-30.0, -1.974e-006
-31.0, -1.995e-006
-32.0, -2.009e-006
-33.0, -2.023e-006
-34.0, -2.044e-006
-35.0, -2.051e-006
-36.0, -2.086e-006
-37.0, -2.100e-006
-38.0, -2.114e-006
-39.0, -2.134e-006
-40.0, -2.155e-006
-41.0, -2.169e-006
-42.0, -2.190e-006
-43.0, -2.197e-006
-44.0, -2.218e-006
-45.0, -2.239e-006
-46.0, -2.253e-006
-47.0, -2.281e-006
-48.0, -2.295e-006
-49.0, -2.309e-006
-50.0, -2.323e-006
-51.0, -2.337e-006
-52.0, -2.358e-006
-53.0, -2.379e-006
-54.0, -2.386e-006
-55.0, -2.407e-006
-56.0, -2.427e-006
-57.0, -2.448e-006
-58.0, -2.462e-006
-59.0, -2.476e-006
-60.0, -2.497e-006
-61.0, -2.525e-006
-62.0, -2.546e-006
-63.0, -2.567e-006
-64.0, -2.588e-006
-65.0, -2.616e-006
-66.0, -2.630e-006
-67.0, -2.644e-006
-68.0, -2.658e-006
-69.0, -2.672e-006
-70.0, -2.686e-006
-71.0, -2.706e-006
-72.0, -2.720e-006
-73.0, -2.741e-006
-74.0, -2.769e-006
-75.0, -2.783e-006
-76.0, -2.811e-006
-77.0, -2.832e-006
-78.0, -2.846e-006
-79.0, -2.874e-006
-80.0, -2.902e-006
-81.0, -2.923e-006
-82.0, -2.944e-006
-83.0, -2.965e-006
-84.0, -2.985e-006
-85.0, -3.013e-006
-86.0, -3.020e-006
-87.0, -3.041e-006
-88.0, -3.055e-006
-89.0, -3.069e-006
-90.0, -3.090e-006
-91.0, -3.111e-006
-92.0, -3.132e-006
-93.0, -3.160e-006
-94.0, -3.181e-006
-95.0, -3.202e-006
-96.0, -3.237e-006
-97.0, -3.251e-006
-98.0, -3.271e-006
-99.0, -3.292e-006
-100.0, -3.320e-006
-101.0, -3.341e-006
-102.0, -3.362e-006
-103.0, -3.383e-006
-104.0, -3.411e-006
-105.0, -3.432e-006
-106.0, -3.446e-006
-107.0, -3.460e-006
-108.0, -3.488e-006
-109.0, -3.509e-006
-110.0, -3.530e-006
-111.0, -3.550e-006
-112.0, -3.571e-006
-113.0, -3.599e-006
-114.0, -3.634e-006
-115.0, -3.648e-006
-116.0, -3.683e-006
-117.0, -3.704e-006
-118.0, -3.725e-006
-119.0, -3.760e-006
-120.0, -3.788e-006
-121.0, -3.802e-006
-122.0, -3.830e-006
-123.0, -3.850e-006
-124.0, -3.885e-006
-125.0, -3.920e-006
-126.0, -3.934e-006
-127.0, -3.962e-006
-128.0, -3.990e-006
-129.0, -4.018e-006
-130.0, -4.046e-006
-131.0, -4.067e-006
-132.0, -4.095e-006
-133.0, -4.129e-006
-134.0, -4.157e-006
-135.0, -4.192e-006
-136.0, -4.234e-006
-137.0, -4.255e-006
-138.0, -4.290e-006
-139.0, -4.318e-006
-140.0, -4.353e-006
-141.0, -4.388e-006
-142.0, -4.415e-006
-143.0, -4.443e-006
-144.0, -4.485e-006
-145.0, -4.520e-006
-146.0, -4.548e-006
-147.0, -4.583e-006
-148.0, -4.618e-006
-149.0, -4.660e-006
-150.0, -4.687e-006
-151.0, -4.722e-006
-152.0, -4.750e-006
-153.0, -4.785e-006
-154.0, -4.820e-006
-155.0, -4.855e-006
-156.0, -4.897e-006
-157.0, -4.939e-006
-158.0, -4.973e-006
-159.0, -5.022e-006
-160.0, -5.071e-006
-161.0, -5.113e-006
-162.0, -5.148e-006
-163.0, -5.183e-006
-164.0, -5.225e-006
-165.0, -5.273e-006
-166.0, -5.301e-006
-167.0, -5.350e-006
-168.0, -5.392e-006
-169.0, -5.441e-006
-170.0, -5.483e-006
-171.0, -5.525e-006
-172.0, -5.566e-006
-173.0, -5.622e-006
-174.0, -5.657e-006
-175.0, -5.706e-006
-176.0, -5.755e-006
-177.0, -5.804e-006
-178.0, -5.852e-006
-179.0, -5.901e-006
-180.0, -5.950e-006
-181.0, -6.006e-006
-182.0, -6.055e-006
-183.0, -6.104e-006
-184.0, -6.152e-006
-185.0, -6.201e-006
-186.0, -6.250e-006
-187.0, -6.306e-006
-188.0, -6.355e-006
-189.0, -6.403e-006
-190.0, -6.452e-006
-191.0, -6.508e-006
-192.0, -6.564e-006
-193.0, -6.620e-006
-194.0, -6.669e-006
-195.0, -6.724e-006
-196.0, -6.787e-006
-197.0, -6.843e-006
-198.0, -6.892e-006
-199.0, -6.948e-006
-200.0, -7.003e-006
-201.0, -7.059e-006
-202.0, -7.115e-006
-203.0, -7.171e-006
-204.0, -7.234e-006
-205.0, -7.296e-006
-206.0, -7.352e-006
-207.0, -7.408e-006
-208.0, -7.464e-006
-209.0, -7.520e-006
-210.0, -7.568e-006
-211.0, -7.617e-006
-212.0, -7.673e-006
-213.0, -7.729e-006
-214.0, -7.785e-006
-215.0, -7.847e-006
-216.0, -7.910e-006
-217.0, -7.973e-006
-218.0, -8.029e-006
-219.0, -8.085e-006
-220.0, -8.140e-006
-221.0, -8.203e-006
-222.0, -8.259e-006
-223.0, -8.315e-006
-224.0, -8.364e-006
-225.0, -8.433e-006
-226.0, -8.489e-006
-227.0, -8.545e-006
-228.0, -8.601e-006
-229.0, -8.657e-006
-230.0, -8.705e-006
-231.0, -8.768e-006
-232.0, -8.817e-006
-233.0, -8.873e-006
-234.0, -8.929e-006
-235.0, -8.977e-006
-236.0, -9.040e-006
-237.0, -9.096e-006
-238.0, -9.145e-006
-239.0, -9.201e-006
-240.0, -9.256e-006
-241.0, -9.312e-006
-242.0, -9.368e-006
-243.0, -9.410e-006
-244.0, -9.466e-006
-245.0, -9.528e-006
-246.0, -9.577e-006
-247.0, -9.633e-006
-248.0, -9.689e-006
-249.0, -9.745e-006
-250.0, -9.800e-006
-251.0, -9.849e-006
-252.0, -9.898e-006
-253.0, -9.954e-006
-254.0, -9.996e-006
-255.0, -1.005e-005
-256.0, -1.011e-005
-257.0, -1.016e-005
-258.0, -1.021e-005
-259.0, -1.025e-005
-260.0, -1.030e-005
-261.0, -1.037e-005
-262.0, -1.041e-005
-263.0, -1.046e-005
-264.0, -1.051e-005
-265.0, -1.057e-005
-266.0, -1.062e-005
-267.0, -1.068e-005
-268.0, -1.073e-005
-269.0, -1.079e-005
-270.0, -1.084e-005
-271.0, -1.089e-005
-272.0, -1.094e-005
-273.0, -1.099e-005
-274.0, -1.104e-005
-275.0, -1.109e-005
-276.0, -1.114e-005
-277.0, -1.119e-005
-278.0, -1.124e-005
-279.0, -1.129e-005
-280.0, -1.134e-005
-281.0, -1.138e-005
-282.0, -1.143e-005
-283.0, -1.147e-005
-284.0, -1.154e-005
-285.0, -1.159e-005
-286.0, -1.164e-005
-287.0, -1.170e-005
-288.0, -1.175e-005
-289.0, -1.180e-005
-290.0, -1.186e-005
-291.0, -1.190e-005
-292.0, -1.195e-005
-293.0, -1.200e-005
-294.0, -1.205e-005
-295.0, -1.210e-005
-296.0, -1.215e-005
-297.0, -1.220e-005
-298.0, -1.225e-005
-299.0, -1.229e-005
-300.0, -1.233e-005
-301.0, -1.239e-005
-302.0, -1.244e-005
-303.0, -1.249e-005
-304.0, -1.253e-005
-305.0, -1.258e-005
-306.0, -1.264e-005
-307.0, -1.269e-005
-308.0, -1.274e-005
-309.0, -1.278e-005
-310.0, -1.282e-005
-311.0, -1.286e-005
-312.0, -1.290e-005
-313.0, -1.295e-005
-314.0, -1.300e-005
-315.0, -1.304e-005
-316.0, -1.309e-005
-317.0, -1.313e-005
-318.0, -1.318e-005
-319.0, -1.323e-005
-320.0, -1.327e-005
-321.0, -1.331e-005
-322.0, -1.336e-005
-323.0, -1.340e-005
-324.0, -1.345e-005
-325.0, -1.350e-005
-326.0, -1.354e-005
-327.0, -1.358e-005
-328.0, -1.362e-005
-329.0, -1.366e-005
-330.0, -1.369e-005
-331.0, -1.372e-005
-332.0, -1.376e-005
-333.0, -1.380e-005
-334.0, -1.384e-005
-335.0, -1.387e-005
-336.0, -1.391e-005
-337.0, -1.395e-005
-338.0, -1.399e-005
-339.0, -1.401e-005
-340.0, -1.406e-005
-341.0, -1.409e-005
-342.0, -1.413e-005
-343.0, -1.416e-005
-344.0, -1.420e-005
-345.0, -1.424e-005
-346.0, -1.427e-005
-347.0, -1.429e-005
-348.0, -1.433e-005
-349.0, -1.436e-005
-350.0, -1.439e-005
-351.0, -1.443e-005
-352.0, -1.445e-005
-353.0, -1.448e-005
-354.0, -1.452e-005
-355.0, -1.454e-005
-356.0, -1.456e-005
-357.0, -1.459e-005
-358.0, -1.461e-005
-359.0, -1.464e-005
-360.0, -1.467e-005
-361.0, -1.470e-005
-362.0, -1.473e-005
-363.0, -1.475e-005
-364.0, -1.477e-005
-365.0, -1.480e-005
-366.0, -1.482e-005
-367.0, -1.484e-005
-368.0, -1.486e-005
-369.0, -1.489e-005
-370.0, -1.491e-005
-371.0, -1.492e-005
-372.0, -1.493e-005
-373.0, -1.495e-005
-374.0, -1.496e-005
-375.0, -1.498e-005
-376.0, -1.500e-005
-377.0, -1.502e-005
-378.0, -1.504e-005
-379.0, -1.505e-005
-380.0, -1.507e-005
-381.0, -1.509e-005
-382.0, -1.511e-005
-383.0, -1.512e-005
-384.0, -1.513e-005
-385.0, -1.514e-005
-386.0, -1.515e-005
-387.0, -1.515e-005
-388.0, -1.516e-005
-389.0, -1.517e-005
-390.0, -1.518e-005
-391.0, -1.519e-005
-392.0, -1.519e-005
-393.0, -1.519e-005
-394.0, -1.520e-005
-395.0, -1.520e-005
-396.0, -1.520e-005
-397.0, -1.521e-005
-398.0, -1.521e-005
-399.0, -1.522e-005
-400.0, -1.523e-005
-401.0, -1.524e-005
-402.0, -1.524e-005
-403.0, -1.524e-005
-404.0, -1.525e-005
-405.0, -1.526e-005
-406.0, -1.527e-005
-407.0, -1.527e-005
-408.0, -1.528e-005
-409.0, -1.528e-005
-410.0, -1.528e-005
-411.0, -1.528e-005
-412.0, -1.527e-005
-413.0, -1.526e-005
-414.0, -1.526e-005
-415.0, -1.525e-005
-416.0, -1.524e-005
-417.0, -1.525e-005
-418.0, -1.524e-005
-419.0, -1.523e-005
-420.0, -1.523e-005
-421.0, -1.524e-005
-422.0, -1.523e-005
-423.0, -1.522e-005
-424.0, -1.521e-005
-425.0, -1.520e-005
-426.0, -1.520e-005
-427.0, -1.519e-005
-428.0, -1.518e-005
-429.0, -1.517e-005
-430.0, -1.516e-005
-431.0, -1.516e-005
-432.0, -1.514e-005
-433.0, -1.513e-005
-434.0, -1.512e-005
-435.0, -1.511e-005
-436.0, -1.510e-005
-437.0, -1.509e-005
-438.0, -1.507e-005
-439.0, -1.507e-005
-440.0, -1.505e-005
-441.0, -1.504e-005
-442.0, -1.503e-005
-443.0, -1.500e-005
-444.0, -1.499e-005
-445.0, -1.499e-005
-446.0, -1.498e-005
-447.0, -1.496e-005
-448.0, -1.496e-005
-449.0, -1.494e-005
-450.0, -1.493e-005
-451.0, -1.491e-005
-452.0, -1.489e-005
-453.0, -1.486e-005
-454.0, -1.485e-005
-455.0, -1.483e-005
-456.0, -1.481e-005
-457.0, -1.479e-005
-458.0, -1.478e-005
-459.0, -1.477e-005
-460.0, -1.476e-005
-461.0, -1.475e-005
-462.0, -1.473e-005
-463.0, -1.473e-005
-464.0, -1.471e-005
-465.0, -1.470e-005
-466.0, -1.468e-005
-467.0, -1.466e-005
-468.0, -1.464e-005
-469.0, -1.462e-005
-470.0, -1.460e-005
-471.0, -1.458e-005
-472.0, -1.455e-005
-473.0, -1.453e-005
-474.0, -1.452e-005
-475.0, -1.449e-005
-476.0, -1.447e-005
-477.0, -1.446e-005
-478.0, -1.444e-005
-479.0, -1.443e-005
-480.0, -1.442e-005
-481.0, -1.440e-005
-482.0, -1.440e-005
-483.0, -1.438e-005
-484.0, -1.436e-005
-485.0, -1.436e-005
-486.0, -1.435e-005
-487.0, -1.433e-005
-488.0, -1.432e-005
-489.0, -1.430e-005
-490.0, -1.429e-005
-491.0, -1.426e-005
-492.0, -1.424e-005
-493.0, -1.422e-005
-494.0, -1.419e-005
-495.0, -1.417e-005
-496.0, -1.416e-005
-497.0, -1.415e-005
-498.0, -1.414e-005
-499.0, -1.411e-005
-500.0, -1.410e-005
-501.0, -1.409e-005
-502.0, -1.408e-005
-503.0, -1.406e-005
-504.0, -1.403e-005
-505.0, -1.402e-005
-506.0, -1.401e-005
-507.0, -1.399e-005
-508.0, -1.398e-005
-509.0, -1.396e-005
-510.0, -1.395e-005
-511.0, -1.394e-005
-512.0, -1.392e-005
-513.0, -1.390e-005
-514.0, -1.389e-005
-515.0, -1.387e-005
-516.0, -1.385e-005
-517.0, -1.384e-005
-518.0, -1.382e-005
-519.0, -1.381e-005
-520.0, -1.380e-005
-521.0, -1.379e-005
-522.0, -1.378e-005
-523.0, -1.377e-005
-524.0, -1.376e-005
-525.0, -1.375e-005
-526.0, -1.373e-005
-527.0, -1.372e-005
-528.0, -1.371e-005
-529.0, -1.369e-005
-530.0, -1.369e-005
-531.0, -1.367e-005
-532.0, -1.366e-005
-533.0, -1.364e-005
-534.0, -1.363e-005
-535.0, -1.362e-005
-536.0, -1.361e-005
-537.0, -1.360e-005
-538.0, -1.359e-005
-539.0, -1.357e-005
-540.0, -1.357e-005
-541.0, -1.356e-005
-542.0, -1.355e-005
-543.0, -1.354e-005
-544.0, -1.353e-005
-545.0, -1.352e-005
-546.0, -1.351e-005
-547.0, -1.350e-005
-548.0, -1.350e-005
-549.0, -1.349e-005
-550.0, -1.348e-005
-551.0, -1.346e-005
-552.0, -1.346e-005
-553.0, -1.345e-005
-554.0, -1.345e-005
-555.0, -1.343e-005
-556.0, -1.343e-005
-557.0, -1.343e-005
-558.0, -1.336e-005
-559.0, -1.334e-005
-560.0, -1.331e-005
*
Segment = 2
Positive
Number of Data Points = 810
#
-559.0, -1.294e-005
-558.0, -1.178e-005
-557.0, -1.143e-005
-556.0, -1.113e-005
-555.0, -1.072e-005
-554.0, -1.050e-005
-553.0, -1.033e-005
-552.0, -1.019e-005
-551.0, -1.006e-005
-550.0, -9.940e-006
-549.0, -9.828e-006
-548.0, -9.717e-006
-547.0, -9.619e-006
-546.0, -9.528e-006
-545.0, -9.438e-006
-544.0, -9.347e-006
-543.0, -9.263e-006
-542.0, -9.180e-006
-541.0, -9.096e-006
-540.0, -9.019e-006
-539.0, -8.943e-006
-538.0, -8.866e-006
-537.0, -8.789e-006
-536.0, -8.712e-006
-535.0, -8.643e-006
-534.0, -8.580e-006
-533.0, -8.510e-006
-532.0, -8.447e-006
-531.0, -8.384e-006
-530.0, -8.329e-006
-529.0, -8.273e-006
-528.0, -8.210e-006
-527.0, -8.147e-006
-526.0, -8.092e-006
-525.0, -8.029e-006
-524.0, -7.973e-006
-523.0, -7.924e-006
-522.0, -7.868e-006
-521.0, -7.819e-006
-520.0, -7.771e-006
-519.0, -7.715e-006
-518.0, -7.666e-006
-517.0, -7.610e-006
-516.0, -7.547e-006
-515.0, -7.499e-006
-514.0, -7.450e-006
-513.0, -7.401e-006
-512.0, -7.352e-006
-511.0, -7.296e-006
-510.0, -7.254e-006
-509.0, -7.213e-006
-508.0, -7.157e-006
-507.0, -7.108e-006
-506.0, -7.059e-006
-505.0, -7.017e-006
-504.0, -6.982e-006
-503.0, -6.934e-006
-502.0, -6.892e-006
-501.0, -6.857e-006
-500.0, -6.808e-006
-499.0, -6.766e-006
-498.0, -6.724e-006
-497.0, -6.676e-006
-496.0, -6.641e-006
-495.0, -6.599e-006
-494.0, -6.557e-006
-493.0, -6.522e-006
-492.0, -6.480e-006
-491.0, -6.438e-006
-490.0, -6.403e-006
-489.0, -6.355e-006
-488.0, -6.306e-006
-487.0, -6.264e-006
-486.0, -6.229e-006
-485.0, -6.194e-006
-484.0, -6.159e-006
-483.0, -6.117e-006
-482.0, -6.090e-006
-481.0, -6.055e-006
-480.0, -6.013e-006
-479.0, -5.971e-006
-478.0, -5.929e-006
-477.0, -5.887e-006
-476.0, -5.852e-006
-475.0, -5.818e-006
-474.0, -5.790e-006
-473.0, -5.762e-006
-472.0, -5.727e-006
-471.0, -5.692e-006
-470.0, -5.657e-006
-469.0, -5.622e-006
-468.0, -5.573e-006
-467.0, -5.532e-006
-466.0, -5.490e-006
-465.0, -5.455e-006
-464.0, -5.420e-006
-463.0, -5.385e-006
-462.0, -5.357e-006
-461.0, -5.329e-006
-460.0, -5.294e-006
-459.0, -5.266e-006
-458.0, -5.232e-006
-457.0, -5.197e-006
-456.0, -5.162e-006
-455.0, -5.120e-006
-454.0, -5.085e-006
-453.0, -5.057e-006
-452.0, -5.022e-006
-451.0, -4.994e-006
-450.0, -4.967e-006
-449.0, -4.939e-006
-448.0, -4.904e-006
-447.0, -4.869e-006
-446.0, -4.834e-006
-445.0, -4.799e-006
-444.0, -4.764e-006
-443.0, -4.729e-006
-442.0, -4.701e-006
-441.0, -4.674e-006
-440.0, -4.646e-006
-439.0, -4.618e-006
-438.0, -4.597e-006
-437.0, -4.569e-006
-436.0, -4.534e-006
-435.0, -4.506e-006
-434.0, -4.478e-006
-433.0, -4.450e-006
-432.0, -4.415e-006
-431.0, -4.381e-006
-430.0, -4.346e-006
-429.0, -4.318e-006
-428.0, -4.283e-006
-427.0, -4.248e-006
-426.0, -4.220e-006
-425.0, -4.192e-006
-424.0, -4.164e-006
-423.0, -4.136e-006
-422.0, -4.116e-006
-421.0, -4.081e-006
-420.0, -4.053e-006
-419.0, -4.025e-006
-418.0, -3.997e-006
-417.0, -3.969e-006
-416.0, -3.941e-006
-415.0, -3.906e-006
-414.0, -3.878e-006
-413.0, -3.850e-006
-412.0, -3.809e-006
-411.0, -3.774e-006
-410.0, -3.732e-006
-409.0, -3.697e-006
-408.0, -3.669e-006
-407.0, -3.634e-006
-406.0, -3.606e-006
-405.0, -3.578e-006
-404.0, -3.557e-006
-403.0, -3.544e-006
-402.0, -3.523e-006
-401.0, -3.495e-006
-400.0, -3.474e-006
-399.0, -3.446e-006
-398.0, -3.432e-006
-397.0, -3.404e-006
-396.0, -3.369e-006
-395.0, -3.341e-006
-394.0, -3.313e-006
-393.0, -3.285e-006
-392.0, -3.251e-006
-391.0, -3.216e-006
-390.0, -3.188e-006
-389.0, -3.160e-006
-388.0, -3.125e-006
-387.0, -3.097e-006
-386.0, -3.069e-006
-385.0, -3.048e-006
-384.0, -3.027e-006
-383.0, -2.992e-006
-382.0, -2.979e-006
-381.0, -2.958e-006
-380.0, -2.930e-006
-379.0, -2.909e-006
-378.0, -2.888e-006
-377.0, -2.860e-006
-376.0, -2.839e-006
-375.0, -2.804e-006
-374.0, -2.776e-006
-373.0, -2.755e-006
-372.0, -2.720e-006
-371.0, -2.693e-006
-370.0, -2.665e-006
-369.0, -2.637e-006
-368.0, -2.609e-006
-367.0, -2.581e-006
-366.0, -2.553e-006
-365.0, -2.532e-006
-364.0, -2.504e-006
-363.0, -2.476e-006
-362.0, -2.462e-006
-361.0, -2.434e-006
-360.0, -2.407e-006
-359.0, -2.379e-006
-358.0, -2.351e-006
-357.0, -2.323e-006
-356.0, -2.295e-006
-355.0, -2.267e-006
-354.0, -2.239e-006
-353.0, -2.218e-006
-352.0, -2.183e-006
-351.0, -2.155e-006
-350.0, -2.128e-006
-349.0, -2.093e-006
-348.0, -2.058e-006
-347.0, -2.030e-006
-346.0, -1.995e-006
-345.0, -1.974e-006
-344.0, -1.953e-006
-343.0, -1.925e-006
-342.0, -1.911e-006
-341.0, -1.883e-006
-340.0, -1.855e-006
-339.0, -1.842e-006
-338.0, -1.814e-006
-337.0, -1.779e-006
-336.0, -1.751e-006
-335.0, -1.723e-006
-334.0, -1.695e-006
-333.0, -1.667e-006
-332.0, -1.625e-006
-331.0, -1.604e-006
-330.0, -1.576e-006
-329.0, -1.549e-006
-328.0, -1.521e-006
-327.0, -1.493e-006
-326.0, -1.465e-006
-325.0, -1.437e-006
-324.0, -1.402e-006
-323.0, -1.374e-006
-322.0, -1.353e-006
-321.0, -1.318e-006
-320.0, -1.283e-006
-319.0, -1.256e-006
-318.0, -1.235e-006
-317.0, -1.207e-006
-316.0, -1.172e-006
-315.0, -1.137e-006
-314.0, -1.109e-006
-313.0, -1.088e-006
-312.0, -1.053e-006
-311.0, -1.018e-006
-310.0, -9.905e-007
-309.0, -9.626e-007
-308.0, -9.277e-007
-307.0, -8.929e-007
-306.0, -8.510e-007
-305.0, -8.231e-007
-304.0, -7.952e-007
-303.0, -7.533e-007
-302.0, -7.324e-007
-301.0, -6.975e-007
-300.0, -6.627e-007
-299.0, -6.348e-007
-298.0, -6.069e-007
-297.0, -5.720e-007
-296.0, -5.441e-007
-295.0, -5.022e-007
-294.0, -4.743e-007
-293.0, -4.464e-007
-292.0, -4.115e-007
-291.0, -3.767e-007
-290.0, -3.418e-007
-289.0, -3.069e-007
-288.0, -2.720e-007
-287.0, -2.302e-007
-286.0, -1.953e-007
-285.0, -1.604e-007
-284.0, -1.256e-007
-283.0, -9.765e-008
-282.0, -7.673e-008
-281.0, -4.185e-008
-280.0, -6.973e-009
-279.0, +2.790e-008
-278.0, +5.581e-008
-277.0, +9.068e-008
-276.0, +1.325e-007
-275.0, +1.744e-007
-274.0, +2.093e-007
-273.0, +2.441e-007
-272.0, +2.860e-007
-271.0, +3.278e-007
-270.0, +3.697e-007
-269.0, +4.046e-007
-268.0, +4.464e-007
-267.0, +4.883e-007
-266.0, +5.301e-007
-265.0, +5.650e-007
-264.0, +5.999e-007
-263.0, +6.348e-007
-262.0, +6.696e-007
-261.0, +7.115e-007
-260.0, +7.534e-007
-259.0, +7.813e-007
-258.0, +8.161e-007
-257.0, +8.510e-007
-256.0, +8.929e-007
-255.0, +9.347e-007
-254.0, +9.696e-007
-253.0, +9.975e-007
-252.0, +1.046e-006
-251.0, +1.088e-006
-250.0, +1.137e-006
-249.0, +1.172e-006
-248.0, +1.214e-006
-247.0, +1.256e-006
-246.0, +1.297e-006
-245.0, +1.332e-006
-244.0, +1.374e-006
-243.0, +1.409e-006
-242.0, +1.444e-006
-241.0, +1.486e-006
-240.0, +1.528e-006
-239.0, +1.569e-006
-238.0, +1.604e-006
-237.0, +1.639e-006
-236.0, +1.681e-006
-235.0, +1.730e-006
-234.0, +1.765e-006
-233.0, +1.800e-006
-232.0, +1.848e-006
-231.0, +1.890e-006
-230.0, +1.932e-006
-229.0, +1.974e-006
-228.0, +2.009e-006
-227.0, +2.058e-006
-226.0, +2.107e-006
-225.0, +2.141e-006
-224.0, +2.190e-006
-223.0, +2.239e-006
-222.0, +2.281e-006
-221.0, +2.330e-006
-220.0, +2.372e-006
-219.0, +2.407e-006
-218.0, +2.448e-006
-217.0, +2.490e-006
-216.0, +2.525e-006
-215.0, +2.574e-006
-214.0, +2.616e-006
-213.0, +2.658e-006
-212.0, +2.713e-006
-211.0, +2.755e-006
-210.0, +2.804e-006
-209.0, +2.853e-006
-208.0, +2.895e-006
-207.0, +2.944e-006
-206.0, +2.999e-006
-205.0, +3.034e-006
-204.0, +3.083e-006
-203.0, +3.118e-006
-202.0, +3.160e-006
-201.0, +3.209e-006
-200.0, +3.258e-006
-199.0, +3.299e-006
-198.0, +3.348e-006
-197.0, +3.397e-006
-196.0, +3.453e-006
-195.0, +3.502e-006
-194.0, +3.544e-006
-193.0, +3.585e-006
-192.0, +3.627e-006
-191.0, +3.676e-006
-190.0, +3.718e-006
-189.0, +3.767e-006
-188.0, +3.816e-006
-187.0, +3.864e-006
-186.0, +3.913e-006
-185.0, +3.955e-006
-184.0, +4.004e-006
-183.0, +4.060e-006
-182.0, +4.102e-006
-181.0, +4.150e-006
-180.0, +4.199e-006
-179.0, +4.248e-006
-178.0, +4.304e-006
-177.0, +4.353e-006
-176.0, +4.402e-006
-175.0, +4.450e-006
-174.0, +4.499e-006
-173.0, +4.548e-006
-172.0, +4.604e-006
-171.0, +4.653e-006
-170.0, +4.701e-006
-169.0, +4.750e-006
-168.0, +4.799e-006
-167.0, +4.855e-006
-166.0, +4.904e-006
-165.0, +4.946e-006
-164.0, +4.994e-006
-163.0, +5.043e-006
-162.0, +5.085e-006
-161.0, +5.141e-006
-160.0, +5.190e-006
-159.0, +5.246e-006
-158.0, +5.294e-006
-157.0, +5.350e-006
-156.0, +5.406e-006
-155.0, +5.462e-006
-154.0, +5.511e-006
-153.0, +5.559e-006
-152.0, +5.608e-006
-151.0, +5.671e-006
-150.0, +5.720e-006
-149.0, +5.762e-006
-148.0, +5.818e-006
-147.0, +5.866e-006
-146.0, +5.922e-006
-145.0, +5.971e-006
-144.0, +6.013e-006
-143.0, +6.069e-006
-142.0, +6.124e-006
-141.0, +6.173e-006
-140.0, +6.229e-006
-139.0, +6.278e-006
-138.0, +6.334e-006
-137.0, +6.390e-006
-136.0, +6.438e-006
-135.0, +6.501e-006
-134.0, +6.550e-006
-133.0, +6.599e-006
-132.0, +6.648e-006
-131.0, +6.703e-006
-130.0, +6.752e-006
-129.0, +6.801e-006
-128.0, +6.843e-006
-127.0, +6.906e-006
-126.0, +6.961e-006
-125.0, +7.010e-006
-124.0, +7.052e-006
-123.0, +7.108e-006
-122.0, +7.164e-006
-121.0, +7.213e-006
-120.0, +7.261e-006
-119.0, +7.317e-006
-118.0, +7.373e-006
-117.0, +7.429e-006
-116.0, +7.478e-006
-115.0, +7.527e-006
-114.0, +7.582e-006
-113.0, +7.624e-006
-112.0, +7.673e-006
-111.0, +7.729e-006
-110.0, +7.778e-006
-109.0, +7.826e-006
-108.0, +7.882e-006
-107.0, +7.931e-006
-106.0, +7.987e-006
-105.0, +8.036e-006
-104.0, +8.085e-006
-103.0, +8.140e-006
-102.0, +8.189e-006
-101.0, +8.231e-006
-100.0, +8.287e-006
-99.0, +8.336e-006
-98.0, +8.384e-006
-97.0, +8.426e-006
-96.0, +8.475e-006
-95.0, +8.531e-006
-94.0, +8.580e-006
-93.0, +8.622e-006
-92.0, +8.670e-006
-91.0, +8.719e-006
-90.0, +8.775e-006
-89.0, +8.817e-006
-88.0, +8.866e-006
-87.0, +8.922e-006
-86.0, +8.970e-006
-85.0, +9.012e-006
-84.0, +9.061e-006
-83.0, +9.103e-006
-82.0, +9.145e-006
-81.0, +9.180e-006
-80.0, +9.215e-006
-79.0, +9.270e-006
-78.0, +9.319e-006
-77.0, +9.354e-006
-76.0, +9.396e-006
-75.0, +9.445e-006
-74.0, +9.494e-006
-73.0, +9.535e-006
-72.0, +9.563e-006
-71.0, +9.612e-006
-70.0, +9.654e-006
-69.0, +9.696e-006
-68.0, +9.738e-006
-67.0, +9.773e-006
-66.0, +9.814e-006
-65.0, +9.856e-006
-64.0, +9.891e-006
-63.0, +9.933e-006
-62.0, +9.968e-006
-61.0, +9.996e-006
-60.0, +1.003e-005
-59.0, +1.007e-005
-58.0, +1.010e-005
-57.0, +1.013e-005
-56.0, +1.016e-005
-55.0, +1.019e-005
-54.0, +1.023e-005
-53.0, +1.025e-005
-52.0, +1.029e-005
-51.0, +1.032e-005
-50.0, +1.035e-005
-49.0, +1.038e-005
-48.0, +1.041e-005
-47.0, +1.045e-005
-46.0, +1.048e-005
-45.0, +1.051e-005
-44.0, +1.054e-005
-43.0, +1.056e-005
-42.0, +1.059e-005
-41.0, +1.060e-005
-40.0, +1.062e-005
-39.0, +1.065e-005
-38.0, +1.067e-005
-37.0, +1.069e-005
-36.0, +1.071e-005
-35.0, +1.074e-005
-34.0, +1.077e-005
-33.0, +1.079e-005
-32.0, +1.080e-005
-31.0, +1.083e-005
-30.0, +1.085e-005
-29.0, +1.087e-005
-28.0, +1.089e-005
-27.0, +1.090e-005
-26.0, +1.092e-005
-25.0, +1.094e-005
-24.0, +1.096e-005
-23.0, +1.098e-005
-22.0, +1.101e-005
-21.0, +1.101e-005
-20.0, +1.103e-005
-19.0, +1.104e-005
-18.0, +1.106e-005
-17.0, +1.106e-005
-16.0, +1.107e-005
-15.0, +1.108e-005
-14.0, +1.109e-005
-13.0, +1.110e-005
-12.0, +1.110e-005
-11.0, +1.112e-005
-10.0, +1.113e-005
-9.0, +1.115e-005
-8.0, +1.115e-005
-7.0, +1.117e-005
-6.0, +1.120e-005
-5.0, +1.120e-005
-4.0, +1.121e-005
-3.0, +1.121e-005
-2.0, +1.124e-005
-1.0, +1.127e-005
0.0, +1.128e-005
1.0, +1.129e-005
2.0, +1.131e-005
3.0, +1.132e-005
4.0, +1.133e-005
5.0, +1.131e-005
6.0, +1.130e-005
7.0, +1.129e-005
8.0, +1.129e-005
9.0, +1.130e-005
10.0, +1.130e-005
11.0, +1.131e-005
12.0, +1.131e-005
13.0, +1.131e-005
14.0, +1.132e-005
15.0, +1.133e-005
16.0, +1.132e-005
17.0, +1.132e-005
18.0, +1.133e-005
19.0, +1.132e-005
20.0, +1.134e-005
21.0, +1.133e-005
22.0, +1.133e-005
23.0, +1.133e-005
24.0, +1.133e-005
25.0, +1.134e-005
26.0, +1.134e-005
27.0, +1.133e-005
28.0, +1.133e-005
29.0, +1.134e-005
30.0, +1.133e-005
31.0, +1.133e-005
32.0, +1.132e-005
33.0, +1.133e-005
34.0, +1.133e-005
35.0, +1.134e-005
36.0, +1.134e-005
37.0, +1.134e-005
38.0, +1.134e-005
39.0, +1.133e-005
40.0, +1.133e-005
41.0, +1.134e-005
42.0, +1.133e-005
43.0, +1.131e-005
44.0, +1.131e-005
45.0, +1.131e-005
46.0, +1.131e-005
47.0, +1.131e-005
48.0, +1.130e-005
49.0, +1.131e-005
50.0, +1.131e-005
51.0, +1.131e-005
52.0, +1.131e-005
53.0, +1.131e-005
54.0, +1.131e-005
55.0, +1.131e-005
56.0, +1.131e-005
57.0, +1.131e-005
58.0, +1.131e-005
59.0, +1.130e-005
60.0, +1.131e-005
61.0, +1.131e-005
62.0, +1.130e-005
63.0, +1.129e-005
64.0, +1.129e-005
65.0, +1.129e-005
66.0, +1.129e-005
67.0, +1.128e-005
68.0, +1.127e-005
69.0, +1.127e-005
70.0, +1.128e-005
71.0, +1.128e-005
72.0, +1.127e-005
73.0, +1.129e-005
74.0, +1.129e-005
75.0, +1.130e-005
76.0, +1.129e-005
77.0, +1.128e-005
78.0, +1.128e-005
79.0, +1.127e-005
80.0, +1.127e-005
81.0, +1.127e-005
82.0, +1.127e-005
83.0, +1.127e-005
84.0, +1.127e-005
85.0, +1.127e-005
86.0, +1.127e-005
87.0, +1.127e-005
88.0, +1.125e-005
89.0, +1.127e-005
90.0, +1.127e-005
91.0, +1.127e-005
92.0, +1.127e-005
93.0, +1.126e-005
94.0, +1.126e-005
95.0, +1.127e-005
96.0, +1.125e-005
97.0, +1.125e-005
98.0, +1.126e-005
99.0, +1.125e-005
100.0, +1.126e-005
101.0, +1.126e-005
102.0, +1.126e-005
103.0, +1.126e-005
104.0, +1.126e-005
105.0, +1.126e-005
106.0, +1.126e-005
107.0, +1.125e-005
108.0, +1.125e-005
109.0, +1.125e-005
110.0, +1.125e-005
111.0, +1.125e-005
112.0, +1.124e-005
113.0, +1.125e-005
114.0, +1.126e-005
115.0, +1.126e-005
116.0, +1.125e-005
117.0, +1.125e-005
118.0, +1.125e-005
119.0, +1.124e-005
120.0, +1.124e-005
121.0, +1.124e-005
122.0, +1.124e-005
123.0, +1.124e-005
124.0, +1.124e-005
125.0, +1.124e-005
126.0, +1.125e-005
127.0, +1.124e-005
128.0, +1.124e-005
129.0, +1.125e-005
130.0, +1.125e-005
131.0, +1.125e-005
132.0, +1.125e-005
133.0, +1.125e-005
134.0, +1.126e-005
135.0, +1.127e-005
136.0, +1.125e-005
137.0, +1.127e-005
138.0, +1.127e-005
139.0, +1.126e-005
140.0, +1.127e-005
141.0, +1.127e-005
142.0, +1.127e-005
143.0, +1.127e-005
144.0, +1.126e-005
145.0, +1.127e-005
146.0, +1.127e-005
147.0, +1.127e-005
148.0, +1.126e-005
149.0, +1.126e-005
150.0, +1.126e-005
151.0, +1.126e-005
152.0, +1.125e-005
153.0, +1.127e-005
154.0, +1.128e-005
155.0, +1.129e-005
156.0, +1.129e-005
157.0, +1.130e-005
158.0, +1.131e-005
159.0, +1.131e-005
160.0, +1.130e-005
161.0, +1.131e-005
162.0, +1.131e-005
163.0, +1.131e-005
164.0, +1.131e-005
165.0, +1.131e-005
166.0, +1.132e-005
167.0, +1.131e-005
168.0, +1.131e-005
169.0, +1.131e-005
170.0, +1.132e-005
171.0, +1.132e-005
172.0, +1.132e-005
173.0, +1.132e-005
174.0, +1.134e-005
175.0, +1.134e-005
176.0, +1.133e-005
177.0, +1.134e-005
178.0, +1.134e-005
179.0, +1.134e-005
180.0, +1.134e-005
181.0, +1.134e-005
182.0, +1.135e-005
183.0, +1.136e-005
184.0, +1.136e-005
185.0, +1.136e-005
186.0, +1.136e-005
187.0, +1.137e-005
188.0, +1.137e-005
189.0, +1.137e-005
190.0, +1.138e-005
191.0, +1.138e-005
192.0, +1.138e-005
193.0, +1.139e-005
194.0, +1.140e-005
195.0, +1.140e-005
196.0, +1.141e-005
197.0, +1.141e-005
198.0, +1.142e-005
199.0, +1.143e-005
200.0, +1.143e-005
201.0, +1.143e-005
202.0, +1.144e-005
203.0, +1.145e-005
204.0, +1.145e-005
205.0, +1.145e-005
206.0, +1.146e-005
207.0, +1.146e-005
208.0, +1.145e-005
209.0, +1.146e-005
210.0, +1.147e-005
211.0, +1.147e-005
212.0, +1.147e-005
213.0, +1.148e-005
214.0, +1.150e-005
215.0, +1.151e-005
216.0, +1.152e-005
217.0, +1.152e-005
218.0, +1.153e-005
219.0, +1.154e-005
220.0, +1.154e-005
221.0, +1.155e-005
222.0, +1.156e-005
223.0, +1.157e-005
224.0, +1.157e-005
225.0, +1.158e-005
226.0, +1.159e-005
227.0, +1.159e-005
228.0, +1.159e-005
229.0, +1.160e-005
230.0, +1.161e-005
231.0, +1.161e-005
232.0, +1.161e-005
233.0, +1.163e-005
234.0, +1.164e-005
235.0, +1.166e-005
236.0, +1.166e-005
237.0, +1.167e-005
238.0, +1.168e-005
239.0, +1.170e-005
240.0, +1.169e-005
241.0, +1.170e-005
242.0, +1.172e-005
243.0, +1.173e-005
244.0, +1.173e-005
245.0, +1.173e-005
246.0, +1.174e-005
247.0, +1.175e-005
248.0, +1.175e-005
249.0, +1.176e-005
250.0, +1.177e-005
249.0, +1.133e-005
*
**
