# Supplementary material for: DFT and CV data of 4-phenyl-substituted dichloro(bis{2-[1-(phenyl)-1H-1,2,3-triazol-4-yl-κN3]pyridine-κN})iron(II) coordination compounds
Source: Data Brief. 2018 Oct 27;21:1458–71. doi: 10.1016/j.dib.2018.10.085 (PMC6234228; doi:10.1016/j.dib.2018.10.085)
Supplement: Supplementary file 4 — Supplementary material. [file mmc4.zip › Fe_CV_raw_data/FeL5-2/100FC.TXT]

Date: 31-Mar-2017
Time: 12:57:18
Label: 
Cyclic Voltammetry

Exp. Conditions:
Init E (mV) = 250
High E (mV) = 250
Low E (mV) = -560
Init P/N = N
V (mV/sec) = 100
Number of Segments = 2
Sample Interval (mV) = 1
Quiet Time (sec) = 2
Sensitivity (A/V) = 1E-5

2 Sets of Data
Total Number of Data Points = 1621
##
Potential (mV), Current (A)

Segment = 1
Negative
Number of Data Points = 810
#
249.0, +1.361e-005
248.0, +1.350e-005
247.0, +1.345e-005
246.0, +1.340e-005
245.0, +1.334e-005
244.0, +1.330e-005
243.0, +1.326e-005
242.0, +1.321e-005
241.0, +1.317e-005
240.0, +1.313e-005
239.0, +1.310e-005
238.0, +1.306e-005
237.0, +1.302e-005
236.0, +1.298e-005
235.0, +1.294e-005
234.0, +1.291e-005
233.0, +1.287e-005
232.0, +1.283e-005
231.0, +1.280e-005
230.0, +1.276e-005
229.0, +1.273e-005
228.0, +1.270e-005
227.0, +1.267e-005
226.0, +1.263e-005
225.0, +1.260e-005
224.0, +1.257e-005
223.0, +1.254e-005
222.0, +1.251e-005
221.0, +1.248e-005
220.0, +1.244e-005
219.0, +1.241e-005
218.0, +1.239e-005
217.0, +1.236e-005
216.0, +1.233e-005
215.0, +1.230e-005
214.0, +1.228e-005
213.0, +1.225e-005
212.0, +1.223e-005
211.0, +1.221e-005
210.0, +1.218e-005
209.0, +1.215e-005
208.0, +1.212e-005
207.0, +1.210e-005
206.0, +1.206e-005
205.0, +1.204e-005
204.0, +1.200e-005
203.0, +1.198e-005
202.0, +1.195e-005
201.0, +1.192e-005
200.0, +1.189e-005
199.0, +1.186e-005
198.0, +1.183e-005
197.0, +1.181e-005
196.0, +1.177e-005
195.0, +1.174e-005
194.0, +1.170e-005
193.0, +1.166e-005
192.0, +1.162e-005
191.0, +1.158e-005
190.0, +1.154e-005
189.0, +1.150e-005
188.0, +1.146e-005
187.0, +1.142e-005
186.0, +1.138e-005
185.0, +1.134e-005
184.0, +1.129e-005
183.0, +1.124e-005
182.0, +1.119e-005
181.0, +1.115e-005
180.0, +1.110e-005
179.0, +1.105e-005
178.0, +1.100e-005
177.0, +1.095e-005
176.0, +1.090e-005
175.0, +1.085e-005
174.0, +1.079e-005
173.0, +1.074e-005
172.0, +1.068e-005
171.0, +1.063e-005
170.0, +1.057e-005
169.0, +1.050e-005
168.0, +1.044e-005
167.0, +1.038e-005
166.0, +1.031e-005
165.0, +1.025e-005
164.0, +1.018e-005
163.0, +1.011e-005
162.0, +1.004e-005
161.0, +9.965e-006
160.0, +9.887e-006
159.0, +9.810e-006
158.0, +9.726e-006
157.0, +9.650e-006
156.0, +9.566e-006
155.0, +9.484e-006
154.0, +9.400e-006
153.0, +9.310e-006
152.0, +9.220e-006
151.0, +9.128e-006
150.0, +9.028e-006
149.0, +8.930e-006
148.0, +8.824e-006
147.0, +8.721e-006
146.0, +8.611e-006
145.0, +8.500e-006
144.0, +8.381e-006
143.0, +8.272e-006
142.0, +8.148e-006
141.0, +8.035e-006
140.0, +7.912e-006
139.0, +7.792e-006
138.0, +7.663e-006
137.0, +7.545e-006
136.0, +7.406e-006
135.0, +7.281e-006
134.0, +7.142e-006
133.0, +7.008e-006
132.0, +6.866e-006
131.0, +6.732e-006
130.0, +6.584e-006
129.0, +6.444e-006
128.0, +6.288e-006
127.0, +6.138e-006
126.0, +5.983e-006
125.0, +5.835e-006
124.0, +5.675e-006
123.0, +5.519e-006
122.0, +5.354e-006
121.0, +5.200e-006
120.0, +5.032e-006
119.0, +4.873e-006
118.0, +4.703e-006
117.0, +4.541e-006
116.0, +4.370e-006
115.0, +4.207e-006
114.0, +4.032e-006
113.0, +3.866e-006
112.0, +3.690e-006
111.0, +3.524e-006
110.0, +3.349e-006
109.0, +3.182e-006
108.0, +3.008e-006
107.0, +2.844e-006
106.0, +2.670e-006
105.0, +2.504e-006
104.0, +2.325e-006
103.0, +2.163e-006
102.0, +1.994e-006
101.0, +1.834e-006
100.0, +1.663e-006
99.0, +1.511e-006
98.0, +1.348e-006
97.0, +1.197e-006
96.0, +1.032e-006
95.0, +8.824e-007
94.0, +7.289e-007
93.0, +5.864e-007
92.0, +4.342e-007
91.0, +2.995e-007
90.0, +1.600e-007
89.0, +3.357e-008
88.0, -1.007e-007
87.0, -2.258e-007
86.0, -3.488e-007
85.0, -4.578e-007
84.0, -5.790e-007
83.0, -6.836e-007
82.0, -7.935e-007
81.0, -8.911e-007
80.0, -9.892e-007
79.0, -1.082e-006
78.0, -1.175e-006
77.0, -1.250e-006
76.0, -1.334e-006
75.0, -1.405e-006
74.0, -1.477e-006
73.0, -1.539e-006
72.0, -1.604e-006
71.0, -1.660e-006
70.0, -1.717e-006
69.0, -1.759e-006
68.0, -1.804e-006
67.0, -1.838e-006
66.0, -1.879e-006
65.0, -1.906e-006
64.0, -1.934e-006
63.0, -1.955e-006
62.0, -1.977e-006
61.0, -1.988e-006
60.0, -2.005e-006
59.0, -2.007e-006
58.0, -2.009e-006
57.0, -2.009e-006
56.0, -2.009e-006
55.0, -2.005e-006
54.0, -2.003e-006
53.0, -1.991e-006
52.0, -1.983e-006
51.0, -1.966e-006
50.0, -1.950e-006
49.0, -1.929e-006
48.0, -1.905e-006
47.0, -1.879e-006
46.0, -1.859e-006
45.0, -1.830e-006
44.0, -1.807e-006
43.0, -1.773e-006
42.0, -1.740e-006
41.0, -1.711e-006
40.0, -1.677e-006
39.0, -1.636e-006
38.0, -1.601e-006
37.0, -1.558e-006
36.0, -1.524e-006
35.0, -1.488e-006
34.0, -1.453e-006
33.0, -1.415e-006
32.0, -1.378e-006
31.0, -1.339e-006
30.0, -1.304e-006
29.0, -1.262e-006
28.0, -1.225e-006
27.0, -1.177e-006
26.0, -1.138e-006
25.0, -1.102e-006
24.0, -1.067e-006
23.0, -1.027e-006
22.0, -9.910e-007
21.0, -9.517e-007
20.0, -9.225e-007
19.0, -8.811e-007
18.0, -8.423e-007
17.0, -8.026e-007
16.0, -7.695e-007
15.0, -7.359e-007
14.0, -7.076e-007
13.0, -6.731e-007
12.0, -6.518e-007
11.0, -6.199e-007
10.0, -5.899e-007
9.0, -5.598e-007
8.0, -5.319e-007
7.0, -5.031e-007
6.0, -4.752e-007
5.0, -4.403e-007
4.0, -4.164e-007
3.0, -3.902e-007
2.0, -3.732e-007
1.0, -3.540e-007
0.0, -3.322e-007
-1.0, -3.117e-007
-2.0, -2.978e-007
-3.0, -2.781e-007
-4.0, -2.625e-007
-5.0, -2.415e-007
-6.0, -2.232e-007
-7.0, -2.053e-007
-8.0, -1.875e-007
-9.0, -1.665e-007
-10.0, -1.508e-007
-11.0, -1.312e-007
-12.0, -1.112e-007
-13.0, -9.286e-008
-14.0, -7.804e-008
-15.0, -6.758e-008
-16.0, -5.842e-008
-17.0, -4.491e-008
-18.0, -3.662e-008
-19.0, -2.878e-008
-20.0, -2.180e-008
-21.0, -1.483e-008
-22.0, -7.851e-009
-23.0, -3.055e-009
-24.0, +5.228e-009
-25.0, +1.700e-008
-26.0, +3.095e-008
-27.0, +4.490e-008
-28.0, +5.885e-008
-29.0, +7.367e-008
-30.0, +8.850e-008
-31.0, +9.504e-008
-32.0, +1.029e-007
-33.0, +1.099e-007
-34.0, +1.168e-007
-35.0, +1.238e-007
-36.0, +1.295e-007
-37.0, +1.356e-007
-38.0, +1.417e-007
-39.0, +1.430e-007
-40.0, +1.430e-007
-41.0, +1.430e-007
-42.0, +1.430e-007
-43.0, +1.447e-007
-44.0, +1.452e-007
-45.0, +1.469e-007
-46.0, +1.478e-007
-47.0, +1.487e-007
-48.0, +1.526e-007
-49.0, +1.565e-007
-50.0, +1.600e-007
-51.0, +1.661e-007
-52.0, +1.700e-007
-53.0, +1.761e-007
-54.0, +1.822e-007
-55.0, +1.840e-007
-56.0, +1.870e-007
-57.0, +1.892e-007
-58.0, +1.896e-007
-59.0, +1.909e-007
-60.0, +1.909e-007
-61.0, +1.909e-007
-62.0, +1.923e-007
-63.0, +1.923e-007
-64.0, +1.923e-007
-65.0, +1.923e-007
-66.0, +1.923e-007
-67.0, +1.923e-007
-68.0, +1.923e-007
-69.0, +1.923e-007
-70.0, +1.923e-007
-71.0, +1.914e-007
-72.0, +1.914e-007
-73.0, +1.914e-007
-74.0, +1.914e-007
-75.0, +1.914e-007
-76.0, +1.909e-007
-77.0, +1.905e-007
-78.0, +1.892e-007
-79.0, +1.840e-007
-80.0, +1.805e-007
-81.0, +1.787e-007
-82.0, +1.739e-007
-83.0, +1.709e-007
-84.0, +1.644e-007
-85.0, +1.600e-007
-86.0, +1.583e-007
-87.0, +1.548e-007
-88.0, +1.495e-007
-89.0, +1.474e-007
-90.0, +1.439e-007
-91.0, +1.439e-007
-92.0, +1.434e-007
-93.0, +1.434e-007
-94.0, +1.430e-007
-95.0, +1.373e-007
-96.0, +1.334e-007
-97.0, +1.295e-007
-98.0, +1.234e-007
-99.0, +1.173e-007
-100.0, +1.103e-007
-101.0, +1.038e-007
-102.0, +1.007e-007
-103.0, +9.111e-008
-104.0, +8.196e-008
-105.0, +7.411e-008
-106.0, +5.929e-008
-107.0, +4.534e-008
-108.0, +3.139e-008
-109.0, +1.918e-008
-110.0, +1.177e-008
-111.0, +2.176e-009
-112.0, -6.107e-009
-113.0, -9.159e-009
-114.0, -1.570e-008
-115.0, -2.224e-008
-116.0, -2.921e-008
-117.0, -3.619e-008
-118.0, -4.229e-008
-119.0, -5.406e-008
-120.0, -6.365e-008
-121.0, -7.107e-008
-122.0, -7.848e-008
-123.0, -8.807e-008
-124.0, -1.007e-007
-125.0, -1.138e-007
-126.0, -1.269e-007
-127.0, -1.421e-007
-128.0, -1.561e-007
-129.0, -1.700e-007
-130.0, -1.840e-007
-131.0, -1.962e-007
-132.0, -2.101e-007
-133.0, -2.189e-007
-134.0, -2.263e-007
-135.0, -2.385e-007
-136.0, -2.516e-007
-137.0, -2.629e-007
-138.0, -2.755e-007
-139.0, -2.877e-007
-140.0, -3.017e-007
-141.0, -3.152e-007
-142.0, -3.274e-007
-143.0, -3.435e-007
-144.0, -3.632e-007
-145.0, -3.810e-007
-146.0, -3.967e-007
-147.0, -4.107e-007
-148.0, -4.268e-007
-149.0, -4.438e-007
-150.0, -4.565e-007
-151.0, -4.717e-007
-152.0, -4.874e-007
-153.0, -5.066e-007
-154.0, -5.275e-007
-155.0, -5.463e-007
-156.0, -5.663e-007
-157.0, -5.872e-007
-158.0, -6.012e-007
-159.0, -6.165e-007
-160.0, -6.308e-007
-161.0, -6.444e-007
-162.0, -6.631e-007
-163.0, -6.784e-007
-164.0, -6.928e-007
-165.0, -7.076e-007
-166.0, -7.272e-007
-167.0, -7.494e-007
-168.0, -7.708e-007
-169.0, -7.887e-007
-170.0, -8.087e-007
-171.0, -8.292e-007
-172.0, -8.558e-007
-173.0, -8.789e-007
-174.0, -8.998e-007
-175.0, -9.238e-007
-176.0, -9.487e-007
-177.0, -9.705e-007
-178.0, -9.914e-007
-179.0, -1.011e-006
-180.0, -1.029e-006
-181.0, -1.048e-006
-182.0, -1.066e-006
-183.0, -1.088e-006
-184.0, -1.109e-006
-185.0, -1.134e-006
-186.0, -1.157e-006
-187.0, -1.178e-006
-188.0, -1.200e-006
-189.0, -1.220e-006
-190.0, -1.241e-006
-191.0, -1.269e-006
-192.0, -1.292e-006
-193.0, -1.315e-006
-194.0, -1.343e-006
-195.0, -1.365e-006
-196.0, -1.388e-006
-197.0, -1.409e-006
-198.0, -1.426e-006
-199.0, -1.447e-006
-200.0, -1.470e-006
-201.0, -1.491e-006
-202.0, -1.518e-006
-203.0, -1.544e-006
-204.0, -1.565e-006
-205.0, -1.588e-006
-206.0, -1.609e-006
-207.0, -1.633e-006
-208.0, -1.658e-006
-209.0, -1.680e-006
-210.0, -1.704e-006
-211.0, -1.731e-006
-212.0, -1.753e-006
-213.0, -1.775e-006
-214.0, -1.796e-006
-215.0, -1.818e-006
-216.0, -1.839e-006
-217.0, -1.860e-006
-218.0, -1.882e-006
-219.0, -1.908e-006
-220.0, -1.935e-006
-221.0, -1.956e-006
-222.0, -1.976e-006
-223.0, -1.998e-006
-224.0, -2.022e-006
-225.0, -2.047e-006
-226.0, -2.070e-006
-227.0, -2.091e-006
-228.0, -2.118e-006
-229.0, -2.141e-006
-230.0, -2.162e-006
-231.0, -2.183e-006
-232.0, -2.200e-006
-233.0, -2.220e-006
-234.0, -2.241e-006
-235.0, -2.257e-006
-236.0, -2.277e-006
-237.0, -2.303e-006
-238.0, -2.324e-006
-239.0, -2.346e-006
-240.0, -2.366e-006
-241.0, -2.386e-006
-242.0, -2.409e-006
-243.0, -2.430e-006
-244.0, -2.452e-006
-245.0, -2.473e-006
-246.0, -2.493e-006
-247.0, -2.516e-006
-248.0, -2.538e-006
-249.0, -2.555e-006
-250.0, -2.574e-006
-251.0, -2.589e-006
-252.0, -2.606e-006
-253.0, -2.626e-006
-254.0, -2.644e-006
-255.0, -2.665e-006
-256.0, -2.686e-006
-257.0, -2.708e-006
-258.0, -2.729e-006
-259.0, -2.747e-006
-260.0, -2.761e-006
-261.0, -2.777e-006
-262.0, -2.791e-006
-263.0, -2.810e-006
-264.0, -2.825e-006
-265.0, -2.844e-006
-266.0, -2.864e-006
-267.0, -2.885e-006
-268.0, -2.900e-006
-269.0, -2.918e-006
-270.0, -2.931e-006
-271.0, -2.945e-006
-272.0, -2.955e-006
-273.0, -2.962e-006
-274.0, -2.969e-006
-275.0, -2.978e-006
-276.0, -2.986e-006
-277.0, -2.996e-006
-278.0, -3.003e-006
-279.0, -3.016e-006
-280.0, -3.026e-006
-281.0, -3.038e-006
-282.0, -3.050e-006
-283.0, -3.058e-006
-284.0, -3.064e-006
-285.0, -3.071e-006
-286.0, -3.073e-006
-287.0, -3.076e-006
-288.0, -3.078e-006
-289.0, -3.079e-006
-290.0, -3.079e-006
-291.0, -3.080e-006
-292.0, -3.080e-006
-293.0, -3.081e-006
-294.0, -3.081e-006
-295.0, -3.088e-006
-296.0, -3.091e-006
-297.0, -3.094e-006
-298.0, -3.095e-006
-299.0, -3.098e-006
-300.0, -3.097e-006
-301.0, -3.097e-006
-302.0, -3.091e-006
-303.0, -3.091e-006
-304.0, -3.088e-006
-305.0, -3.087e-006
-306.0, -3.084e-006
-307.0, -3.084e-006
-308.0, -3.084e-006
-309.0, -3.083e-006
-310.0, -3.081e-006
-311.0, -3.081e-006
-312.0, -3.080e-006
-313.0, -3.079e-006
-314.0, -3.077e-006
-315.0, -3.074e-006
-316.0, -3.068e-006
-317.0, -3.061e-006
-318.0, -3.054e-006
-319.0, -3.047e-006
-320.0, -3.039e-006
-321.0, -3.032e-006
-322.0, -3.022e-006
-323.0, -3.014e-006
-324.0, -3.007e-006
-325.0, -3.000e-006
-326.0, -2.993e-006
-327.0, -2.988e-006
-328.0, -2.982e-006
-329.0, -2.979e-006
-330.0, -2.973e-006
-331.0, -2.966e-006
-332.0, -2.959e-006
-333.0, -2.952e-006
-334.0, -2.945e-006
-335.0, -2.938e-006
-336.0, -2.931e-006
-337.0, -2.926e-006
-338.0, -2.917e-006
-339.0, -2.907e-006
-340.0, -2.894e-006
-341.0, -2.880e-006
-342.0, -2.866e-006
-343.0, -2.855e-006
-344.0, -2.840e-006
-345.0, -2.829e-006
-346.0, -2.819e-006
-347.0, -2.811e-006
-348.0, -2.804e-006
-349.0, -2.797e-006
-350.0, -2.789e-006
-351.0, -2.787e-006
-352.0, -2.779e-006
-353.0, -2.772e-006
-354.0, -2.765e-006
-355.0, -2.757e-006
-356.0, -2.748e-006
-357.0, -2.740e-006
-358.0, -2.726e-006
-359.0, -2.723e-006
-360.0, -2.715e-006
-361.0, -2.706e-006
-362.0, -2.694e-006
-363.0, -2.683e-006
-364.0, -2.671e-006
-365.0, -2.664e-006
-366.0, -2.652e-006
-367.0, -2.646e-006
-368.0, -2.635e-006
-369.0, -2.629e-006
-370.0, -2.621e-006
-371.0, -2.614e-006
-372.0, -2.608e-006
-373.0, -2.601e-006
-374.0, -2.594e-006
-375.0, -2.593e-006
-376.0, -2.590e-006
-377.0, -2.587e-006
-378.0, -2.582e-006
-379.0, -2.576e-006
-380.0, -2.569e-006
-381.0, -2.562e-006
-382.0, -2.555e-006
-383.0, -2.549e-006
-384.0, -2.543e-006
-385.0, -2.541e-006
-386.0, -2.538e-006
-387.0, -2.536e-006
-388.0, -2.529e-006
-389.0, -2.522e-006
-390.0, -2.514e-006
-391.0, -2.509e-006
-392.0, -2.498e-006
-393.0, -2.489e-006
-394.0, -2.478e-006
-395.0, -2.471e-006
-396.0, -2.463e-006
-397.0, -2.457e-006
-398.0, -2.447e-006
-399.0, -2.445e-006
-400.0, -2.440e-006
-401.0, -2.439e-006
-402.0, -2.434e-006
-403.0, -2.429e-006
-404.0, -2.422e-006
-405.0, -2.417e-006
-406.0, -2.410e-006
-407.0, -2.409e-006
-408.0, -2.403e-006
-409.0, -2.401e-006
-410.0, -2.400e-006
-411.0, -2.400e-006
-412.0, -2.399e-006
-413.0, -2.399e-006
-414.0, -2.395e-006
-415.0, -2.395e-006
-416.0, -2.394e-006
-417.0, -2.393e-006
-418.0, -2.388e-006
-419.0, -2.386e-006
-420.0, -2.383e-006
-421.0, -2.381e-006
-422.0, -2.374e-006
-423.0, -2.374e-006
-424.0, -2.367e-006
-425.0, -2.364e-006
-426.0, -2.358e-006
-427.0, -2.354e-006
-428.0, -2.348e-006
-429.0, -2.347e-006
-430.0, -2.337e-006
-431.0, -2.339e-006
-432.0, -2.333e-006
-433.0, -2.330e-006
-434.0, -2.325e-006
-435.0, -2.321e-006
-436.0, -2.316e-006
-437.0, -2.315e-006
-438.0, -2.308e-006
-439.0, -2.308e-006
-440.0, -2.306e-006
-441.0, -2.306e-006
-442.0, -2.304e-006
-443.0, -2.304e-006
-444.0, -2.301e-006
-445.0, -2.302e-006
-446.0, -2.300e-006
-447.0, -2.299e-006
-448.0, -2.299e-006
-449.0, -2.298e-006
-450.0, -2.298e-006
-451.0, -2.298e-006
-452.0, -2.296e-006
-453.0, -2.296e-006
-454.0, -2.295e-006
-455.0, -2.295e-006
-456.0, -2.294e-006
-457.0, -2.294e-006
-458.0, -2.293e-006
-459.0, -2.291e-006
-460.0, -2.288e-006
-461.0, -2.288e-006
-462.0, -2.285e-006
-463.0, -2.287e-006
-464.0, -2.284e-006
-465.0, -2.283e-006
-466.0, -2.283e-006
-467.0, -2.282e-006
-468.0, -2.278e-006
-469.0, -2.277e-006
-470.0, -2.272e-006
-471.0, -2.275e-006
-472.0, -2.273e-006
-473.0, -2.271e-006
-474.0, -2.270e-006
-475.0, -2.269e-006
-476.0, -2.271e-006
-477.0, -2.271e-006
-478.0, -2.267e-006
-479.0, -2.270e-006
-480.0, -2.271e-006
-481.0, -2.272e-006
-482.0, -2.273e-006
-483.0, -2.272e-006
-484.0, -2.271e-006
-485.0, -2.273e-006
-486.0, -2.269e-006
-487.0, -2.271e-006
-488.0, -2.273e-006
-489.0, -2.273e-006
-490.0, -2.273e-006
-491.0, -2.273e-006
-492.0, -2.272e-006
-493.0, -2.274e-006
-494.0, -2.271e-006
-495.0, -2.272e-006
-496.0, -2.272e-006
-497.0, -2.274e-006
-498.0, -2.274e-006
-499.0, -2.274e-006
-500.0, -2.275e-006
-501.0, -2.277e-006
-502.0, -2.276e-006
-503.0, -2.279e-006
-504.0, -2.281e-006
-505.0, -2.283e-006
-506.0, -2.285e-006
-507.0, -2.285e-006
-508.0, -2.287e-006
-509.0, -2.288e-006
-510.0, -2.288e-006
-511.0, -2.291e-006
-512.0, -2.292e-006
-513.0, -2.293e-006
-514.0, -2.294e-006
-515.0, -2.294e-006
-516.0, -2.295e-006
-517.0, -2.295e-006
-518.0, -2.296e-006
-519.0, -2.297e-006
-520.0, -2.297e-006
-521.0, -2.298e-006
-522.0, -2.299e-006
-523.0, -2.299e-006
-524.0, -2.300e-006
-525.0, -2.300e-006
-526.0, -2.300e-006
-527.0, -2.301e-006
-528.0, -2.300e-006
-529.0, -2.300e-006
-530.0, -2.301e-006
-531.0, -2.301e-006
-532.0, -2.301e-006
-533.0, -2.301e-006
-534.0, -2.301e-006
-535.0, -2.306e-006
-536.0, -2.306e-006
-537.0, -2.308e-006
-538.0, -2.310e-006
-539.0, -2.311e-006
-540.0, -2.314e-006
-541.0, -2.317e-006
-542.0, -2.316e-006
-543.0, -2.322e-006
-544.0, -2.326e-006
-545.0, -2.329e-006
-546.0, -2.333e-006
-547.0, -2.336e-006
-548.0, -2.339e-006
-549.0, -2.341e-006
-550.0, -2.340e-006
-551.0, -2.343e-006
-552.0, -2.343e-006
-553.0, -2.344e-006
-554.0, -2.346e-006
-555.0, -2.348e-006
-556.0, -2.350e-006
-557.0, -2.355e-006
-558.0, -2.334e-006
-559.0, -2.330e-006
-560.0, -2.327e-006
*
Segment = 2
Positive
Number of Data Points = 810
#
-559.0, -2.223e-006
-558.0, -2.097e-006
-557.0, -2.045e-006
-556.0, -1.994e-006
-555.0, -1.935e-006
-554.0, -1.896e-006
-553.0, -1.864e-006
-552.0, -1.834e-006
-551.0, -1.805e-006
-550.0, -1.776e-006
-549.0, -1.753e-006
-548.0, -1.724e-006
-547.0, -1.697e-006
-546.0, -1.672e-006
-545.0, -1.651e-006
-544.0, -1.629e-006
-543.0, -1.607e-006
-542.0, -1.586e-006
-541.0, -1.571e-006
-540.0, -1.548e-006
-539.0, -1.526e-006
-538.0, -1.503e-006
-537.0, -1.479e-006
-536.0, -1.461e-006
-535.0, -1.447e-006
-534.0, -1.432e-006
-533.0, -1.421e-006
-532.0, -1.406e-006
-531.0, -1.395e-006
-530.0, -1.382e-006
-529.0, -1.368e-006
-528.0, -1.350e-006
-527.0, -1.330e-006
-526.0, -1.314e-006
-525.0, -1.297e-006
-524.0, -1.277e-006
-523.0, -1.261e-006
-522.0, -1.248e-006
-521.0, -1.236e-006
-520.0, -1.224e-006
-519.0, -1.210e-006
-518.0, -1.200e-006
-517.0, -1.186e-006
-516.0, -1.167e-006
-515.0, -1.152e-006
-514.0, -1.136e-006
-513.0, -1.120e-006
-512.0, -1.106e-006
-511.0, -1.090e-006
-510.0, -1.076e-006
-509.0, -1.067e-006
-508.0, -1.053e-006
-507.0, -1.044e-006
-506.0, -1.036e-006
-505.0, -1.025e-006
-504.0, -1.018e-006
-503.0, -1.010e-006
-502.0, -1.003e-006
-501.0, -9.971e-007
-500.0, -9.805e-007
-499.0, -9.687e-007
-498.0, -9.574e-007
-497.0, -9.460e-007
-496.0, -9.338e-007
-495.0, -9.195e-007
-494.0, -9.046e-007
-493.0, -8.959e-007
-492.0, -8.815e-007
-491.0, -8.689e-007
-490.0, -8.571e-007
-489.0, -8.484e-007
-488.0, -8.414e-007
-487.0, -8.336e-007
-486.0, -8.253e-007
-485.0, -8.157e-007
-484.0, -8.022e-007
-483.0, -7.887e-007
-482.0, -7.751e-007
-481.0, -7.616e-007
-480.0, -7.499e-007
-479.0, -7.407e-007
-478.0, -7.342e-007
-477.0, -7.298e-007
-476.0, -7.189e-007
-475.0, -7.111e-007
-474.0, -7.032e-007
-473.0, -6.941e-007
-472.0, -6.845e-007
-471.0, -6.723e-007
-470.0, -6.622e-007
-469.0, -6.587e-007
-468.0, -6.505e-007
-467.0, -6.444e-007
-466.0, -6.383e-007
-465.0, -6.330e-007
-464.0, -6.295e-007
-463.0, -6.226e-007
-462.0, -6.156e-007
-461.0, -6.104e-007
-460.0, -5.995e-007
-459.0, -5.929e-007
-458.0, -5.864e-007
-457.0, -5.803e-007
-456.0, -5.755e-007
-455.0, -5.672e-007
-454.0, -5.576e-007
-453.0, -5.484e-007
-452.0, -5.332e-007
-451.0, -5.205e-007
-450.0, -5.088e-007
-449.0, -4.979e-007
-448.0, -4.905e-007
-447.0, -4.796e-007
-446.0, -4.717e-007
-445.0, -4.669e-007
-444.0, -4.591e-007
-443.0, -4.525e-007
-442.0, -4.473e-007
-441.0, -4.408e-007
-440.0, -4.390e-007
-439.0, -4.333e-007
-438.0, -4.290e-007
-437.0, -4.220e-007
-436.0, -4.081e-007
-435.0, -3.985e-007
-434.0, -3.884e-007
-433.0, -3.762e-007
-432.0, -3.697e-007
-431.0, -3.601e-007
-430.0, -3.540e-007
-429.0, -3.536e-007
-428.0, -3.427e-007
-427.0, -3.366e-007
-426.0, -3.300e-007
-425.0, -3.213e-007
-424.0, -3.143e-007
-423.0, -3.052e-007
-422.0, -2.973e-007
-421.0, -2.938e-007
-420.0, -2.834e-007
-419.0, -2.755e-007
-418.0, -2.686e-007
-417.0, -2.616e-007
-416.0, -2.568e-007
-415.0, -2.507e-007
-414.0, -2.463e-007
-413.0, -2.463e-007
-412.0, -2.393e-007
-411.0, -2.345e-007
-410.0, -2.276e-007
-409.0, -2.210e-007
-408.0, -2.145e-007
-407.0, -2.080e-007
-406.0, -2.010e-007
-405.0, -2.001e-007
-404.0, -1.914e-007
-403.0, -1.896e-007
-402.0, -1.862e-007
-401.0, -1.792e-007
-400.0, -1.722e-007
-399.0, -1.631e-007
-398.0, -1.552e-007
-397.0, -1.517e-007
-396.0, -1.378e-007
-395.0, -1.269e-007
-394.0, -1.199e-007
-393.0, -1.129e-007
-392.0, -1.072e-007
-391.0, -9.678e-008
-390.0, -8.894e-008
-389.0, -8.458e-008
-388.0, -7.760e-008
-387.0, -7.063e-008
-386.0, -6.365e-008
-385.0, -5.755e-008
-384.0, -5.580e-008
-383.0, -5.275e-008
-382.0, -5.188e-008
-381.0, -5.057e-008
-380.0, -4.403e-008
-379.0, -3.967e-008
-378.0, -3.619e-008
-377.0, -2.921e-008
-376.0, -2.311e-008
-375.0, -1.613e-008
-374.0, -1.046e-008
-373.0, -1.003e-008
-372.0, -3.924e-009
-371.0, -4.362e-010
-370.0, -4.362e-010
-369.0, +3.052e-009
-368.0, +5.231e-009
-367.0, +1.395e-008
-366.0, +2.398e-008
-365.0, +3.313e-008
-364.0, +4.708e-008
-363.0, +6.103e-008
-362.0, +7.237e-008
-361.0, +8.501e-008
-360.0, +9.068e-008
-359.0, +9.766e-008
-358.0, +1.016e-007
-357.0, +1.077e-007
-356.0, +1.147e-007
-355.0, +1.216e-007
-354.0, +1.277e-007
-353.0, +1.343e-007
-352.0, +1.382e-007
-351.0, +1.430e-007
-350.0, +1.439e-007
-349.0, +1.443e-007
-348.0, +1.508e-007
-347.0, +1.548e-007
-346.0, +1.578e-007
-345.0, +1.648e-007
-344.0, +1.700e-007
-343.0, +1.770e-007
-342.0, +1.835e-007
-341.0, +1.840e-007
-340.0, +1.918e-007
-339.0, +1.971e-007
-338.0, +1.988e-007
-337.0, +2.062e-007
-336.0, +2.101e-007
-335.0, +2.237e-007
-334.0, +2.363e-007
-333.0, +2.454e-007
-332.0, +2.616e-007
-331.0, +2.738e-007
-330.0, +2.825e-007
-329.0, +2.960e-007
-328.0, +2.982e-007
-327.0, +3.065e-007
-326.0, +3.135e-007
-325.0, +3.169e-007
-324.0, +3.252e-007
-323.0, +3.318e-007
-322.0, +3.353e-007
-321.0, +3.418e-007
-320.0, +3.431e-007
-319.0, +3.501e-007
-318.0, +3.566e-007
-317.0, +3.623e-007
-316.0, +3.719e-007
-315.0, +3.793e-007
-314.0, +3.858e-007
-313.0, +3.976e-007
-312.0, +4.033e-007
-311.0, +4.159e-007
-310.0, +4.264e-007
-309.0, +4.373e-007
-308.0, +4.534e-007
-307.0, +4.674e-007
-306.0, +4.761e-007
-305.0, +4.887e-007
-304.0, +4.948e-007
-303.0, +5.053e-007
-302.0, +5.123e-007
-301.0, +5.166e-007
-300.0, +5.293e-007
-299.0, +5.380e-007
-298.0, +5.454e-007
-297.0, +5.550e-007
-296.0, +5.620e-007
-295.0, +5.698e-007
-294.0, +5.777e-007
-293.0, +5.859e-007
-292.0, +6.038e-007
-291.0, +6.199e-007
-290.0, +6.339e-007
-289.0, +6.483e-007
-288.0, +6.627e-007
-287.0, +6.827e-007
-286.0, +6.949e-007
-285.0, +7.023e-007
-284.0, +7.154e-007
-283.0, +7.259e-007
-282.0, +7.390e-007
-281.0, +7.520e-007
-280.0, +7.599e-007
-279.0, +7.747e-007
-278.0, +7.882e-007
-277.0, +8.004e-007
-276.0, +8.192e-007
-275.0, +8.344e-007
-274.0, +8.510e-007
-273.0, +8.711e-007
-272.0, +8.850e-007
-271.0, +8.998e-007
-270.0, +9.103e-007
-269.0, +9.225e-007
-268.0, +9.356e-007
-267.0, +9.469e-007
-266.0, +9.561e-007
-265.0, +9.748e-007
-264.0, +9.918e-007
-263.0, +1.013e-006
-262.0, +1.029e-006
-261.0, +1.050e-006
-260.0, +1.072e-006
-259.0, +1.093e-006
-258.0, +1.106e-006
-257.0, +1.125e-006
-256.0, +1.140e-006
-255.0, +1.159e-006
-254.0, +1.175e-006
-253.0, +1.195e-006
-252.0, +1.220e-006
-251.0, +1.243e-006
-250.0, +1.263e-006
-249.0, +1.284e-006
-248.0, +1.300e-006
-247.0, +1.320e-006
-246.0, +1.335e-006
-245.0, +1.351e-006
-244.0, +1.372e-006
-243.0, +1.394e-006
-242.0, +1.420e-006
-241.0, +1.444e-006
-240.0, +1.464e-006
-239.0, +1.491e-006
-238.0, +1.511e-006
-237.0, +1.526e-006
-236.0, +1.552e-006
-235.0, +1.575e-006
-234.0, +1.596e-006
-233.0, +1.624e-006
-232.0, +1.644e-006
-231.0, +1.670e-006
-230.0, +1.696e-006
-229.0, +1.711e-006
-228.0, +1.739e-006
-227.0, +1.766e-006
-226.0, +1.788e-006
-225.0, +1.816e-006
-224.0, +1.840e-006
-223.0, +1.867e-006
-222.0, +1.894e-006
-221.0, +1.914e-006
-220.0, +1.942e-006
-219.0, +1.969e-006
-218.0, +1.991e-006
-217.0, +2.019e-006
-216.0, +2.041e-006
-215.0, +2.069e-006
-214.0, +2.091e-006
-213.0, +2.113e-006
-212.0, +2.141e-006
-211.0, +2.170e-006
-210.0, +2.198e-006
-209.0, +2.226e-006
-208.0, +2.248e-006
-207.0, +2.282e-006
-206.0, +2.310e-006
-205.0, +2.338e-006
-204.0, +2.369e-006
-203.0, +2.397e-006
-202.0, +2.425e-006
-201.0, +2.458e-006
-200.0, +2.479e-006
-199.0, +2.508e-006
-198.0, +2.533e-006
-197.0, +2.558e-006
-196.0, +2.586e-006
-195.0, +2.614e-006
-194.0, +2.640e-006
-193.0, +2.674e-006
-192.0, +2.701e-006
-191.0, +2.732e-006
-190.0, +2.757e-006
-189.0, +2.785e-006
-188.0, +2.819e-006
-187.0, +2.849e-006
-186.0, +2.871e-006
-185.0, +2.900e-006
-184.0, +2.927e-006
-183.0, +2.961e-006
-182.0, +2.989e-006
-181.0, +3.012e-006
-180.0, +3.044e-006
-179.0, +3.078e-006
-178.0, +3.105e-006
-177.0, +3.134e-006
-176.0, +3.158e-006
-175.0, +3.186e-006
-174.0, +3.213e-006
-173.0, +3.236e-006
-172.0, +3.263e-006
-171.0, +3.294e-006
-170.0, +3.322e-006
-169.0, +3.352e-006
-168.0, +3.380e-006
-167.0, +3.409e-006
-166.0, +3.435e-006
-165.0, +3.459e-006
-164.0, +3.489e-006
-163.0, +3.517e-006
-162.0, +3.541e-006
-161.0, +3.569e-006
-160.0, +3.595e-006
-159.0, +3.625e-006
-158.0, +3.651e-006
-157.0, +3.670e-006
-156.0, +3.697e-006
-155.0, +3.725e-006
-154.0, +3.747e-006
-153.0, +3.775e-006
-152.0, +3.796e-006
-151.0, +3.823e-006
-150.0, +3.848e-006
-149.0, +3.869e-006
-148.0, +3.896e-006
-147.0, +3.923e-006
-146.0, +3.945e-006
-145.0, +3.973e-006
-144.0, +3.995e-006
-143.0, +4.017e-006
-142.0, +4.037e-006
-141.0, +4.051e-006
-140.0, +4.074e-006
-139.0, +4.099e-006
-138.0, +4.119e-006
-137.0, +4.141e-006
-136.0, +4.164e-006
-135.0, +4.187e-006
-134.0, +4.208e-006
-133.0, +4.226e-006
-132.0, +4.248e-006
-131.0, +4.268e-006
-130.0, +4.288e-006
-129.0, +4.308e-006
-128.0, +4.325e-006
-127.0, +4.348e-006
-126.0, +4.363e-006
-125.0, +4.378e-006
-124.0, +4.395e-006
-123.0, +4.410e-006
-122.0, +4.422e-006
-121.0, +4.440e-006
-120.0, +4.452e-006
-119.0, +4.470e-006
-118.0, +4.481e-006
-117.0, +4.496e-006
-116.0, +4.517e-006
-115.0, +4.537e-006
-114.0, +4.552e-006
-113.0, +4.572e-006
-112.0, +4.588e-006
-111.0, +4.605e-006
-110.0, +4.616e-006
-109.0, +4.625e-006
-108.0, +4.638e-006
-107.0, +4.650e-006
-106.0, +4.659e-006
-105.0, +4.667e-006
-104.0, +4.677e-006
-103.0, +4.691e-006
-102.0, +4.704e-006
-101.0, +4.717e-006
-100.0, +4.733e-006
-99.0, +4.748e-006
-98.0, +4.760e-006
-97.0, +4.777e-006
-96.0, +4.788e-006
-95.0, +4.801e-006
-94.0, +4.809e-006
-93.0, +4.814e-006
-92.0, +4.826e-006
-91.0, +4.834e-006
-90.0, +4.837e-006
-89.0, +4.846e-006
-88.0, +4.851e-006
-87.0, +4.858e-006
-86.0, +4.865e-006
-85.0, +4.867e-006
-84.0, +4.879e-006
-83.0, +4.886e-006
-82.0, +4.891e-006
-81.0, +4.900e-006
-80.0, +4.907e-006
-79.0, +4.920e-006
-78.0, +4.932e-006
-77.0, +4.940e-006
-76.0, +4.957e-006
-75.0, +4.967e-006
-74.0, +4.975e-006
-73.0, +4.985e-006
-72.0, +4.989e-006
-71.0, +4.997e-006
-70.0, +5.004e-006
-69.0, +5.007e-006
-68.0, +5.014e-006
-67.0, +5.019e-006
-66.0, +5.023e-006
-65.0, +5.027e-006
-64.0, +5.028e-006
-63.0, +5.030e-006
-62.0, +5.035e-006
-61.0, +5.042e-006
-60.0, +5.052e-006
-59.0, +5.059e-006
-58.0, +5.066e-006
-57.0, +5.076e-006
-56.0, +5.082e-006
-55.0, +5.090e-006
-54.0, +5.097e-006
-53.0, +5.099e-006
-52.0, +5.113e-006
-51.0, +5.125e-006
-50.0, +5.133e-006
-49.0, +5.146e-006
-48.0, +5.152e-006
-47.0, +5.161e-006
-46.0, +5.169e-006
-45.0, +5.173e-006
-44.0, +5.182e-006
-43.0, +5.191e-006
-42.0, +5.198e-006
-41.0, +5.206e-006
-40.0, +5.212e-006
-39.0, +5.219e-006
-38.0, +5.223e-006
-37.0, +5.230e-006
-36.0, +5.237e-006
-35.0, +5.244e-006
-34.0, +5.251e-006
-33.0, +5.260e-006
-32.0, +5.268e-006
-31.0, +5.283e-006
-30.0, +5.294e-006
-29.0, +5.308e-006
-28.0, +5.327e-006
-27.0, +5.343e-006
-26.0, +5.359e-006
-25.0, +5.378e-006
-24.0, +5.390e-006
-23.0, +5.400e-006
-22.0, +5.409e-006
-21.0, +5.419e-006
-20.0, +5.437e-006
-19.0, +5.454e-006
-18.0, +5.468e-006
-17.0, +5.484e-006
-16.0, +5.502e-006
-15.0, +5.521e-006
-14.0, +5.536e-006
-13.0, +5.551e-006
-12.0, +5.565e-006
-11.0, +5.580e-006
-10.0, +5.598e-006
-9.0, +5.615e-006
-8.0, +5.629e-006
-7.0, +5.650e-006
-6.0, +5.669e-006
-5.0, +5.691e-006
-4.0, +5.718e-006
-3.0, +5.739e-006
-2.0, +5.775e-006
-1.0, +5.810e-006
0.0, +5.836e-006
1.0, +5.866e-006
2.0, +5.893e-006
3.0, +5.921e-006
4.0, +5.950e-006
5.0, +5.966e-006
6.0, +5.987e-006
7.0, +6.011e-006
8.0, +6.032e-006
9.0, +6.060e-006
10.0, +6.087e-006
11.0, +6.114e-006
12.0, +6.146e-006
13.0, +6.174e-006
14.0, +6.202e-006
15.0, +6.237e-006
16.0, +6.268e-006
17.0, +6.298e-006
18.0, +6.332e-006
19.0, +6.365e-006
20.0, +6.407e-006
21.0, +6.453e-006
22.0, +6.488e-006
23.0, +6.526e-006
24.0, +6.566e-006
25.0, +6.611e-006
26.0, +6.655e-006
27.0, +6.696e-006
28.0, +6.744e-006
29.0, +6.797e-006
30.0, +6.846e-006
31.0, +6.902e-006
32.0, +6.952e-006
33.0, +7.008e-006
34.0, +7.064e-006
35.0, +7.121e-006
36.0, +7.179e-006
37.0, +7.247e-006
38.0, +7.311e-006
39.0, +7.379e-006
40.0, +7.445e-006
41.0, +7.521e-006
42.0, +7.591e-006
43.0, +7.669e-006
44.0, +7.746e-006
45.0, +7.830e-006
46.0, +7.911e-006
47.0, +8.006e-006
48.0, +8.090e-006
49.0, +8.187e-006
50.0, +8.276e-006
51.0, +8.374e-006
52.0, +8.472e-006
53.0, +8.580e-006
54.0, +8.677e-006
55.0, +8.789e-006
56.0, +8.888e-006
57.0, +9.003e-006
58.0, +9.113e-006
59.0, +9.225e-006
60.0, +9.340e-006
61.0, +9.466e-006
62.0, +9.585e-006
63.0, +9.716e-006
64.0, +9.841e-006
65.0, +9.971e-006
66.0, +1.010e-005
67.0, +1.024e-005
68.0, +1.038e-005
69.0, +1.052e-005
70.0, +1.066e-005
71.0, +1.081e-005
72.0, +1.095e-005
73.0, +1.110e-005
74.0, +1.124e-005
75.0, +1.139e-005
76.0, +1.154e-005
77.0, +1.169e-005
78.0, +1.183e-005
79.0, +1.199e-005
80.0, +1.214e-005
81.0, +1.230e-005
82.0, +1.245e-005
83.0, +1.260e-005
84.0, +1.275e-005
85.0, +1.291e-005
86.0, +1.306e-005
87.0, +1.321e-005
88.0, +1.336e-005
89.0, +1.352e-005
90.0, +1.366e-005
91.0, +1.381e-005
92.0, +1.395e-005
93.0, +1.411e-005
94.0, +1.425e-005
95.0, +1.439e-005
96.0, +1.453e-005
97.0, +1.468e-005
98.0, +1.481e-005
99.0, +1.495e-005
100.0, +1.508e-005
101.0, +1.522e-005
102.0, +1.535e-005
103.0, +1.547e-005
104.0, +1.559e-005
105.0, +1.571e-005
106.0, +1.582e-005
107.0, +1.593e-005
108.0, +1.604e-005
109.0, +1.614e-005
110.0, +1.624e-005
111.0, +1.634e-005
112.0, +1.643e-005
113.0, +1.652e-005
114.0, +1.660e-005
115.0, +1.669e-005
116.0, +1.676e-005
117.0, +1.684e-005
118.0, +1.691e-005
119.0, +1.697e-005
120.0, +1.702e-005
121.0, +1.708e-005
122.0, +1.712e-005
123.0, +1.717e-005
124.0, +1.721e-005
125.0, +1.725e-005
126.0, +1.727e-005
127.0, +1.731e-005
128.0, +1.733e-005
129.0, +1.735e-005
130.0, +1.736e-005
131.0, +1.736e-005
132.0, +1.737e-005
133.0, +1.738e-005
134.0, +1.738e-005
135.0, +1.738e-005
136.0, +1.737e-005
137.0, +1.737e-005
138.0, +1.736e-005
139.0, +1.735e-005
140.0, +1.734e-005
141.0, +1.732e-005
142.0, +1.729e-005
143.0, +1.727e-005
144.0, +1.724e-005
145.0, +1.722e-005
146.0, +1.718e-005
147.0, +1.715e-005
148.0, +1.711e-005
149.0, +1.707e-005
150.0, +1.703e-005
151.0, +1.700e-005
152.0, +1.695e-005
153.0, +1.690e-005
154.0, +1.686e-005
155.0, +1.682e-005
156.0, +1.677e-005
157.0, +1.672e-005
158.0, +1.667e-005
159.0, +1.663e-005
160.0, +1.658e-005
161.0, +1.653e-005
162.0, +1.648e-005
163.0, +1.642e-005
164.0, +1.637e-005
165.0, +1.632e-005
166.0, +1.626e-005
167.0, +1.621e-005
168.0, +1.615e-005
169.0, +1.610e-005
170.0, +1.605e-005
171.0, +1.600e-005
172.0, +1.594e-005
173.0, +1.589e-005
174.0, +1.584e-005
175.0, +1.579e-005
176.0, +1.573e-005
177.0, +1.568e-005
178.0, +1.563e-005
179.0, +1.558e-005
180.0, +1.553e-005
181.0, +1.548e-005
182.0, +1.543e-005
183.0, +1.538e-005
184.0, +1.533e-005
185.0, +1.528e-005
186.0, +1.523e-005
187.0, +1.518e-005
188.0, +1.514e-005
189.0, +1.509e-005
190.0, +1.504e-005
191.0, +1.500e-005
192.0, +1.495e-005
193.0, +1.491e-005
194.0, +1.487e-005
195.0, +1.482e-005
196.0, +1.477e-005
197.0, +1.473e-005
198.0, +1.469e-005
199.0, +1.465e-005
200.0, +1.460e-005
201.0, +1.456e-005
202.0, +1.453e-005
203.0, +1.449e-005
204.0, +1.446e-005
205.0, +1.442e-005
206.0, +1.438e-005
207.0, +1.434e-005
208.0, +1.430e-005
209.0, +1.427e-005
210.0, +1.423e-005
211.0, +1.419e-005
212.0, +1.416e-005
213.0, +1.412e-005
214.0, +1.409e-005
215.0, +1.406e-005
216.0, +1.403e-005
217.0, +1.400e-005
218.0, +1.397e-005
219.0, +1.394e-005
220.0, +1.392e-005
221.0, +1.389e-005
222.0, +1.386e-005
223.0, +1.384e-005
224.0, +1.381e-005
225.0, +1.378e-005
226.0, +1.376e-005
227.0, +1.373e-005
228.0, +1.370e-005
229.0, +1.368e-005
230.0, +1.365e-005
231.0, +1.363e-005
232.0, +1.361e-005
233.0, +1.358e-005
234.0, +1.356e-005
235.0, +1.353e-005
236.0, +1.351e-005
237.0, +1.349e-005
238.0, +1.347e-005
239.0, +1.345e-005
240.0, +1.343e-005
241.0, +1.342e-005
242.0, +1.340e-005
243.0, +1.337e-005
244.0, +1.336e-005
245.0, +1.333e-005
246.0, +1.331e-005
247.0, +1.329e-005
248.0, +1.327e-005
249.0, +1.325e-005
250.0, +1.322e-005
249.0, +1.304e-005
*
**
