# Supplementary material for: DFT and CV data of 4-phenyl-substituted dichloro(bis{2-[1-(phenyl)-1H-1,2,3-triazol-4-yl-κN3]pyridine-κN})iron(II) coordination compounds
Source: Data Brief. 2018 Oct 27;21:1458–71. doi: 10.1016/j.dib.2018.10.085 (PMC6234228; doi:10.1016/j.dib.2018.10.085)
Supplement: Supplementary file 4 — Supplementary material. [file mmc4.zip › Fe_CV_raw_data/FeL5-2/150_01.TXT]

Date: 31-Mar-2017
Time: 12:31:54
Label: 
Cyclic Voltammetry

Exp. Conditions:
Init E (mV) = 250
High E (mV) = 250
Low E (mV) = -560
Init P/N = N
V (mV/sec) = 150
Number of Segments = 2
Sample Interval (mV) = 1
Quiet Time (sec) = 2
Sensitivity (A/V) = 1E-5

2 Sets of Data
Total Number of Data Points = 1620
##
Potential (mV), Current (A)

Segment = 1
Negative
Number of Data Points = 810
#
249.0, +3.788e-006
248.0, +3.713e-006
247.0, +3.657e-006
246.0, +3.617e-006
245.0, +3.570e-006
244.0, +3.540e-006
243.0, +3.510e-006
242.0, +3.482e-006
241.0, +3.465e-006
240.0, +3.438e-006
239.0, +3.411e-006
238.0, +3.389e-006
237.0, +3.367e-006
236.0, +3.342e-006
235.0, +3.321e-006
234.0, +3.300e-006
233.0, +3.286e-006
232.0, +3.267e-006
231.0, +3.251e-006
230.0, +3.232e-006
229.0, +3.216e-006
228.0, +3.199e-006
227.0, +3.177e-006
226.0, +3.156e-006
225.0, +3.141e-006
224.0, +3.119e-006
223.0, +3.105e-006
222.0, +3.085e-006
221.0, +3.068e-006
220.0, +3.055e-006
219.0, +3.038e-006
218.0, +3.024e-006
217.0, +3.007e-006
216.0, +2.982e-006
215.0, +2.967e-006
214.0, +2.948e-006
213.0, +2.928e-006
212.0, +2.914e-006
211.0, +2.899e-006
210.0, +2.889e-006
209.0, +2.880e-006
208.0, +2.862e-006
207.0, +2.848e-006
206.0, +2.835e-006
205.0, +2.821e-006
204.0, +2.808e-006
203.0, +2.789e-006
202.0, +2.774e-006
201.0, +2.761e-006
200.0, +2.744e-006
199.0, +2.730e-006
198.0, +2.716e-006
197.0, +2.702e-006
196.0, +2.693e-006
195.0, +2.679e-006
194.0, +2.669e-006
193.0, +2.659e-006
192.0, +2.639e-006
191.0, +2.619e-006
190.0, +2.598e-006
189.0, +2.578e-006
188.0, +2.564e-006
187.0, +2.544e-006
186.0, +2.526e-006
185.0, +2.518e-006
184.0, +2.508e-006
183.0, +2.501e-006
182.0, +2.493e-006
181.0, +2.481e-006
180.0, +2.473e-006
179.0, +2.462e-006
178.0, +2.453e-006
177.0, +2.441e-006
176.0, +2.425e-006
175.0, +2.411e-006
174.0, +2.401e-006
173.0, +2.388e-006
172.0, +2.378e-006
171.0, +2.359e-006
170.0, +2.345e-006
169.0, +2.333e-006
168.0, +2.315e-006
167.0, +2.301e-006
166.0, +2.291e-006
165.0, +2.278e-006
164.0, +2.271e-006
163.0, +2.259e-006
162.0, +2.249e-006
161.0, +2.238e-006
160.0, +2.219e-006
159.0, +2.199e-006
158.0, +2.185e-006
157.0, +2.171e-006
156.0, +2.161e-006
155.0, +2.145e-006
154.0, +2.133e-006
153.0, +2.125e-006
152.0, +2.113e-006
151.0, +2.106e-006
150.0, +2.096e-006
149.0, +2.083e-006
148.0, +2.075e-006
147.0, +2.065e-006
146.0, +2.055e-006
145.0, +2.047e-006
144.0, +2.028e-006
143.0, +2.012e-006
142.0, +1.998e-006
141.0, +1.985e-006
140.0, +1.973e-006
139.0, +1.957e-006
138.0, +1.944e-006
137.0, +1.935e-006
136.0, +1.925e-006
135.0, +1.917e-006
134.0, +1.907e-006
133.0, +1.895e-006
132.0, +1.887e-006
131.0, +1.878e-006
130.0, +1.870e-006
129.0, +1.859e-006
128.0, +1.840e-006
127.0, +1.824e-006
126.0, +1.808e-006
125.0, +1.792e-006
124.0, +1.780e-006
123.0, +1.763e-006
122.0, +1.749e-006
121.0, +1.742e-006
120.0, +1.733e-006
119.0, +1.726e-006
118.0, +1.719e-006
117.0, +1.712e-006
116.0, +1.704e-006
115.0, +1.696e-006
114.0, +1.688e-006
113.0, +1.680e-006
112.0, +1.661e-006
111.0, +1.648e-006
110.0, +1.627e-006
109.0, +1.609e-006
108.0, +1.595e-006
107.0, +1.581e-006
106.0, +1.569e-006
105.0, +1.563e-006
104.0, +1.550e-006
103.0, +1.544e-006
102.0, +1.537e-006
101.0, +1.530e-006
100.0, +1.523e-006
99.0, +1.511e-006
98.0, +1.502e-006
97.0, +1.495e-006
96.0, +1.483e-006
95.0, +1.473e-006
94.0, +1.462e-006
93.0, +1.448e-006
92.0, +1.437e-006
91.0, +1.423e-006
90.0, +1.409e-006
89.0, +1.399e-006
88.0, +1.382e-006
87.0, +1.372e-006
86.0, +1.358e-006
85.0, +1.346e-006
84.0, +1.338e-006
83.0, +1.331e-006
82.0, +1.324e-006
81.0, +1.320e-006
80.0, +1.306e-006
79.0, +1.300e-006
78.0, +1.292e-006
77.0, +1.285e-006
76.0, +1.278e-006
75.0, +1.266e-006
74.0, +1.254e-006
73.0, +1.246e-006
72.0, +1.233e-006
71.0, +1.220e-006
70.0, +1.206e-006
69.0, +1.192e-006
68.0, +1.181e-006
67.0, +1.168e-006
66.0, +1.155e-006
65.0, +1.147e-006
64.0, +1.136e-006
63.0, +1.128e-006
62.0, +1.120e-006
61.0, +1.110e-006
60.0, +1.104e-006
59.0, +1.096e-006
58.0, +1.089e-006
57.0, +1.081e-006
56.0, +1.063e-006
55.0, +1.050e-006
54.0, +1.035e-006
53.0, +1.020e-006
52.0, +1.006e-006
51.0, +9.918e-007
50.0, +9.831e-007
49.0, +9.770e-007
48.0, +9.648e-007
47.0, +9.569e-007
46.0, +9.500e-007
45.0, +9.430e-007
44.0, +9.365e-007
43.0, +9.277e-007
42.0, +9.225e-007
41.0, +9.164e-007
40.0, +9.059e-007
39.0, +8.985e-007
38.0, +8.915e-007
37.0, +8.837e-007
36.0, +8.745e-007
35.0, +8.602e-007
34.0, +8.514e-007
33.0, +8.414e-007
32.0, +8.235e-007
31.0, +8.096e-007
30.0, +7.965e-007
29.0, +7.821e-007
28.0, +7.743e-007
27.0, +7.608e-007
26.0, +7.529e-007
25.0, +7.499e-007
24.0, +7.377e-007
23.0, +7.289e-007
22.0, +7.228e-007
21.0, +7.124e-007
20.0, +7.054e-007
19.0, +6.984e-007
18.0, +6.914e-007
17.0, +6.849e-007
16.0, +6.683e-007
15.0, +6.557e-007
14.0, +6.422e-007
13.0, +6.287e-007
12.0, +6.147e-007
11.0, +6.003e-007
10.0, +5.912e-007
9.0, +5.842e-007
8.0, +5.724e-007
7.0, +5.654e-007
6.0, +5.580e-007
5.0, +5.511e-007
4.0, +5.445e-007
3.0, +5.301e-007
2.0, +5.205e-007
1.0, +5.136e-007
0.0, +5.001e-007
-1.0, +4.931e-007
-2.0, +4.848e-007
-3.0, +4.726e-007
-4.0, +4.665e-007
-5.0, +4.530e-007
-6.0, +4.403e-007
-7.0, +4.320e-007
-8.0, +4.129e-007
-9.0, +4.002e-007
-10.0, +3.889e-007
-11.0, +3.767e-007
-12.0, +3.701e-007
-13.0, +3.619e-007
-14.0, +3.549e-007
-15.0, +3.531e-007
-16.0, +3.405e-007
-17.0, +3.353e-007
-18.0, +3.278e-007
-19.0, +3.200e-007
-20.0, +3.130e-007
-21.0, +3.047e-007
-22.0, +2.956e-007
-23.0, +2.904e-007
-24.0, +2.712e-007
-25.0, +2.572e-007
-26.0, +2.433e-007
-27.0, +2.293e-007
-28.0, +2.167e-007
-29.0, +2.049e-007
-30.0, +1.944e-007
-31.0, +1.883e-007
-32.0, +1.805e-007
-33.0, +1.735e-007
-34.0, +1.665e-007
-35.0, +1.596e-007
-36.0, +1.526e-007
-37.0, +1.413e-007
-38.0, +1.360e-007
-39.0, +1.286e-007
-40.0, +1.155e-007
-41.0, +1.086e-007
-42.0, +1.011e-007
-43.0, +8.894e-008
-44.0, +8.196e-008
-45.0, +6.452e-008
-46.0, +5.014e-008
-47.0, +4.229e-008
-48.0, +2.572e-008
-49.0, +1.221e-008
-50.0, +3.053e-009
-51.0, -8.719e-009
-52.0, -1.482e-008
-53.0, -2.180e-008
-54.0, -2.877e-008
-55.0, -3.313e-008
-56.0, -4.490e-008
-57.0, -5.275e-008
-58.0, -6.103e-008
-59.0, -6.757e-008
-60.0, -7.455e-008
-61.0, -8.676e-008
-62.0, -9.635e-008
-63.0, -1.033e-007
-64.0, -1.216e-007
-65.0, -1.325e-007
-66.0, -1.465e-007
-67.0, -1.604e-007
-68.0, -1.692e-007
-69.0, -1.835e-007
-70.0, -1.936e-007
-71.0, -2.010e-007
-72.0, -2.141e-007
-73.0, -2.223e-007
-74.0, -2.293e-007
-75.0, -2.363e-007
-76.0, -2.407e-007
-77.0, -2.533e-007
-78.0, -2.603e-007
-79.0, -2.672e-007
-80.0, -2.799e-007
-81.0, -2.921e-007
-82.0, -3.052e-007
-83.0, -3.187e-007
-84.0, -3.261e-007
-85.0, -3.392e-007
-86.0, -3.518e-007
-87.0, -3.597e-007
-88.0, -3.749e-007
-89.0, -3.871e-007
-90.0, -4.011e-007
-91.0, -4.150e-007
-92.0, -4.238e-007
-93.0, -4.329e-007
-94.0, -4.408e-007
-95.0, -4.473e-007
-96.0, -4.613e-007
-97.0, -4.695e-007
-98.0, -4.817e-007
-99.0, -4.961e-007
-100.0, -5.110e-007
-101.0, -5.314e-007
-102.0, -5.463e-007
-103.0, -5.559e-007
-104.0, -5.742e-007
-105.0, -5.886e-007
-106.0, -6.021e-007
-107.0, -6.143e-007
-108.0, -6.212e-007
-109.0, -6.330e-007
-110.0, -6.452e-007
-111.0, -6.535e-007
-112.0, -6.675e-007
-113.0, -6.779e-007
-114.0, -6.919e-007
-115.0, -7.063e-007
-116.0, -7.159e-007
-117.0, -7.281e-007
-118.0, -7.411e-007
-119.0, -7.560e-007
-120.0, -7.738e-007
-121.0, -7.878e-007
-122.0, -8.017e-007
-123.0, -8.187e-007
-124.0, -8.349e-007
-125.0, -8.527e-007
-126.0, -8.654e-007
-127.0, -8.780e-007
-128.0, -8.985e-007
-129.0, -9.186e-007
-130.0, -9.360e-007
-131.0, -9.565e-007
-132.0, -9.739e-007
-133.0, -9.896e-007
-134.0, -1.004e-006
-135.0, -1.018e-006
-136.0, -1.036e-006
-137.0, -1.053e-006
-138.0, -1.068e-006
-139.0, -1.083e-006
-140.0, -1.099e-006
-141.0, -1.123e-006
-142.0, -1.144e-006
-143.0, -1.161e-006
-144.0, -1.183e-006
-145.0, -1.198e-006
-146.0, -1.219e-006
-147.0, -1.240e-006
-148.0, -1.257e-006
-149.0, -1.279e-006
-150.0, -1.300e-006
-151.0, -1.317e-006
-152.0, -1.344e-006
-153.0, -1.364e-006
-154.0, -1.382e-006
-155.0, -1.403e-006
-156.0, -1.417e-006
-157.0, -1.437e-006
-158.0, -1.458e-006
-159.0, -1.478e-006
-160.0, -1.505e-006
-161.0, -1.531e-006
-162.0, -1.553e-006
-163.0, -1.574e-006
-164.0, -1.595e-006
-165.0, -1.622e-006
-166.0, -1.644e-006
-167.0, -1.665e-006
-168.0, -1.692e-006
-169.0, -1.719e-006
-170.0, -1.747e-006
-171.0, -1.769e-006
-172.0, -1.789e-006
-173.0, -1.814e-006
-174.0, -1.836e-006
-175.0, -1.856e-006
-176.0, -1.884e-006
-177.0, -1.911e-006
-178.0, -1.939e-006
-179.0, -1.962e-006
-180.0, -1.985e-006
-181.0, -2.012e-006
-182.0, -2.042e-006
-183.0, -2.064e-006
-184.0, -2.092e-006
-185.0, -2.120e-006
-186.0, -2.148e-006
-187.0, -2.176e-006
-188.0, -2.197e-006
-189.0, -2.221e-006
-190.0, -2.242e-006
-191.0, -2.264e-006
-192.0, -2.292e-006
-193.0, -2.320e-006
-194.0, -2.343e-006
-195.0, -2.371e-006
-196.0, -2.397e-006
-197.0, -2.431e-006
-198.0, -2.458e-006
-199.0, -2.484e-006
-200.0, -2.513e-006
-201.0, -2.541e-006
-202.0, -2.569e-006
-203.0, -2.594e-006
-204.0, -2.615e-006
-205.0, -2.643e-006
-206.0, -2.666e-006
-207.0, -2.693e-006
-208.0, -2.723e-006
-209.0, -2.748e-006
-210.0, -2.774e-006
-211.0, -2.800e-006
-212.0, -2.826e-006
-213.0, -2.855e-006
-214.0, -2.880e-006
-215.0, -2.903e-006
-216.0, -2.933e-006
-217.0, -2.959e-006
-218.0, -2.982e-006
-219.0, -3.004e-006
-220.0, -3.024e-006
-221.0, -3.047e-006
-222.0, -3.076e-006
-223.0, -3.098e-006
-224.0, -3.126e-006
-225.0, -3.154e-006
-226.0, -3.178e-006
-227.0, -3.206e-006
-228.0, -3.235e-006
-229.0, -3.259e-006
-230.0, -3.286e-006
-231.0, -3.308e-006
-232.0, -3.335e-006
-233.0, -3.360e-006
-234.0, -3.386e-006
-235.0, -3.407e-006
-236.0, -3.428e-006
-237.0, -3.456e-006
-238.0, -3.484e-006
-239.0, -3.506e-006
-240.0, -3.535e-006
-241.0, -3.557e-006
-242.0, -3.585e-006
-243.0, -3.616e-006
-244.0, -3.638e-006
-245.0, -3.665e-006
-246.0, -3.693e-006
-247.0, -3.712e-006
-248.0, -3.743e-006
-249.0, -3.766e-006
-250.0, -3.788e-006
-251.0, -3.809e-006
-252.0, -3.828e-006
-253.0, -3.856e-006
-254.0, -3.884e-006
-255.0, -3.905e-006
-256.0, -3.935e-006
-257.0, -3.961e-006
-258.0, -3.992e-006
-259.0, -4.023e-006
-260.0, -4.044e-006
-261.0, -4.072e-006
-262.0, -4.097e-006
-263.0, -4.117e-006
-264.0, -4.145e-006
-265.0, -4.168e-006
-266.0, -4.190e-006
-267.0, -4.218e-006
-268.0, -4.239e-006
-269.0, -4.267e-006
-270.0, -4.291e-006
-271.0, -4.309e-006
-272.0, -4.335e-006
-273.0, -4.359e-006
-274.0, -4.380e-006
-275.0, -4.408e-006
-276.0, -4.429e-006
-277.0, -4.456e-006
-278.0, -4.482e-006
-279.0, -4.499e-006
-280.0, -4.522e-006
-281.0, -4.541e-006
-282.0, -4.555e-006
-283.0, -4.574e-006
-284.0, -4.589e-006
-285.0, -4.610e-006
-286.0, -4.631e-006
-287.0, -4.647e-006
-288.0, -4.667e-006
-289.0, -4.688e-006
-290.0, -4.705e-006
-291.0, -4.718e-006
-292.0, -4.726e-006
-293.0, -4.740e-006
-294.0, -4.753e-006
-295.0, -4.761e-006
-296.0, -4.778e-006
-297.0, -4.792e-006
-298.0, -4.807e-006
-299.0, -4.826e-006
-300.0, -4.840e-006
-301.0, -4.854e-006
-302.0, -4.868e-006
-303.0, -4.873e-006
-304.0, -4.886e-006
-305.0, -4.895e-006
-306.0, -4.903e-006
-307.0, -4.909e-006
-308.0, -4.916e-006
-309.0, -4.923e-006
-310.0, -4.929e-006
-311.0, -4.930e-006
-312.0, -4.935e-006
-313.0, -4.936e-006
-314.0, -4.936e-006
-315.0, -4.936e-006
-316.0, -4.936e-006
-317.0, -4.936e-006
-318.0, -4.936e-006
-319.0, -4.935e-006
-320.0, -4.938e-006
-321.0, -4.938e-006
-322.0, -4.938e-006
-323.0, -4.938e-006
-324.0, -4.938e-006
-325.0, -4.938e-006
-326.0, -4.938e-006
-327.0, -4.934e-006
-328.0, -4.934e-006
-329.0, -4.933e-006
-330.0, -4.931e-006
-331.0, -4.928e-006
-332.0, -4.921e-006
-333.0, -4.919e-006
-334.0, -4.912e-006
-335.0, -4.905e-006
-336.0, -4.904e-006
-337.0, -4.899e-006
-338.0, -4.894e-006
-339.0, -4.893e-006
-340.0, -4.882e-006
-341.0, -4.880e-006
-342.0, -4.872e-006
-343.0, -4.856e-006
-344.0, -4.851e-006
-345.0, -4.838e-006
-346.0, -4.825e-006
-347.0, -4.818e-006
-348.0, -4.805e-006
-349.0, -4.798e-006
-350.0, -4.789e-006
-351.0, -4.773e-006
-352.0, -4.770e-006
-353.0, -4.763e-006
-354.0, -4.756e-006
-355.0, -4.750e-006
-356.0, -4.739e-006
-357.0, -4.737e-006
-358.0, -4.730e-006
-359.0, -4.719e-006
-360.0, -4.715e-006
-361.0, -4.708e-006
-362.0, -4.701e-006
-363.0, -4.698e-006
-364.0, -4.684e-006
-365.0, -4.677e-006
-366.0, -4.665e-006
-367.0, -4.647e-006
-368.0, -4.637e-006
-369.0, -4.623e-006
-370.0, -4.609e-006
-371.0, -4.598e-006
-372.0, -4.585e-006
-373.0, -4.575e-006
-374.0, -4.568e-006
-375.0, -4.557e-006
-376.0, -4.551e-006
-377.0, -4.544e-006
-378.0, -4.540e-006
-379.0, -4.533e-006
-380.0, -4.526e-006
-381.0, -4.519e-006
-382.0, -4.513e-006
-383.0, -4.506e-006
-384.0, -4.500e-006
-385.0, -4.490e-006
-386.0, -4.482e-006
-387.0, -4.471e-006
-388.0, -4.457e-006
-389.0, -4.443e-006
-390.0, -4.429e-006
-391.0, -4.415e-006
-392.0, -4.406e-006
-393.0, -4.395e-006
-394.0, -4.386e-006
-395.0, -4.379e-006
-396.0, -4.372e-006
-397.0, -4.365e-006
-398.0, -4.358e-006
-399.0, -4.350e-006
-400.0, -4.348e-006
-401.0, -4.342e-006
-402.0, -4.335e-006
-403.0, -4.328e-006
-404.0, -4.319e-006
-405.0, -4.312e-006
-406.0, -4.300e-006
-407.0, -4.291e-006
-408.0, -4.288e-006
-409.0, -4.280e-006
-410.0, -4.272e-006
-411.0, -4.265e-006
-412.0, -4.252e-006
-413.0, -4.244e-006
-414.0, -4.232e-006
-415.0, -4.220e-006
-416.0, -4.213e-006
-417.0, -4.204e-006
-418.0, -4.195e-006
-419.0, -4.188e-006
-420.0, -4.180e-006
-421.0, -4.173e-006
-422.0, -4.167e-006
-423.0, -4.160e-006
-424.0, -4.155e-006
-425.0, -4.150e-006
-426.0, -4.149e-006
-427.0, -4.144e-006
-428.0, -4.137e-006
-429.0, -4.130e-006
-430.0, -4.123e-006
-431.0, -4.116e-006
-432.0, -4.114e-006
-433.0, -4.108e-006
-434.0, -4.103e-006
-435.0, -4.100e-006
-436.0, -4.092e-006
-437.0, -4.088e-006
-438.0, -4.079e-006
-439.0, -4.069e-006
-440.0, -4.064e-006
-441.0, -4.052e-006
-442.0, -4.041e-006
-443.0, -4.034e-006
-444.0, -4.024e-006
-445.0, -4.019e-006
-446.0, -4.010e-006
-447.0, -3.996e-006
-448.0, -3.996e-006
-449.0, -3.989e-006
-450.0, -3.982e-006
-451.0, -3.976e-006
-452.0, -3.969e-006
-453.0, -3.966e-006
-454.0, -3.964e-006
-455.0, -3.958e-006
-456.0, -3.958e-006
-457.0, -3.957e-006
-458.0, -3.956e-006
-459.0, -3.954e-006
-460.0, -3.947e-006
-461.0, -3.942e-006
-462.0, -3.933e-006
-463.0, -3.923e-006
-464.0, -3.922e-006
-465.0, -3.910e-006
-466.0, -3.899e-006
-467.0, -3.893e-006
-468.0, -3.883e-006
-469.0, -3.879e-006
-470.0, -3.875e-006
-471.0, -3.864e-006
-472.0, -3.863e-006
-473.0, -3.863e-006
-474.0, -3.862e-006
-475.0, -3.861e-006
-476.0, -3.857e-006
-477.0, -3.856e-006
-478.0, -3.850e-006
-479.0, -3.846e-006
-480.0, -3.844e-006
-481.0, -3.837e-006
-482.0, -3.832e-006
-483.0, -3.828e-006
-484.0, -3.822e-006
-485.0, -3.820e-006
-486.0, -3.816e-006
-487.0, -3.811e-006
-488.0, -3.813e-006
-489.0, -3.809e-006
-490.0, -3.803e-006
-491.0, -3.798e-006
-492.0, -3.791e-006
-493.0, -3.787e-006
-494.0, -3.780e-006
-495.0, -3.771e-006
-496.0, -3.772e-006
-497.0, -3.772e-006
-498.0, -3.769e-006
-499.0, -3.769e-006
-500.0, -3.767e-006
-501.0, -3.767e-006
-502.0, -3.767e-006
-503.0, -3.763e-006
-504.0, -3.763e-006
-505.0, -3.763e-006
-506.0, -3.763e-006
-507.0, -3.762e-006
-508.0, -3.762e-006
-509.0, -3.762e-006
-510.0, -3.761e-006
-511.0, -3.757e-006
-512.0, -3.757e-006
-513.0, -3.751e-006
-514.0, -3.748e-006
-515.0, -3.747e-006
-516.0, -3.740e-006
-517.0, -3.737e-006
-518.0, -3.733e-006
-519.0, -3.727e-006
-520.0, -3.731e-006
-521.0, -3.727e-006
-522.0, -3.723e-006
-523.0, -3.723e-006
-524.0, -3.719e-006
-525.0, -3.719e-006
-526.0, -3.719e-006
-527.0, -3.714e-006
-528.0, -3.716e-006
-529.0, -3.716e-006
-530.0, -3.716e-006
-531.0, -3.716e-006
-532.0, -3.716e-006
-533.0, -3.716e-006
-534.0, -3.715e-006
-535.0, -3.713e-006
-536.0, -3.714e-006
-537.0, -3.713e-006
-538.0, -3.712e-006
-539.0, -3.712e-006
-540.0, -3.710e-006
-541.0, -3.711e-006
-542.0, -3.710e-006
-543.0, -3.709e-006
-544.0, -3.710e-006
-545.0, -3.710e-006
-546.0, -3.708e-006
-547.0, -3.708e-006
-548.0, -3.705e-006
-549.0, -3.706e-006
-550.0, -3.702e-006
-551.0, -3.700e-006
-552.0, -3.700e-006
-553.0, -3.698e-006
-554.0, -3.696e-006
-555.0, -3.695e-006
-556.0, -3.688e-006
-557.0, -3.690e-006
-558.0, -3.650e-006
-559.0, -3.631e-006
-560.0, -3.615e-006
*
Segment = 2
Positive
Number of Data Points = 810
#
-559.0, -3.448e-006
-558.0, -3.285e-006
-557.0, -3.203e-006
-556.0, -3.145e-006
-555.0, -3.071e-006
-554.0, -3.023e-006
-553.0, -2.976e-006
-552.0, -2.941e-006
-551.0, -2.905e-006
-550.0, -2.868e-006
-549.0, -2.833e-006
-548.0, -2.804e-006
-547.0, -2.768e-006
-546.0, -2.739e-006
-545.0, -2.706e-006
-544.0, -2.678e-006
-543.0, -2.654e-006
-542.0, -2.625e-006
-541.0, -2.598e-006
-540.0, -2.574e-006
-539.0, -2.551e-006
-538.0, -2.528e-006
-537.0, -2.502e-006
-536.0, -2.475e-006
-535.0, -2.454e-006
-534.0, -2.426e-006
-533.0, -2.402e-006
-532.0, -2.377e-006
-531.0, -2.357e-006
-530.0, -2.339e-006
-529.0, -2.318e-006
-528.0, -2.297e-006
-527.0, -2.276e-006
-526.0, -2.254e-006
-525.0, -2.239e-006
-524.0, -2.220e-006
-523.0, -2.201e-006
-522.0, -2.187e-006
-521.0, -2.169e-006
-520.0, -2.154e-006
-519.0, -2.134e-006
-518.0, -2.111e-006
-517.0, -2.089e-006
-516.0, -2.068e-006
-515.0, -2.047e-006
-514.0, -2.031e-006
-513.0, -2.014e-006
-512.0, -2.000e-006
-511.0, -1.985e-006
-510.0, -1.968e-006
-509.0, -1.954e-006
-508.0, -1.937e-006
-507.0, -1.916e-006
-506.0, -1.899e-006
-505.0, -1.878e-006
-504.0, -1.861e-006
-503.0, -1.848e-006
-502.0, -1.831e-006
-501.0, -1.819e-006
-500.0, -1.806e-006
-499.0, -1.792e-006
-498.0, -1.785e-006
-497.0, -1.773e-006
-496.0, -1.759e-006
-495.0, -1.744e-006
-494.0, -1.725e-006
-493.0, -1.709e-006
-492.0, -1.693e-006
-491.0, -1.673e-006
-490.0, -1.658e-006
-489.0, -1.644e-006
-488.0, -1.634e-006
-487.0, -1.624e-006
-486.0, -1.610e-006
-485.0, -1.597e-006
-484.0, -1.585e-006
-483.0, -1.571e-006
-482.0, -1.557e-006
-481.0, -1.541e-006
-480.0, -1.526e-006
-479.0, -1.513e-006
-478.0, -1.493e-006
-477.0, -1.481e-006
-476.0, -1.468e-006
-475.0, -1.454e-006
-474.0, -1.443e-006
-473.0, -1.432e-006
-472.0, -1.423e-006
-471.0, -1.416e-006
-470.0, -1.406e-006
-469.0, -1.397e-006
-468.0, -1.390e-006
-467.0, -1.383e-006
-466.0, -1.372e-006
-465.0, -1.357e-006
-464.0, -1.346e-006
-463.0, -1.332e-006
-462.0, -1.314e-006
-461.0, -1.299e-006
-460.0, -1.279e-006
-459.0, -1.263e-006
-458.0, -1.252e-006
-457.0, -1.240e-006
-456.0, -1.233e-006
-455.0, -1.228e-006
-454.0, -1.214e-006
-453.0, -1.206e-006
-452.0, -1.199e-006
-451.0, -1.189e-006
-450.0, -1.175e-006
-449.0, -1.161e-006
-448.0, -1.148e-006
-447.0, -1.138e-006
-446.0, -1.124e-006
-445.0, -1.110e-006
-444.0, -1.099e-006
-443.0, -1.090e-006
-442.0, -1.079e-006
-441.0, -1.065e-006
-440.0, -1.055e-006
-439.0, -1.048e-006
-438.0, -1.038e-006
-437.0, -1.031e-006
-436.0, -1.020e-006
-435.0, -1.011e-006
-434.0, -1.004e-006
-433.0, -9.971e-007
-432.0, -9.892e-007
-431.0, -9.818e-007
-430.0, -9.674e-007
-429.0, -9.574e-007
-428.0, -9.465e-007
-427.0, -9.330e-007
-426.0, -9.195e-007
-425.0, -9.055e-007
-424.0, -8.929e-007
-423.0, -8.815e-007
-422.0, -8.689e-007
-421.0, -8.589e-007
-420.0, -8.514e-007
-419.0, -8.440e-007
-418.0, -8.384e-007
-417.0, -8.301e-007
-416.0, -8.244e-007
-415.0, -8.144e-007
-414.0, -8.004e-007
-413.0, -7.869e-007
-412.0, -7.734e-007
-411.0, -7.590e-007
-410.0, -7.486e-007
-409.0, -7.377e-007
-408.0, -7.320e-007
-407.0, -7.263e-007
-406.0, -7.176e-007
-405.0, -7.102e-007
-404.0, -7.019e-007
-403.0, -6.914e-007
-402.0, -6.797e-007
-401.0, -6.675e-007
-400.0, -6.592e-007
-399.0, -6.531e-007
-398.0, -6.448e-007
-397.0, -6.391e-007
-396.0, -6.343e-007
-395.0, -6.282e-007
-394.0, -6.230e-007
-393.0, -6.160e-007
-392.0, -6.095e-007
-391.0, -6.038e-007
-390.0, -5.912e-007
-389.0, -5.825e-007
-388.0, -5.768e-007
-387.0, -5.668e-007
-386.0, -5.576e-007
-385.0, -5.436e-007
-384.0, -5.301e-007
-383.0, -5.223e-007
-382.0, -5.044e-007
-381.0, -4.909e-007
-380.0, -4.800e-007
-379.0, -4.682e-007
-378.0, -4.613e-007
-377.0, -4.538e-007
-376.0, -4.469e-007
-375.0, -4.464e-007
-374.0, -4.373e-007
-373.0, -4.316e-007
-372.0, -4.259e-007
-371.0, -4.185e-007
-370.0, -4.111e-007
-369.0, -3.989e-007
-368.0, -3.854e-007
-367.0, -3.775e-007
-366.0, -3.653e-007
-365.0, -3.562e-007
-364.0, -3.483e-007
-363.0, -3.392e-007
-362.0, -3.309e-007
-361.0, -3.239e-007
-360.0, -3.165e-007
-359.0, -3.100e-007
-358.0, -2.969e-007
-357.0, -2.856e-007
-356.0, -2.747e-007
-355.0, -2.672e-007
-354.0, -2.603e-007
-353.0, -2.529e-007
-352.0, -2.472e-007
-351.0, -2.454e-007
-350.0, -2.367e-007
-349.0, -2.298e-007
-348.0, -2.228e-007
-347.0, -2.158e-007
-346.0, -2.097e-007
-345.0, -1.984e-007
-344.0, -1.870e-007
-343.0, -1.801e-007
-342.0, -1.687e-007
-341.0, -1.587e-007
-340.0, -1.456e-007
-339.0, -1.317e-007
-338.0, -1.225e-007
-337.0, -1.112e-007
-336.0, -1.011e-007
-335.0, -9.155e-008
-334.0, -8.065e-008
-333.0, -7.281e-008
-332.0, -6.583e-008
-331.0, -5.842e-008
-330.0, -5.450e-008
-329.0, -4.578e-008
-328.0, -3.967e-008
-327.0, -3.270e-008
-326.0, -2.572e-008
-325.0, -1.875e-008
-324.0, -1.221e-008
-323.0, -5.668e-009
-322.0, +3.051e-009
-321.0, +1.351e-008
-320.0, +2.747e-008
-319.0, +4.142e-008
-318.0, +5.667e-008
-317.0, +7.150e-008
-316.0, +8.850e-008
-315.0, +1.025e-007
-314.0, +1.138e-007
-313.0, +1.208e-007
-312.0, +1.277e-007
-311.0, +1.351e-007
-310.0, +1.482e-007
-309.0, +1.587e-007
-308.0, +1.657e-007
-307.0, +1.726e-007
-306.0, +1.796e-007
-305.0, +1.944e-007
-304.0, +2.084e-007
-303.0, +2.184e-007
-302.0, +2.345e-007
-301.0, +2.494e-007
-300.0, +2.642e-007
-299.0, +2.851e-007
-298.0, +2.982e-007
-297.0, +3.104e-007
-296.0, +3.217e-007
-295.0, +3.296e-007
-294.0, +3.427e-007
-293.0, +3.557e-007
-292.0, +3.627e-007
-291.0, +3.719e-007
-290.0, +3.832e-007
-289.0, +4.011e-007
-288.0, +4.194e-007
-287.0, +4.338e-007
-286.0, +4.547e-007
-285.0, +4.735e-007
-284.0, +4.922e-007
-283.0, +5.088e-007
-282.0, +5.184e-007
-281.0, +5.319e-007
-280.0, +5.454e-007
-279.0, +5.524e-007
-278.0, +5.694e-007
-277.0, +5.842e-007
-276.0, +6.029e-007
-275.0, +6.239e-007
-274.0, +6.387e-007
-273.0, +6.596e-007
-272.0, +6.805e-007
-271.0, +6.936e-007
-270.0, +7.128e-007
-269.0, +7.289e-007
-268.0, +7.433e-007
-267.0, +7.612e-007
-266.0, +7.747e-007
-265.0, +7.956e-007
-264.0, +8.166e-007
-263.0, +8.349e-007
-262.0, +8.558e-007
-261.0, +8.763e-007
-260.0, +8.929e-007
-259.0, +9.129e-007
-258.0, +9.269e-007
-257.0, +9.417e-007
-256.0, +9.565e-007
-255.0, +9.739e-007
-254.0, +9.962e-007
-253.0, +1.018e-006
-252.0, +1.041e-006
-251.0, +1.062e-006
-250.0, +1.083e-006
-249.0, +1.107e-006
-248.0, +1.128e-006
-247.0, +1.148e-006
-246.0, +1.175e-006
-245.0, +1.196e-006
-244.0, +1.219e-006
-243.0, +1.246e-006
-242.0, +1.266e-006
-241.0, +1.287e-006
-240.0, +1.307e-006
-239.0, +1.322e-006
-238.0, +1.348e-006
-237.0, +1.374e-006
-236.0, +1.396e-006
-235.0, +1.424e-006
-234.0, +1.449e-006
-233.0, +1.474e-006
-232.0, +1.500e-006
-231.0, +1.516e-006
-230.0, +1.541e-006
-229.0, +1.568e-006
-228.0, +1.590e-006
-227.0, +1.617e-006
-226.0, +1.641e-006
-225.0, +1.665e-006
-224.0, +1.693e-006
-223.0, +1.710e-006
-222.0, +1.738e-006
-221.0, +1.765e-006
-220.0, +1.791e-006
-219.0, +1.819e-006
-218.0, +1.845e-006
-217.0, +1.872e-006
-216.0, +1.902e-006
-215.0, +1.926e-006
-214.0, +1.955e-006
-213.0, +1.980e-006
-212.0, +2.008e-006
-211.0, +2.037e-006
-210.0, +2.065e-006
-209.0, +2.094e-006
-208.0, +2.120e-006
-207.0, +2.146e-006
-206.0, +2.179e-006
-205.0, +2.207e-006
-204.0, +2.236e-006
-203.0, +2.270e-006
-202.0, +2.302e-006
-201.0, +2.336e-006
-200.0, +2.364e-006
-199.0, +2.392e-006
-198.0, +2.422e-006
-197.0, +2.454e-006
-196.0, +2.476e-006
-195.0, +2.505e-006
-194.0, +2.533e-006
-193.0, +2.568e-006
-192.0, +2.596e-006
-191.0, +2.626e-006
-190.0, +2.661e-006
-189.0, +2.696e-006
-188.0, +2.730e-006
-187.0, +2.758e-006
-186.0, +2.786e-006
-185.0, +2.815e-006
-184.0, +2.846e-006
-183.0, +2.867e-006
-182.0, +2.902e-006
-181.0, +2.930e-006
-180.0, +2.964e-006
-179.0, +2.992e-006
-178.0, +3.023e-006
-177.0, +3.055e-006
-176.0, +3.090e-006
-175.0, +3.118e-006
-174.0, +3.153e-006
-173.0, +3.181e-006
-172.0, +3.210e-006
-171.0, +3.240e-006
-170.0, +3.265e-006
-169.0, +3.297e-006
-168.0, +3.325e-006
-167.0, +3.353e-006
-166.0, +3.383e-006
-165.0, +3.415e-006
-164.0, +3.444e-006
-163.0, +3.478e-006
-162.0, +3.507e-006
-161.0, +3.541e-006
-160.0, +3.569e-006
-159.0, +3.595e-006
-158.0, +3.625e-006
-157.0, +3.652e-006
-156.0, +3.680e-006
-155.0, +3.709e-006
-154.0, +3.734e-006
-153.0, +3.762e-006
-152.0, +3.790e-006
-151.0, +3.818e-006
-150.0, +3.853e-006
-149.0, +3.881e-006
-148.0, +3.908e-006
-147.0, +3.934e-006
-146.0, +3.962e-006
-145.0, +3.990e-006
-144.0, +4.013e-006
-143.0, +4.034e-006
-142.0, +4.062e-006
-141.0, +4.084e-006
-140.0, +4.111e-006
-139.0, +4.136e-006
-138.0, +4.163e-006
-137.0, +4.189e-006
-136.0, +4.214e-006
-135.0, +4.234e-006
-134.0, +4.262e-006
-133.0, +4.285e-006
-132.0, +4.307e-006
-131.0, +4.329e-006
-130.0, +4.353e-006
-129.0, +4.377e-006
-128.0, +4.398e-006
-127.0, +4.416e-006
-126.0, +4.436e-006
-125.0, +4.450e-006
-124.0, +4.470e-006
-123.0, +4.490e-006
-122.0, +4.511e-006
-121.0, +4.533e-006
-120.0, +4.555e-006
-119.0, +4.576e-006
-118.0, +4.599e-006
-117.0, +4.615e-006
-116.0, +4.633e-006
-115.0, +4.647e-006
-114.0, +4.661e-006
-113.0, +4.678e-006
-112.0, +4.694e-006
-111.0, +4.713e-006
-110.0, +4.735e-006
-109.0, +4.750e-006
-108.0, +4.770e-006
-107.0, +4.790e-006
-106.0, +4.802e-006
-105.0, +4.814e-006
-104.0, +4.822e-006
-103.0, +4.834e-006
-102.0, +4.846e-006
-101.0, +4.854e-006
-100.0, +4.861e-006
-99.0, +4.870e-006
-98.0, +4.879e-006
-97.0, +4.898e-006
-96.0, +4.910e-006
-95.0, +4.924e-006
-94.0, +4.941e-006
-93.0, +4.956e-006
-92.0, +4.974e-006
-91.0, +4.991e-006
-90.0, +5.000e-006
-89.0, +5.008e-006
-88.0, +5.015e-006
-87.0, +5.020e-006
-86.0, +5.028e-006
-85.0, +5.030e-006
-84.0, +5.034e-006
-83.0, +5.040e-006
-82.0, +5.047e-006
-81.0, +5.054e-006
-80.0, +5.060e-006
-79.0, +5.067e-006
-78.0, +5.078e-006
-77.0, +5.084e-006
-76.0, +5.091e-006
-75.0, +5.098e-006
-74.0, +5.103e-006
-73.0, +5.112e-006
-72.0, +5.117e-006
-71.0, +5.120e-006
-70.0, +5.128e-006
-69.0, +5.133e-006
-68.0, +5.135e-006
-67.0, +5.140e-006
-66.0, +5.141e-006
-65.0, +5.147e-006
-64.0, +5.151e-006
-63.0, +5.154e-006
-62.0, +5.157e-006
-61.0, +5.163e-006
-60.0, +5.166e-006
-59.0, +5.171e-006
-58.0, +5.171e-006
-57.0, +5.173e-006
-56.0, +5.173e-006
-55.0, +5.173e-006
-54.0, +5.174e-006
-53.0, +5.174e-006
-52.0, +5.174e-006
-51.0, +5.174e-006
-50.0, +5.174e-006
-49.0, +5.174e-006
-48.0, +5.174e-006
-47.0, +5.172e-006
-46.0, +5.173e-006
-45.0, +5.173e-006
-44.0, +5.173e-006
-43.0, +5.173e-006
-42.0, +5.172e-006
-41.0, +5.172e-006
-40.0, +5.171e-006
-39.0, +5.169e-006
-38.0, +5.169e-006
-37.0, +5.169e-006
-36.0, +5.169e-006
-35.0, +5.167e-006
-34.0, +5.162e-006
-33.0, +5.161e-006
-32.0, +5.157e-006
-31.0, +5.151e-006
-30.0, +5.148e-006
-29.0, +5.142e-006
-28.0, +5.138e-006
-27.0, +5.137e-006
-26.0, +5.130e-006
-25.0, +5.130e-006
-24.0, +5.127e-006
-23.0, +5.122e-006
-22.0, +5.121e-006
-21.0, +5.118e-006
-20.0, +5.113e-006
-19.0, +5.108e-006
-18.0, +5.102e-006
-17.0, +5.097e-006
-16.0, +5.092e-006
-15.0, +5.084e-006
-14.0, +5.083e-006
-13.0, +5.082e-006
-12.0, +5.081e-006
-11.0, +5.079e-006
-10.0, +5.075e-006
-9.0, +5.075e-006
-8.0, +5.072e-006
-7.0, +5.065e-006
-6.0, +5.065e-006
-5.0, +5.059e-006
-4.0, +5.052e-006
-3.0, +5.050e-006
-2.0, +5.050e-006
-1.0, +5.050e-006
0.0, +5.048e-006
1.0, +5.043e-006
2.0, +5.044e-006
3.0, +5.045e-006
4.0, +5.043e-006
5.0, +5.036e-006
6.0, +5.032e-006
7.0, +5.031e-006
8.0, +5.029e-006
9.0, +5.027e-006
10.0, +5.026e-006
11.0, +5.026e-006
12.0, +5.026e-006
13.0, +5.026e-006
14.0, +5.024e-006
15.0, +5.024e-006
16.0, +5.023e-006
17.0, +5.020e-006
18.0, +5.020e-006
19.0, +5.016e-006
20.0, +5.010e-006
21.0, +5.007e-006
22.0, +5.001e-006
23.0, +4.997e-006
24.0, +4.992e-006
25.0, +4.986e-006
26.0, +4.984e-006
27.0, +4.984e-006
28.0, +4.981e-006
29.0, +4.980e-006
30.0, +4.980e-006
31.0, +4.980e-006
32.0, +4.979e-006
33.0, +4.977e-006
34.0, +4.977e-006
35.0, +4.976e-006
36.0, +4.974e-006
37.0, +4.973e-006
38.0, +4.967e-006
39.0, +4.964e-006
40.0, +4.959e-006
41.0, +4.953e-006
42.0, +4.954e-006
43.0, +4.950e-006
44.0, +4.946e-006
45.0, +4.946e-006
46.0, +4.942e-006
47.0, +4.942e-006
48.0, +4.940e-006
49.0, +4.934e-006
50.0, +4.935e-006
51.0, +4.933e-006
52.0, +4.928e-006
53.0, +4.926e-006
54.0, +4.921e-006
55.0, +4.919e-006
56.0, +4.916e-006
57.0, +4.910e-006
58.0, +4.913e-006
59.0, +4.912e-006
60.0, +4.909e-006
61.0, +4.909e-006
62.0, +4.904e-006
63.0, +4.903e-006
64.0, +4.902e-006
65.0, +4.894e-006
66.0, +4.899e-006
67.0, +4.897e-006
68.0, +4.896e-006
69.0, +4.897e-006
70.0, +4.894e-006
71.0, +4.894e-006
72.0, +4.894e-006
73.0, +4.888e-006
74.0, +4.894e-006
75.0, +4.894e-006
76.0, +4.892e-006
77.0, +4.892e-006
78.0, +4.891e-006
79.0, +4.892e-006
80.0, +4.892e-006
81.0, +4.886e-006
82.0, +4.890e-006
83.0, +4.890e-006
84.0, +4.893e-006
85.0, +4.893e-006
86.0, +4.890e-006
87.0, +4.893e-006
88.0, +4.893e-006
89.0, +4.888e-006
90.0, +4.895e-006
91.0, +4.895e-006
92.0, +4.895e-006
93.0, +4.898e-006
94.0, +4.896e-006
95.0, +4.898e-006
96.0, +4.900e-006
97.0, +4.894e-006
98.0, +4.900e-006
99.0, +4.902e-006
100.0, +4.900e-006
101.0, +4.902e-006
102.0, +4.902e-006
103.0, +4.906e-006
104.0, +4.906e-006
105.0, +4.903e-006
106.0, +4.910e-006
107.0, +4.912e-006
108.0, +4.915e-006
109.0, +4.917e-006
110.0, +4.912e-006
111.0, +4.919e-006
112.0, +4.919e-006
113.0, +4.916e-006
114.0, +4.924e-006
115.0, +4.925e-006
116.0, +4.926e-006
117.0, +4.932e-006
118.0, +4.930e-006
119.0, +4.935e-006
120.0, +4.936e-006
121.0, +4.931e-006
122.0, +4.937e-006
123.0, +4.939e-006
124.0, +4.939e-006
125.0, +4.942e-006
126.0, +4.943e-006
127.0, +4.946e-006
128.0, +4.946e-006
129.0, +4.946e-006
130.0, +4.951e-006
131.0, +4.953e-006
132.0, +4.956e-006
133.0, +4.956e-006
134.0, +4.955e-006
135.0, +4.961e-006
136.0, +4.961e-006
137.0, +4.958e-006
138.0, +4.963e-006
139.0, +4.964e-006
140.0, +4.966e-006
141.0, +4.970e-006
142.0, +4.970e-006
143.0, +4.972e-006
144.0, +4.974e-006
145.0, +4.974e-006
146.0, +4.977e-006
147.0, +4.978e-006
148.0, +4.978e-006
149.0, +4.979e-006
150.0, +4.979e-006
151.0, +4.979e-006
152.0, +4.979e-006
153.0, +4.978e-006
154.0, +4.979e-006
155.0, +4.979e-006
156.0, +4.980e-006
157.0, +4.980e-006
158.0, +4.979e-006
159.0, +4.981e-006
160.0, +4.981e-006
161.0, +4.980e-006
162.0, +4.986e-006
163.0, +4.987e-006
164.0, +4.988e-006
165.0, +4.991e-006
166.0, +4.990e-006
167.0, +4.994e-006
168.0, +4.997e-006
169.0, +4.997e-006
170.0, +5.002e-006
171.0, +5.006e-006
172.0, +5.008e-006
173.0, +5.014e-006
174.0, +5.016e-006
175.0, +5.019e-006
176.0, +5.020e-006
177.0, +5.020e-006
178.0, +5.022e-006
179.0, +5.024e-006
180.0, +5.024e-006
181.0, +5.025e-006
182.0, +5.025e-006
183.0, +5.026e-006
184.0, +5.026e-006
185.0, +5.026e-006
186.0, +5.026e-006
187.0, +5.026e-006
188.0, +5.026e-006
189.0, +5.027e-006
190.0, +5.027e-006
191.0, +5.027e-006
192.0, +5.028e-006
193.0, +5.028e-006
194.0, +5.031e-006
195.0, +5.031e-006
196.0, +5.031e-006
197.0, +5.031e-006
198.0, +5.033e-006
199.0, +5.036e-006
200.0, +5.037e-006
201.0, +5.037e-006
202.0, +5.043e-006
203.0, +5.048e-006
204.0, +5.052e-006
205.0, +5.056e-006
206.0, +5.058e-006
207.0, +5.064e-006
208.0, +5.068e-006
209.0, +5.068e-006
210.0, +5.072e-006
211.0, +5.074e-006
212.0, +5.076e-006
213.0, +5.078e-006
214.0, +5.078e-006
215.0, +5.079e-006
216.0, +5.080e-006
217.0, +5.079e-006
218.0, +5.085e-006
219.0, +5.086e-006
220.0, +5.089e-006
221.0, +5.096e-006
222.0, +5.097e-006
223.0, +5.103e-006
224.0, +5.109e-006
225.0, +5.110e-006
226.0, +5.118e-006
227.0, +5.123e-006
228.0, +5.124e-006
229.0, +5.129e-006
230.0, +5.129e-006
231.0, +5.133e-006
232.0, +5.138e-006
233.0, +5.140e-006
234.0, +5.146e-006
235.0, +5.152e-006
236.0, +5.158e-006
237.0, +5.164e-006
238.0, +5.167e-006
239.0, +5.170e-006
240.0, +5.172e-006
241.0, +5.173e-006
242.0, +5.177e-006
243.0, +5.178e-006
244.0, +5.180e-006
245.0, +5.182e-006
246.0, +5.183e-006
247.0, +5.188e-006
248.0, +5.189e-006
249.0, +5.191e-006
250.0, +5.203e-006
*
**
