# Supplementary material for: DFT and CV data of 4-phenyl-substituted dichloro(bis{2-[1-(phenyl)-1H-1,2,3-triazol-4-yl-κN3]pyridine-κN})iron(II) coordination compounds
Source: Data Brief. 2018 Oct 27;21:1458–71. doi: 10.1016/j.dib.2018.10.085 (PMC6234228; doi:10.1016/j.dib.2018.10.085)
Supplement: Supplementary file 4 — Supplementary material. [file mmc4.zip › Fe_CV_raw_data/FeL5-2/200_01.TXT]

Date: 31-Mar-2017
Time: 12:32:46
Label: 
Cyclic Voltammetry

Exp. Conditions:
Init E (mV) = 250
High E (mV) = 250
Low E (mV) = -560
Init P/N = N
V (mV/sec) = 250
Number of Segments = 2
Sample Interval (mV) = 1
Quiet Time (sec) = 2
Sensitivity (A/V) = 1E-5

2 Sets of Data
Total Number of Data Points = 1620
##
Potential (mV), Current (A)

Segment = 1
Negative
Number of Data Points = 810
#
249.0, +3.842e-006
248.0, +3.737e-006
247.0, +3.683e-006
246.0, +3.639e-006
245.0, +3.586e-006
244.0, +3.551e-006
243.0, +3.520e-006
242.0, +3.491e-006
241.0, +3.469e-006
240.0, +3.439e-006
239.0, +3.411e-006
238.0, +3.388e-006
237.0, +3.364e-006
236.0, +3.339e-006
235.0, +3.316e-006
234.0, +3.296e-006
233.0, +3.282e-006
232.0, +3.263e-006
231.0, +3.248e-006
230.0, +3.232e-006
229.0, +3.217e-006
228.0, +3.200e-006
227.0, +3.176e-006
226.0, +3.156e-006
225.0, +3.139e-006
224.0, +3.116e-006
223.0, +3.100e-006
222.0, +3.083e-006
221.0, +3.066e-006
220.0, +3.054e-006
219.0, +3.037e-006
218.0, +3.024e-006
217.0, +3.008e-006
216.0, +2.985e-006
215.0, +2.968e-006
214.0, +2.951e-006
213.0, +2.931e-006
212.0, +2.916e-006
211.0, +2.901e-006
210.0, +2.890e-006
209.0, +2.879e-006
208.0, +2.862e-006
207.0, +2.849e-006
206.0, +2.836e-006
205.0, +2.822e-006
204.0, +2.809e-006
203.0, +2.790e-006
202.0, +2.777e-006
201.0, +2.763e-006
200.0, +2.744e-006
199.0, +2.729e-006
198.0, +2.715e-006
197.0, +2.699e-006
196.0, +2.691e-006
195.0, +2.677e-006
194.0, +2.666e-006
193.0, +2.654e-006
192.0, +2.636e-006
191.0, +2.619e-006
190.0, +2.600e-006
189.0, +2.580e-006
188.0, +2.566e-006
187.0, +2.548e-006
186.0, +2.533e-006
185.0, +2.524e-006
184.0, +2.512e-006
183.0, +2.505e-006
182.0, +2.497e-006
181.0, +2.485e-006
180.0, +2.477e-006
179.0, +2.466e-006
178.0, +2.456e-006
177.0, +2.444e-006
176.0, +2.430e-006
175.0, +2.416e-006
174.0, +2.407e-006
173.0, +2.393e-006
172.0, +2.381e-006
171.0, +2.362e-006
170.0, +2.349e-006
169.0, +2.335e-006
168.0, +2.317e-006
167.0, +2.303e-006
166.0, +2.290e-006
165.0, +2.277e-006
164.0, +2.270e-006
163.0, +2.258e-006
162.0, +2.250e-006
161.0, +2.240e-006
160.0, +2.219e-006
159.0, +2.205e-006
158.0, +2.190e-006
157.0, +2.175e-006
156.0, +2.165e-006
155.0, +2.145e-006
154.0, +2.133e-006
153.0, +2.125e-006
152.0, +2.114e-006
151.0, +2.106e-006
150.0, +2.096e-006
149.0, +2.083e-006
148.0, +2.075e-006
147.0, +2.066e-006
146.0, +2.056e-006
145.0, +2.045e-006
144.0, +2.026e-006
143.0, +2.012e-006
142.0, +1.998e-006
141.0, +1.984e-006
140.0, +1.972e-006
139.0, +1.955e-006
138.0, +1.942e-006
137.0, +1.934e-006
136.0, +1.920e-006
135.0, +1.913e-006
134.0, +1.903e-006
133.0, +1.890e-006
132.0, +1.882e-006
131.0, +1.872e-006
130.0, +1.864e-006
129.0, +1.854e-006
128.0, +1.834e-006
127.0, +1.818e-006
126.0, +1.804e-006
125.0, +1.790e-006
124.0, +1.778e-006
123.0, +1.759e-006
122.0, +1.746e-006
121.0, +1.737e-006
120.0, +1.727e-006
119.0, +1.720e-006
118.0, +1.713e-006
117.0, +1.701e-006
116.0, +1.695e-006
115.0, +1.687e-006
114.0, +1.680e-006
113.0, +1.669e-006
112.0, +1.650e-006
111.0, +1.632e-006
110.0, +1.617e-006
109.0, +1.601e-006
108.0, +1.587e-006
107.0, +1.571e-006
106.0, +1.562e-006
105.0, +1.553e-006
104.0, +1.543e-006
103.0, +1.536e-006
102.0, +1.528e-006
101.0, +1.520e-006
100.0, +1.512e-006
99.0, +1.499e-006
98.0, +1.492e-006
97.0, +1.484e-006
96.0, +1.467e-006
95.0, +1.455e-006
94.0, +1.440e-006
93.0, +1.423e-006
92.0, +1.409e-006
91.0, +1.396e-006
90.0, +1.382e-006
89.0, +1.374e-006
88.0, +1.359e-006
87.0, +1.348e-006
86.0, +1.340e-006
85.0, +1.333e-006
84.0, +1.325e-006
83.0, +1.312e-006
82.0, +1.303e-006
81.0, +1.296e-006
80.0, +1.284e-006
79.0, +1.277e-006
78.0, +1.267e-006
77.0, +1.254e-006
76.0, +1.246e-006
75.0, +1.233e-006
74.0, +1.222e-006
73.0, +1.212e-006
72.0, +1.193e-006
71.0, +1.181e-006
70.0, +1.169e-006
69.0, +1.155e-006
68.0, +1.146e-006
67.0, +1.136e-006
66.0, +1.129e-006
65.0, +1.124e-006
64.0, +1.110e-006
63.0, +1.102e-006
62.0, +1.095e-006
61.0, +1.085e-006
60.0, +1.074e-006
59.0, +1.055e-006
58.0, +1.040e-006
57.0, +1.028e-006
56.0, +1.011e-006
55.0, +9.971e-007
54.0, +9.857e-007
53.0, +9.713e-007
52.0, +9.648e-007
51.0, +9.548e-007
50.0, +9.478e-007
49.0, +9.430e-007
48.0, +9.321e-007
47.0, +9.251e-007
46.0, +9.181e-007
45.0, +9.090e-007
44.0, +9.020e-007
43.0, +8.933e-007
42.0, +8.828e-007
41.0, +8.732e-007
40.0, +8.541e-007
39.0, +8.427e-007
38.0, +8.305e-007
37.0, +8.166e-007
36.0, +8.044e-007
35.0, +7.887e-007
34.0, +7.786e-007
33.0, +7.704e-007
32.0, +7.573e-007
31.0, +7.486e-007
30.0, +7.416e-007
29.0, +7.320e-007
28.0, +7.285e-007
27.0, +7.172e-007
26.0, +7.102e-007
25.0, +7.036e-007
24.0, +6.871e-007
23.0, +6.757e-007
22.0, +6.640e-007
21.0, +6.461e-007
20.0, +6.326e-007
19.0, +6.186e-007
18.0, +6.051e-007
17.0, +5.981e-007
16.0, +5.825e-007
15.0, +5.716e-007
14.0, +5.633e-007
13.0, +5.559e-007
12.0, +5.489e-007
11.0, +5.397e-007
10.0, +5.349e-007
9.0, +5.288e-007
8.0, +5.162e-007
7.0, +5.092e-007
6.0, +5.018e-007
5.0, +4.896e-007
4.0, +4.809e-007
3.0, +4.604e-007
2.0, +4.447e-007
1.0, +4.338e-007
0.0, +4.146e-007
-1.0, +4.007e-007
-2.0, +3.867e-007
-3.0, +3.706e-007
-4.0, +3.636e-007
-5.0, +3.566e-007
-6.0, +3.496e-007
-7.0, +3.470e-007
-8.0, +3.344e-007
-9.0, +3.270e-007
-10.0, +3.191e-007
-11.0, +3.113e-007
-12.0, +3.043e-007
-13.0, +2.899e-007
-14.0, +2.768e-007
-15.0, +2.629e-007
-16.0, +2.476e-007
-17.0, +2.337e-007
-18.0, +2.206e-007
-19.0, +2.062e-007
-20.0, +1.997e-007
-21.0, +1.857e-007
-22.0, +1.783e-007
-23.0, +1.713e-007
-24.0, +1.613e-007
-25.0, +1.543e-007
-26.0, +1.456e-007
-27.0, +1.338e-007
-28.0, +1.273e-007
-29.0, +1.199e-007
-30.0, +1.129e-007
-31.0, +1.038e-007
-32.0, +8.458e-008
-33.0, +6.976e-008
-34.0, +5.363e-008
-35.0, +3.924e-008
-36.0, +2.529e-008
-37.0, +1.003e-008
-38.0, +1.309e-009
-39.0, -6.538e-009
-40.0, -1.744e-008
-41.0, -2.441e-008
-42.0, -3.139e-008
-43.0, -3.836e-008
-44.0, -4.403e-008
-45.0, -5.667e-008
-46.0, -6.147e-008
-47.0, -6.845e-008
-48.0, -8.240e-008
-49.0, -9.024e-008
-50.0, -1.029e-007
-51.0, -1.181e-007
-52.0, -1.295e-007
-53.0, -1.465e-007
-54.0, -1.604e-007
-55.0, -1.674e-007
-56.0, -1.862e-007
-57.0, -1.988e-007
-58.0, -2.114e-007
-59.0, -2.223e-007
-60.0, -2.293e-007
-61.0, -2.367e-007
-62.0, -2.450e-007
-63.0, -2.520e-007
-64.0, -2.655e-007
-65.0, -2.725e-007
-66.0, -2.821e-007
-67.0, -2.947e-007
-68.0, -3.082e-007
-69.0, -3.217e-007
-70.0, -3.305e-007
-71.0, -3.387e-007
-72.0, -3.579e-007
-73.0, -3.688e-007
-74.0, -3.832e-007
-75.0, -3.972e-007
-76.0, -4.102e-007
-77.0, -4.238e-007
-78.0, -4.325e-007
-79.0, -4.395e-007
-80.0, -4.569e-007
-81.0, -4.647e-007
-82.0, -4.721e-007
-83.0, -4.848e-007
-84.0, -4.983e-007
-85.0, -5.192e-007
-86.0, -5.349e-007
-87.0, -5.458e-007
-88.0, -5.650e-007
-89.0, -5.803e-007
-90.0, -5.942e-007
-91.0, -6.086e-007
-92.0, -6.156e-007
-93.0, -6.230e-007
-94.0, -6.304e-007
-95.0, -6.383e-007
-96.0, -6.548e-007
-97.0, -6.631e-007
-98.0, -6.749e-007
-99.0, -6.875e-007
-100.0, -7.010e-007
-101.0, -7.150e-007
-102.0, -7.241e-007
-103.0, -7.333e-007
-104.0, -7.533e-007
-105.0, -7.677e-007
-106.0, -7.830e-007
-107.0, -7.969e-007
-108.0, -8.109e-007
-109.0, -8.305e-007
-110.0, -8.449e-007
-111.0, -8.554e-007
-112.0, -8.754e-007
-113.0, -8.885e-007
-114.0, -9.086e-007
-115.0, -9.290e-007
-116.0, -9.430e-007
-117.0, -9.630e-007
-118.0, -9.814e-007
-119.0, -9.909e-007
-120.0, -1.011e-006
-121.0, -1.018e-006
-122.0, -1.032e-006
-123.0, -1.048e-006
-124.0, -1.059e-006
-125.0, -1.073e-006
-126.0, -1.087e-006
-127.0, -1.103e-006
-128.0, -1.130e-006
-129.0, -1.147e-006
-130.0, -1.167e-006
-131.0, -1.184e-006
-132.0, -1.199e-006
-133.0, -1.220e-006
-134.0, -1.234e-006
-135.0, -1.250e-006
-136.0, -1.274e-006
-137.0, -1.295e-006
-138.0, -1.317e-006
-139.0, -1.342e-006
-140.0, -1.363e-006
-141.0, -1.385e-006
-142.0, -1.399e-006
-143.0, -1.413e-006
-144.0, -1.433e-006
-145.0, -1.453e-006
-146.0, -1.469e-006
-147.0, -1.490e-006
-148.0, -1.512e-006
-149.0, -1.539e-006
-150.0, -1.560e-006
-151.0, -1.580e-006
-152.0, -1.608e-006
-153.0, -1.631e-006
-154.0, -1.655e-006
-155.0, -1.680e-006
-156.0, -1.702e-006
-157.0, -1.730e-006
-158.0, -1.753e-006
-159.0, -1.773e-006
-160.0, -1.802e-006
-161.0, -1.825e-006
-162.0, -1.845e-006
-163.0, -1.871e-006
-164.0, -1.894e-006
-165.0, -1.922e-006
-166.0, -1.944e-006
-167.0, -1.968e-006
-168.0, -2.001e-006
-169.0, -2.030e-006
-170.0, -2.059e-006
-171.0, -2.088e-006
-172.0, -2.116e-006
-173.0, -2.145e-006
-174.0, -2.171e-006
-175.0, -2.193e-006
-176.0, -2.223e-006
-177.0, -2.247e-006
-178.0, -2.274e-006
-179.0, -2.302e-006
-180.0, -2.330e-006
-181.0, -2.360e-006
-182.0, -2.385e-006
-183.0, -2.414e-006
-184.0, -2.451e-006
-185.0, -2.482e-006
-186.0, -2.509e-006
-187.0, -2.539e-006
-188.0, -2.567e-006
-189.0, -2.599e-006
-190.0, -2.625e-006
-191.0, -2.649e-006
-192.0, -2.679e-006
-193.0, -2.707e-006
-194.0, -2.739e-006
-195.0, -2.769e-006
-196.0, -2.798e-006
-197.0, -2.830e-006
-198.0, -2.857e-006
-199.0, -2.885e-006
-200.0, -2.918e-006
-201.0, -2.947e-006
-202.0, -2.976e-006
-203.0, -3.003e-006
-204.0, -3.024e-006
-205.0, -3.059e-006
-206.0, -3.087e-006
-207.0, -3.115e-006
-208.0, -3.149e-006
-209.0, -3.179e-006
-210.0, -3.212e-006
-211.0, -3.247e-006
-212.0, -3.275e-006
-213.0, -3.303e-006
-214.0, -3.328e-006
-215.0, -3.351e-006
-216.0, -3.384e-006
-217.0, -3.407e-006
-218.0, -3.435e-006
-219.0, -3.463e-006
-220.0, -3.491e-006
-221.0, -3.523e-006
-222.0, -3.550e-006
-223.0, -3.579e-006
-224.0, -3.616e-006
-225.0, -3.644e-006
-226.0, -3.672e-006
-227.0, -3.700e-006
-228.0, -3.725e-006
-229.0, -3.757e-006
-230.0, -3.781e-006
-231.0, -3.800e-006
-232.0, -3.833e-006
-233.0, -3.860e-006
-234.0, -3.888e-006
-235.0, -3.918e-006
-236.0, -3.942e-006
-237.0, -3.976e-006
-238.0, -4.009e-006
-239.0, -4.035e-006
-240.0, -4.064e-006
-241.0, -4.092e-006
-242.0, -4.119e-006
-243.0, -4.150e-006
-244.0, -4.172e-006
-245.0, -4.200e-006
-246.0, -4.225e-006
-247.0, -4.253e-006
-248.0, -4.286e-006
-249.0, -4.314e-006
-250.0, -4.343e-006
-251.0, -4.376e-006
-252.0, -4.404e-006
-253.0, -4.437e-006
-254.0, -4.465e-006
-255.0, -4.489e-006
-256.0, -4.521e-006
-257.0, -4.548e-006
-258.0, -4.575e-006
-259.0, -4.603e-006
-260.0, -4.627e-006
-261.0, -4.655e-006
-262.0, -4.682e-006
-263.0, -4.707e-006
-264.0, -4.744e-006
-265.0, -4.771e-006
-266.0, -4.799e-006
-267.0, -4.828e-006
-268.0, -4.856e-006
-269.0, -4.885e-006
-270.0, -4.912e-006
-271.0, -4.933e-006
-272.0, -4.962e-006
-273.0, -4.987e-006
-274.0, -5.013e-006
-275.0, -5.041e-006
-276.0, -5.068e-006
-277.0, -5.096e-006
-278.0, -5.120e-006
-279.0, -5.143e-006
-280.0, -5.173e-006
-281.0, -5.199e-006
-282.0, -5.225e-006
-283.0, -5.253e-006
-284.0, -5.274e-006
-285.0, -5.301e-006
-286.0, -5.322e-006
-287.0, -5.341e-006
-288.0, -5.367e-006
-289.0, -5.383e-006
-290.0, -5.404e-006
-291.0, -5.429e-006
-292.0, -5.450e-006
-293.0, -5.471e-006
-294.0, -5.488e-006
-295.0, -5.503e-006
-296.0, -5.528e-006
-297.0, -5.542e-006
-298.0, -5.559e-006
-299.0, -5.577e-006
-300.0, -5.598e-006
-301.0, -5.619e-006
-302.0, -5.634e-006
-303.0, -5.648e-006
-304.0, -5.668e-006
-305.0, -5.682e-006
-306.0, -5.692e-006
-307.0, -5.699e-006
-308.0, -5.707e-006
-309.0, -5.720e-006
-310.0, -5.725e-006
-311.0, -5.732e-006
-312.0, -5.744e-006
-313.0, -5.750e-006
-314.0, -5.757e-006
-315.0, -5.768e-006
-316.0, -5.770e-006
-317.0, -5.781e-006
-318.0, -5.786e-006
-319.0, -5.787e-006
-320.0, -5.800e-006
-321.0, -5.807e-006
-322.0, -5.810e-006
-323.0, -5.818e-006
-324.0, -5.818e-006
-325.0, -5.825e-006
-326.0, -5.826e-006
-327.0, -5.824e-006
-328.0, -5.829e-006
-329.0, -5.828e-006
-330.0, -5.826e-006
-331.0, -5.827e-006
-332.0, -5.822e-006
-333.0, -5.822e-006
-334.0, -5.816e-006
-335.0, -5.810e-006
-336.0, -5.815e-006
-337.0, -5.810e-006
-338.0, -5.804e-006
-339.0, -5.797e-006
-340.0, -5.790e-006
-341.0, -5.785e-006
-342.0, -5.779e-006
-343.0, -5.768e-006
-344.0, -5.767e-006
-345.0, -5.761e-006
-346.0, -5.754e-006
-347.0, -5.747e-006
-348.0, -5.740e-006
-349.0, -5.733e-006
-350.0, -5.726e-006
-351.0, -5.718e-006
-352.0, -5.716e-006
-353.0, -5.714e-006
-354.0, -5.710e-006
-355.0, -5.703e-006
-356.0, -5.696e-006
-357.0, -5.689e-006
-358.0, -5.682e-006
-359.0, -5.674e-006
-360.0, -5.669e-006
-361.0, -5.658e-006
-362.0, -5.651e-006
-363.0, -5.641e-006
-364.0, -5.628e-006
-365.0, -5.614e-006
-366.0, -5.600e-006
-367.0, -5.586e-006
-368.0, -5.579e-006
-369.0, -5.565e-006
-370.0, -5.554e-006
-371.0, -5.546e-006
-372.0, -5.539e-006
-373.0, -5.533e-006
-374.0, -5.525e-006
-375.0, -5.514e-006
-376.0, -5.512e-006
-377.0, -5.504e-006
-378.0, -5.496e-006
-379.0, -5.483e-006
-380.0, -5.470e-006
-381.0, -5.458e-006
-382.0, -5.446e-006
-383.0, -5.429e-006
-384.0, -5.422e-006
-385.0, -5.409e-006
-386.0, -5.400e-006
-387.0, -5.391e-006
-388.0, -5.377e-006
-389.0, -5.366e-006
-390.0, -5.357e-006
-391.0, -5.344e-006
-392.0, -5.338e-006
-393.0, -5.329e-006
-394.0, -5.322e-006
-395.0, -5.315e-006
-396.0, -5.307e-006
-397.0, -5.300e-006
-398.0, -5.293e-006
-399.0, -5.286e-006
-400.0, -5.281e-006
-401.0, -5.269e-006
-402.0, -5.262e-006
-403.0, -5.253e-006
-404.0, -5.239e-006
-405.0, -5.225e-006
-406.0, -5.211e-006
-407.0, -5.197e-006
-408.0, -5.190e-006
-409.0, -5.176e-006
-410.0, -5.164e-006
-411.0, -5.157e-006
-412.0, -5.150e-006
-413.0, -5.144e-006
-414.0, -5.137e-006
-415.0, -5.128e-006
-416.0, -5.126e-006
-417.0, -5.118e-006
-418.0, -5.111e-006
-419.0, -5.103e-006
-420.0, -5.089e-006
-421.0, -5.077e-006
-422.0, -5.065e-006
-423.0, -5.052e-006
-424.0, -5.045e-006
-425.0, -5.031e-006
-426.0, -5.019e-006
-427.0, -5.011e-006
-428.0, -5.003e-006
-429.0, -4.996e-006
-430.0, -4.985e-006
-431.0, -4.972e-006
-432.0, -4.970e-006
-433.0, -4.963e-006
-434.0, -4.956e-006
-435.0, -4.950e-006
-436.0, -4.943e-006
-437.0, -4.940e-006
-438.0, -4.936e-006
-439.0, -4.928e-006
-440.0, -4.926e-006
-441.0, -4.919e-006
-442.0, -4.912e-006
-443.0, -4.905e-006
-444.0, -4.897e-006
-445.0, -4.893e-006
-446.0, -4.883e-006
-447.0, -4.872e-006
-448.0, -4.870e-006
-449.0, -4.861e-006
-450.0, -4.851e-006
-451.0, -4.841e-006
-452.0, -4.827e-006
-453.0, -4.819e-006
-454.0, -4.811e-006
-455.0, -4.797e-006
-456.0, -4.793e-006
-457.0, -4.784e-006
-458.0, -4.775e-006
-459.0, -4.769e-006
-460.0, -4.762e-006
-461.0, -4.755e-006
-462.0, -4.749e-006
-463.0, -4.742e-006
-464.0, -4.740e-006
-465.0, -4.738e-006
-466.0, -4.738e-006
-467.0, -4.735e-006
-468.0, -4.729e-006
-469.0, -4.726e-006
-470.0, -4.719e-006
-471.0, -4.712e-006
-472.0, -4.711e-006
-473.0, -4.703e-006
-474.0, -4.699e-006
-475.0, -4.698e-006
-476.0, -4.692e-006
-477.0, -4.692e-006
-478.0, -4.687e-006
-479.0, -4.679e-006
-480.0, -4.678e-006
-481.0, -4.670e-006
-482.0, -4.663e-006
-483.0, -4.656e-006
-484.0, -4.642e-006
-485.0, -4.638e-006
-486.0, -4.628e-006
-487.0, -4.615e-006
-488.0, -4.613e-006
-489.0, -4.606e-006
-490.0, -4.601e-006
-491.0, -4.599e-006
-492.0, -4.588e-006
-493.0, -4.586e-006
-494.0, -4.580e-006
-495.0, -4.570e-006
-496.0, -4.568e-006
-497.0, -4.561e-006
-498.0, -4.556e-006
-499.0, -4.556e-006
-500.0, -4.551e-006
-501.0, -4.550e-006
-502.0, -4.548e-006
-503.0, -4.544e-006
-504.0, -4.544e-006
-505.0, -4.544e-006
-506.0, -4.544e-006
-507.0, -4.544e-006
-508.0, -4.542e-006
-509.0, -4.542e-006
-510.0, -4.540e-006
-511.0, -4.536e-006
-512.0, -4.535e-006
-513.0, -4.529e-006
-514.0, -4.523e-006
-515.0, -4.518e-006
-516.0, -4.511e-006
-517.0, -4.507e-006
-518.0, -4.503e-006
-519.0, -4.497e-006
-520.0, -4.501e-006
-521.0, -4.500e-006
-522.0, -4.500e-006
-523.0, -4.500e-006
-524.0, -4.499e-006
-525.0, -4.499e-006
-526.0, -4.499e-006
-527.0, -4.494e-006
-528.0, -4.494e-006
-529.0, -4.493e-006
-530.0, -4.492e-006
-531.0, -4.490e-006
-532.0, -4.486e-006
-533.0, -4.485e-006
-534.0, -4.480e-006
-535.0, -4.474e-006
-536.0, -4.475e-006
-537.0, -4.466e-006
-538.0, -4.462e-006
-539.0, -4.458e-006
-540.0, -4.451e-006
-541.0, -4.449e-006
-542.0, -4.446e-006
-543.0, -4.439e-006
-544.0, -4.446e-006
-545.0, -4.441e-006
-546.0, -4.439e-006
-547.0, -4.435e-006
-548.0, -4.428e-006
-549.0, -4.429e-006
-550.0, -4.423e-006
-551.0, -4.412e-006
-552.0, -4.419e-006
-553.0, -4.415e-006
-554.0, -4.413e-006
-555.0, -4.413e-006
-556.0, -4.408e-006
-557.0, -4.407e-006
-558.0, -4.371e-006
-559.0, -4.349e-006
-560.0, -4.335e-006
*
Segment = 2
Positive
Number of Data Points = 810
#
-559.0, -4.170e-006
-558.0, -3.978e-006
-557.0, -3.877e-006
-556.0, -3.796e-006
-555.0, -3.700e-006
-554.0, -3.631e-006
-553.0, -3.573e-006
-552.0, -3.519e-006
-551.0, -3.477e-006
-550.0, -3.435e-006
-549.0, -3.398e-006
-548.0, -3.361e-006
-547.0, -3.323e-006
-546.0, -3.288e-006
-545.0, -3.258e-006
-544.0, -3.219e-006
-543.0, -3.185e-006
-542.0, -3.145e-006
-541.0, -3.113e-006
-540.0, -3.082e-006
-539.0, -3.054e-006
-538.0, -3.027e-006
-537.0, -3.003e-006
-536.0, -2.982e-006
-535.0, -2.960e-006
-534.0, -2.931e-006
-533.0, -2.908e-006
-532.0, -2.880e-006
-531.0, -2.852e-006
-530.0, -2.831e-006
-529.0, -2.802e-006
-528.0, -2.781e-006
-527.0, -2.760e-006
-526.0, -2.733e-006
-525.0, -2.711e-006
-524.0, -2.685e-006
-523.0, -2.657e-006
-522.0, -2.637e-006
-521.0, -2.610e-006
-520.0, -2.591e-006
-519.0, -2.576e-006
-518.0, -2.553e-006
-517.0, -2.534e-006
-516.0, -2.513e-006
-515.0, -2.488e-006
-514.0, -2.468e-006
-513.0, -2.446e-006
-512.0, -2.427e-006
-511.0, -2.409e-006
-510.0, -2.386e-006
-509.0, -2.366e-006
-508.0, -2.349e-006
-507.0, -2.330e-006
-506.0, -2.310e-006
-505.0, -2.285e-006
-504.0, -2.264e-006
-503.0, -2.250e-006
-502.0, -2.234e-006
-501.0, -2.219e-006
-500.0, -2.203e-006
-499.0, -2.189e-006
-498.0, -2.179e-006
-497.0, -2.165e-006
-496.0, -2.150e-006
-495.0, -2.130e-006
-494.0, -2.107e-006
-493.0, -2.089e-006
-492.0, -2.068e-006
-491.0, -2.047e-006
-490.0, -2.033e-006
-489.0, -2.017e-006
-488.0, -2.003e-006
-487.0, -1.990e-006
-486.0, -1.971e-006
-485.0, -1.957e-006
-484.0, -1.942e-006
-483.0, -1.922e-006
-482.0, -1.904e-006
-481.0, -1.888e-006
-480.0, -1.870e-006
-479.0, -1.857e-006
-478.0, -1.843e-006
-477.0, -1.830e-006
-476.0, -1.818e-006
-475.0, -1.804e-006
-474.0, -1.792e-006
-473.0, -1.783e-006
-472.0, -1.773e-006
-471.0, -1.759e-006
-470.0, -1.738e-006
-469.0, -1.721e-006
-468.0, -1.707e-006
-467.0, -1.688e-006
-466.0, -1.670e-006
-465.0, -1.652e-006
-464.0, -1.638e-006
-463.0, -1.631e-006
-462.0, -1.617e-006
-461.0, -1.604e-006
-460.0, -1.594e-006
-459.0, -1.582e-006
-458.0, -1.568e-006
-457.0, -1.552e-006
-456.0, -1.537e-006
-455.0, -1.525e-006
-454.0, -1.508e-006
-453.0, -1.494e-006
-452.0, -1.479e-006
-451.0, -1.465e-006
-450.0, -1.452e-006
-449.0, -1.439e-006
-448.0, -1.430e-006
-447.0, -1.421e-006
-446.0, -1.408e-006
-445.0, -1.399e-006
-444.0, -1.392e-006
-443.0, -1.384e-006
-442.0, -1.375e-006
-441.0, -1.360e-006
-440.0, -1.347e-006
-439.0, -1.333e-006
-438.0, -1.317e-006
-437.0, -1.300e-006
-436.0, -1.282e-006
-435.0, -1.263e-006
-434.0, -1.250e-006
-433.0, -1.239e-006
-432.0, -1.232e-006
-431.0, -1.225e-006
-430.0, -1.212e-006
-429.0, -1.204e-006
-428.0, -1.197e-006
-427.0, -1.184e-006
-426.0, -1.171e-006
-425.0, -1.155e-006
-424.0, -1.143e-006
-423.0, -1.130e-006
-422.0, -1.115e-006
-421.0, -1.100e-006
-420.0, -1.090e-006
-419.0, -1.077e-006
-418.0, -1.066e-006
-417.0, -1.053e-006
-416.0, -1.045e-006
-415.0, -1.037e-006
-414.0, -1.025e-006
-413.0, -1.014e-006
-412.0, -1.005e-006
-411.0, -9.979e-007
-410.0, -9.901e-007
-409.0, -9.774e-007
-408.0, -9.665e-007
-407.0, -9.569e-007
-406.0, -9.421e-007
-405.0, -9.286e-007
-404.0, -9.147e-007
-403.0, -8.981e-007
-402.0, -8.889e-007
-401.0, -8.745e-007
-400.0, -8.623e-007
-399.0, -8.558e-007
-398.0, -8.466e-007
-397.0, -8.397e-007
-396.0, -8.331e-007
-395.0, -8.179e-007
-394.0, -8.070e-007
-393.0, -7.935e-007
-392.0, -7.795e-007
-391.0, -7.677e-007
-390.0, -7.525e-007
-389.0, -7.407e-007
-388.0, -7.337e-007
-387.0, -7.237e-007
-386.0, -7.163e-007
-385.0, -7.080e-007
-384.0, -6.997e-007
-383.0, -6.875e-007
-382.0, -6.744e-007
-381.0, -6.631e-007
-380.0, -6.561e-007
-379.0, -6.483e-007
-378.0, -6.426e-007
-377.0, -6.308e-007
-376.0, -6.247e-007
-375.0, -6.178e-007
-374.0, -6.095e-007
-373.0, -6.021e-007
-372.0, -5.947e-007
-371.0, -5.833e-007
-370.0, -5.768e-007
-369.0, -5.641e-007
-368.0, -5.519e-007
-367.0, -5.393e-007
-366.0, -5.210e-007
-365.0, -5.066e-007
-364.0, -4.918e-007
-363.0, -4.765e-007
-362.0, -4.674e-007
-361.0, -4.586e-007
-360.0, -4.517e-007
-359.0, -4.486e-007
-358.0, -4.355e-007
-357.0, -4.272e-007
-356.0, -4.198e-007
-355.0, -4.085e-007
-354.0, -3.972e-007
-353.0, -3.832e-007
-352.0, -3.701e-007
-351.0, -3.636e-007
-350.0, -3.492e-007
-349.0, -3.374e-007
-348.0, -3.278e-007
-347.0, -3.174e-007
-346.0, -3.100e-007
-345.0, -2.965e-007
-344.0, -2.829e-007
-343.0, -2.760e-007
-342.0, -2.655e-007
-341.0, -2.585e-007
-340.0, -2.520e-007
-339.0, -2.393e-007
-338.0, -2.341e-007
-337.0, -2.271e-007
-336.0, -2.202e-007
-335.0, -2.123e-007
-334.0, -1.971e-007
-333.0, -1.835e-007
-332.0, -1.748e-007
-331.0, -1.604e-007
-330.0, -1.469e-007
-329.0, -1.317e-007
-328.0, -1.199e-007
-327.0, -1.086e-007
-326.0, -9.461e-008
-325.0, -8.153e-008
-324.0, -7.281e-008
-323.0, -6.409e-008
-322.0, -5.711e-008
-321.0, -4.360e-008
-320.0, -3.531e-008
-319.0, -2.834e-008
-318.0, -1.657e-008
-317.0, -9.592e-009
-316.0, +3.487e-009
-315.0, +2.136e-008
-314.0, +3.531e-008
-313.0, +5.014e-008
-312.0, +6.452e-008
-311.0, +7.934e-008
-310.0, +1.003e-007
-309.0, +1.138e-007
-308.0, +1.229e-007
-307.0, +1.321e-007
-306.0, +1.413e-007
-305.0, +1.548e-007
-304.0, +1.631e-007
-303.0, +1.705e-007
-302.0, +1.879e-007
-301.0, +2.032e-007
-300.0, +2.219e-007
-299.0, +2.402e-007
-298.0, +2.542e-007
-297.0, +2.751e-007
-296.0, +2.956e-007
-295.0, +3.060e-007
-294.0, +3.217e-007
-293.0, +3.326e-007
-292.0, +3.462e-007
-291.0, +3.605e-007
-290.0, +3.684e-007
-289.0, +3.841e-007
-288.0, +4.002e-007
-287.0, +4.177e-007
-286.0, +4.386e-007
-285.0, +4.578e-007
-284.0, +4.778e-007
-283.0, +4.983e-007
-282.0, +5.105e-007
-281.0, +5.293e-007
-280.0, +5.432e-007
-279.0, +5.545e-007
-278.0, +5.724e-007
-277.0, +5.912e-007
-276.0, +6.117e-007
-275.0, +6.343e-007
-274.0, +6.535e-007
-273.0, +6.744e-007
-272.0, +6.945e-007
-271.0, +7.102e-007
-270.0, +7.281e-007
-269.0, +7.472e-007
-268.0, +7.669e-007
-267.0, +7.874e-007
-266.0, +8.078e-007
-265.0, +8.344e-007
-264.0, +8.584e-007
-263.0, +8.780e-007
-262.0, +8.994e-007
-261.0, +9.199e-007
-260.0, +9.360e-007
-259.0, +9.526e-007
-258.0, +9.674e-007
-257.0, +9.888e-007
-256.0, +1.011e-006
-255.0, +1.033e-006
-254.0, +1.055e-006
-253.0, +1.081e-006
-252.0, +1.106e-006
-251.0, +1.134e-006
-250.0, +1.154e-006
-249.0, +1.181e-006
-248.0, +1.202e-006
-247.0, +1.228e-006
-246.0, +1.252e-006
-245.0, +1.273e-006
-244.0, +1.295e-006
-243.0, +1.317e-006
-242.0, +1.336e-006
-241.0, +1.364e-006
-240.0, +1.386e-006
-239.0, +1.413e-006
-238.0, +1.442e-006
-237.0, +1.465e-006
-236.0, +1.492e-006
-235.0, +1.515e-006
-234.0, +1.536e-006
-233.0, +1.565e-006
-232.0, +1.590e-006
-231.0, +1.617e-006
-230.0, +1.648e-006
-229.0, +1.675e-006
-228.0, +1.703e-006
-227.0, +1.733e-006
-226.0, +1.760e-006
-225.0, +1.791e-006
-224.0, +1.818e-006
-223.0, +1.842e-006
-222.0, +1.872e-006
-221.0, +1.904e-006
-220.0, +1.933e-006
-219.0, +1.961e-006
-218.0, +1.987e-006
-217.0, +2.015e-006
-216.0, +2.044e-006
-215.0, +2.070e-006
-214.0, +2.103e-006
-213.0, +2.134e-006
-212.0, +2.162e-006
-211.0, +2.193e-006
-210.0, +2.221e-006
-209.0, +2.257e-006
-208.0, +2.292e-006
-207.0, +2.325e-006
-206.0, +2.359e-006
-205.0, +2.393e-006
-204.0, +2.421e-006
-203.0, +2.456e-006
-202.0, +2.479e-006
-201.0, +2.514e-006
-200.0, +2.543e-006
-199.0, +2.572e-006
-198.0, +2.606e-006
-197.0, +2.641e-006
-196.0, +2.676e-006
-195.0, +2.716e-006
-194.0, +2.744e-006
-193.0, +2.778e-006
-192.0, +2.807e-006
-191.0, +2.836e-006
-190.0, +2.872e-006
-189.0, +2.906e-006
-188.0, +2.938e-006
-187.0, +2.972e-006
-186.0, +3.002e-006
-185.0, +3.039e-006
-184.0, +3.074e-006
-183.0, +3.107e-006
-182.0, +3.142e-006
-181.0, +3.175e-006
-180.0, +3.208e-006
-179.0, +3.241e-006
-178.0, +3.271e-006
-177.0, +3.308e-006
-176.0, +3.343e-006
-175.0, +3.371e-006
-174.0, +3.407e-006
-173.0, +3.439e-006
-172.0, +3.477e-006
-171.0, +3.513e-006
-170.0, +3.547e-006
-169.0, +3.576e-006
-168.0, +3.610e-006
-167.0, +3.639e-006
-166.0, +3.680e-006
-165.0, +3.712e-006
-164.0, +3.747e-006
-163.0, +3.778e-006
-162.0, +3.812e-006
-161.0, +3.847e-006
-160.0, +3.885e-006
-159.0, +3.917e-006
-158.0, +3.951e-006
-157.0, +3.980e-006
-156.0, +4.012e-006
-155.0, +4.043e-006
-154.0, +4.076e-006
-153.0, +4.108e-006
-152.0, +4.139e-006
-151.0, +4.167e-006
-150.0, +4.204e-006
-149.0, +4.238e-006
-148.0, +4.274e-006
-147.0, +4.303e-006
-146.0, +4.333e-006
-145.0, +4.362e-006
-144.0, +4.395e-006
-143.0, +4.420e-006
-142.0, +4.451e-006
-141.0, +4.482e-006
-140.0, +4.511e-006
-139.0, +4.541e-006
-138.0, +4.568e-006
-137.0, +4.599e-006
-136.0, +4.627e-006
-135.0, +4.653e-006
-134.0, +4.682e-006
-133.0, +4.708e-006
-132.0, +4.736e-006
-131.0, +4.764e-006
-130.0, +4.788e-006
-129.0, +4.816e-006
-128.0, +4.836e-006
-127.0, +4.858e-006
-126.0, +4.886e-006
-125.0, +4.911e-006
-124.0, +4.939e-006
-123.0, +4.965e-006
-122.0, +4.990e-006
-121.0, +5.019e-006
-120.0, +5.044e-006
-119.0, +5.065e-006
-118.0, +5.090e-006
-117.0, +5.113e-006
-116.0, +5.139e-006
-115.0, +5.163e-006
-114.0, +5.182e-006
-113.0, +5.205e-006
-112.0, +5.224e-006
-111.0, +5.238e-006
-110.0, +5.263e-006
-109.0, +5.283e-006
-108.0, +5.304e-006
-107.0, +5.328e-006
-106.0, +5.348e-006
-105.0, +5.369e-006
-104.0, +5.389e-006
-103.0, +5.402e-006
-102.0, +5.425e-006
-101.0, +5.445e-006
-100.0, +5.462e-006
-99.0, +5.479e-006
-98.0, +5.495e-006
-97.0, +5.516e-006
-96.0, +5.532e-006
-95.0, +5.544e-006
-94.0, +5.558e-006
-93.0, +5.572e-006
-92.0, +5.584e-006
-91.0, +5.596e-006
-90.0, +5.605e-006
-89.0, +5.619e-006
-88.0, +5.628e-006
-87.0, +5.635e-006
-86.0, +5.647e-006
-85.0, +5.658e-006
-84.0, +5.672e-006
-83.0, +5.688e-006
-82.0, +5.699e-006
-81.0, +5.713e-006
-80.0, +5.727e-006
-79.0, +5.737e-006
-78.0, +5.754e-006
-77.0, +5.766e-006
-76.0, +5.776e-006
-75.0, +5.787e-006
-74.0, +5.793e-006
-73.0, +5.800e-006
-72.0, +5.806e-006
-71.0, +5.806e-006
-70.0, +5.814e-006
-69.0, +5.817e-006
-68.0, +5.821e-006
-67.0, +5.828e-006
-66.0, +5.835e-006
-65.0, +5.843e-006
-64.0, +5.850e-006
-63.0, +5.852e-006
-62.0, +5.863e-006
-61.0, +5.868e-006
-60.0, +5.873e-006
-59.0, +5.880e-006
-58.0, +5.883e-006
-57.0, +5.890e-006
-56.0, +5.896e-006
-55.0, +5.895e-006
-54.0, +5.901e-006
-53.0, +5.903e-006
-52.0, +5.903e-006
-51.0, +5.907e-006
-50.0, +5.907e-006
-49.0, +5.909e-006
-48.0, +5.909e-006
-47.0, +5.908e-006
-46.0, +5.911e-006
-45.0, +5.911e-006
-44.0, +5.910e-006
-43.0, +5.911e-006
-42.0, +5.909e-006
-41.0, +5.910e-006
-40.0, +5.910e-006
-39.0, +5.907e-006
-38.0, +5.909e-006
-37.0, +5.909e-006
-36.0, +5.909e-006
-35.0, +5.909e-006
-34.0, +5.908e-006
-33.0, +5.909e-006
-32.0, +5.908e-006
-31.0, +5.906e-006
-30.0, +5.907e-006
-29.0, +5.907e-006
-28.0, +5.906e-006
-27.0, +5.904e-006
-26.0, +5.899e-006
-25.0, +5.899e-006
-24.0, +5.894e-006
-23.0, +5.890e-006
-22.0, +5.890e-006
-21.0, +5.886e-006
-20.0, +5.881e-006
-19.0, +5.879e-006
-18.0, +5.873e-006
-17.0, +5.872e-006
-16.0, +5.869e-006
-15.0, +5.861e-006
-14.0, +5.861e-006
-13.0, +5.856e-006
-12.0, +5.852e-006
-11.0, +5.848e-006
-10.0, +5.840e-006
-9.0, +5.836e-006
-8.0, +5.831e-006
-7.0, +5.822e-006
-6.0, +5.825e-006
-5.0, +5.822e-006
-4.0, +5.818e-006
-3.0, +5.818e-006
-2.0, +5.820e-006
-1.0, +5.823e-006
0.0, +5.822e-006
1.0, +5.817e-006
2.0, +5.817e-006
3.0, +5.817e-006
4.0, +5.817e-006
5.0, +5.812e-006
6.0, +5.809e-006
7.0, +5.809e-006
8.0, +5.806e-006
9.0, +5.804e-006
10.0, +5.804e-006
11.0, +5.802e-006
12.0, +5.797e-006
13.0, +5.792e-006
14.0, +5.786e-006
15.0, +5.783e-006
16.0, +5.777e-006
17.0, +5.770e-006
18.0, +5.768e-006
19.0, +5.766e-006
20.0, +5.764e-006
21.0, +5.763e-006
22.0, +5.758e-006
23.0, +5.758e-006
24.0, +5.755e-006
25.0, +5.751e-006
26.0, +5.751e-006
27.0, +5.746e-006
28.0, +5.739e-006
29.0, +5.736e-006
30.0, +5.729e-006
31.0, +5.726e-006
32.0, +5.716e-006
33.0, +5.708e-006
34.0, +5.708e-006
35.0, +5.702e-006
36.0, +5.695e-006
37.0, +5.691e-006
38.0, +5.682e-006
39.0, +5.682e-006
40.0, +5.677e-006
41.0, +5.669e-006
42.0, +5.671e-006
43.0, +5.670e-006
44.0, +5.668e-006
45.0, +5.668e-006
46.0, +5.665e-006
47.0, +5.666e-006
48.0, +5.665e-006
49.0, +5.662e-006
50.0, +5.664e-006
51.0, +5.664e-006
52.0, +5.663e-006
53.0, +5.663e-006
54.0, +5.663e-006
55.0, +5.663e-006
56.0, +5.663e-006
57.0, +5.661e-006
58.0, +5.661e-006
59.0, +5.661e-006
60.0, +5.661e-006
61.0, +5.661e-006
62.0, +5.660e-006
63.0, +5.660e-006
64.0, +5.659e-006
65.0, +5.657e-006
66.0, +5.657e-006
67.0, +5.655e-006
68.0, +5.652e-006
69.0, +5.651e-006
70.0, +5.647e-006
71.0, +5.647e-006
72.0, +5.646e-006
73.0, +5.641e-006
74.0, +5.644e-006
75.0, +5.642e-006
76.0, +5.638e-006
77.0, +5.641e-006
78.0, +5.639e-006
79.0, +5.641e-006
80.0, +5.640e-006
81.0, +5.637e-006
82.0, +5.641e-006
83.0, +5.644e-006
84.0, +5.641e-006
85.0, +5.639e-006
86.0, +5.635e-006
87.0, +5.640e-006
88.0, +5.637e-006
89.0, +5.633e-006
90.0, +5.636e-006
91.0, +5.637e-006
92.0, +5.638e-006
93.0, +5.639e-006
94.0, +5.636e-006
95.0, +5.641e-006
96.0, +5.641e-006
97.0, +5.639e-006
98.0, +5.643e-006
99.0, +5.644e-006
100.0, +5.644e-006
101.0, +5.645e-006
102.0, +5.643e-006
103.0, +5.647e-006
104.0, +5.645e-006
105.0, +5.644e-006
106.0, +5.647e-006
107.0, +5.649e-006
108.0, +5.650e-006
109.0, +5.651e-006
110.0, +5.651e-006
111.0, +5.655e-006
112.0, +5.655e-006
113.0, +5.655e-006
114.0, +5.656e-006
115.0, +5.658e-006
116.0, +5.659e-006
117.0, +5.659e-006
118.0, +5.659e-006
119.0, +5.661e-006
120.0, +5.661e-006
121.0, +5.661e-006
122.0, +5.661e-006
123.0, +5.662e-006
124.0, +5.662e-006
125.0, +5.662e-006
126.0, +5.662e-006
127.0, +5.662e-006
128.0, +5.662e-006
129.0, +5.661e-006
130.0, +5.662e-006
131.0, +5.662e-006
132.0, +5.662e-006
133.0, +5.662e-006
134.0, +5.662e-006
135.0, +5.662e-006
136.0, +5.662e-006
137.0, +5.661e-006
138.0, +5.663e-006
139.0, +5.664e-006
140.0, +5.664e-006
141.0, +5.664e-006
142.0, +5.664e-006
143.0, +5.664e-006
144.0, +5.664e-006
145.0, +5.662e-006
146.0, +5.666e-006
147.0, +5.667e-006
148.0, +5.667e-006
149.0, +5.667e-006
150.0, +5.666e-006
151.0, +5.668e-006
152.0, +5.668e-006
153.0, +5.664e-006
154.0, +5.672e-006
155.0, +5.673e-006
156.0, +5.675e-006
157.0, +5.677e-006
158.0, +5.675e-006
159.0, +5.682e-006
160.0, +5.682e-006
161.0, +5.678e-006
162.0, +5.686e-006
163.0, +5.690e-006
164.0, +5.692e-006
165.0, +5.698e-006
166.0, +5.699e-006
167.0, +5.708e-006
168.0, +5.709e-006
169.0, +5.707e-006
170.0, +5.716e-006
171.0, +5.722e-006
172.0, +5.723e-006
173.0, +5.725e-006
174.0, +5.726e-006
175.0, +5.733e-006
176.0, +5.735e-006
177.0, +5.732e-006
178.0, +5.738e-006
179.0, +5.743e-006
180.0, +5.747e-006
181.0, +5.751e-006
182.0, +5.751e-006
183.0, +5.756e-006
184.0, +5.759e-006
185.0, +5.758e-006
186.0, +5.760e-006
187.0, +5.762e-006
188.0, +5.762e-006
189.0, +5.763e-006
190.0, +5.763e-006
191.0, +5.767e-006
192.0, +5.768e-006
193.0, +5.767e-006
194.0, +5.774e-006
195.0, +5.778e-006
196.0, +5.780e-006
197.0, +5.785e-006
198.0, +5.788e-006
199.0, +5.794e-006
200.0, +5.796e-006
201.0, +5.796e-006
202.0, +5.799e-006
203.0, +5.804e-006
204.0, +5.804e-006
205.0, +5.805e-006
206.0, +5.805e-006
207.0, +5.808e-006
208.0, +5.808e-006
209.0, +5.807e-006
210.0, +5.810e-006
211.0, +5.810e-006
212.0, +5.810e-006
213.0, +5.810e-006
214.0, +5.811e-006
215.0, +5.813e-006
216.0, +5.814e-006
217.0, +5.813e-006
218.0, +5.821e-006
219.0, +5.826e-006
220.0, +5.829e-006
221.0, +5.835e-006
222.0, +5.838e-006
223.0, +5.845e-006
224.0, +5.851e-006
225.0, +5.850e-006
226.0, +5.859e-006
227.0, +5.865e-006
228.0, +5.868e-006
229.0, +5.872e-006
230.0, +5.876e-006
231.0, +5.883e-006
232.0, +5.889e-006
233.0, +5.888e-006
234.0, +5.896e-006
235.0, +5.901e-006
236.0, +5.904e-006
237.0, +5.907e-006
238.0, +5.908e-006
239.0, +5.913e-006
240.0, +5.913e-006
241.0, +5.914e-006
242.0, +5.922e-006
243.0, +5.929e-006
244.0, +5.935e-006
245.0, +5.941e-006
246.0, +5.944e-006
247.0, +5.952e-006
248.0, +5.954e-006
249.0, +5.956e-006
250.0, +5.963e-006
*
**
