# Supplementary material for: DFT and CV data of 4-phenyl-substituted dichloro(bis{2-[1-(phenyl)-1H-1,2,3-triazol-4-yl-κN3]pyridine-κN})iron(II) coordination compounds
Source: Data Brief. 2018 Oct 27;21:1458–71. doi: 10.1016/j.dib.2018.10.085 (PMC6234228; doi:10.1016/j.dib.2018.10.085)
Supplement: Supplementary file 4 — Supplementary material. [file mmc4.zip › Fe_CV_raw_data/FeL5-2/200FC.TXT]

Date: 31-Mar-2017
Time: 12:58:28
Label: 
Cyclic Voltammetry

Exp. Conditions:
Init E (mV) = 250
High E (mV) = 250
Low E (mV) = -560
Init P/N = N
V (mV/sec) = 200
Number of Segments = 2
Sample Interval (mV) = 1
Quiet Time (sec) = 2
Sensitivity (A/V) = 1E-5

2 Sets of Data
Total Number of Data Points = 1620
##
Potential (mV), Current (A)

Segment = 1
Negative
Number of Data Points = 810
#
249.0, +1.185e-005
248.0, +1.171e-005
247.0, +1.163e-005
246.0, +1.158e-005
245.0, +1.151e-005
244.0, +1.146e-005
243.0, +1.141e-005
242.0, +1.138e-005
241.0, +1.134e-005
240.0, +1.129e-005
239.0, +1.125e-005
238.0, +1.121e-005
237.0, +1.118e-005
236.0, +1.115e-005
235.0, +1.111e-005
234.0, +1.108e-005
233.0, +1.105e-005
232.0, +1.102e-005
231.0, +1.099e-005
230.0, +1.096e-005
229.0, +1.093e-005
228.0, +1.090e-005
227.0, +1.086e-005
226.0, +1.083e-005
225.0, +1.080e-005
224.0, +1.077e-005
223.0, +1.073e-005
222.0, +1.070e-005
221.0, +1.066e-005
220.0, +1.064e-005
219.0, +1.060e-005
218.0, +1.057e-005
217.0, +1.054e-005
216.0, +1.050e-005
215.0, +1.047e-005
214.0, +1.043e-005
213.0, +1.039e-005
212.0, +1.037e-005
211.0, +1.032e-005
210.0, +1.029e-005
209.0, +1.026e-005
208.0, +1.022e-005
207.0, +1.019e-005
206.0, +1.015e-005
205.0, +1.011e-005
204.0, +1.007e-005
203.0, +1.003e-005
202.0, +9.990e-006
201.0, +9.949e-006
200.0, +9.903e-006
199.0, +9.858e-006
198.0, +9.821e-006
197.0, +9.779e-006
196.0, +9.734e-006
195.0, +9.686e-006
194.0, +9.643e-006
193.0, +9.601e-006
192.0, +9.557e-006
191.0, +9.503e-006
190.0, +9.452e-006
189.0, +9.402e-006
188.0, +9.352e-006
187.0, +9.297e-006
186.0, +9.241e-006
185.0, +9.184e-006
184.0, +9.128e-006
183.0, +9.069e-006
182.0, +9.003e-006
181.0, +8.940e-006
180.0, +8.881e-006
179.0, +8.817e-006
178.0, +8.749e-006
177.0, +8.684e-006
176.0, +8.610e-006
175.0, +8.547e-006
174.0, +8.473e-006
173.0, +8.392e-006
172.0, +8.317e-006
171.0, +8.234e-006
170.0, +8.151e-006
169.0, +8.071e-006
168.0, +7.982e-006
167.0, +7.895e-006
166.0, +7.805e-006
165.0, +7.709e-006
164.0, +7.623e-006
163.0, +7.521e-006
162.0, +7.422e-006
161.0, +7.317e-006
160.0, +7.210e-006
159.0, +7.104e-006
158.0, +6.991e-006
157.0, +6.874e-006
156.0, +6.763e-006
155.0, +6.638e-006
154.0, +6.520e-006
153.0, +6.397e-006
152.0, +6.267e-006
151.0, +6.141e-006
150.0, +6.005e-006
149.0, +5.865e-006
148.0, +5.734e-006
147.0, +5.591e-006
146.0, +5.446e-006
145.0, +5.298e-006
144.0, +5.142e-006
143.0, +4.986e-006
142.0, +4.831e-006
141.0, +4.665e-006
140.0, +4.505e-006
139.0, +4.336e-006
138.0, +4.164e-006
137.0, +3.992e-006
136.0, +3.816e-006
135.0, +3.637e-006
134.0, +3.452e-006
133.0, +3.260e-006
132.0, +3.074e-006
131.0, +2.883e-006
130.0, +2.688e-006
129.0, +2.489e-006
128.0, +2.287e-006
127.0, +2.087e-006
126.0, +1.880e-006
125.0, +1.666e-006
124.0, +1.460e-006
123.0, +1.244e-006
122.0, +1.025e-006
121.0, +8.070e-007
120.0, +5.855e-007
119.0, +3.688e-007
118.0, +1.417e-007
117.0, -8.414e-008
116.0, -3.060e-007
115.0, -5.301e-007
114.0, -7.573e-007
113.0, -9.848e-007
112.0, -1.216e-006
111.0, -1.440e-006
110.0, -1.677e-006
109.0, -1.909e-006
108.0, -2.133e-006
107.0, -2.362e-006
106.0, -2.597e-006
105.0, -2.829e-006
104.0, -3.059e-006
103.0, -3.282e-006
102.0, -3.511e-006
101.0, -3.740e-006
100.0, -3.956e-006
99.0, -4.173e-006
98.0, -4.392e-006
97.0, -4.609e-006
96.0, -4.823e-006
95.0, -5.032e-006
94.0, -5.246e-006
93.0, -5.459e-006
92.0, -5.654e-006
91.0, -5.852e-006
90.0, -6.044e-006
89.0, -6.237e-006
88.0, -6.420e-006
87.0, -6.592e-006
86.0, -6.767e-006
85.0, -6.945e-006
84.0, -7.104e-006
83.0, -7.262e-006
82.0, -7.413e-006
81.0, -7.567e-006
80.0, -7.715e-006
79.0, -7.852e-006
78.0, -7.988e-006
77.0, -8.117e-006
76.0, -8.235e-006
75.0, -8.349e-006
74.0, -8.461e-006
73.0, -8.564e-006
72.0, -8.661e-006
71.0, -8.745e-006
70.0, -8.832e-006
69.0, -8.914e-006
68.0, -8.987e-006
67.0, -9.048e-006
66.0, -9.106e-006
65.0, -9.157e-006
64.0, -9.204e-006
63.0, -9.239e-006
62.0, -9.274e-006
61.0, -9.303e-006
60.0, -9.318e-006
59.0, -9.333e-006
58.0, -9.346e-006
57.0, -9.349e-006
56.0, -9.349e-006
55.0, -9.337e-006
54.0, -9.324e-006
53.0, -9.310e-006
52.0, -9.287e-006
51.0, -9.260e-006
50.0, -9.237e-006
49.0, -9.204e-006
48.0, -9.169e-006
47.0, -9.127e-006
46.0, -9.085e-006
45.0, -9.035e-006
44.0, -8.980e-006
43.0, -8.922e-006
42.0, -8.866e-006
41.0, -8.806e-006
40.0, -8.742e-006
39.0, -8.673e-006
38.0, -8.609e-006
37.0, -8.540e-006
36.0, -8.463e-006
35.0, -8.387e-006
34.0, -8.308e-006
33.0, -8.233e-006
32.0, -8.158e-006
31.0, -8.078e-006
30.0, -8.002e-006
29.0, -7.921e-006
28.0, -7.840e-006
27.0, -7.762e-006
26.0, -7.680e-006
25.0, -7.595e-006
24.0, -7.513e-006
23.0, -7.429e-006
22.0, -7.346e-006
21.0, -7.260e-006
20.0, -7.170e-006
19.0, -7.090e-006
18.0, -7.012e-006
17.0, -6.928e-006
16.0, -6.849e-006
15.0, -6.766e-006
14.0, -6.689e-006
13.0, -6.612e-006
12.0, -6.529e-006
11.0, -6.454e-006
10.0, -6.373e-006
9.0, -6.293e-006
8.0, -6.224e-006
7.0, -6.147e-006
6.0, -6.077e-006
5.0, -6.001e-006
4.0, -5.924e-006
3.0, -5.860e-006
2.0, -5.801e-006
1.0, -5.729e-006
0.0, -5.668e-006
-1.0, -5.599e-006
-2.0, -5.536e-006
-3.0, -5.473e-006
-4.0, -5.401e-006
-5.0, -5.327e-006
-6.0, -5.263e-006
-7.0, -5.190e-006
-8.0, -5.130e-006
-9.0, -5.067e-006
-10.0, -5.004e-006
-11.0, -4.942e-006
-12.0, -4.880e-006
-13.0, -4.826e-006
-14.0, -4.770e-006
-15.0, -4.712e-006
-16.0, -4.661e-006
-17.0, -4.605e-006
-18.0, -4.555e-006
-19.0, -4.506e-006
-20.0, -4.449e-006
-21.0, -4.400e-006
-22.0, -4.350e-006
-23.0, -4.296e-006
-24.0, -4.253e-006
-25.0, -4.204e-006
-26.0, -4.156e-006
-27.0, -4.108e-006
-28.0, -4.060e-006
-29.0, -4.013e-006
-30.0, -3.969e-006
-31.0, -3.921e-006
-32.0, -3.881e-006
-33.0, -3.840e-006
-34.0, -3.805e-006
-35.0, -3.768e-006
-36.0, -3.729e-006
-37.0, -3.690e-006
-38.0, -3.656e-006
-39.0, -3.618e-006
-40.0, -3.586e-006
-41.0, -3.544e-006
-42.0, -3.509e-006
-43.0, -3.477e-006
-44.0, -3.445e-006
-45.0, -3.411e-006
-46.0, -3.378e-006
-47.0, -3.342e-006
-48.0, -3.316e-006
-49.0, -3.283e-006
-50.0, -3.255e-006
-51.0, -3.225e-006
-52.0, -3.191e-006
-53.0, -3.162e-006
-54.0, -3.134e-006
-55.0, -3.104e-006
-56.0, -3.081e-006
-57.0, -3.053e-006
-58.0, -3.032e-006
-59.0, -3.011e-006
-60.0, -2.990e-006
-61.0, -2.973e-006
-62.0, -2.951e-006
-63.0, -2.925e-006
-64.0, -2.905e-006
-65.0, -2.877e-006
-66.0, -2.856e-006
-67.0, -2.835e-006
-68.0, -2.807e-006
-69.0, -2.787e-006
-70.0, -2.770e-006
-71.0, -2.748e-006
-72.0, -2.737e-006
-73.0, -2.717e-006
-74.0, -2.696e-006
-75.0, -2.676e-006
-76.0, -2.655e-006
-77.0, -2.638e-006
-78.0, -2.623e-006
-79.0, -2.605e-006
-80.0, -2.596e-006
-81.0, -2.582e-006
-82.0, -2.574e-006
-83.0, -2.563e-006
-84.0, -2.550e-006
-85.0, -2.536e-006
-86.0, -2.516e-006
-87.0, -2.497e-006
-88.0, -2.484e-006
-89.0, -2.467e-006
-90.0, -2.451e-006
-91.0, -2.437e-006
-92.0, -2.424e-006
-93.0, -2.417e-006
-94.0, -2.409e-006
-95.0, -2.400e-006
-96.0, -2.394e-006
-97.0, -2.385e-006
-98.0, -2.378e-006
-99.0, -2.369e-006
-100.0, -2.356e-006
-101.0, -2.348e-006
-102.0, -2.335e-006
-103.0, -2.323e-006
-104.0, -2.318e-006
-105.0, -2.310e-006
-106.0, -2.303e-006
-107.0, -2.300e-006
-108.0, -2.288e-006
-109.0, -2.286e-006
-110.0, -2.279e-006
-111.0, -2.270e-006
-112.0, -2.268e-006
-113.0, -2.261e-006
-114.0, -2.257e-006
-115.0, -2.255e-006
-116.0, -2.245e-006
-117.0, -2.245e-006
-118.0, -2.241e-006
-119.0, -2.235e-006
-120.0, -2.235e-006
-121.0, -2.231e-006
-122.0, -2.230e-006
-123.0, -2.230e-006
-124.0, -2.224e-006
-125.0, -2.228e-006
-126.0, -2.225e-006
-127.0, -2.223e-006
-128.0, -2.227e-006
-129.0, -2.229e-006
-130.0, -2.233e-006
-131.0, -2.237e-006
-132.0, -2.233e-006
-133.0, -2.238e-006
-134.0, -2.241e-006
-135.0, -2.241e-006
-136.0, -2.248e-006
-137.0, -2.250e-006
-138.0, -2.254e-006
-139.0, -2.261e-006
-140.0, -2.264e-006
-141.0, -2.271e-006
-142.0, -2.278e-006
-143.0, -2.280e-006
-144.0, -2.292e-006
-145.0, -2.298e-006
-146.0, -2.307e-006
-147.0, -2.317e-006
-148.0, -2.323e-006
-149.0, -2.337e-006
-150.0, -2.349e-006
-151.0, -2.357e-006
-152.0, -2.369e-006
-153.0, -2.378e-006
-154.0, -2.387e-006
-155.0, -2.395e-006
-156.0, -2.402e-006
-157.0, -2.413e-006
-158.0, -2.422e-006
-159.0, -2.435e-006
-160.0, -2.454e-006
-161.0, -2.474e-006
-162.0, -2.494e-006
-163.0, -2.509e-006
-164.0, -2.521e-006
-165.0, -2.540e-006
-166.0, -2.555e-006
-167.0, -2.563e-006
-168.0, -2.578e-006
-169.0, -2.592e-006
-170.0, -2.608e-006
-171.0, -2.627e-006
-172.0, -2.643e-006
-173.0, -2.664e-006
-174.0, -2.685e-006
-175.0, -2.704e-006
-176.0, -2.730e-006
-177.0, -2.750e-006
-178.0, -2.771e-006
-179.0, -2.791e-006
-180.0, -2.811e-006
-181.0, -2.838e-006
-182.0, -2.860e-006
-183.0, -2.881e-006
-184.0, -2.909e-006
-185.0, -2.930e-006
-186.0, -2.958e-006
-187.0, -2.980e-006
-188.0, -3.000e-006
-189.0, -3.022e-006
-190.0, -3.041e-006
-191.0, -3.067e-006
-192.0, -3.099e-006
-193.0, -3.123e-006
-194.0, -3.151e-006
-195.0, -3.178e-006
-196.0, -3.208e-006
-197.0, -3.242e-006
-198.0, -3.271e-006
-199.0, -3.295e-006
-200.0, -3.326e-006
-201.0, -3.354e-006
-202.0, -3.384e-006
-203.0, -3.411e-006
-204.0, -3.437e-006
-205.0, -3.465e-006
-206.0, -3.493e-006
-207.0, -3.521e-006
-208.0, -3.559e-006
-209.0, -3.592e-006
-210.0, -3.625e-006
-211.0, -3.657e-006
-212.0, -3.685e-006
-213.0, -3.718e-006
-214.0, -3.747e-006
-215.0, -3.771e-006
-216.0, -3.802e-006
-217.0, -3.831e-006
-218.0, -3.862e-006
-219.0, -3.890e-006
-220.0, -3.918e-006
-221.0, -3.954e-006
-222.0, -3.989e-006
-223.0, -4.015e-006
-224.0, -4.048e-006
-225.0, -4.076e-006
-226.0, -4.111e-006
-227.0, -4.141e-006
-228.0, -4.168e-006
-229.0, -4.197e-006
-230.0, -4.231e-006
-231.0, -4.259e-006
-232.0, -4.294e-006
-233.0, -4.322e-006
-234.0, -4.359e-006
-235.0, -4.394e-006
-236.0, -4.423e-006
-237.0, -4.453e-006
-238.0, -4.482e-006
-239.0, -4.510e-006
-240.0, -4.549e-006
-241.0, -4.580e-006
-242.0, -4.608e-006
-243.0, -4.640e-006
-244.0, -4.668e-006
-245.0, -4.702e-006
-246.0, -4.734e-006
-247.0, -4.763e-006
-248.0, -4.796e-006
-249.0, -4.829e-006
-250.0, -4.858e-006
-251.0, -4.889e-006
-252.0, -4.917e-006
-253.0, -4.948e-006
-254.0, -4.976e-006
-255.0, -5.002e-006
-256.0, -5.035e-006
-257.0, -5.064e-006
-258.0, -5.095e-006
-259.0, -5.129e-006
-260.0, -5.163e-006
-261.0, -5.197e-006
-262.0, -5.228e-006
-263.0, -5.253e-006
-264.0, -5.289e-006
-265.0, -5.320e-006
-266.0, -5.349e-006
-267.0, -5.376e-006
-268.0, -5.402e-006
-269.0, -5.431e-006
-270.0, -5.460e-006
-271.0, -5.486e-006
-272.0, -5.523e-006
-273.0, -5.556e-006
-274.0, -5.586e-006
-275.0, -5.617e-006
-276.0, -5.645e-006
-277.0, -5.678e-006
-278.0, -5.706e-006
-279.0, -5.729e-006
-280.0, -5.760e-006
-281.0, -5.787e-006
-282.0, -5.816e-006
-283.0, -5.844e-006
-284.0, -5.867e-006
-285.0, -5.897e-006
-286.0, -5.923e-006
-287.0, -5.949e-006
-288.0, -5.981e-006
-289.0, -6.008e-006
-290.0, -6.035e-006
-291.0, -6.060e-006
-292.0, -6.081e-006
-293.0, -6.105e-006
-294.0, -6.124e-006
-295.0, -6.141e-006
-296.0, -6.167e-006
-297.0, -6.189e-006
-298.0, -6.216e-006
-299.0, -6.242e-006
-300.0, -6.262e-006
-301.0, -6.285e-006
-302.0, -6.304e-006
-303.0, -6.315e-006
-304.0, -6.339e-006
-305.0, -6.354e-006
-306.0, -6.375e-006
-307.0, -6.394e-006
-308.0, -6.408e-006
-309.0, -6.428e-006
-310.0, -6.449e-006
-311.0, -6.459e-006
-312.0, -6.477e-006
-313.0, -6.484e-006
-314.0, -6.494e-006
-315.0, -6.502e-006
-316.0, -6.509e-006
-317.0, -6.515e-006
-318.0, -6.522e-006
-319.0, -6.526e-006
-320.0, -6.539e-006
-321.0, -6.547e-006
-322.0, -6.560e-006
-323.0, -6.567e-006
-324.0, -6.573e-006
-325.0, -6.580e-006
-326.0, -6.587e-006
-327.0, -6.588e-006
-328.0, -6.597e-006
-329.0, -6.597e-006
-330.0, -6.598e-006
-331.0, -6.600e-006
-332.0, -6.600e-006
-333.0, -6.600e-006
-334.0, -6.600e-006
-335.0, -6.595e-006
-336.0, -6.598e-006
-337.0, -6.597e-006
-338.0, -6.597e-006
-339.0, -6.594e-006
-340.0, -6.590e-006
-341.0, -6.590e-006
-342.0, -6.583e-006
-343.0, -6.572e-006
-344.0, -6.572e-006
-345.0, -6.564e-006
-346.0, -6.560e-006
-347.0, -6.551e-006
-348.0, -6.537e-006
-349.0, -6.532e-006
-350.0, -6.525e-006
-351.0, -6.513e-006
-352.0, -6.506e-006
-353.0, -6.499e-006
-354.0, -6.496e-006
-355.0, -6.489e-006
-356.0, -6.481e-006
-357.0, -6.474e-006
-358.0, -6.466e-006
-359.0, -6.454e-006
-360.0, -6.446e-006
-361.0, -6.432e-006
-362.0, -6.422e-006
-363.0, -6.408e-006
-364.0, -6.392e-006
-365.0, -6.378e-006
-366.0, -6.362e-006
-367.0, -6.342e-006
-368.0, -6.332e-006
-369.0, -6.320e-006
-370.0, -6.311e-006
-371.0, -6.299e-006
-372.0, -6.286e-006
-373.0, -6.279e-006
-374.0, -6.266e-006
-375.0, -6.249e-006
-376.0, -6.237e-006
-377.0, -6.218e-006
-378.0, -6.204e-006
-379.0, -6.185e-006
-380.0, -6.164e-006
-381.0, -6.150e-006
-382.0, -6.138e-006
-383.0, -6.121e-006
-384.0, -6.114e-006
-385.0, -6.100e-006
-386.0, -6.091e-006
-387.0, -6.083e-006
-388.0, -6.069e-006
-389.0, -6.056e-006
-390.0, -6.036e-006
-391.0, -6.016e-006
-392.0, -6.001e-006
-393.0, -5.981e-006
-394.0, -5.961e-006
-395.0, -5.946e-006
-396.0, -5.928e-006
-397.0, -5.917e-006
-398.0, -5.903e-006
-399.0, -5.889e-006
-400.0, -5.881e-006
-401.0, -5.867e-006
-402.0, -5.851e-006
-403.0, -5.832e-006
-404.0, -5.815e-006
-405.0, -5.801e-006
-406.0, -5.781e-006
-407.0, -5.761e-006
-408.0, -5.747e-006
-409.0, -5.735e-006
-410.0, -5.726e-006
-411.0, -5.712e-006
-412.0, -5.699e-006
-413.0, -5.692e-006
-414.0, -5.677e-006
-415.0, -5.660e-006
-416.0, -5.647e-006
-417.0, -5.627e-006
-418.0, -5.611e-006
-419.0, -5.590e-006
-420.0, -5.569e-006
-421.0, -5.556e-006
-422.0, -5.545e-006
-423.0, -5.528e-006
-424.0, -5.519e-006
-425.0, -5.506e-006
-426.0, -5.494e-006
-427.0, -5.481e-006
-428.0, -5.465e-006
-429.0, -5.451e-006
-430.0, -5.433e-006
-431.0, -5.414e-006
-432.0, -5.402e-006
-433.0, -5.385e-006
-434.0, -5.371e-006
-435.0, -5.359e-006
-436.0, -5.345e-006
-437.0, -5.338e-006
-438.0, -5.326e-006
-439.0, -5.312e-006
-440.0, -5.307e-006
-441.0, -5.299e-006
-442.0, -5.290e-006
-443.0, -5.275e-006
-444.0, -5.254e-006
-445.0, -5.242e-006
-446.0, -5.228e-006
-447.0, -5.208e-006
-448.0, -5.193e-006
-449.0, -5.174e-006
-450.0, -5.162e-006
-451.0, -5.154e-006
-452.0, -5.143e-006
-453.0, -5.136e-006
-454.0, -5.127e-006
-455.0, -5.113e-006
-456.0, -5.109e-006
-457.0, -5.095e-006
-458.0, -5.082e-006
-459.0, -5.069e-006
-460.0, -5.049e-006
-461.0, -5.038e-006
-462.0, -5.025e-006
-463.0, -5.008e-006
-464.0, -5.001e-006
-465.0, -4.989e-006
-466.0, -4.977e-006
-467.0, -4.968e-006
-468.0, -4.958e-006
-469.0, -4.951e-006
-470.0, -4.944e-006
-471.0, -4.933e-006
-472.0, -4.928e-006
-473.0, -4.920e-006
-474.0, -4.913e-006
-475.0, -4.905e-006
-476.0, -4.893e-006
-477.0, -4.885e-006
-478.0, -4.876e-006
-479.0, -4.861e-006
-480.0, -4.855e-006
-481.0, -4.841e-006
-482.0, -4.829e-006
-483.0, -4.819e-006
-484.0, -4.801e-006
-485.0, -4.793e-006
-486.0, -4.783e-006
-487.0, -4.768e-006
-488.0, -4.764e-006
-489.0, -4.757e-006
-490.0, -4.751e-006
-491.0, -4.748e-006
-492.0, -4.738e-006
-493.0, -4.737e-006
-494.0, -4.731e-006
-495.0, -4.721e-006
-496.0, -4.719e-006
-497.0, -4.712e-006
-498.0, -4.706e-006
-499.0, -4.702e-006
-500.0, -4.691e-006
-501.0, -4.690e-006
-502.0, -4.682e-006
-503.0, -4.668e-006
-504.0, -4.664e-006
-505.0, -4.653e-006
-506.0, -4.640e-006
-507.0, -4.630e-006
-508.0, -4.615e-006
-509.0, -4.609e-006
-510.0, -4.600e-006
-511.0, -4.584e-006
-512.0, -4.580e-006
-513.0, -4.573e-006
-514.0, -4.567e-006
-515.0, -4.562e-006
-516.0, -4.555e-006
-517.0, -4.551e-006
-518.0, -4.550e-006
-519.0, -4.544e-006
-520.0, -4.544e-006
-521.0, -4.542e-006
-522.0, -4.540e-006
-523.0, -4.534e-006
-524.0, -4.527e-006
-525.0, -4.523e-006
-526.0, -4.517e-006
-527.0, -4.510e-006
-528.0, -4.507e-006
-529.0, -4.502e-006
-530.0, -4.502e-006
-531.0, -4.501e-006
-532.0, -4.496e-006
-533.0, -4.496e-006
-534.0, -4.491e-006
-535.0, -4.483e-006
-536.0, -4.481e-006
-537.0, -4.473e-006
-538.0, -4.466e-006
-539.0, -4.456e-006
-540.0, -4.442e-006
-541.0, -4.439e-006
-542.0, -4.430e-006
-543.0, -4.418e-006
-544.0, -4.417e-006
-545.0, -4.412e-006
-546.0, -4.409e-006
-547.0, -4.407e-006
-548.0, -4.396e-006
-549.0, -4.396e-006
-550.0, -4.391e-006
-551.0, -4.381e-006
-552.0, -4.380e-006
-553.0, -4.374e-006
-554.0, -4.369e-006
-555.0, -4.367e-006
-556.0, -4.361e-006
-557.0, -4.360e-006
-558.0, -4.323e-006
-559.0, -4.304e-006
-560.0, -4.292e-006
*
Segment = 2
Positive
Number of Data Points = 810
#
-559.0, -4.117e-006
-558.0, -3.916e-006
-557.0, -3.821e-006
-556.0, -3.741e-006
-555.0, -3.645e-006
-554.0, -3.581e-006
-553.0, -3.524e-006
-552.0, -3.469e-006
-551.0, -3.427e-006
-550.0, -3.378e-006
-549.0, -3.333e-006
-548.0, -3.292e-006
-547.0, -3.256e-006
-546.0, -3.215e-006
-545.0, -3.178e-006
-544.0, -3.138e-006
-543.0, -3.107e-006
-542.0, -3.074e-006
-541.0, -3.044e-006
-540.0, -3.010e-006
-539.0, -2.986e-006
-538.0, -2.959e-006
-537.0, -2.930e-006
-536.0, -2.899e-006
-535.0, -2.872e-006
-534.0, -2.839e-006
-533.0, -2.811e-006
-532.0, -2.781e-006
-531.0, -2.752e-006
-530.0, -2.725e-006
-529.0, -2.696e-006
-528.0, -2.669e-006
-527.0, -2.648e-006
-526.0, -2.620e-006
-525.0, -2.596e-006
-524.0, -2.574e-006
-523.0, -2.552e-006
-522.0, -2.531e-006
-521.0, -2.505e-006
-520.0, -2.477e-006
-519.0, -2.456e-006
-518.0, -2.428e-006
-517.0, -2.401e-006
-516.0, -2.377e-006
-515.0, -2.356e-006
-514.0, -2.339e-006
-513.0, -2.317e-006
-512.0, -2.294e-006
-511.0, -2.274e-006
-510.0, -2.253e-006
-509.0, -2.237e-006
-508.0, -2.217e-006
-507.0, -2.197e-006
-506.0, -2.184e-006
-505.0, -2.163e-006
-504.0, -2.144e-006
-503.0, -2.124e-006
-502.0, -2.097e-006
-501.0, -2.076e-006
-500.0, -2.055e-006
-499.0, -2.034e-006
-498.0, -2.019e-006
-497.0, -2.001e-006
-496.0, -1.984e-006
-495.0, -1.969e-006
-494.0, -1.949e-006
-493.0, -1.929e-006
-492.0, -1.908e-006
-491.0, -1.886e-006
-490.0, -1.867e-006
-489.0, -1.849e-006
-488.0, -1.835e-006
-487.0, -1.826e-006
-486.0, -1.811e-006
-485.0, -1.797e-006
-484.0, -1.785e-006
-483.0, -1.771e-006
-482.0, -1.756e-006
-481.0, -1.735e-006
-480.0, -1.715e-006
-479.0, -1.699e-006
-478.0, -1.679e-006
-477.0, -1.660e-006
-476.0, -1.646e-006
-475.0, -1.631e-006
-474.0, -1.618e-006
-473.0, -1.601e-006
-472.0, -1.586e-006
-471.0, -1.572e-006
-470.0, -1.551e-006
-469.0, -1.532e-006
-468.0, -1.513e-006
-467.0, -1.496e-006
-466.0, -1.483e-006
-465.0, -1.466e-006
-464.0, -1.452e-006
-463.0, -1.444e-006
-462.0, -1.430e-006
-461.0, -1.416e-006
-460.0, -1.404e-006
-459.0, -1.392e-006
-458.0, -1.385e-006
-457.0, -1.371e-006
-456.0, -1.356e-006
-455.0, -1.344e-006
-454.0, -1.328e-006
-453.0, -1.313e-006
-452.0, -1.294e-006
-451.0, -1.273e-006
-450.0, -1.259e-006
-449.0, -1.246e-006
-448.0, -1.236e-006
-447.0, -1.227e-006
-446.0, -1.213e-006
-445.0, -1.204e-006
-444.0, -1.191e-006
-443.0, -1.178e-006
-442.0, -1.164e-006
-441.0, -1.145e-006
-440.0, -1.129e-006
-439.0, -1.116e-006
-438.0, -1.097e-006
-437.0, -1.083e-006
-436.0, -1.069e-006
-435.0, -1.055e-006
-434.0, -1.046e-006
-433.0, -1.036e-006
-432.0, -1.028e-006
-431.0, -1.022e-006
-430.0, -1.012e-006
-429.0, -1.005e-006
-428.0, -9.975e-007
-427.0, -9.870e-007
-426.0, -9.744e-007
-425.0, -9.556e-007
-424.0, -9.399e-007
-423.0, -9.273e-007
-422.0, -9.077e-007
-421.0, -8.881e-007
-420.0, -8.706e-007
-419.0, -8.567e-007
-418.0, -8.488e-007
-417.0, -8.414e-007
-416.0, -8.336e-007
-415.0, -8.266e-007
-414.0, -8.118e-007
-413.0, -7.983e-007
-412.0, -7.843e-007
-411.0, -7.704e-007
-410.0, -7.568e-007
-409.0, -7.398e-007
-408.0, -7.289e-007
-407.0, -7.224e-007
-406.0, -7.128e-007
-405.0, -7.015e-007
-404.0, -6.880e-007
-403.0, -6.744e-007
-402.0, -6.644e-007
-401.0, -6.535e-007
-400.0, -6.461e-007
-399.0, -6.409e-007
-398.0, -6.330e-007
-397.0, -6.256e-007
-396.0, -6.182e-007
-395.0, -6.112e-007
-394.0, -6.042e-007
-393.0, -5.907e-007
-392.0, -5.790e-007
-391.0, -5.698e-007
-390.0, -5.559e-007
-389.0, -5.419e-007
-388.0, -5.280e-007
-387.0, -5.127e-007
-386.0, -5.044e-007
-385.0, -4.887e-007
-384.0, -4.752e-007
-383.0, -4.682e-007
-382.0, -4.595e-007
-381.0, -4.525e-007
-380.0, -4.451e-007
-379.0, -4.364e-007
-378.0, -4.320e-007
-377.0, -4.216e-007
-376.0, -4.129e-007
-375.0, -4.024e-007
-374.0, -3.876e-007
-373.0, -3.749e-007
-372.0, -3.627e-007
-371.0, -3.505e-007
-370.0, -3.422e-007
-369.0, -3.300e-007
-368.0, -3.204e-007
-367.0, -3.130e-007
-366.0, -2.995e-007
-365.0, -2.864e-007
-364.0, -2.751e-007
-363.0, -2.659e-007
-362.0, -2.590e-007
-361.0, -2.472e-007
-360.0, -2.398e-007
-359.0, -2.354e-007
-358.0, -2.276e-007
-357.0, -2.206e-007
-356.0, -2.123e-007
-355.0, -2.023e-007
-354.0, -1.979e-007
-353.0, -1.844e-007
-352.0, -1.731e-007
-351.0, -1.631e-007
-350.0, -1.482e-007
-349.0, -1.351e-007
-348.0, -1.216e-007
-347.0, -1.068e-007
-346.0, -9.635e-008
-345.0, -8.414e-008
-344.0, -7.411e-008
-343.0, -6.801e-008
-342.0, -5.886e-008
-341.0, -4.970e-008
-340.0, -3.967e-008
-339.0, -3.095e-008
-338.0, -2.398e-008
-337.0, -1.700e-008
-336.0, -1.003e-008
-335.0, -5.667e-009
-334.0, +1.003e-008
-333.0, +2.223e-008
-332.0, +3.662e-008
-331.0, +5.057e-008
-330.0, +6.452e-008
-329.0, +8.414e-008
-328.0, +1.046e-007
-327.0, +1.120e-007
-326.0, +1.212e-007
-325.0, +1.282e-007
-324.0, +1.365e-007
-323.0, +1.447e-007
-322.0, +1.500e-007
-321.0, +1.574e-007
-320.0, +1.644e-007
-319.0, +1.709e-007
-318.0, +1.862e-007
-317.0, +1.988e-007
-316.0, +2.171e-007
-315.0, +2.341e-007
-314.0, +2.481e-007
-313.0, +2.651e-007
-312.0, +2.842e-007
-311.0, +2.969e-007
-310.0, +3.113e-007
-309.0, +3.196e-007
-308.0, +3.292e-007
-307.0, +3.414e-007
-306.0, +3.523e-007
-305.0, +3.623e-007
-304.0, +3.701e-007
-303.0, +3.806e-007
-302.0, +4.011e-007
-301.0, +4.194e-007
-300.0, +4.351e-007
-299.0, +4.499e-007
-298.0, +4.652e-007
-297.0, +4.852e-007
-296.0, +5.022e-007
-295.0, +5.105e-007
-294.0, +5.240e-007
-293.0, +5.380e-007
-292.0, +5.511e-007
-291.0, +5.633e-007
-290.0, +5.729e-007
-289.0, +5.938e-007
-288.0, +6.138e-007
-287.0, +6.291e-007
-286.0, +6.500e-007
-285.0, +6.710e-007
-284.0, +6.910e-007
-283.0, +7.106e-007
-282.0, +7.193e-007
-281.0, +7.350e-007
-280.0, +7.520e-007
-279.0, +7.656e-007
-278.0, +7.865e-007
-277.0, +8.074e-007
-276.0, +8.283e-007
-275.0, +8.536e-007
-274.0, +8.728e-007
-273.0, +8.907e-007
-272.0, +9.099e-007
-271.0, +9.238e-007
-270.0, +9.399e-007
-269.0, +9.583e-007
-268.0, +9.774e-007
-267.0, +9.984e-007
-266.0, +1.019e-006
-265.0, +1.042e-006
-264.0, +1.063e-006
-263.0, +1.083e-006
-262.0, +1.107e-006
-261.0, +1.127e-006
-260.0, +1.148e-006
-259.0, +1.172e-006
-258.0, +1.193e-006
-257.0, +1.221e-006
-256.0, +1.247e-006
-255.0, +1.266e-006
-254.0, +1.291e-006
-253.0, +1.311e-006
-252.0, +1.330e-006
-251.0, +1.352e-006
-250.0, +1.373e-006
-249.0, +1.399e-006
-248.0, +1.426e-006
-247.0, +1.447e-006
-246.0, +1.475e-006
-245.0, +1.501e-006
-244.0, +1.521e-006
-243.0, +1.545e-006
-242.0, +1.568e-006
-241.0, +1.597e-006
-240.0, +1.624e-006
-239.0, +1.645e-006
-238.0, +1.673e-006
-237.0, +1.701e-006
-236.0, +1.727e-006
-235.0, +1.755e-006
-234.0, +1.776e-006
-233.0, +1.804e-006
-232.0, +1.832e-006
-231.0, +1.859e-006
-230.0, +1.893e-006
-229.0, +1.922e-006
-228.0, +1.951e-006
-227.0, +1.981e-006
-226.0, +2.008e-006
-225.0, +2.041e-006
-224.0, +2.070e-006
-223.0, +2.092e-006
-222.0, +2.125e-006
-221.0, +2.154e-006
-220.0, +2.186e-006
-219.0, +2.214e-006
-218.0, +2.243e-006
-217.0, +2.278e-006
-216.0, +2.313e-006
-215.0, +2.341e-006
-214.0, +2.375e-006
-213.0, +2.403e-006
-212.0, +2.436e-006
-211.0, +2.465e-006
-210.0, +2.488e-006
-209.0, +2.523e-006
-208.0, +2.556e-006
-207.0, +2.584e-006
-206.0, +2.620e-006
-205.0, +2.655e-006
-204.0, +2.693e-006
-203.0, +2.733e-006
-202.0, +2.765e-006
-201.0, +2.797e-006
-200.0, +2.832e-006
-199.0, +2.859e-006
-198.0, +2.896e-006
-197.0, +2.928e-006
-196.0, +2.963e-006
-195.0, +2.994e-006
-194.0, +3.026e-006
-193.0, +3.061e-006
-192.0, +3.102e-006
-191.0, +3.132e-006
-190.0, +3.166e-006
-189.0, +3.196e-006
-188.0, +3.230e-006
-187.0, +3.263e-006
-186.0, +3.298e-006
-185.0, +3.333e-006
-184.0, +3.367e-006
-183.0, +3.400e-006
-182.0, +3.440e-006
-181.0, +3.481e-006
-180.0, +3.518e-006
-179.0, +3.552e-006
-178.0, +3.580e-006
-177.0, +3.616e-006
-176.0, +3.652e-006
-175.0, +3.686e-006
-174.0, +3.722e-006
-173.0, +3.756e-006
-172.0, +3.792e-006
-171.0, +3.833e-006
-170.0, +3.868e-006
-169.0, +3.910e-006
-168.0, +3.945e-006
-167.0, +3.974e-006
-166.0, +4.010e-006
-165.0, +4.045e-006
-164.0, +4.081e-006
-163.0, +4.121e-006
-162.0, +4.150e-006
-161.0, +4.185e-006
-160.0, +4.225e-006
-159.0, +4.261e-006
-158.0, +4.299e-006
-157.0, +4.334e-006
-156.0, +4.364e-006
-155.0, +4.398e-006
-154.0, +4.426e-006
-153.0, +4.461e-006
-152.0, +4.498e-006
-151.0, +4.528e-006
-150.0, +4.563e-006
-149.0, +4.599e-006
-148.0, +4.633e-006
-147.0, +4.675e-006
-146.0, +4.705e-006
-145.0, +4.737e-006
-144.0, +4.768e-006
-143.0, +4.796e-006
-142.0, +4.833e-006
-141.0, +4.868e-006
-140.0, +4.901e-006
-139.0, +4.934e-006
-138.0, +4.963e-006
-137.0, +4.998e-006
-136.0, +5.033e-006
-135.0, +5.064e-006
-134.0, +5.099e-006
-133.0, +5.128e-006
-132.0, +5.160e-006
-131.0, +5.193e-006
-130.0, +5.218e-006
-129.0, +5.253e-006
-128.0, +5.282e-006
-127.0, +5.310e-006
-126.0, +5.340e-006
-125.0, +5.373e-006
-124.0, +5.408e-006
-123.0, +5.442e-006
-122.0, +5.469e-006
-121.0, +5.502e-006
-120.0, +5.530e-006
-119.0, +5.556e-006
-118.0, +5.582e-006
-117.0, +5.603e-006
-116.0, +5.631e-006
-115.0, +5.658e-006
-114.0, +5.681e-006
-113.0, +5.709e-006
-112.0, +5.736e-006
-111.0, +5.760e-006
-110.0, +5.794e-006
-109.0, +5.822e-006
-108.0, +5.848e-006
-107.0, +5.876e-006
-106.0, +5.898e-006
-105.0, +5.926e-006
-104.0, +5.950e-006
-103.0, +5.967e-006
-102.0, +5.990e-006
-101.0, +6.012e-006
-100.0, +6.034e-006
-99.0, +6.061e-006
-98.0, +6.083e-006
-97.0, +6.110e-006
-96.0, +6.136e-006
-95.0, +6.156e-006
-94.0, +6.180e-006
-93.0, +6.199e-006
-92.0, +6.214e-006
-91.0, +6.230e-006
-90.0, +6.251e-006
-89.0, +6.273e-006
-88.0, +6.300e-006
-87.0, +6.321e-006
-86.0, +6.343e-006
-85.0, +6.367e-006
-84.0, +6.391e-006
-83.0, +6.406e-006
-82.0, +6.418e-006
-81.0, +6.436e-006
-80.0, +6.455e-006
-79.0, +6.475e-006
-78.0, +6.498e-006
-77.0, +6.519e-006
-76.0, +6.540e-006
-75.0, +6.561e-006
-74.0, +6.573e-006
-73.0, +6.588e-006
-72.0, +6.602e-006
-71.0, +6.613e-006
-70.0, +6.628e-006
-69.0, +6.645e-006
-68.0, +6.666e-006
-67.0, +6.686e-006
-66.0, +6.700e-006
-65.0, +6.721e-006
-64.0, +6.740e-006
-63.0, +6.753e-006
-62.0, +6.767e-006
-61.0, +6.781e-006
-60.0, +6.795e-006
-59.0, +6.809e-006
-58.0, +6.816e-006
-57.0, +6.833e-006
-56.0, +6.852e-006
-55.0, +6.869e-006
-54.0, +6.886e-006
-53.0, +6.903e-006
-52.0, +6.923e-006
-51.0, +6.944e-006
-50.0, +6.955e-006
-49.0, +6.970e-006
-48.0, +6.983e-006
-47.0, +6.994e-006
-46.0, +7.013e-006
-45.0, +7.027e-006
-44.0, +7.043e-006
-43.0, +7.064e-006
-42.0, +7.079e-006
-41.0, +7.100e-006
-40.0, +7.120e-006
-39.0, +7.134e-006
-38.0, +7.152e-006
-37.0, +7.169e-006
-36.0, +7.184e-006
-35.0, +7.198e-006
-34.0, +7.207e-006
-33.0, +7.228e-006
-32.0, +7.249e-006
-31.0, +7.267e-006
-30.0, +7.288e-006
-29.0, +7.309e-006
-28.0, +7.333e-006
-27.0, +7.358e-006
-26.0, +7.373e-006
-25.0, +7.395e-006
-24.0, +7.419e-006
-23.0, +7.440e-006
-22.0, +7.468e-006
-21.0, +7.493e-006
-20.0, +7.516e-006
-19.0, +7.542e-006
-18.0, +7.562e-006
-17.0, +7.587e-006
-16.0, +7.614e-006
-15.0, +7.635e-006
-14.0, +7.663e-006
-13.0, +7.690e-006
-12.0, +7.720e-006
-11.0, +7.748e-006
-10.0, +7.773e-006
-9.0, +7.805e-006
-8.0, +7.840e-006
-7.0, +7.867e-006
-6.0, +7.902e-006
-5.0, +7.931e-006
-4.0, +7.972e-006
-3.0, +8.008e-006
-2.0, +8.047e-006
-1.0, +8.091e-006
0.0, +8.139e-006
1.0, +8.182e-006
2.0, +8.231e-006
3.0, +8.273e-006
4.0, +8.316e-006
5.0, +8.356e-006
6.0, +8.390e-006
7.0, +8.425e-006
8.0, +8.472e-006
9.0, +8.513e-006
10.0, +8.559e-006
11.0, +8.606e-006
12.0, +8.650e-006
13.0, +8.694e-006
14.0, +8.743e-006
15.0, +8.788e-006
16.0, +8.837e-006
17.0, +8.882e-006
18.0, +8.938e-006
19.0, +8.989e-006
20.0, +9.045e-006
21.0, +9.101e-006
22.0, +9.155e-006
23.0, +9.217e-006
24.0, +9.280e-006
25.0, +9.336e-006
26.0, +9.397e-006
27.0, +9.463e-006
28.0, +9.526e-006
29.0, +9.591e-006
30.0, +9.654e-006
31.0, +9.724e-006
32.0, +9.800e-006
33.0, +9.875e-006
34.0, +9.953e-006
35.0, +1.004e-005
36.0, +1.012e-005
37.0, +1.021e-005
38.0, +1.029e-005
39.0, +1.038e-005
40.0, +1.047e-005
41.0, +1.057e-005
42.0, +1.067e-005
43.0, +1.077e-005
44.0, +1.088e-005
45.0, +1.098e-005
46.0, +1.109e-005
47.0, +1.121e-005
48.0, +1.132e-005
49.0, +1.144e-005
50.0, +1.157e-005
51.0, +1.169e-005
52.0, +1.183e-005
53.0, +1.197e-005
54.0, +1.210e-005
55.0, +1.224e-005
56.0, +1.239e-005
57.0, +1.254e-005
58.0, +1.269e-005
59.0, +1.285e-005
60.0, +1.300e-005
61.0, +1.317e-005
62.0, +1.333e-005
63.0, +1.350e-005
64.0, +1.368e-005
65.0, +1.385e-005
66.0, +1.403e-005
67.0, +1.421e-005
68.0, +1.441e-005
69.0, +1.460e-005
70.0, +1.478e-005
71.0, +1.498e-005
72.0, +1.518e-005
73.0, +1.537e-005
74.0, +1.557e-005
75.0, +1.577e-005
76.0, +1.597e-005
77.0, +1.618e-005
78.0, +1.638e-005
79.0, +1.659e-005
80.0, +1.680e-005
81.0, +1.701e-005
82.0, +1.722e-005
83.0, +1.744e-005
84.0, +1.766e-005
85.0, +1.787e-005
86.0, +1.808e-005
87.0, +1.830e-005
88.0, +1.851e-005
89.0, +1.872e-005
90.0, +1.893e-005
91.0, +1.914e-005
92.0, +1.935e-005
93.0, +1.956e-005
94.0, +1.976e-005
95.0, +1.998e-005
96.0, +2.019e-005
97.0, +2.038e-005
98.0, +2.058e-005
99.0, +2.078e-005
100.0, +2.098e-005
101.0, +2.117e-005
102.0, +2.135e-005
103.0, +2.153e-005
104.0, +2.171e-005
105.0, +2.189e-005
106.0, +2.205e-005
107.0, +2.222e-005
108.0, +2.239e-005
109.0, +2.254e-005
110.0, +2.270e-005
111.0, +2.285e-005
112.0, +2.299e-005
113.0, +2.313e-005
114.0, +2.325e-005
115.0, +2.338e-005
116.0, +2.350e-005
117.0, +2.362e-005
118.0, +2.372e-005
119.0, +2.383e-005
120.0, +2.392e-005
121.0, +2.401e-005
122.0, +2.409e-005
123.0, +2.417e-005
124.0, +2.425e-005
125.0, +2.432e-005
126.0, +2.437e-005
127.0, +2.442e-005
128.0, +2.447e-005
129.0, +2.450e-005
130.0, +2.454e-005
131.0, +2.457e-005
132.0, +2.460e-005
133.0, +2.462e-005
134.0, +2.462e-005
135.0, +2.464e-005
136.0, +2.464e-005
137.0, +2.463e-005
138.0, +2.462e-005
139.0, +2.460e-005
140.0, +2.458e-005
141.0, +2.456e-005
142.0, +2.452e-005
143.0, +2.449e-005
144.0, +2.446e-005
145.0, +2.442e-005
146.0, +2.438e-005
147.0, +2.433e-005
148.0, +2.428e-005
149.0, +2.423e-005
150.0, +2.417e-005
151.0, +2.410e-005
152.0, +2.404e-005
153.0, +2.397e-005
154.0, +2.390e-005
155.0, +2.383e-005
156.0, +2.376e-005
157.0, +2.368e-005
158.0, +2.360e-005
159.0, +2.353e-005
160.0, +2.345e-005
161.0, +2.336e-005
162.0, +2.329e-005
163.0, +2.320e-005
164.0, +2.312e-005
165.0, +2.304e-005
166.0, +2.295e-005
167.0, +2.287e-005
168.0, +2.278e-005
169.0, +2.269e-005
170.0, +2.260e-005
171.0, +2.252e-005
172.0, +2.243e-005
173.0, +2.234e-005
174.0, +2.226e-005
175.0, +2.217e-005
176.0, +2.209e-005
177.0, +2.200e-005
178.0, +2.192e-005
179.0, +2.183e-005
180.0, +2.175e-005
181.0, +2.167e-005
182.0, +2.158e-005
183.0, +2.150e-005
184.0, +2.143e-005
185.0, +2.134e-005
186.0, +2.126e-005
187.0, +2.119e-005
188.0, +2.110e-005
189.0, +2.103e-005
190.0, +2.095e-005
191.0, +2.088e-005
192.0, +2.080e-005
193.0, +2.073e-005
194.0, +2.065e-005
195.0, +2.059e-005
196.0, +2.051e-005
197.0, +2.045e-005
198.0, +2.038e-005
199.0, +2.031e-005
200.0, +2.025e-005
201.0, +2.018e-005
202.0, +2.011e-005
203.0, +2.005e-005
204.0, +1.999e-005
205.0, +1.992e-005
206.0, +1.986e-005
207.0, +1.980e-005
208.0, +1.974e-005
209.0, +1.968e-005
210.0, +1.962e-005
211.0, +1.956e-005
212.0, +1.951e-005
213.0, +1.945e-005
214.0, +1.939e-005
215.0, +1.934e-005
216.0, +1.929e-005
217.0, +1.924e-005
218.0, +1.919e-005
219.0, +1.914e-005
220.0, +1.909e-005
221.0, +1.904e-005
222.0, +1.899e-005
223.0, +1.894e-005
224.0, +1.890e-005
225.0, +1.885e-005
226.0, +1.881e-005
227.0, +1.876e-005
228.0, +1.872e-005
229.0, +1.868e-005
230.0, +1.863e-005
231.0, +1.859e-005
232.0, +1.856e-005
233.0, +1.852e-005
234.0, +1.848e-005
235.0, +1.844e-005
236.0, +1.841e-005
237.0, +1.837e-005
238.0, +1.833e-005
239.0, +1.829e-005
240.0, +1.825e-005
241.0, +1.821e-005
242.0, +1.818e-005
243.0, +1.815e-005
244.0, +1.811e-005
245.0, +1.809e-005
246.0, +1.806e-005
247.0, +1.803e-005
248.0, +1.799e-005
249.0, +1.796e-005
250.0, +1.792e-005
*
**
