# Supplementary material for: DFT and CV data of 4-phenyl-substituted dichloro(bis{2-[1-(phenyl)-1H-1,2,3-triazol-4-yl-κN3]pyridine-κN})iron(II) coordination compounds
Source: Data Brief. 2018 Oct 27;21:1458–71. doi: 10.1016/j.dib.2018.10.085 (PMC6234228; doi:10.1016/j.dib.2018.10.085)
Supplement: Supplementary file 4 — Supplementary material. [file mmc4.zip › Fe_CV_raw_data/FeL5-2/250_01.TXT]

Date: 31-Mar-2017
Time: 12:33:47
Label: 
Cyclic Voltammetry

Exp. Conditions:
Init E (mV) = 250
High E (mV) = 250
Low E (mV) = -560
Init P/N = N
V (mV/sec) = 250
Number of Segments = 2
Sample Interval (mV) = 1
Quiet Time (sec) = 2
Sensitivity (A/V) = 1E-5

2 Sets of Data
Total Number of Data Points = 1620
##
Potential (mV), Current (A)

Segment = 1
Negative
Number of Data Points = 810
#
249.0, +3.980e-006
248.0, +3.845e-006
247.0, +3.774e-006
246.0, +3.721e-006
245.0, +3.655e-006
244.0, +3.609e-006
243.0, +3.570e-006
242.0, +3.539e-006
241.0, +3.513e-006
240.0, +3.481e-006
239.0, +3.459e-006
238.0, +3.435e-006
237.0, +3.408e-006
236.0, +3.387e-006
235.0, +3.360e-006
234.0, +3.336e-006
233.0, +3.319e-006
232.0, +3.293e-006
231.0, +3.275e-006
230.0, +3.260e-006
229.0, +3.245e-006
228.0, +3.233e-006
227.0, +3.213e-006
226.0, +3.193e-006
225.0, +3.176e-006
224.0, +3.155e-006
223.0, +3.134e-006
222.0, +3.115e-006
221.0, +3.098e-006
220.0, +3.088e-006
219.0, +3.072e-006
218.0, +3.059e-006
217.0, +3.046e-006
216.0, +3.026e-006
215.0, +3.008e-006
214.0, +2.987e-006
213.0, +2.967e-006
212.0, +2.952e-006
211.0, +2.931e-006
210.0, +2.915e-006
209.0, +2.907e-006
208.0, +2.893e-006
207.0, +2.879e-006
206.0, +2.865e-006
205.0, +2.849e-006
204.0, +2.839e-006
203.0, +2.824e-006
202.0, +2.810e-006
201.0, +2.796e-006
200.0, +2.776e-006
199.0, +2.762e-006
198.0, +2.745e-006
197.0, +2.728e-006
196.0, +2.715e-006
195.0, +2.695e-006
194.0, +2.686e-006
193.0, +2.678e-006
192.0, +2.660e-006
191.0, +2.648e-006
190.0, +2.633e-006
189.0, +2.617e-006
188.0, +2.603e-006
187.0, +2.583e-006
186.0, +2.568e-006
185.0, +2.556e-006
184.0, +2.539e-006
183.0, +2.526e-006
182.0, +2.515e-006
181.0, +2.506e-006
180.0, +2.499e-006
179.0, +2.485e-006
178.0, +2.475e-006
177.0, +2.467e-006
176.0, +2.453e-006
175.0, +2.440e-006
174.0, +2.426e-006
173.0, +2.412e-006
172.0, +2.404e-006
171.0, +2.389e-006
170.0, +2.375e-006
169.0, +2.362e-006
168.0, +2.348e-006
167.0, +2.334e-006
166.0, +2.320e-006
165.0, +2.306e-006
164.0, +2.300e-006
163.0, +2.285e-006
162.0, +2.277e-006
161.0, +2.267e-006
160.0, +2.249e-006
159.0, +2.235e-006
158.0, +2.216e-006
157.0, +2.196e-006
156.0, +2.182e-006
155.0, +2.164e-006
154.0, +2.151e-006
153.0, +2.142e-006
152.0, +2.128e-006
151.0, +2.120e-006
150.0, +2.112e-006
149.0, +2.103e-006
148.0, +2.095e-006
147.0, +2.083e-006
146.0, +2.075e-006
145.0, +2.063e-006
144.0, +2.046e-006
143.0, +2.032e-006
142.0, +2.017e-006
141.0, +2.002e-006
140.0, +1.988e-006
139.0, +1.969e-006
138.0, +1.957e-006
137.0, +1.947e-006
136.0, +1.932e-006
135.0, +1.922e-006
134.0, +1.915e-006
133.0, +1.906e-006
132.0, +1.901e-006
131.0, +1.889e-006
130.0, +1.881e-006
129.0, +1.872e-006
128.0, +1.854e-006
127.0, +1.838e-006
126.0, +1.819e-006
125.0, +1.801e-006
124.0, +1.787e-006
123.0, +1.769e-006
122.0, +1.757e-006
121.0, +1.747e-006
120.0, +1.734e-006
119.0, +1.727e-006
118.0, +1.720e-006
117.0, +1.712e-006
116.0, +1.705e-006
115.0, +1.692e-006
114.0, +1.685e-006
113.0, +1.677e-006
112.0, +1.658e-006
111.0, +1.640e-006
110.0, +1.620e-006
109.0, +1.604e-006
108.0, +1.590e-006
107.0, +1.573e-006
106.0, +1.559e-006
105.0, +1.550e-006
104.0, +1.541e-006
103.0, +1.534e-006
102.0, +1.527e-006
101.0, +1.519e-006
100.0, +1.513e-006
99.0, +1.501e-006
98.0, +1.494e-006
97.0, +1.486e-006
96.0, +1.468e-006
95.0, +1.455e-006
94.0, +1.439e-006
93.0, +1.422e-006
92.0, +1.408e-006
91.0, +1.391e-006
90.0, +1.378e-006
89.0, +1.369e-006
88.0, +1.356e-006
87.0, +1.346e-006
86.0, +1.338e-006
85.0, +1.331e-006
84.0, +1.326e-006
83.0, +1.312e-006
82.0, +1.304e-006
81.0, +1.297e-006
80.0, +1.283e-006
79.0, +1.275e-006
78.0, +1.261e-006
77.0, +1.247e-006
76.0, +1.238e-006
75.0, +1.222e-006
74.0, +1.209e-006
73.0, +1.199e-006
72.0, +1.180e-006
71.0, +1.168e-006
70.0, +1.154e-006
69.0, +1.142e-006
68.0, +1.135e-006
67.0, +1.121e-006
66.0, +1.112e-006
65.0, +1.104e-006
64.0, +1.090e-006
63.0, +1.083e-006
62.0, +1.071e-006
61.0, +1.056e-006
60.0, +1.044e-006
59.0, +1.028e-006
58.0, +1.014e-006
57.0, +1.005e-006
56.0, +9.862e-007
55.0, +9.739e-007
54.0, +9.622e-007
53.0, +9.521e-007
52.0, +9.452e-007
51.0, +9.369e-007
50.0, +9.299e-007
49.0, +9.256e-007
48.0, +9.129e-007
47.0, +9.059e-007
46.0, +8.990e-007
45.0, +8.889e-007
44.0, +8.798e-007
43.0, +8.619e-007
42.0, +8.501e-007
41.0, +8.388e-007
40.0, +8.201e-007
39.0, +8.061e-007
38.0, +7.913e-007
37.0, +7.760e-007
36.0, +7.660e-007
35.0, +7.525e-007
34.0, +7.446e-007
33.0, +7.411e-007
32.0, +7.285e-007
31.0, +7.207e-007
30.0, +7.115e-007
29.0, +7.045e-007
28.0, +6.975e-007
27.0, +6.845e-007
26.0, +6.710e-007
25.0, +6.596e-007
24.0, +6.439e-007
23.0, +6.300e-007
22.0, +6.160e-007
21.0, +6.016e-007
20.0, +5.925e-007
19.0, +5.785e-007
18.0, +5.681e-007
17.0, +5.607e-007
16.0, +5.484e-007
15.0, +5.415e-007
14.0, +5.288e-007
13.0, +5.171e-007
12.0, +5.101e-007
11.0, +4.970e-007
10.0, +4.874e-007
9.0, +4.791e-007
8.0, +4.599e-007
7.0, +4.469e-007
6.0, +4.320e-007
5.0, +4.181e-007
4.0, +4.098e-007
3.0, +3.915e-007
2.0, +3.771e-007
1.0, +3.684e-007
0.0, +3.544e-007
-1.0, +3.470e-007
-2.0, +3.339e-007
-3.0, +3.213e-007
-4.0, +3.143e-007
-5.0, +3.052e-007
-6.0, +2.982e-007
-7.0, +2.890e-007
-8.0, +2.707e-007
-9.0, +2.577e-007
-10.0, +2.424e-007
-11.0, +2.284e-007
-12.0, +2.167e-007
-13.0, +1.966e-007
-14.0, +1.848e-007
-15.0, +1.757e-007
-16.0, +1.661e-007
-17.0, +1.591e-007
-18.0, +1.522e-007
-19.0, +1.408e-007
-20.0, +1.369e-007
-21.0, +1.282e-007
-22.0, +1.212e-007
-23.0, +1.138e-007
-24.0, +9.548e-008
-25.0, +8.022e-008
-26.0, +6.365e-008
-27.0, +4.578e-008
-28.0, +3.183e-008
-29.0, +1.569e-008
-30.0, +3.052e-009
-31.0, -3.488e-009
-32.0, -1.569e-008
-33.0, -2.223e-008
-34.0, -2.921e-008
-35.0, -3.619e-008
-36.0, -4.098e-008
-37.0, -5.450e-008
-38.0, -6.452e-008
-39.0, -7.237e-008
-40.0, -8.763e-008
-41.0, -1.003e-007
-42.0, -1.160e-007
-43.0, -1.347e-007
-44.0, -1.478e-007
-45.0, -1.617e-007
-46.0, -1.753e-007
-47.0, -1.866e-007
-48.0, -2.010e-007
-49.0, -2.132e-007
-50.0, -2.223e-007
-51.0, -2.306e-007
-52.0, -2.376e-007
-53.0, -2.511e-007
-54.0, -2.594e-007
-55.0, -2.672e-007
-56.0, -2.799e-007
-57.0, -2.921e-007
-58.0, -3.060e-007
-59.0, -3.200e-007
-60.0, -3.274e-007
-61.0, -3.409e-007
-62.0, -3.544e-007
-63.0, -3.675e-007
-64.0, -3.823e-007
-65.0, -3.963e-007
-66.0, -4.102e-007
-67.0, -4.242e-007
-68.0, -4.320e-007
-69.0, -4.464e-007
-70.0, -4.543e-007
-71.0, -4.621e-007
-72.0, -4.800e-007
-73.0, -4.931e-007
-74.0, -5.127e-007
-75.0, -5.327e-007
-76.0, -5.467e-007
-77.0, -5.637e-007
-78.0, -5.798e-007
-79.0, -5.894e-007
-80.0, -6.047e-007
-81.0, -6.130e-007
-82.0, -6.208e-007
-83.0, -6.287e-007
-84.0, -6.374e-007
-85.0, -6.492e-007
-86.0, -6.566e-007
-87.0, -6.683e-007
-88.0, -6.823e-007
-89.0, -6.962e-007
-90.0, -7.098e-007
-91.0, -7.211e-007
-92.0, -7.316e-007
-93.0, -7.525e-007
-94.0, -7.673e-007
-95.0, -7.813e-007
-96.0, -8.000e-007
-97.0, -8.144e-007
-98.0, -8.344e-007
-99.0, -8.519e-007
-100.0, -8.589e-007
-101.0, -8.737e-007
-102.0, -8.876e-007
-103.0, -9.024e-007
-104.0, -9.251e-007
-105.0, -9.391e-007
-106.0, -9.574e-007
-107.0, -9.783e-007
-108.0, -9.923e-007
-109.0, -1.008e-006
-110.0, -1.017e-006
-111.0, -1.027e-006
-112.0, -1.046e-006
-113.0, -1.059e-006
-114.0, -1.073e-006
-115.0, -1.088e-006
-116.0, -1.103e-006
-117.0, -1.126e-006
-118.0, -1.143e-006
-119.0, -1.159e-006
-120.0, -1.179e-006
-121.0, -1.193e-006
-122.0, -1.212e-006
-123.0, -1.231e-006
-124.0, -1.244e-006
-125.0, -1.269e-006
-126.0, -1.289e-006
-127.0, -1.307e-006
-128.0, -1.333e-006
-129.0, -1.355e-006
-130.0, -1.375e-006
-131.0, -1.395e-006
-132.0, -1.404e-006
-133.0, -1.420e-006
-134.0, -1.438e-006
-135.0, -1.453e-006
-136.0, -1.474e-006
-137.0, -1.494e-006
-138.0, -1.520e-006
-139.0, -1.547e-006
-140.0, -1.567e-006
-141.0, -1.589e-006
-142.0, -1.610e-006
-143.0, -1.630e-006
-144.0, -1.656e-006
-145.0, -1.677e-006
-146.0, -1.698e-006
-147.0, -1.725e-006
-148.0, -1.748e-006
-149.0, -1.774e-006
-150.0, -1.796e-006
-151.0, -1.815e-006
-152.0, -1.842e-006
-153.0, -1.865e-006
-154.0, -1.889e-006
-155.0, -1.917e-006
-156.0, -1.939e-006
-157.0, -1.967e-006
-158.0, -1.992e-006
-159.0, -2.016e-006
-160.0, -2.048e-006
-161.0, -2.073e-006
-162.0, -2.099e-006
-163.0, -2.127e-006
-164.0, -2.150e-006
-165.0, -2.180e-006
-166.0, -2.204e-006
-167.0, -2.226e-006
-168.0, -2.260e-006
-169.0, -2.289e-006
-170.0, -2.317e-006
-171.0, -2.348e-006
-172.0, -2.373e-006
-173.0, -2.411e-006
-174.0, -2.445e-006
-175.0, -2.473e-006
-176.0, -2.503e-006
-177.0, -2.533e-006
-178.0, -2.564e-006
-179.0, -2.597e-006
-180.0, -2.624e-006
-181.0, -2.656e-006
-182.0, -2.685e-006
-183.0, -2.711e-006
-184.0, -2.748e-006
-185.0, -2.782e-006
-186.0, -2.818e-006
-187.0, -2.849e-006
-188.0, -2.878e-006
-189.0, -2.911e-006
-190.0, -2.944e-006
-191.0, -2.971e-006
-192.0, -3.002e-006
-193.0, -3.026e-006
-194.0, -3.061e-006
-195.0, -3.090e-006
-196.0, -3.119e-006
-197.0, -3.156e-006
-198.0, -3.191e-006
-199.0, -3.225e-006
-200.0, -3.263e-006
-201.0, -3.291e-006
-202.0, -3.326e-006
-203.0, -3.360e-006
-204.0, -3.388e-006
-205.0, -3.424e-006
-206.0, -3.455e-006
-207.0, -3.484e-006
-208.0, -3.522e-006
-209.0, -3.554e-006
-210.0, -3.590e-006
-211.0, -3.625e-006
-212.0, -3.654e-006
-213.0, -3.686e-006
-214.0, -3.720e-006
-215.0, -3.749e-006
-216.0, -3.781e-006
-217.0, -3.804e-006
-218.0, -3.838e-006
-219.0, -3.867e-006
-220.0, -3.894e-006
-221.0, -3.927e-006
-222.0, -3.957e-006
-223.0, -3.991e-006
-224.0, -4.030e-006
-225.0, -4.059e-006
-226.0, -4.089e-006
-227.0, -4.122e-006
-228.0, -4.150e-006
-229.0, -4.185e-006
-230.0, -4.214e-006
-231.0, -4.243e-006
-232.0, -4.276e-006
-233.0, -4.309e-006
-234.0, -4.343e-006
-235.0, -4.380e-006
-236.0, -4.408e-006
-237.0, -4.442e-006
-238.0, -4.470e-006
-239.0, -4.498e-006
-240.0, -4.535e-006
-241.0, -4.564e-006
-242.0, -4.593e-006
-243.0, -4.624e-006
-244.0, -4.652e-006
-245.0, -4.685e-006
-246.0, -4.714e-006
-247.0, -4.739e-006
-248.0, -4.774e-006
-249.0, -4.802e-006
-250.0, -4.834e-006
-251.0, -4.861e-006
-252.0, -4.890e-006
-253.0, -4.925e-006
-254.0, -4.953e-006
-255.0, -4.981e-006
-256.0, -5.015e-006
-257.0, -5.043e-006
-258.0, -5.075e-006
-259.0, -5.105e-006
-260.0, -5.134e-006
-261.0, -5.169e-006
-262.0, -5.201e-006
-263.0, -5.229e-006
-264.0, -5.263e-006
-265.0, -5.294e-006
-266.0, -5.328e-006
-267.0, -5.357e-006
-268.0, -5.385e-006
-269.0, -5.417e-006
-270.0, -5.445e-006
-271.0, -5.473e-006
-272.0, -5.512e-006
-273.0, -5.545e-006
-274.0, -5.577e-006
-275.0, -5.610e-006
-276.0, -5.638e-006
-277.0, -5.673e-006
-278.0, -5.701e-006
-279.0, -5.726e-006
-280.0, -5.755e-006
-281.0, -5.783e-006
-282.0, -5.811e-006
-283.0, -5.839e-006
-284.0, -5.861e-006
-285.0, -5.891e-006
-286.0, -5.916e-006
-287.0, -5.944e-006
-288.0, -5.977e-006
-289.0, -6.004e-006
-290.0, -6.032e-006
-291.0, -6.059e-006
-292.0, -6.080e-006
-293.0, -6.105e-006
-294.0, -6.125e-006
-295.0, -6.144e-006
-296.0, -6.168e-006
-297.0, -6.189e-006
-298.0, -6.216e-006
-299.0, -6.243e-006
-300.0, -6.261e-006
-301.0, -6.284e-006
-302.0, -6.301e-006
-303.0, -6.314e-006
-304.0, -6.339e-006
-305.0, -6.355e-006
-306.0, -6.376e-006
-307.0, -6.396e-006
-308.0, -6.411e-006
-309.0, -6.433e-006
-310.0, -6.452e-006
-311.0, -6.461e-006
-312.0, -6.478e-006
-313.0, -6.485e-006
-314.0, -6.498e-006
-315.0, -6.510e-006
-316.0, -6.515e-006
-317.0, -6.524e-006
-318.0, -6.531e-006
-319.0, -6.539e-006
-320.0, -6.552e-006
-321.0, -6.559e-006
-322.0, -6.568e-006
-323.0, -6.577e-006
-324.0, -6.583e-006
-325.0, -6.593e-006
-326.0, -6.595e-006
-327.0, -6.596e-006
-328.0, -6.604e-006
-329.0, -6.605e-006
-330.0, -6.606e-006
-331.0, -6.608e-006
-332.0, -6.606e-006
-333.0, -6.613e-006
-334.0, -6.618e-006
-335.0, -6.616e-006
-336.0, -6.621e-006
-337.0, -6.622e-006
-338.0, -6.622e-006
-339.0, -6.623e-006
-340.0, -6.616e-006
-341.0, -6.614e-006
-342.0, -6.609e-006
-343.0, -6.603e-006
-344.0, -6.606e-006
-345.0, -6.604e-006
-346.0, -6.602e-006
-347.0, -6.601e-006
-348.0, -6.595e-006
-349.0, -6.595e-006
-350.0, -6.588e-006
-351.0, -6.576e-006
-352.0, -6.574e-006
-353.0, -6.567e-006
-354.0, -6.562e-006
-355.0, -6.556e-006
-356.0, -6.543e-006
-357.0, -6.541e-006
-358.0, -6.534e-006
-359.0, -6.522e-006
-360.0, -6.519e-006
-361.0, -6.511e-006
-362.0, -6.505e-006
-363.0, -6.504e-006
-364.0, -6.492e-006
-365.0, -6.490e-006
-366.0, -6.483e-006
-367.0, -6.472e-006
-368.0, -6.467e-006
-369.0, -6.459e-006
-370.0, -6.452e-006
-371.0, -6.444e-006
-372.0, -6.430e-006
-373.0, -6.422e-006
-374.0, -6.409e-006
-375.0, -6.394e-006
-376.0, -6.383e-006
-377.0, -6.368e-006
-378.0, -6.356e-006
-379.0, -6.345e-006
-380.0, -6.331e-006
-381.0, -6.324e-006
-382.0, -6.316e-006
-383.0, -6.307e-006
-384.0, -6.301e-006
-385.0, -6.293e-006
-386.0, -6.286e-006
-387.0, -6.278e-006
-388.0, -6.266e-006
-389.0, -6.260e-006
-390.0, -6.246e-006
-391.0, -6.230e-006
-392.0, -6.224e-006
-393.0, -6.210e-006
-394.0, -6.197e-006
-395.0, -6.188e-006
-396.0, -6.167e-006
-397.0, -6.158e-006
-398.0, -6.146e-006
-399.0, -6.131e-006
-400.0, -6.124e-006
-401.0, -6.117e-006
-402.0, -6.109e-006
-403.0, -6.103e-006
-404.0, -6.092e-006
-405.0, -6.085e-006
-406.0, -6.078e-006
-407.0, -6.071e-006
-408.0, -6.065e-006
-409.0, -6.055e-006
-410.0, -6.047e-006
-411.0, -6.034e-006
-412.0, -6.020e-006
-413.0, -6.006e-006
-414.0, -5.991e-006
-415.0, -5.974e-006
-416.0, -5.962e-006
-417.0, -5.948e-006
-418.0, -5.940e-006
-419.0, -5.933e-006
-420.0, -5.927e-006
-421.0, -5.920e-006
-422.0, -5.909e-006
-423.0, -5.897e-006
-424.0, -5.894e-006
-425.0, -5.886e-006
-426.0, -5.879e-006
-427.0, -5.868e-006
-428.0, -5.854e-006
-429.0, -5.848e-006
-430.0, -5.836e-006
-431.0, -5.818e-006
-432.0, -5.811e-006
-433.0, -5.797e-006
-434.0, -5.786e-006
-435.0, -5.776e-006
-436.0, -5.760e-006
-437.0, -5.753e-006
-438.0, -5.746e-006
-439.0, -5.734e-006
-440.0, -5.727e-006
-441.0, -5.719e-006
-442.0, -5.712e-006
-443.0, -5.708e-006
-444.0, -5.699e-006
-445.0, -5.692e-006
-446.0, -5.685e-006
-447.0, -5.678e-006
-448.0, -5.672e-006
-449.0, -5.665e-006
-450.0, -5.658e-006
-451.0, -5.648e-006
-452.0, -5.634e-006
-453.0, -5.626e-006
-454.0, -5.613e-006
-455.0, -5.599e-006
-456.0, -5.590e-006
-457.0, -5.579e-006
-458.0, -5.570e-006
-459.0, -5.563e-006
-460.0, -5.551e-006
-461.0, -5.544e-006
-462.0, -5.537e-006
-463.0, -5.528e-006
-464.0, -5.523e-006
-465.0, -5.521e-006
-466.0, -5.516e-006
-467.0, -5.513e-006
-468.0, -5.506e-006
-469.0, -5.503e-006
-470.0, -5.496e-006
-471.0, -5.488e-006
-472.0, -5.483e-006
-473.0, -5.474e-006
-474.0, -5.464e-006
-475.0, -5.457e-006
-476.0, -5.446e-006
-477.0, -5.440e-006
-478.0, -5.432e-006
-479.0, -5.421e-006
-480.0, -5.419e-006
-481.0, -5.411e-006
-482.0, -5.404e-006
-483.0, -5.397e-006
-484.0, -5.389e-006
-485.0, -5.384e-006
-486.0, -5.374e-006
-487.0, -5.364e-006
-488.0, -5.362e-006
-489.0, -5.355e-006
-490.0, -5.348e-006
-491.0, -5.341e-006
-492.0, -5.334e-006
-493.0, -5.334e-006
-494.0, -5.331e-006
-495.0, -5.325e-006
-496.0, -5.325e-006
-497.0, -5.324e-006
-498.0, -5.324e-006
-499.0, -5.321e-006
-500.0, -5.315e-006
-501.0, -5.313e-006
-502.0, -5.306e-006
-503.0, -5.299e-006
-504.0, -5.298e-006
-505.0, -5.292e-006
-506.0, -5.287e-006
-507.0, -5.286e-006
-508.0, -5.282e-006
-509.0, -5.282e-006
-510.0, -5.282e-006
-511.0, -5.275e-006
-512.0, -5.275e-006
-513.0, -5.270e-006
-514.0, -5.267e-006
-515.0, -5.261e-006
-516.0, -5.251e-006
-517.0, -5.247e-006
-518.0, -5.239e-006
-519.0, -5.230e-006
-520.0, -5.231e-006
-521.0, -5.219e-006
-522.0, -5.212e-006
-523.0, -5.208e-006
-524.0, -5.198e-006
-525.0, -5.197e-006
-526.0, -5.191e-006
-527.0, -5.181e-006
-528.0, -5.183e-006
-529.0, -5.181e-006
-530.0, -5.181e-006
-531.0, -5.180e-006
-532.0, -5.172e-006
-533.0, -5.173e-006
-534.0, -5.167e-006
-535.0, -5.160e-006
-536.0, -5.160e-006
-537.0, -5.153e-006
-538.0, -5.148e-006
-539.0, -5.146e-006
-540.0, -5.140e-006
-541.0, -5.140e-006
-542.0, -5.137e-006
-543.0, -5.132e-006
-544.0, -5.135e-006
-545.0, -5.134e-006
-546.0, -5.134e-006
-547.0, -5.134e-006
-548.0, -5.133e-006
-549.0, -5.134e-006
-550.0, -5.134e-006
-551.0, -5.130e-006
-552.0, -5.130e-006
-553.0, -5.130e-006
-554.0, -5.130e-006
-555.0, -5.130e-006
-556.0, -5.129e-006
-557.0, -5.128e-006
-558.0, -5.091e-006
-559.0, -5.076e-006
-560.0, -5.060e-006
*
Segment = 2
Positive
Number of Data Points = 810
#
-559.0, -4.881e-006
-558.0, -4.648e-006
-557.0, -4.517e-006
-556.0, -4.417e-006
-555.0, -4.302e-006
-554.0, -4.218e-006
-553.0, -4.141e-006
-552.0, -4.085e-006
-551.0, -4.030e-006
-550.0, -3.976e-006
-549.0, -3.928e-006
-548.0, -3.880e-006
-547.0, -3.841e-006
-546.0, -3.806e-006
-545.0, -3.761e-006
-544.0, -3.725e-006
-543.0, -3.690e-006
-542.0, -3.653e-006
-541.0, -3.619e-006
-540.0, -3.581e-006
-539.0, -3.543e-006
-538.0, -3.512e-006
-537.0, -3.478e-006
-536.0, -3.450e-006
-535.0, -3.420e-006
-534.0, -3.387e-006
-533.0, -3.363e-006
-532.0, -3.333e-006
-531.0, -3.304e-006
-530.0, -3.278e-006
-529.0, -3.249e-006
-528.0, -3.224e-006
-527.0, -3.195e-006
-526.0, -3.162e-006
-525.0, -3.139e-006
-524.0, -3.113e-006
-523.0, -3.087e-006
-522.0, -3.060e-006
-521.0, -3.034e-006
-520.0, -3.017e-006
-519.0, -2.998e-006
-518.0, -2.973e-006
-517.0, -2.954e-006
-516.0, -2.932e-006
-515.0, -2.910e-006
-514.0, -2.884e-006
-513.0, -2.857e-006
-512.0, -2.836e-006
-511.0, -2.817e-006
-510.0, -2.792e-006
-509.0, -2.772e-006
-508.0, -2.753e-006
-507.0, -2.731e-006
-506.0, -2.710e-006
-505.0, -2.684e-006
-504.0, -2.659e-006
-503.0, -2.640e-006
-502.0, -2.617e-006
-501.0, -2.597e-006
-500.0, -2.582e-006
-499.0, -2.564e-006
-498.0, -2.550e-006
-497.0, -2.529e-006
-496.0, -2.508e-006
-495.0, -2.490e-006
-494.0, -2.468e-006
-493.0, -2.447e-006
-492.0, -2.429e-006
-491.0, -2.410e-006
-490.0, -2.396e-006
-489.0, -2.375e-006
-488.0, -2.356e-006
-487.0, -2.341e-006
-486.0, -2.318e-006
-485.0, -2.298e-006
-484.0, -2.274e-006
-483.0, -2.254e-006
-482.0, -2.240e-006
-481.0, -2.224e-006
-480.0, -2.210e-006
-479.0, -2.198e-006
-478.0, -2.182e-006
-477.0, -2.174e-006
-476.0, -2.161e-006
-475.0, -2.143e-006
-474.0, -2.123e-006
-473.0, -2.100e-006
-472.0, -2.082e-006
-471.0, -2.064e-006
-470.0, -2.042e-006
-469.0, -2.027e-006
-468.0, -2.013e-006
-467.0, -1.998e-006
-466.0, -1.987e-006
-465.0, -1.969e-006
-464.0, -1.954e-006
-463.0, -1.942e-006
-462.0, -1.920e-006
-461.0, -1.903e-006
-460.0, -1.888e-006
-459.0, -1.868e-006
-458.0, -1.855e-006
-457.0, -1.840e-006
-456.0, -1.827e-006
-455.0, -1.818e-006
-454.0, -1.803e-006
-453.0, -1.791e-006
-452.0, -1.783e-006
-451.0, -1.769e-006
-450.0, -1.756e-006
-449.0, -1.735e-006
-448.0, -1.716e-006
-447.0, -1.702e-006
-446.0, -1.681e-006
-445.0, -1.662e-006
-444.0, -1.648e-006
-443.0, -1.634e-006
-442.0, -1.625e-006
-441.0, -1.612e-006
-440.0, -1.599e-006
-439.0, -1.590e-006
-438.0, -1.574e-006
-437.0, -1.560e-006
-436.0, -1.546e-006
-435.0, -1.527e-006
-434.0, -1.512e-006
-433.0, -1.495e-006
-432.0, -1.480e-006
-431.0, -1.468e-006
-430.0, -1.453e-006
-429.0, -1.440e-006
-428.0, -1.432e-006
-427.0, -1.421e-006
-426.0, -1.413e-006
-425.0, -1.402e-006
-424.0, -1.395e-006
-423.0, -1.385e-006
-422.0, -1.368e-006
-421.0, -1.355e-006
-420.0, -1.338e-006
-419.0, -1.321e-006
-418.0, -1.307e-006
-417.0, -1.286e-006
-416.0, -1.269e-006
-415.0, -1.258e-006
-414.0, -1.243e-006
-413.0, -1.236e-006
-412.0, -1.223e-006
-411.0, -1.208e-006
-410.0, -1.201e-006
-409.0, -1.186e-006
-408.0, -1.172e-006
-407.0, -1.160e-006
-406.0, -1.140e-006
-405.0, -1.128e-006
-404.0, -1.115e-006
-403.0, -1.100e-006
-402.0, -1.093e-006
-401.0, -1.079e-006
-400.0, -1.065e-006
-399.0, -1.057e-006
-398.0, -1.044e-006
-397.0, -1.037e-006
-396.0, -1.026e-006
-395.0, -1.012e-006
-394.0, -1.005e-006
-393.0, -9.971e-007
-392.0, -9.892e-007
-391.0, -9.827e-007
-390.0, -9.639e-007
-389.0, -9.513e-007
-388.0, -9.373e-007
-387.0, -9.221e-007
-386.0, -9.090e-007
-385.0, -8.894e-007
-384.0, -8.719e-007
-383.0, -8.632e-007
-382.0, -8.501e-007
-381.0, -8.432e-007
-380.0, -8.362e-007
-379.0, -8.201e-007
-378.0, -8.109e-007
-377.0, -7.969e-007
-376.0, -7.834e-007
-375.0, -7.725e-007
-374.0, -7.533e-007
-373.0, -7.394e-007
-372.0, -7.307e-007
-371.0, -7.176e-007
-370.0, -7.106e-007
-369.0, -6.975e-007
-368.0, -6.849e-007
-367.0, -6.762e-007
-366.0, -6.622e-007
-365.0, -6.522e-007
-364.0, -6.452e-007
-363.0, -6.348e-007
-362.0, -6.291e-007
-361.0, -6.208e-007
-360.0, -6.138e-007
-359.0, -6.082e-007
-358.0, -5.925e-007
-357.0, -5.798e-007
-356.0, -5.672e-007
-355.0, -5.524e-007
-354.0, -5.384e-007
-353.0, -5.223e-007
-352.0, -5.070e-007
-351.0, -4.961e-007
-350.0, -4.809e-007
-349.0, -4.691e-007
-348.0, -4.599e-007
-347.0, -4.508e-007
-346.0, -4.451e-007
-345.0, -4.312e-007
-344.0, -4.207e-007
-343.0, -4.111e-007
-342.0, -3.959e-007
-341.0, -3.823e-007
-340.0, -3.684e-007
-339.0, -3.496e-007
-338.0, -3.370e-007
-337.0, -3.239e-007
-336.0, -3.130e-007
-335.0, -3.013e-007
-334.0, -2.869e-007
-333.0, -2.751e-007
-332.0, -2.668e-007
-331.0, -2.572e-007
-330.0, -2.489e-007
-329.0, -2.354e-007
-328.0, -2.276e-007
-327.0, -2.193e-007
-326.0, -2.040e-007
-325.0, -1.896e-007
-324.0, -1.740e-007
-323.0, -1.552e-007
-322.0, -1.413e-007
-321.0, -1.238e-007
-320.0, -1.059e-007
-319.0, -9.330e-008
-318.0, -7.760e-008
-317.0, -6.801e-008
-316.0, -5.929e-008
-315.0, -4.578e-008
-314.0, -3.531e-008
-313.0, -2.703e-008
-312.0, -2.005e-008
-311.0, -9.591e-009
-310.0, +1.221e-008
-309.0, +3.095e-008
-308.0, +4.534e-008
-307.0, +6.452e-008
-306.0, +8.458e-008
-305.0, +1.055e-007
-304.0, +1.208e-007
-303.0, +1.290e-007
-302.0, +1.430e-007
-301.0, +1.569e-007
-300.0, +1.661e-007
-299.0, +1.805e-007
-298.0, +1.957e-007
-297.0, +2.167e-007
-296.0, +2.354e-007
-295.0, +2.524e-007
-294.0, +2.742e-007
-293.0, +2.947e-007
-292.0, +3.100e-007
-291.0, +3.274e-007
-290.0, +3.414e-007
-289.0, +3.579e-007
-288.0, +3.749e-007
-287.0, +3.902e-007
-286.0, +4.120e-007
-285.0, +4.325e-007
-284.0, +4.556e-007
-283.0, +4.765e-007
-282.0, +4.948e-007
-281.0, +5.136e-007
-280.0, +5.323e-007
-279.0, +5.458e-007
-278.0, +5.689e-007
-277.0, +5.842e-007
-276.0, +6.051e-007
-275.0, +6.287e-007
-274.0, +6.526e-007
-273.0, +6.736e-007
-272.0, +6.941e-007
-271.0, +7.111e-007
-270.0, +7.350e-007
-269.0, +7.555e-007
-268.0, +7.791e-007
-267.0, +8.009e-007
-266.0, +8.218e-007
-265.0, +8.497e-007
-264.0, +8.719e-007
-263.0, +8.902e-007
-262.0, +9.120e-007
-261.0, +9.277e-007
-260.0, +9.452e-007
-259.0, +9.735e-007
-258.0, +9.944e-007
-257.0, +1.022e-006
-256.0, +1.048e-006
-255.0, +1.070e-006
-254.0, +1.100e-006
-253.0, +1.127e-006
-252.0, +1.148e-006
-251.0, +1.176e-006
-250.0, +1.197e-006
-249.0, +1.225e-006
-248.0, +1.252e-006
-247.0, +1.272e-006
-246.0, +1.299e-006
-245.0, +1.321e-006
-244.0, +1.346e-006
-243.0, +1.375e-006
-242.0, +1.400e-006
-241.0, +1.428e-006
-240.0, +1.455e-006
-239.0, +1.481e-006
-238.0, +1.513e-006
-237.0, +1.537e-006
-236.0, +1.563e-006
-235.0, +1.592e-006
-234.0, +1.620e-006
-233.0, +1.650e-006
-232.0, +1.678e-006
-231.0, +1.702e-006
-230.0, +1.736e-006
-229.0, +1.765e-006
-228.0, +1.794e-006
-227.0, +1.823e-006
-226.0, +1.849e-006
-225.0, +1.879e-006
-224.0, +1.913e-006
-223.0, +1.941e-006
-222.0, +1.975e-006
-221.0, +2.003e-006
-220.0, +2.033e-006
-219.0, +2.067e-006
-218.0, +2.094e-006
-217.0, +2.129e-006
-216.0, +2.158e-006
-215.0, +2.186e-006
-214.0, +2.222e-006
-213.0, +2.257e-006
-212.0, +2.291e-006
-211.0, +2.331e-006
-210.0, +2.360e-006
-209.0, +2.394e-006
-208.0, +2.423e-006
-207.0, +2.449e-006
-206.0, +2.485e-006
-205.0, +2.520e-006
-204.0, +2.555e-006
-203.0, +2.590e-006
-202.0, +2.622e-006
-201.0, +2.663e-006
-200.0, +2.699e-006
-199.0, +2.730e-006
-198.0, +2.765e-006
-197.0, +2.794e-006
-196.0, +2.828e-006
-195.0, +2.864e-006
-194.0, +2.898e-006
-193.0, +2.938e-006
-192.0, +2.973e-006
-191.0, +3.005e-006
-190.0, +3.048e-006
-189.0, +3.085e-006
-188.0, +3.121e-006
-187.0, +3.157e-006
-186.0, +3.185e-006
-185.0, +3.220e-006
-184.0, +3.251e-006
-183.0, +3.285e-006
-182.0, +3.325e-006
-181.0, +3.360e-006
-180.0, +3.394e-006
-179.0, +3.435e-006
-178.0, +3.473e-006
-177.0, +3.516e-006
-176.0, +3.551e-006
-175.0, +3.583e-006
-174.0, +3.621e-006
-173.0, +3.657e-006
-172.0, +3.693e-006
-171.0, +3.732e-006
-170.0, +3.765e-006
-169.0, +3.802e-006
-168.0, +3.840e-006
-167.0, +3.878e-006
-166.0, +3.919e-006
-165.0, +3.954e-006
-164.0, +3.989e-006
-163.0, +4.026e-006
-162.0, +4.060e-006
-161.0, +4.097e-006
-160.0, +4.132e-006
-159.0, +4.161e-006
-158.0, +4.203e-006
-157.0, +4.238e-006
-156.0, +4.277e-006
-155.0, +4.316e-006
-154.0, +4.349e-006
-153.0, +4.384e-006
-152.0, +4.418e-006
-151.0, +4.446e-006
-150.0, +4.484e-006
-149.0, +4.519e-006
-148.0, +4.548e-006
-147.0, +4.584e-006
-146.0, +4.613e-006
-145.0, +4.654e-006
-144.0, +4.689e-006
-143.0, +4.722e-006
-142.0, +4.754e-006
-141.0, +4.789e-006
-140.0, +4.818e-006
-139.0, +4.858e-006
-138.0, +4.886e-006
-137.0, +4.920e-006
-136.0, +4.949e-006
-135.0, +4.978e-006
-134.0, +5.014e-006
-133.0, +5.050e-006
-132.0, +5.079e-006
-131.0, +5.113e-006
-130.0, +5.140e-006
-129.0, +5.175e-006
-128.0, +5.203e-006
-127.0, +5.227e-006
-126.0, +5.260e-006
-125.0, +5.289e-006
-124.0, +5.318e-006
-123.0, +5.348e-006
-122.0, +5.374e-006
-121.0, +5.409e-006
-120.0, +5.439e-006
-119.0, +5.466e-006
-118.0, +5.498e-006
-117.0, +5.526e-006
-116.0, +5.553e-006
-115.0, +5.580e-006
-114.0, +5.601e-006
-113.0, +5.624e-006
-112.0, +5.645e-006
-111.0, +5.666e-006
-110.0, +5.693e-006
-109.0, +5.721e-006
-108.0, +5.744e-006
-107.0, +5.770e-006
-106.0, +5.795e-006
-105.0, +5.823e-006
-104.0, +5.845e-006
-103.0, +5.864e-006
-102.0, +5.886e-006
-101.0, +5.909e-006
-100.0, +5.932e-006
-99.0, +5.954e-006
-98.0, +5.968e-006
-97.0, +5.989e-006
-96.0, +6.006e-006
-95.0, +6.020e-006
-94.0, +6.043e-006
-93.0, +6.058e-006
-92.0, +6.079e-006
-91.0, +6.100e-006
-90.0, +6.115e-006
-89.0, +6.136e-006
-88.0, +6.156e-006
-87.0, +6.166e-006
-86.0, +6.186e-006
-85.0, +6.196e-006
-84.0, +6.209e-006
-83.0, +6.223e-006
-82.0, +6.230e-006
-81.0, +6.241e-006
-80.0, +6.250e-006
-79.0, +6.264e-006
-78.0, +6.283e-006
-77.0, +6.297e-006
-76.0, +6.311e-006
-75.0, +6.331e-006
-74.0, +6.347e-006
-73.0, +6.366e-006
-72.0, +6.373e-006
-71.0, +6.379e-006
-70.0, +6.390e-006
-69.0, +6.399e-006
-68.0, +6.406e-006
-67.0, +6.413e-006
-66.0, +6.420e-006
-65.0, +6.427e-006
-64.0, +6.434e-006
-63.0, +6.437e-006
-62.0, +6.447e-006
-61.0, +6.449e-006
-60.0, +6.451e-006
-59.0, +6.457e-006
-58.0, +6.460e-006
-57.0, +6.472e-006
-56.0, +6.480e-006
-55.0, +6.485e-006
-54.0, +6.498e-006
-53.0, +6.510e-006
-52.0, +6.518e-006
-51.0, +6.529e-006
-50.0, +6.531e-006
-49.0, +6.537e-006
-48.0, +6.540e-006
-47.0, +6.540e-006
-46.0, +6.543e-006
-45.0, +6.543e-006
-44.0, +6.544e-006
-43.0, +6.547e-006
-42.0, +6.546e-006
-41.0, +6.549e-006
-40.0, +6.549e-006
-39.0, +6.548e-006
-38.0, +6.554e-006
-37.0, +6.554e-006
-36.0, +6.552e-006
-35.0, +6.554e-006
-34.0, +6.553e-006
-33.0, +6.556e-006
-32.0, +6.555e-006
-31.0, +6.550e-006
-30.0, +6.555e-006
-29.0, +6.556e-006
-28.0, +6.554e-006
-27.0, +6.554e-006
-26.0, +6.550e-006
-25.0, +6.551e-006
-24.0, +6.550e-006
-23.0, +6.543e-006
-22.0, +6.544e-006
-21.0, +6.543e-006
-20.0, +6.543e-006
-19.0, +6.542e-006
-18.0, +6.540e-006
-17.0, +6.540e-006
-16.0, +6.536e-006
-15.0, +6.531e-006
-14.0, +6.532e-006
-13.0, +6.526e-006
-12.0, +6.521e-006
-11.0, +6.516e-006
-10.0, +6.505e-006
-9.0, +6.504e-006
-8.0, +6.494e-006
-7.0, +6.482e-006
-6.0, +6.480e-006
-5.0, +6.473e-006
-4.0, +6.466e-006
-3.0, +6.464e-006
-2.0, +6.468e-006
-1.0, +6.476e-006
0.0, +6.476e-006
1.0, +6.472e-006
2.0, +6.476e-006
3.0, +6.475e-006
4.0, +6.475e-006
5.0, +6.461e-006
6.0, +6.452e-006
7.0, +6.450e-006
8.0, +6.447e-006
9.0, +6.441e-006
10.0, +6.441e-006
11.0, +6.440e-006
12.0, +6.438e-006
13.0, +6.436e-006
14.0, +6.430e-006
15.0, +6.427e-006
16.0, +6.421e-006
17.0, +6.415e-006
18.0, +6.413e-006
19.0, +6.408e-006
20.0, +6.404e-006
21.0, +6.402e-006
22.0, +6.399e-006
23.0, +6.399e-006
24.0, +6.398e-006
25.0, +6.394e-006
26.0, +6.395e-006
27.0, +6.395e-006
28.0, +6.395e-006
29.0, +6.394e-006
30.0, +6.392e-006
31.0, +6.392e-006
32.0, +6.390e-006
33.0, +6.384e-006
34.0, +6.383e-006
35.0, +6.377e-006
36.0, +6.373e-006
37.0, +6.370e-006
38.0, +6.363e-006
39.0, +6.359e-006
40.0, +6.357e-006
41.0, +6.351e-006
42.0, +6.352e-006
43.0, +6.350e-006
44.0, +6.348e-006
45.0, +6.347e-006
46.0, +6.346e-006
47.0, +6.347e-006
48.0, +6.342e-006
49.0, +6.337e-006
50.0, +6.337e-006
51.0, +6.334e-006
52.0, +6.333e-006
53.0, +6.328e-006
54.0, +6.316e-006
55.0, +6.319e-006
56.0, +6.313e-006
57.0, +6.304e-006
58.0, +6.307e-006
59.0, +6.295e-006
60.0, +6.290e-006
61.0, +6.294e-006
62.0, +6.283e-006
63.0, +6.282e-006
64.0, +6.278e-006
65.0, +6.265e-006
66.0, +6.271e-006
67.0, +6.268e-006
68.0, +6.263e-006
69.0, +6.266e-006
70.0, +6.262e-006
71.0, +6.263e-006
72.0, +6.263e-006
73.0, +6.257e-006
74.0, +6.260e-006
75.0, +6.259e-006
76.0, +6.257e-006
77.0, +6.257e-006
78.0, +6.255e-006
79.0, +6.256e-006
80.0, +6.254e-006
81.0, +6.251e-006
82.0, +6.256e-006
83.0, +6.255e-006
84.0, +6.255e-006
85.0, +6.257e-006
86.0, +6.256e-006
87.0, +6.256e-006
88.0, +6.255e-006
89.0, +6.250e-006
90.0, +6.253e-006
91.0, +6.252e-006
92.0, +6.251e-006
93.0, +6.252e-006
94.0, +6.251e-006
95.0, +6.252e-006
96.0, +6.252e-006
97.0, +6.249e-006
98.0, +6.253e-006
99.0, +6.253e-006
100.0, +6.253e-006
101.0, +6.253e-006
102.0, +6.252e-006
103.0, +6.252e-006
104.0, +6.252e-006
105.0, +6.248e-006
106.0, +6.253e-006
107.0, +6.253e-006
108.0, +6.253e-006
109.0, +6.253e-006
110.0, +6.253e-006
111.0, +6.256e-006
112.0, +6.256e-006
113.0, +6.251e-006
114.0, +6.254e-006
115.0, +6.254e-006
116.0, +6.254e-006
117.0, +6.257e-006
118.0, +6.254e-006
119.0, +6.255e-006
120.0, +6.256e-006
121.0, +6.253e-006
122.0, +6.259e-006
123.0, +6.258e-006
124.0, +6.257e-006
125.0, +6.260e-006
126.0, +6.258e-006
127.0, +6.260e-006
128.0, +6.260e-006
129.0, +6.255e-006
130.0, +6.263e-006
131.0, +6.264e-006
132.0, +6.264e-006
133.0, +6.267e-006
134.0, +6.265e-006
135.0, +6.270e-006
136.0, +6.272e-006
137.0, +6.266e-006
138.0, +6.275e-006
139.0, +6.275e-006
140.0, +6.274e-006
141.0, +6.282e-006
142.0, +6.278e-006
143.0, +6.283e-006
144.0, +6.284e-006
145.0, +6.278e-006
146.0, +6.291e-006
147.0, +6.294e-006
148.0, +6.292e-006
149.0, +6.298e-006
150.0, +6.296e-006
151.0, +6.305e-006
152.0, +6.310e-006
153.0, +6.306e-006
154.0, +6.314e-006
155.0, +6.322e-006
156.0, +6.327e-006
157.0, +6.335e-006
158.0, +6.336e-006
159.0, +6.340e-006
160.0, +6.344e-006
161.0, +6.343e-006
162.0, +6.345e-006
163.0, +6.345e-006
164.0, +6.346e-006
165.0, +6.347e-006
166.0, +6.347e-006
167.0, +6.348e-006
168.0, +6.348e-006
169.0, +6.346e-006
170.0, +6.349e-006
171.0, +6.350e-006
172.0, +6.351e-006
173.0, +6.352e-006
174.0, +6.351e-006
175.0, +6.352e-006
176.0, +6.353e-006
177.0, +6.352e-006
178.0, +6.359e-006
179.0, +6.359e-006
180.0, +6.363e-006
181.0, +6.370e-006
182.0, +6.375e-006
183.0, +6.381e-006
184.0, +6.384e-006
185.0, +6.383e-006
186.0, +6.389e-006
187.0, +6.391e-006
188.0, +6.392e-006
189.0, +6.392e-006
190.0, +6.392e-006
191.0, +6.393e-006
192.0, +6.394e-006
193.0, +6.393e-006
194.0, +6.394e-006
195.0, +6.394e-006
196.0, +6.394e-006
197.0, +6.395e-006
198.0, +6.395e-006
199.0, +6.396e-006
200.0, +6.397e-006
201.0, +6.398e-006
202.0, +6.404e-006
203.0, +6.406e-006
204.0, +6.407e-006
205.0, +6.410e-006
206.0, +6.411e-006
207.0, +6.417e-006
208.0, +6.422e-006
209.0, +6.421e-006
210.0, +6.427e-006
211.0, +6.432e-006
212.0, +6.436e-006
213.0, +6.440e-006
214.0, +6.441e-006
215.0, +6.441e-006
216.0, +6.443e-006
217.0, +6.442e-006
218.0, +6.446e-006
219.0, +6.446e-006
220.0, +6.447e-006
221.0, +6.450e-006
222.0, +6.451e-006
223.0, +6.456e-006
224.0, +6.457e-006
225.0, +6.458e-006
226.0, +6.471e-006
227.0, +6.478e-006
228.0, +6.485e-006
229.0, +6.496e-006
230.0, +6.501e-006
231.0, +6.515e-006
232.0, +6.524e-006
233.0, +6.525e-006
234.0, +6.533e-006
235.0, +6.536e-006
236.0, +6.540e-006
237.0, +6.546e-006
238.0, +6.546e-006
239.0, +6.548e-006
240.0, +6.550e-006
241.0, +6.554e-006
242.0, +6.561e-006
243.0, +6.565e-006
244.0, +6.569e-006
245.0, +6.576e-006
246.0, +6.580e-006
247.0, +6.585e-006
248.0, +6.586e-006
249.0, +6.591e-006
250.0, +6.587e-006
*
**
