# Supplementary material for: DFT and CV data of 4-phenyl-substituted dichloro(bis{2-[1-(phenyl)-1H-1,2,3-triazol-4-yl-κN3]pyridine-κN})iron(II) coordination compounds
Source: Data Brief. 2018 Oct 27;21:1458–71. doi: 10.1016/j.dib.2018.10.085 (PMC6234228; doi:10.1016/j.dib.2018.10.085)
Supplement: Supplementary file 4 — Supplementary material. [file mmc4.zip › Fe_CV_raw_data/FeL5-2/300_01.TXT]

Date: 31-Mar-2017
Time: 12:34:27
Label: 
Cyclic Voltammetry

Exp. Conditions:
Init E (mV) = 250
High E (mV) = 250
Low E (mV) = -560
Init P/N = N
V (mV/sec) = 300
Number of Segments = 2
Sample Interval (mV) = 1
Quiet Time (sec) = 2
Sensitivity (A/V) = 1E-5

2 Sets of Data
Total Number of Data Points = 1620
##
Potential (mV), Current (A)

Segment = 1
Negative
Number of Data Points = 810
#
249.0, +3.912e-006
248.0, +3.775e-006
247.0, +3.694e-006
246.0, +3.635e-006
245.0, +3.568e-006
244.0, +3.519e-006
243.0, +3.471e-006
242.0, +3.430e-006
241.0, +3.401e-006
240.0, +3.367e-006
239.0, +3.339e-006
238.0, +3.312e-006
237.0, +3.288e-006
236.0, +3.273e-006
235.0, +3.251e-006
234.0, +3.231e-006
233.0, +3.211e-006
232.0, +3.185e-006
231.0, +3.159e-006
230.0, +3.135e-006
229.0, +3.114e-006
228.0, +3.099e-006
227.0, +3.079e-006
226.0, +3.063e-006
225.0, +3.050e-006
224.0, +3.030e-006
223.0, +3.012e-006
222.0, +2.991e-006
221.0, +2.971e-006
220.0, +2.955e-006
219.0, +2.934e-006
218.0, +2.917e-006
217.0, +2.907e-006
216.0, +2.890e-006
215.0, +2.877e-006
214.0, +2.863e-006
213.0, +2.848e-006
212.0, +2.835e-006
211.0, +2.818e-006
210.0, +2.803e-006
209.0, +2.788e-006
208.0, +2.768e-006
207.0, +2.749e-006
206.0, +2.731e-006
205.0, +2.716e-006
204.0, +2.705e-006
203.0, +2.686e-006
202.0, +2.672e-006
201.0, +2.663e-006
200.0, +2.645e-006
199.0, +2.632e-006
198.0, +2.613e-006
197.0, +2.593e-006
196.0, +2.579e-006
195.0, +2.562e-006
194.0, +2.546e-006
193.0, +2.536e-006
192.0, +2.522e-006
191.0, +2.512e-006
190.0, +2.502e-006
189.0, +2.492e-006
188.0, +2.484e-006
187.0, +2.470e-006
186.0, +2.461e-006
185.0, +2.450e-006
184.0, +2.434e-006
183.0, +2.422e-006
182.0, +2.410e-006
181.0, +2.397e-006
180.0, +2.387e-006
179.0, +2.366e-006
178.0, +2.350e-006
177.0, +2.339e-006
176.0, +2.322e-006
175.0, +2.308e-006
174.0, +2.293e-006
173.0, +2.278e-006
172.0, +2.271e-006
171.0, +2.258e-006
170.0, +2.248e-006
169.0, +2.236e-006
168.0, +2.216e-006
167.0, +2.200e-006
166.0, +2.185e-006
165.0, +2.171e-006
164.0, +2.162e-006
163.0, +2.144e-006
162.0, +2.132e-006
161.0, +2.124e-006
160.0, +2.111e-006
159.0, +2.103e-006
158.0, +2.090e-006
157.0, +2.078e-006
156.0, +2.071e-006
155.0, +2.058e-006
154.0, +2.046e-006
153.0, +2.035e-006
152.0, +2.015e-006
151.0, +2.002e-006
150.0, +1.987e-006
149.0, +1.973e-006
148.0, +1.961e-006
147.0, +1.946e-006
146.0, +1.934e-006
145.0, +1.927e-006
144.0, +1.914e-006
143.0, +1.904e-006
142.0, +1.891e-006
141.0, +1.880e-006
140.0, +1.873e-006
139.0, +1.858e-006
138.0, +1.844e-006
137.0, +1.831e-006
136.0, +1.811e-006
135.0, +1.797e-006
134.0, +1.783e-006
133.0, +1.768e-006
132.0, +1.761e-006
131.0, +1.746e-006
130.0, +1.737e-006
129.0, +1.732e-006
128.0, +1.720e-006
127.0, +1.712e-006
126.0, +1.698e-006
125.0, +1.686e-006
124.0, +1.679e-006
123.0, +1.661e-006
122.0, +1.648e-006
121.0, +1.633e-006
120.0, +1.614e-006
119.0, +1.600e-006
118.0, +1.586e-006
117.0, +1.569e-006
116.0, +1.563e-006
115.0, +1.548e-006
114.0, +1.540e-006
113.0, +1.533e-006
112.0, +1.520e-006
111.0, +1.511e-006
110.0, +1.500e-006
109.0, +1.489e-006
108.0, +1.482e-006
107.0, +1.467e-006
106.0, +1.454e-006
105.0, +1.440e-006
104.0, +1.423e-006
103.0, +1.409e-006
102.0, +1.394e-006
101.0, +1.380e-006
100.0, +1.369e-006
99.0, +1.354e-006
98.0, +1.346e-006
97.0, +1.338e-006
96.0, +1.326e-006
95.0, +1.316e-006
94.0, +1.302e-006
93.0, +1.293e-006
92.0, +1.286e-006
91.0, +1.273e-006
90.0, +1.260e-006
89.0, +1.252e-006
88.0, +1.235e-006
87.0, +1.222e-006
86.0, +1.208e-006
85.0, +1.194e-006
84.0, +1.185e-006
83.0, +1.170e-006
82.0, +1.156e-006
81.0, +1.148e-006
80.0, +1.136e-006
79.0, +1.128e-006
78.0, +1.115e-006
77.0, +1.103e-006
76.0, +1.096e-006
75.0, +1.080e-006
74.0, +1.070e-006
73.0, +1.059e-006
72.0, +1.038e-006
71.0, +1.025e-006
70.0, +1.010e-006
69.0, +9.957e-007
68.0, +9.905e-007
67.0, +9.731e-007
66.0, +9.622e-007
65.0, +9.548e-007
64.0, +9.426e-007
63.0, +9.356e-007
62.0, +9.247e-007
61.0, +9.147e-007
60.0, +9.072e-007
59.0, +8.968e-007
58.0, +8.889e-007
57.0, +8.798e-007
56.0, +8.615e-007
55.0, +8.514e-007
54.0, +8.336e-007
53.0, +8.201e-007
52.0, +8.087e-007
51.0, +7.891e-007
50.0, +7.782e-007
49.0, +7.686e-007
48.0, +7.538e-007
47.0, +7.468e-007
46.0, +7.381e-007
45.0, +7.289e-007
44.0, +7.263e-007
43.0, +7.159e-007
42.0, +7.089e-007
41.0, +7.010e-007
40.0, +6.823e-007
39.0, +6.688e-007
38.0, +6.500e-007
37.0, +6.322e-007
36.0, +6.182e-007
35.0, +6.016e-007
34.0, +5.872e-007
33.0, +5.794e-007
32.0, +5.668e-007
31.0, +5.602e-007
30.0, +5.524e-007
29.0, +5.454e-007
28.0, +5.384e-007
27.0, +5.266e-007
26.0, +5.184e-007
25.0, +5.110e-007
24.0, +4.953e-007
23.0, +4.826e-007
22.0, +4.634e-007
21.0, +4.469e-007
20.0, +4.338e-007
19.0, +4.198e-007
18.0, +4.059e-007
17.0, +3.980e-007
16.0, +3.828e-007
15.0, +3.749e-007
14.0, +3.662e-007
13.0, +3.584e-007
12.0, +3.510e-007
11.0, +3.374e-007
10.0, +3.261e-007
9.0, +3.191e-007
8.0, +3.034e-007
7.0, +2.934e-007
6.0, +2.790e-007
5.0, +2.607e-007
4.0, +2.463e-007
3.0, +2.271e-007
2.0, +2.066e-007
1.0, +1.936e-007
0.0, +1.757e-007
-1.0, +1.622e-007
-2.0, +1.530e-007
-3.0, +1.460e-007
-4.0, +1.434e-007
-5.0, +1.360e-007
-6.0, +1.295e-007
-7.0, +1.225e-007
-8.0, +1.051e-007
-9.0, +9.461e-008
-10.0, +7.891e-008
-11.0, +6.234e-008
-12.0, +4.839e-008
-13.0, +3.401e-008
-14.0, +2.006e-008
-15.0, +1.264e-008
-16.0, -3.922e-009
-17.0, -1.439e-008
-18.0, -2.528e-008
-19.0, -3.226e-008
-20.0, -3.924e-008
-21.0, -5.275e-008
-22.0, -6.060e-008
-23.0, -6.845e-008
-24.0, -8.240e-008
-25.0, -9.068e-008
-26.0, -1.046e-007
-27.0, -1.208e-007
-28.0, -1.299e-007
-29.0, -1.460e-007
-30.0, -1.600e-007
-31.0, -1.692e-007
-32.0, -1.879e-007
-33.0, -2.010e-007
-34.0, -2.127e-007
-35.0, -2.250e-007
-36.0, -2.319e-007
-37.0, -2.459e-007
-38.0, -2.585e-007
-39.0, -2.659e-007
-40.0, -2.795e-007
-41.0, -2.890e-007
-42.0, -3.030e-007
-43.0, -3.165e-007
-44.0, -3.239e-007
-45.0, -3.392e-007
-46.0, -3.523e-007
-47.0, -3.645e-007
-48.0, -3.819e-007
-49.0, -3.959e-007
-50.0, -4.102e-007
-51.0, -4.238e-007
-52.0, -4.303e-007
-53.0, -4.456e-007
-54.0, -4.547e-007
-55.0, -4.639e-007
-56.0, -4.830e-007
-57.0, -4.966e-007
-58.0, -5.162e-007
-59.0, -5.358e-007
-60.0, -5.498e-007
-61.0, -5.663e-007
-62.0, -5.820e-007
-63.0, -5.899e-007
-64.0, -6.042e-007
-65.0, -6.125e-007
-66.0, -6.212e-007
-67.0, -6.291e-007
-68.0, -6.383e-007
-69.0, -6.513e-007
-70.0, -6.592e-007
-71.0, -6.709e-007
-72.0, -6.849e-007
-73.0, -6.984e-007
-74.0, -7.124e-007
-75.0, -7.233e-007
-76.0, -7.289e-007
-77.0, -7.499e-007
-78.0, -7.647e-007
-79.0, -7.786e-007
-80.0, -7.965e-007
-81.0, -8.113e-007
-82.0, -8.305e-007
-83.0, -8.497e-007
-84.0, -8.567e-007
-85.0, -8.719e-007
-86.0, -8.859e-007
-87.0, -9.020e-007
-88.0, -9.229e-007
-89.0, -9.378e-007
-90.0, -9.556e-007
-91.0, -9.744e-007
-92.0, -9.883e-007
-93.0, -1.004e-006
-94.0, -1.012e-006
-95.0, -1.021e-006
-96.0, -1.038e-006
-97.0, -1.049e-006
-98.0, -1.064e-006
-99.0, -1.078e-006
-100.0, -1.090e-006
-101.0, -1.111e-006
-102.0, -1.128e-006
-103.0, -1.143e-006
-104.0, -1.164e-006
-105.0, -1.179e-006
-106.0, -1.193e-006
-107.0, -1.209e-006
-108.0, -1.222e-006
-109.0, -1.239e-006
-110.0, -1.253e-006
-111.0, -1.271e-006
-112.0, -1.292e-006
-113.0, -1.313e-006
-114.0, -1.333e-006
-115.0, -1.353e-006
-116.0, -1.370e-006
-117.0, -1.388e-006
-118.0, -1.397e-006
-119.0, -1.409e-006
-120.0, -1.428e-006
-121.0, -1.445e-006
-122.0, -1.461e-006
-123.0, -1.477e-006
-124.0, -1.497e-006
-125.0, -1.524e-006
-126.0, -1.545e-006
-127.0, -1.562e-006
-128.0, -1.585e-006
-129.0, -1.604e-006
-130.0, -1.622e-006
-131.0, -1.642e-006
-132.0, -1.658e-006
-133.0, -1.679e-006
-134.0, -1.700e-006
-135.0, -1.721e-006
-136.0, -1.745e-006
-137.0, -1.766e-006
-138.0, -1.788e-006
-139.0, -1.809e-006
-140.0, -1.829e-006
-141.0, -1.854e-006
-142.0, -1.873e-006
-143.0, -1.896e-006
-144.0, -1.923e-006
-145.0, -1.945e-006
-146.0, -1.972e-006
-147.0, -1.994e-006
-148.0, -2.014e-006
-149.0, -2.045e-006
-150.0, -2.070e-006
-151.0, -2.096e-006
-152.0, -2.125e-006
-153.0, -2.148e-006
-154.0, -2.176e-006
-155.0, -2.202e-006
-156.0, -2.224e-006
-157.0, -2.252e-006
-158.0, -2.277e-006
-159.0, -2.304e-006
-160.0, -2.336e-006
-161.0, -2.362e-006
-162.0, -2.394e-006
-163.0, -2.425e-006
-164.0, -2.453e-006
-165.0, -2.485e-006
-166.0, -2.513e-006
-167.0, -2.541e-006
-168.0, -2.576e-006
-169.0, -2.605e-006
-170.0, -2.636e-006
-171.0, -2.669e-006
-172.0, -2.696e-006
-173.0, -2.730e-006
-174.0, -2.759e-006
-175.0, -2.789e-006
-176.0, -2.827e-006
-177.0, -2.859e-006
-178.0, -2.889e-006
-179.0, -2.917e-006
-180.0, -2.947e-006
-181.0, -2.982e-006
-182.0, -3.010e-006
-183.0, -3.040e-006
-184.0, -3.073e-006
-185.0, -3.103e-006
-186.0, -3.141e-006
-187.0, -3.177e-006
-188.0, -3.212e-006
-189.0, -3.254e-006
-190.0, -3.284e-006
-191.0, -3.315e-006
-192.0, -3.354e-006
-193.0, -3.386e-006
-194.0, -3.421e-006
-195.0, -3.456e-006
-196.0, -3.484e-006
-197.0, -3.522e-006
-198.0, -3.559e-006
-199.0, -3.595e-006
-200.0, -3.636e-006
-201.0, -3.668e-006
-202.0, -3.703e-006
-203.0, -3.740e-006
-204.0, -3.772e-006
-205.0, -3.811e-006
-206.0, -3.846e-006
-207.0, -3.879e-006
-208.0, -3.918e-006
-209.0, -3.952e-006
-210.0, -3.991e-006
-211.0, -4.030e-006
-212.0, -4.060e-006
-213.0, -4.095e-006
-214.0, -4.126e-006
-215.0, -4.156e-006
-216.0, -4.197e-006
-217.0, -4.231e-006
-218.0, -4.261e-006
-219.0, -4.295e-006
-220.0, -4.324e-006
-221.0, -4.366e-006
-222.0, -4.401e-006
-223.0, -4.432e-006
-224.0, -4.466e-006
-225.0, -4.500e-006
-226.0, -4.535e-006
-227.0, -4.575e-006
-228.0, -4.604e-006
-229.0, -4.639e-006
-230.0, -4.667e-006
-231.0, -4.697e-006
-232.0, -4.738e-006
-233.0, -4.772e-006
-234.0, -4.803e-006
-235.0, -4.837e-006
-236.0, -4.866e-006
-237.0, -4.904e-006
-238.0, -4.937e-006
-239.0, -4.964e-006
-240.0, -4.998e-006
-241.0, -5.030e-006
-242.0, -5.064e-006
-243.0, -5.098e-006
-244.0, -5.128e-006
-245.0, -5.164e-006
-246.0, -5.197e-006
-247.0, -5.227e-006
-248.0, -5.260e-006
-249.0, -5.290e-006
-250.0, -5.325e-006
-251.0, -5.360e-006
-252.0, -5.391e-006
-253.0, -5.424e-006
-254.0, -5.455e-006
-255.0, -5.487e-006
-256.0, -5.527e-006
-257.0, -5.562e-006
-258.0, -5.597e-006
-259.0, -5.629e-006
-260.0, -5.662e-006
-261.0, -5.701e-006
-262.0, -5.736e-006
-263.0, -5.766e-006
-264.0, -5.800e-006
-265.0, -5.828e-006
-266.0, -5.863e-006
-267.0, -5.897e-006
-268.0, -5.930e-006
-269.0, -5.966e-006
-270.0, -6.000e-006
-271.0, -6.029e-006
-272.0, -6.068e-006
-273.0, -6.101e-006
-274.0, -6.137e-006
-275.0, -6.166e-006
-276.0, -6.197e-006
-277.0, -6.227e-006
-278.0, -6.261e-006
-279.0, -6.291e-006
-280.0, -6.327e-006
-281.0, -6.356e-006
-282.0, -6.391e-006
-283.0, -6.419e-006
-284.0, -6.450e-006
-285.0, -6.485e-006
-286.0, -6.514e-006
-287.0, -6.542e-006
-288.0, -6.576e-006
-289.0, -6.604e-006
-290.0, -6.634e-006
-291.0, -6.664e-006
-292.0, -6.687e-006
-293.0, -6.722e-006
-294.0, -6.751e-006
-295.0, -6.777e-006
-296.0, -6.805e-006
-297.0, -6.832e-006
-298.0, -6.859e-006
-299.0, -6.885e-006
-300.0, -6.902e-006
-301.0, -6.923e-006
-302.0, -6.941e-006
-303.0, -6.966e-006
-304.0, -6.994e-006
-305.0, -7.016e-006
-306.0, -7.040e-006
-307.0, -7.064e-006
-308.0, -7.084e-006
-309.0, -7.112e-006
-310.0, -7.129e-006
-311.0, -7.149e-006
-312.0, -7.175e-006
-313.0, -7.193e-006
-314.0, -7.215e-006
-315.0, -7.235e-006
-316.0, -7.247e-006
-317.0, -7.263e-006
-318.0, -7.272e-006
-319.0, -7.281e-006
-320.0, -7.298e-006
-321.0, -7.305e-006
-322.0, -7.319e-006
-323.0, -7.329e-006
-324.0, -7.338e-006
-325.0, -7.353e-006
-326.0, -7.361e-006
-327.0, -7.369e-006
-328.0, -7.384e-006
-329.0, -7.390e-006
-330.0, -7.401e-006
-331.0, -7.410e-006
-332.0, -7.415e-006
-333.0, -7.427e-006
-334.0, -7.429e-006
-335.0, -7.432e-006
-336.0, -7.440e-006
-337.0, -7.444e-006
-338.0, -7.449e-006
-339.0, -7.452e-006
-340.0, -7.450e-006
-341.0, -7.456e-006
-342.0, -7.455e-006
-343.0, -7.453e-006
-344.0, -7.455e-006
-345.0, -7.453e-006
-346.0, -7.455e-006
-347.0, -7.453e-006
-348.0, -7.446e-006
-349.0, -7.449e-006
-350.0, -7.445e-006
-351.0, -7.438e-006
-352.0, -7.440e-006
-353.0, -7.433e-006
-354.0, -7.433e-006
-355.0, -7.431e-006
-356.0, -7.421e-006
-357.0, -7.420e-006
-358.0, -7.413e-006
-359.0, -7.401e-006
-360.0, -7.399e-006
-361.0, -7.390e-006
-362.0, -7.384e-006
-363.0, -7.378e-006
-364.0, -7.365e-006
-365.0, -7.359e-006
-366.0, -7.350e-006
-367.0, -7.339e-006
-368.0, -7.334e-006
-369.0, -7.321e-006
-370.0, -7.312e-006
-371.0, -7.305e-006
-372.0, -7.298e-006
-373.0, -7.293e-006
-374.0, -7.285e-006
-375.0, -7.277e-006
-376.0, -7.274e-006
-377.0, -7.267e-006
-378.0, -7.260e-006
-379.0, -7.253e-006
-380.0, -7.244e-006
-381.0, -7.238e-006
-382.0, -7.226e-006
-383.0, -7.212e-006
-384.0, -7.207e-006
-385.0, -7.193e-006
-386.0, -7.179e-006
-387.0, -7.166e-006
-388.0, -7.145e-006
-389.0, -7.134e-006
-390.0, -7.121e-006
-391.0, -7.106e-006
-392.0, -7.099e-006
-393.0, -7.091e-006
-394.0, -7.084e-006
-395.0, -7.073e-006
-396.0, -7.058e-006
-397.0, -7.048e-006
-398.0, -7.034e-006
-399.0, -7.019e-006
-400.0, -7.007e-006
-401.0, -6.990e-006
-402.0, -6.982e-006
-403.0, -6.973e-006
-404.0, -6.963e-006
-405.0, -6.956e-006
-406.0, -6.942e-006
-407.0, -6.930e-006
-408.0, -6.924e-006
-409.0, -6.915e-006
-410.0, -6.908e-006
-411.0, -6.900e-006
-412.0, -6.887e-006
-413.0, -6.884e-006
-414.0, -6.876e-006
-415.0, -6.864e-006
-416.0, -6.856e-006
-417.0, -6.845e-006
-418.0, -6.832e-006
-419.0, -6.822e-006
-420.0, -6.803e-006
-421.0, -6.792e-006
-422.0, -6.778e-006
-423.0, -6.763e-006
-424.0, -6.753e-006
-425.0, -6.738e-006
-426.0, -6.727e-006
-427.0, -6.720e-006
-428.0, -6.711e-006
-429.0, -6.704e-006
-430.0, -6.692e-006
-431.0, -6.679e-006
-432.0, -6.675e-006
-433.0, -6.664e-006
-434.0, -6.650e-006
-435.0, -6.636e-006
-436.0, -6.618e-006
-437.0, -6.611e-006
-438.0, -6.597e-006
-439.0, -6.580e-006
-440.0, -6.574e-006
-441.0, -6.564e-006
-442.0, -6.555e-006
-443.0, -6.545e-006
-444.0, -6.531e-006
-445.0, -6.524e-006
-446.0, -6.517e-006
-447.0, -6.506e-006
-448.0, -6.502e-006
-449.0, -6.490e-006
-450.0, -6.484e-006
-451.0, -6.477e-006
-452.0, -6.469e-006
-453.0, -6.462e-006
-454.0, -6.450e-006
-455.0, -6.437e-006
-456.0, -6.434e-006
-457.0, -6.426e-006
-458.0, -6.418e-006
-459.0, -6.404e-006
-460.0, -6.390e-006
-461.0, -6.382e-006
-462.0, -6.369e-006
-463.0, -6.351e-006
-464.0, -6.345e-006
-465.0, -6.332e-006
-466.0, -6.325e-006
-467.0, -6.318e-006
-468.0, -6.311e-006
-469.0, -6.309e-006
-470.0, -6.305e-006
-471.0, -6.296e-006
-472.0, -6.294e-006
-473.0, -6.287e-006
-474.0, -6.281e-006
-475.0, -6.273e-006
-476.0, -6.261e-006
-477.0, -6.257e-006
-478.0, -6.246e-006
-479.0, -6.233e-006
-480.0, -6.228e-006
-481.0, -6.219e-006
-482.0, -6.212e-006
-483.0, -6.202e-006
-484.0, -6.189e-006
-485.0, -6.182e-006
-486.0, -6.174e-006
-487.0, -6.165e-006
-488.0, -6.160e-006
-489.0, -6.148e-006
-490.0, -6.142e-006
-491.0, -6.135e-006
-492.0, -6.128e-006
-493.0, -6.123e-006
-494.0, -6.116e-006
-495.0, -6.109e-006
-496.0, -6.107e-006
-497.0, -6.106e-006
-498.0, -6.105e-006
-499.0, -6.101e-006
-500.0, -6.096e-006
-501.0, -6.094e-006
-502.0, -6.087e-006
-503.0, -6.081e-006
-504.0, -6.077e-006
-505.0, -6.071e-006
-506.0, -6.067e-006
-507.0, -6.065e-006
-508.0, -6.058e-006
-509.0, -6.058e-006
-510.0, -6.053e-006
-511.0, -6.049e-006
-512.0, -6.047e-006
-513.0, -6.039e-006
-514.0, -6.031e-006
-515.0, -6.018e-006
-516.0, -6.005e-006
-517.0, -6.000e-006
-518.0, -5.988e-006
-519.0, -5.976e-006
-520.0, -5.975e-006
-521.0, -5.968e-006
-522.0, -5.968e-006
-523.0, -5.966e-006
-524.0, -5.960e-006
-525.0, -5.960e-006
-526.0, -5.953e-006
-527.0, -5.942e-006
-528.0, -5.942e-006
-529.0, -5.935e-006
-530.0, -5.930e-006
-531.0, -5.925e-006
-532.0, -5.918e-006
-533.0, -5.918e-006
-534.0, -5.917e-006
-535.0, -5.912e-006
-536.0, -5.913e-006
-537.0, -5.913e-006
-538.0, -5.913e-006
-539.0, -5.910e-006
-540.0, -5.910e-006
-541.0, -5.910e-006
-542.0, -5.909e-006
-543.0, -5.907e-006
-544.0, -5.906e-006
-545.0, -5.900e-006
-546.0, -5.900e-006
-547.0, -5.894e-006
-548.0, -5.887e-006
-549.0, -5.886e-006
-550.0, -5.879e-006
-551.0, -5.873e-006
-552.0, -5.877e-006
-553.0, -5.872e-006
-554.0, -5.872e-006
-555.0, -5.872e-006
-556.0, -5.867e-006
-557.0, -5.866e-006
-558.0, -5.829e-006
-559.0, -5.809e-006
-560.0, -5.793e-006
*
Segment = 2
Positive
Number of Data Points = 810
#
-559.0, -5.625e-006
-558.0, -5.343e-006
-557.0, -5.192e-006
-556.0, -5.069e-006
-555.0, -4.933e-006
-554.0, -4.830e-006
-553.0, -4.746e-006
-552.0, -4.679e-006
-551.0, -4.620e-006
-550.0, -4.562e-006
-549.0, -4.507e-006
-548.0, -4.456e-006
-547.0, -4.407e-006
-546.0, -4.364e-006
-545.0, -4.315e-006
-544.0, -4.270e-006
-543.0, -4.231e-006
-542.0, -4.193e-006
-541.0, -4.155e-006
-540.0, -4.117e-006
-539.0, -4.076e-006
-538.0, -4.046e-006
-537.0, -4.006e-006
-536.0, -3.970e-006
-535.0, -3.935e-006
-534.0, -3.895e-006
-533.0, -3.860e-006
-532.0, -3.833e-006
-531.0, -3.798e-006
-530.0, -3.775e-006
-529.0, -3.745e-006
-528.0, -3.714e-006
-527.0, -3.686e-006
-526.0, -3.657e-006
-525.0, -3.629e-006
-524.0, -3.601e-006
-523.0, -3.566e-006
-522.0, -3.540e-006
-521.0, -3.511e-006
-520.0, -3.487e-006
-519.0, -3.459e-006
-518.0, -3.429e-006
-517.0, -3.406e-006
-516.0, -3.385e-006
-515.0, -3.358e-006
-514.0, -3.337e-006
-513.0, -3.310e-006
-512.0, -3.288e-006
-511.0, -3.263e-006
-510.0, -3.232e-006
-509.0, -3.208e-006
-508.0, -3.179e-006
-507.0, -3.151e-006
-506.0, -3.132e-006
-505.0, -3.104e-006
-504.0, -3.083e-006
-503.0, -3.062e-006
-502.0, -3.037e-006
-501.0, -3.023e-006
-500.0, -3.005e-006
-499.0, -2.983e-006
-498.0, -2.969e-006
-497.0, -2.945e-006
-496.0, -2.927e-006
-495.0, -2.906e-006
-494.0, -2.878e-006
-493.0, -2.855e-006
-492.0, -2.835e-006
-491.0, -2.808e-006
-490.0, -2.791e-006
-489.0, -2.770e-006
-488.0, -2.753e-006
-487.0, -2.738e-006
-486.0, -2.715e-006
-485.0, -2.694e-006
-484.0, -2.673e-006
-483.0, -2.652e-006
-482.0, -2.634e-006
-481.0, -2.613e-006
-480.0, -2.594e-006
-479.0, -2.581e-006
-478.0, -2.560e-006
-477.0, -2.544e-006
-476.0, -2.524e-006
-475.0, -2.502e-006
-474.0, -2.484e-006
-473.0, -2.462e-006
-472.0, -2.442e-006
-471.0, -2.429e-006
-470.0, -2.406e-006
-469.0, -2.391e-006
-468.0, -2.373e-006
-467.0, -2.351e-006
-466.0, -2.337e-006
-465.0, -2.316e-006
-464.0, -2.296e-006
-463.0, -2.281e-006
-462.0, -2.260e-006
-461.0, -2.245e-006
-460.0, -2.233e-006
-459.0, -2.215e-006
-458.0, -2.202e-006
-457.0, -2.187e-006
-456.0, -2.176e-006
-455.0, -2.164e-006
-454.0, -2.143e-006
-453.0, -2.122e-006
-452.0, -2.105e-006
-451.0, -2.087e-006
-450.0, -2.066e-006
-449.0, -2.044e-006
-448.0, -2.028e-006
-447.0, -2.019e-006
-446.0, -2.002e-006
-445.0, -1.988e-006
-444.0, -1.971e-006
-443.0, -1.955e-006
-442.0, -1.942e-006
-441.0, -1.921e-006
-440.0, -1.903e-006
-439.0, -1.889e-006
-438.0, -1.869e-006
-437.0, -1.855e-006
-436.0, -1.843e-006
-435.0, -1.826e-006
-434.0, -1.814e-006
-433.0, -1.800e-006
-432.0, -1.787e-006
-431.0, -1.778e-006
-430.0, -1.762e-006
-429.0, -1.747e-006
-428.0, -1.729e-006
-427.0, -1.712e-006
-426.0, -1.698e-006
-425.0, -1.677e-006
-424.0, -1.658e-006
-423.0, -1.647e-006
-422.0, -1.627e-006
-421.0, -1.618e-006
-420.0, -1.606e-006
-419.0, -1.589e-006
-418.0, -1.580e-006
-417.0, -1.565e-006
-416.0, -1.550e-006
-415.0, -1.539e-006
-414.0, -1.517e-006
-413.0, -1.502e-006
-412.0, -1.485e-006
-411.0, -1.467e-006
-410.0, -1.454e-006
-409.0, -1.439e-006
-408.0, -1.428e-006
-407.0, -1.419e-006
-406.0, -1.405e-006
-405.0, -1.397e-006
-404.0, -1.389e-006
-403.0, -1.376e-006
-402.0, -1.364e-006
-401.0, -1.343e-006
-400.0, -1.328e-006
-399.0, -1.314e-006
-398.0, -1.293e-006
-397.0, -1.275e-006
-396.0, -1.260e-006
-395.0, -1.246e-006
-394.0, -1.239e-006
-393.0, -1.226e-006
-392.0, -1.213e-006
-391.0, -1.206e-006
-390.0, -1.189e-006
-389.0, -1.176e-006
-388.0, -1.163e-006
-387.0, -1.145e-006
-386.0, -1.131e-006
-385.0, -1.116e-006
-384.0, -1.101e-006
-383.0, -1.090e-006
-382.0, -1.075e-006
-381.0, -1.062e-006
-380.0, -1.051e-006
-379.0, -1.038e-006
-378.0, -1.031e-006
-377.0, -1.018e-006
-376.0, -1.009e-006
-375.0, -1.001e-006
-374.0, -9.848e-007
-373.0, -9.722e-007
-372.0, -9.604e-007
-371.0, -9.399e-007
-370.0, -9.264e-007
-369.0, -9.086e-007
-368.0, -8.916e-007
-367.0, -8.793e-007
-366.0, -8.623e-007
-365.0, -8.501e-007
-364.0, -8.427e-007
-363.0, -8.275e-007
-362.0, -8.187e-007
-361.0, -8.026e-007
-360.0, -7.891e-007
-359.0, -7.773e-007
-358.0, -7.599e-007
-357.0, -7.455e-007
-356.0, -7.329e-007
-355.0, -7.159e-007
-354.0, -7.084e-007
-353.0, -6.941e-007
-352.0, -6.805e-007
-351.0, -6.696e-007
-350.0, -6.539e-007
-349.0, -6.461e-007
-348.0, -6.343e-007
-347.0, -6.204e-007
-346.0, -6.134e-007
-345.0, -6.029e-007
-344.0, -5.942e-007
-343.0, -5.833e-007
-342.0, -5.624e-007
-341.0, -5.480e-007
-340.0, -5.336e-007
-339.0, -5.153e-007
-338.0, -4.983e-007
-337.0, -4.796e-007
-336.0, -4.660e-007
-335.0, -4.582e-007
-334.0, -4.425e-007
-333.0, -4.290e-007
-332.0, -4.168e-007
-331.0, -4.020e-007
-330.0, -3.880e-007
-329.0, -3.697e-007
-328.0, -3.536e-007
-327.0, -3.414e-007
-326.0, -3.213e-007
-325.0, -3.065e-007
-324.0, -2.925e-007
-323.0, -2.786e-007
-322.0, -2.690e-007
-321.0, -2.537e-007
-320.0, -2.402e-007
-319.0, -2.324e-007
-318.0, -2.149e-007
-317.0, -2.023e-007
-316.0, -1.875e-007
-315.0, -1.665e-007
-314.0, -1.504e-007
-313.0, -1.312e-007
-312.0, -1.107e-007
-311.0, -9.679e-008
-310.0, -7.891e-008
-309.0, -6.452e-008
-308.0, -5.057e-008
-307.0, -3.662e-008
-306.0, -2.747e-008
-305.0, -1.352e-008
-304.0, +8.701e-010
-303.0, +1.918e-008
-302.0, +4.403e-008
-301.0, +6.016e-008
-300.0, +8.109e-008
-299.0, +1.033e-007
-298.0, +1.177e-007
-297.0, +1.382e-007
-296.0, +1.522e-007
-295.0, +1.617e-007
-294.0, +1.857e-007
-293.0, +2.066e-007
-292.0, +2.263e-007
-291.0, +2.511e-007
-290.0, +2.716e-007
-289.0, +2.934e-007
-288.0, +3.148e-007
-287.0, +3.305e-007
-286.0, +3.470e-007
-285.0, +3.614e-007
-284.0, +3.793e-007
-283.0, +4.007e-007
-282.0, +4.207e-007
-281.0, +4.473e-007
-280.0, +4.682e-007
-279.0, +4.870e-007
-278.0, +5.144e-007
-277.0, +5.345e-007
-276.0, +5.498e-007
-275.0, +5.737e-007
-274.0, +5.942e-007
-273.0, +6.208e-007
-272.0, +6.478e-007
-271.0, +6.688e-007
-270.0, +6.971e-007
-269.0, +7.237e-007
-268.0, +7.464e-007
-267.0, +7.712e-007
-266.0, +7.904e-007
-265.0, +8.153e-007
-264.0, +8.418e-007
-263.0, +8.623e-007
-262.0, +8.902e-007
-261.0, +9.129e-007
-260.0, +9.303e-007
-259.0, +9.552e-007
-258.0, +9.796e-007
-257.0, +1.008e-006
-256.0, +1.035e-006
-255.0, +1.056e-006
-254.0, +1.086e-006
-253.0, +1.113e-006
-252.0, +1.140e-006
-251.0, +1.168e-006
-250.0, +1.191e-006
-249.0, +1.218e-006
-248.0, +1.246e-006
-247.0, +1.268e-006
-246.0, +1.298e-006
-245.0, +1.322e-006
-244.0, +1.347e-006
-243.0, +1.378e-006
-242.0, +1.406e-006
-241.0, +1.434e-006
-240.0, +1.464e-006
-239.0, +1.490e-006
-238.0, +1.525e-006
-237.0, +1.556e-006
-236.0, +1.584e-006
-235.0, +1.613e-006
-234.0, +1.641e-006
-233.0, +1.672e-006
-232.0, +1.700e-006
-231.0, +1.727e-006
-230.0, +1.760e-006
-229.0, +1.791e-006
-228.0, +1.819e-006
-227.0, +1.854e-006
-226.0, +1.882e-006
-225.0, +1.921e-006
-224.0, +1.952e-006
-223.0, +1.981e-006
-222.0, +2.012e-006
-221.0, +2.047e-006
-220.0, +2.075e-006
-219.0, +2.114e-006
-218.0, +2.144e-006
-217.0, +2.179e-006
-216.0, +2.208e-006
-215.0, +2.242e-006
-214.0, +2.279e-006
-213.0, +2.319e-006
-212.0, +2.351e-006
-211.0, +2.386e-006
-210.0, +2.414e-006
-209.0, +2.450e-006
-208.0, +2.477e-006
-207.0, +2.510e-006
-206.0, +2.546e-006
-205.0, +2.581e-006
-204.0, +2.615e-006
-203.0, +2.658e-006
-202.0, +2.693e-006
-201.0, +2.737e-006
-200.0, +2.772e-006
-199.0, +2.804e-006
-198.0, +2.842e-006
-197.0, +2.878e-006
-196.0, +2.912e-006
-195.0, +2.952e-006
-194.0, +2.983e-006
-193.0, +3.020e-006
-192.0, +3.058e-006
-191.0, +3.096e-006
-190.0, +3.138e-006
-189.0, +3.173e-006
-188.0, +3.208e-006
-187.0, +3.248e-006
-186.0, +3.286e-006
-185.0, +3.328e-006
-184.0, +3.363e-006
-183.0, +3.398e-006
-182.0, +3.442e-006
-181.0, +3.482e-006
-180.0, +3.523e-006
-179.0, +3.561e-006
-178.0, +3.594e-006
-177.0, +3.636e-006
-176.0, +3.676e-006
-175.0, +3.713e-006
-174.0, +3.751e-006
-173.0, +3.788e-006
-172.0, +3.828e-006
-171.0, +3.871e-006
-170.0, +3.907e-006
-169.0, +3.944e-006
-168.0, +3.980e-006
-167.0, +4.014e-006
-166.0, +4.057e-006
-165.0, +4.094e-006
-164.0, +4.129e-006
-163.0, +4.169e-006
-162.0, +4.207e-006
-161.0, +4.251e-006
-160.0, +4.292e-006
-159.0, +4.326e-006
-158.0, +4.366e-006
-157.0, +4.402e-006
-156.0, +4.437e-006
-155.0, +4.479e-006
-154.0, +4.513e-006
-153.0, +4.553e-006
-152.0, +4.588e-006
-151.0, +4.623e-006
-150.0, +4.667e-006
-149.0, +4.708e-006
-148.0, +4.741e-006
-147.0, +4.776e-006
-146.0, +4.806e-006
-145.0, +4.848e-006
-144.0, +4.884e-006
-143.0, +4.916e-006
-142.0, +4.953e-006
-141.0, +4.988e-006
-140.0, +5.026e-006
-139.0, +5.070e-006
-138.0, +5.103e-006
-137.0, +5.139e-006
-136.0, +5.174e-006
-135.0, +5.203e-006
-134.0, +5.245e-006
-133.0, +5.277e-006
-132.0, +5.310e-006
-131.0, +5.344e-006
-130.0, +5.382e-006
-129.0, +5.418e-006
-128.0, +5.455e-006
-127.0, +5.484e-006
-126.0, +5.520e-006
-125.0, +5.550e-006
-124.0, +5.580e-006
-123.0, +5.608e-006
-122.0, +5.639e-006
-121.0, +5.671e-006
-120.0, +5.703e-006
-119.0, +5.730e-006
-118.0, +5.767e-006
-117.0, +5.799e-006
-116.0, +5.829e-006
-115.0, +5.860e-006
-114.0, +5.886e-006
-113.0, +5.914e-006
-112.0, +5.942e-006
-111.0, +5.966e-006
-110.0, +5.995e-006
-109.0, +6.021e-006
-108.0, +6.049e-006
-107.0, +6.080e-006
-106.0, +6.107e-006
-105.0, +6.136e-006
-104.0, +6.159e-006
-103.0, +6.182e-006
-102.0, +6.206e-006
-101.0, +6.223e-006
-100.0, +6.247e-006
-99.0, +6.273e-006
-98.0, +6.298e-006
-97.0, +6.325e-006
-96.0, +6.346e-006
-95.0, +6.369e-006
-94.0, +6.396e-006
-93.0, +6.411e-006
-92.0, +6.432e-006
-91.0, +6.454e-006
-90.0, +6.475e-006
-89.0, +6.502e-006
-88.0, +6.524e-006
-87.0, +6.543e-006
-86.0, +6.570e-006
-85.0, +6.587e-006
-84.0, +6.601e-006
-83.0, +6.620e-006
-82.0, +6.631e-006
-81.0, +6.651e-006
-80.0, +6.672e-006
-79.0, +6.686e-006
-78.0, +6.708e-006
-77.0, +6.727e-006
-76.0, +6.742e-006
-75.0, +6.761e-006
-74.0, +6.769e-006
-73.0, +6.781e-006
-72.0, +6.793e-006
-71.0, +6.800e-006
-70.0, +6.814e-006
-69.0, +6.821e-006
-68.0, +6.831e-006
-67.0, +6.847e-006
-66.0, +6.856e-006
-65.0, +6.872e-006
-64.0, +6.886e-006
-63.0, +6.896e-006
-62.0, +6.915e-006
-61.0, +6.926e-006
-60.0, +6.935e-006
-59.0, +6.948e-006
-58.0, +6.955e-006
-57.0, +6.963e-006
-56.0, +6.970e-006
-55.0, +6.972e-006
-54.0, +6.980e-006
-53.0, +6.982e-006
-52.0, +6.985e-006
-51.0, +6.989e-006
-50.0, +6.992e-006
-49.0, +6.998e-006
-48.0, +7.003e-006
-47.0, +7.006e-006
-46.0, +7.016e-006
-45.0, +7.020e-006
-44.0, +7.024e-006
-43.0, +7.030e-006
-42.0, +7.031e-006
-41.0, +7.037e-006
-40.0, +7.039e-006
-39.0, +7.039e-006
-38.0, +7.046e-006
-37.0, +7.048e-006
-36.0, +7.048e-006
-35.0, +7.053e-006
-34.0, +7.051e-006
-33.0, +7.058e-006
-32.0, +7.059e-006
-31.0, +7.056e-006
-30.0, +7.062e-006
-29.0, +7.064e-006
-28.0, +7.064e-006
-27.0, +7.067e-006
-26.0, +7.062e-006
-25.0, +7.062e-006
-24.0, +7.060e-006
-23.0, +7.055e-006
-22.0, +7.058e-006
-21.0, +7.054e-006
-20.0, +7.051e-006
-19.0, +7.053e-006
-18.0, +7.049e-006
-17.0, +7.050e-006
-16.0, +7.047e-006
-15.0, +7.040e-006
-14.0, +7.042e-006
-13.0, +7.039e-006
-12.0, +7.036e-006
-11.0, +7.037e-006
-10.0, +7.033e-006
-9.0, +7.033e-006
-8.0, +7.030e-006
-7.0, +7.023e-006
-6.0, +7.024e-006
-5.0, +7.019e-006
-4.0, +7.014e-006
-3.0, +7.012e-006
-2.0, +7.012e-006
-1.0, +7.015e-006
0.0, +7.017e-006
1.0, +7.015e-006
2.0, +7.020e-006
3.0, +7.019e-006
4.0, +7.016e-006
5.0, +7.010e-006
6.0, +7.002e-006
7.0, +6.996e-006
8.0, +6.991e-006
9.0, +6.984e-006
10.0, +6.983e-006
11.0, +6.983e-006
12.0, +6.981e-006
13.0, +6.981e-006
14.0, +6.979e-006
15.0, +6.979e-006
16.0, +6.976e-006
17.0, +6.969e-006
18.0, +6.968e-006
19.0, +6.963e-006
20.0, +6.957e-006
21.0, +6.953e-006
22.0, +6.946e-006
23.0, +6.943e-006
24.0, +6.942e-006
25.0, +6.936e-006
26.0, +6.935e-006
27.0, +6.933e-006
28.0, +6.928e-006
29.0, +6.926e-006
30.0, +6.919e-006
31.0, +6.918e-006
32.0, +6.912e-006
33.0, +6.905e-006
34.0, +6.904e-006
35.0, +6.895e-006
36.0, +6.889e-006
37.0, +6.887e-006
38.0, +6.875e-006
39.0, +6.873e-006
40.0, +6.866e-006
41.0, +6.854e-006
42.0, +6.858e-006
43.0, +6.853e-006
44.0, +6.847e-006
45.0, +6.848e-006
46.0, +6.842e-006
47.0, +6.841e-006
48.0, +6.841e-006
49.0, +6.836e-006
50.0, +6.837e-006
51.0, +6.837e-006
52.0, +6.835e-006
53.0, +6.835e-006
54.0, +6.834e-006
55.0, +6.834e-006
56.0, +6.832e-006
57.0, +6.829e-006
58.0, +6.829e-006
59.0, +6.823e-006
60.0, +6.820e-006
61.0, +6.819e-006
62.0, +6.813e-006
63.0, +6.812e-006
64.0, +6.808e-006
65.0, +6.803e-006
66.0, +6.808e-006
67.0, +6.807e-006
68.0, +6.804e-006
69.0, +6.806e-006
70.0, +6.802e-006
71.0, +6.804e-006
72.0, +6.801e-006
73.0, +6.795e-006
74.0, +6.795e-006
75.0, +6.794e-006
76.0, +6.790e-006
77.0, +6.791e-006
78.0, +6.789e-006
79.0, +6.791e-006
80.0, +6.790e-006
81.0, +6.788e-006
82.0, +6.792e-006
83.0, +6.792e-006
84.0, +6.791e-006
85.0, +6.792e-006
86.0, +6.791e-006
87.0, +6.792e-006
88.0, +6.792e-006
89.0, +6.787e-006
90.0, +6.789e-006
91.0, +6.789e-006
92.0, +6.788e-006
93.0, +6.789e-006
94.0, +6.788e-006
95.0, +6.788e-006
96.0, +6.788e-006
97.0, +6.786e-006
98.0, +6.789e-006
99.0, +6.789e-006
100.0, +6.788e-006
101.0, +6.789e-006
102.0, +6.789e-006
103.0, +6.790e-006
104.0, +6.789e-006
105.0, +6.786e-006
106.0, +6.789e-006
107.0, +6.789e-006
108.0, +6.788e-006
109.0, +6.788e-006
110.0, +6.788e-006
111.0, +6.788e-006
112.0, +6.788e-006
113.0, +6.786e-006
114.0, +6.788e-006
115.0, +6.788e-006
116.0, +6.787e-006
117.0, +6.789e-006
118.0, +6.789e-006
119.0, +6.789e-006
120.0, +6.788e-006
121.0, +6.787e-006
122.0, +6.791e-006
123.0, +6.790e-006
124.0, +6.788e-006
125.0, +6.790e-006
126.0, +6.790e-006
127.0, +6.792e-006
128.0, +6.793e-006
129.0, +6.789e-006
130.0, +6.794e-006
131.0, +6.794e-006
132.0, +6.793e-006
133.0, +6.797e-006
134.0, +6.794e-006
135.0, +6.797e-006
136.0, +6.796e-006
137.0, +6.792e-006
138.0, +6.798e-006
139.0, +6.798e-006
140.0, +6.795e-006
141.0, +6.799e-006
142.0, +6.797e-006
143.0, +6.799e-006
144.0, +6.799e-006
145.0, +6.796e-006
146.0, +6.803e-006
147.0, +6.804e-006
148.0, +6.805e-006
149.0, +6.807e-006
150.0, +6.805e-006
151.0, +6.812e-006
152.0, +6.812e-006
153.0, +6.809e-006
154.0, +6.815e-006
155.0, +6.813e-006
156.0, +6.816e-006
157.0, +6.822e-006
158.0, +6.822e-006
159.0, +6.826e-006
160.0, +6.828e-006
161.0, +6.827e-006
162.0, +6.831e-006
163.0, +6.832e-006
164.0, +6.832e-006
165.0, +6.833e-006
166.0, +6.833e-006
167.0, +6.833e-006
168.0, +6.834e-006
169.0, +6.833e-006
170.0, +6.837e-006
171.0, +6.837e-006
172.0, +6.836e-006
173.0, +6.838e-006
174.0, +6.838e-006
175.0, +6.840e-006
176.0, +6.841e-006
177.0, +6.838e-006
178.0, +6.845e-006
179.0, +6.846e-006
180.0, +6.846e-006
181.0, +6.852e-006
182.0, +6.852e-006
183.0, +6.859e-006
184.0, +6.859e-006
185.0, +6.856e-006
186.0, +6.866e-006
187.0, +6.873e-006
188.0, +6.876e-006
189.0, +6.885e-006
190.0, +6.884e-006
191.0, +6.893e-006
192.0, +6.897e-006
193.0, +6.897e-006
194.0, +6.905e-006
195.0, +6.907e-006
196.0, +6.910e-006
197.0, +6.915e-006
198.0, +6.917e-006
199.0, +6.924e-006
200.0, +6.927e-006
201.0, +6.926e-006
202.0, +6.934e-006
203.0, +6.934e-006
204.0, +6.937e-006
205.0, +6.943e-006
206.0, +6.942e-006
207.0, +6.948e-006
208.0, +6.951e-006
209.0, +6.949e-006
210.0, +6.956e-006
211.0, +6.961e-006
212.0, +6.964e-006
213.0, +6.970e-006
214.0, +6.970e-006
215.0, +6.974e-006
216.0, +6.978e-006
217.0, +6.978e-006
218.0, +6.981e-006
219.0, +6.981e-006
220.0, +6.981e-006
221.0, +6.982e-006
222.0, +6.982e-006
223.0, +6.986e-006
224.0, +6.988e-006
225.0, +6.988e-006
226.0, +6.996e-006
227.0, +6.998e-006
228.0, +7.003e-006
229.0, +7.012e-006
230.0, +7.015e-006
231.0, +7.022e-006
232.0, +7.027e-006
233.0, +7.027e-006
234.0, +7.038e-006
235.0, +7.041e-006
236.0, +7.045e-006
237.0, +7.052e-006
238.0, +7.057e-006
239.0, +7.064e-006
240.0, +7.070e-006
241.0, +7.072e-006
242.0, +7.084e-006
243.0, +7.087e-006
244.0, +7.093e-006
245.0, +7.100e-006
246.0, +7.104e-006
247.0, +7.113e-006
248.0, +7.115e-006
249.0, +7.124e-006
250.0, +7.128e-006
*
**
