# Supplementary material for: DFT and CV data of 4-phenyl-substituted dichloro(bis{2-[1-(phenyl)-1H-1,2,3-triazol-4-yl-κN3]pyridine-κN})iron(II) coordination compounds
Source: Data Brief. 2018 Oct 27;21:1458–71. doi: 10.1016/j.dib.2018.10.085 (PMC6234228; doi:10.1016/j.dib.2018.10.085)
Supplement: Supplementary file 4 — Supplementary material. [file mmc4.zip › Fe_CV_raw_data/FeL5-2/300FC.TXT]

Date: 31-Mar-2017
Time: 12:59:11
Label: 
Cyclic Voltammetry

Exp. Conditions:
Init E (mV) = 250
High E (mV) = 250
Low E (mV) = -560
Init P/N = N
V (mV/sec) = 300
Number of Segments = 2
Sample Interval (mV) = 1
Quiet Time (sec) = 2
Sensitivity (A/V) = 1E-5

2 Sets of Data
Total Number of Data Points = 1620
##
Potential (mV), Current (A)

Segment = 1
Negative
Number of Data Points = 810
#
249.0, +1.091e-005
248.0, +1.078e-005
247.0, +1.068e-005
246.0, +1.060e-005
245.0, +1.052e-005
244.0, +1.046e-005
243.0, +1.039e-005
242.0, +1.035e-005
241.0, +1.030e-005
240.0, +1.025e-005
239.0, +1.022e-005
238.0, +1.017e-005
237.0, +1.014e-005
236.0, +1.010e-005
235.0, +1.005e-005
234.0, +1.001e-005
233.0, +9.981e-006
232.0, +9.941e-006
231.0, +9.906e-006
230.0, +9.866e-006
229.0, +9.832e-006
228.0, +9.803e-006
227.0, +9.767e-006
226.0, +9.734e-006
225.0, +9.698e-006
224.0, +9.657e-006
223.0, +9.622e-006
222.0, +9.586e-006
221.0, +9.550e-006
220.0, +9.517e-006
219.0, +9.477e-006
218.0, +9.441e-006
217.0, +9.408e-006
216.0, +9.365e-006
215.0, +9.326e-006
214.0, +9.284e-006
213.0, +9.243e-006
212.0, +9.209e-006
211.0, +9.170e-006
210.0, +9.132e-006
209.0, +9.096e-006
208.0, +9.056e-006
207.0, +9.018e-006
206.0, +8.975e-006
205.0, +8.927e-006
204.0, +8.883e-006
203.0, +8.834e-006
202.0, +8.793e-006
201.0, +8.752e-006
200.0, +8.701e-006
199.0, +8.655e-006
198.0, +8.608e-006
197.0, +8.559e-006
196.0, +8.510e-006
195.0, +8.456e-006
194.0, +8.403e-006
193.0, +8.347e-006
192.0, +8.290e-006
191.0, +8.234e-006
190.0, +8.178e-006
189.0, +8.121e-006
188.0, +8.065e-006
187.0, +8.000e-006
186.0, +7.942e-006
185.0, +7.880e-006
184.0, +7.812e-006
183.0, +7.748e-006
182.0, +7.679e-006
181.0, +7.604e-006
180.0, +7.536e-006
179.0, +7.456e-006
178.0, +7.384e-006
177.0, +7.312e-006
176.0, +7.228e-006
175.0, +7.147e-006
174.0, +7.061e-006
173.0, +6.973e-006
172.0, +6.889e-006
171.0, +6.793e-006
170.0, +6.699e-006
169.0, +6.604e-006
168.0, +6.499e-006
167.0, +6.399e-006
166.0, +6.298e-006
165.0, +6.196e-006
164.0, +6.093e-006
163.0, +5.978e-006
162.0, +5.865e-006
161.0, +5.752e-006
160.0, +5.631e-006
159.0, +5.510e-006
158.0, +5.382e-006
157.0, +5.249e-006
156.0, +5.118e-006
155.0, +4.980e-006
154.0, +4.845e-006
153.0, +4.706e-006
152.0, +4.552e-006
151.0, +4.404e-006
150.0, +4.250e-006
149.0, +4.096e-006
148.0, +3.942e-006
147.0, +3.775e-006
146.0, +3.609e-006
145.0, +3.442e-006
144.0, +3.261e-006
143.0, +3.082e-006
142.0, +2.900e-006
141.0, +2.713e-006
140.0, +2.526e-006
139.0, +2.330e-006
138.0, +2.132e-006
137.0, +1.935e-006
136.0, +1.732e-006
135.0, +1.528e-006
134.0, +1.318e-006
133.0, +1.102e-006
132.0, +8.837e-007
131.0, +6.596e-007
130.0, +4.364e-007
129.0, +2.145e-007
128.0, -2.049e-008
127.0, -2.577e-007
126.0, -4.987e-007
125.0, -7.368e-007
124.0, -9.779e-007
123.0, -1.226e-006
122.0, -1.477e-006
121.0, -1.731e-006
120.0, -1.993e-006
119.0, -2.249e-006
118.0, -2.512e-006
117.0, -2.771e-006
116.0, -3.031e-006
115.0, -3.304e-006
114.0, -3.572e-006
113.0, -3.840e-006
112.0, -4.111e-006
111.0, -4.377e-006
110.0, -4.651e-006
109.0, -4.927e-006
108.0, -5.201e-006
107.0, -5.479e-006
106.0, -5.747e-006
105.0, -6.020e-006
104.0, -6.299e-006
103.0, -6.571e-006
102.0, -6.848e-006
101.0, -7.118e-006
100.0, -7.382e-006
99.0, -7.651e-006
98.0, -7.915e-006
97.0, -8.179e-006
96.0, -8.449e-006
95.0, -8.707e-006
94.0, -8.963e-006
93.0, -9.217e-006
92.0, -9.469e-006
91.0, -9.720e-006
90.0, -9.967e-006
89.0, -1.021e-005
88.0, -1.045e-005
87.0, -1.068e-005
86.0, -1.090e-005
85.0, -1.113e-005
84.0, -1.134e-005
83.0, -1.156e-005
82.0, -1.176e-005
81.0, -1.195e-005
80.0, -1.215e-005
79.0, -1.233e-005
78.0, -1.252e-005
77.0, -1.269e-005
76.0, -1.286e-005
75.0, -1.302e-005
74.0, -1.317e-005
73.0, -1.331e-005
72.0, -1.347e-005
71.0, -1.359e-005
70.0, -1.372e-005
69.0, -1.383e-005
68.0, -1.394e-005
67.0, -1.404e-005
66.0, -1.414e-005
65.0, -1.422e-005
64.0, -1.430e-005
63.0, -1.437e-005
62.0, -1.444e-005
61.0, -1.450e-005
60.0, -1.455e-005
59.0, -1.460e-005
58.0, -1.463e-005
57.0, -1.465e-005
56.0, -1.468e-005
55.0, -1.469e-005
54.0, -1.470e-005
53.0, -1.470e-005
52.0, -1.469e-005
51.0, -1.468e-005
50.0, -1.466e-005
49.0, -1.463e-005
48.0, -1.460e-005
47.0, -1.456e-005
46.0, -1.451e-005
45.0, -1.446e-005
44.0, -1.441e-005
43.0, -1.436e-005
42.0, -1.430e-005
41.0, -1.423e-005
40.0, -1.416e-005
39.0, -1.409e-005
38.0, -1.402e-005
37.0, -1.394e-005
36.0, -1.385e-005
35.0, -1.377e-005
34.0, -1.368e-005
33.0, -1.358e-005
32.0, -1.349e-005
31.0, -1.339e-005
30.0, -1.329e-005
29.0, -1.320e-005
28.0, -1.309e-005
27.0, -1.299e-005
26.0, -1.289e-005
25.0, -1.278e-005
24.0, -1.268e-005
23.0, -1.258e-005
22.0, -1.248e-005
21.0, -1.237e-005
20.0, -1.226e-005
19.0, -1.216e-005
18.0, -1.206e-005
17.0, -1.195e-005
16.0, -1.184e-005
15.0, -1.173e-005
14.0, -1.163e-005
13.0, -1.152e-005
12.0, -1.141e-005
11.0, -1.131e-005
10.0, -1.121e-005
9.0, -1.110e-005
8.0, -1.101e-005
7.0, -1.091e-005
6.0, -1.081e-005
5.0, -1.071e-005
4.0, -1.061e-005
3.0, -1.051e-005
2.0, -1.043e-005
1.0, -1.034e-005
0.0, -1.025e-005
-1.0, -1.016e-005
-2.0, -1.008e-005
-3.0, -9.987e-006
-4.0, -9.897e-006
-5.0, -9.803e-006
-6.0, -9.708e-006
-7.0, -9.612e-006
-8.0, -9.528e-006
-9.0, -9.438e-006
-10.0, -9.354e-006
-11.0, -9.271e-006
-12.0, -9.184e-006
-13.0, -9.107e-006
-14.0, -9.028e-006
-15.0, -8.945e-006
-16.0, -8.868e-006
-17.0, -8.792e-006
-18.0, -8.715e-006
-19.0, -8.644e-006
-20.0, -8.567e-006
-21.0, -8.496e-006
-22.0, -8.426e-006
-23.0, -8.357e-006
-24.0, -8.292e-006
-25.0, -8.224e-006
-26.0, -8.156e-006
-27.0, -8.088e-006
-28.0, -8.020e-006
-29.0, -7.962e-006
-30.0, -7.899e-006
-31.0, -7.837e-006
-32.0, -7.781e-006
-33.0, -7.718e-006
-34.0, -7.661e-006
-35.0, -7.606e-006
-36.0, -7.546e-006
-37.0, -7.490e-006
-38.0, -7.435e-006
-39.0, -7.377e-006
-40.0, -7.331e-006
-41.0, -7.277e-006
-42.0, -7.227e-006
-43.0, -7.172e-006
-44.0, -7.120e-006
-45.0, -7.071e-006
-46.0, -7.022e-006
-47.0, -6.970e-006
-48.0, -6.932e-006
-49.0, -6.883e-006
-50.0, -6.840e-006
-51.0, -6.796e-006
-52.0, -6.747e-006
-53.0, -6.705e-006
-54.0, -6.659e-006
-55.0, -6.612e-006
-56.0, -6.577e-006
-57.0, -6.537e-006
-58.0, -6.499e-006
-59.0, -6.461e-006
-60.0, -6.420e-006
-61.0, -6.388e-006
-62.0, -6.350e-006
-63.0, -6.308e-006
-64.0, -6.274e-006
-65.0, -6.235e-006
-66.0, -6.203e-006
-67.0, -6.168e-006
-68.0, -6.134e-006
-69.0, -6.104e-006
-70.0, -6.070e-006
-71.0, -6.032e-006
-72.0, -6.004e-006
-73.0, -5.970e-006
-74.0, -5.942e-006
-75.0, -5.906e-006
-76.0, -5.869e-006
-77.0, -5.841e-006
-78.0, -5.813e-006
-79.0, -5.784e-006
-80.0, -5.761e-006
-81.0, -5.733e-006
-82.0, -5.708e-006
-83.0, -5.680e-006
-84.0, -5.651e-006
-85.0, -5.628e-006
-86.0, -5.600e-006
-87.0, -5.572e-006
-88.0, -5.549e-006
-89.0, -5.520e-006
-90.0, -5.499e-006
-91.0, -5.472e-006
-92.0, -5.444e-006
-93.0, -5.423e-006
-94.0, -5.397e-006
-95.0, -5.372e-006
-96.0, -5.357e-006
-97.0, -5.336e-006
-98.0, -5.322e-006
-99.0, -5.302e-006
-100.0, -5.275e-006
-101.0, -5.255e-006
-102.0, -5.232e-006
-103.0, -5.206e-006
-104.0, -5.189e-006
-105.0, -5.167e-006
-106.0, -5.151e-006
-107.0, -5.137e-006
-108.0, -5.120e-006
-109.0, -5.109e-006
-110.0, -5.093e-006
-111.0, -5.072e-006
-112.0, -5.057e-006
-113.0, -5.039e-006
-114.0, -5.025e-006
-115.0, -5.007e-006
-116.0, -4.986e-006
-117.0, -4.973e-006
-118.0, -4.961e-006
-119.0, -4.947e-006
-120.0, -4.940e-006
-121.0, -4.926e-006
-122.0, -4.918e-006
-123.0, -4.909e-006
-124.0, -4.895e-006
-125.0, -4.887e-006
-126.0, -4.873e-006
-127.0, -4.858e-006
-128.0, -4.849e-006
-129.0, -4.835e-006
-130.0, -4.822e-006
-131.0, -4.813e-006
-132.0, -4.796e-006
-133.0, -4.790e-006
-134.0, -4.778e-006
-135.0, -4.766e-006
-136.0, -4.761e-006
-137.0, -4.754e-006
-138.0, -4.749e-006
-139.0, -4.746e-006
-140.0, -4.739e-006
-141.0, -4.739e-006
-142.0, -4.733e-006
-143.0, -4.728e-006
-144.0, -4.728e-006
-145.0, -4.721e-006
-146.0, -4.715e-006
-147.0, -4.711e-006
-148.0, -4.704e-006
-149.0, -4.703e-006
-150.0, -4.698e-006
-151.0, -4.692e-006
-152.0, -4.694e-006
-153.0, -4.694e-006
-154.0, -4.694e-006
-155.0, -4.694e-006
-156.0, -4.693e-006
-157.0, -4.695e-006
-158.0, -4.695e-006
-159.0, -4.693e-006
-160.0, -4.697e-006
-161.0, -4.697e-006
-162.0, -4.698e-006
-163.0, -4.699e-006
-164.0, -4.697e-006
-165.0, -4.703e-006
-166.0, -4.706e-006
-167.0, -4.708e-006
-168.0, -4.715e-006
-169.0, -4.721e-006
-170.0, -4.727e-006
-171.0, -4.734e-006
-172.0, -4.735e-006
-173.0, -4.741e-006
-174.0, -4.742e-006
-175.0, -4.748e-006
-176.0, -4.756e-006
-177.0, -4.762e-006
-178.0, -4.769e-006
-179.0, -4.779e-006
-180.0, -4.788e-006
-181.0, -4.807e-006
-182.0, -4.817e-006
-183.0, -4.830e-006
-184.0, -4.848e-006
-185.0, -4.861e-006
-186.0, -4.880e-006
-187.0, -4.896e-006
-188.0, -4.905e-006
-189.0, -4.919e-006
-190.0, -4.928e-006
-191.0, -4.938e-006
-192.0, -4.957e-006
-193.0, -4.970e-006
-194.0, -4.985e-006
-195.0, -5.000e-006
-196.0, -5.019e-006
-197.0, -5.045e-006
-198.0, -5.066e-006
-199.0, -5.082e-006
-200.0, -5.103e-006
-201.0, -5.123e-006
-202.0, -5.148e-006
-203.0, -5.174e-006
-204.0, -5.195e-006
-205.0, -5.221e-006
-206.0, -5.248e-006
-207.0, -5.270e-006
-208.0, -5.297e-006
-209.0, -5.319e-006
-210.0, -5.342e-006
-211.0, -5.364e-006
-212.0, -5.386e-006
-213.0, -5.415e-006
-214.0, -5.443e-006
-215.0, -5.470e-006
-216.0, -5.504e-006
-217.0, -5.532e-006
-218.0, -5.566e-006
-219.0, -5.594e-006
-220.0, -5.621e-006
-221.0, -5.654e-006
-222.0, -5.684e-006
-223.0, -5.712e-006
-224.0, -5.749e-006
-225.0, -5.777e-006
-226.0, -5.812e-006
-227.0, -5.842e-006
-228.0, -5.872e-006
-229.0, -5.913e-006
-230.0, -5.949e-006
-231.0, -5.980e-006
-232.0, -6.019e-006
-233.0, -6.053e-006
-234.0, -6.092e-006
-235.0, -6.132e-006
-236.0, -6.161e-006
-237.0, -6.195e-006
-238.0, -6.227e-006
-239.0, -6.261e-006
-240.0, -6.303e-006
-241.0, -6.338e-006
-242.0, -6.376e-006
-243.0, -6.412e-006
-244.0, -6.447e-006
-245.0, -6.488e-006
-246.0, -6.526e-006
-247.0, -6.562e-006
-248.0, -6.602e-006
-249.0, -6.638e-006
-250.0, -6.683e-006
-251.0, -6.725e-006
-252.0, -6.766e-006
-253.0, -6.808e-006
-254.0, -6.843e-006
-255.0, -6.879e-006
-256.0, -6.925e-006
-257.0, -6.961e-006
-258.0, -7.001e-006
-259.0, -7.038e-006
-260.0, -7.077e-006
-261.0, -7.122e-006
-262.0, -7.164e-006
-263.0, -7.200e-006
-264.0, -7.241e-006
-265.0, -7.278e-006
-266.0, -7.317e-006
-267.0, -7.355e-006
-268.0, -7.387e-006
-269.0, -7.428e-006
-270.0, -7.471e-006
-271.0, -7.508e-006
-272.0, -7.551e-006
-273.0, -7.587e-006
-274.0, -7.624e-006
-275.0, -7.666e-006
-276.0, -7.702e-006
-277.0, -7.738e-006
-278.0, -7.771e-006
-279.0, -7.805e-006
-280.0, -7.850e-006
-281.0, -7.891e-006
-282.0, -7.932e-006
-283.0, -7.969e-006
-284.0, -8.003e-006
-285.0, -8.046e-006
-286.0, -8.085e-006
-287.0, -8.121e-006
-288.0, -8.160e-006
-289.0, -8.194e-006
-290.0, -8.234e-006
-291.0, -8.275e-006
-292.0, -8.311e-006
-293.0, -8.349e-006
-294.0, -8.381e-006
-295.0, -8.415e-006
-296.0, -8.456e-006
-297.0, -8.491e-006
-298.0, -8.527e-006
-299.0, -8.560e-006
-300.0, -8.595e-006
-301.0, -8.639e-006
-302.0, -8.676e-006
-303.0, -8.709e-006
-304.0, -8.746e-006
-305.0, -8.776e-006
-306.0, -8.811e-006
-307.0, -8.845e-006
-308.0, -8.875e-006
-309.0, -8.909e-006
-310.0, -8.940e-006
-311.0, -8.971e-006
-312.0, -9.011e-006
-313.0, -9.045e-006
-314.0, -9.080e-006
-315.0, -9.108e-006
-316.0, -9.137e-006
-317.0, -9.165e-006
-318.0, -9.194e-006
-319.0, -9.215e-006
-320.0, -9.244e-006
-321.0, -9.265e-006
-322.0, -9.293e-006
-323.0, -9.320e-006
-324.0, -9.347e-006
-325.0, -9.375e-006
-326.0, -9.402e-006
-327.0, -9.422e-006
-328.0, -9.454e-006
-329.0, -9.479e-006
-330.0, -9.501e-006
-331.0, -9.524e-006
-332.0, -9.545e-006
-333.0, -9.568e-006
-334.0, -9.589e-006
-335.0, -9.605e-006
-336.0, -9.627e-006
-337.0, -9.643e-006
-338.0, -9.661e-006
-339.0, -9.677e-006
-340.0, -9.691e-006
-341.0, -9.712e-006
-342.0, -9.729e-006
-343.0, -9.744e-006
-344.0, -9.762e-006
-345.0, -9.777e-006
-346.0, -9.790e-006
-347.0, -9.804e-006
-348.0, -9.811e-006
-349.0, -9.824e-006
-350.0, -9.831e-006
-351.0, -9.838e-006
-352.0, -9.850e-006
-353.0, -9.858e-006
-354.0, -9.872e-006
-355.0, -9.884e-006
-356.0, -9.890e-006
-357.0, -9.903e-006
-358.0, -9.911e-006
-359.0, -9.919e-006
-360.0, -9.932e-006
-361.0, -9.938e-006
-362.0, -9.946e-006
-363.0, -9.952e-006
-364.0, -9.954e-006
-365.0, -9.960e-006
-366.0, -9.961e-006
-367.0, -9.961e-006
-368.0, -9.964e-006
-369.0, -9.963e-006
-370.0, -9.964e-006
-371.0, -9.963e-006
-372.0, -9.963e-006
-373.0, -9.963e-006
-374.0, -9.960e-006
-375.0, -9.957e-006
-376.0, -9.957e-006
-377.0, -9.950e-006
-378.0, -9.947e-006
-379.0, -9.939e-006
-380.0, -9.925e-006
-381.0, -9.919e-006
-382.0, -9.907e-006
-383.0, -9.894e-006
-384.0, -9.892e-006
-385.0, -9.882e-006
-386.0, -9.875e-006
-387.0, -9.868e-006
-388.0, -9.855e-006
-389.0, -9.849e-006
-390.0, -9.842e-006
-391.0, -9.831e-006
-392.0, -9.824e-006
-393.0, -9.816e-006
-394.0, -9.811e-006
-395.0, -9.804e-006
-396.0, -9.794e-006
-397.0, -9.787e-006
-398.0, -9.773e-006
-399.0, -9.759e-006
-400.0, -9.747e-006
-401.0, -9.732e-006
-402.0, -9.718e-006
-403.0, -9.706e-006
-404.0, -9.686e-006
-405.0, -9.675e-006
-406.0, -9.661e-006
-407.0, -9.647e-006
-408.0, -9.641e-006
-409.0, -9.631e-006
-410.0, -9.620e-006
-411.0, -9.612e-006
-412.0, -9.602e-006
-413.0, -9.595e-006
-414.0, -9.581e-006
-415.0, -9.565e-006
-416.0, -9.551e-006
-417.0, -9.533e-006
-418.0, -9.515e-006
-419.0, -9.494e-006
-420.0, -9.474e-006
-421.0, -9.460e-006
-422.0, -9.442e-006
-423.0, -9.423e-006
-424.0, -9.412e-006
-425.0, -9.396e-006
-426.0, -9.382e-006
-427.0, -9.366e-006
-428.0, -9.345e-006
-429.0, -9.330e-006
-430.0, -9.309e-006
-431.0, -9.286e-006
-432.0, -9.274e-006
-433.0, -9.259e-006
-434.0, -9.245e-006
-435.0, -9.231e-006
-436.0, -9.217e-006
-437.0, -9.209e-006
-438.0, -9.196e-006
-439.0, -9.178e-006
-440.0, -9.164e-006
-441.0, -9.142e-006
-442.0, -9.122e-006
-443.0, -9.101e-006
-444.0, -9.080e-006
-445.0, -9.065e-006
-446.0, -9.047e-006
-447.0, -9.028e-006
-448.0, -9.016e-006
-449.0, -9.001e-006
-450.0, -8.987e-006
-451.0, -8.966e-006
-452.0, -8.944e-006
-453.0, -8.929e-006
-454.0, -8.909e-006
-455.0, -8.888e-006
-456.0, -8.874e-006
-457.0, -8.857e-006
-458.0, -8.844e-006
-459.0, -8.830e-006
-460.0, -8.813e-006
-461.0, -8.803e-006
-462.0, -8.785e-006
-463.0, -8.764e-006
-464.0, -8.748e-006
-465.0, -8.726e-006
-466.0, -8.705e-006
-467.0, -8.687e-006
-468.0, -8.670e-006
-469.0, -8.660e-006
-470.0, -8.646e-006
-471.0, -8.626e-006
-472.0, -8.617e-006
-473.0, -8.602e-006
-474.0, -8.588e-006
-475.0, -8.567e-006
-476.0, -8.544e-006
-477.0, -8.529e-006
-478.0, -8.513e-006
-479.0, -8.494e-006
-480.0, -8.481e-006
-481.0, -8.466e-006
-482.0, -8.453e-006
-483.0, -8.441e-006
-484.0, -8.429e-006
-485.0, -8.422e-006
-486.0, -8.407e-006
-487.0, -8.391e-006
-488.0, -8.376e-006
-489.0, -8.361e-006
-490.0, -8.342e-006
-491.0, -8.321e-006
-492.0, -8.300e-006
-493.0, -8.287e-006
-494.0, -8.274e-006
-495.0, -8.258e-006
-496.0, -8.250e-006
-497.0, -8.239e-006
-498.0, -8.228e-006
-499.0, -8.214e-006
-500.0, -8.197e-006
-501.0, -8.184e-006
-502.0, -8.167e-006
-503.0, -8.149e-006
-504.0, -8.138e-006
-505.0, -8.122e-006
-506.0, -8.108e-006
-507.0, -8.097e-006
-508.0, -8.082e-006
-509.0, -8.075e-006
-510.0, -8.064e-006
-511.0, -8.049e-006
-512.0, -8.044e-006
-513.0, -8.035e-006
-514.0, -8.027e-006
-515.0, -8.014e-006
-516.0, -7.999e-006
-517.0, -7.989e-006
-518.0, -7.975e-006
-519.0, -7.958e-006
-520.0, -7.945e-006
-521.0, -7.927e-006
-522.0, -7.915e-006
-523.0, -7.902e-006
-524.0, -7.888e-006
-525.0, -7.881e-006
-526.0, -7.872e-006
-527.0, -7.861e-006
-528.0, -7.857e-006
-529.0, -7.849e-006
-530.0, -7.842e-006
-531.0, -7.831e-006
-532.0, -7.817e-006
-533.0, -7.809e-006
-534.0, -7.800e-006
-535.0, -7.785e-006
-536.0, -7.777e-006
-537.0, -7.763e-006
-538.0, -7.752e-006
-539.0, -7.744e-006
-540.0, -7.729e-006
-541.0, -7.721e-006
-542.0, -7.708e-006
-543.0, -7.696e-006
-544.0, -7.690e-006
-545.0, -7.682e-006
-546.0, -7.677e-006
-547.0, -7.672e-006
-548.0, -7.659e-006
-549.0, -7.656e-006
-550.0, -7.649e-006
-551.0, -7.640e-006
-552.0, -7.636e-006
-553.0, -7.629e-006
-554.0, -7.624e-006
-555.0, -7.616e-006
-556.0, -7.603e-006
-557.0, -7.595e-006
-558.0, -7.550e-006
-559.0, -7.521e-006
-560.0, -7.486e-006
*
Segment = 2
Positive
Number of Data Points = 810
#
-559.0, -7.321e-006
-558.0, -7.047e-006
-557.0, -6.886e-006
-556.0, -6.763e-006
-555.0, -6.616e-006
-554.0, -6.514e-006
-553.0, -6.420e-006
-552.0, -6.341e-006
-551.0, -6.278e-006
-550.0, -6.212e-006
-549.0, -6.149e-006
-548.0, -6.091e-006
-547.0, -6.033e-006
-546.0, -5.986e-006
-545.0, -5.933e-006
-544.0, -5.879e-006
-543.0, -5.832e-006
-542.0, -5.785e-006
-541.0, -5.742e-006
-540.0, -5.696e-006
-539.0, -5.646e-006
-538.0, -5.610e-006
-537.0, -5.568e-006
-536.0, -5.525e-006
-535.0, -5.483e-006
-534.0, -5.441e-006
-533.0, -5.405e-006
-532.0, -5.371e-006
-531.0, -5.327e-006
-530.0, -5.291e-006
-529.0, -5.252e-006
-528.0, -5.221e-006
-527.0, -5.187e-006
-526.0, -5.146e-006
-525.0, -5.107e-006
-524.0, -5.071e-006
-523.0, -5.035e-006
-522.0, -5.006e-006
-521.0, -4.971e-006
-520.0, -4.942e-006
-519.0, -4.911e-006
-518.0, -4.874e-006
-517.0, -4.843e-006
-516.0, -4.815e-006
-515.0, -4.782e-006
-514.0, -4.754e-006
-513.0, -4.718e-006
-512.0, -4.688e-006
-511.0, -4.660e-006
-510.0, -4.630e-006
-509.0, -4.602e-006
-508.0, -4.574e-006
-507.0, -4.543e-006
-506.0, -4.515e-006
-505.0, -4.485e-006
-504.0, -4.457e-006
-503.0, -4.431e-006
-502.0, -4.397e-006
-501.0, -4.369e-006
-500.0, -4.337e-006
-499.0, -4.306e-006
-498.0, -4.281e-006
-497.0, -4.253e-006
-496.0, -4.225e-006
-495.0, -4.203e-006
-494.0, -4.174e-006
-493.0, -4.153e-006
-492.0, -4.130e-006
-491.0, -4.103e-006
-490.0, -4.082e-006
-489.0, -4.054e-006
-488.0, -4.027e-006
-487.0, -4.005e-006
-486.0, -3.970e-006
-485.0, -3.943e-006
-484.0, -3.921e-006
-483.0, -3.892e-006
-482.0, -3.871e-006
-481.0, -3.842e-006
-480.0, -3.817e-006
-479.0, -3.801e-006
-478.0, -3.779e-006
-477.0, -3.759e-006
-476.0, -3.739e-006
-475.0, -3.711e-006
-474.0, -3.690e-006
-473.0, -3.662e-006
-472.0, -3.636e-006
-471.0, -3.615e-006
-470.0, -3.585e-006
-469.0, -3.560e-006
-468.0, -3.540e-006
-467.0, -3.516e-006
-466.0, -3.497e-006
-465.0, -3.472e-006
-464.0, -3.445e-006
-463.0, -3.426e-006
-462.0, -3.403e-006
-461.0, -3.382e-006
-460.0, -3.364e-006
-459.0, -3.342e-006
-458.0, -3.324e-006
-457.0, -3.302e-006
-456.0, -3.281e-006
-455.0, -3.260e-006
-454.0, -3.237e-006
-453.0, -3.215e-006
-452.0, -3.191e-006
-451.0, -3.163e-006
-450.0, -3.143e-006
-449.0, -3.120e-006
-448.0, -3.102e-006
-447.0, -3.081e-006
-446.0, -3.054e-006
-445.0, -3.036e-006
-444.0, -3.022e-006
-443.0, -3.005e-006
-442.0, -2.987e-006
-441.0, -2.969e-006
-440.0, -2.955e-006
-439.0, -2.939e-006
-438.0, -2.915e-006
-437.0, -2.894e-006
-436.0, -2.870e-006
-435.0, -2.849e-006
-434.0, -2.828e-006
-433.0, -2.802e-006
-432.0, -2.783e-006
-431.0, -2.770e-006
-430.0, -2.747e-006
-429.0, -2.732e-006
-428.0, -2.711e-006
-427.0, -2.686e-006
-426.0, -2.666e-006
-425.0, -2.645e-006
-424.0, -2.626e-006
-423.0, -2.612e-006
-422.0, -2.591e-006
-421.0, -2.577e-006
-420.0, -2.561e-006
-419.0, -2.543e-006
-418.0, -2.524e-006
-417.0, -2.502e-006
-416.0, -2.479e-006
-415.0, -2.459e-006
-414.0, -2.434e-006
-413.0, -2.417e-006
-412.0, -2.399e-006
-411.0, -2.377e-006
-410.0, -2.357e-006
-409.0, -2.338e-006
-408.0, -2.319e-006
-407.0, -2.301e-006
-406.0, -2.275e-006
-405.0, -2.256e-006
-404.0, -2.240e-006
-403.0, -2.223e-006
-402.0, -2.210e-006
-401.0, -2.194e-006
-400.0, -2.180e-006
-399.0, -2.172e-006
-398.0, -2.151e-006
-397.0, -2.131e-006
-396.0, -2.113e-006
-395.0, -2.090e-006
-394.0, -2.070e-006
-393.0, -2.049e-006
-392.0, -2.029e-006
-391.0, -2.019e-006
-390.0, -2.000e-006
-389.0, -1.985e-006
-388.0, -1.968e-006
-387.0, -1.951e-006
-386.0, -1.932e-006
-385.0, -1.910e-006
-384.0, -1.891e-006
-383.0, -1.876e-006
-382.0, -1.855e-006
-381.0, -1.841e-006
-380.0, -1.827e-006
-379.0, -1.811e-006
-378.0, -1.798e-006
-377.0, -1.781e-006
-376.0, -1.768e-006
-375.0, -1.753e-006
-374.0, -1.730e-006
-373.0, -1.712e-006
-372.0, -1.691e-006
-371.0, -1.670e-006
-370.0, -1.654e-006
-369.0, -1.635e-006
-368.0, -1.619e-006
-367.0, -1.607e-006
-366.0, -1.585e-006
-365.0, -1.571e-006
-364.0, -1.557e-006
-363.0, -1.537e-006
-362.0, -1.519e-006
-361.0, -1.496e-006
-360.0, -1.476e-006
-359.0, -1.462e-006
-358.0, -1.445e-006
-357.0, -1.431e-006
-356.0, -1.416e-006
-355.0, -1.400e-006
-354.0, -1.393e-006
-353.0, -1.378e-006
-352.0, -1.363e-006
-351.0, -1.347e-006
-350.0, -1.322e-006
-349.0, -1.301e-006
-348.0, -1.282e-006
-347.0, -1.260e-006
-346.0, -1.248e-006
-345.0, -1.227e-006
-344.0, -1.212e-006
-343.0, -1.199e-006
-342.0, -1.181e-006
-341.0, -1.167e-006
-340.0, -1.147e-006
-339.0, -1.123e-006
-338.0, -1.105e-006
-337.0, -1.084e-006
-336.0, -1.067e-006
-335.0, -1.055e-006
-334.0, -1.035e-006
-333.0, -1.021e-006
-332.0, -1.008e-006
-331.0, -9.888e-007
-330.0, -9.739e-007
-329.0, -9.526e-007
-328.0, -9.321e-007
-327.0, -9.142e-007
-326.0, -8.920e-007
-325.0, -8.732e-007
-324.0, -8.580e-007
-323.0, -8.327e-007
-322.0, -8.131e-007
-321.0, -7.913e-007
-320.0, -7.743e-007
-319.0, -7.547e-007
-318.0, -7.272e-007
-317.0, -7.036e-007
-316.0, -6.880e-007
-315.0, -6.718e-007
-314.0, -6.566e-007
-313.0, -6.356e-007
-312.0, -6.217e-007
-311.0, -6.108e-007
-310.0, -5.890e-007
-309.0, -5.681e-007
-308.0, -5.428e-007
-307.0, -5.171e-007
-306.0, -4.961e-007
-305.0, -4.717e-007
-304.0, -4.482e-007
-303.0, -4.312e-007
-302.0, -4.076e-007
-301.0, -3.911e-007
-300.0, -3.701e-007
-299.0, -3.448e-007
-298.0, -3.213e-007
-297.0, -2.991e-007
-296.0, -2.790e-007
-295.0, -2.607e-007
-294.0, -2.328e-007
-293.0, -2.119e-007
-292.0, -1.914e-007
-291.0, -1.678e-007
-290.0, -1.408e-007
-289.0, -1.142e-007
-288.0, -9.199e-008
-287.0, -7.281e-008
-286.0, -4.970e-008
-285.0, -3.270e-008
-284.0, -7.411e-009
-283.0, +1.613e-008
-282.0, +4.185e-008
-281.0, +6.845e-008
-280.0, +8.981e-008
-279.0, +1.147e-007
-278.0, +1.469e-007
-277.0, +1.665e-007
-276.0, +1.923e-007
-275.0, +2.175e-007
-274.0, +2.450e-007
-273.0, +2.742e-007
-272.0, +2.991e-007
-271.0, +3.226e-007
-270.0, +3.553e-007
-269.0, +3.793e-007
-268.0, +4.041e-007
-267.0, +4.307e-007
-266.0, +4.569e-007
-265.0, +4.878e-007
-264.0, +5.157e-007
-263.0, +5.358e-007
-262.0, +5.676e-007
-261.0, +5.951e-007
-260.0, +6.247e-007
-259.0, +6.548e-007
-258.0, +6.771e-007
-257.0, +7.050e-007
-256.0, +7.368e-007
-255.0, +7.595e-007
-254.0, +7.935e-007
-253.0, +8.214e-007
-252.0, +8.475e-007
-251.0, +8.798e-007
-250.0, +9.077e-007
-249.0, +9.360e-007
-248.0, +9.683e-007
-247.0, +9.923e-007
-246.0, +1.021e-006
-245.0, +1.049e-006
-244.0, +1.079e-006
-243.0, +1.111e-006
-242.0, +1.141e-006
-241.0, +1.171e-006
-240.0, +1.203e-006
-239.0, +1.230e-006
-238.0, +1.265e-006
-237.0, +1.293e-006
-236.0, +1.324e-006
-235.0, +1.358e-006
-234.0, +1.388e-006
-233.0, +1.417e-006
-232.0, +1.445e-006
-231.0, +1.473e-006
-230.0, +1.511e-006
-229.0, +1.544e-006
-228.0, +1.573e-006
-227.0, +1.605e-006
-226.0, +1.633e-006
-225.0, +1.668e-006
-224.0, +1.696e-006
-223.0, +1.728e-006
-222.0, +1.764e-006
-221.0, +1.796e-006
-220.0, +1.825e-006
-219.0, +1.861e-006
-218.0, +1.895e-006
-217.0, +1.936e-006
-216.0, +1.965e-006
-215.0, +1.993e-006
-214.0, +2.027e-006
-213.0, +2.061e-006
-212.0, +2.094e-006
-211.0, +2.131e-006
-210.0, +2.163e-006
-209.0, +2.197e-006
-208.0, +2.227e-006
-207.0, +2.263e-006
-206.0, +2.305e-006
-205.0, +2.341e-006
-204.0, +2.374e-006
-203.0, +2.407e-006
-202.0, +2.441e-006
-201.0, +2.475e-006
-200.0, +2.506e-006
-199.0, +2.535e-006
-198.0, +2.571e-006
-197.0, +2.599e-006
-196.0, +2.634e-006
-195.0, +2.672e-006
-194.0, +2.712e-006
-193.0, +2.751e-006
-192.0, +2.785e-006
-191.0, +2.819e-006
-190.0, +2.860e-006
-189.0, +2.895e-006
-188.0, +2.931e-006
-187.0, +2.965e-006
-186.0, +2.993e-006
-185.0, +3.031e-006
-184.0, +3.066e-006
-183.0, +3.101e-006
-182.0, +3.140e-006
-181.0, +3.173e-006
-180.0, +3.208e-006
-179.0, +3.246e-006
-178.0, +3.280e-006
-177.0, +3.318e-006
-176.0, +3.353e-006
-175.0, +3.382e-006
-174.0, +3.423e-006
-173.0, +3.457e-006
-172.0, +3.496e-006
-171.0, +3.536e-006
-170.0, +3.568e-006
-169.0, +3.603e-006
-168.0, +3.638e-006
-167.0, +3.673e-006
-166.0, +3.715e-006
-165.0, +3.750e-006
-164.0, +3.784e-006
-163.0, +3.824e-006
-162.0, +3.860e-006
-161.0, +3.901e-006
-160.0, +3.937e-006
-159.0, +3.965e-006
-158.0, +4.000e-006
-157.0, +4.031e-006
-156.0, +4.068e-006
-155.0, +4.107e-006
-154.0, +4.141e-006
-153.0, +4.174e-006
-152.0, +4.212e-006
-151.0, +4.248e-006
-150.0, +4.295e-006
-149.0, +4.330e-006
-148.0, +4.359e-006
-147.0, +4.394e-006
-146.0, +4.425e-006
-145.0, +4.464e-006
-144.0, +4.497e-006
-143.0, +4.526e-006
-142.0, +4.561e-006
-141.0, +4.596e-006
-140.0, +4.632e-006
-139.0, +4.674e-006
-138.0, +4.707e-006
-137.0, +4.742e-006
-136.0, +4.776e-006
-135.0, +4.804e-006
-134.0, +4.846e-006
-133.0, +4.880e-006
-132.0, +4.913e-006
-131.0, +4.944e-006
-130.0, +4.978e-006
-129.0, +5.011e-006
-128.0, +5.048e-006
-127.0, +5.077e-006
-126.0, +5.112e-006
-125.0, +5.141e-006
-124.0, +5.174e-006
-123.0, +5.205e-006
-122.0, +5.238e-006
-121.0, +5.273e-006
-120.0, +5.307e-006
-119.0, +5.335e-006
-118.0, +5.376e-006
-117.0, +5.410e-006
-116.0, +5.447e-006
-115.0, +5.482e-006
-114.0, +5.513e-006
-113.0, +5.542e-006
-112.0, +5.571e-006
-111.0, +5.592e-006
-110.0, +5.627e-006
-109.0, +5.657e-006
-108.0, +5.688e-006
-107.0, +5.717e-006
-106.0, +5.745e-006
-105.0, +5.779e-006
-104.0, +5.813e-006
-103.0, +5.837e-006
-102.0, +5.868e-006
-101.0, +5.895e-006
-100.0, +5.923e-006
-99.0, +5.954e-006
-98.0, +5.981e-006
-97.0, +6.012e-006
-96.0, +6.039e-006
-95.0, +6.064e-006
-94.0, +6.093e-006
-93.0, +6.121e-006
-92.0, +6.149e-006
-91.0, +6.177e-006
-90.0, +6.197e-006
-89.0, +6.223e-006
-88.0, +6.250e-006
-87.0, +6.272e-006
-86.0, +6.300e-006
-85.0, +6.324e-006
-84.0, +6.350e-006
-83.0, +6.378e-006
-82.0, +6.399e-006
-81.0, +6.425e-006
-80.0, +6.452e-006
-79.0, +6.477e-006
-78.0, +6.506e-006
-77.0, +6.529e-006
-76.0, +6.556e-006
-75.0, +6.584e-006
-74.0, +6.603e-006
-73.0, +6.629e-006
-72.0, +6.653e-006
-71.0, +6.674e-006
-70.0, +6.702e-006
-69.0, +6.724e-006
-68.0, +6.749e-006
-67.0, +6.776e-006
-66.0, +6.791e-006
-65.0, +6.813e-006
-64.0, +6.837e-006
-63.0, +6.859e-006
-62.0, +6.887e-006
-61.0, +6.910e-006
-60.0, +6.930e-006
-59.0, +6.958e-006
-58.0, +6.978e-006
-57.0, +7.002e-006
-56.0, +7.023e-006
-55.0, +7.045e-006
-54.0, +7.073e-006
-53.0, +7.100e-006
-52.0, +7.121e-006
-51.0, +7.146e-006
-50.0, +7.167e-006
-49.0, +7.190e-006
-48.0, +7.210e-006
-47.0, +7.230e-006
-46.0, +7.258e-006
-45.0, +7.285e-006
-44.0, +7.308e-006
-43.0, +7.335e-006
-42.0, +7.360e-006
-41.0, +7.389e-006
-40.0, +7.411e-006
-39.0, +7.431e-006
-38.0, +7.459e-006
-37.0, +7.487e-006
-36.0, +7.510e-006
-35.0, +7.537e-006
-34.0, +7.558e-006
-33.0, +7.587e-006
-32.0, +7.616e-006
-31.0, +7.639e-006
-30.0, +7.667e-006
-29.0, +7.694e-006
-28.0, +7.723e-006
-27.0, +7.752e-006
-26.0, +7.782e-006
-25.0, +7.812e-006
-24.0, +7.844e-006
-23.0, +7.872e-006
-22.0, +7.907e-006
-21.0, +7.935e-006
-20.0, +7.972e-006
-19.0, +8.009e-006
-18.0, +8.041e-006
-17.0, +8.075e-006
-16.0, +8.110e-006
-15.0, +8.145e-006
-14.0, +8.193e-006
-13.0, +8.230e-006
-12.0, +8.265e-006
-11.0, +8.303e-006
-10.0, +8.339e-006
-9.0, +8.384e-006
-8.0, +8.425e-006
-7.0, +8.466e-006
-6.0, +8.513e-006
-5.0, +8.558e-006
-4.0, +8.604e-006
-3.0, +8.652e-006
-2.0, +8.707e-006
-1.0, +8.765e-006
0.0, +8.817e-006
1.0, +8.871e-006
2.0, +8.933e-006
3.0, +8.989e-006
4.0, +9.047e-006
5.0, +9.101e-006
6.0, +9.155e-006
7.0, +9.212e-006
8.0, +9.266e-006
9.0, +9.315e-006
10.0, +9.378e-006
11.0, +9.433e-006
12.0, +9.489e-006
13.0, +9.547e-006
14.0, +9.599e-006
15.0, +9.662e-006
16.0, +9.724e-006
17.0, +9.784e-006
18.0, +9.860e-006
19.0, +9.925e-006
20.0, +9.993e-006
21.0, +1.007e-005
22.0, +1.014e-005
23.0, +1.022e-005
24.0, +1.029e-005
25.0, +1.037e-005
26.0, +1.045e-005
27.0, +1.052e-005
28.0, +1.061e-005
29.0, +1.070e-005
30.0, +1.078e-005
31.0, +1.087e-005
32.0, +1.096e-005
33.0, +1.105e-005
34.0, +1.115e-005
35.0, +1.124e-005
36.0, +1.134e-005
37.0, +1.145e-005
38.0, +1.155e-005
39.0, +1.166e-005
40.0, +1.178e-005
41.0, +1.189e-005
42.0, +1.202e-005
43.0, +1.214e-005
44.0, +1.227e-005
45.0, +1.240e-005
46.0, +1.253e-005
47.0, +1.267e-005
48.0, +1.281e-005
49.0, +1.295e-005
50.0, +1.310e-005
51.0, +1.325e-005
52.0, +1.341e-005
53.0, +1.357e-005
54.0, +1.374e-005
55.0, +1.391e-005
56.0, +1.408e-005
57.0, +1.425e-005
58.0, +1.444e-005
59.0, +1.463e-005
60.0, +1.482e-005
61.0, +1.502e-005
62.0, +1.521e-005
63.0, +1.541e-005
64.0, +1.562e-005
65.0, +1.583e-005
66.0, +1.605e-005
67.0, +1.627e-005
68.0, +1.648e-005
69.0, +1.671e-005
70.0, +1.694e-005
71.0, +1.718e-005
72.0, +1.741e-005
73.0, +1.765e-005
74.0, +1.789e-005
75.0, +1.813e-005
76.0, +1.838e-005
77.0, +1.863e-005
78.0, +1.887e-005
79.0, +1.912e-005
80.0, +1.937e-005
81.0, +1.962e-005
82.0, +1.988e-005
83.0, +2.014e-005
84.0, +2.040e-005
85.0, +2.065e-005
86.0, +2.091e-005
87.0, +2.117e-005
88.0, +2.143e-005
89.0, +2.169e-005
90.0, +2.195e-005
91.0, +2.221e-005
92.0, +2.246e-005
93.0, +2.272e-005
94.0, +2.297e-005
95.0, +2.322e-005
96.0, +2.347e-005
97.0, +2.371e-005
98.0, +2.396e-005
99.0, +2.420e-005
100.0, +2.444e-005
101.0, +2.468e-005
102.0, +2.491e-005
103.0, +2.514e-005
104.0, +2.536e-005
105.0, +2.558e-005
106.0, +2.580e-005
107.0, +2.601e-005
108.0, +2.622e-005
109.0, +2.642e-005
110.0, +2.661e-005
111.0, +2.680e-005
112.0, +2.699e-005
113.0, +2.716e-005
114.0, +2.734e-005
115.0, +2.750e-005
116.0, +2.765e-005
117.0, +2.780e-005
118.0, +2.794e-005
119.0, +2.808e-005
120.0, +2.821e-005
121.0, +2.833e-005
122.0, +2.845e-005
123.0, +2.856e-005
124.0, +2.866e-005
125.0, +2.877e-005
126.0, +2.885e-005
127.0, +2.892e-005
128.0, +2.899e-005
129.0, +2.905e-005
130.0, +2.911e-005
131.0, +2.916e-005
132.0, +2.920e-005
133.0, +2.924e-005
134.0, +2.927e-005
135.0, +2.928e-005
136.0, +2.930e-005
137.0, +2.930e-005
138.0, +2.930e-005
139.0, +2.930e-005
140.0, +2.928e-005
141.0, +2.926e-005
142.0, +2.923e-005
143.0, +2.920e-005
144.0, +2.916e-005
145.0, +2.912e-005
146.0, +2.907e-005
147.0, +2.901e-005
148.0, +2.895e-005
149.0, +2.889e-005
150.0, +2.883e-005
151.0, +2.875e-005
152.0, +2.867e-005
153.0, +2.859e-005
154.0, +2.851e-005
155.0, +2.843e-005
156.0, +2.834e-005
157.0, +2.824e-005
158.0, +2.815e-005
159.0, +2.805e-005
160.0, +2.795e-005
161.0, +2.785e-005
162.0, +2.775e-005
163.0, +2.764e-005
164.0, +2.753e-005
165.0, +2.743e-005
166.0, +2.732e-005
167.0, +2.721e-005
168.0, +2.710e-005
169.0, +2.699e-005
170.0, +2.688e-005
171.0, +2.677e-005
172.0, +2.666e-005
173.0, +2.655e-005
174.0, +2.644e-005
175.0, +2.633e-005
176.0, +2.621e-005
177.0, +2.610e-005
178.0, +2.600e-005
179.0, +2.589e-005
180.0, +2.578e-005
181.0, +2.566e-005
182.0, +2.555e-005
183.0, +2.545e-005
184.0, +2.534e-005
185.0, +2.523e-005
186.0, +2.513e-005
187.0, +2.503e-005
188.0, +2.493e-005
189.0, +2.483e-005
190.0, +2.473e-005
191.0, +2.464e-005
192.0, +2.454e-005
193.0, +2.444e-005
194.0, +2.434e-005
195.0, +2.425e-005
196.0, +2.415e-005
197.0, +2.406e-005
198.0, +2.396e-005
199.0, +2.387e-005
200.0, +2.377e-005
201.0, +2.368e-005
202.0, +2.360e-005
203.0, +2.351e-005
204.0, +2.343e-005
205.0, +2.335e-005
206.0, +2.326e-005
207.0, +2.318e-005
208.0, +2.310e-005
209.0, +2.302e-005
210.0, +2.295e-005
211.0, +2.287e-005
212.0, +2.279e-005
213.0, +2.271e-005
214.0, +2.263e-005
215.0, +2.256e-005
216.0, +2.249e-005
217.0, +2.241e-005
218.0, +2.235e-005
219.0, +2.228e-005
220.0, +2.221e-005
221.0, +2.215e-005
222.0, +2.208e-005
223.0, +2.202e-005
224.0, +2.195e-005
225.0, +2.188e-005
226.0, +2.182e-005
227.0, +2.176e-005
228.0, +2.170e-005
229.0, +2.164e-005
230.0, +2.157e-005
231.0, +2.152e-005
232.0, +2.146e-005
233.0, +2.140e-005
234.0, +2.135e-005
235.0, +2.130e-005
236.0, +2.124e-005
237.0, +2.119e-005
238.0, +2.114e-005
239.0, +2.109e-005
240.0, +2.103e-005
241.0, +2.098e-005
242.0, +2.093e-005
243.0, +2.088e-005
244.0, +2.083e-005
245.0, +2.078e-005
246.0, +2.074e-005
247.0, +2.069e-005
248.0, +2.064e-005
249.0, +2.061e-005
250.0, +2.054e-005
*
**
