# Supplementary material for: DFT and CV data of 4-phenyl-substituted dichloro(bis{2-[1-(phenyl)-1H-1,2,3-triazol-4-yl-κN3]pyridine-κN})iron(II) coordination compounds
Source: Data Brief. 2018 Oct 27;21:1458–71. doi: 10.1016/j.dib.2018.10.085 (PMC6234228; doi:10.1016/j.dib.2018.10.085)
Supplement: Supplementary file 4 — Supplementary material. [file mmc4.zip › Fe_CV_raw_data/FeL5-2/50_01.TXT]

Date: 31-Mar-2017
Time: 12:29:47
Label: 
Cyclic Voltammetry

Exp. Conditions:
Init E (mV) = 250
High E (mV) = 250
Low E (mV) = -560
Init P/N = N
V (mV/sec) = 50
Number of Segments = 2
Sample Interval (mV) = 1
Quiet Time (sec) = 2
Sensitivity (A/V) = 1E-5

2 Sets of Data
Total Number of Data Points = 1620
##
Potential (mV), Current (A)

Segment = 1
Negative
Number of Data Points = 810
#
249.0, +4.103e-006
248.0, +4.090e-006
247.0, +4.061e-006
246.0, +4.022e-006
245.0, +3.987e-006
244.0, +3.951e-006
243.0, +3.918e-006
242.0, +3.878e-006
241.0, +3.836e-006
240.0, +3.802e-006
239.0, +3.767e-006
238.0, +3.739e-006
237.0, +3.709e-006
236.0, +3.679e-006
235.0, +3.653e-006
234.0, +3.625e-006
233.0, +3.597e-006
232.0, +3.575e-006
231.0, +3.547e-006
230.0, +3.522e-006
229.0, +3.494e-006
228.0, +3.465e-006
227.0, +3.448e-006
226.0, +3.421e-006
225.0, +3.393e-006
224.0, +3.372e-006
223.0, +3.344e-006
222.0, +3.323e-006
221.0, +3.304e-006
220.0, +3.279e-006
219.0, +3.265e-006
218.0, +3.243e-006
217.0, +3.217e-006
216.0, +3.196e-006
215.0, +3.169e-006
214.0, +3.144e-006
213.0, +3.123e-006
212.0, +3.097e-006
211.0, +3.078e-006
210.0, +3.063e-006
209.0, +3.041e-006
208.0, +3.026e-006
207.0, +3.006e-006
206.0, +2.985e-006
205.0, +2.966e-006
204.0, +2.944e-006
203.0, +2.923e-006
202.0, +2.909e-006
201.0, +2.888e-006
200.0, +2.874e-006
199.0, +2.854e-006
198.0, +2.837e-006
197.0, +2.823e-006
196.0, +2.802e-006
195.0, +2.782e-006
194.0, +2.761e-006
193.0, +2.740e-006
192.0, +2.725e-006
191.0, +2.711e-006
190.0, +2.694e-006
189.0, +2.680e-006
188.0, +2.665e-006
187.0, +2.657e-006
186.0, +2.642e-006
185.0, +2.621e-006
184.0, +2.600e-006
183.0, +2.581e-006
182.0, +2.564e-006
181.0, +2.545e-006
180.0, +2.525e-006
179.0, +2.512e-006
178.0, +2.505e-006
177.0, +2.491e-006
176.0, +2.478e-006
175.0, +2.465e-006
174.0, +2.454e-006
173.0, +2.440e-006
172.0, +2.426e-006
171.0, +2.412e-006
170.0, +2.399e-006
169.0, +2.383e-006
168.0, +2.369e-006
167.0, +2.352e-006
166.0, +2.338e-006
165.0, +2.324e-006
164.0, +2.305e-006
163.0, +2.293e-006
162.0, +2.280e-006
161.0, +2.267e-006
160.0, +2.260e-006
159.0, +2.245e-006
158.0, +2.229e-006
157.0, +2.213e-006
156.0, +2.196e-006
155.0, +2.182e-006
154.0, +2.165e-006
153.0, +2.145e-006
152.0, +2.134e-006
151.0, +2.122e-006
150.0, +2.115e-006
149.0, +2.107e-006
148.0, +2.094e-006
147.0, +2.083e-006
146.0, +2.076e-006
145.0, +2.066e-006
144.0, +2.057e-006
143.0, +2.044e-006
142.0, +2.029e-006
141.0, +2.016e-006
140.0, +2.002e-006
139.0, +1.988e-006
138.0, +1.971e-006
137.0, +1.952e-006
136.0, +1.940e-006
135.0, +1.927e-006
134.0, +1.919e-006
133.0, +1.912e-006
132.0, +1.898e-006
131.0, +1.895e-006
130.0, +1.888e-006
129.0, +1.879e-006
128.0, +1.872e-006
127.0, +1.855e-006
126.0, +1.838e-006
125.0, +1.825e-006
124.0, +1.805e-006
123.0, +1.791e-006
122.0, +1.777e-006
121.0, +1.762e-006
120.0, +1.758e-006
119.0, +1.746e-006
118.0, +1.739e-006
117.0, +1.732e-006
116.0, +1.724e-006
115.0, +1.716e-006
114.0, +1.704e-006
113.0, +1.691e-006
112.0, +1.684e-006
111.0, +1.675e-006
110.0, +1.668e-006
109.0, +1.658e-006
108.0, +1.638e-006
107.0, +1.626e-006
106.0, +1.612e-006
105.0, +1.597e-006
104.0, +1.585e-006
103.0, +1.569e-006
102.0, +1.559e-006
101.0, +1.552e-006
100.0, +1.544e-006
99.0, +1.537e-006
98.0, +1.530e-006
97.0, +1.523e-006
96.0, +1.518e-006
95.0, +1.505e-006
94.0, +1.498e-006
93.0, +1.491e-006
92.0, +1.484e-006
91.0, +1.477e-006
90.0, +1.465e-006
89.0, +1.451e-006
88.0, +1.444e-006
87.0, +1.430e-006
86.0, +1.416e-006
85.0, +1.402e-006
84.0, +1.388e-006
83.0, +1.379e-006
82.0, +1.370e-006
81.0, +1.357e-006
80.0, +1.353e-006
79.0, +1.346e-006
78.0, +1.339e-006
77.0, +1.332e-006
76.0, +1.324e-006
75.0, +1.319e-006
74.0, +1.315e-006
73.0, +1.305e-006
72.0, +1.298e-006
71.0, +1.291e-006
70.0, +1.284e-006
69.0, +1.277e-006
68.0, +1.264e-006
67.0, +1.256e-006
66.0, +1.249e-006
65.0, +1.241e-006
64.0, +1.234e-006
63.0, +1.220e-006
62.0, +1.206e-006
61.0, +1.199e-006
60.0, +1.185e-006
59.0, +1.178e-006
58.0, +1.164e-006
57.0, +1.151e-006
56.0, +1.144e-006
55.0, +1.137e-006
54.0, +1.130e-006
53.0, +1.127e-006
52.0, +1.118e-006
51.0, +1.118e-006
50.0, +1.111e-006
49.0, +1.103e-006
48.0, +1.096e-006
47.0, +1.088e-006
46.0, +1.081e-006
45.0, +1.075e-006
44.0, +1.059e-006
43.0, +1.057e-006
42.0, +1.044e-006
41.0, +1.030e-006
40.0, +1.018e-006
39.0, +1.004e-006
38.0, +9.914e-007
37.0, +9.875e-007
36.0, +9.722e-007
35.0, +9.709e-007
34.0, +9.639e-007
33.0, +9.565e-007
32.0, +9.504e-007
31.0, +9.434e-007
30.0, +9.365e-007
29.0, +9.325e-007
28.0, +9.256e-007
27.0, +9.256e-007
26.0, +9.229e-007
25.0, +9.173e-007
24.0, +9.155e-007
23.0, +9.081e-007
22.0, +9.011e-007
21.0, +8.942e-007
20.0, +8.828e-007
19.0, +8.776e-007
18.0, +8.680e-007
17.0, +8.554e-007
16.0, +8.488e-007
15.0, +8.379e-007
14.0, +8.301e-007
13.0, +8.248e-007
12.0, +8.118e-007
11.0, +8.057e-007
10.0, +7.991e-007
9.0, +7.917e-007
8.0, +7.882e-007
7.0, +7.751e-007
6.0, +7.638e-007
5.0, +7.573e-007
4.0, +7.499e-007
3.0, +7.429e-007
2.0, +7.363e-007
1.0, +7.294e-007
0.0, +7.289e-007
-1.0, +7.246e-007
-2.0, +7.228e-007
-3.0, +7.185e-007
-4.0, +7.115e-007
-5.0, +7.063e-007
-6.0, +6.997e-007
-7.0, +6.927e-007
-8.0, +6.901e-007
-9.0, +6.805e-007
-10.0, +6.736e-007
-11.0, +6.710e-007
-12.0, +6.592e-007
-13.0, +6.522e-007
-14.0, +6.391e-007
-15.0, +6.252e-007
-16.0, +6.156e-007
-17.0, +6.060e-007
-18.0, +5.947e-007
-19.0, +5.907e-007
-20.0, +5.833e-007
-21.0, +5.824e-007
-22.0, +5.785e-007
-23.0, +5.711e-007
-24.0, +5.676e-007
-25.0, +5.607e-007
-26.0, +5.537e-007
-27.0, +5.471e-007
-28.0, +5.406e-007
-29.0, +5.375e-007
-30.0, +5.375e-007
-31.0, +5.336e-007
-32.0, +5.332e-007
-33.0, +5.262e-007
-34.0, +5.214e-007
-35.0, +5.166e-007
-36.0, +5.096e-007
-37.0, +5.031e-007
-38.0, +4.966e-007
-39.0, +4.900e-007
-40.0, +4.896e-007
-41.0, +4.826e-007
-42.0, +4.756e-007
-43.0, +4.691e-007
-44.0, +4.586e-007
-45.0, +4.517e-007
-46.0, +4.386e-007
-47.0, +4.251e-007
-48.0, +4.159e-007
-49.0, +4.068e-007
-50.0, +3.993e-007
-51.0, +3.954e-007
-52.0, +3.863e-007
-53.0, +3.854e-007
-54.0, +3.819e-007
-55.0, +3.758e-007
-56.0, +3.728e-007
-57.0, +3.658e-007
-58.0, +3.588e-007
-59.0, +3.540e-007
-60.0, +3.470e-007
-61.0, +3.435e-007
-62.0, +3.427e-007
-63.0, +3.383e-007
-64.0, +3.383e-007
-65.0, +3.313e-007
-66.0, +3.278e-007
-67.0, +3.213e-007
-68.0, +3.143e-007
-69.0, +3.074e-007
-70.0, +3.004e-007
-71.0, +2.934e-007
-72.0, +2.930e-007
-73.0, +2.803e-007
-74.0, +2.734e-007
-75.0, +2.642e-007
-76.0, +2.502e-007
-77.0, +2.411e-007
-78.0, +2.271e-007
-79.0, +2.136e-007
-80.0, +2.088e-007
-81.0, +2.010e-007
-82.0, +1.962e-007
-83.0, +1.957e-007
-84.0, +1.853e-007
-85.0, +1.853e-007
-86.0, +1.783e-007
-87.0, +1.713e-007
-88.0, +1.648e-007
-89.0, +1.578e-007
-90.0, +1.513e-007
-91.0, +1.504e-007
-92.0, +1.404e-007
-93.0, +1.404e-007
-94.0, +1.343e-007
-95.0, +1.273e-007
-96.0, +1.212e-007
-97.0, +1.138e-007
-98.0, +1.068e-007
-99.0, +1.020e-007
-100.0, +8.545e-008
-101.0, +8.109e-008
-102.0, +6.714e-008
-103.0, +5.232e-008
-104.0, +3.880e-008
-105.0, +2.485e-008
-106.0, +1.177e-008
-107.0, +6.976e-009
-108.0, -6.539e-009
-109.0, -6.975e-009
-110.0, -1.395e-008
-111.0, -2.093e-008
-112.0, -2.790e-008
-113.0, -3.531e-008
-114.0, -4.229e-008
-115.0, -4.665e-008
-116.0, -5.711e-008
-117.0, -5.885e-008
-118.0, -6.583e-008
-119.0, -7.281e-008
-120.0, -7.935e-008
-121.0, -9.068e-008
-122.0, -1.007e-007
-123.0, -1.107e-007
-124.0, -1.286e-007
-125.0, -1.369e-007
-126.0, -1.508e-007
-127.0, -1.648e-007
-128.0, -1.739e-007
-129.0, -1.901e-007
-130.0, -2.032e-007
-131.0, -2.110e-007
-132.0, -2.236e-007
-133.0, -2.306e-007
-134.0, -2.380e-007
-135.0, -2.489e-007
-136.0, -2.516e-007
-137.0, -2.598e-007
-138.0, -2.672e-007
-139.0, -2.799e-007
-140.0, -2.938e-007
-141.0, -3.074e-007
-142.0, -3.183e-007
-143.0, -3.374e-007
-144.0, -3.483e-007
-145.0, -3.675e-007
-146.0, -3.806e-007
-147.0, -3.945e-007
-148.0, -4.085e-007
-149.0, -4.216e-007
-150.0, -4.307e-007
-151.0, -4.473e-007
-152.0, -4.556e-007
-153.0, -4.665e-007
-154.0, -4.787e-007
-155.0, -4.926e-007
-156.0, -5.136e-007
-157.0, -5.327e-007
-158.0, -5.467e-007
-159.0, -5.672e-007
-160.0, -5.833e-007
-161.0, -5.990e-007
-162.0, -6.130e-007
-163.0, -6.204e-007
-164.0, -6.343e-007
-165.0, -6.478e-007
-166.0, -6.583e-007
-167.0, -6.753e-007
-168.0, -6.893e-007
-169.0, -7.036e-007
-170.0, -7.176e-007
-171.0, -7.298e-007
-172.0, -7.512e-007
-173.0, -7.695e-007
-174.0, -7.834e-007
-175.0, -7.987e-007
-176.0, -8.157e-007
-177.0, -8.362e-007
-178.0, -8.523e-007
-179.0, -8.663e-007
-180.0, -8.872e-007
-181.0, -9.068e-007
-182.0, -9.264e-007
-183.0, -9.460e-007
-184.0, -9.609e-007
-185.0, -9.814e-007
-186.0, -9.953e-007
-187.0, -1.004e-006
-188.0, -1.019e-006
-189.0, -1.033e-006
-190.0, -1.052e-006
-191.0, -1.072e-006
-192.0, -1.086e-006
-193.0, -1.107e-006
-194.0, -1.127e-006
-195.0, -1.145e-006
-196.0, -1.166e-006
-197.0, -1.181e-006
-198.0, -1.197e-006
-199.0, -1.218e-006
-200.0, -1.232e-006
-201.0, -1.252e-006
-202.0, -1.270e-006
-203.0, -1.290e-006
-204.0, -1.311e-006
-205.0, -1.330e-006
-206.0, -1.348e-006
-207.0, -1.369e-006
-208.0, -1.383e-006
-209.0, -1.397e-006
-210.0, -1.406e-006
-211.0, -1.420e-006
-212.0, -1.440e-006
-213.0, -1.452e-006
-214.0, -1.466e-006
-215.0, -1.483e-006
-216.0, -1.503e-006
-217.0, -1.526e-006
-218.0, -1.546e-006
-219.0, -1.561e-006
-220.0, -1.580e-006
-221.0, -1.593e-006
-222.0, -1.611e-006
-223.0, -1.626e-006
-224.0, -1.635e-006
-225.0, -1.655e-006
-226.0, -1.675e-006
-227.0, -1.695e-006
-228.0, -1.718e-006
-229.0, -1.732e-006
-230.0, -1.753e-006
-231.0, -1.773e-006
-232.0, -1.783e-006
-233.0, -1.797e-006
-234.0, -1.811e-006
-235.0, -1.824e-006
-236.0, -1.844e-006
-237.0, -1.858e-006
-238.0, -1.874e-006
-239.0, -1.894e-006
-240.0, -1.910e-006
-241.0, -1.930e-006
-242.0, -1.951e-006
-243.0, -1.964e-006
-244.0, -1.980e-006
-245.0, -1.992e-006
-246.0, -2.006e-006
-247.0, -2.020e-006
-248.0, -2.028e-006
-249.0, -2.047e-006
-250.0, -2.067e-006
-251.0, -2.087e-006
-252.0, -2.110e-006
-253.0, -2.124e-006
-254.0, -2.145e-006
-255.0, -2.165e-006
-256.0, -2.173e-006
-257.0, -2.182e-006
-258.0, -2.189e-006
-259.0, -2.199e-006
-260.0, -2.213e-006
-261.0, -2.220e-006
-262.0, -2.234e-006
-263.0, -2.249e-006
-264.0, -2.263e-006
-265.0, -2.279e-006
-266.0, -2.290e-006
-267.0, -2.301e-006
-268.0, -2.319e-006
-269.0, -2.326e-006
-270.0, -2.339e-006
-271.0, -2.353e-006
-272.0, -2.363e-006
-273.0, -2.375e-006
-274.0, -2.385e-006
-275.0, -2.388e-006
-276.0, -2.398e-006
-277.0, -2.398e-006
-278.0, -2.403e-006
-279.0, -2.410e-006
-280.0, -2.411e-006
-281.0, -2.418e-006
-282.0, -2.425e-006
-283.0, -2.430e-006
-284.0, -2.436e-006
-285.0, -2.439e-006
-286.0, -2.439e-006
-287.0, -2.446e-006
-288.0, -2.446e-006
-289.0, -2.450e-006
-290.0, -2.450e-006
-291.0, -2.450e-006
-292.0, -2.455e-006
-293.0, -2.455e-006
-294.0, -2.458e-006
-295.0, -2.461e-006
-296.0, -2.457e-006
-297.0, -2.461e-006
-298.0, -2.461e-006
-299.0, -2.456e-006
-300.0, -2.456e-006
-301.0, -2.452e-006
-302.0, -2.449e-006
-303.0, -2.449e-006
-304.0, -2.441e-006
-305.0, -2.441e-006
-306.0, -2.436e-006
-307.0, -2.431e-006
-308.0, -2.430e-006
-309.0, -2.423e-006
-310.0, -2.416e-006
-311.0, -2.414e-006
-312.0, -2.407e-006
-313.0, -2.405e-006
-314.0, -2.403e-006
-315.0, -2.397e-006
-316.0, -2.397e-006
-317.0, -2.393e-006
-318.0, -2.390e-006
-319.0, -2.386e-006
-320.0, -2.378e-006
-321.0, -2.372e-006
-322.0, -2.359e-006
-323.0, -2.346e-006
-324.0, -2.339e-006
-325.0, -2.328e-006
-326.0, -2.318e-006
-327.0, -2.311e-006
-328.0, -2.301e-006
-329.0, -2.298e-006
-330.0, -2.290e-006
-331.0, -2.281e-006
-332.0, -2.273e-006
-333.0, -2.264e-006
-334.0, -2.257e-006
-335.0, -2.250e-006
-336.0, -2.237e-006
-337.0, -2.231e-006
-338.0, -2.224e-006
-339.0, -2.217e-006
-340.0, -2.212e-006
-341.0, -2.206e-006
-342.0, -2.202e-006
-343.0, -2.200e-006
-344.0, -2.193e-006
-345.0, -2.191e-006
-346.0, -2.184e-006
-347.0, -2.177e-006
-348.0, -2.170e-006
-349.0, -2.163e-006
-350.0, -2.157e-006
-351.0, -2.157e-006
-352.0, -2.145e-006
-353.0, -2.142e-006
-354.0, -2.134e-006
-355.0, -2.125e-006
-356.0, -2.117e-006
-357.0, -2.103e-006
-358.0, -2.089e-006
-359.0, -2.082e-006
-360.0, -2.067e-006
-361.0, -2.061e-006
-362.0, -2.053e-006
-363.0, -2.040e-006
-364.0, -2.036e-006
-365.0, -2.029e-006
-366.0, -2.022e-006
-367.0, -2.018e-006
-368.0, -2.011e-006
-369.0, -2.008e-006
-370.0, -2.008e-006
-371.0, -2.005e-006
-372.0, -2.005e-006
-373.0, -1.998e-006
-374.0, -1.994e-006
-375.0, -1.988e-006
-376.0, -1.980e-006
-377.0, -1.973e-006
-378.0, -1.964e-006
-379.0, -1.954e-006
-380.0, -1.954e-006
-381.0, -1.944e-006
-382.0, -1.936e-006
-383.0, -1.930e-006
-384.0, -1.923e-006
-385.0, -1.918e-006
-386.0, -1.914e-006
-387.0, -1.903e-006
-388.0, -1.902e-006
-389.0, -1.896e-006
-390.0, -1.892e-006
-391.0, -1.885e-006
-392.0, -1.878e-006
-393.0, -1.871e-006
-394.0, -1.868e-006
-395.0, -1.862e-006
-396.0, -1.862e-006
-397.0, -1.853e-006
-398.0, -1.852e-006
-399.0, -1.849e-006
-400.0, -1.842e-006
-401.0, -1.836e-006
-402.0, -1.830e-006
-403.0, -1.823e-006
-404.0, -1.822e-006
-405.0, -1.816e-006
-406.0, -1.812e-006
-407.0, -1.812e-006
-408.0, -1.811e-006
-409.0, -1.811e-006
-410.0, -1.811e-006
-411.0, -1.810e-006
-412.0, -1.810e-006
-413.0, -1.807e-006
-414.0, -1.806e-006
-415.0, -1.806e-006
-416.0, -1.800e-006
-417.0, -1.799e-006
-418.0, -1.793e-006
-419.0, -1.787e-006
-420.0, -1.785e-006
-421.0, -1.778e-006
-422.0, -1.771e-006
-423.0, -1.770e-006
-424.0, -1.764e-006
-425.0, -1.763e-006
-426.0, -1.763e-006
-427.0, -1.761e-006
-428.0, -1.761e-006
-429.0, -1.761e-006
-430.0, -1.761e-006
-431.0, -1.761e-006
-432.0, -1.756e-006
-433.0, -1.756e-006
-434.0, -1.753e-006
-435.0, -1.748e-006
-436.0, -1.748e-006
-437.0, -1.741e-006
-438.0, -1.736e-006
-439.0, -1.735e-006
-440.0, -1.727e-006
-441.0, -1.723e-006
-442.0, -1.720e-006
-443.0, -1.713e-006
-444.0, -1.714e-006
-445.0, -1.709e-006
-446.0, -1.709e-006
-447.0, -1.708e-006
-448.0, -1.701e-006
-449.0, -1.701e-006
-450.0, -1.695e-006
-451.0, -1.688e-006
-452.0, -1.684e-006
-453.0, -1.677e-006
-454.0, -1.671e-006
-455.0, -1.671e-006
-456.0, -1.665e-006
-457.0, -1.666e-006
-458.0, -1.665e-006
-459.0, -1.665e-006
-460.0, -1.665e-006
-461.0, -1.665e-006
-462.0, -1.664e-006
-463.0, -1.664e-006
-464.0, -1.663e-006
-465.0, -1.663e-006
-466.0, -1.663e-006
-467.0, -1.663e-006
-468.0, -1.663e-006
-469.0, -1.658e-006
-470.0, -1.658e-006
-471.0, -1.658e-006
-472.0, -1.652e-006
-473.0, -1.652e-006
-474.0, -1.648e-006
-475.0, -1.643e-006
-476.0, -1.648e-006
-477.0, -1.642e-006
-478.0, -1.640e-006
-479.0, -1.644e-006
-480.0, -1.637e-006
-481.0, -1.641e-006
-482.0, -1.643e-006
-483.0, -1.637e-006
-484.0, -1.642e-006
-485.0, -1.637e-006
-486.0, -1.633e-006
-487.0, -1.634e-006
-488.0, -1.627e-006
-489.0, -1.626e-006
-490.0, -1.625e-006
-491.0, -1.620e-006
-492.0, -1.623e-006
-493.0, -1.622e-006
-494.0, -1.621e-006
-495.0, -1.624e-006
-496.0, -1.623e-006
-497.0, -1.623e-006
-498.0, -1.623e-006
-499.0, -1.619e-006
-500.0, -1.620e-006
-501.0, -1.619e-006
-502.0, -1.617e-006
-503.0, -1.617e-006
-504.0, -1.616e-006
-505.0, -1.617e-006
-506.0, -1.617e-006
-507.0, -1.617e-006
-508.0, -1.618e-006
-509.0, -1.618e-006
-510.0, -1.617e-006
-511.0, -1.618e-006
-512.0, -1.617e-006
-513.0, -1.619e-006
-514.0, -1.619e-006
-515.0, -1.617e-006
-516.0, -1.620e-006
-517.0, -1.620e-006
-518.0, -1.620e-006
-519.0, -1.621e-006
-520.0, -1.619e-006
-521.0, -1.620e-006
-522.0, -1.620e-006
-523.0, -1.617e-006
-524.0, -1.619e-006
-525.0, -1.619e-006
-526.0, -1.619e-006
-527.0, -1.619e-006
-528.0, -1.617e-006
-529.0, -1.619e-006
-530.0, -1.619e-006
-531.0, -1.617e-006
-532.0, -1.619e-006
-533.0, -1.619e-006
-534.0, -1.620e-006
-535.0, -1.623e-006
-536.0, -1.622e-006
-537.0, -1.624e-006
-538.0, -1.624e-006
-539.0, -1.622e-006
-540.0, -1.626e-006
-541.0, -1.624e-006
-542.0, -1.623e-006
-543.0, -1.624e-006
-544.0, -1.621e-006
-545.0, -1.628e-006
-546.0, -1.631e-006
-547.0, -1.628e-006
-548.0, -1.632e-006
-549.0, -1.631e-006
-550.0, -1.636e-006
-551.0, -1.642e-006
-552.0, -1.636e-006
-553.0, -1.640e-006
-554.0, -1.642e-006
-555.0, -1.642e-006
-556.0, -1.648e-006
-557.0, -1.644e-006
-558.0, -1.638e-006
-559.0, -1.637e-006
-560.0, -1.636e-006
*
Segment = 2
Positive
Number of Data Points = 810
#
-559.0, -1.621e-006
-558.0, -1.599e-006
-557.0, -1.554e-006
-556.0, -1.515e-006
-555.0, -1.484e-006
-554.0, -1.449e-006
-553.0, -1.421e-006
-552.0, -1.393e-006
-551.0, -1.365e-006
-550.0, -1.344e-006
-549.0, -1.316e-006
-548.0, -1.291e-006
-547.0, -1.270e-006
-546.0, -1.243e-006
-545.0, -1.224e-006
-544.0, -1.208e-006
-543.0, -1.188e-006
-542.0, -1.173e-006
-541.0, -1.153e-006
-540.0, -1.132e-006
-539.0, -1.118e-006
-538.0, -1.097e-006
-537.0, -1.079e-006
-536.0, -1.065e-006
-535.0, -1.051e-006
-534.0, -1.043e-006
-533.0, -1.029e-006
-532.0, -1.015e-006
-531.0, -1.008e-006
-530.0, -9.988e-007
-529.0, -9.918e-007
-528.0, -9.787e-007
-527.0, -9.609e-007
-526.0, -9.539e-007
-525.0, -9.399e-007
-524.0, -9.256e-007
-523.0, -9.138e-007
-522.0, -8.933e-007
-521.0, -8.807e-007
-520.0, -8.706e-007
-519.0, -8.567e-007
-518.0, -8.497e-007
-517.0, -8.410e-007
-516.0, -8.336e-007
-515.0, -8.314e-007
-514.0, -8.170e-007
-513.0, -8.044e-007
-512.0, -7.904e-007
-511.0, -7.769e-007
-510.0, -7.651e-007
-509.0, -7.516e-007
-508.0, -7.394e-007
-507.0, -7.377e-007
-506.0, -7.294e-007
-505.0, -7.241e-007
-504.0, -7.167e-007
-503.0, -7.093e-007
-502.0, -7.023e-007
-501.0, -6.884e-007
-500.0, -6.753e-007
-499.0, -6.688e-007
-498.0, -6.601e-007
-497.0, -6.535e-007
-496.0, -6.465e-007
-495.0, -6.396e-007
-494.0, -6.396e-007
-493.0, -6.348e-007
-492.0, -6.291e-007
-491.0, -6.230e-007
-490.0, -6.156e-007
-489.0, -6.086e-007
-488.0, -6.016e-007
-487.0, -5.947e-007
-486.0, -5.916e-007
-485.0, -5.846e-007
-484.0, -5.790e-007
-483.0, -5.742e-007
-482.0, -5.637e-007
-481.0, -5.559e-007
-480.0, -5.423e-007
-479.0, -5.284e-007
-478.0, -5.197e-007
-477.0, -5.105e-007
-476.0, -5.014e-007
-475.0, -4.979e-007
-474.0, -4.852e-007
-473.0, -4.796e-007
-472.0, -4.726e-007
-471.0, -4.660e-007
-470.0, -4.595e-007
-469.0, -4.525e-007
-468.0, -4.456e-007
-467.0, -4.451e-007
-466.0, -4.408e-007
-465.0, -4.408e-007
-464.0, -4.395e-007
-463.0, -4.325e-007
-462.0, -4.320e-007
-461.0, -4.242e-007
-460.0, -4.172e-007
-459.0, -4.124e-007
-458.0, -3.985e-007
-457.0, -3.863e-007
-456.0, -3.789e-007
-455.0, -3.653e-007
-454.0, -3.592e-007
-453.0, -3.523e-007
-452.0, -3.457e-007
-451.0, -3.457e-007
-450.0, -3.383e-007
-449.0, -3.370e-007
-448.0, -3.313e-007
-447.0, -3.244e-007
-446.0, -3.191e-007
-445.0, -3.117e-007
-444.0, -3.047e-007
-443.0, -3.043e-007
-442.0, -2.925e-007
-441.0, -2.908e-007
-440.0, -2.860e-007
-439.0, -2.777e-007
-438.0, -2.734e-007
-437.0, -2.664e-007
-436.0, -2.594e-007
-435.0, -2.585e-007
-434.0, -2.520e-007
-433.0, -2.498e-007
-432.0, -2.494e-007
-431.0, -2.463e-007
-430.0, -2.463e-007
-429.0, -2.424e-007
-428.0, -2.393e-007
-427.0, -2.389e-007
-426.0, -2.319e-007
-425.0, -2.267e-007
-424.0, -2.206e-007
-423.0, -2.136e-007
-422.0, -2.106e-007
-421.0, -2.066e-007
-420.0, -2.001e-007
-419.0, -2.001e-007
-418.0, -1.931e-007
-417.0, -1.931e-007
-416.0, -1.875e-007
-415.0, -1.805e-007
-414.0, -1.770e-007
-413.0, -1.692e-007
-412.0, -1.622e-007
-411.0, -1.604e-007
-410.0, -1.469e-007
-409.0, -1.417e-007
-408.0, -1.351e-007
-407.0, -1.247e-007
-406.0, -1.190e-007
-405.0, -1.120e-007
-404.0, -1.051e-007
-403.0, -1.046e-007
-402.0, -9.504e-008
-401.0, -9.417e-008
-400.0, -8.807e-008
-399.0, -8.109e-008
-398.0, -7.891e-008
-397.0, -7.193e-008
-396.0, -6.496e-008
-395.0, -6.496e-008
-394.0, -5.842e-008
-393.0, -5.755e-008
-392.0, -5.711e-008
-391.0, -5.232e-008
-390.0, -5.232e-008
-389.0, -5.232e-008
-388.0, -5.188e-008
-387.0, -5.188e-008
-386.0, -4.665e-008
-385.0, -4.621e-008
-384.0, -4.185e-008
-383.0, -3.531e-008
-382.0, -3.444e-008
-381.0, -2.790e-008
-380.0, -2.136e-008
-379.0, -1.962e-008
-378.0, -1.308e-008
-377.0, -1.090e-008
-376.0, -1.046e-008
-375.0, -4.360e-009
-374.0, -3.924e-009
-373.0, -3.488e-009
-372.0, -3.488e-009
-371.0, -3.488e-009
-370.0, -3.052e-009
-369.0, -3.052e-009
-368.0, -3.052e-009
-367.0, +5.667e-009
-366.0, +5.667e-009
-365.0, +1.875e-008
-364.0, +3.008e-008
-363.0, +3.880e-008
-362.0, +5.275e-008
-361.0, +6.627e-008
-360.0, +7.150e-008
-359.0, +8.545e-008
-358.0, +8.588e-008
-357.0, +8.850e-008
-356.0, +9.373e-008
-355.0, +9.373e-008
-354.0, +9.722e-008
-353.0, +9.722e-008
-352.0, +9.940e-008
-351.0, +1.064e-007
-350.0, +1.077e-007
-349.0, +1.142e-007
-348.0, +1.208e-007
-347.0, +1.247e-007
-346.0, +1.317e-007
-345.0, +1.365e-007
-344.0, +1.365e-007
-343.0, +1.421e-007
-342.0, +1.426e-007
-341.0, +1.430e-007
-340.0, +1.430e-007
-339.0, +1.430e-007
-338.0, +1.482e-007
-337.0, +1.487e-007
-336.0, +1.500e-007
-335.0, +1.561e-007
-334.0, +1.583e-007
-333.0, +1.648e-007
-332.0, +1.718e-007
-331.0, +1.735e-007
-330.0, +1.805e-007
-329.0, +1.862e-007
-328.0, +1.870e-007
-327.0, +1.918e-007
-326.0, +1.923e-007
-325.0, +1.931e-007
-324.0, +1.931e-007
-323.0, +1.931e-007
-322.0, +2.014e-007
-321.0, +2.045e-007
-320.0, +2.123e-007
-319.0, +2.250e-007
-318.0, +2.311e-007
-317.0, +2.446e-007
-316.0, +2.585e-007
-315.0, +2.642e-007
-314.0, +2.751e-007
-313.0, +2.812e-007
-312.0, +2.825e-007
-311.0, +2.930e-007
-310.0, +2.938e-007
-309.0, +3.004e-007
-308.0, +3.069e-007
-307.0, +3.135e-007
-306.0, +3.204e-007
-305.0, +3.270e-007
-304.0, +3.305e-007
-303.0, +3.374e-007
-302.0, +3.379e-007
-301.0, +3.392e-007
-300.0, +3.422e-007
-299.0, +3.431e-007
-298.0, +3.505e-007
-297.0, +3.566e-007
-296.0, +3.632e-007
-295.0, +3.701e-007
-294.0, +3.762e-007
-293.0, +3.823e-007
-292.0, +3.902e-007
-291.0, +3.902e-007
-290.0, +3.998e-007
-289.0, +4.072e-007
-288.0, +4.198e-007
-287.0, +4.338e-007
-286.0, +4.456e-007
-285.0, +4.578e-007
-284.0, +4.722e-007
-283.0, +4.774e-007
-282.0, +4.905e-007
-281.0, +4.983e-007
-280.0, +5.053e-007
-279.0, +5.123e-007
-278.0, +5.192e-007
-277.0, +5.280e-007
-276.0, +5.349e-007
-275.0, +5.389e-007
-274.0, +5.463e-007
-273.0, +5.532e-007
-272.0, +5.607e-007
-271.0, +5.681e-007
-270.0, +5.729e-007
-269.0, +5.868e-007
-268.0, +6.003e-007
-267.0, +6.104e-007
-266.0, +6.243e-007
-265.0, +6.383e-007
-264.0, +6.539e-007
-263.0, +6.744e-007
-262.0, +6.880e-007
-261.0, +6.989e-007
-260.0, +7.098e-007
-259.0, +7.167e-007
-258.0, +7.307e-007
-257.0, +7.420e-007
-256.0, +7.494e-007
-255.0, +7.616e-007
-254.0, +7.725e-007
-253.0, +7.874e-007
-252.0, +8.048e-007
-251.0, +8.183e-007
-250.0, +8.327e-007
-249.0, +8.466e-007
-248.0, +8.619e-007
-247.0, +8.789e-007
-246.0, +8.920e-007
-245.0, +9.033e-007
-244.0, +9.120e-007
-243.0, +9.251e-007
-242.0, +9.391e-007
-241.0, +9.469e-007
-240.0, +9.578e-007
-239.0, +9.779e-007
-238.0, +9.927e-007
-237.0, +1.012e-006
-236.0, +1.033e-006
-235.0, +1.053e-006
-234.0, +1.074e-006
-233.0, +1.091e-006
-232.0, +1.103e-006
-231.0, +1.122e-006
-230.0, +1.136e-006
-229.0, +1.151e-006
-228.0, +1.166e-006
-227.0, +1.182e-006
-226.0, +1.203e-006
-225.0, +1.220e-006
-224.0, +1.240e-006
-223.0, +1.261e-006
-222.0, +1.275e-006
-221.0, +1.294e-006
-220.0, +1.313e-006
-219.0, +1.326e-006
-218.0, +1.346e-006
-217.0, +1.360e-006
-216.0, +1.381e-006
-215.0, +1.402e-006
-214.0, +1.417e-006
-213.0, +1.439e-006
-212.0, +1.460e-006
-211.0, +1.475e-006
-210.0, +1.496e-006
-209.0, +1.511e-006
-208.0, +1.525e-006
-207.0, +1.548e-006
-206.0, +1.567e-006
-205.0, +1.588e-006
-204.0, +1.614e-006
-203.0, +1.635e-006
-202.0, +1.657e-006
-201.0, +1.677e-006
-200.0, +1.695e-006
-199.0, +1.711e-006
-198.0, +1.726e-006
-197.0, +1.748e-006
-196.0, +1.768e-006
-195.0, +1.789e-006
-194.0, +1.816e-006
-193.0, +1.838e-006
-192.0, +1.859e-006
-191.0, +1.886e-006
-190.0, +1.900e-006
-189.0, +1.921e-006
-188.0, +1.942e-006
-187.0, +1.959e-006
-186.0, +1.981e-006
-185.0, +2.001e-006
-184.0, +2.022e-006
-183.0, +2.043e-006
-182.0, +2.059e-006
-181.0, +2.079e-006
-180.0, +2.097e-006
-179.0, +2.113e-006
-178.0, +2.140e-006
-177.0, +2.162e-006
-176.0, +2.182e-006
-175.0, +2.209e-006
-174.0, +2.230e-006
-173.0, +2.251e-006
-172.0, +2.272e-006
-171.0, +2.287e-006
-170.0, +2.307e-006
-169.0, +2.328e-006
-168.0, +2.345e-006
-167.0, +2.367e-006
-166.0, +2.387e-006
-165.0, +2.414e-006
-164.0, +2.434e-006
-163.0, +2.448e-006
-162.0, +2.465e-006
-161.0, +2.477e-006
-160.0, +2.491e-006
-159.0, +2.505e-006
-158.0, +2.512e-006
-157.0, +2.530e-006
-156.0, +2.550e-006
-155.0, +2.568e-006
-154.0, +2.594e-006
-153.0, +2.614e-006
-152.0, +2.635e-006
-151.0, +2.655e-006
-150.0, +2.666e-006
-149.0, +2.681e-006
-148.0, +2.696e-006
-147.0, +2.703e-006
-146.0, +2.718e-006
-145.0, +2.732e-006
-144.0, +2.748e-006
-143.0, +2.769e-006
-142.0, +2.783e-006
-141.0, +2.797e-006
-140.0, +2.813e-006
-139.0, +2.823e-006
-138.0, +2.837e-006
-137.0, +2.849e-006
-136.0, +2.856e-006
-135.0, +2.863e-006
-134.0, +2.871e-006
-133.0, +2.882e-006
-132.0, +2.893e-006
-131.0, +2.900e-006
-130.0, +2.912e-006
-129.0, +2.920e-006
-128.0, +2.932e-006
-127.0, +2.951e-006
-126.0, +2.957e-006
-125.0, +2.971e-006
-124.0, +2.985e-006
-123.0, +2.994e-006
-122.0, +3.010e-006
-121.0, +3.018e-006
-120.0, +3.024e-006
-119.0, +3.038e-006
-118.0, +3.043e-006
-117.0, +3.050e-006
-116.0, +3.057e-006
-115.0, +3.062e-006
-114.0, +3.069e-006
-113.0, +3.071e-006
-112.0, +3.071e-006
-111.0, +3.077e-006
-110.0, +3.077e-006
-109.0, +3.082e-006
-108.0, +3.086e-006
-107.0, +3.088e-006
-106.0, +3.096e-006
-105.0, +3.102e-006
-104.0, +3.105e-006
-103.0, +3.112e-006
-102.0, +3.114e-006
-101.0, +3.119e-006
-100.0, +3.123e-006
-99.0, +3.123e-006
-98.0, +3.130e-006
-97.0, +3.131e-006
-96.0, +3.136e-006
-95.0, +3.143e-006
-94.0, +3.142e-006
-93.0, +3.148e-006
-92.0, +3.153e-006
-91.0, +3.152e-006
-90.0, +3.158e-006
-89.0, +3.159e-006
-88.0, +3.159e-006
-87.0, +3.166e-006
-86.0, +3.165e-006
-85.0, +3.167e-006
-84.0, +3.168e-006
-83.0, +3.167e-006
-82.0, +3.167e-006
-81.0, +3.166e-006
-80.0, +3.166e-006
-79.0, +3.167e-006
-78.0, +3.166e-006
-77.0, +3.166e-006
-76.0, +3.167e-006
-75.0, +3.166e-006
-74.0, +3.168e-006
-73.0, +3.168e-006
-72.0, +3.168e-006
-71.0, +3.168e-006
-70.0, +3.163e-006
-69.0, +3.163e-006
-68.0, +3.162e-006
-67.0, +3.160e-006
-66.0, +3.160e-006
-65.0, +3.154e-006
-64.0, +3.152e-006
-63.0, +3.156e-006
-62.0, +3.150e-006
-61.0, +3.150e-006
-60.0, +3.146e-006
-59.0, +3.139e-006
-58.0, +3.143e-006
-57.0, +3.139e-006
-56.0, +3.132e-006
-55.0, +3.132e-006
-54.0, +3.126e-006
-53.0, +3.126e-006
-52.0, +3.126e-006
-51.0, +3.121e-006
-50.0, +3.121e-006
-49.0, +3.121e-006
-48.0, +3.120e-006
-47.0, +3.120e-006
-46.0, +3.117e-006
-45.0, +3.116e-006
-44.0, +3.115e-006
-43.0, +3.109e-006
-42.0, +3.109e-006
-41.0, +3.103e-006
-40.0, +3.097e-006
-39.0, +3.094e-006
-38.0, +3.088e-006
-37.0, +3.083e-006
-36.0, +3.082e-006
-35.0, +3.075e-006
-34.0, +3.075e-006
-33.0, +3.074e-006
-32.0, +3.074e-006
-31.0, +3.074e-006
-30.0, +3.073e-006
-29.0, +3.073e-006
-28.0, +3.073e-006
-27.0, +3.073e-006
-26.0, +3.073e-006
-25.0, +3.073e-006
-24.0, +3.072e-006
-23.0, +3.072e-006
-22.0, +3.069e-006
-21.0, +3.068e-006
-20.0, +3.068e-006
-19.0, +3.067e-006
-18.0, +3.067e-006
-17.0, +3.063e-006
-16.0, +3.061e-006
-15.0, +3.064e-006
-14.0, +3.057e-006
-13.0, +3.056e-006
-12.0, +3.050e-006
-11.0, +3.043e-006
-10.0, +3.043e-006
-9.0, +3.038e-006
-8.0, +3.032e-006
-7.0, +3.032e-006
-6.0, +3.027e-006
-5.0, +3.027e-006
-4.0, +3.027e-006
-3.0, +3.024e-006
-2.0, +3.023e-006
-1.0, +3.023e-006
0.0, +3.023e-006
1.0, +3.023e-006
2.0, +3.022e-006
3.0, +3.021e-006
4.0, +3.021e-006
5.0, +3.019e-006
6.0, +3.019e-006
7.0, +3.016e-006
8.0, +3.013e-006
9.0, +3.013e-006
10.0, +3.008e-006
11.0, +3.007e-006
12.0, +3.007e-006
13.0, +3.000e-006
14.0, +3.001e-006
15.0, +2.997e-006
16.0, +2.991e-006
17.0, +2.993e-006
18.0, +2.985e-006
19.0, +2.981e-006
20.0, +2.981e-006
21.0, +2.976e-006
22.0, +2.976e-006
23.0, +2.975e-006
24.0, +2.972e-006
25.0, +2.974e-006
26.0, +2.967e-006
27.0, +2.967e-006
28.0, +2.966e-006
29.0, +2.960e-006
30.0, +2.961e-006
31.0, +2.954e-006
32.0, +2.951e-006
33.0, +2.957e-006
34.0, +2.950e-006
35.0, +2.951e-006
36.0, +2.951e-006
37.0, +2.945e-006
38.0, +2.949e-006
39.0, +2.946e-006
40.0, +2.942e-006
41.0, +2.946e-006
42.0, +2.939e-006
43.0, +2.940e-006
44.0, +2.941e-006
45.0, +2.937e-006
46.0, +2.938e-006
47.0, +2.937e-006
48.0, +2.932e-006
49.0, +2.934e-006
50.0, +2.932e-006
51.0, +2.933e-006
52.0, +2.933e-006
53.0, +2.931e-006
54.0, +2.934e-006
55.0, +2.934e-006
56.0, +2.932e-006
57.0, +2.932e-006
58.0, +2.930e-006
59.0, +2.931e-006
60.0, +2.931e-006
61.0, +2.928e-006
62.0, +2.932e-006
63.0, +2.932e-006
64.0, +2.932e-006
65.0, +2.935e-006
66.0, +2.934e-006
67.0, +2.935e-006
68.0, +2.935e-006
69.0, +2.931e-006
70.0, +2.933e-006
71.0, +2.933e-006
72.0, +2.930e-006
73.0, +2.934e-006
74.0, +2.933e-006
75.0, +2.936e-006
76.0, +2.936e-006
77.0, +2.934e-006
78.0, +2.940e-006
79.0, +2.940e-006
80.0, +2.939e-006
81.0, +2.944e-006
82.0, +2.941e-006
83.0, +2.947e-006
84.0, +2.950e-006
85.0, +2.944e-006
86.0, +2.951e-006
87.0, +2.950e-006
88.0, +2.948e-006
89.0, +2.955e-006
90.0, +2.949e-006
91.0, +2.953e-006
92.0, +2.956e-006
93.0, +2.952e-006
94.0, +2.957e-006
95.0, +2.956e-006
96.0, +2.956e-006
97.0, +2.962e-006
98.0, +2.958e-006
99.0, +2.962e-006
100.0, +2.965e-006
101.0, +2.964e-006
102.0, +2.968e-006
103.0, +2.968e-006
104.0, +2.968e-006
105.0, +2.972e-006
106.0, +2.972e-006
107.0, +2.972e-006
108.0, +2.974e-006
109.0, +2.974e-006
110.0, +2.980e-006
111.0, +2.980e-006
112.0, +2.979e-006
113.0, +2.984e-006
114.0, +2.984e-006
115.0, +2.987e-006
116.0, +2.993e-006
117.0, +2.989e-006
118.0, +2.996e-006
119.0, +2.996e-006
120.0, +2.996e-006
121.0, +3.003e-006
122.0, +2.999e-006
123.0, +3.001e-006
124.0, +3.006e-006
125.0, +3.005e-006
126.0, +3.011e-006
127.0, +3.012e-006
128.0, +3.012e-006
129.0, +3.019e-006
130.0, +3.018e-006
131.0, +3.020e-006
132.0, +3.021e-006
133.0, +3.019e-006
134.0, +3.020e-006
135.0, +3.020e-006
136.0, +3.020e-006
137.0, +3.021e-006
138.0, +3.021e-006
139.0, +3.021e-006
140.0, +3.023e-006
141.0, +3.023e-006
142.0, +3.023e-006
143.0, +3.023e-006
144.0, +3.023e-006
145.0, +3.023e-006
146.0, +3.023e-006
147.0, +3.023e-006
148.0, +3.024e-006
149.0, +3.024e-006
150.0, +3.026e-006
151.0, +3.026e-006
152.0, +3.026e-006
153.0, +3.026e-006
154.0, +3.026e-006
155.0, +3.032e-006
156.0, +3.033e-006
157.0, +3.032e-006
158.0, +3.036e-006
159.0, +3.036e-006
160.0, +3.041e-006
161.0, +3.046e-006
162.0, +3.040e-006
163.0, +3.045e-006
164.0, +3.050e-006
165.0, +3.047e-006
166.0, +3.053e-006
167.0, +3.053e-006
168.0, +3.054e-006
169.0, +3.061e-006
170.0, +3.060e-006
171.0, +3.061e-006
172.0, +3.067e-006
173.0, +3.065e-006
174.0, +3.067e-006
175.0, +3.067e-006
176.0, +3.067e-006
177.0, +3.069e-006
178.0, +3.069e-006
179.0, +3.069e-006
180.0, +3.071e-006
181.0, +3.071e-006
182.0, +3.072e-006
183.0, +3.072e-006
184.0, +3.072e-006
185.0, +3.073e-006
186.0, +3.072e-006
187.0, +3.073e-006
188.0, +3.073e-006
189.0, +3.072e-006
190.0, +3.072e-006
191.0, +3.072e-006
192.0, +3.072e-006
193.0, +3.073e-006
194.0, +3.072e-006
195.0, +3.072e-006
196.0, +3.073e-006
197.0, +3.073e-006
198.0, +3.073e-006
199.0, +3.073e-006
200.0, +3.074e-006
201.0, +3.077e-006
202.0, +3.077e-006
203.0, +3.078e-006
204.0, +3.080e-006
205.0, +3.079e-006
206.0, +3.086e-006
207.0, +3.086e-006
208.0, +3.085e-006
209.0, +3.092e-006
210.0, +3.092e-006
211.0, +3.097e-006
212.0, +3.103e-006
213.0, +3.101e-006
214.0, +3.107e-006
215.0, +3.110e-006
216.0, +3.110e-006
217.0, +3.116e-006
218.0, +3.116e-006
219.0, +3.117e-006
220.0, +3.119e-006
221.0, +3.120e-006
222.0, +3.122e-006
223.0, +3.122e-006
224.0, +3.123e-006
225.0, +3.125e-006
226.0, +3.125e-006
227.0, +3.131e-006
228.0, +3.134e-006
229.0, +3.134e-006
230.0, +3.140e-006
231.0, +3.142e-006
232.0, +3.145e-006
233.0, +3.152e-006
234.0, +3.153e-006
235.0, +3.156e-006
236.0, +3.162e-006
237.0, +3.162e-006
238.0, +3.167e-006
239.0, +3.168e-006
240.0, +3.168e-006
241.0, +3.170e-006
242.0, +3.170e-006
243.0, +3.176e-006
244.0, +3.177e-006
245.0, +3.177e-006
246.0, +3.184e-006
247.0, +3.185e-006
248.0, +3.189e-006
249.0, +3.183e-006
250.0, +3.188e-006
*
**
