# Supplementary material for: DFT and CV data of 4-phenyl-substituted dichloro(bis{2-[1-(phenyl)-1H-1,2,3-triazol-4-yl-κN3]pyridine-κN})iron(II) coordination compounds
Source: Data Brief. 2018 Oct 27;21:1458–71. doi: 10.1016/j.dib.2018.10.085 (PMC6234228; doi:10.1016/j.dib.2018.10.085)
Supplement: Supplementary file 4 — Supplementary material. [file mmc4.zip › Fe_CV_raw_data/FeL5-2/500_01.TXT]

Date: 31-Mar-2017
Time: 12:35:09
Label: 
Cyclic Voltammetry

Exp. Conditions:
Init E (mV) = 250
High E (mV) = 250
Low E (mV) = -560
Init P/N = N
V (mV/sec) = 500
Number of Segments = 2
Sample Interval (mV) = 1
Quiet Time (sec) = 2
Sensitivity (A/V) = 1E-5

2 Sets of Data
Total Number of Data Points = 1620
##
Potential (mV), Current (A)

Segment = 1
Negative
Number of Data Points = 810
#
249.0, +4.052e-006
248.0, +3.877e-006
247.0, +3.753e-006
246.0, +3.649e-006
245.0, +3.541e-006
244.0, +3.453e-006
243.0, +3.382e-006
242.0, +3.322e-006
241.0, +3.264e-006
240.0, +3.215e-006
239.0, +3.176e-006
238.0, +3.141e-006
237.0, +3.107e-006
236.0, +3.072e-006
235.0, +3.042e-006
234.0, +3.017e-006
233.0, +2.987e-006
232.0, +2.962e-006
231.0, +2.938e-006
230.0, +2.912e-006
229.0, +2.890e-006
228.0, +2.867e-006
227.0, +2.850e-006
226.0, +2.835e-006
225.0, +2.811e-006
224.0, +2.791e-006
223.0, +2.768e-006
222.0, +2.746e-006
221.0, +2.729e-006
220.0, +2.705e-006
219.0, +2.686e-006
218.0, +2.672e-006
217.0, +2.649e-006
216.0, +2.633e-006
215.0, +2.613e-006
214.0, +2.590e-006
213.0, +2.575e-006
212.0, +2.553e-006
211.0, +2.532e-006
210.0, +2.520e-006
209.0, +2.500e-006
208.0, +2.490e-006
207.0, +2.478e-006
206.0, +2.460e-006
205.0, +2.449e-006
204.0, +2.434e-006
203.0, +2.420e-006
202.0, +2.411e-006
201.0, +2.386e-006
200.0, +2.369e-006
199.0, +2.353e-006
198.0, +2.335e-006
197.0, +2.322e-006
196.0, +2.302e-006
195.0, +2.284e-006
194.0, +2.276e-006
193.0, +2.257e-006
192.0, +2.245e-006
191.0, +2.227e-006
190.0, +2.206e-006
189.0, +2.191e-006
188.0, +2.172e-006
187.0, +2.158e-006
186.0, +2.145e-006
185.0, +2.129e-006
184.0, +2.121e-006
183.0, +2.112e-006
182.0, +2.100e-006
181.0, +2.091e-006
180.0, +2.076e-006
179.0, +2.065e-006
178.0, +2.052e-006
177.0, +2.032e-006
176.0, +2.017e-006
175.0, +2.001e-006
174.0, +1.982e-006
173.0, +1.968e-006
172.0, +1.950e-006
171.0, +1.935e-006
170.0, +1.927e-006
169.0, +1.910e-006
168.0, +1.900e-006
167.0, +1.889e-006
166.0, +1.875e-006
165.0, +1.867e-006
164.0, +1.850e-006
163.0, +1.833e-006
162.0, +1.819e-006
161.0, +1.798e-006
160.0, +1.784e-006
159.0, +1.769e-006
158.0, +1.751e-006
157.0, +1.741e-006
156.0, +1.729e-006
155.0, +1.722e-006
154.0, +1.718e-006
153.0, +1.704e-006
152.0, +1.695e-006
151.0, +1.683e-006
150.0, +1.668e-006
149.0, +1.656e-006
148.0, +1.635e-006
147.0, +1.615e-006
146.0, +1.601e-006
145.0, +1.580e-006
144.0, +1.569e-006
143.0, +1.556e-006
142.0, +1.542e-006
141.0, +1.535e-006
140.0, +1.525e-006
139.0, +1.518e-006
138.0, +1.510e-006
137.0, +1.494e-006
136.0, +1.487e-006
135.0, +1.473e-006
134.0, +1.457e-006
133.0, +1.441e-006
132.0, +1.421e-006
131.0, +1.406e-006
130.0, +1.394e-006
129.0, +1.373e-006
128.0, +1.360e-006
127.0, +1.348e-006
126.0, +1.337e-006
125.0, +1.330e-006
124.0, +1.317e-006
123.0, +1.304e-006
122.0, +1.297e-006
121.0, +1.282e-006
120.0, +1.274e-006
119.0, +1.262e-006
118.0, +1.244e-006
117.0, +1.232e-006
116.0, +1.216e-006
115.0, +1.202e-006
114.0, +1.193e-006
113.0, +1.173e-006
112.0, +1.159e-006
111.0, +1.148e-006
110.0, +1.135e-006
109.0, +1.126e-006
108.0, +1.112e-006
107.0, +1.100e-006
106.0, +1.093e-006
105.0, +1.072e-006
104.0, +1.057e-006
103.0, +1.040e-006
102.0, +1.019e-006
101.0, +1.005e-006
100.0, +9.870e-007
99.0, +9.683e-007
98.0, +9.613e-007
97.0, +9.487e-007
96.0, +9.412e-007
95.0, +9.343e-007
94.0, +9.229e-007
93.0, +9.142e-007
92.0, +9.038e-007
91.0, +8.950e-007
90.0, +8.820e-007
89.0, +8.615e-007
88.0, +8.484e-007
87.0, +8.323e-007
86.0, +8.135e-007
85.0, +8.004e-007
84.0, +7.808e-007
83.0, +7.669e-007
82.0, +7.595e-007
81.0, +7.429e-007
80.0, +7.355e-007
79.0, +7.259e-007
78.0, +7.106e-007
77.0, +7.036e-007
76.0, +6.910e-007
75.0, +6.779e-007
74.0, +6.666e-007
73.0, +6.457e-007
72.0, +6.317e-007
71.0, +6.199e-007
70.0, +6.016e-007
69.0, +5.872e-007
68.0, +5.724e-007
67.0, +5.607e-007
66.0, +5.532e-007
65.0, +5.389e-007
64.0, +5.288e-007
63.0, +5.192e-007
62.0, +5.070e-007
61.0, +4.992e-007
60.0, +4.844e-007
59.0, +4.717e-007
58.0, +4.595e-007
57.0, +4.416e-007
56.0, +4.277e-007
55.0, +4.150e-007
54.0, +3.980e-007
53.0, +3.871e-007
52.0, +3.723e-007
51.0, +3.632e-007
50.0, +3.562e-007
49.0, +3.422e-007
48.0, +3.318e-007
47.0, +3.217e-007
46.0, +3.074e-007
45.0, +2.973e-007
44.0, +2.786e-007
43.0, +2.603e-007
42.0, +2.463e-007
41.0, +2.284e-007
40.0, +2.145e-007
39.0, +2.001e-007
38.0, +1.844e-007
37.0, +1.761e-007
36.0, +1.661e-007
35.0, +1.591e-007
34.0, +1.543e-007
33.0, +1.404e-007
32.0, +1.330e-007
31.0, +1.234e-007
30.0, +1.090e-007
29.0, +9.678e-008
28.0, +7.586e-008
27.0, +5.537e-008
26.0, +4.142e-008
25.0, +2.136e-008
24.0, +7.848e-009
23.0, -5.231e-009
22.0, -1.962e-008
21.0, -2.659e-008
20.0, -3.357e-008
19.0, -4.098e-008
18.0, -4.578e-008
17.0, -6.103e-008
16.0, -6.932e-008
15.0, -8.240e-008
14.0, -9.635e-008
13.0, -1.099e-007
12.0, -1.299e-007
11.0, -1.474e-007
10.0, -1.600e-007
9.0, -1.805e-007
8.0, -1.910e-007
7.0, -2.049e-007
6.0, -2.202e-007
5.0, -2.276e-007
4.0, -2.402e-007
3.0, -2.502e-007
2.0, -2.616e-007
1.0, -2.847e-007
0.0, -2.982e-007
-1.0, -3.143e-007
-2.0, -3.331e-007
-3.0, -3.470e-007
-4.0, -3.666e-007
-5.0, -3.810e-007
-6.0, -3.911e-007
-7.0, -4.054e-007
-8.0, -4.163e-007
-9.0, -4.268e-007
-10.0, -4.399e-007
-11.0, -4.504e-007
-12.0, -4.613e-007
-13.0, -4.682e-007
-14.0, -4.809e-007
-15.0, -5.018e-007
-16.0, -5.192e-007
-17.0, -5.362e-007
-18.0, -5.550e-007
-19.0, -5.685e-007
-20.0, -5.890e-007
-21.0, -6.038e-007
-22.0, -6.108e-007
-23.0, -6.239e-007
-24.0, -6.308e-007
-25.0, -6.404e-007
-26.0, -6.566e-007
-27.0, -6.640e-007
-28.0, -6.784e-007
-29.0, -6.914e-007
-30.0, -7.015e-007
-31.0, -7.228e-007
-32.0, -7.315e-007
-33.0, -7.459e-007
-34.0, -7.656e-007
-35.0, -7.795e-007
-36.0, -7.943e-007
-37.0, -8.083e-007
-38.0, -8.170e-007
-39.0, -8.397e-007
-40.0, -8.501e-007
-41.0, -8.641e-007
-42.0, -8.811e-007
-43.0, -8.968e-007
-44.0, -9.177e-007
-45.0, -9.365e-007
-46.0, -9.482e-007
-47.0, -9.692e-007
-48.0, -9.831e-007
-49.0, -9.940e-007
-50.0, -1.009e-006
-51.0, -1.017e-006
-52.0, -1.031e-006
-53.0, -1.044e-006
-54.0, -1.052e-006
-55.0, -1.068e-006
-56.0, -1.082e-006
-57.0, -1.098e-006
-58.0, -1.119e-006
-59.0, -1.134e-006
-60.0, -1.155e-006
-61.0, -1.173e-006
-62.0, -1.187e-006
-63.0, -1.206e-006
-64.0, -1.215e-006
-65.0, -1.227e-006
-66.0, -1.244e-006
-67.0, -1.253e-006
-68.0, -1.275e-006
-69.0, -1.294e-006
-70.0, -1.310e-006
-71.0, -1.336e-006
-72.0, -1.350e-006
-73.0, -1.367e-006
-74.0, -1.387e-006
-75.0, -1.395e-006
-76.0, -1.407e-006
-77.0, -1.418e-006
-78.0, -1.427e-006
-79.0, -1.448e-006
-80.0, -1.461e-006
-81.0, -1.474e-006
-82.0, -1.493e-006
-83.0, -1.508e-006
-84.0, -1.529e-006
-85.0, -1.548e-006
-86.0, -1.561e-006
-87.0, -1.580e-006
-88.0, -1.593e-006
-89.0, -1.610e-006
-90.0, -1.629e-006
-91.0, -1.641e-006
-92.0, -1.660e-006
-93.0, -1.678e-006
-94.0, -1.696e-006
-95.0, -1.722e-006
-96.0, -1.740e-006
-97.0, -1.757e-006
-98.0, -1.778e-006
-99.0, -1.790e-006
-100.0, -1.807e-006
-101.0, -1.821e-006
-102.0, -1.832e-006
-103.0, -1.852e-006
-104.0, -1.865e-006
-105.0, -1.883e-006
-106.0, -1.907e-006
-107.0, -1.926e-006
-108.0, -1.947e-006
-109.0, -1.964e-006
-110.0, -1.980e-006
-111.0, -2.005e-006
-112.0, -2.019e-006
-113.0, -2.037e-006
-114.0, -2.058e-006
-115.0, -2.079e-006
-116.0, -2.105e-006
-117.0, -2.129e-006
-118.0, -2.146e-006
-119.0, -2.173e-006
-120.0, -2.190e-006
-121.0, -2.209e-006
-122.0, -2.229e-006
-123.0, -2.244e-006
-124.0, -2.266e-006
-125.0, -2.285e-006
-126.0, -2.305e-006
-127.0, -2.330e-006
-128.0, -2.349e-006
-129.0, -2.370e-006
-130.0, -2.398e-006
-131.0, -2.419e-006
-132.0, -2.448e-006
-133.0, -2.471e-006
-134.0, -2.495e-006
-135.0, -2.522e-006
-136.0, -2.544e-006
-137.0, -2.566e-006
-138.0, -2.592e-006
-139.0, -2.613e-006
-140.0, -2.641e-006
-141.0, -2.665e-006
-142.0, -2.693e-006
-143.0, -2.723e-006
-144.0, -2.746e-006
-145.0, -2.770e-006
-146.0, -2.800e-006
-147.0, -2.826e-006
-148.0, -2.858e-006
-149.0, -2.885e-006
-150.0, -2.911e-006
-151.0, -2.944e-006
-152.0, -2.972e-006
-153.0, -2.997e-006
-154.0, -3.026e-006
-155.0, -3.050e-006
-156.0, -3.079e-006
-157.0, -3.108e-006
-158.0, -3.136e-006
-159.0, -3.176e-006
-160.0, -3.210e-006
-161.0, -3.243e-006
-162.0, -3.279e-006
-163.0, -3.308e-006
-164.0, -3.345e-006
-165.0, -3.379e-006
-166.0, -3.408e-006
-167.0, -3.444e-006
-168.0, -3.474e-006
-169.0, -3.507e-006
-170.0, -3.550e-006
-171.0, -3.587e-006
-172.0, -3.629e-006
-173.0, -3.665e-006
-174.0, -3.695e-006
-175.0, -3.736e-006
-176.0, -3.771e-006
-177.0, -3.806e-006
-178.0, -3.843e-006
-179.0, -3.873e-006
-180.0, -3.915e-006
-181.0, -3.959e-006
-182.0, -3.994e-006
-183.0, -4.036e-006
-184.0, -4.071e-006
-185.0, -4.110e-006
-186.0, -4.154e-006
-187.0, -4.192e-006
-188.0, -4.230e-006
-189.0, -4.269e-006
-190.0, -4.311e-006
-191.0, -4.358e-006
-192.0, -4.400e-006
-193.0, -4.438e-006
-194.0, -4.480e-006
-195.0, -4.521e-006
-196.0, -4.567e-006
-197.0, -4.608e-006
-198.0, -4.644e-006
-199.0, -4.688e-006
-200.0, -4.736e-006
-201.0, -4.781e-006
-202.0, -4.826e-006
-203.0, -4.866e-006
-204.0, -4.909e-006
-205.0, -4.954e-006
-206.0, -4.995e-006
-207.0, -5.038e-006
-208.0, -5.074e-006
-209.0, -5.120e-006
-210.0, -5.167e-006
-211.0, -5.208e-006
-212.0, -5.253e-006
-213.0, -5.293e-006
-214.0, -5.334e-006
-215.0, -5.383e-006
-216.0, -5.418e-006
-217.0, -5.458e-006
-218.0, -5.504e-006
-219.0, -5.546e-006
-220.0, -5.589e-006
-221.0, -5.630e-006
-222.0, -5.670e-006
-223.0, -5.719e-006
-224.0, -5.762e-006
-225.0, -5.799e-006
-226.0, -5.844e-006
-227.0, -5.886e-006
-228.0, -5.932e-006
-229.0, -5.974e-006
-230.0, -6.009e-006
-231.0, -6.053e-006
-232.0, -6.095e-006
-233.0, -6.134e-006
-234.0, -6.175e-006
-235.0, -6.210e-006
-236.0, -6.252e-006
-237.0, -6.297e-006
-238.0, -6.334e-006
-239.0, -6.376e-006
-240.0, -6.416e-006
-241.0, -6.457e-006
-242.0, -6.503e-006
-243.0, -6.540e-006
-244.0, -6.579e-006
-245.0, -6.617e-006
-246.0, -6.657e-006
-247.0, -6.701e-006
-248.0, -6.740e-006
-249.0, -6.777e-006
-250.0, -6.820e-006
-251.0, -6.859e-006
-252.0, -6.898e-006
-253.0, -6.936e-006
-254.0, -6.970e-006
-255.0, -7.011e-006
-256.0, -7.051e-006
-257.0, -7.091e-006
-258.0, -7.133e-006
-259.0, -7.174e-006
-260.0, -7.214e-006
-261.0, -7.254e-006
-262.0, -7.293e-006
-263.0, -7.337e-006
-264.0, -7.372e-006
-265.0, -7.409e-006
-266.0, -7.454e-006
-267.0, -7.496e-006
-268.0, -7.539e-006
-269.0, -7.576e-006
-270.0, -7.611e-006
-271.0, -7.659e-006
-272.0, -7.700e-006
-273.0, -7.738e-006
-274.0, -7.777e-006
-275.0, -7.811e-006
-276.0, -7.859e-006
-277.0, -7.900e-006
-278.0, -7.936e-006
-279.0, -7.978e-006
-280.0, -8.013e-006
-281.0, -8.051e-006
-282.0, -8.097e-006
-283.0, -8.131e-006
-284.0, -8.172e-006
-285.0, -8.207e-006
-286.0, -8.248e-006
-287.0, -8.296e-006
-288.0, -8.337e-006
-289.0, -8.373e-006
-290.0, -8.413e-006
-291.0, -8.450e-006
-292.0, -8.493e-006
-293.0, -8.530e-006
-294.0, -8.559e-006
-295.0, -8.599e-006
-296.0, -8.636e-006
-297.0, -8.674e-006
-298.0, -8.714e-006
-299.0, -8.746e-006
-300.0, -8.782e-006
-301.0, -8.821e-006
-302.0, -8.857e-006
-303.0, -8.898e-006
-304.0, -8.932e-006
-305.0, -8.966e-006
-306.0, -9.004e-006
-307.0, -9.038e-006
-308.0, -9.075e-006
-309.0, -9.106e-006
-310.0, -9.134e-006
-311.0, -9.169e-006
-312.0, -9.199e-006
-313.0, -9.228e-006
-314.0, -9.261e-006
-315.0, -9.287e-006
-316.0, -9.320e-006
-317.0, -9.348e-006
-318.0, -9.372e-006
-319.0, -9.404e-006
-320.0, -9.432e-006
-321.0, -9.461e-006
-322.0, -9.493e-006
-323.0, -9.514e-006
-324.0, -9.542e-006
-325.0, -9.568e-006
-326.0, -9.586e-006
-327.0, -9.609e-006
-328.0, -9.626e-006
-329.0, -9.644e-006
-330.0, -9.669e-006
-331.0, -9.687e-006
-332.0, -9.713e-006
-333.0, -9.736e-006
-334.0, -9.756e-006
-335.0, -9.779e-006
-336.0, -9.793e-006
-337.0, -9.809e-006
-338.0, -9.829e-006
-339.0, -9.838e-006
-340.0, -9.858e-006
-341.0, -9.871e-006
-342.0, -9.889e-006
-343.0, -9.910e-006
-344.0, -9.926e-006
-345.0, -9.937e-006
-346.0, -9.955e-006
-347.0, -9.961e-006
-348.0, -9.976e-006
-349.0, -9.984e-006
-350.0, -9.990e-006
-351.0, -9.998e-006
-352.0, -1.000e-005
-353.0, -1.001e-005
-354.0, -1.002e-005
-355.0, -1.002e-005
-356.0, -1.002e-005
-357.0, -1.002e-005
-358.0, -1.003e-005
-359.0, -1.003e-005
-360.0, -1.004e-005
-361.0, -1.004e-005
-362.0, -1.005e-005
-363.0, -1.005e-005
-364.0, -1.006e-005
-365.0, -1.006e-005
-366.0, -1.006e-005
-367.0, -1.007e-005
-368.0, -1.007e-005
-369.0, -1.006e-005
-370.0, -1.007e-005
-371.0, -1.007e-005
-372.0, -1.007e-005
-373.0, -1.007e-005
-374.0, -1.006e-005
-375.0, -1.006e-005
-376.0, -1.006e-005
-377.0, -1.006e-005
-378.0, -1.006e-005
-379.0, -1.005e-005
-380.0, -1.005e-005
-381.0, -1.004e-005
-382.0, -1.004e-005
-383.0, -1.003e-005
-384.0, -1.003e-005
-385.0, -1.002e-005
-386.0, -1.002e-005
-387.0, -1.002e-005
-388.0, -1.002e-005
-389.0, -1.001e-005
-390.0, -1.001e-005
-391.0, -1.001e-005
-392.0, -1.000e-005
-393.0, -9.993e-006
-394.0, -9.988e-006
-395.0, -9.979e-006
-396.0, -9.974e-006
-397.0, -9.964e-006
-398.0, -9.950e-006
-399.0, -9.948e-006
-400.0, -9.935e-006
-401.0, -9.923e-006
-402.0, -9.913e-006
-403.0, -9.897e-006
-404.0, -9.888e-006
-405.0, -9.874e-006
-406.0, -9.855e-006
-407.0, -9.850e-006
-408.0, -9.840e-006
-409.0, -9.830e-006
-410.0, -9.824e-006
-411.0, -9.814e-006
-412.0, -9.811e-006
-413.0, -9.802e-006
-414.0, -9.789e-006
-415.0, -9.781e-006
-416.0, -9.767e-006
-417.0, -9.754e-006
-418.0, -9.743e-006
-419.0, -9.725e-006
-420.0, -9.712e-006
-421.0, -9.700e-006
-422.0, -9.681e-006
-423.0, -9.672e-006
-424.0, -9.658e-006
-425.0, -9.647e-006
-426.0, -9.640e-006
-427.0, -9.626e-006
-428.0, -9.615e-006
-429.0, -9.606e-006
-430.0, -9.593e-006
-431.0, -9.586e-006
-432.0, -9.572e-006
-433.0, -9.558e-006
-434.0, -9.548e-006
-435.0, -9.533e-006
-436.0, -9.519e-006
-437.0, -9.499e-006
-438.0, -9.478e-006
-439.0, -9.466e-006
-440.0, -9.453e-006
-441.0, -9.442e-006
-442.0, -9.433e-006
-443.0, -9.419e-006
-444.0, -9.412e-006
-445.0, -9.398e-006
-446.0, -9.382e-006
-447.0, -9.369e-006
-448.0, -9.348e-006
-449.0, -9.330e-006
-450.0, -9.318e-006
-451.0, -9.303e-006
-452.0, -9.294e-006
-453.0, -9.280e-006
-454.0, -9.266e-006
-455.0, -9.259e-006
-456.0, -9.252e-006
-457.0, -9.241e-006
-458.0, -9.232e-006
-459.0, -9.219e-006
-460.0, -9.212e-006
-461.0, -9.203e-006
-462.0, -9.192e-006
-463.0, -9.184e-006
-464.0, -9.165e-006
-465.0, -9.148e-006
-466.0, -9.136e-006
-467.0, -9.116e-006
-468.0, -9.100e-006
-469.0, -9.084e-006
-470.0, -9.064e-006
-471.0, -9.057e-006
-472.0, -9.049e-006
-473.0, -9.038e-006
-474.0, -9.034e-006
-475.0, -9.023e-006
-476.0, -9.016e-006
-477.0, -9.004e-006
-478.0, -8.990e-006
-479.0, -8.982e-006
-480.0, -8.966e-006
-481.0, -8.951e-006
-482.0, -8.941e-006
-483.0, -8.926e-006
-484.0, -8.917e-006
-485.0, -8.903e-006
-486.0, -8.884e-006
-487.0, -8.875e-006
-488.0, -8.865e-006
-489.0, -8.854e-006
-490.0, -8.848e-006
-491.0, -8.838e-006
-492.0, -8.836e-006
-493.0, -8.829e-006
-494.0, -8.820e-006
-495.0, -8.813e-006
-496.0, -8.805e-006
-497.0, -8.795e-006
-498.0, -8.787e-006
-499.0, -8.773e-006
-500.0, -8.765e-006
-501.0, -8.751e-006
-502.0, -8.737e-006
-503.0, -8.725e-006
-504.0, -8.710e-006
-505.0, -8.696e-006
-506.0, -8.687e-006
-507.0, -8.675e-006
-508.0, -8.668e-006
-509.0, -8.661e-006
-510.0, -8.653e-006
-511.0, -8.651e-006
-512.0, -8.646e-006
-513.0, -8.637e-006
-514.0, -8.634e-006
-515.0, -8.626e-006
-516.0, -8.619e-006
-517.0, -8.606e-006
-518.0, -8.592e-006
-519.0, -8.588e-006
-520.0, -8.578e-006
-521.0, -8.568e-006
-522.0, -8.562e-006
-523.0, -8.550e-006
-524.0, -8.549e-006
-525.0, -8.541e-006
-526.0, -8.528e-006
-527.0, -8.524e-006
-528.0, -8.515e-006
-529.0, -8.507e-006
-530.0, -8.504e-006
-531.0, -8.491e-006
-532.0, -8.489e-006
-533.0, -8.482e-006
-534.0, -8.473e-006
-535.0, -8.468e-006
-536.0, -8.462e-006
-537.0, -8.457e-006
-538.0, -8.456e-006
-539.0, -8.450e-006
-540.0, -8.450e-006
-541.0, -8.448e-006
-542.0, -8.445e-006
-543.0, -8.444e-006
-544.0, -8.437e-006
-545.0, -8.432e-006
-546.0, -8.429e-006
-547.0, -8.422e-006
-548.0, -8.418e-006
-549.0, -8.413e-006
-550.0, -8.406e-006
-551.0, -8.406e-006
-552.0, -8.405e-006
-553.0, -8.401e-006
-554.0, -8.398e-006
-555.0, -8.391e-006
-556.0, -8.391e-006
-557.0, -8.383e-006
-558.0, -8.363e-006
-559.0, -8.348e-006
-560.0, -8.338e-006
*
Segment = 2
Positive
Number of Data Points = 810
#
-559.0, -8.279e-006
-558.0, -7.956e-006
-557.0, -7.711e-006
-556.0, -7.495e-006
-555.0, -7.282e-006
-554.0, -7.096e-006
-553.0, -6.939e-006
-552.0, -6.808e-006
-551.0, -6.689e-006
-550.0, -6.591e-006
-549.0, -6.502e-006
-548.0, -6.414e-006
-547.0, -6.337e-006
-546.0, -6.265e-006
-545.0, -6.198e-006
-544.0, -6.136e-006
-543.0, -6.074e-006
-542.0, -6.017e-006
-541.0, -5.965e-006
-540.0, -5.906e-006
-539.0, -5.856e-006
-538.0, -5.805e-006
-537.0, -5.756e-006
-536.0, -5.709e-006
-535.0, -5.659e-006
-534.0, -5.616e-006
-533.0, -5.573e-006
-532.0, -5.524e-006
-531.0, -5.477e-006
-530.0, -5.434e-006
-529.0, -5.392e-006
-528.0, -5.357e-006
-527.0, -5.310e-006
-526.0, -5.271e-006
-525.0, -5.236e-006
-524.0, -5.198e-006
-523.0, -5.157e-006
-522.0, -5.115e-006
-521.0, -5.071e-006
-520.0, -5.038e-006
-519.0, -5.000e-006
-518.0, -4.965e-006
-517.0, -4.931e-006
-516.0, -4.895e-006
-515.0, -4.864e-006
-514.0, -4.831e-006
-513.0, -4.800e-006
-512.0, -4.773e-006
-511.0, -4.735e-006
-510.0, -4.702e-006
-509.0, -4.671e-006
-508.0, -4.640e-006
-507.0, -4.611e-006
-506.0, -4.579e-006
-505.0, -4.548e-006
-504.0, -4.522e-006
-503.0, -4.488e-006
-502.0, -4.458e-006
-501.0, -4.429e-006
-500.0, -4.395e-006
-499.0, -4.368e-006
-498.0, -4.334e-006
-497.0, -4.303e-006
-496.0, -4.278e-006
-495.0, -4.249e-006
-494.0, -4.222e-006
-493.0, -4.194e-006
-492.0, -4.162e-006
-491.0, -4.137e-006
-490.0, -4.109e-006
-489.0, -4.081e-006
-488.0, -4.056e-006
-487.0, -4.027e-006
-486.0, -4.004e-006
-485.0, -3.974e-006
-484.0, -3.943e-006
-483.0, -3.921e-006
-482.0, -3.893e-006
-481.0, -3.865e-006
-480.0, -3.838e-006
-479.0, -3.810e-006
-478.0, -3.792e-006
-477.0, -3.772e-006
-476.0, -3.743e-006
-475.0, -3.720e-006
-474.0, -3.696e-006
-473.0, -3.670e-006
-472.0, -3.644e-006
-471.0, -3.617e-006
-470.0, -3.595e-006
-469.0, -3.572e-006
-468.0, -3.544e-006
-467.0, -3.524e-006
-466.0, -3.500e-006
-465.0, -3.477e-006
-464.0, -3.452e-006
-463.0, -3.422e-006
-462.0, -3.405e-006
-461.0, -3.386e-006
-460.0, -3.360e-006
-459.0, -3.340e-006
-458.0, -3.316e-006
-457.0, -3.293e-006
-456.0, -3.272e-006
-455.0, -3.243e-006
-454.0, -3.222e-006
-453.0, -3.201e-006
-452.0, -3.173e-006
-451.0, -3.152e-006
-450.0, -3.131e-006
-449.0, -3.108e-006
-448.0, -3.089e-006
-447.0, -3.061e-006
-446.0, -3.039e-006
-445.0, -3.023e-006
-444.0, -3.002e-006
-443.0, -2.983e-006
-442.0, -2.965e-006
-441.0, -2.944e-006
-440.0, -2.928e-006
-439.0, -2.904e-006
-438.0, -2.884e-006
-437.0, -2.863e-006
-436.0, -2.838e-006
-435.0, -2.818e-006
-434.0, -2.797e-006
-433.0, -2.777e-006
-432.0, -2.761e-006
-431.0, -2.735e-006
-430.0, -2.717e-006
-429.0, -2.699e-006
-428.0, -2.672e-006
-427.0, -2.652e-006
-426.0, -2.631e-006
-425.0, -2.609e-006
-424.0, -2.594e-006
-423.0, -2.575e-006
-422.0, -2.558e-006
-421.0, -2.542e-006
-420.0, -2.521e-006
-419.0, -2.501e-006
-418.0, -2.478e-006
-417.0, -2.457e-006
-416.0, -2.439e-006
-415.0, -2.413e-006
-414.0, -2.394e-006
-413.0, -2.374e-006
-412.0, -2.350e-006
-411.0, -2.331e-006
-410.0, -2.308e-006
-409.0, -2.284e-006
-408.0, -2.264e-006
-407.0, -2.243e-006
-406.0, -2.228e-006
-405.0, -2.211e-006
-404.0, -2.195e-006
-403.0, -2.183e-006
-402.0, -2.166e-006
-401.0, -2.150e-006
-400.0, -2.132e-006
-399.0, -2.107e-006
-398.0, -2.089e-006
-397.0, -2.068e-006
-396.0, -2.045e-006
-395.0, -2.031e-006
-394.0, -2.011e-006
-393.0, -1.992e-006
-392.0, -1.977e-006
-391.0, -1.956e-006
-390.0, -1.941e-006
-389.0, -1.923e-006
-388.0, -1.896e-006
-387.0, -1.876e-006
-386.0, -1.858e-006
-385.0, -1.841e-006
-384.0, -1.828e-006
-383.0, -1.808e-006
-382.0, -1.794e-006
-381.0, -1.783e-006
-380.0, -1.764e-006
-379.0, -1.750e-006
-378.0, -1.729e-006
-377.0, -1.708e-006
-376.0, -1.689e-006
-375.0, -1.667e-006
-374.0, -1.649e-006
-373.0, -1.635e-006
-372.0, -1.612e-006
-371.0, -1.598e-006
-370.0, -1.579e-006
-369.0, -1.562e-006
-368.0, -1.548e-006
-367.0, -1.525e-006
-366.0, -1.507e-006
-365.0, -1.489e-006
-364.0, -1.468e-006
-363.0, -1.454e-006
-362.0, -1.439e-006
-361.0, -1.420e-006
-360.0, -1.408e-006
-359.0, -1.390e-006
-358.0, -1.379e-006
-357.0, -1.362e-006
-356.0, -1.337e-006
-355.0, -1.318e-006
-354.0, -1.297e-006
-353.0, -1.276e-006
-352.0, -1.260e-006
-351.0, -1.237e-006
-350.0, -1.221e-006
-349.0, -1.210e-006
-348.0, -1.189e-006
-347.0, -1.175e-006
-346.0, -1.154e-006
-345.0, -1.133e-006
-344.0, -1.117e-006
-343.0, -1.094e-006
-342.0, -1.074e-006
-341.0, -1.061e-006
-340.0, -1.040e-006
-339.0, -1.026e-006
-338.0, -1.011e-006
-337.0, -9.944e-007
-336.0, -9.792e-007
-335.0, -9.569e-007
-334.0, -9.356e-007
-333.0, -9.160e-007
-332.0, -8.950e-007
-331.0, -8.763e-007
-330.0, -8.532e-007
-329.0, -8.310e-007
-328.0, -8.122e-007
-327.0, -7.904e-007
-326.0, -7.743e-007
-325.0, -7.533e-007
-324.0, -7.259e-007
-323.0, -7.045e-007
-322.0, -6.862e-007
-321.0, -6.705e-007
-320.0, -6.570e-007
-319.0, -6.361e-007
-318.0, -6.221e-007
-317.0, -6.090e-007
-316.0, -5.886e-007
-315.0, -5.676e-007
-314.0, -5.410e-007
-313.0, -5.144e-007
-312.0, -4.944e-007
-311.0, -4.656e-007
-310.0, -4.447e-007
-309.0, -4.264e-007
-308.0, -4.037e-007
-307.0, -3.876e-007
-306.0, -3.649e-007
-305.0, -3.387e-007
-304.0, -3.187e-007
-303.0, -2.947e-007
-302.0, -2.755e-007
-301.0, -2.563e-007
-300.0, -2.306e-007
-299.0, -2.119e-007
-298.0, -1.892e-007
-297.0, -1.665e-007
-296.0, -1.421e-007
-295.0, -1.142e-007
-294.0, -9.286e-008
-293.0, -7.150e-008
-292.0, -4.665e-008
-291.0, -3.270e-008
-290.0, -6.540e-009
-289.0, +1.744e-008
-288.0, +4.185e-008
-287.0, +7.019e-008
-286.0, +9.199e-008
-285.0, +1.168e-007
-284.0, +1.526e-007
-283.0, +1.722e-007
-282.0, +1.992e-007
-281.0, +2.245e-007
-280.0, +2.516e-007
-279.0, +2.812e-007
-278.0, +3.087e-007
-277.0, +3.300e-007
-276.0, +3.653e-007
-275.0, +3.928e-007
-274.0, +4.238e-007
-273.0, +4.517e-007
-272.0, +4.774e-007
-271.0, +5.057e-007
-270.0, +5.323e-007
-269.0, +5.545e-007
-268.0, +5.838e-007
-267.0, +6.077e-007
-266.0, +6.356e-007
-265.0, +6.662e-007
-264.0, +6.936e-007
-263.0, +7.294e-007
-262.0, +7.586e-007
-261.0, +7.852e-007
-260.0, +8.179e-007
-259.0, +8.458e-007
-258.0, +8.776e-007
-257.0, +9.068e-007
-256.0, +9.317e-007
-255.0, +9.665e-007
-254.0, +9.962e-007
-253.0, +1.025e-006
-252.0, +1.059e-006
-251.0, +1.087e-006
-250.0, +1.122e-006
-249.0, +1.158e-006
-248.0, +1.186e-006
-247.0, +1.220e-006
-246.0, +1.248e-006
-245.0, +1.277e-006
-244.0, +1.315e-006
-243.0, +1.345e-006
-242.0, +1.380e-006
-241.0, +1.414e-006
-240.0, +1.442e-006
-239.0, +1.476e-006
-238.0, +1.504e-006
-237.0, +1.535e-006
-236.0, +1.573e-006
-235.0, +1.602e-006
-234.0, +1.636e-006
-233.0, +1.671e-006
-232.0, +1.705e-006
-231.0, +1.749e-006
-230.0, +1.782e-006
-229.0, +1.811e-006
-228.0, +1.845e-006
-227.0, +1.876e-006
-226.0, +1.917e-006
-225.0, +1.955e-006
-224.0, +1.988e-006
-223.0, +2.024e-006
-222.0, +2.059e-006
-221.0, +2.097e-006
-220.0, +2.142e-006
-219.0, +2.178e-006
-218.0, +2.212e-006
-217.0, +2.251e-006
-216.0, +2.287e-006
-215.0, +2.330e-006
-214.0, +2.369e-006
-213.0, +2.398e-006
-212.0, +2.433e-006
-211.0, +2.469e-006
-210.0, +2.508e-006
-209.0, +2.547e-006
-208.0, +2.581e-006
-207.0, +2.621e-006
-206.0, +2.662e-006
-205.0, +2.705e-006
-204.0, +2.750e-006
-203.0, +2.784e-006
-202.0, +2.822e-006
-201.0, +2.863e-006
-200.0, +2.900e-006
-199.0, +2.943e-006
-198.0, +2.979e-006
-197.0, +3.016e-006
-196.0, +3.064e-006
-195.0, +3.105e-006
-194.0, +3.147e-006
-193.0, +3.186e-006
-192.0, +3.220e-006
-191.0, +3.268e-006
-190.0, +3.312e-006
-189.0, +3.347e-006
-188.0, +3.389e-006
-187.0, +3.429e-006
-186.0, +3.474e-006
-185.0, +3.523e-006
-184.0, +3.558e-006
-183.0, +3.599e-006
-182.0, +3.644e-006
-181.0, +3.687e-006
-180.0, +3.733e-006
-179.0, +3.772e-006
-178.0, +3.813e-006
-177.0, +3.861e-006
-176.0, +3.905e-006
-175.0, +3.951e-006
-174.0, +3.992e-006
-173.0, +4.034e-006
-172.0, +4.085e-006
-171.0, +4.128e-006
-170.0, +4.170e-006
-169.0, +4.214e-006
-168.0, +4.256e-006
-167.0, +4.305e-006
-166.0, +4.345e-006
-165.0, +4.381e-006
-164.0, +4.429e-006
-163.0, +4.470e-006
-162.0, +4.512e-006
-161.0, +4.554e-006
-160.0, +4.595e-006
-159.0, +4.644e-006
-158.0, +4.692e-006
-157.0, +4.732e-006
-156.0, +4.778e-006
-155.0, +4.824e-006
-154.0, +4.872e-006
-153.0, +4.916e-006
-152.0, +4.956e-006
-151.0, +5.001e-006
-150.0, +5.045e-006
-149.0, +5.089e-006
-148.0, +5.133e-006
-147.0, +5.168e-006
-146.0, +5.216e-006
-145.0, +5.263e-006
-144.0, +5.302e-006
-143.0, +5.351e-006
-142.0, +5.393e-006
-141.0, +5.435e-006
-140.0, +5.484e-006
-139.0, +5.519e-006
-138.0, +5.557e-006
-137.0, +5.602e-006
-136.0, +5.638e-006
-135.0, +5.682e-006
-134.0, +5.723e-006
-133.0, +5.765e-006
-132.0, +5.814e-006
-131.0, +5.861e-006
-130.0, +5.900e-006
-129.0, +5.941e-006
-128.0, +5.980e-006
-127.0, +6.025e-006
-126.0, +6.067e-006
-125.0, +6.104e-006
-124.0, +6.140e-006
-123.0, +6.176e-006
-122.0, +6.221e-006
-121.0, +6.264e-006
-120.0, +6.297e-006
-119.0, +6.334e-006
-118.0, +6.373e-006
-117.0, +6.416e-006
-116.0, +6.463e-006
-115.0, +6.497e-006
-114.0, +6.534e-006
-113.0, +6.577e-006
-112.0, +6.617e-006
-111.0, +6.660e-006
-110.0, +6.694e-006
-109.0, +6.729e-006
-108.0, +6.774e-006
-107.0, +6.814e-006
-106.0, +6.854e-006
-105.0, +6.890e-006
-104.0, +6.924e-006
-103.0, +6.967e-006
-102.0, +7.006e-006
-101.0, +7.039e-006
-100.0, +7.074e-006
-99.0, +7.102e-006
-98.0, +7.136e-006
-97.0, +7.168e-006
-96.0, +7.200e-006
-95.0, +7.237e-006
-94.0, +7.269e-006
-93.0, +7.300e-006
-92.0, +7.341e-006
-91.0, +7.376e-006
-90.0, +7.414e-006
-89.0, +7.445e-006
-88.0, +7.473e-006
-87.0, +7.503e-006
-86.0, +7.534e-006
-85.0, +7.558e-006
-84.0, +7.592e-006
-83.0, +7.620e-006
-82.0, +7.652e-006
-81.0, +7.681e-006
-80.0, +7.707e-006
-79.0, +7.734e-006
-78.0, +7.761e-006
-77.0, +7.779e-006
-76.0, +7.807e-006
-75.0, +7.828e-006
-74.0, +7.856e-006
-73.0, +7.883e-006
-72.0, +7.905e-006
-71.0, +7.933e-006
-70.0, +7.957e-006
-69.0, +7.972e-006
-68.0, +8.000e-006
-67.0, +8.019e-006
-66.0, +8.042e-006
-65.0, +8.067e-006
-64.0, +8.088e-006
-63.0, +8.111e-006
-62.0, +8.132e-006
-61.0, +8.146e-006
-60.0, +8.168e-006
-59.0, +8.185e-006
-58.0, +8.204e-006
-57.0, +8.223e-006
-56.0, +8.241e-006
-55.0, +8.268e-006
-54.0, +8.287e-006
-53.0, +8.301e-006
-52.0, +8.320e-006
-51.0, +8.330e-006
-50.0, +8.344e-006
-49.0, +8.355e-006
-48.0, +8.363e-006
-47.0, +8.374e-006
-46.0, +8.381e-006
-45.0, +8.391e-006
-44.0, +8.411e-006
-43.0, +8.421e-006
-42.0, +8.437e-006
-41.0, +8.452e-006
-40.0, +8.464e-006
-39.0, +8.481e-006
-38.0, +8.491e-006
-37.0, +8.497e-006
-36.0, +8.510e-006
-35.0, +8.517e-006
-34.0, +8.524e-006
-33.0, +8.531e-006
-32.0, +8.534e-006
-31.0, +8.543e-006
-30.0, +8.545e-006
-29.0, +8.547e-006
-28.0, +8.557e-006
-27.0, +8.558e-006
-26.0, +8.567e-006
-25.0, +8.573e-006
-24.0, +8.578e-006
-23.0, +8.590e-006
-22.0, +8.597e-006
-21.0, +8.599e-006
-20.0, +8.612e-006
-19.0, +8.614e-006
-18.0, +8.622e-006
-17.0, +8.627e-006
-16.0, +8.626e-006
-15.0, +8.632e-006
-14.0, +8.633e-006
-13.0, +8.633e-006
-12.0, +8.635e-006
-11.0, +8.635e-006
-10.0, +8.636e-006
-9.0, +8.637e-006
-8.0, +8.635e-006
-7.0, +8.637e-006
-6.0, +8.636e-006
-5.0, +8.637e-006
-4.0, +8.637e-006
-3.0, +8.636e-006
-2.0, +8.636e-006
-1.0, +8.643e-006
0.0, +8.644e-006
1.0, +8.649e-006
2.0, +8.650e-006
3.0, +8.650e-006
4.0, +8.655e-006
5.0, +8.654e-006
6.0, +8.650e-006
7.0, +8.648e-006
8.0, +8.644e-006
9.0, +8.644e-006
10.0, +8.642e-006
11.0, +8.637e-006
12.0, +8.637e-006
13.0, +8.632e-006
14.0, +8.632e-006
15.0, +8.630e-006
16.0, +8.623e-006
17.0, +8.623e-006
18.0, +8.613e-006
19.0, +8.606e-006
20.0, +8.607e-006
21.0, +8.595e-006
22.0, +8.587e-006
23.0, +8.582e-006
24.0, +8.572e-006
25.0, +8.574e-006
26.0, +8.567e-006
27.0, +8.557e-006
28.0, +8.557e-006
29.0, +8.553e-006
30.0, +8.551e-006
31.0, +8.549e-006
32.0, +8.544e-006
33.0, +8.544e-006
34.0, +8.544e-006
35.0, +8.542e-006
36.0, +8.542e-006
37.0, +8.541e-006
38.0, +8.541e-006
39.0, +8.540e-006
40.0, +8.533e-006
41.0, +8.534e-006
42.0, +8.528e-006
43.0, +8.523e-006
44.0, +8.523e-006
45.0, +8.516e-006
46.0, +8.513e-006
47.0, +8.512e-006
48.0, +8.506e-006
49.0, +8.507e-006
50.0, +8.505e-006
51.0, +8.498e-006
52.0, +8.498e-006
53.0, +8.494e-006
54.0, +8.494e-006
55.0, +8.493e-006
56.0, +8.486e-006
57.0, +8.486e-006
58.0, +8.482e-006
59.0, +8.477e-006
60.0, +8.479e-006
61.0, +8.470e-006
62.0, +8.466e-006
63.0, +8.464e-006
64.0, +8.456e-006
65.0, +8.459e-006
66.0, +8.453e-006
67.0, +8.446e-006
68.0, +8.449e-006
69.0, +8.442e-006
70.0, +8.442e-006
71.0, +8.439e-006
72.0, +8.429e-006
73.0, +8.429e-006
74.0, +8.423e-006
75.0, +8.415e-006
76.0, +8.420e-006
77.0, +8.414e-006
78.0, +8.413e-006
79.0, +8.414e-006
80.0, +8.409e-006
81.0, +8.410e-006
82.0, +8.408e-006
83.0, +8.401e-006
84.0, +8.405e-006
85.0, +8.404e-006
86.0, +8.404e-006
87.0, +8.404e-006
88.0, +8.402e-006
89.0, +8.405e-006
90.0, +8.405e-006
91.0, +8.401e-006
92.0, +8.402e-006
93.0, +8.401e-006
94.0, +8.401e-006
95.0, +8.401e-006
96.0, +8.399e-006
97.0, +8.401e-006
98.0, +8.401e-006
99.0, +8.398e-006
100.0, +8.399e-006
101.0, +8.398e-006
102.0, +8.398e-006
103.0, +8.398e-006
104.0, +8.396e-006
105.0, +8.398e-006
106.0, +8.398e-006
107.0, +8.397e-006
108.0, +8.397e-006
109.0, +8.397e-006
110.0, +8.397e-006
111.0, +8.398e-006
112.0, +8.396e-006
113.0, +8.397e-006
114.0, +8.397e-006
115.0, +8.397e-006
116.0, +8.398e-006
117.0, +8.398e-006
118.0, +8.398e-006
119.0, +8.398e-006
120.0, +8.397e-006
121.0, +8.398e-006
122.0, +8.398e-006
123.0, +8.397e-006
124.0, +8.398e-006
125.0, +8.398e-006
126.0, +8.398e-006
127.0, +8.398e-006
128.0, +8.397e-006
129.0, +8.398e-006
130.0, +8.398e-006
131.0, +8.398e-006
132.0, +8.398e-006
133.0, +8.397e-006
134.0, +8.398e-006
135.0, +8.398e-006
136.0, +8.396e-006
137.0, +8.398e-006
138.0, +8.398e-006
139.0, +8.398e-006
140.0, +8.400e-006
141.0, +8.400e-006
142.0, +8.400e-006
143.0, +8.401e-006
144.0, +8.398e-006
145.0, +8.403e-006
146.0, +8.404e-006
147.0, +8.403e-006
148.0, +8.407e-006
149.0, +8.406e-006
150.0, +8.408e-006
151.0, +8.409e-006
152.0, +8.405e-006
153.0, +8.410e-006
154.0, +8.409e-006
155.0, +8.406e-006
156.0, +8.413e-006
157.0, +8.411e-006
158.0, +8.415e-006
159.0, +8.417e-006
160.0, +8.413e-006
161.0, +8.421e-006
162.0, +8.420e-006
163.0, +8.416e-006
164.0, +8.423e-006
165.0, +8.422e-006
166.0, +8.428e-006
167.0, +8.435e-006
168.0, +8.433e-006
169.0, +8.445e-006
170.0, +8.450e-006
171.0, +8.451e-006
172.0, +8.460e-006
173.0, +8.459e-006
174.0, +8.462e-006
175.0, +8.466e-006
176.0, +8.465e-006
177.0, +8.472e-006
178.0, +8.473e-006
179.0, +8.473e-006
180.0, +8.479e-006
181.0, +8.481e-006
182.0, +8.485e-006
183.0, +8.488e-006
184.0, +8.488e-006
185.0, +8.495e-006
186.0, +8.497e-006
187.0, +8.500e-006
188.0, +8.507e-006
189.0, +8.507e-006
190.0, +8.513e-006
191.0, +8.515e-006
192.0, +8.514e-006
193.0, +8.521e-006
194.0, +8.521e-006
195.0, +8.521e-006
196.0, +8.527e-006
197.0, +8.529e-006
198.0, +8.533e-006
199.0, +8.538e-006
200.0, +8.538e-006
201.0, +8.544e-006
202.0, +8.544e-006
203.0, +8.544e-006
204.0, +8.548e-006
205.0, +8.548e-006
206.0, +8.552e-006
207.0, +8.555e-006
208.0, +8.555e-006
209.0, +8.564e-006
210.0, +8.565e-006
211.0, +8.568e-006
212.0, +8.580e-006
213.0, +8.583e-006
214.0, +8.593e-006
215.0, +8.605e-006
216.0, +8.608e-006
217.0, +8.621e-006
218.0, +8.626e-006
219.0, +8.628e-006
220.0, +8.636e-006
221.0, +8.636e-006
222.0, +8.638e-006
223.0, +8.640e-006
224.0, +8.641e-006
225.0, +8.648e-006
226.0, +8.651e-006
227.0, +8.656e-006
228.0, +8.663e-006
229.0, +8.668e-006
230.0, +8.674e-006
231.0, +8.681e-006
232.0, +8.682e-006
233.0, +8.691e-006
234.0, +8.692e-006
235.0, +8.697e-006
236.0, +8.705e-006
237.0, +8.709e-006
238.0, +8.716e-006
239.0, +8.723e-006
240.0, +8.726e-006
241.0, +8.733e-006
242.0, +8.735e-006
243.0, +8.737e-006
244.0, +8.744e-006
245.0, +8.745e-006
246.0, +8.752e-006
247.0, +8.757e-006
248.0, +8.764e-006
249.0, +8.772e-006
250.0, +8.780e-006
*
**
