# Supplementary material for: DFT and CV data of 4-phenyl-substituted dichloro(bis{2-[1-(phenyl)-1H-1,2,3-triazol-4-yl-κN3]pyridine-κN})iron(II) coordination compounds
Source: Data Brief. 2018 Oct 27;21:1458–71. doi: 10.1016/j.dib.2018.10.085 (PMC6234228; doi:10.1016/j.dib.2018.10.085)
Supplement: Supplementary file 4 — Supplementary material. [file mmc4.zip › Fe_CV_raw_data/FeL5-2/5000_01.TXT]

Date: 31-Mar-2017
Time: 12:36:50
Label: 
Cyclic Voltammetry

Exp. Conditions:
Init E (mV) = 250
High E (mV) = 250
Low E (mV) = -560
Init P/N = N
V (mV/sec) = 5120
Number of Segments = 2
Sample Interval (mV) = 1
Quiet Time (sec) = 2
Sensitivity (A/V) = 1E-5

2 Sets of Data
Total Number of Data Points = 1620
##
Potential (mV), Current (A)

Segment = 1
Negative
Number of Data Points = 810
#
249.0, +4.064e-006
248.0, +3.491e-006
247.0, +2.666e-006
246.0, +1.953e-006
245.0, +1.304e-006
244.0, +6.627e-007
243.0, +1.116e-007
242.0, -3.418e-007
241.0, -7.115e-007
240.0, -1.004e-006
239.0, -1.242e-006
238.0, -1.430e-006
237.0, -1.583e-006
236.0, -1.723e-006
235.0, -1.842e-006
234.0, -1.946e-006
233.0, -2.044e-006
232.0, -2.134e-006
231.0, -2.218e-006
230.0, -2.295e-006
229.0, -2.365e-006
228.0, -2.434e-006
227.0, -2.497e-006
226.0, -2.560e-006
225.0, -2.623e-006
224.0, -2.679e-006
223.0, -2.734e-006
222.0, -2.790e-006
221.0, -2.839e-006
220.0, -2.888e-006
219.0, -2.930e-006
218.0, -2.965e-006
217.0, -3.006e-006
216.0, -3.048e-006
215.0, -3.090e-006
214.0, -3.125e-006
213.0, -3.160e-006
212.0, -3.202e-006
211.0, -3.237e-006
210.0, -3.271e-006
209.0, -3.313e-006
208.0, -3.341e-006
207.0, -3.383e-006
206.0, -3.425e-006
205.0, -3.467e-006
204.0, -3.516e-006
203.0, -3.557e-006
202.0, -3.592e-006
201.0, -3.641e-006
200.0, -3.676e-006
199.0, -3.711e-006
198.0, -3.732e-006
197.0, -3.753e-006
196.0, -3.774e-006
195.0, -3.795e-006
194.0, -3.809e-006
193.0, -3.830e-006
192.0, -3.843e-006
191.0, -3.871e-006
190.0, -3.899e-006
189.0, -3.927e-006
188.0, -3.955e-006
187.0, -3.983e-006
186.0, -4.018e-006
185.0, -4.053e-006
184.0, -4.081e-006
183.0, -4.109e-006
182.0, -4.136e-006
181.0, -4.164e-006
180.0, -4.192e-006
179.0, -4.213e-006
178.0, -4.234e-006
177.0, -4.262e-006
176.0, -4.290e-006
175.0, -4.318e-006
174.0, -4.339e-006
173.0, -4.360e-006
172.0, -4.381e-006
171.0, -4.402e-006
170.0, -4.415e-006
169.0, -4.436e-006
168.0, -4.457e-006
167.0, -4.485e-006
166.0, -4.513e-006
165.0, -4.541e-006
164.0, -4.569e-006
163.0, -4.597e-006
162.0, -4.618e-006
161.0, -4.646e-006
160.0, -4.667e-006
159.0, -4.694e-006
158.0, -4.715e-006
157.0, -4.743e-006
156.0, -4.771e-006
155.0, -4.792e-006
154.0, -4.813e-006
153.0, -4.834e-006
152.0, -4.855e-006
151.0, -4.876e-006
150.0, -4.897e-006
149.0, -4.918e-006
148.0, -4.946e-006
147.0, -4.967e-006
146.0, -4.994e-006
145.0, -5.015e-006
144.0, -5.043e-006
143.0, -5.071e-006
142.0, -5.099e-006
141.0, -5.120e-006
140.0, -5.148e-006
139.0, -5.169e-006
138.0, -5.190e-006
137.0, -5.211e-006
136.0, -5.232e-006
135.0, -5.253e-006
134.0, -5.273e-006
133.0, -5.294e-006
132.0, -5.322e-006
131.0, -5.343e-006
130.0, -5.364e-006
129.0, -5.378e-006
128.0, -5.392e-006
127.0, -5.420e-006
126.0, -5.441e-006
125.0, -5.462e-006
124.0, -5.490e-006
123.0, -5.518e-006
122.0, -5.545e-006
121.0, -5.573e-006
120.0, -5.594e-006
119.0, -5.622e-006
118.0, -5.650e-006
117.0, -5.678e-006
116.0, -5.699e-006
115.0, -5.720e-006
114.0, -5.748e-006
113.0, -5.769e-006
112.0, -5.783e-006
111.0, -5.797e-006
110.0, -5.811e-006
109.0, -5.831e-006
108.0, -5.859e-006
107.0, -5.873e-006
106.0, -5.901e-006
105.0, -5.929e-006
104.0, -5.957e-006
103.0, -5.992e-006
102.0, -6.020e-006
101.0, -6.041e-006
100.0, -6.076e-006
99.0, -6.097e-006
98.0, -6.124e-006
97.0, -6.145e-006
96.0, -6.159e-006
95.0, -6.180e-006
94.0, -6.201e-006
93.0, -6.208e-006
92.0, -6.229e-006
91.0, -6.243e-006
90.0, -6.264e-006
89.0, -6.285e-006
88.0, -6.306e-006
87.0, -6.327e-006
86.0, -6.355e-006
85.0, -6.383e-006
84.0, -6.410e-006
83.0, -6.431e-006
82.0, -6.459e-006
81.0, -6.480e-006
80.0, -6.501e-006
79.0, -6.529e-006
78.0, -6.550e-006
77.0, -6.571e-006
76.0, -6.592e-006
75.0, -6.606e-006
74.0, -6.634e-006
73.0, -6.662e-006
72.0, -6.675e-006
71.0, -6.696e-006
70.0, -6.717e-006
69.0, -6.738e-006
68.0, -6.773e-006
67.0, -6.794e-006
66.0, -6.815e-006
65.0, -6.843e-006
64.0, -6.857e-006
63.0, -6.878e-006
62.0, -6.899e-006
61.0, -6.906e-006
60.0, -6.927e-006
59.0, -6.941e-006
58.0, -6.961e-006
57.0, -6.989e-006
56.0, -7.010e-006
55.0, -7.038e-006
54.0, -7.066e-006
53.0, -7.087e-006
52.0, -7.115e-006
51.0, -7.136e-006
50.0, -7.157e-006
49.0, -7.178e-006
48.0, -7.199e-006
47.0, -7.227e-006
46.0, -7.247e-006
45.0, -7.268e-006
44.0, -7.296e-006
43.0, -7.317e-006
42.0, -7.345e-006
41.0, -7.366e-006
40.0, -7.380e-006
39.0, -7.401e-006
38.0, -7.429e-006
37.0, -7.443e-006
36.0, -7.464e-006
35.0, -7.478e-006
34.0, -7.499e-006
33.0, -7.520e-006
32.0, -7.533e-006
31.0, -7.554e-006
30.0, -7.582e-006
29.0, -7.603e-006
28.0, -7.631e-006
27.0, -7.652e-006
26.0, -7.673e-006
25.0, -7.701e-006
24.0, -7.715e-006
23.0, -7.729e-006
22.0, -7.750e-006
21.0, -7.771e-006
20.0, -7.799e-006
19.0, -7.819e-006
18.0, -7.840e-006
17.0, -7.868e-006
16.0, -7.896e-006
15.0, -7.924e-006
14.0, -7.945e-006
13.0, -7.966e-006
12.0, -7.994e-006
11.0, -8.015e-006
10.0, -8.036e-006
9.0, -8.057e-006
8.0, -8.071e-006
7.0, -8.092e-006
6.0, -8.105e-006
5.0, -8.119e-006
4.0, -8.140e-006
3.0, -8.154e-006
2.0, -8.182e-006
1.0, -8.238e-006
0.0, -8.301e-006
-1.0, -8.357e-006
-2.0, -8.405e-006
-3.0, -8.447e-006
-4.0, -8.496e-006
-5.0, -8.524e-006
-6.0, -8.531e-006
-7.0, -8.517e-006
-8.0, -8.517e-006
-9.0, -8.524e-006
-10.0, -8.531e-006
-11.0, -8.531e-006
-12.0, -8.538e-006
-13.0, -8.552e-006
-14.0, -8.573e-006
-15.0, -8.594e-006
-16.0, -8.615e-006
-17.0, -8.643e-006
-18.0, -8.670e-006
-19.0, -8.698e-006
-20.0, -8.719e-006
-21.0, -8.740e-006
-22.0, -8.761e-006
-23.0, -8.782e-006
-24.0, -8.796e-006
-25.0, -8.817e-006
-26.0, -8.838e-006
-27.0, -8.859e-006
-28.0, -8.887e-006
-29.0, -8.908e-006
-30.0, -8.936e-006
-31.0, -8.963e-006
-32.0, -8.984e-006
-33.0, -9.005e-006
-34.0, -9.026e-006
-35.0, -9.047e-006
-36.0, -9.068e-006
-37.0, -9.082e-006
-38.0, -9.110e-006
-39.0, -9.138e-006
-40.0, -9.166e-006
-41.0, -9.194e-006
-42.0, -9.215e-006
-43.0, -9.242e-006
-44.0, -9.277e-006
-45.0, -9.291e-006
-46.0, -9.319e-006
-47.0, -9.347e-006
-48.0, -9.368e-006
-49.0, -9.396e-006
-50.0, -9.417e-006
-51.0, -9.438e-006
-52.0, -9.466e-006
-53.0, -9.487e-006
-54.0, -9.515e-006
-55.0, -9.549e-006
-56.0, -9.577e-006
-57.0, -9.612e-006
-58.0, -9.640e-006
-59.0, -9.668e-006
-60.0, -9.696e-006
-61.0, -9.724e-006
-62.0, -9.752e-006
-63.0, -9.780e-006
-64.0, -9.807e-006
-65.0, -9.835e-006
-66.0, -9.870e-006
-67.0, -9.905e-006
-68.0, -9.933e-006
-69.0, -9.954e-006
-70.0, -9.982e-006
-71.0, -1.000e-005
-72.0, -1.003e-005
-73.0, -1.006e-005
-74.0, -1.008e-005
-75.0, -1.010e-005
-76.0, -1.014e-005
-77.0, -1.016e-005
-78.0, -1.020e-005
-79.0, -1.023e-005
-80.0, -1.025e-005
-81.0, -1.029e-005
-82.0, -1.032e-005
-83.0, -1.035e-005
-84.0, -1.039e-005
-85.0, -1.041e-005
-86.0, -1.045e-005
-87.0, -1.048e-005
-88.0, -1.051e-005
-89.0, -1.055e-005
-90.0, -1.057e-005
-91.0, -1.060e-005
-92.0, -1.064e-005
-93.0, -1.067e-005
-94.0, -1.070e-005
-95.0, -1.074e-005
-96.0, -1.076e-005
-97.0, -1.080e-005
-98.0, -1.083e-005
-99.0, -1.086e-005
-100.0, -1.090e-005
-101.0, -1.093e-005
-102.0, -1.097e-005
-103.0, -1.100e-005
-104.0, -1.104e-005
-105.0, -1.108e-005
-106.0, -1.112e-005
-107.0, -1.115e-005
-108.0, -1.119e-005
-109.0, -1.122e-005
-110.0, -1.127e-005
-111.0, -1.130e-005
-112.0, -1.134e-005
-113.0, -1.137e-005
-114.0, -1.140e-005
-115.0, -1.144e-005
-116.0, -1.147e-005
-117.0, -1.150e-005
-118.0, -1.154e-005
-119.0, -1.158e-005
-120.0, -1.162e-005
-121.0, -1.167e-005
-122.0, -1.170e-005
-123.0, -1.175e-005
-124.0, -1.180e-005
-125.0, -1.184e-005
-126.0, -1.188e-005
-127.0, -1.192e-005
-128.0, -1.196e-005
-129.0, -1.202e-005
-130.0, -1.207e-005
-131.0, -1.210e-005
-132.0, -1.214e-005
-133.0, -1.218e-005
-134.0, -1.222e-005
-135.0, -1.226e-005
-136.0, -1.230e-005
-137.0, -1.234e-005
-138.0, -1.239e-005
-139.0, -1.244e-005
-140.0, -1.249e-005
-141.0, -1.253e-005
-142.0, -1.258e-005
-143.0, -1.263e-005
-144.0, -1.268e-005
-145.0, -1.274e-005
-146.0, -1.278e-005
-147.0, -1.283e-005
-148.0, -1.288e-005
-149.0, -1.294e-005
-150.0, -1.300e-005
-151.0, -1.305e-005
-152.0, -1.310e-005
-153.0, -1.316e-005
-154.0, -1.322e-005
-155.0, -1.327e-005
-156.0, -1.333e-005
-157.0, -1.339e-005
-158.0, -1.344e-005
-159.0, -1.350e-005
-160.0, -1.357e-005
-161.0, -1.363e-005
-162.0, -1.370e-005
-163.0, -1.376e-005
-164.0, -1.383e-005
-165.0, -1.390e-005
-166.0, -1.397e-005
-167.0, -1.404e-005
-168.0, -1.411e-005
-169.0, -1.418e-005
-170.0, -1.424e-005
-171.0, -1.431e-005
-172.0, -1.438e-005
-173.0, -1.444e-005
-174.0, -1.451e-005
-175.0, -1.458e-005
-176.0, -1.465e-005
-177.0, -1.473e-005
-178.0, -1.480e-005
-179.0, -1.487e-005
-180.0, -1.496e-005
-181.0, -1.503e-005
-182.0, -1.510e-005
-183.0, -1.519e-005
-184.0, -1.527e-005
-185.0, -1.535e-005
-186.0, -1.544e-005
-187.0, -1.552e-005
-188.0, -1.562e-005
-189.0, -1.571e-005
-190.0, -1.579e-005
-191.0, -1.588e-005
-192.0, -1.596e-005
-193.0, -1.605e-005
-194.0, -1.613e-005
-195.0, -1.622e-005
-196.0, -1.631e-005
-197.0, -1.640e-005
-198.0, -1.649e-005
-199.0, -1.659e-005
-200.0, -1.668e-005
-201.0, -1.678e-005
-202.0, -1.688e-005
-203.0, -1.698e-005
-204.0, -1.708e-005
-205.0, -1.719e-005
-206.0, -1.730e-005
-207.0, -1.741e-005
-208.0, -1.752e-005
-209.0, -1.762e-005
-210.0, -1.772e-005
-211.0, -1.782e-005
-212.0, -1.793e-005
-213.0, -1.802e-005
-214.0, -1.813e-005
-215.0, -1.823e-005
-216.0, -1.832e-005
-217.0, -1.843e-005
-218.0, -1.853e-005
-219.0, -1.864e-005
-220.0, -1.875e-005
-221.0, -1.885e-005
-222.0, -1.897e-005
-223.0, -1.908e-005
-224.0, -1.920e-005
-225.0, -1.932e-005
-226.0, -1.943e-005
-227.0, -1.954e-005
-228.0, -1.966e-005
-229.0, -1.977e-005
-230.0, -1.988e-005
-231.0, -1.999e-005
-232.0, -2.010e-005
-233.0, -2.021e-005
-234.0, -2.033e-005
-235.0, -2.044e-005
-236.0, -2.055e-005
-237.0, -2.066e-005
-238.0, -2.078e-005
-239.0, -2.089e-005
-240.0, -2.100e-005
-241.0, -2.111e-005
-242.0, -2.123e-005
-243.0, -2.134e-005
-244.0, -2.145e-005
-245.0, -2.155e-005
-246.0, -2.167e-005
-247.0, -2.178e-005
-248.0, -2.190e-005
-249.0, -2.201e-005
-250.0, -2.213e-005
-251.0, -2.224e-005
-252.0, -2.236e-005
-253.0, -2.247e-005
-254.0, -2.258e-005
-255.0, -2.270e-005
-256.0, -2.281e-005
-257.0, -2.291e-005
-258.0, -2.303e-005
-259.0, -2.314e-005
-260.0, -2.325e-005
-261.0, -2.335e-005
-262.0, -2.346e-005
-263.0, -2.357e-005
-264.0, -2.368e-005
-265.0, -2.379e-005
-266.0, -2.390e-005
-267.0, -2.402e-005
-268.0, -2.413e-005
-269.0, -2.424e-005
-270.0, -2.435e-005
-271.0, -2.446e-005
-272.0, -2.457e-005
-273.0, -2.467e-005
-274.0, -2.477e-005
-275.0, -2.487e-005
-276.0, -2.497e-005
-277.0, -2.506e-005
-278.0, -2.517e-005
-279.0, -2.527e-005
-280.0, -2.537e-005
-281.0, -2.547e-005
-282.0, -2.558e-005
-283.0, -2.568e-005
-284.0, -2.578e-005
-285.0, -2.587e-005
-286.0, -2.597e-005
-287.0, -2.607e-005
-288.0, -2.616e-005
-289.0, -2.626e-005
-290.0, -2.636e-005
-291.0, -2.646e-005
-292.0, -2.657e-005
-293.0, -2.667e-005
-294.0, -2.676e-005
-295.0, -2.687e-005
-296.0, -2.697e-005
-297.0, -2.707e-005
-298.0, -2.716e-005
-299.0, -2.725e-005
-300.0, -2.735e-005
-301.0, -2.744e-005
-302.0, -2.753e-005
-303.0, -2.762e-005
-304.0, -2.770e-005
-305.0, -2.779e-005
-306.0, -2.789e-005
-307.0, -2.798e-005
-308.0, -2.808e-005
-309.0, -2.817e-005
-310.0, -2.826e-005
-311.0, -2.836e-005
-312.0, -2.846e-005
-313.0, -2.855e-005
-314.0, -2.864e-005
-315.0, -2.873e-005
-316.0, -2.882e-005
-317.0, -2.890e-005
-318.0, -2.898e-005
-319.0, -2.905e-005
-320.0, -2.913e-005
-321.0, -2.921e-005
-322.0, -2.930e-005
-323.0, -2.938e-005
-324.0, -2.948e-005
-325.0, -2.957e-005
-326.0, -2.966e-005
-327.0, -2.976e-005
-328.0, -2.984e-005
-329.0, -2.992e-005
-330.0, -3.001e-005
-331.0, -3.009e-005
-332.0, -3.017e-005
-333.0, -3.025e-005
-334.0, -3.034e-005
-335.0, -3.043e-005
-336.0, -3.051e-005
-337.0, -3.060e-005
-338.0, -3.069e-005
-339.0, -3.078e-005
-340.0, -3.086e-005
-341.0, -3.094e-005
-342.0, -3.102e-005
-343.0, -3.110e-005
-344.0, -3.118e-005
-345.0, -3.126e-005
-346.0, -3.133e-005
-347.0, -3.141e-005
-348.0, -3.149e-005
-349.0, -3.157e-005
-350.0, -3.165e-005
-351.0, -3.174e-005
-352.0, -3.182e-005
-353.0, -3.191e-005
-354.0, -3.200e-005
-355.0, -3.208e-005
-356.0, -3.216e-005
-357.0, -3.224e-005
-358.0, -3.232e-005
-359.0, -3.241e-005
-360.0, -3.248e-005
-361.0, -3.257e-005
-362.0, -3.265e-005
-363.0, -3.273e-005
-364.0, -3.282e-005
-365.0, -3.290e-005
-366.0, -3.298e-005
-367.0, -3.306e-005
-368.0, -3.315e-005
-369.0, -3.324e-005
-370.0, -3.333e-005
-371.0, -3.341e-005
-372.0, -3.350e-005
-373.0, -3.359e-005
-374.0, -3.368e-005
-375.0, -3.375e-005
-376.0, -3.383e-005
-377.0, -3.391e-005
-378.0, -3.398e-005
-379.0, -3.406e-005
-380.0, -3.414e-005
-381.0, -3.422e-005
-382.0, -3.430e-005
-383.0, -3.438e-005
-384.0, -3.447e-005
-385.0, -3.455e-005
-386.0, -3.463e-005
-387.0, -3.471e-005
-388.0, -3.479e-005
-389.0, -3.488e-005
-390.0, -3.496e-005
-391.0, -3.504e-005
-392.0, -3.512e-005
-393.0, -3.521e-005
-394.0, -3.530e-005
-395.0, -3.538e-005
-396.0, -3.546e-005
-397.0, -3.554e-005
-398.0, -3.563e-005
-399.0, -3.571e-005
-400.0, -3.579e-005
-401.0, -3.587e-005
-402.0, -3.595e-005
-403.0, -3.604e-005
-404.0, -3.612e-005
-405.0, -3.620e-005
-406.0, -3.627e-005
-407.0, -3.635e-005
-408.0, -3.643e-005
-409.0, -3.653e-005
-410.0, -3.662e-005
-411.0, -3.671e-005
-412.0, -3.680e-005
-413.0, -3.689e-005
-414.0, -3.698e-005
-415.0, -3.705e-005
-416.0, -3.712e-005
-417.0, -3.719e-005
-418.0, -3.726e-005
-419.0, -3.733e-005
-420.0, -3.740e-005
-421.0, -3.746e-005
-422.0, -3.753e-005
-423.0, -3.759e-005
-424.0, -3.765e-005
-425.0, -3.772e-005
-426.0, -3.779e-005
-427.0, -3.786e-005
-428.0, -3.794e-005
-429.0, -3.800e-005
-430.0, -3.807e-005
-431.0, -3.815e-005
-432.0, -3.821e-005
-433.0, -3.828e-005
-434.0, -3.834e-005
-435.0, -3.841e-005
-436.0, -3.848e-005
-437.0, -3.854e-005
-438.0, -3.860e-005
-439.0, -3.866e-005
-440.0, -3.873e-005
-441.0, -3.879e-005
-442.0, -3.885e-005
-443.0, -3.890e-005
-444.0, -3.896e-005
-445.0, -3.901e-005
-446.0, -3.906e-005
-447.0, -3.911e-005
-448.0, -3.916e-005
-449.0, -3.921e-005
-450.0, -3.926e-005
-451.0, -3.931e-005
-452.0, -3.936e-005
-453.0, -3.941e-005
-454.0, -3.946e-005
-455.0, -3.951e-005
-456.0, -3.956e-005
-457.0, -3.960e-005
-458.0, -3.964e-005
-459.0, -3.968e-005
-460.0, -3.971e-005
-461.0, -3.975e-005
-462.0, -3.979e-005
-463.0, -3.984e-005
-464.0, -3.988e-005
-465.0, -3.992e-005
-466.0, -3.996e-005
-467.0, -4.000e-005
-468.0, -4.004e-005
-469.0, -4.007e-005
-470.0, -4.010e-005
-471.0, -4.014e-005
-472.0, -4.017e-005
-473.0, -4.020e-005
-474.0, -4.023e-005
-475.0, -4.026e-005
-476.0, -4.028e-005
-477.0, -4.030e-005
-478.0, -4.031e-005
-479.0, -4.033e-005
-480.0, -4.034e-005
-481.0, -4.035e-005
-482.0, -4.037e-005
-483.0, -4.037e-005
-484.0, -4.039e-005
-485.0, -4.042e-005
-486.0, -4.043e-005
-487.0, -4.044e-005
-488.0, -4.046e-005
-489.0, -4.046e-005
-490.0, -4.048e-005
-491.0, -4.048e-005
-492.0, -4.049e-005
-493.0, -4.049e-005
-494.0, -4.050e-005
-495.0, -4.050e-005
-496.0, -4.051e-005
-497.0, -4.051e-005
-498.0, -4.052e-005
-499.0, -4.051e-005
-500.0, -4.051e-005
-501.0, -4.051e-005
-502.0, -4.051e-005
-503.0, -4.050e-005
-504.0, -4.049e-005
-505.0, -4.048e-005
-506.0, -4.047e-005
-507.0, -4.046e-005
-508.0, -4.046e-005
-509.0, -4.044e-005
-510.0, -4.044e-005
-511.0, -4.044e-005
-512.0, -4.043e-005
-513.0, -4.042e-005
-514.0, -4.042e-005
-515.0, -4.040e-005
-516.0, -4.040e-005
-517.0, -4.038e-005
-518.0, -4.037e-005
-519.0, -4.036e-005
-520.0, -4.035e-005
-521.0, -4.033e-005
-522.0, -4.030e-005
-523.0, -4.028e-005
-524.0, -4.026e-005
-525.0, -4.023e-005
-526.0, -4.020e-005
-527.0, -4.018e-005
-528.0, -4.016e-005
-529.0, -4.015e-005
-530.0, -4.014e-005
-531.0, -4.012e-005
-532.0, -4.011e-005
-533.0, -4.009e-005
-534.0, -4.007e-005
-535.0, -4.004e-005
-536.0, -4.001e-005
-537.0, -3.998e-005
-538.0, -3.996e-005
-539.0, -3.993e-005
-540.0, -3.992e-005
-541.0, -3.989e-005
-542.0, -3.987e-005
-543.0, -3.985e-005
-544.0, -3.983e-005
-545.0, -3.981e-005
-546.0, -3.978e-005
-547.0, -3.975e-005
-548.0, -3.974e-005
-549.0, -3.971e-005
-550.0, -3.968e-005
-551.0, -3.966e-005
-552.0, -3.963e-005
-553.0, -3.961e-005
-554.0, -3.958e-005
-555.0, -3.954e-005
-556.0, -3.953e-005
-557.0, -3.951e-005
-558.0, -3.947e-005
-559.0, -3.944e-005
-560.0, -3.943e-005
*
Segment = 2
Positive
Number of Data Points = 810
#
-559.0, -3.942e-005
-558.0, -3.821e-005
-557.0, -3.650e-005
-556.0, -3.496e-005
-555.0, -3.355e-005
-554.0, -3.215e-005
-553.0, -3.089e-005
-552.0, -2.980e-005
-551.0, -2.887e-005
-550.0, -2.808e-005
-549.0, -2.739e-005
-548.0, -2.679e-005
-547.0, -2.626e-005
-546.0, -2.577e-005
-545.0, -2.534e-005
-544.0, -2.494e-005
-543.0, -2.457e-005
-542.0, -2.423e-005
-541.0, -2.390e-005
-540.0, -2.359e-005
-539.0, -2.330e-005
-538.0, -2.301e-005
-537.0, -2.273e-005
-536.0, -2.247e-005
-535.0, -2.221e-005
-534.0, -2.197e-005
-533.0, -2.173e-005
-532.0, -2.150e-005
-531.0, -2.128e-005
-530.0, -2.106e-005
-529.0, -2.084e-005
-528.0, -2.063e-005
-527.0, -2.043e-005
-526.0, -2.024e-005
-525.0, -2.004e-005
-524.0, -1.985e-005
-523.0, -1.967e-005
-522.0, -1.950e-005
-521.0, -1.933e-005
-520.0, -1.915e-005
-519.0, -1.898e-005
-518.0, -1.881e-005
-517.0, -1.865e-005
-516.0, -1.848e-005
-515.0, -1.832e-005
-514.0, -1.816e-005
-513.0, -1.800e-005
-512.0, -1.785e-005
-511.0, -1.770e-005
-510.0, -1.755e-005
-509.0, -1.740e-005
-508.0, -1.726e-005
-507.0, -1.713e-005
-506.0, -1.699e-005
-505.0, -1.687e-005
-504.0, -1.673e-005
-503.0, -1.660e-005
-502.0, -1.647e-005
-501.0, -1.633e-005
-500.0, -1.620e-005
-499.0, -1.608e-005
-498.0, -1.595e-005
-497.0, -1.583e-005
-496.0, -1.570e-005
-495.0, -1.558e-005
-494.0, -1.546e-005
-493.0, -1.533e-005
-492.0, -1.520e-005
-491.0, -1.508e-005
-490.0, -1.496e-005
-489.0, -1.484e-005
-488.0, -1.473e-005
-487.0, -1.461e-005
-486.0, -1.451e-005
-485.0, -1.440e-005
-484.0, -1.429e-005
-483.0, -1.417e-005
-482.0, -1.406e-005
-481.0, -1.395e-005
-480.0, -1.384e-005
-479.0, -1.373e-005
-478.0, -1.363e-005
-477.0, -1.352e-005
-476.0, -1.341e-005
-475.0, -1.331e-005
-474.0, -1.320e-005
-473.0, -1.310e-005
-472.0, -1.300e-005
-471.0, -1.289e-005
-470.0, -1.279e-005
-469.0, -1.270e-005
-468.0, -1.260e-005
-467.0, -1.250e-005
-466.0, -1.240e-005
-465.0, -1.230e-005
-464.0, -1.221e-005
-463.0, -1.211e-005
-462.0, -1.202e-005
-461.0, -1.193e-005
-460.0, -1.184e-005
-459.0, -1.175e-005
-458.0, -1.166e-005
-457.0, -1.157e-005
-456.0, -1.148e-005
-455.0, -1.139e-005
-454.0, -1.130e-005
-453.0, -1.121e-005
-452.0, -1.112e-005
-451.0, -1.104e-005
-450.0, -1.094e-005
-449.0, -1.085e-005
-448.0, -1.076e-005
-447.0, -1.068e-005
-446.0, -1.059e-005
-445.0, -1.051e-005
-444.0, -1.042e-005
-443.0, -1.034e-005
-442.0, -1.027e-005
-441.0, -1.019e-005
-440.0, -1.011e-005
-439.0, -1.003e-005
-438.0, -9.947e-006
-437.0, -9.863e-006
-436.0, -9.773e-006
-435.0, -9.682e-006
-434.0, -9.591e-006
-433.0, -9.508e-006
-432.0, -9.431e-006
-431.0, -9.347e-006
-430.0, -9.263e-006
-429.0, -9.187e-006
-428.0, -9.110e-006
-427.0, -9.033e-006
-426.0, -8.949e-006
-425.0, -8.866e-006
-424.0, -8.789e-006
-423.0, -8.712e-006
-422.0, -8.636e-006
-421.0, -8.559e-006
-420.0, -8.482e-006
-419.0, -8.412e-006
-418.0, -8.336e-006
-417.0, -8.266e-006
-416.0, -8.189e-006
-415.0, -8.112e-006
-414.0, -8.036e-006
-413.0, -7.959e-006
-412.0, -7.882e-006
-411.0, -7.799e-006
-410.0, -7.708e-006
-409.0, -7.624e-006
-408.0, -7.540e-006
-407.0, -7.457e-006
-406.0, -7.380e-006
-405.0, -7.303e-006
-404.0, -7.234e-006
-403.0, -7.171e-006
-402.0, -7.108e-006
-401.0, -7.052e-006
-400.0, -6.989e-006
-399.0, -6.927e-006
-398.0, -6.857e-006
-397.0, -6.787e-006
-396.0, -6.724e-006
-395.0, -6.655e-006
-394.0, -6.578e-006
-393.0, -6.508e-006
-392.0, -6.431e-006
-391.0, -6.355e-006
-390.0, -6.292e-006
-389.0, -6.215e-006
-388.0, -6.145e-006
-387.0, -6.076e-006
-386.0, -6.006e-006
-385.0, -5.943e-006
-384.0, -5.887e-006
-383.0, -5.818e-006
-382.0, -5.755e-006
-381.0, -5.692e-006
-380.0, -5.629e-006
-379.0, -5.566e-006
-378.0, -5.497e-006
-377.0, -5.427e-006
-376.0, -5.364e-006
-375.0, -5.294e-006
-374.0, -5.225e-006
-373.0, -5.155e-006
-372.0, -5.085e-006
-371.0, -5.022e-006
-370.0, -4.953e-006
-369.0, -4.883e-006
-368.0, -4.813e-006
-367.0, -4.743e-006
-366.0, -4.674e-006
-365.0, -4.604e-006
-364.0, -4.534e-006
-363.0, -4.471e-006
-362.0, -4.401e-006
-361.0, -4.346e-006
-360.0, -4.283e-006
-359.0, -4.220e-006
-358.0, -4.164e-006
-357.0, -4.102e-006
-356.0, -4.039e-006
-355.0, -3.976e-006
-354.0, -3.906e-006
-353.0, -3.843e-006
-352.0, -3.781e-006
-351.0, -3.711e-006
-350.0, -3.648e-006
-349.0, -3.585e-006
-348.0, -3.523e-006
-347.0, -3.460e-006
-346.0, -3.397e-006
-345.0, -3.341e-006
-344.0, -3.278e-006
-343.0, -3.216e-006
-342.0, -3.153e-006
-341.0, -3.097e-006
-340.0, -3.041e-006
-339.0, -2.979e-006
-338.0, -2.909e-006
-337.0, -2.846e-006
-336.0, -2.783e-006
-335.0, -2.713e-006
-334.0, -2.644e-006
-333.0, -2.574e-006
-332.0, -2.504e-006
-331.0, -2.434e-006
-330.0, -2.372e-006
-329.0, -2.302e-006
-328.0, -2.239e-006
-327.0, -2.169e-006
-326.0, -2.100e-006
-325.0, -2.037e-006
-324.0, -1.974e-006
-323.0, -1.904e-006
-322.0, -1.842e-006
-321.0, -1.779e-006
-320.0, -1.716e-006
-319.0, -1.653e-006
-318.0, -1.590e-006
-317.0, -1.528e-006
-316.0, -1.465e-006
-315.0, -1.402e-006
-314.0, -1.332e-006
-313.0, -1.270e-006
-312.0, -1.207e-006
-311.0, -1.137e-006
-310.0, -1.074e-006
-309.0, -1.011e-006
-308.0, -9.417e-007
-307.0, -8.789e-007
-306.0, -8.091e-007
-305.0, -7.394e-007
-304.0, -6.766e-007
-303.0, -6.069e-007
-302.0, -5.441e-007
-301.0, -4.813e-007
-300.0, -4.185e-007
-299.0, -3.627e-007
-298.0, -2.999e-007
-297.0, -2.372e-007
-296.0, -1.744e-007
-295.0, -1.046e-007
-294.0, -4.184e-008
-293.0, +2.791e-008
-292.0, +9.767e-008
-291.0, +1.604e-007
-290.0, +2.372e-007
-289.0, +3.069e-007
-288.0, +3.767e-007
-287.0, +4.464e-007
-286.0, +5.092e-007
-285.0, +5.859e-007
-284.0, +6.557e-007
-283.0, +7.115e-007
-282.0, +7.813e-007
-281.0, +8.440e-007
-280.0, +9.068e-007
-279.0, +9.766e-007
-278.0, +1.032e-006
-277.0, +1.095e-006
-276.0, +1.158e-006
-275.0, +1.214e-006
-274.0, +1.277e-006
-273.0, +1.339e-006
-272.0, +1.402e-006
-271.0, +1.472e-006
-270.0, +1.542e-006
-269.0, +1.611e-006
-268.0, +1.681e-006
-267.0, +1.751e-006
-266.0, +1.821e-006
-265.0, +1.890e-006
-264.0, +1.953e-006
-263.0, +2.023e-006
-262.0, +2.086e-006
-261.0, +2.155e-006
-260.0, +2.218e-006
-259.0, +2.281e-006
-258.0, +2.344e-006
-257.0, +2.407e-006
-256.0, +2.462e-006
-255.0, +2.532e-006
-254.0, +2.588e-006
-253.0, +2.651e-006
-252.0, +2.713e-006
-251.0, +2.776e-006
-250.0, +2.839e-006
-249.0, +2.902e-006
-248.0, +2.965e-006
-247.0, +3.034e-006
-246.0, +3.090e-006
-245.0, +3.160e-006
-244.0, +3.216e-006
-243.0, +3.278e-006
-242.0, +3.341e-006
-241.0, +3.397e-006
-240.0, +3.453e-006
-239.0, +3.516e-006
-238.0, +3.564e-006
-237.0, +3.620e-006
-236.0, +3.676e-006
-235.0, +3.732e-006
-234.0, +3.795e-006
-233.0, +3.850e-006
-232.0, +3.913e-006
-231.0, +3.983e-006
-230.0, +4.053e-006
-229.0, +4.123e-006
-228.0, +4.192e-006
-227.0, +4.248e-006
-226.0, +4.318e-006
-225.0, +4.381e-006
-224.0, +4.436e-006
-223.0, +4.492e-006
-222.0, +4.541e-006
-221.0, +4.597e-006
-220.0, +4.660e-006
-219.0, +4.715e-006
-218.0, +4.778e-006
-217.0, +4.841e-006
-216.0, +4.904e-006
-215.0, +4.967e-006
-214.0, +5.022e-006
-213.0, +5.078e-006
-212.0, +5.134e-006
-211.0, +5.190e-006
-210.0, +5.246e-006
-209.0, +5.301e-006
-208.0, +5.364e-006
-207.0, +5.427e-006
-206.0, +5.497e-006
-205.0, +5.566e-006
-204.0, +5.636e-006
-203.0, +5.699e-006
-202.0, +5.762e-006
-201.0, +5.818e-006
-200.0, +5.873e-006
-199.0, +5.929e-006
-198.0, +5.978e-006
-197.0, +6.020e-006
-196.0, +6.069e-006
-195.0, +6.124e-006
-194.0, +6.187e-006
-193.0, +6.243e-006
-192.0, +6.299e-006
-191.0, +6.355e-006
-190.0, +6.410e-006
-189.0, +6.480e-006
-188.0, +6.543e-006
-187.0, +6.599e-006
-186.0, +6.669e-006
-185.0, +6.731e-006
-184.0, +6.794e-006
-183.0, +6.871e-006
-182.0, +6.927e-006
-181.0, +6.982e-006
-180.0, +7.038e-006
-179.0, +7.094e-006
-178.0, +7.150e-006
-177.0, +7.206e-006
-176.0, +7.261e-006
-175.0, +7.324e-006
-174.0, +7.387e-006
-173.0, +7.457e-006
-172.0, +7.513e-006
-171.0, +7.568e-006
-170.0, +7.638e-006
-169.0, +7.694e-006
-168.0, +7.757e-006
-167.0, +7.813e-006
-166.0, +7.868e-006
-165.0, +7.931e-006
-164.0, +8.001e-006
-163.0, +8.064e-006
-162.0, +8.133e-006
-161.0, +8.196e-006
-160.0, +8.266e-006
-159.0, +8.329e-006
-158.0, +8.391e-006
-157.0, +8.454e-006
-156.0, +8.510e-006
-155.0, +8.566e-006
-154.0, +8.629e-006
-153.0, +8.691e-006
-152.0, +8.761e-006
-151.0, +8.824e-006
-150.0, +8.887e-006
-149.0, +8.950e-006
-148.0, +9.012e-006
-147.0, +9.075e-006
-146.0, +9.138e-006
-145.0, +9.201e-006
-144.0, +9.270e-006
-143.0, +9.333e-006
-142.0, +9.403e-006
-141.0, +9.473e-006
-140.0, +9.535e-006
-139.0, +9.598e-006
-138.0, +9.661e-006
-137.0, +9.717e-006
-136.0, +9.773e-006
-135.0, +9.835e-006
-134.0, +9.891e-006
-133.0, +9.961e-006
-132.0, +1.002e-005
-131.0, +1.009e-005
-130.0, +1.016e-005
-129.0, +1.024e-005
-128.0, +1.031e-005
-127.0, +1.039e-005
-126.0, +1.045e-005
-125.0, +1.053e-005
-124.0, +1.060e-005
-123.0, +1.066e-005
-122.0, +1.073e-005
-121.0, +1.080e-005
-120.0, +1.087e-005
-119.0, +1.094e-005
-118.0, +1.101e-005
-117.0, +1.109e-005
-116.0, +1.117e-005
-115.0, +1.124e-005
-114.0, +1.131e-005
-113.0, +1.138e-005
-112.0, +1.144e-005
-111.0, +1.151e-005
-110.0, +1.157e-005
-109.0, +1.164e-005
-108.0, +1.171e-005
-107.0, +1.178e-005
-106.0, +1.186e-005
-105.0, +1.194e-005
-104.0, +1.201e-005
-103.0, +1.210e-005
-102.0, +1.217e-005
-101.0, +1.226e-005
-100.0, +1.233e-005
-99.0, +1.240e-005
-98.0, +1.248e-005
-97.0, +1.255e-005
-96.0, +1.262e-005
-95.0, +1.269e-005
-94.0, +1.276e-005
-93.0, +1.284e-005
-92.0, +1.292e-005
-91.0, +1.299e-005
-90.0, +1.307e-005
-89.0, +1.314e-005
-88.0, +1.322e-005
-87.0, +1.330e-005
-86.0, +1.336e-005
-85.0, +1.345e-005
-84.0, +1.354e-005
-83.0, +1.362e-005
-82.0, +1.371e-005
-81.0, +1.379e-005
-80.0, +1.387e-005
-79.0, +1.396e-005
-78.0, +1.403e-005
-77.0, +1.410e-005
-76.0, +1.418e-005
-75.0, +1.426e-005
-74.0, +1.433e-005
-73.0, +1.441e-005
-72.0, +1.449e-005
-71.0, +1.457e-005
-70.0, +1.465e-005
-69.0, +1.473e-005
-68.0, +1.482e-005
-67.0, +1.490e-005
-66.0, +1.498e-005
-65.0, +1.507e-005
-64.0, +1.515e-005
-63.0, +1.523e-005
-62.0, +1.531e-005
-61.0, +1.539e-005
-60.0, +1.548e-005
-59.0, +1.556e-005
-58.0, +1.564e-005
-57.0, +1.572e-005
-56.0, +1.580e-005
-55.0, +1.588e-005
-54.0, +1.595e-005
-53.0, +1.603e-005
-52.0, +1.611e-005
-51.0, +1.618e-005
-50.0, +1.627e-005
-49.0, +1.634e-005
-48.0, +1.641e-005
-47.0, +1.650e-005
-46.0, +1.658e-005
-45.0, +1.666e-005
-44.0, +1.674e-005
-43.0, +1.682e-005
-42.0, +1.690e-005
-41.0, +1.698e-005
-40.0, +1.705e-005
-39.0, +1.712e-005
-38.0, +1.720e-005
-37.0, +1.728e-005
-36.0, +1.735e-005
-35.0, +1.742e-005
-34.0, +1.749e-005
-33.0, +1.756e-005
-32.0, +1.763e-005
-31.0, +1.770e-005
-30.0, +1.777e-005
-29.0, +1.784e-005
-28.0, +1.791e-005
-27.0, +1.798e-005
-26.0, +1.807e-005
-25.0, +1.814e-005
-24.0, +1.821e-005
-23.0, +1.828e-005
-22.0, +1.836e-005
-21.0, +1.844e-005
-20.0, +1.851e-005
-19.0, +1.858e-005
-18.0, +1.865e-005
-17.0, +1.872e-005
-16.0, +1.878e-005
-15.0, +1.885e-005
-14.0, +1.890e-005
-13.0, +1.897e-005
-12.0, +1.903e-005
-11.0, +1.908e-005
-10.0, +1.915e-005
-9.0, +1.920e-005
-8.0, +1.926e-005
-7.0, +1.932e-005
-6.0, +1.938e-005
-5.0, +1.943e-005
-4.0, +1.950e-005
-3.0, +1.955e-005
-2.0, +1.960e-005
-1.0, +1.968e-005
0.0, +1.978e-005
1.0, +1.988e-005
2.0, +1.997e-005
3.0, +2.005e-005
4.0, +2.014e-005
5.0, +2.021e-005
6.0, +2.026e-005
7.0, +2.028e-005
8.0, +2.030e-005
9.0, +2.032e-005
10.0, +2.035e-005
11.0, +2.038e-005
12.0, +2.042e-005
13.0, +2.047e-005
14.0, +2.051e-005
15.0, +2.056e-005
16.0, +2.061e-005
17.0, +2.065e-005
18.0, +2.070e-005
19.0, +2.076e-005
20.0, +2.080e-005
21.0, +2.084e-005
22.0, +2.088e-005
23.0, +2.092e-005
24.0, +2.095e-005
25.0, +2.099e-005
26.0, +2.102e-005
27.0, +2.106e-005
28.0, +2.110e-005
29.0, +2.114e-005
30.0, +2.118e-005
31.0, +2.122e-005
32.0, +2.125e-005
33.0, +2.129e-005
34.0, +2.132e-005
35.0, +2.134e-005
36.0, +2.138e-005
37.0, +2.141e-005
38.0, +2.145e-005
39.0, +2.148e-005
40.0, +2.152e-005
41.0, +2.155e-005
42.0, +2.159e-005
43.0, +2.162e-005
44.0, +2.165e-005
45.0, +2.167e-005
46.0, +2.170e-005
47.0, +2.173e-005
48.0, +2.176e-005
49.0, +2.180e-005
50.0, +2.183e-005
51.0, +2.185e-005
52.0, +2.188e-005
53.0, +2.191e-005
54.0, +2.194e-005
55.0, +2.195e-005
56.0, +2.197e-005
57.0, +2.198e-005
58.0, +2.200e-005
59.0, +2.203e-005
60.0, +2.205e-005
61.0, +2.208e-005
62.0, +2.211e-005
63.0, +2.213e-005
64.0, +2.215e-005
65.0, +2.218e-005
66.0, +2.220e-005
67.0, +2.222e-005
68.0, +2.223e-005
69.0, +2.224e-005
70.0, +2.227e-005
71.0, +2.228e-005
72.0, +2.229e-005
73.0, +2.231e-005
74.0, +2.233e-005
75.0, +2.234e-005
76.0, +2.237e-005
77.0, +2.239e-005
78.0, +2.242e-005
79.0, +2.244e-005
80.0, +2.246e-005
81.0, +2.249e-005
82.0, +2.251e-005
83.0, +2.252e-005
84.0, +2.254e-005
85.0, +2.256e-005
86.0, +2.259e-005
87.0, +2.260e-005
88.0, +2.261e-005
89.0, +2.264e-005
90.0, +2.264e-005
91.0, +2.266e-005
92.0, +2.267e-005
93.0, +2.268e-005
94.0, +2.270e-005
95.0, +2.271e-005
96.0, +2.273e-005
97.0, +2.275e-005
98.0, +2.276e-005
99.0, +2.277e-005
100.0, +2.278e-005
101.0, +2.280e-005
102.0, +2.282e-005
103.0, +2.283e-005
104.0, +2.285e-005
105.0, +2.287e-005
106.0, +2.288e-005
107.0, +2.290e-005
108.0, +2.291e-005
109.0, +2.291e-005
110.0, +2.292e-005
111.0, +2.293e-005
112.0, +2.294e-005
113.0, +2.295e-005
114.0, +2.296e-005
115.0, +2.297e-005
116.0, +2.299e-005
117.0, +2.301e-005
118.0, +2.303e-005
119.0, +2.305e-005
120.0, +2.307e-005
121.0, +2.309e-005
122.0, +2.310e-005
123.0, +2.312e-005
124.0, +2.313e-005
125.0, +2.314e-005
126.0, +2.315e-005
127.0, +2.316e-005
128.0, +2.317e-005
129.0, +2.317e-005
130.0, +2.318e-005
131.0, +2.319e-005
132.0, +2.321e-005
133.0, +2.321e-005
134.0, +2.324e-005
135.0, +2.325e-005
136.0, +2.326e-005
137.0, +2.328e-005
138.0, +2.328e-005
139.0, +2.329e-005
140.0, +2.330e-005
141.0, +2.330e-005
142.0, +2.331e-005
143.0, +2.332e-005
144.0, +2.333e-005
145.0, +2.335e-005
146.0, +2.335e-005
147.0, +2.337e-005
148.0, +2.338e-005
149.0, +2.340e-005
150.0, +2.342e-005
151.0, +2.343e-005
152.0, +2.344e-005
153.0, +2.347e-005
154.0, +2.347e-005
155.0, +2.347e-005
156.0, +2.348e-005
157.0, +2.348e-005
158.0, +2.349e-005
159.0, +2.349e-005
160.0, +2.350e-005
161.0, +2.352e-005
162.0, +2.354e-005
163.0, +2.355e-005
164.0, +2.356e-005
165.0, +2.357e-005
166.0, +2.358e-005
167.0, +2.358e-005
168.0, +2.359e-005
169.0, +2.359e-005
170.0, +2.359e-005
171.0, +2.360e-005
172.0, +2.360e-005
173.0, +2.362e-005
174.0, +2.363e-005
175.0, +2.364e-005
176.0, +2.365e-005
177.0, +2.367e-005
178.0, +2.369e-005
179.0, +2.371e-005
180.0, +2.372e-005
181.0, +2.374e-005
182.0, +2.377e-005
183.0, +2.379e-005
184.0, +2.380e-005
185.0, +2.381e-005
186.0, +2.382e-005
187.0, +2.384e-005
188.0, +2.386e-005
189.0, +2.386e-005
190.0, +2.387e-005
191.0, +2.388e-005
192.0, +2.390e-005
193.0, +2.391e-005
194.0, +2.392e-005
195.0, +2.393e-005
196.0, +2.394e-005
197.0, +2.395e-005
198.0, +2.396e-005
199.0, +2.397e-005
200.0, +2.400e-005
201.0, +2.401e-005
202.0, +2.402e-005
203.0, +2.404e-005
204.0, +2.407e-005
205.0, +2.409e-005
206.0, +2.411e-005
207.0, +2.412e-005
208.0, +2.414e-005
209.0, +2.416e-005
210.0, +2.418e-005
211.0, +2.419e-005
212.0, +2.420e-005
213.0, +2.421e-005
214.0, +2.423e-005
215.0, +2.423e-005
216.0, +2.425e-005
217.0, +2.426e-005
218.0, +2.427e-005
219.0, +2.428e-005
220.0, +2.430e-005
221.0, +2.432e-005
222.0, +2.434e-005
223.0, +2.437e-005
224.0, +2.440e-005
225.0, +2.444e-005
226.0, +2.446e-005
227.0, +2.449e-005
228.0, +2.452e-005
229.0, +2.454e-005
230.0, +2.455e-005
231.0, +2.457e-005
232.0, +2.458e-005
233.0, +2.460e-005
234.0, +2.462e-005
235.0, +2.464e-005
236.0, +2.466e-005
237.0, +2.467e-005
238.0, +2.469e-005
239.0, +2.471e-005
240.0, +2.473e-005
241.0, +2.476e-005
242.0, +2.478e-005
243.0, +2.480e-005
244.0, +2.483e-005
245.0, +2.485e-005
246.0, +2.488e-005
247.0, +2.491e-005
248.0, +2.493e-005
249.0, +2.495e-005
250.0, +2.495e-005
*
**
