# Supplementary material for: DFT and CV data of 4-phenyl-substituted dichloro(bis{2-[1-(phenyl)-1H-1,2,3-triazol-4-yl-κN3]pyridine-κN})iron(II) coordination compounds
Source: Data Brief. 2018 Oct 27;21:1458–71. doi: 10.1016/j.dib.2018.10.085 (PMC6234228; doi:10.1016/j.dib.2018.10.085)
Supplement: Supplementary file 4 — Supplementary material. [file mmc4.zip › Fe_CV_raw_data/FeL5-2/500FC.TXT]

Date: 31-Mar-2017
Time: 13:00:20
Label: 
Cyclic Voltammetry

Exp. Conditions:
Init E (mV) = 250
High E (mV) = 250
Low E (mV) = -560
Init P/N = N
V (mV/sec) = 500
Number of Segments = 2
Sample Interval (mV) = 1
Quiet Time (sec) = 2
Sensitivity (A/V) = 1E-5

2 Sets of Data
Total Number of Data Points = 1620
##
Potential (mV), Current (A)

Segment = 1
Negative
Number of Data Points = 810
#
249.0, +1.077e-005
248.0, +1.061e-005
247.0, +1.048e-005
246.0, +1.036e-005
245.0, +1.024e-005
244.0, +1.013e-005
243.0, +1.004e-005
242.0, +9.967e-006
241.0, +9.896e-006
240.0, +9.837e-006
239.0, +9.780e-006
238.0, +9.726e-006
237.0, +9.675e-006
236.0, +9.628e-006
235.0, +9.586e-006
234.0, +9.545e-006
233.0, +9.498e-006
232.0, +9.457e-006
231.0, +9.420e-006
230.0, +9.379e-006
229.0, +9.338e-006
228.0, +9.295e-006
227.0, +9.255e-006
226.0, +9.222e-006
225.0, +9.181e-006
224.0, +9.143e-006
223.0, +9.106e-006
222.0, +9.064e-006
221.0, +9.028e-006
220.0, +8.987e-006
219.0, +8.942e-006
218.0, +8.905e-006
217.0, +8.863e-006
216.0, +8.827e-006
215.0, +8.786e-006
214.0, +8.741e-006
213.0, +8.700e-006
212.0, +8.659e-006
211.0, +8.617e-006
210.0, +8.571e-006
209.0, +8.515e-006
208.0, +8.472e-006
207.0, +8.427e-006
206.0, +8.379e-006
205.0, +8.329e-006
204.0, +8.279e-006
203.0, +8.235e-006
202.0, +8.187e-006
201.0, +8.131e-006
200.0, +8.080e-006
199.0, +8.024e-006
198.0, +7.968e-006
197.0, +7.913e-006
196.0, +7.852e-006
195.0, +7.797e-006
194.0, +7.741e-006
193.0, +7.676e-006
192.0, +7.618e-006
191.0, +7.558e-006
190.0, +7.488e-006
189.0, +7.423e-006
188.0, +7.355e-006
187.0, +7.288e-006
186.0, +7.217e-006
185.0, +7.141e-006
184.0, +7.065e-006
183.0, +6.992e-006
182.0, +6.910e-006
181.0, +6.829e-006
180.0, +6.738e-006
179.0, +6.654e-006
178.0, +6.566e-006
177.0, +6.475e-006
176.0, +6.386e-006
175.0, +6.294e-006
174.0, +6.195e-006
173.0, +6.103e-006
172.0, +5.998e-006
171.0, +5.897e-006
170.0, +5.790e-006
169.0, +5.670e-006
168.0, +5.558e-006
167.0, +5.443e-006
166.0, +5.319e-006
165.0, +5.201e-006
164.0, +5.070e-006
163.0, +4.942e-006
162.0, +4.816e-006
161.0, +4.675e-006
160.0, +4.533e-006
159.0, +4.391e-006
158.0, +4.238e-006
157.0, +4.092e-006
156.0, +3.936e-006
155.0, +3.777e-006
154.0, +3.616e-006
153.0, +3.445e-006
152.0, +3.276e-006
151.0, +3.100e-006
150.0, +2.916e-006
149.0, +2.731e-006
148.0, +2.541e-006
147.0, +2.349e-006
146.0, +2.158e-006
145.0, +1.953e-006
144.0, +1.753e-006
143.0, +1.547e-006
142.0, +1.331e-006
141.0, +1.113e-006
140.0, +8.846e-007
139.0, +6.570e-007
138.0, +4.294e-007
137.0, +1.866e-007
136.0, -5.188e-008
135.0, -2.956e-007
134.0, -5.454e-007
133.0, -7.939e-007
132.0, -1.052e-006
131.0, -1.319e-006
130.0, -1.583e-006
129.0, -1.865e-006
128.0, -2.141e-006
127.0, -2.419e-006
126.0, -2.703e-006
125.0, -2.989e-006
124.0, -3.280e-006
123.0, -3.574e-006
122.0, -3.867e-006
121.0, -4.175e-006
120.0, -4.483e-006
119.0, -4.796e-006
118.0, -5.115e-006
117.0, -5.429e-006
116.0, -5.747e-006
115.0, -6.068e-006
114.0, -6.386e-006
113.0, -6.714e-006
112.0, -7.041e-006
111.0, -7.372e-006
110.0, -7.711e-006
109.0, -8.047e-006
108.0, -8.388e-006
107.0, -8.725e-006
106.0, -9.059e-006
105.0, -9.401e-006
104.0, -9.737e-006
103.0, -1.008e-005
102.0, -1.042e-005
101.0, -1.076e-005
100.0, -1.110e-005
99.0, -1.144e-005
98.0, -1.178e-005
97.0, -1.212e-005
96.0, -1.245e-005
95.0, -1.278e-005
94.0, -1.311e-005
93.0, -1.343e-005
92.0, -1.376e-005
91.0, -1.408e-005
90.0, -1.440e-005
89.0, -1.472e-005
88.0, -1.503e-005
87.0, -1.534e-005
86.0, -1.565e-005
85.0, -1.595e-005
84.0, -1.624e-005
83.0, -1.652e-005
82.0, -1.680e-005
81.0, -1.709e-005
80.0, -1.736e-005
79.0, -1.763e-005
78.0, -1.789e-005
77.0, -1.814e-005
76.0, -1.839e-005
75.0, -1.863e-005
74.0, -1.885e-005
73.0, -1.908e-005
72.0, -1.929e-005
71.0, -1.950e-005
70.0, -1.970e-005
69.0, -1.990e-005
68.0, -2.008e-005
67.0, -2.025e-005
66.0, -2.041e-005
65.0, -2.056e-005
64.0, -2.070e-005
63.0, -2.083e-005
62.0, -2.096e-005
61.0, -2.108e-005
60.0, -2.119e-005
59.0, -2.130e-005
58.0, -2.138e-005
57.0, -2.147e-005
56.0, -2.153e-005
55.0, -2.159e-005
54.0, -2.164e-005
53.0, -2.168e-005
52.0, -2.171e-005
51.0, -2.174e-005
50.0, -2.175e-005
49.0, -2.177e-005
48.0, -2.177e-005
47.0, -2.176e-005
46.0, -2.174e-005
45.0, -2.172e-005
44.0, -2.168e-005
43.0, -2.164e-005
42.0, -2.159e-005
41.0, -2.154e-005
40.0, -2.148e-005
39.0, -2.141e-005
38.0, -2.134e-005
37.0, -2.126e-005
36.0, -2.118e-005
35.0, -2.108e-005
34.0, -2.098e-005
33.0, -2.088e-005
32.0, -2.077e-005
31.0, -2.066e-005
30.0, -2.056e-005
29.0, -2.044e-005
28.0, -2.033e-005
27.0, -2.020e-005
26.0, -2.007e-005
25.0, -1.995e-005
24.0, -1.981e-005
23.0, -1.968e-005
22.0, -1.955e-005
21.0, -1.941e-005
20.0, -1.928e-005
19.0, -1.915e-005
18.0, -1.901e-005
17.0, -1.887e-005
16.0, -1.873e-005
15.0, -1.858e-005
14.0, -1.844e-005
13.0, -1.830e-005
12.0, -1.816e-005
11.0, -1.802e-005
10.0, -1.788e-005
9.0, -1.775e-005
8.0, -1.761e-005
7.0, -1.747e-005
6.0, -1.733e-005
5.0, -1.719e-005
4.0, -1.705e-005
3.0, -1.692e-005
2.0, -1.678e-005
1.0, -1.666e-005
0.0, -1.654e-005
-1.0, -1.642e-005
-2.0, -1.630e-005
-3.0, -1.618e-005
-4.0, -1.606e-005
-5.0, -1.593e-005
-6.0, -1.580e-005
-7.0, -1.567e-005
-8.0, -1.554e-005
-9.0, -1.542e-005
-10.0, -1.529e-005
-11.0, -1.517e-005
-12.0, -1.505e-005
-13.0, -1.493e-005
-14.0, -1.481e-005
-15.0, -1.471e-005
-16.0, -1.459e-005
-17.0, -1.448e-005
-18.0, -1.438e-005
-19.0, -1.427e-005
-20.0, -1.417e-005
-21.0, -1.406e-005
-22.0, -1.396e-005
-23.0, -1.386e-005
-24.0, -1.376e-005
-25.0, -1.366e-005
-26.0, -1.357e-005
-27.0, -1.347e-005
-28.0, -1.338e-005
-29.0, -1.329e-005
-30.0, -1.320e-005
-31.0, -1.311e-005
-32.0, -1.302e-005
-33.0, -1.293e-005
-34.0, -1.285e-005
-35.0, -1.276e-005
-36.0, -1.269e-005
-37.0, -1.260e-005
-38.0, -1.252e-005
-39.0, -1.245e-005
-40.0, -1.237e-005
-41.0, -1.230e-005
-42.0, -1.222e-005
-43.0, -1.215e-005
-44.0, -1.208e-005
-45.0, -1.200e-005
-46.0, -1.193e-005
-47.0, -1.186e-005
-48.0, -1.179e-005
-49.0, -1.172e-005
-50.0, -1.166e-005
-51.0, -1.159e-005
-52.0, -1.152e-005
-53.0, -1.146e-005
-54.0, -1.139e-005
-55.0, -1.133e-005
-56.0, -1.127e-005
-57.0, -1.121e-005
-58.0, -1.115e-005
-59.0, -1.109e-005
-60.0, -1.104e-005
-61.0, -1.098e-005
-62.0, -1.092e-005
-63.0, -1.087e-005
-64.0, -1.082e-005
-65.0, -1.076e-005
-66.0, -1.071e-005
-67.0, -1.066e-005
-68.0, -1.061e-005
-69.0, -1.056e-005
-70.0, -1.050e-005
-71.0, -1.046e-005
-72.0, -1.041e-005
-73.0, -1.036e-005
-74.0, -1.032e-005
-75.0, -1.027e-005
-76.0, -1.022e-005
-77.0, -1.017e-005
-78.0, -1.012e-005
-79.0, -1.009e-005
-80.0, -1.004e-005
-81.0, -9.995e-006
-82.0, -9.954e-006
-83.0, -9.911e-006
-84.0, -9.875e-006
-85.0, -9.830e-006
-86.0, -9.785e-006
-87.0, -9.749e-006
-88.0, -9.713e-006
-89.0, -9.678e-006
-90.0, -9.645e-006
-91.0, -9.604e-006
-92.0, -9.570e-006
-93.0, -9.535e-006
-94.0, -9.498e-006
-95.0, -9.464e-006
-96.0, -9.428e-006
-97.0, -9.390e-006
-98.0, -9.359e-006
-99.0, -9.325e-006
-100.0, -9.297e-006
-101.0, -9.268e-006
-102.0, -9.235e-006
-103.0, -9.208e-006
-104.0, -9.177e-006
-105.0, -9.146e-006
-106.0, -9.118e-006
-107.0, -9.084e-006
-108.0, -9.056e-006
-109.0, -9.026e-006
-110.0, -8.992e-006
-111.0, -8.967e-006
-112.0, -8.939e-006
-113.0, -8.911e-006
-114.0, -8.888e-006
-115.0, -8.860e-006
-116.0, -8.839e-006
-117.0, -8.817e-006
-118.0, -8.788e-006
-119.0, -8.769e-006
-120.0, -8.741e-006
-121.0, -8.715e-006
-122.0, -8.694e-006
-123.0, -8.665e-006
-124.0, -8.646e-006
-125.0, -8.625e-006
-126.0, -8.603e-006
-127.0, -8.588e-006
-128.0, -8.566e-006
-129.0, -8.544e-006
-130.0, -8.527e-006
-131.0, -8.506e-006
-132.0, -8.492e-006
-133.0, -8.471e-006
-134.0, -8.451e-006
-135.0, -8.438e-006
-136.0, -8.422e-006
-137.0, -8.408e-006
-138.0, -8.395e-006
-139.0, -8.374e-006
-140.0, -8.360e-006
-141.0, -8.342e-006
-142.0, -8.321e-006
-143.0, -8.304e-006
-144.0, -8.287e-006
-145.0, -8.272e-006
-146.0, -8.264e-006
-147.0, -8.250e-006
-148.0, -8.243e-006
-149.0, -8.234e-006
-150.0, -8.223e-006
-151.0, -8.215e-006
-152.0, -8.201e-006
-153.0, -8.189e-006
-154.0, -8.180e-006
-155.0, -8.166e-006
-156.0, -8.159e-006
-157.0, -8.149e-006
-158.0, -8.135e-006
-159.0, -8.131e-006
-160.0, -8.122e-006
-161.0, -8.115e-006
-162.0, -8.110e-006
-163.0, -8.098e-006
-164.0, -8.095e-006
-165.0, -8.089e-006
-166.0, -8.079e-006
-167.0, -8.080e-006
-168.0, -8.075e-006
-169.0, -8.070e-006
-170.0, -8.072e-006
-171.0, -8.068e-006
-172.0, -8.068e-006
-173.0, -8.068e-006
-174.0, -8.063e-006
-175.0, -8.063e-006
-176.0, -8.063e-006
-177.0, -8.061e-006
-178.0, -8.064e-006
-179.0, -8.064e-006
-180.0, -8.065e-006
-181.0, -8.065e-006
-182.0, -8.065e-006
-183.0, -8.072e-006
-184.0, -8.073e-006
-185.0, -8.075e-006
-186.0, -8.081e-006
-187.0, -8.086e-006
-188.0, -8.093e-006
-189.0, -8.099e-006
-190.0, -8.100e-006
-191.0, -8.113e-006
-192.0, -8.117e-006
-193.0, -8.124e-006
-194.0, -8.135e-006
-195.0, -8.142e-006
-196.0, -8.156e-006
-197.0, -8.166e-006
-198.0, -8.174e-006
-199.0, -8.192e-006
-200.0, -8.205e-006
-201.0, -8.216e-006
-202.0, -8.232e-006
-203.0, -8.240e-006
-204.0, -8.256e-006
-205.0, -8.269e-006
-206.0, -8.276e-006
-207.0, -8.296e-006
-208.0, -8.310e-006
-209.0, -8.329e-006
-210.0, -8.352e-006
-211.0, -8.366e-006
-212.0, -8.388e-006
-213.0, -8.408e-006
-214.0, -8.418e-006
-215.0, -8.438e-006
-216.0, -8.451e-006
-217.0, -8.467e-006
-218.0, -8.491e-006
-219.0, -8.506e-006
-220.0, -8.529e-006
-221.0, -8.554e-006
-222.0, -8.575e-006
-223.0, -8.601e-006
-224.0, -8.621e-006
-225.0, -8.639e-006
-226.0, -8.669e-006
-227.0, -8.693e-006
-228.0, -8.718e-006
-229.0, -8.744e-006
-230.0, -8.767e-006
-231.0, -8.799e-006
-232.0, -8.826e-006
-233.0, -8.851e-006
-234.0, -8.878e-006
-235.0, -8.905e-006
-236.0, -8.935e-006
-237.0, -8.963e-006
-238.0, -8.990e-006
-239.0, -9.031e-006
-240.0, -9.065e-006
-241.0, -9.095e-006
-242.0, -9.128e-006
-243.0, -9.156e-006
-244.0, -9.191e-006
-245.0, -9.221e-006
-246.0, -9.245e-006
-247.0, -9.281e-006
-248.0, -9.315e-006
-249.0, -9.349e-006
-250.0, -9.388e-006
-251.0, -9.424e-006
-252.0, -9.464e-006
-253.0, -9.504e-006
-254.0, -9.532e-006
-255.0, -9.572e-006
-256.0, -9.610e-006
-257.0, -9.648e-006
-258.0, -9.687e-006
-259.0, -9.723e-006
-260.0, -9.765e-006
-261.0, -9.811e-006
-262.0, -9.848e-006
-263.0, -9.889e-006
-264.0, -9.929e-006
-265.0, -9.970e-006
-266.0, -1.002e-005
-267.0, -1.006e-005
-268.0, -1.010e-005
-269.0, -1.014e-005
-270.0, -1.019e-005
-271.0, -1.024e-005
-272.0, -1.029e-005
-273.0, -1.033e-005
-274.0, -1.037e-005
-275.0, -1.042e-005
-276.0, -1.047e-005
-277.0, -1.051e-005
-278.0, -1.055e-005
-279.0, -1.060e-005
-280.0, -1.065e-005
-281.0, -1.070e-005
-282.0, -1.075e-005
-283.0, -1.080e-005
-284.0, -1.085e-005
-285.0, -1.089e-005
-286.0, -1.093e-005
-287.0, -1.099e-005
-288.0, -1.104e-005
-289.0, -1.108e-005
-290.0, -1.113e-005
-291.0, -1.118e-005
-292.0, -1.123e-005
-293.0, -1.128e-005
-294.0, -1.132e-005
-295.0, -1.137e-005
-296.0, -1.142e-005
-297.0, -1.146e-005
-298.0, -1.151e-005
-299.0, -1.156e-005
-300.0, -1.161e-005
-301.0, -1.166e-005
-302.0, -1.170e-005
-303.0, -1.175e-005
-304.0, -1.180e-005
-305.0, -1.184e-005
-306.0, -1.189e-005
-307.0, -1.194e-005
-308.0, -1.199e-005
-309.0, -1.204e-005
-310.0, -1.208e-005
-311.0, -1.213e-005
-312.0, -1.218e-005
-313.0, -1.222e-005
-314.0, -1.227e-005
-315.0, -1.231e-005
-316.0, -1.235e-005
-317.0, -1.240e-005
-318.0, -1.244e-005
-319.0, -1.248e-005
-320.0, -1.253e-005
-321.0, -1.257e-005
-322.0, -1.262e-005
-323.0, -1.266e-005
-324.0, -1.270e-005
-325.0, -1.274e-005
-326.0, -1.278e-005
-327.0, -1.282e-005
-328.0, -1.286e-005
-329.0, -1.290e-005
-330.0, -1.295e-005
-331.0, -1.299e-005
-332.0, -1.303e-005
-333.0, -1.307e-005
-334.0, -1.311e-005
-335.0, -1.315e-005
-336.0, -1.319e-005
-337.0, -1.322e-005
-338.0, -1.326e-005
-339.0, -1.329e-005
-340.0, -1.334e-005
-341.0, -1.338e-005
-342.0, -1.341e-005
-343.0, -1.345e-005
-344.0, -1.349e-005
-345.0, -1.352e-005
-346.0, -1.356e-005
-347.0, -1.359e-005
-348.0, -1.362e-005
-349.0, -1.365e-005
-350.0, -1.368e-005
-351.0, -1.372e-005
-352.0, -1.375e-005
-353.0, -1.378e-005
-354.0, -1.382e-005
-355.0, -1.384e-005
-356.0, -1.388e-005
-357.0, -1.390e-005
-358.0, -1.393e-005
-359.0, -1.395e-005
-360.0, -1.398e-005
-361.0, -1.401e-005
-362.0, -1.404e-005
-363.0, -1.406e-005
-364.0, -1.409e-005
-365.0, -1.411e-005
-366.0, -1.413e-005
-367.0, -1.416e-005
-368.0, -1.418e-005
-369.0, -1.420e-005
-370.0, -1.423e-005
-371.0, -1.425e-005
-372.0, -1.427e-005
-373.0, -1.429e-005
-374.0, -1.430e-005
-375.0, -1.431e-005
-376.0, -1.433e-005
-377.0, -1.434e-005
-378.0, -1.436e-005
-379.0, -1.438e-005
-380.0, -1.440e-005
-381.0, -1.441e-005
-382.0, -1.442e-005
-383.0, -1.444e-005
-384.0, -1.446e-005
-385.0, -1.447e-005
-386.0, -1.448e-005
-387.0, -1.449e-005
-388.0, -1.450e-005
-389.0, -1.451e-005
-390.0, -1.451e-005
-391.0, -1.452e-005
-392.0, -1.453e-005
-393.0, -1.453e-005
-394.0, -1.454e-005
-395.0, -1.454e-005
-396.0, -1.455e-005
-397.0, -1.455e-005
-398.0, -1.455e-005
-399.0, -1.456e-005
-400.0, -1.456e-005
-401.0, -1.456e-005
-402.0, -1.457e-005
-403.0, -1.457e-005
-404.0, -1.457e-005
-405.0, -1.457e-005
-406.0, -1.457e-005
-407.0, -1.457e-005
-408.0, -1.457e-005
-409.0, -1.457e-005
-410.0, -1.457e-005
-411.0, -1.457e-005
-412.0, -1.457e-005
-413.0, -1.456e-005
-414.0, -1.455e-005
-415.0, -1.455e-005
-416.0, -1.454e-005
-417.0, -1.453e-005
-418.0, -1.453e-005
-419.0, -1.452e-005
-420.0, -1.452e-005
-421.0, -1.451e-005
-422.0, -1.450e-005
-423.0, -1.450e-005
-424.0, -1.449e-005
-425.0, -1.447e-005
-426.0, -1.446e-005
-427.0, -1.445e-005
-428.0, -1.444e-005
-429.0, -1.442e-005
-430.0, -1.441e-005
-431.0, -1.439e-005
-432.0, -1.438e-005
-433.0, -1.436e-005
-434.0, -1.435e-005
-435.0, -1.433e-005
-436.0, -1.433e-005
-437.0, -1.431e-005
-438.0, -1.430e-005
-439.0, -1.429e-005
-440.0, -1.428e-005
-441.0, -1.426e-005
-442.0, -1.424e-005
-443.0, -1.422e-005
-444.0, -1.420e-005
-445.0, -1.418e-005
-446.0, -1.416e-005
-447.0, -1.415e-005
-448.0, -1.413e-005
-449.0, -1.411e-005
-450.0, -1.409e-005
-451.0, -1.408e-005
-452.0, -1.406e-005
-453.0, -1.404e-005
-454.0, -1.401e-005
-455.0, -1.399e-005
-456.0, -1.397e-005
-457.0, -1.395e-005
-458.0, -1.394e-005
-459.0, -1.392e-005
-460.0, -1.391e-005
-461.0, -1.389e-005
-462.0, -1.386e-005
-463.0, -1.384e-005
-464.0, -1.382e-005
-465.0, -1.379e-005
-466.0, -1.377e-005
-467.0, -1.374e-005
-468.0, -1.373e-005
-469.0, -1.370e-005
-470.0, -1.368e-005
-471.0, -1.367e-005
-472.0, -1.364e-005
-473.0, -1.362e-005
-474.0, -1.360e-005
-475.0, -1.358e-005
-476.0, -1.356e-005
-477.0, -1.354e-005
-478.0, -1.352e-005
-479.0, -1.351e-005
-480.0, -1.348e-005
-481.0, -1.346e-005
-482.0, -1.344e-005
-483.0, -1.341e-005
-484.0, -1.339e-005
-485.0, -1.337e-005
-486.0, -1.334e-005
-487.0, -1.332e-005
-488.0, -1.330e-005
-489.0, -1.328e-005
-490.0, -1.326e-005
-491.0, -1.323e-005
-492.0, -1.321e-005
-493.0, -1.320e-005
-494.0, -1.318e-005
-495.0, -1.316e-005
-496.0, -1.314e-005
-497.0, -1.313e-005
-498.0, -1.311e-005
-499.0, -1.309e-005
-500.0, -1.307e-005
-501.0, -1.304e-005
-502.0, -1.301e-005
-503.0, -1.299e-005
-504.0, -1.297e-005
-505.0, -1.295e-005
-506.0, -1.293e-005
-507.0, -1.291e-005
-508.0, -1.289e-005
-509.0, -1.287e-005
-510.0, -1.285e-005
-511.0, -1.283e-005
-512.0, -1.281e-005
-513.0, -1.280e-005
-514.0, -1.278e-005
-515.0, -1.276e-005
-516.0, -1.275e-005
-517.0, -1.273e-005
-518.0, -1.271e-005
-519.0, -1.269e-005
-520.0, -1.267e-005
-521.0, -1.265e-005
-522.0, -1.264e-005
-523.0, -1.261e-005
-524.0, -1.260e-005
-525.0, -1.258e-005
-526.0, -1.256e-005
-527.0, -1.255e-005
-528.0, -1.253e-005
-529.0, -1.251e-005
-530.0, -1.250e-005
-531.0, -1.247e-005
-532.0, -1.246e-005
-533.0, -1.244e-005
-534.0, -1.241e-005
-535.0, -1.240e-005
-536.0, -1.239e-005
-537.0, -1.237e-005
-538.0, -1.236e-005
-539.0, -1.235e-005
-540.0, -1.234e-005
-541.0, -1.233e-005
-542.0, -1.231e-005
-543.0, -1.230e-005
-544.0, -1.228e-005
-545.0, -1.227e-005
-546.0, -1.225e-005
-547.0, -1.223e-005
-548.0, -1.221e-005
-549.0, -1.220e-005
-550.0, -1.218e-005
-551.0, -1.217e-005
-552.0, -1.216e-005
-553.0, -1.215e-005
-554.0, -1.214e-005
-555.0, -1.213e-005
-556.0, -1.211e-005
-557.0, -1.209e-005
-558.0, -1.207e-005
-559.0, -1.205e-005
-560.0, -1.202e-005
*
Segment = 2
Positive
Number of Data Points = 810
#
-559.0, -1.197e-005
-558.0, -1.164e-005
-557.0, -1.138e-005
-556.0, -1.115e-005
-555.0, -1.093e-005
-554.0, -1.073e-005
-553.0, -1.055e-005
-552.0, -1.041e-005
-551.0, -1.028e-005
-550.0, -1.017e-005
-549.0, -1.007e-005
-548.0, -9.961e-006
-547.0, -9.872e-006
-546.0, -9.789e-006
-545.0, -9.705e-006
-544.0, -9.629e-006
-543.0, -9.552e-006
-542.0, -9.480e-006
-541.0, -9.417e-006
-540.0, -9.352e-006
-539.0, -9.285e-006
-538.0, -9.223e-006
-537.0, -9.160e-006
-536.0, -9.103e-006
-535.0, -9.040e-006
-534.0, -8.984e-006
-533.0, -8.930e-006
-532.0, -8.872e-006
-531.0, -8.817e-006
-530.0, -8.762e-006
-529.0, -8.707e-006
-528.0, -8.658e-006
-527.0, -8.601e-006
-526.0, -8.548e-006
-525.0, -8.501e-006
-524.0, -8.447e-006
-523.0, -8.398e-006
-522.0, -8.350e-006
-521.0, -8.301e-006
-520.0, -8.254e-006
-519.0, -8.203e-006
-518.0, -8.160e-006
-517.0, -8.122e-006
-516.0, -8.074e-006
-515.0, -8.031e-006
-514.0, -7.989e-006
-513.0, -7.945e-006
-512.0, -7.907e-006
-511.0, -7.857e-006
-510.0, -7.812e-006
-509.0, -7.777e-006
-508.0, -7.735e-006
-507.0, -7.696e-006
-506.0, -7.655e-006
-505.0, -7.610e-006
-504.0, -7.575e-006
-503.0, -7.531e-006
-502.0, -7.489e-006
-501.0, -7.448e-006
-500.0, -7.404e-006
-499.0, -7.369e-006
-498.0, -7.333e-006
-497.0, -7.293e-006
-496.0, -7.258e-006
-495.0, -7.215e-006
-494.0, -7.180e-006
-493.0, -7.140e-006
-492.0, -7.098e-006
-491.0, -7.061e-006
-490.0, -7.020e-006
-489.0, -6.984e-006
-488.0, -6.951e-006
-487.0, -6.913e-006
-486.0, -6.885e-006
-485.0, -6.849e-006
-484.0, -6.811e-006
-483.0, -6.782e-006
-482.0, -6.746e-006
-481.0, -6.709e-006
-480.0, -6.675e-006
-479.0, -6.634e-006
-478.0, -6.599e-006
-477.0, -6.567e-006
-476.0, -6.530e-006
-475.0, -6.498e-006
-474.0, -6.464e-006
-473.0, -6.427e-006
-472.0, -6.397e-006
-471.0, -6.362e-006
-470.0, -6.331e-006
-469.0, -6.298e-006
-468.0, -6.260e-006
-467.0, -6.228e-006
-466.0, -6.197e-006
-465.0, -6.166e-006
-464.0, -6.138e-006
-463.0, -6.100e-006
-462.0, -6.068e-006
-461.0, -6.040e-006
-460.0, -6.010e-006
-459.0, -5.982e-006
-458.0, -5.949e-006
-457.0, -5.915e-006
-456.0, -5.887e-006
-455.0, -5.850e-006
-454.0, -5.818e-006
-453.0, -5.788e-006
-452.0, -5.753e-006
-451.0, -5.726e-006
-450.0, -5.695e-006
-449.0, -5.661e-006
-448.0, -5.634e-006
-447.0, -5.602e-006
-446.0, -5.572e-006
-445.0, -5.541e-006
-444.0, -5.501e-006
-443.0, -5.469e-006
-442.0, -5.437e-006
-441.0, -5.409e-006
-440.0, -5.384e-006
-439.0, -5.353e-006
-438.0, -5.327e-006
-437.0, -5.300e-006
-436.0, -5.268e-006
-435.0, -5.239e-006
-434.0, -5.211e-006
-433.0, -5.178e-006
-432.0, -5.150e-006
-431.0, -5.114e-006
-430.0, -5.087e-006
-429.0, -5.060e-006
-428.0, -5.032e-006
-427.0, -5.004e-006
-426.0, -4.975e-006
-425.0, -4.946e-006
-424.0, -4.920e-006
-423.0, -4.888e-006
-422.0, -4.861e-006
-421.0, -4.833e-006
-420.0, -4.799e-006
-419.0, -4.771e-006
-418.0, -4.743e-006
-417.0, -4.714e-006
-416.0, -4.687e-006
-415.0, -4.653e-006
-414.0, -4.626e-006
-413.0, -4.603e-006
-412.0, -4.575e-006
-411.0, -4.548e-006
-410.0, -4.516e-006
-409.0, -4.487e-006
-408.0, -4.460e-006
-407.0, -4.432e-006
-406.0, -4.404e-006
-405.0, -4.376e-006
-404.0, -4.341e-006
-403.0, -4.319e-006
-402.0, -4.292e-006
-401.0, -4.266e-006
-400.0, -4.239e-006
-399.0, -4.207e-006
-398.0, -4.180e-006
-397.0, -4.158e-006
-396.0, -4.124e-006
-395.0, -4.096e-006
-394.0, -4.067e-006
-393.0, -4.039e-006
-392.0, -4.016e-006
-391.0, -3.982e-006
-390.0, -3.949e-006
-389.0, -3.927e-006
-388.0, -3.899e-006
-387.0, -3.876e-006
-386.0, -3.848e-006
-385.0, -3.819e-006
-384.0, -3.802e-006
-383.0, -3.780e-006
-382.0, -3.759e-006
-381.0, -3.736e-006
-380.0, -3.707e-006
-379.0, -3.683e-006
-378.0, -3.656e-006
-377.0, -3.627e-006
-376.0, -3.601e-006
-375.0, -3.566e-006
-374.0, -3.540e-006
-373.0, -3.515e-006
-372.0, -3.484e-006
-371.0, -3.456e-006
-370.0, -3.430e-006
-369.0, -3.404e-006
-368.0, -3.383e-006
-367.0, -3.353e-006
-366.0, -3.329e-006
-365.0, -3.306e-006
-364.0, -3.279e-006
-363.0, -3.252e-006
-362.0, -3.225e-006
-361.0, -3.193e-006
-360.0, -3.167e-006
-359.0, -3.137e-006
-358.0, -3.110e-006
-357.0, -3.083e-006
-356.0, -3.055e-006
-355.0, -3.031e-006
-354.0, -3.007e-006
-353.0, -2.985e-006
-352.0, -2.967e-006
-351.0, -2.938e-006
-350.0, -2.915e-006
-349.0, -2.888e-006
-348.0, -2.858e-006
-347.0, -2.835e-006
-346.0, -2.807e-006
-345.0, -2.774e-006
-344.0, -2.752e-006
-343.0, -2.721e-006
-342.0, -2.695e-006
-341.0, -2.669e-006
-340.0, -2.637e-006
-339.0, -2.610e-006
-338.0, -2.584e-006
-337.0, -2.556e-006
-336.0, -2.531e-006
-335.0, -2.501e-006
-334.0, -2.473e-006
-333.0, -2.448e-006
-332.0, -2.415e-006
-331.0, -2.385e-006
-330.0, -2.356e-006
-329.0, -2.327e-006
-328.0, -2.301e-006
-327.0, -2.271e-006
-326.0, -2.246e-006
-325.0, -2.224e-006
-324.0, -2.192e-006
-323.0, -2.165e-006
-322.0, -2.136e-006
-321.0, -2.107e-006
-320.0, -2.081e-006
-319.0, -2.044e-006
-318.0, -2.014e-006
-317.0, -1.989e-006
-316.0, -1.957e-006
-315.0, -1.927e-006
-314.0, -1.899e-006
-313.0, -1.869e-006
-312.0, -1.844e-006
-311.0, -1.811e-006
-310.0, -1.781e-006
-309.0, -1.753e-006
-308.0, -1.721e-006
-307.0, -1.693e-006
-306.0, -1.660e-006
-305.0, -1.627e-006
-304.0, -1.599e-006
-303.0, -1.563e-006
-302.0, -1.531e-006
-301.0, -1.503e-006
-300.0, -1.469e-006
-299.0, -1.441e-006
-298.0, -1.409e-006
-297.0, -1.374e-006
-296.0, -1.345e-006
-295.0, -1.313e-006
-294.0, -1.281e-006
-293.0, -1.250e-006
-292.0, -1.209e-006
-291.0, -1.177e-006
-290.0, -1.143e-006
-289.0, -1.110e-006
-288.0, -1.078e-006
-287.0, -1.041e-006
-286.0, -1.008e-006
-285.0, -9.779e-007
-284.0, -9.430e-007
-283.0, -9.151e-007
-282.0, -8.759e-007
-281.0, -8.392e-007
-280.0, -8.074e-007
-279.0, -7.673e-007
-278.0, -7.333e-007
-277.0, -7.015e-007
-276.0, -6.662e-007
-275.0, -6.387e-007
-274.0, -6.034e-007
-273.0, -5.659e-007
-272.0, -5.371e-007
-271.0, -5.000e-007
-270.0, -4.639e-007
-269.0, -4.246e-007
-268.0, -3.819e-007
-267.0, -3.479e-007
-266.0, -3.169e-007
-265.0, -2.808e-007
-264.0, -2.489e-007
-263.0, -2.119e-007
-262.0, -1.779e-007
-261.0, -1.495e-007
-260.0, -1.151e-007
-259.0, -8.239e-008
-258.0, -4.229e-008
-257.0, -5.228e-009
-256.0, +2.878e-008
-255.0, +6.627e-008
-254.0, +1.011e-007
-253.0, +1.321e-007
-252.0, +1.753e-007
-251.0, +2.049e-007
-250.0, +2.385e-007
-249.0, +2.734e-007
-248.0, +3.021e-007
-247.0, +3.440e-007
-246.0, +3.832e-007
-245.0, +4.168e-007
-244.0, +4.569e-007
-243.0, +4.918e-007
-242.0, +5.280e-007
-241.0, +5.694e-007
-240.0, +6.012e-007
-239.0, +6.391e-007
-238.0, +6.736e-007
-237.0, +7.084e-007
-236.0, +7.494e-007
-235.0, +7.839e-007
-234.0, +8.187e-007
-233.0, +8.532e-007
-232.0, +8.850e-007
-231.0, +9.251e-007
-230.0, +9.604e-007
-229.0, +9.962e-007
-228.0, +1.037e-006
-227.0, +1.072e-006
-226.0, +1.110e-006
-225.0, +1.152e-006
-224.0, +1.184e-006
-223.0, +1.220e-006
-222.0, +1.251e-006
-221.0, +1.280e-006
-220.0, +1.321e-006
-219.0, +1.355e-006
-218.0, +1.390e-006
-217.0, +1.425e-006
-216.0, +1.458e-006
-215.0, +1.501e-006
-214.0, +1.542e-006
-213.0, +1.577e-006
-212.0, +1.613e-006
-211.0, +1.645e-006
-210.0, +1.678e-006
-209.0, +1.717e-006
-208.0, +1.748e-006
-207.0, +1.784e-006
-206.0, +1.813e-006
-205.0, +1.848e-006
-204.0, +1.893e-006
-203.0, +1.934e-006
-202.0, +1.972e-006
-201.0, +2.008e-006
-200.0, +2.041e-006
-199.0, +2.083e-006
-198.0, +2.118e-006
-197.0, +2.150e-006
-196.0, +2.185e-006
-195.0, +2.214e-006
-194.0, +2.254e-006
-193.0, +2.292e-006
-192.0, +2.327e-006
-191.0, +2.367e-006
-190.0, +2.398e-006
-189.0, +2.433e-006
-188.0, +2.477e-006
-187.0, +2.509e-006
-186.0, +2.546e-006
-185.0, +2.580e-006
-184.0, +2.611e-006
-183.0, +2.652e-006
-182.0, +2.688e-006
-181.0, +2.720e-006
-180.0, +2.758e-006
-179.0, +2.789e-006
-178.0, +2.824e-006
-177.0, +2.859e-006
-176.0, +2.888e-006
-175.0, +2.930e-006
-174.0, +2.965e-006
-173.0, +2.995e-006
-172.0, +3.036e-006
-171.0, +3.070e-006
-170.0, +3.110e-006
-169.0, +3.150e-006
-168.0, +3.178e-006
-167.0, +3.213e-006
-166.0, +3.245e-006
-165.0, +3.280e-006
-164.0, +3.321e-006
-163.0, +3.355e-006
-162.0, +3.387e-006
-161.0, +3.422e-006
-160.0, +3.453e-006
-159.0, +3.495e-006
-158.0, +3.527e-006
-157.0, +3.555e-006
-156.0, +3.590e-006
-155.0, +3.622e-006
-154.0, +3.659e-006
-153.0, +3.699e-006
-152.0, +3.731e-006
-151.0, +3.766e-006
-150.0, +3.799e-006
-149.0, +3.834e-006
-148.0, +3.876e-006
-147.0, +3.908e-006
-146.0, +3.942e-006
-145.0, +3.974e-006
-144.0, +4.007e-006
-143.0, +4.045e-006
-142.0, +4.076e-006
-141.0, +4.109e-006
-140.0, +4.145e-006
-139.0, +4.174e-006
-138.0, +4.212e-006
-137.0, +4.249e-006
-136.0, +4.282e-006
-135.0, +4.321e-006
-134.0, +4.351e-006
-133.0, +4.384e-006
-132.0, +4.422e-006
-131.0, +4.449e-006
-130.0, +4.483e-006
-129.0, +4.517e-006
-128.0, +4.545e-006
-127.0, +4.580e-006
-126.0, +4.609e-006
-125.0, +4.641e-006
-124.0, +4.682e-006
-123.0, +4.715e-006
-122.0, +4.745e-006
-121.0, +4.777e-006
-120.0, +4.805e-006
-119.0, +4.845e-006
-118.0, +4.879e-006
-117.0, +4.910e-006
-116.0, +4.940e-006
-115.0, +4.970e-006
-114.0, +5.004e-006
-113.0, +5.041e-006
-112.0, +5.069e-006
-111.0, +5.104e-006
-110.0, +5.133e-006
-109.0, +5.163e-006
-108.0, +5.198e-006
-107.0, +5.225e-006
-106.0, +5.258e-006
-105.0, +5.290e-006
-104.0, +5.318e-006
-103.0, +5.351e-006
-102.0, +5.385e-006
-101.0, +5.416e-006
-100.0, +5.455e-006
-99.0, +5.483e-006
-98.0, +5.515e-006
-97.0, +5.544e-006
-96.0, +5.571e-006
-95.0, +5.600e-006
-94.0, +5.628e-006
-93.0, +5.656e-006
-92.0, +5.691e-006
-91.0, +5.719e-006
-90.0, +5.750e-006
-89.0, +5.783e-006
-88.0, +5.814e-006
-87.0, +5.849e-006
-86.0, +5.877e-006
-85.0, +5.906e-006
-84.0, +5.938e-006
-83.0, +5.968e-006
-82.0, +5.995e-006
-81.0, +6.024e-006
-80.0, +6.049e-006
-79.0, +6.084e-006
-78.0, +6.112e-006
-77.0, +6.137e-006
-76.0, +6.165e-006
-75.0, +6.192e-006
-74.0, +6.225e-006
-73.0, +6.256e-006
-72.0, +6.281e-006
-71.0, +6.311e-006
-70.0, +6.338e-006
-69.0, +6.366e-006
-68.0, +6.405e-006
-67.0, +6.432e-006
-66.0, +6.461e-006
-65.0, +6.491e-006
-64.0, +6.517e-006
-63.0, +6.551e-006
-62.0, +6.579e-006
-61.0, +6.604e-006
-60.0, +6.634e-006
-59.0, +6.661e-006
-58.0, +6.689e-006
-57.0, +6.720e-006
-56.0, +6.748e-006
-55.0, +6.784e-006
-54.0, +6.815e-006
-53.0, +6.845e-006
-52.0, +6.878e-006
-51.0, +6.906e-006
-50.0, +6.938e-006
-49.0, +6.972e-006
-48.0, +7.001e-006
-47.0, +7.038e-006
-46.0, +7.070e-006
-45.0, +7.099e-006
-44.0, +7.134e-006
-43.0, +7.162e-006
-42.0, +7.195e-006
-41.0, +7.229e-006
-40.0, +7.258e-006
-39.0, +7.294e-006
-38.0, +7.328e-006
-37.0, +7.363e-006
-36.0, +7.406e-006
-35.0, +7.441e-006
-34.0, +7.476e-006
-33.0, +7.510e-006
-32.0, +7.540e-006
-31.0, +7.583e-006
-30.0, +7.622e-006
-29.0, +7.656e-006
-28.0, +7.693e-006
-27.0, +7.734e-006
-26.0, +7.777e-006
-25.0, +7.824e-006
-24.0, +7.860e-006
-23.0, +7.901e-006
-22.0, +7.947e-006
-21.0, +7.995e-006
-20.0, +8.043e-006
-19.0, +8.085e-006
-18.0, +8.133e-006
-17.0, +8.186e-006
-16.0, +8.231e-006
-15.0, +8.283e-006
-14.0, +8.332e-006
-13.0, +8.382e-006
-12.0, +8.443e-006
-11.0, +8.492e-006
-10.0, +8.547e-006
-9.0, +8.605e-006
-8.0, +8.653e-006
-7.0, +8.714e-006
-6.0, +8.770e-006
-5.0, +8.827e-006
-4.0, +8.894e-006
-3.0, +8.951e-006
-2.0, +9.018e-006
-1.0, +9.096e-006
0.0, +9.167e-006
1.0, +9.251e-006
2.0, +9.325e-006
3.0, +9.399e-006
4.0, +9.483e-006
5.0, +9.560e-006
6.0, +9.635e-006
7.0, +9.706e-006
8.0, +9.769e-006
9.0, +9.848e-006
10.0, +9.922e-006
11.0, +9.999e-006
12.0, +1.008e-005
13.0, +1.016e-005
14.0, +1.025e-005
15.0, +1.034e-005
16.0, +1.042e-005
17.0, +1.051e-005
18.0, +1.060e-005
19.0, +1.069e-005
20.0, +1.079e-005
21.0, +1.088e-005
22.0, +1.097e-005
23.0, +1.107e-005
24.0, +1.117e-005
25.0, +1.128e-005
26.0, +1.138e-005
27.0, +1.148e-005
28.0, +1.159e-005
29.0, +1.170e-005
30.0, +1.181e-005
31.0, +1.192e-005
32.0, +1.204e-005
33.0, +1.217e-005
34.0, +1.228e-005
35.0, +1.241e-005
36.0, +1.255e-005
37.0, +1.267e-005
38.0, +1.281e-005
39.0, +1.295e-005
40.0, +1.308e-005
41.0, +1.323e-005
42.0, +1.337e-005
43.0, +1.352e-005
44.0, +1.368e-005
45.0, +1.384e-005
46.0, +1.401e-005
47.0, +1.418e-005
48.0, +1.435e-005
49.0, +1.453e-005
50.0, +1.471e-005
51.0, +1.489e-005
52.0, +1.508e-005
53.0, +1.528e-005
54.0, +1.548e-005
55.0, +1.569e-005
56.0, +1.590e-005
57.0, +1.612e-005
58.0, +1.634e-005
59.0, +1.656e-005
60.0, +1.679e-005
61.0, +1.702e-005
62.0, +1.726e-005
63.0, +1.751e-005
64.0, +1.776e-005
65.0, +1.802e-005
66.0, +1.828e-005
67.0, +1.853e-005
68.0, +1.881e-005
69.0, +1.907e-005
70.0, +1.935e-005
71.0, +1.962e-005
72.0, +1.991e-005
73.0, +2.020e-005
74.0, +2.050e-005
75.0, +2.079e-005
76.0, +2.110e-005
77.0, +2.140e-005
78.0, +2.170e-005
79.0, +2.201e-005
80.0, +2.230e-005
81.0, +2.262e-005
82.0, +2.293e-005
83.0, +2.325e-005
84.0, +2.357e-005
85.0, +2.390e-005
86.0, +2.422e-005
87.0, +2.455e-005
88.0, +2.486e-005
89.0, +2.518e-005
90.0, +2.550e-005
91.0, +2.581e-005
92.0, +2.614e-005
93.0, +2.646e-005
94.0, +2.678e-005
95.0, +2.711e-005
96.0, +2.742e-005
97.0, +2.774e-005
98.0, +2.806e-005
99.0, +2.837e-005
100.0, +2.868e-005
101.0, +2.898e-005
102.0, +2.929e-005
103.0, +2.960e-005
104.0, +2.989e-005
105.0, +3.019e-005
106.0, +3.048e-005
107.0, +3.076e-005
108.0, +3.105e-005
109.0, +3.131e-005
110.0, +3.158e-005
111.0, +3.184e-005
112.0, +3.209e-005
113.0, +3.235e-005
114.0, +3.259e-005
115.0, +3.283e-005
116.0, +3.306e-005
117.0, +3.328e-005
118.0, +3.350e-005
119.0, +3.371e-005
120.0, +3.390e-005
121.0, +3.409e-005
122.0, +3.427e-005
123.0, +3.444e-005
124.0, +3.461e-005
125.0, +3.476e-005
126.0, +3.491e-005
127.0, +3.505e-005
128.0, +3.518e-005
129.0, +3.530e-005
130.0, +3.541e-005
131.0, +3.550e-005
132.0, +3.559e-005
133.0, +3.568e-005
134.0, +3.575e-005
135.0, +3.582e-005
136.0, +3.587e-005
137.0, +3.592e-005
138.0, +3.595e-005
139.0, +3.597e-005
140.0, +3.599e-005
141.0, +3.599e-005
142.0, +3.599e-005
143.0, +3.599e-005
144.0, +3.596e-005
145.0, +3.595e-005
146.0, +3.591e-005
147.0, +3.587e-005
148.0, +3.582e-005
149.0, +3.576e-005
150.0, +3.570e-005
151.0, +3.563e-005
152.0, +3.555e-005
153.0, +3.548e-005
154.0, +3.539e-005
155.0, +3.529e-005
156.0, +3.520e-005
157.0, +3.509e-005
158.0, +3.499e-005
159.0, +3.488e-005
160.0, +3.476e-005
161.0, +3.464e-005
162.0, +3.452e-005
163.0, +3.439e-005
164.0, +3.427e-005
165.0, +3.414e-005
166.0, +3.401e-005
167.0, +3.387e-005
168.0, +3.372e-005
169.0, +3.359e-005
170.0, +3.344e-005
171.0, +3.329e-005
172.0, +3.315e-005
173.0, +3.301e-005
174.0, +3.287e-005
175.0, +3.272e-005
176.0, +3.257e-005
177.0, +3.243e-005
178.0, +3.228e-005
179.0, +3.213e-005
180.0, +3.199e-005
181.0, +3.184e-005
182.0, +3.170e-005
183.0, +3.155e-005
184.0, +3.141e-005
185.0, +3.127e-005
186.0, +3.113e-005
187.0, +3.099e-005
188.0, +3.085e-005
189.0, +3.071e-005
190.0, +3.058e-005
191.0, +3.044e-005
192.0, +3.030e-005
193.0, +3.017e-005
194.0, +3.004e-005
195.0, +2.991e-005
196.0, +2.979e-005
197.0, +2.965e-005
198.0, +2.953e-005
199.0, +2.941e-005
200.0, +2.928e-005
201.0, +2.916e-005
202.0, +2.904e-005
203.0, +2.892e-005
204.0, +2.880e-005
205.0, +2.869e-005
206.0, +2.857e-005
207.0, +2.846e-005
208.0, +2.835e-005
209.0, +2.824e-005
210.0, +2.813e-005
211.0, +2.803e-005
212.0, +2.793e-005
213.0, +2.782e-005
214.0, +2.772e-005
215.0, +2.762e-005
216.0, +2.752e-005
217.0, +2.742e-005
218.0, +2.732e-005
219.0, +2.722e-005
220.0, +2.713e-005
221.0, +2.704e-005
222.0, +2.695e-005
223.0, +2.686e-005
224.0, +2.677e-005
225.0, +2.669e-005
226.0, +2.660e-005
227.0, +2.651e-005
228.0, +2.644e-005
229.0, +2.635e-005
230.0, +2.628e-005
231.0, +2.620e-005
232.0, +2.612e-005
233.0, +2.605e-005
234.0, +2.597e-005
235.0, +2.589e-005
236.0, +2.582e-005
237.0, +2.574e-005
238.0, +2.567e-005
239.0, +2.560e-005
240.0, +2.553e-005
241.0, +2.546e-005
242.0, +2.539e-005
243.0, +2.533e-005
244.0, +2.527e-005
245.0, +2.520e-005
246.0, +2.514e-005
247.0, +2.508e-005
248.0, +2.502e-005
249.0, +2.495e-005
250.0, +2.490e-005
*
**
