# Supplementary material for: DFT and CV data of 4-phenyl-substituted dichloro(bis{2-[1-(phenyl)-1H-1,2,3-triazol-4-yl-κN3]pyridine-κN})iron(II) coordination compounds
Source: Data Brief. 2018 Oct 27;21:1458–71. doi: 10.1016/j.dib.2018.10.085 (PMC6234228; doi:10.1016/j.dib.2018.10.085)
Supplement: Supplementary file 4 — Supplementary material. [file mmc4.zip › Fe_CV_raw_data/FeL5-2/BACK1.TXT]

Date: 31-Mar-2017
Time: 11:50:20
Label: 
Cyclic Voltammetry

Exp. Conditions:
Init E (mV) = 0
High E (mV) = 1500
Low E (mV) = -2000
Init P/N = P
V (mV/sec) = 100
Number of Segments = 3
Sample Interval (mV) = 2
Quiet Time (sec) = 2
Sensitivity (A/V) = 1E-5

3 Sets of Data
Total Number of Data Points = 4250
##
Potential (mV), Current (A)

Segment = 1
Positive
Number of Data Points = 750
#
2.0, +1.479e-007
4.0, +6.701e-007
6.0, +7.336e-007
8.0, +8.009e-007
10.0, +9.317e-007
12.0, +9.535e-007
14.0, +9.801e-007
16.0, +1.001e-006
18.0, +1.023e-006
20.0, +1.045e-006
22.0, +1.066e-006
24.0, +1.087e-006
26.0, +1.103e-006
28.0, +1.117e-006
30.0, +1.133e-006
32.0, +1.149e-006
34.0, +1.163e-006
36.0, +1.179e-006
38.0, +1.199e-006
40.0, +1.216e-006
42.0, +1.232e-006
44.0, +1.248e-006
46.0, +1.265e-006
48.0, +1.279e-006
50.0, +1.291e-006
52.0, +1.301e-006
54.0, +1.312e-006
56.0, +1.325e-006
58.0, +1.336e-006
60.0, +1.345e-006
62.0, +1.357e-006
64.0, +1.372e-006
66.0, +1.390e-006
68.0, +1.406e-006
70.0, +1.421e-006
72.0, +1.439e-006
74.0, +1.458e-006
76.0, +1.474e-006
78.0, +1.487e-006
80.0, +1.497e-006
82.0, +1.510e-006
84.0, +1.523e-006
86.0, +1.532e-006
88.0, +1.539e-006
90.0, +1.549e-006
92.0, +1.566e-006
94.0, +1.585e-006
96.0, +1.600e-006
98.0, +1.614e-006
100.0, +1.634e-006
102.0, +1.654e-006
104.0, +1.673e-006
106.0, +1.684e-006
108.0, +1.693e-006
110.0, +1.705e-006
112.0, +1.719e-006
114.0, +1.727e-006
116.0, +1.735e-006
118.0, +1.745e-006
120.0, +1.760e-006
122.0, +1.779e-006
124.0, +1.794e-006
126.0, +1.810e-006
128.0, +1.829e-006
130.0, +1.848e-006
132.0, +1.867e-006
134.0, +1.880e-006
136.0, +1.891e-006
138.0, +1.903e-006
140.0, +1.915e-006
142.0, +1.925e-006
144.0, +1.937e-006
146.0, +1.950e-006
148.0, +1.966e-006
150.0, +1.984e-006
152.0, +2.000e-006
154.0, +2.015e-006
156.0, +2.033e-006
158.0, +2.050e-006
160.0, +2.064e-006
162.0, +2.076e-006
164.0, +2.085e-006
166.0, +2.099e-006
168.0, +2.112e-006
170.0, +2.120e-006
172.0, +2.128e-006
174.0, +2.142e-006
176.0, +2.159e-006
178.0, +2.178e-006
180.0, +2.192e-006
182.0, +2.207e-006
184.0, +2.226e-006
186.0, +2.245e-006
188.0, +2.260e-006
190.0, +2.271e-006
192.0, +2.281e-006
194.0, +2.294e-006
196.0, +2.314e-006
198.0, +2.330e-006
200.0, +2.344e-006
202.0, +2.359e-006
204.0, +2.379e-006
206.0, +2.398e-006
208.0, +2.413e-006
210.0, +2.428e-006
212.0, +2.442e-006
214.0, +2.456e-006
216.0, +2.470e-006
218.0, +2.482e-006
220.0, +2.495e-006
222.0, +2.507e-006
224.0, +2.515e-006
226.0, +2.528e-006
228.0, +2.546e-006
230.0, +2.565e-006
232.0, +2.582e-006
234.0, +2.601e-006
236.0, +2.621e-006
238.0, +2.642e-006
240.0, +2.656e-006
242.0, +2.668e-006
244.0, +2.682e-006
246.0, +2.697e-006
248.0, +2.712e-006
250.0, +2.726e-006
252.0, +2.742e-006
254.0, +2.762e-006
256.0, +2.781e-006
258.0, +2.796e-006
260.0, +2.816e-006
262.0, +2.831e-006
264.0, +2.845e-006
266.0, +2.857e-006
268.0, +2.870e-006
270.0, +2.884e-006
272.0, +2.898e-006
274.0, +2.908e-006
276.0, +2.923e-006
278.0, +2.941e-006
280.0, +2.962e-006
282.0, +2.979e-006
284.0, +2.997e-006
286.0, +3.018e-006
288.0, +3.036e-006
290.0, +3.050e-006
292.0, +3.064e-006
294.0, +3.077e-006
296.0, +3.091e-006
298.0, +3.106e-006
300.0, +3.121e-006
302.0, +3.140e-006
304.0, +3.160e-006
306.0, +3.176e-006
308.0, +3.194e-006
310.0, +3.214e-006
312.0, +3.229e-006
314.0, +3.242e-006
316.0, +3.253e-006
318.0, +3.267e-006
320.0, +3.281e-006
322.0, +3.291e-006
324.0, +3.302e-006
326.0, +3.318e-006
328.0, +3.339e-006
330.0, +3.359e-006
332.0, +3.376e-006
334.0, +3.397e-006
336.0, +3.417e-006
338.0, +3.435e-006
340.0, +3.452e-006
342.0, +3.465e-006
344.0, +3.480e-006
346.0, +3.494e-006
348.0, +3.510e-006
350.0, +3.529e-006
352.0, +3.549e-006
354.0, +3.567e-006
356.0, +3.588e-006
358.0, +3.608e-006
360.0, +3.626e-006
362.0, +3.640e-006
364.0, +3.656e-006
366.0, +3.670e-006
368.0, +3.683e-006
370.0, +3.697e-006
372.0, +3.716e-006
374.0, +3.737e-006
376.0, +3.756e-006
378.0, +3.775e-006
380.0, +3.796e-006
382.0, +3.816e-006
384.0, +3.831e-006
386.0, +3.847e-006
388.0, +3.861e-006
390.0, +3.878e-006
392.0, +3.892e-006
394.0, +3.907e-006
396.0, +3.927e-006
398.0, +3.947e-006
400.0, +3.962e-006
402.0, +3.976e-006
404.0, +3.994e-006
406.0, +4.009e-006
408.0, +4.022e-006
410.0, +4.031e-006
412.0, +4.039e-006
414.0, +4.051e-006
416.0, +4.064e-006
418.0, +4.071e-006
420.0, +4.078e-006
422.0, +4.086e-006
424.0, +4.096e-006
426.0, +4.110e-006
428.0, +4.126e-006
430.0, +4.139e-006
432.0, +4.154e-006
434.0, +4.170e-006
436.0, +4.190e-006
438.0, +4.207e-006
440.0, +4.220e-006
442.0, +4.227e-006
444.0, +4.235e-006
446.0, +4.245e-006
448.0, +4.256e-006
450.0, +4.264e-006
452.0, +4.277e-006
454.0, +4.291e-006
456.0, +4.305e-006
458.0, +4.323e-006
460.0, +4.340e-006
462.0, +4.354e-006
464.0, +4.368e-006
466.0, +4.382e-006
468.0, +4.396e-006
470.0, +4.410e-006
472.0, +4.419e-006
474.0, +4.426e-006
476.0, +4.439e-006
478.0, +4.453e-006
480.0, +4.461e-006
482.0, +4.469e-006
484.0, +4.481e-006
486.0, +4.495e-006
488.0, +4.512e-006
490.0, +4.528e-006
492.0, +4.543e-006
494.0, +4.558e-006
496.0, +4.578e-006
498.0, +4.593e-006
500.0, +4.607e-006
502.0, +4.617e-006
504.0, +4.626e-006
506.0, +4.640e-006
508.0, +4.653e-006
510.0, +4.662e-006
512.0, +4.675e-006
514.0, +4.690e-006
516.0, +4.709e-006
518.0, +4.728e-006
520.0, +4.742e-006
522.0, +4.760e-006
524.0, +4.778e-006
526.0, +4.793e-006
528.0, +4.807e-006
530.0, +4.816e-006
532.0, +4.828e-006
534.0, +4.841e-006
536.0, +4.851e-006
538.0, +4.858e-006
540.0, +4.870e-006
542.0, +4.885e-006
544.0, +4.904e-006
546.0, +4.920e-006
548.0, +4.935e-006
550.0, +4.953e-006
552.0, +4.974e-006
554.0, +4.990e-006
556.0, +5.004e-006
558.0, +5.013e-006
560.0, +5.027e-006
562.0, +5.040e-006
564.0, +5.051e-006
566.0, +5.064e-006
568.0, +5.079e-006
570.0, +5.097e-006
572.0, +5.115e-006
574.0, +5.130e-006
576.0, +5.147e-006
578.0, +5.166e-006
580.0, +5.180e-006
582.0, +5.193e-006
584.0, +5.204e-006
586.0, +5.214e-006
588.0, +5.228e-006
590.0, +5.239e-006
592.0, +5.246e-006
594.0, +5.256e-006
596.0, +5.271e-006
598.0, +5.290e-006
600.0, +5.308e-006
602.0, +5.322e-006
604.0, +5.341e-006
606.0, +5.361e-006
608.0, +5.379e-006
610.0, +5.392e-006
612.0, +5.402e-006
614.0, +5.415e-006
616.0, +5.433e-006
618.0, +5.449e-006
620.0, +5.463e-006
622.0, +5.478e-006
624.0, +5.494e-006
626.0, +5.514e-006
628.0, +5.529e-006
630.0, +5.541e-006
632.0, +5.553e-006
634.0, +5.567e-006
636.0, +5.580e-006
638.0, +5.592e-006
640.0, +5.602e-006
642.0, +5.616e-006
644.0, +5.628e-006
646.0, +5.638e-006
648.0, +5.647e-006
650.0, +5.663e-006
652.0, +5.682e-006
654.0, +5.700e-006
656.0, +5.716e-006
658.0, +5.734e-006
660.0, +5.754e-006
662.0, +5.773e-006
664.0, +5.787e-006
666.0, +5.799e-006
668.0, +5.814e-006
670.0, +5.829e-006
672.0, +5.844e-006
674.0, +5.858e-006
676.0, +5.874e-006
678.0, +5.893e-006
680.0, +5.909e-006
682.0, +5.923e-006
684.0, +5.939e-006
686.0, +5.954e-006
688.0, +5.968e-006
690.0, +5.981e-006
692.0, +5.991e-006
694.0, +6.005e-006
696.0, +6.019e-006
698.0, +6.029e-006
700.0, +6.041e-006
702.0, +6.057e-006
704.0, +6.075e-006
706.0, +6.093e-006
708.0, +6.107e-006
710.0, +6.128e-006
712.0, +6.148e-006
714.0, +6.163e-006
716.0, +6.175e-006
718.0, +6.185e-006
720.0, +6.199e-006
722.0, +6.213e-006
724.0, +6.220e-006
726.0, +6.227e-006
728.0, +6.235e-006
730.0, +6.247e-006
732.0, +6.265e-006
734.0, +6.280e-006
736.0, +6.294e-006
738.0, +6.310e-006
740.0, +6.331e-006
742.0, +6.351e-006
744.0, +6.368e-006
746.0, +6.376e-006
748.0, +6.384e-006
750.0, +6.397e-006
752.0, +6.409e-006
754.0, +6.416e-006
756.0, +6.424e-006
758.0, +6.433e-006
760.0, +6.447e-006
762.0, +6.465e-006
764.0, +6.479e-006
766.0, +6.493e-006
768.0, +6.509e-006
770.0, +6.528e-006
772.0, +6.546e-006
774.0, +6.560e-006
776.0, +6.570e-006
778.0, +6.579e-006
780.0, +6.593e-006
782.0, +6.605e-006
784.0, +6.612e-006
786.0, +6.621e-006
788.0, +6.635e-006
790.0, +6.649e-006
792.0, +6.666e-006
794.0, +6.680e-006
796.0, +6.695e-006
798.0, +6.710e-006
800.0, +6.728e-006
802.0, +6.741e-006
804.0, +6.754e-006
806.0, +6.764e-006
808.0, +6.774e-006
810.0, +6.787e-006
812.0, +6.799e-006
814.0, +6.818e-006
816.0, +6.829e-006
818.0, +6.843e-006
820.0, +6.859e-006
822.0, +6.878e-006
824.0, +6.892e-006
826.0, +6.907e-006
828.0, +6.917e-006
830.0, +6.933e-006
832.0, +6.947e-006
834.0, +6.959e-006
836.0, +6.969e-006
838.0, +6.982e-006
840.0, +6.996e-006
842.0, +7.007e-006
844.0, +7.020e-006
846.0, +7.038e-006
848.0, +7.058e-006
850.0, +7.076e-006
852.0, +7.092e-006
854.0, +7.110e-006
856.0, +7.128e-006
858.0, +7.144e-006
860.0, +7.156e-006
862.0, +7.169e-006
864.0, +7.183e-006
866.0, +7.196e-006
868.0, +7.207e-006
870.0, +7.222e-006
872.0, +7.240e-006
874.0, +7.260e-006
876.0, +7.278e-006
878.0, +7.299e-006
880.0, +7.319e-006
882.0, +7.339e-006
884.0, +7.355e-006
886.0, +7.372e-006
888.0, +7.388e-006
890.0, +7.405e-006
892.0, +7.421e-006
894.0, +7.441e-006
896.0, +7.461e-006
898.0, +7.479e-006
900.0, +7.500e-006
902.0, +7.519e-006
904.0, +7.533e-006
906.0, +7.545e-006
908.0, +7.561e-006
910.0, +7.574e-006
912.0, +7.588e-006
914.0, +7.601e-006
916.0, +7.617e-006
918.0, +7.638e-006
920.0, +7.659e-006
922.0, +7.675e-006
924.0, +7.696e-006
926.0, +7.717e-006
928.0, +7.731e-006
930.0, +7.743e-006
932.0, +7.754e-006
934.0, +7.768e-006
936.0, +7.779e-006
938.0, +7.786e-006
940.0, +7.794e-006
942.0, +7.805e-006
944.0, +7.819e-006
946.0, +7.834e-006
948.0, +7.848e-006
950.0, +7.863e-006
952.0, +7.879e-006
954.0, +7.898e-006
956.0, +7.915e-006
958.0, +7.928e-006
960.0, +7.937e-006
962.0, +7.944e-006
964.0, +7.951e-006
966.0, +7.958e-006
968.0, +7.966e-006
970.0, +7.972e-006
972.0, +7.979e-006
974.0, +7.986e-006
976.0, +7.994e-006
978.0, +8.003e-006
980.0, +8.014e-006
982.0, +8.026e-006
984.0, +8.039e-006
986.0, +8.053e-006
988.0, +8.067e-006
990.0, +8.081e-006
992.0, +8.095e-006
994.0, +8.105e-006
996.0, +8.114e-006
998.0, +8.122e-006
1000.0, +8.129e-006
1002.0, +8.136e-006
1004.0, +8.142e-006
1006.0, +8.149e-006
1008.0, +8.154e-006
1010.0, +8.156e-006
1012.0, +8.163e-006
1014.0, +8.169e-006
1016.0, +8.176e-006
1018.0, +8.183e-006
1020.0, +8.189e-006
1022.0, +8.196e-006
1024.0, +8.204e-006
1026.0, +8.207e-006
1028.0, +8.214e-006
1030.0, +8.221e-006
1032.0, +8.228e-006
1034.0, +8.234e-006
1036.0, +8.240e-006
1038.0, +8.247e-006
1040.0, +8.252e-006
1042.0, +8.258e-006
1044.0, +8.265e-006
1046.0, +8.270e-006
1048.0, +8.277e-006
1050.0, +8.283e-006
1052.0, +8.289e-006
1054.0, +8.294e-006
1056.0, +8.296e-006
1058.0, +8.297e-006
1060.0, +8.301e-006
1062.0, +8.301e-006
1064.0, +8.304e-006
1066.0, +8.310e-006
1068.0, +8.316e-006
1070.0, +8.323e-006
1072.0, +8.329e-006
1074.0, +8.334e-006
1076.0, +8.340e-006
1078.0, +8.344e-006
1080.0, +8.347e-006
1082.0, +8.348e-006
1084.0, +8.349e-006
1086.0, +8.354e-006
1088.0, +8.360e-006
1090.0, +8.367e-006
1092.0, +8.374e-006
1094.0, +8.380e-006
1096.0, +8.386e-006
1098.0, +8.393e-006
1100.0, +8.397e-006
1102.0, +8.405e-006
1104.0, +8.414e-006
1106.0, +8.425e-006
1108.0, +8.439e-006
1110.0, +8.453e-006
1112.0, +8.466e-006
1114.0, +8.480e-006
1116.0, +8.493e-006
1118.0, +8.505e-006
1120.0, +8.515e-006
1122.0, +8.522e-006
1124.0, +8.529e-006
1126.0, +8.540e-006
1128.0, +8.551e-006
1130.0, +8.563e-006
1132.0, +8.577e-006
1134.0, +8.591e-006
1136.0, +8.605e-006
1138.0, +8.619e-006
1140.0, +8.635e-006
1142.0, +8.650e-006
1144.0, +8.661e-006
1146.0, +8.669e-006
1148.0, +8.679e-006
1150.0, +8.691e-006
1152.0, +8.704e-006
1154.0, +8.712e-006
1156.0, +8.719e-006
1158.0, +8.725e-006
1160.0, +8.733e-006
1162.0, +8.738e-006
1164.0, +8.745e-006
1166.0, +8.751e-006
1168.0, +8.758e-006
1170.0, +8.765e-006
1172.0, +8.772e-006
1174.0, +8.778e-006
1176.0, +8.785e-006
1178.0, +8.789e-006
1180.0, +8.797e-006
1182.0, +8.804e-006
1184.0, +8.816e-006
1186.0, +8.830e-006
1188.0, +8.844e-006
1190.0, +8.856e-006
1192.0, +8.869e-006
1194.0, +8.881e-006
1196.0, +8.893e-006
1198.0, +8.902e-006
1200.0, +8.909e-006
1202.0, +8.916e-006
1204.0, +8.924e-006
1206.0, +8.931e-006
1208.0, +8.938e-006
1210.0, +8.947e-006
1212.0, +8.956e-006
1214.0, +8.967e-006
1216.0, +8.981e-006
1218.0, +8.995e-006
1220.0, +9.010e-006
1222.0, +9.024e-006
1224.0, +9.040e-006
1226.0, +9.053e-006
1228.0, +9.067e-006
1230.0, +9.081e-006
1232.0, +9.094e-006
1234.0, +9.106e-006
1236.0, +9.115e-006
1238.0, +9.125e-006
1240.0, +9.138e-006
1242.0, +9.148e-006
1244.0, +9.158e-006
1246.0, +9.172e-006
1248.0, +9.187e-006
1250.0, +9.207e-006
1252.0, +9.222e-006
1254.0, +9.240e-006
1256.0, +9.261e-006
1258.0, +9.279e-006
1260.0, +9.293e-006
1262.0, +9.306e-006
1264.0, +9.321e-006
1266.0, +9.341e-006
1268.0, +9.358e-006
1270.0, +9.372e-006
1272.0, +9.387e-006
1274.0, +9.408e-006
1276.0, +9.430e-006
1278.0, +9.449e-006
1280.0, +9.464e-006
1282.0, +9.478e-006
1284.0, +9.494e-006
1286.0, +9.511e-006
1288.0, +9.525e-006
1290.0, +9.538e-006
1292.0, +9.554e-006
1294.0, +9.575e-006
1296.0, +9.596e-006
1298.0, +9.623e-006
1300.0, +9.645e-006
1302.0, +9.666e-006
1304.0, +9.690e-006
1306.0, +9.711e-006
1308.0, +9.726e-006
1310.0, +9.747e-006
1312.0, +9.767e-006
1314.0, +9.788e-006
1316.0, +9.814e-006
1318.0, +9.838e-006
1320.0, +9.859e-006
1322.0, +9.884e-006
1324.0, +9.904e-006
1326.0, +9.921e-006
1328.0, +9.944e-006
1330.0, +9.967e-006
1332.0, +9.989e-006
1334.0, +1.002e-005
1336.0, +1.004e-005
1338.0, +1.007e-005
1340.0, +1.009e-005
1342.0, +1.012e-005
1344.0, +1.014e-005
1346.0, +1.017e-005
1348.0, +1.019e-005
1350.0, +1.022e-005
1352.0, +1.024e-005
1354.0, +1.026e-005
1356.0, +1.028e-005
1358.0, +1.031e-005
1360.0, +1.033e-005
1362.0, +1.036e-005
1364.0, +1.039e-005
1366.0, +1.041e-005
1368.0, +1.044e-005
1370.0, +1.047e-005
1372.0, +1.050e-005
1374.0, +1.053e-005
1376.0, +1.056e-005
1378.0, +1.058e-005
1380.0, +1.061e-005
1382.0, +1.064e-005
1384.0, +1.066e-005
1386.0, +1.069e-005
1388.0, +1.072e-005
1390.0, +1.075e-005
1392.0, +1.077e-005
1394.0, +1.080e-005
1396.0, +1.083e-005
1398.0, +1.086e-005
1400.0, +1.089e-005
1402.0, +1.092e-005
1404.0, +1.095e-005
1406.0, +1.098e-005
1408.0, +1.101e-005
1410.0, +1.104e-005
1412.0, +1.107e-005
1414.0, +1.109e-005
1416.0, +1.112e-005
1418.0, +1.115e-005
1420.0, +1.118e-005
1422.0, +1.122e-005
1424.0, +1.125e-005
1426.0, +1.128e-005
1428.0, +1.132e-005
1430.0, +1.135e-005
1432.0, +1.138e-005
1434.0, +1.142e-005
1436.0, +1.145e-005
1438.0, +1.149e-005
1440.0, +1.153e-005
1442.0, +1.156e-005
1444.0, +1.159e-005
1446.0, +1.163e-005
1448.0, +1.167e-005
1450.0, +1.171e-005
1452.0, +1.175e-005
1454.0, +1.179e-005
1456.0, +1.182e-005
1458.0, +1.187e-005
1460.0, +1.191e-005
1462.0, +1.194e-005
1464.0, +1.198e-005
1466.0, +1.203e-005
1468.0, +1.207e-005
1470.0, +1.212e-005
1472.0, +1.216e-005
1474.0, +1.219e-005
1476.0, +1.224e-005
1478.0, +1.229e-005
1480.0, +1.233e-005
1482.0, +1.238e-005
1484.0, +1.242e-005
1486.0, +1.248e-005
1488.0, +1.253e-005
1490.0, +1.257e-005
1492.0, +1.262e-005
1494.0, +1.267e-005
1496.0, +1.272e-005
1498.0, +1.277e-005
1500.0, +1.285e-005
*
Segment = 2
Negative
Number of Data Points = 1750
#
1498.0, +1.156e-005
1496.0, +1.117e-005
1494.0, +1.088e-005
1492.0, +1.062e-005
1490.0, +1.035e-005
1488.0, +1.011e-005
1486.0, +9.888e-006
1484.0, +9.684e-006
1482.0, +9.491e-006
1480.0, +9.308e-006
1478.0, +9.140e-006
1476.0, +8.980e-006
1474.0, +8.825e-006
1472.0, +8.684e-006
1470.0, +8.544e-006
1468.0, +8.411e-006
1466.0, +8.292e-006
1464.0, +8.167e-006
1462.0, +8.048e-006
1460.0, +7.937e-006
1458.0, +7.826e-006
1456.0, +7.721e-006
1454.0, +7.622e-006
1452.0, +7.518e-006
1450.0, +7.426e-006
1448.0, +7.332e-006
1446.0, +7.241e-006
1444.0, +7.151e-006
1442.0, +7.063e-006
1440.0, +6.979e-006
1438.0, +6.896e-006
1436.0, +6.814e-006
1434.0, +6.735e-006
1432.0, +6.658e-006
1430.0, +6.587e-006
1428.0, +6.512e-006
1426.0, +6.437e-006
1424.0, +6.371e-006
1422.0, +6.300e-006
1420.0, +6.230e-006
1418.0, +6.167e-006
1416.0, +6.100e-006
1414.0, +6.039e-006
1412.0, +5.980e-006
1410.0, +5.918e-006
1408.0, +5.857e-006
1406.0, +5.798e-006
1404.0, +5.736e-006
1402.0, +5.679e-006
1400.0, +5.620e-006
1398.0, +5.563e-006
1396.0, +5.508e-006
1394.0, +5.452e-006
1392.0, +5.398e-006
1390.0, +5.343e-006
1388.0, +5.289e-006
1386.0, +5.237e-006
1384.0, +5.183e-006
1382.0, +5.130e-006
1380.0, +5.082e-006
1378.0, +5.032e-006
1376.0, +4.983e-006
1374.0, +4.934e-006
1372.0, +4.889e-006
1370.0, +4.842e-006
1368.0, +4.793e-006
1366.0, +4.749e-006
1364.0, +4.708e-006
1362.0, +4.665e-006
1360.0, +4.621e-006
1358.0, +4.575e-006
1356.0, +4.537e-006
1354.0, +4.499e-006
1352.0, +4.457e-006
1350.0, +4.413e-006
1348.0, +4.372e-006
1346.0, +4.330e-006
1344.0, +4.290e-006
1342.0, +4.243e-006
1340.0, +4.201e-006
1338.0, +4.160e-006
1336.0, +4.122e-006
1334.0, +4.082e-006
1332.0, +4.046e-006
1330.0, +4.010e-006
1328.0, +3.975e-006
1326.0, +3.937e-006
1324.0, +3.902e-006
1322.0, +3.864e-006
1320.0, +3.826e-006
1318.0, +3.786e-006
1316.0, +3.751e-006
1314.0, +3.717e-006
1312.0, +3.685e-006
1310.0, +3.644e-006
1308.0, +3.610e-006
1306.0, +3.575e-006
1304.0, +3.547e-006
1302.0, +3.512e-006
1300.0, +3.478e-006
1298.0, +3.437e-006
1296.0, +3.408e-006
1294.0, +3.374e-006
1292.0, +3.346e-006
1290.0, +3.311e-006
1288.0, +3.278e-006
1286.0, +3.246e-006
1284.0, +3.218e-006
1282.0, +3.184e-006
1280.0, +3.156e-006
1278.0, +3.122e-006
1276.0, +3.091e-006
1274.0, +3.060e-006
1272.0, +3.027e-006
1270.0, +2.993e-006
1268.0, +2.965e-006
1266.0, +2.934e-006
1264.0, +2.906e-006
1262.0, +2.876e-006
1260.0, +2.849e-006
1258.0, +2.822e-006
1256.0, +2.794e-006
1254.0, +2.766e-006
1252.0, +2.737e-006
1250.0, +2.709e-006
1248.0, +2.680e-006
1246.0, +2.645e-006
1244.0, +2.617e-006
1242.0, +2.591e-006
1240.0, +2.563e-006
1238.0, +2.533e-006
1236.0, +2.505e-006
1234.0, +2.477e-006
1232.0, +2.455e-006
1230.0, +2.428e-006
1228.0, +2.400e-006
1226.0, +2.372e-006
1224.0, +2.348e-006
1222.0, +2.320e-006
1220.0, +2.299e-006
1218.0, +2.271e-006
1216.0, +2.243e-006
1214.0, +2.221e-006
1212.0, +2.193e-006
1210.0, +2.166e-006
1208.0, +2.140e-006
1206.0, +2.112e-006
1204.0, +2.089e-006
1202.0, +2.067e-006
1200.0, +2.040e-006
1198.0, +2.017e-006
1196.0, +1.990e-006
1194.0, +1.968e-006
1192.0, +1.943e-006
1190.0, +1.918e-006
1188.0, +1.897e-006
1186.0, +1.873e-006
1184.0, +1.847e-006
1182.0, +1.825e-006
1180.0, +1.799e-006
1178.0, +1.774e-006
1176.0, +1.753e-006
1174.0, +1.727e-006
1172.0, +1.709e-006
1170.0, +1.690e-006
1168.0, +1.665e-006
1166.0, +1.643e-006
1164.0, +1.621e-006
1162.0, +1.594e-006
1160.0, +1.572e-006
1158.0, +1.551e-006
1156.0, +1.528e-006
1154.0, +1.512e-006
1152.0, +1.496e-006
1150.0, +1.473e-006
1148.0, +1.451e-006
1146.0, +1.430e-006
1144.0, +1.407e-006
1142.0, +1.385e-006
1140.0, +1.364e-006
1138.0, +1.343e-006
1136.0, +1.326e-006
1134.0, +1.310e-006
1132.0, +1.290e-006
1130.0, +1.271e-006
1128.0, +1.253e-006
1126.0, +1.230e-006
1124.0, +1.206e-006
1122.0, +1.185e-006
1120.0, +1.165e-006
1118.0, +1.146e-006
1116.0, +1.126e-006
1114.0, +1.109e-006
1112.0, +1.090e-006
1110.0, +1.069e-006
1108.0, +1.048e-006
1106.0, +1.027e-006
1104.0, +1.008e-006
1102.0, +9.862e-007
1100.0, +9.652e-007
1098.0, +9.504e-007
1096.0, +9.360e-007
1094.0, +9.216e-007
1092.0, +9.055e-007
1090.0, +8.898e-007
1088.0, +8.719e-007
1086.0, +8.510e-007
1084.0, +8.301e-007
1082.0, +8.092e-007
1080.0, +7.891e-007
1078.0, +7.704e-007
1076.0, +7.547e-007
1074.0, +7.394e-007
1072.0, +7.254e-007
1070.0, +7.084e-007
1068.0, +6.954e-007
1066.0, +6.766e-007
1064.0, +6.561e-007
1062.0, +6.352e-007
1060.0, +6.186e-007
1058.0, +5.990e-007
1056.0, +5.811e-007
1054.0, +5.654e-007
1052.0, +5.515e-007
1050.0, +5.375e-007
1048.0, +5.236e-007
1046.0, +5.079e-007
1044.0, +4.922e-007
1042.0, +4.726e-007
1040.0, +4.521e-007
1038.0, +4.355e-007
1036.0, +4.181e-007
1034.0, +3.989e-007
1032.0, +3.806e-007
1030.0, +3.662e-007
1028.0, +3.549e-007
1026.0, +3.414e-007
1024.0, +3.274e-007
1022.0, +3.143e-007
1020.0, +2.995e-007
1018.0, +2.795e-007
1016.0, +2.594e-007
1014.0, +2.415e-007
1012.0, +2.267e-007
1010.0, +2.106e-007
1008.0, +1.918e-007
1006.0, +1.770e-007
1004.0, +1.692e-007
1002.0, +1.617e-007
1000.0, +1.487e-007
998.0, +1.347e-007
996.0, +1.229e-007
994.0, +1.142e-007
992.0, +9.330e-008
990.0, +7.237e-008
988.0, +5.188e-008
986.0, +3.706e-008
984.0, +2.093e-008
982.0, +2.371e-012
980.0, -1.918e-008
978.0, -2.616e-008
976.0, -3.313e-008
974.0, -4.403e-008
972.0, -5.798e-008
970.0, -6.975e-008
968.0, -7.978e-008
966.0, -9.286e-008
964.0, -1.068e-007
962.0, -1.264e-007
960.0, -1.434e-007
958.0, -1.574e-007
956.0, -1.735e-007
954.0, -1.905e-007
952.0, -2.053e-007
950.0, -2.193e-007
948.0, -2.276e-007
946.0, -2.359e-007
944.0, -2.489e-007
942.0, -2.607e-007
940.0, -2.686e-007
938.0, -2.799e-007
936.0, -2.925e-007
934.0, -3.065e-007
932.0, -3.200e-007
930.0, -3.326e-007
928.0, -3.462e-007
926.0, -3.618e-007
924.0, -3.780e-007
922.0, -3.928e-007
920.0, -4.068e-007
918.0, -4.198e-007
916.0, -4.312e-007
914.0, -4.434e-007
912.0, -4.556e-007
910.0, -4.630e-007
908.0, -4.726e-007
906.0, -4.844e-007
904.0, -4.996e-007
902.0, -5.175e-007
900.0, -5.336e-007
898.0, -5.476e-007
896.0, -5.615e-007
894.0, -5.755e-007
892.0, -5.907e-007
890.0, -6.034e-007
888.0, -6.112e-007
886.0, -6.182e-007
884.0, -6.252e-007
882.0, -6.339e-007
880.0, -6.444e-007
878.0, -6.522e-007
876.0, -6.592e-007
874.0, -6.683e-007
872.0, -6.805e-007
870.0, -6.945e-007
868.0, -7.067e-007
866.0, -7.150e-007
864.0, -7.224e-007
862.0, -7.302e-007
860.0, -7.407e-007
858.0, -7.538e-007
856.0, -7.673e-007
854.0, -7.812e-007
852.0, -7.952e-007
850.0, -8.091e-007
848.0, -8.222e-007
846.0, -8.318e-007
844.0, -8.401e-007
842.0, -8.475e-007
840.0, -8.545e-007
838.0, -8.636e-007
836.0, -8.754e-007
834.0, -8.885e-007
832.0, -9.033e-007
830.0, -9.181e-007
828.0, -9.321e-007
826.0, -9.460e-007
824.0, -9.609e-007
822.0, -9.739e-007
820.0, -9.883e-007
818.0, -9.997e-007
816.0, -1.007e-006
814.0, -1.014e-006
812.0, -1.021e-006
810.0, -1.025e-006
808.0, -1.029e-006
806.0, -1.037e-006
804.0, -1.044e-006
802.0, -1.051e-006
800.0, -1.059e-006
798.0, -1.071e-006
796.0, -1.085e-006
794.0, -1.097e-006
792.0, -1.104e-006
790.0, -1.117e-006
788.0, -1.131e-006
786.0, -1.144e-006
784.0, -1.152e-006
782.0, -1.162e-006
780.0, -1.174e-006
778.0, -1.188e-006
776.0, -1.196e-006
774.0, -1.203e-006
772.0, -1.210e-006
770.0, -1.218e-006
768.0, -1.223e-006
766.0, -1.231e-006
764.0, -1.238e-006
762.0, -1.245e-006
760.0, -1.252e-006
758.0, -1.262e-006
756.0, -1.271e-006
754.0, -1.283e-006
752.0, -1.292e-006
750.0, -1.307e-006
748.0, -1.319e-006
746.0, -1.333e-006
744.0, -1.344e-006
742.0, -1.355e-006
740.0, -1.363e-006
738.0, -1.372e-006
736.0, -1.377e-006
734.0, -1.385e-006
732.0, -1.392e-006
730.0, -1.399e-006
728.0, -1.406e-006
726.0, -1.413e-006
724.0, -1.418e-006
722.0, -1.422e-006
720.0, -1.428e-006
718.0, -1.435e-006
716.0, -1.442e-006
714.0, -1.449e-006
712.0, -1.459e-006
710.0, -1.470e-006
708.0, -1.480e-006
706.0, -1.488e-006
704.0, -1.495e-006
702.0, -1.502e-006
700.0, -1.514e-006
698.0, -1.523e-006
696.0, -1.532e-006
694.0, -1.540e-006
692.0, -1.548e-006
690.0, -1.558e-006
688.0, -1.570e-006
686.0, -1.579e-006
684.0, -1.587e-006
682.0, -1.595e-006
680.0, -1.602e-006
678.0, -1.607e-006
676.0, -1.611e-006
674.0, -1.614e-006
672.0, -1.616e-006
670.0, -1.622e-006
668.0, -1.629e-006
666.0, -1.636e-006
664.0, -1.643e-006
662.0, -1.652e-006
660.0, -1.662e-006
658.0, -1.673e-006
656.0, -1.681e-006
654.0, -1.688e-006
652.0, -1.698e-006
650.0, -1.709e-006
648.0, -1.721e-006
646.0, -1.731e-006
644.0, -1.739e-006
642.0, -1.746e-006
640.0, -1.753e-006
638.0, -1.761e-006
636.0, -1.766e-006
634.0, -1.772e-006
632.0, -1.779e-006
630.0, -1.785e-006
628.0, -1.792e-006
626.0, -1.799e-006
624.0, -1.803e-006
622.0, -1.807e-006
620.0, -1.810e-006
618.0, -1.812e-006
616.0, -1.817e-006
614.0, -1.823e-006
612.0, -1.829e-006
610.0, -1.836e-006
608.0, -1.843e-006
606.0, -1.848e-006
604.0, -1.856e-006
602.0, -1.861e-006
600.0, -1.866e-006
598.0, -1.874e-006
596.0, -1.880e-006
594.0, -1.887e-006
592.0, -1.894e-006
590.0, -1.900e-006
588.0, -1.910e-006
586.0, -1.916e-006
584.0, -1.922e-006
582.0, -1.929e-006
580.0, -1.936e-006
578.0, -1.945e-006
576.0, -1.953e-006
574.0, -1.962e-006
572.0, -1.970e-006
570.0, -1.977e-006
568.0, -1.985e-006
566.0, -1.992e-006
564.0, -1.997e-006
562.0, -2.001e-006
560.0, -2.002e-006
558.0, -2.003e-006
556.0, -2.007e-006
554.0, -2.009e-006
552.0, -2.011e-006
550.0, -2.017e-006
548.0, -2.023e-006
546.0, -2.030e-006
544.0, -2.037e-006
542.0, -2.045e-006
540.0, -2.053e-006
538.0, -2.062e-006
536.0, -2.069e-006
534.0, -2.080e-006
532.0, -2.091e-006
530.0, -2.101e-006
528.0, -2.112e-006
526.0, -2.123e-006
524.0, -2.132e-006
522.0, -2.140e-006
520.0, -2.144e-006
518.0, -2.147e-006
516.0, -2.152e-006
514.0, -2.156e-006
512.0, -2.161e-006
510.0, -2.167e-006
508.0, -2.174e-006
506.0, -2.181e-006
504.0, -2.188e-006
502.0, -2.193e-006
500.0, -2.197e-006
498.0, -2.199e-006
496.0, -2.200e-006
494.0, -2.202e-006
492.0, -2.203e-006
490.0, -2.209e-006
488.0, -2.216e-006
486.0, -2.223e-006
484.0, -2.230e-006
482.0, -2.237e-006
480.0, -2.246e-006
478.0, -2.257e-006
476.0, -2.264e-006
474.0, -2.271e-006
472.0, -2.278e-006
470.0, -2.285e-006
468.0, -2.292e-006
466.0, -2.299e-006
464.0, -2.305e-006
462.0, -2.313e-006
460.0, -2.320e-006
458.0, -2.329e-006
456.0, -2.340e-006
454.0, -2.352e-006
452.0, -2.363e-006
450.0, -2.372e-006
448.0, -2.379e-006
446.0, -2.386e-006
444.0, -2.391e-006
442.0, -2.394e-006
440.0, -2.396e-006
438.0, -2.401e-006
436.0, -2.407e-006
434.0, -2.413e-006
432.0, -2.420e-006
430.0, -2.427e-006
428.0, -2.434e-006
426.0, -2.441e-006
424.0, -2.448e-006
422.0, -2.456e-006
420.0, -2.465e-006
418.0, -2.474e-006
416.0, -2.487e-006
414.0, -2.501e-006
412.0, -2.515e-006
410.0, -2.523e-006
408.0, -2.530e-006
406.0, -2.538e-006
404.0, -2.544e-006
402.0, -2.549e-006
400.0, -2.556e-006
398.0, -2.563e-006
396.0, -2.570e-006
394.0, -2.577e-006
392.0, -2.582e-006
390.0, -2.588e-006
388.0, -2.591e-006
386.0, -2.593e-006
384.0, -2.596e-006
382.0, -2.602e-006
380.0, -2.609e-006
378.0, -2.616e-006
376.0, -2.623e-006
374.0, -2.630e-006
372.0, -2.636e-006
370.0, -2.646e-006
368.0, -2.651e-006
366.0, -2.658e-006
364.0, -2.665e-006
362.0, -2.673e-006
360.0, -2.686e-006
358.0, -2.698e-006
356.0, -2.706e-006
354.0, -2.715e-006
352.0, -2.722e-006
350.0, -2.729e-006
348.0, -2.734e-006
346.0, -2.740e-006
344.0, -2.744e-006
342.0, -2.752e-006
340.0, -2.758e-006
338.0, -2.765e-006
336.0, -2.772e-006
334.0, -2.779e-006
332.0, -2.781e-006
330.0, -2.785e-006
328.0, -2.785e-006
326.0, -2.791e-006
324.0, -2.793e-006
322.0, -2.798e-006
320.0, -2.804e-006
318.0, -2.811e-006
316.0, -2.818e-006
314.0, -2.825e-006
312.0, -2.828e-006
310.0, -2.836e-006
308.0, -2.839e-006
306.0, -2.846e-006
304.0, -2.852e-006
302.0, -2.859e-006
300.0, -2.868e-006
298.0, -2.878e-006
296.0, -2.888e-006
294.0, -2.900e-006
292.0, -2.908e-006
290.0, -2.915e-006
288.0, -2.921e-006
286.0, -2.927e-006
284.0, -2.931e-006
282.0, -2.931e-006
280.0, -2.932e-006
278.0, -2.933e-006
276.0, -2.933e-006
274.0, -2.935e-006
272.0, -2.939e-006
270.0, -2.945e-006
268.0, -2.950e-006
266.0, -2.956e-006
264.0, -2.963e-006
262.0, -2.970e-006
260.0, -2.975e-006
258.0, -2.978e-006
256.0, -2.979e-006
254.0, -2.981e-006
252.0, -2.982e-006
250.0, -2.982e-006
248.0, -2.982e-006
246.0, -2.982e-006
244.0, -2.982e-006
242.0, -2.984e-006
240.0, -2.986e-006
238.0, -2.991e-006
236.0, -2.997e-006
234.0, -3.002e-006
232.0, -3.008e-006
230.0, -3.015e-006
228.0, -3.019e-006
226.0, -3.024e-006
224.0, -3.026e-006
222.0, -3.027e-006
220.0, -3.029e-006
218.0, -3.030e-006
216.0, -3.032e-006
214.0, -3.038e-006
212.0, -3.044e-006
210.0, -3.050e-006
208.0, -3.057e-006
206.0, -3.064e-006
204.0, -3.071e-006
202.0, -3.074e-006
200.0, -3.076e-006
198.0, -3.077e-006
196.0, -3.078e-006
194.0, -3.079e-006
192.0, -3.079e-006
190.0, -3.079e-006
188.0, -3.080e-006
186.0, -3.080e-006
184.0, -3.081e-006
182.0, -3.082e-006
180.0, -3.083e-006
178.0, -3.087e-006
176.0, -3.091e-006
174.0, -3.097e-006
172.0, -3.104e-006
170.0, -3.111e-006
168.0, -3.122e-006
166.0, -3.134e-006
164.0, -3.143e-006
162.0, -3.152e-006
160.0, -3.159e-006
158.0, -3.165e-006
156.0, -3.171e-006
154.0, -3.174e-006
152.0, -3.174e-006
150.0, -3.175e-006
148.0, -3.176e-006
146.0, -3.177e-006
144.0, -3.177e-006
142.0, -3.177e-006
140.0, -3.177e-006
138.0, -3.179e-006
136.0, -3.183e-006
134.0, -3.188e-006
132.0, -3.193e-006
130.0, -3.200e-006
128.0, -3.206e-006
126.0, -3.213e-006
124.0, -3.218e-006
122.0, -3.221e-006
120.0, -3.223e-006
118.0, -3.227e-006
116.0, -3.231e-006
114.0, -3.234e-006
112.0, -3.239e-006
110.0, -3.246e-006
108.0, -3.253e-006
106.0, -3.259e-006
104.0, -3.264e-006
102.0, -3.273e-006
100.0, -3.282e-006
98.0, -3.289e-006
96.0, -3.296e-006
94.0, -3.303e-006
92.0, -3.310e-006
90.0, -3.316e-006
88.0, -3.318e-006
86.0, -3.321e-006
84.0, -3.322e-006
82.0, -3.323e-006
80.0, -3.326e-006
78.0, -3.332e-006
76.0, -3.336e-006
74.0, -3.343e-006
72.0, -3.349e-006
70.0, -3.355e-006
68.0, -3.362e-006
66.0, -3.367e-006
64.0, -3.367e-006
62.0, -3.370e-006
60.0, -3.371e-006
58.0, -3.372e-006
56.0, -3.373e-006
54.0, -3.375e-006
52.0, -3.377e-006
50.0, -3.382e-006
48.0, -3.388e-006
46.0, -3.394e-006
44.0, -3.401e-006
42.0, -3.408e-006
40.0, -3.412e-006
38.0, -3.417e-006
36.0, -3.419e-006
34.0, -3.422e-006
32.0, -3.426e-006
30.0, -3.431e-006
28.0, -3.437e-006
26.0, -3.443e-006
24.0, -3.450e-006
22.0, -3.457e-006
20.0, -3.462e-006
18.0, -3.465e-006
16.0, -3.468e-006
14.0, -3.469e-006
12.0, -3.472e-006
10.0, -3.475e-006
8.0, -3.479e-006
6.0, -3.493e-006
4.0, -3.500e-006
2.0, -3.508e-006
0.0, -3.514e-006
-2.0, -3.521e-006
-4.0, -3.530e-006
-6.0, -3.537e-006
-8.0, -3.535e-006
-10.0, -3.541e-006
-12.0, -3.547e-006
-14.0, -3.553e-006
-16.0, -3.558e-006
-18.0, -3.561e-006
-20.0, -3.563e-006
-22.0, -3.565e-006
-24.0, -3.566e-006
-26.0, -3.567e-006
-28.0, -3.568e-006
-30.0, -3.568e-006
-32.0, -3.568e-006
-34.0, -3.568e-006
-36.0, -3.568e-006
-38.0, -3.570e-006
-40.0, -3.572e-006
-42.0, -3.578e-006
-44.0, -3.583e-006
-46.0, -3.589e-006
-48.0, -3.595e-006
-50.0, -3.601e-006
-52.0, -3.606e-006
-54.0, -3.611e-006
-56.0, -3.612e-006
-58.0, -3.614e-006
-60.0, -3.615e-006
-62.0, -3.615e-006
-64.0, -3.618e-006
-66.0, -3.622e-006
-68.0, -3.626e-006
-70.0, -3.631e-006
-72.0, -3.636e-006
-74.0, -3.642e-006
-76.0, -3.649e-006
-78.0, -3.655e-006
-80.0, -3.659e-006
-82.0, -3.667e-006
-84.0, -3.673e-006
-86.0, -3.680e-006
-88.0, -3.686e-006
-90.0, -3.692e-006
-92.0, -3.698e-006
-94.0, -3.703e-006
-96.0, -3.705e-006
-98.0, -3.708e-006
-100.0, -3.711e-006
-102.0, -3.712e-006
-104.0, -3.713e-006
-106.0, -3.714e-006
-108.0, -3.714e-006
-110.0, -3.714e-006
-112.0, -3.714e-006
-114.0, -3.714e-006
-116.0, -3.715e-006
-118.0, -3.717e-006
-120.0, -3.720e-006
-122.0, -3.723e-006
-124.0, -3.727e-006
-126.0, -3.733e-006
-128.0, -3.739e-006
-130.0, -3.743e-006
-132.0, -3.748e-006
-134.0, -3.752e-006
-136.0, -3.755e-006
-138.0, -3.758e-006
-140.0, -3.759e-006
-142.0, -3.760e-006
-144.0, -3.762e-006
-146.0, -3.762e-006
-148.0, -3.762e-006
-150.0, -3.762e-006
-152.0, -3.762e-006
-154.0, -3.763e-006
-156.0, -3.763e-006
-158.0, -3.763e-006
-160.0, -3.763e-006
-162.0, -3.764e-006
-164.0, -3.764e-006
-166.0, -3.765e-006
-168.0, -3.767e-006
-170.0, -3.770e-006
-172.0, -3.773e-006
-174.0, -3.777e-006
-176.0, -3.781e-006
-178.0, -3.787e-006
-180.0, -3.793e-006
-182.0, -3.797e-006
-184.0, -3.801e-006
-186.0, -3.804e-006
-188.0, -3.807e-006
-190.0, -3.809e-006
-192.0, -3.810e-006
-194.0, -3.811e-006
-196.0, -3.812e-006
-198.0, -3.813e-006
-200.0, -3.816e-006
-202.0, -3.821e-006
-204.0, -3.825e-006
-206.0, -3.830e-006
-208.0, -3.836e-006
-210.0, -3.841e-006
-212.0, -3.847e-006
-214.0, -3.851e-006
-216.0, -3.853e-006
-218.0, -3.856e-006
-220.0, -3.858e-006
-222.0, -3.859e-006
-224.0, -3.860e-006
-226.0, -3.860e-006
-228.0, -3.861e-006
-230.0, -3.861e-006
-232.0, -3.860e-006
-234.0, -3.861e-006
-236.0, -3.861e-006
-238.0, -3.862e-006
-240.0, -3.862e-006
-242.0, -3.864e-006
-244.0, -3.866e-006
-246.0, -3.868e-006
-248.0, -3.872e-006
-250.0, -3.878e-006
-252.0, -3.883e-006
-254.0, -3.887e-006
-256.0, -3.894e-006
-258.0, -3.904e-006
-260.0, -3.911e-006
-262.0, -3.918e-006
-264.0, -3.922e-006
-266.0, -3.931e-006
-268.0, -3.939e-006
-270.0, -3.945e-006
-272.0, -3.946e-006
-274.0, -3.951e-006
-276.0, -3.953e-006
-278.0, -3.956e-006
-280.0, -3.957e-006
-282.0, -3.957e-006
-284.0, -3.957e-006
-286.0, -3.958e-006
-288.0, -3.958e-006
-290.0, -3.959e-006
-292.0, -3.959e-006
-294.0, -3.961e-006
-296.0, -3.965e-006
-298.0, -3.971e-006
-300.0, -3.978e-006
-302.0, -3.985e-006
-304.0, -3.991e-006
-306.0, -3.998e-006
-308.0, -4.003e-006
-310.0, -4.009e-006
-312.0, -4.014e-006
-314.0, -4.022e-006
-316.0, -4.028e-006
-318.0, -4.036e-006
-320.0, -4.047e-006
-322.0, -4.061e-006
-324.0, -4.071e-006
-326.0, -4.081e-006
-328.0, -4.087e-006
-330.0, -4.095e-006
-332.0, -4.102e-006
-334.0, -4.105e-006
-336.0, -4.109e-006
-338.0, -4.116e-006
-340.0, -4.123e-006
-342.0, -4.130e-006
-344.0, -4.137e-006
-346.0, -4.144e-006
-348.0, -4.150e-006
-350.0, -4.153e-006
-352.0, -4.155e-006
-354.0, -4.161e-006
-356.0, -4.167e-006
-358.0, -4.174e-006
-360.0, -4.181e-006
-362.0, -4.188e-006
-364.0, -4.199e-006
-366.0, -4.208e-006
-368.0, -4.216e-006
-370.0, -4.223e-006
-372.0, -4.231e-006
-374.0, -4.240e-006
-376.0, -4.252e-006
-378.0, -4.262e-006
-380.0, -4.271e-006
-382.0, -4.279e-006
-384.0, -4.286e-006
-386.0, -4.298e-006
-388.0, -4.309e-006
-390.0, -4.318e-006
-392.0, -4.325e-006
-394.0, -4.332e-006
-396.0, -4.340e-006
-398.0, -4.346e-006
-400.0, -4.348e-006
-402.0, -4.351e-006
-404.0, -4.358e-006
-406.0, -4.364e-006
-408.0, -4.371e-006
-410.0, -4.377e-006
-412.0, -4.384e-006
-414.0, -4.391e-006
-416.0, -4.400e-006
-418.0, -4.407e-006
-420.0, -4.414e-006
-422.0, -4.424e-006
-424.0, -4.435e-006
-426.0, -4.449e-006
-428.0, -4.463e-006
-430.0, -4.472e-006
-432.0, -4.480e-006
-434.0, -4.487e-006
-436.0, -4.492e-006
-438.0, -4.496e-006
-440.0, -4.500e-006
-442.0, -4.507e-006
-444.0, -4.514e-006
-446.0, -4.521e-006
-448.0, -4.528e-006
-450.0, -4.535e-006
-452.0, -4.541e-006
-454.0, -4.546e-006
-456.0, -4.551e-006
-458.0, -4.558e-006
-460.0, -4.565e-006
-462.0, -4.574e-006
-464.0, -4.586e-006
-466.0, -4.606e-006
-468.0, -4.623e-006
-470.0, -4.640e-006
-472.0, -4.654e-006
-474.0, -4.670e-006
-476.0, -4.686e-006
-478.0, -4.701e-006
-480.0, -4.709e-006
-482.0, -4.718e-006
-484.0, -4.725e-006
-486.0, -4.732e-006
-488.0, -4.738e-006
-490.0, -4.746e-006
-492.0, -4.752e-006
-494.0, -4.758e-006
-496.0, -4.765e-006
-498.0, -4.771e-006
-500.0, -4.778e-006
-502.0, -4.784e-006
-504.0, -4.785e-006
-506.0, -4.787e-006
-508.0, -4.787e-006
-510.0, -4.788e-006
-512.0, -4.788e-006
-514.0, -4.789e-006
-516.0, -4.789e-006
-518.0, -4.789e-006
-520.0, -4.789e-006
-522.0, -4.789e-006
-524.0, -4.789e-006
-526.0, -4.789e-006
-528.0, -4.789e-006
-530.0, -4.789e-006
-532.0, -4.789e-006
-534.0, -4.788e-006
-536.0, -4.787e-006
-538.0, -4.787e-006
-540.0, -4.787e-006
-542.0, -4.787e-006
-544.0, -4.787e-006
-546.0, -4.786e-006
-548.0, -4.786e-006
-550.0, -4.786e-006
-552.0, -4.786e-006
-554.0, -4.786e-006
-556.0, -4.786e-006
-558.0, -4.785e-006
-560.0, -4.784e-006
-562.0, -4.784e-006
-564.0, -4.783e-006
-566.0, -4.781e-006
-568.0, -4.779e-006
-570.0, -4.779e-006
-572.0, -4.778e-006
-574.0, -4.776e-006
-576.0, -4.775e-006
-578.0, -4.776e-006
-580.0, -4.776e-006
-582.0, -4.776e-006
-584.0, -4.774e-006
-586.0, -4.776e-006
-588.0, -4.776e-006
-590.0, -4.776e-006
-592.0, -4.776e-006
-594.0, -4.776e-006
-596.0, -4.777e-006
-598.0, -4.779e-006
-600.0, -4.778e-006
-602.0, -4.780e-006
-604.0, -4.781e-006
-606.0, -4.781e-006
-608.0, -4.781e-006
-610.0, -4.783e-006
-612.0, -4.783e-006
-614.0, -4.783e-006
-616.0, -4.783e-006
-618.0, -4.784e-006
-620.0, -4.784e-006
-622.0, -4.784e-006
-624.0, -4.784e-006
-626.0, -4.785e-006
-628.0, -4.786e-006
-630.0, -4.786e-006
-632.0, -4.786e-006
-634.0, -4.787e-006
-636.0, -4.788e-006
-638.0, -4.788e-006
-640.0, -4.788e-006
-642.0, -4.788e-006
-644.0, -4.789e-006
-646.0, -4.789e-006
-648.0, -4.789e-006
-650.0, -4.790e-006
-652.0, -4.791e-006
-654.0, -4.793e-006
-656.0, -4.795e-006
-658.0, -4.798e-006
-660.0, -4.803e-006
-662.0, -4.807e-006
-664.0, -4.810e-006
-666.0, -4.815e-006
-668.0, -4.820e-006
-670.0, -4.822e-006
-672.0, -4.824e-006
-674.0, -4.827e-006
-676.0, -4.830e-006
-678.0, -4.833e-006
-680.0, -4.834e-006
-682.0, -4.837e-006
-684.0, -4.841e-006
-686.0, -4.844e-006
-688.0, -4.847e-006
-690.0, -4.851e-006
-692.0, -4.857e-006
-694.0, -4.861e-006
-696.0, -4.865e-006
-698.0, -4.869e-006
-700.0, -4.875e-006
-702.0, -4.878e-006
-704.0, -4.880e-006
-706.0, -4.882e-006
-708.0, -4.884e-006
-710.0, -4.885e-006
-712.0, -4.885e-006
-714.0, -4.885e-006
-716.0, -4.886e-006
-718.0, -4.886e-006
-720.0, -4.886e-006
-722.0, -4.886e-006
-724.0, -4.886e-006
-726.0, -4.886e-006
-728.0, -4.889e-006
-730.0, -4.892e-006
-732.0, -4.897e-006
-734.0, -4.902e-006
-736.0, -4.906e-006
-738.0, -4.913e-006
-740.0, -4.919e-006
-742.0, -4.924e-006
-744.0, -4.927e-006
-746.0, -4.930e-006
-748.0, -4.931e-006
-750.0, -4.934e-006
-752.0, -4.934e-006
-754.0, -4.935e-006
-756.0, -4.935e-006
-758.0, -4.935e-006
-760.0, -4.935e-006
-762.0, -4.935e-006
-764.0, -4.935e-006
-766.0, -4.935e-006
-768.0, -4.936e-006
-770.0, -4.936e-006
-772.0, -4.939e-006
-774.0, -4.941e-006
-776.0, -4.944e-006
-778.0, -4.950e-006
-780.0, -4.956e-006
-782.0, -4.960e-006
-784.0, -4.966e-006
-786.0, -4.970e-006
-788.0, -4.975e-006
-790.0, -4.979e-006
-792.0, -4.979e-006
-794.0, -4.982e-006
-796.0, -4.984e-006
-798.0, -4.984e-006
-800.0, -4.987e-006
-802.0, -4.992e-006
-804.0, -4.997e-006
-806.0, -5.001e-006
-808.0, -5.006e-006
-810.0, -5.013e-006
-812.0, -5.020e-006
-814.0, -5.028e-006
-816.0, -5.030e-006
-818.0, -5.031e-006
-820.0, -5.034e-006
-822.0, -5.037e-006
-824.0, -5.039e-006
-826.0, -5.045e-006
-828.0, -5.046e-006
-830.0, -5.051e-006
-832.0, -5.058e-006
-834.0, -5.065e-006
-836.0, -5.071e-006
-838.0, -5.075e-006
-840.0, -5.077e-006
-842.0, -5.079e-006
-844.0, -5.084e-006
-846.0, -5.087e-006
-848.0, -5.090e-006
-850.0, -5.096e-006
-852.0, -5.103e-006
-854.0, -5.108e-006
-856.0, -5.114e-006
-858.0, -5.119e-006
-860.0, -5.122e-006
-862.0, -5.126e-006
-864.0, -5.127e-006
-866.0, -5.127e-006
-868.0, -5.129e-006
-870.0, -5.129e-006
-872.0, -5.129e-006
-874.0, -5.130e-006
-876.0, -5.130e-006
-878.0, -5.131e-006
-880.0, -5.133e-006
-882.0, -5.139e-006
-884.0, -5.145e-006
-886.0, -5.151e-006
-888.0, -5.157e-006
-890.0, -5.164e-006
-892.0, -5.171e-006
-894.0, -5.177e-006
-896.0, -5.181e-006
-898.0, -5.188e-006
-900.0, -5.198e-006
-902.0, -5.209e-006
-904.0, -5.223e-006
-906.0, -5.237e-006
-908.0, -5.250e-006
-910.0, -5.261e-006
-912.0, -5.268e-006
-914.0, -5.274e-006
-916.0, -5.280e-006
-918.0, -5.282e-006
-920.0, -5.288e-006
-922.0, -5.295e-006
-924.0, -5.302e-006
-926.0, -5.309e-006
-928.0, -5.316e-006
-930.0, -5.320e-006
-932.0, -5.327e-006
-934.0, -5.333e-006
-936.0, -5.340e-006
-938.0, -5.347e-006
-940.0, -5.354e-006
-942.0, -5.361e-006
-944.0, -5.373e-006
-946.0, -5.384e-006
-948.0, -5.392e-006
-950.0, -5.399e-006
-952.0, -5.406e-006
-954.0, -5.416e-006
-956.0, -5.427e-006
-958.0, -5.436e-006
-960.0, -5.444e-006
-962.0, -5.451e-006
-964.0, -5.460e-006
-966.0, -5.470e-006
-968.0, -5.481e-006
-970.0, -5.489e-006
-972.0, -5.497e-006
-974.0, -5.504e-006
-976.0, -5.511e-006
-978.0, -5.517e-006
-980.0, -5.520e-006
-982.0, -5.526e-006
-984.0, -5.533e-006
-986.0, -5.540e-006
-988.0, -5.547e-006
-990.0, -5.555e-006
-992.0, -5.566e-006
-994.0, -5.583e-006
-996.0, -5.594e-006
-998.0, -5.608e-006
-1000.0, -5.622e-006
-1002.0, -5.636e-006
-1004.0, -5.649e-006
-1006.0, -5.662e-006
-1008.0, -5.674e-006
-1010.0, -5.685e-006
-1012.0, -5.692e-006
-1014.0, -5.699e-006
-1016.0, -5.709e-006
-1018.0, -5.722e-006
-1020.0, -5.733e-006
-1022.0, -5.744e-006
-1024.0, -5.757e-006
-1026.0, -5.777e-006
-1028.0, -5.797e-006
-1030.0, -5.815e-006
-1032.0, -5.834e-006
-1034.0, -5.855e-006
-1036.0, -5.872e-006
-1038.0, -5.887e-006
-1040.0, -5.900e-006
-1042.0, -5.915e-006
-1044.0, -5.929e-006
-1046.0, -5.944e-006
-1048.0, -5.962e-006
-1050.0, -5.983e-006
-1052.0, -6.004e-006
-1054.0, -6.020e-006
-1056.0, -6.035e-006
-1058.0, -6.053e-006
-1060.0, -6.067e-006
-1062.0, -6.076e-006
-1064.0, -6.083e-006
-1066.0, -6.090e-006
-1068.0, -6.097e-006
-1070.0, -6.104e-006
-1072.0, -6.112e-006
-1074.0, -6.119e-006
-1076.0, -6.126e-006
-1078.0, -6.134e-006
-1080.0, -6.145e-006
-1082.0, -6.159e-006
-1084.0, -6.173e-006
-1086.0, -6.189e-006
-1088.0, -6.202e-006
-1090.0, -6.218e-006
-1092.0, -6.237e-006
-1094.0, -6.253e-006
-1096.0, -6.267e-006
-1098.0, -6.279e-006
-1100.0, -6.287e-006
-1102.0, -6.297e-006
-1104.0, -6.309e-006
-1106.0, -6.318e-006
-1108.0, -6.328e-006
-1110.0, -6.340e-006
-1112.0, -6.354e-006
-1114.0, -6.374e-006
-1116.0, -6.393e-006
-1118.0, -6.407e-006
-1120.0, -6.422e-006
-1122.0, -6.438e-006
-1124.0, -6.452e-006
-1126.0, -6.466e-006
-1128.0, -6.473e-006
-1130.0, -6.480e-006
-1132.0, -6.488e-006
-1134.0, -6.494e-006
-1136.0, -6.501e-006
-1138.0, -6.509e-006
-1140.0, -6.516e-006
-1142.0, -6.524e-006
-1144.0, -6.533e-006
-1146.0, -6.546e-006
-1148.0, -6.559e-006
-1150.0, -6.568e-006
-1152.0, -6.575e-006
-1154.0, -6.587e-006
-1156.0, -6.598e-006
-1158.0, -6.609e-006
-1160.0, -6.617e-006
-1162.0, -6.628e-006
-1164.0, -6.640e-006
-1166.0, -6.653e-006
-1168.0, -6.662e-006
-1170.0, -6.672e-006
-1172.0, -6.680e-006
-1174.0, -6.687e-006
-1176.0, -6.690e-006
-1178.0, -6.696e-006
-1180.0, -6.701e-006
-1182.0, -6.706e-006
-1184.0, -6.713e-006
-1186.0, -6.720e-006
-1188.0, -6.728e-006
-1190.0, -6.735e-006
-1192.0, -6.743e-006
-1194.0, -6.751e-006
-1196.0, -6.758e-006
-1198.0, -6.765e-006
-1200.0, -6.772e-006
-1202.0, -6.783e-006
-1204.0, -6.792e-006
-1206.0, -6.800e-006
-1208.0, -6.807e-006
-1210.0, -6.814e-006
-1212.0, -6.820e-006
-1214.0, -6.826e-006
-1216.0, -6.829e-006
-1218.0, -6.832e-006
-1220.0, -6.834e-006
-1222.0, -6.836e-006
-1224.0, -6.836e-006
-1226.0, -6.837e-006
-1228.0, -6.839e-006
-1230.0, -6.839e-006
-1232.0, -6.839e-006
-1234.0, -6.839e-006
-1236.0, -6.839e-006
-1238.0, -6.839e-006
-1240.0, -6.838e-006
-1242.0, -6.838e-006
-1244.0, -6.837e-006
-1246.0, -6.836e-006
-1248.0, -6.834e-006
-1250.0, -6.833e-006
-1252.0, -6.832e-006
-1254.0, -6.828e-006
-1256.0, -6.823e-006
-1258.0, -6.819e-006
-1260.0, -6.812e-006
-1262.0, -6.805e-006
-1264.0, -6.797e-006
-1266.0, -6.790e-006
-1268.0, -6.783e-006
-1270.0, -6.773e-006
-1272.0, -6.765e-006
-1274.0, -6.759e-006
-1276.0, -6.754e-006
-1278.0, -6.749e-006
-1280.0, -6.744e-006
-1282.0, -6.741e-006
-1284.0, -6.741e-006
-1286.0, -6.739e-006
-1288.0, -6.733e-006
-1290.0, -6.730e-006
-1292.0, -6.723e-006
-1294.0, -6.716e-006
-1296.0, -6.709e-006
-1298.0, -6.703e-006
-1300.0, -6.698e-006
-1302.0, -6.696e-006
-1304.0, -6.693e-006
-1306.0, -6.693e-006
-1308.0, -6.693e-006
-1310.0, -6.693e-006
-1312.0, -6.692e-006
-1314.0, -6.691e-006
-1316.0, -6.690e-006
-1318.0, -6.686e-006
-1320.0, -6.679e-006
-1322.0, -6.674e-006
-1324.0, -6.667e-006
-1326.0, -6.660e-006
-1328.0, -6.654e-006
-1330.0, -6.647e-006
-1332.0, -6.642e-006
-1334.0, -6.638e-006
-1336.0, -6.634e-006
-1338.0, -6.630e-006
-1340.0, -6.625e-006
-1342.0, -6.618e-006
-1344.0, -6.612e-006
-1346.0, -6.607e-006
-1348.0, -6.604e-006
-1350.0, -6.599e-006
-1352.0, -6.595e-006
-1354.0, -6.594e-006
-1356.0, -6.593e-006
-1358.0, -6.592e-006
-1360.0, -6.591e-006
-1362.0, -6.589e-006
-1364.0, -6.585e-006
-1366.0, -6.581e-006
-1368.0, -6.578e-006
-1370.0, -6.576e-006
-1372.0, -6.570e-006
-1374.0, -6.565e-006
-1376.0, -6.560e-006
-1378.0, -6.557e-006
-1380.0, -6.555e-006
-1382.0, -6.551e-006
-1384.0, -6.547e-006
-1386.0, -6.547e-006
-1388.0, -6.546e-006
-1390.0, -6.546e-006
-1392.0, -6.546e-006
-1394.0, -6.546e-006
-1396.0, -6.545e-006
-1398.0, -6.545e-006
-1400.0, -6.544e-006
-1402.0, -6.543e-006
-1404.0, -6.542e-006
-1406.0, -6.541e-006
-1408.0, -6.540e-006
-1410.0, -6.539e-006
-1412.0, -6.535e-006
-1414.0, -6.532e-006
-1416.0, -6.528e-006
-1418.0, -6.525e-006
-1420.0, -6.520e-006
-1422.0, -6.516e-006
-1424.0, -6.511e-006
-1426.0, -6.511e-006
-1428.0, -6.509e-006
-1430.0, -6.507e-006
-1432.0, -6.505e-006
-1434.0, -6.505e-006
-1436.0, -6.503e-006
-1438.0, -6.503e-006
-1440.0, -6.501e-006
-1442.0, -6.500e-006
-1444.0, -6.499e-006
-1446.0, -6.499e-006
-1448.0, -6.497e-006
-1450.0, -6.498e-006
-1452.0, -6.498e-006
-1454.0, -6.498e-006
-1456.0, -6.498e-006
-1458.0, -6.498e-006
-1460.0, -6.498e-006
-1462.0, -6.498e-006
-1464.0, -6.498e-006
-1466.0, -6.498e-006
-1468.0, -6.498e-006
-1470.0, -6.498e-006
-1472.0, -6.498e-006
-1474.0, -6.497e-006
-1476.0, -6.497e-006
-1478.0, -6.497e-006
-1480.0, -6.497e-006
-1482.0, -6.497e-006
-1484.0, -6.497e-006
-1486.0, -6.497e-006
-1488.0, -6.497e-006
-1490.0, -6.497e-006
-1492.0, -6.497e-006
-1494.0, -6.497e-006
-1496.0, -6.497e-006
-1498.0, -6.497e-006
-1500.0, -6.497e-006
-1502.0, -6.497e-006
-1504.0, -6.497e-006
-1506.0, -6.497e-006
-1508.0, -6.497e-006
-1510.0, -6.497e-006
-1512.0, -6.497e-006
-1514.0, -6.497e-006
-1516.0, -6.497e-006
-1518.0, -6.497e-006
-1520.0, -6.497e-006
-1522.0, -6.497e-006
-1524.0, -6.497e-006
-1526.0, -6.497e-006
-1528.0, -6.497e-006
-1530.0, -6.497e-006
-1532.0, -6.497e-006
-1534.0, -6.497e-006
-1536.0, -6.497e-006
-1538.0, -6.497e-006
-1540.0, -6.497e-006
-1542.0, -6.497e-006
-1544.0, -6.497e-006
-1546.0, -6.497e-006
-1548.0, -6.497e-006
-1550.0, -6.497e-006
-1552.0, -6.497e-006
-1554.0, -6.497e-006
-1556.0, -6.498e-006
-1558.0, -6.498e-006
-1560.0, -6.498e-006
-1562.0, -6.498e-006
-1564.0, -6.498e-006
-1566.0, -6.498e-006
-1568.0, -6.498e-006
-1570.0, -6.497e-006
-1572.0, -6.497e-006
-1574.0, -6.497e-006
-1576.0, -6.497e-006
-1578.0, -6.498e-006
-1580.0, -6.498e-006
-1582.0, -6.498e-006
-1584.0, -6.498e-006
-1586.0, -6.498e-006
-1588.0, -6.498e-006
-1590.0, -6.499e-006
-1592.0, -6.500e-006
-1594.0, -6.503e-006
-1596.0, -6.505e-006
-1598.0, -6.508e-006
-1600.0, -6.512e-006
-1602.0, -6.517e-006
-1604.0, -6.520e-006
-1606.0, -6.524e-006
-1608.0, -6.527e-006
-1610.0, -6.530e-006
-1612.0, -6.535e-006
-1614.0, -6.537e-006
-1616.0, -6.537e-006
-1618.0, -6.541e-006
-1620.0, -6.541e-006
-1622.0, -6.542e-006
-1624.0, -6.543e-006
-1626.0, -6.544e-006
-1628.0, -6.544e-006
-1630.0, -6.546e-006
-1632.0, -6.546e-006
-1634.0, -6.549e-006
-1636.0, -6.552e-006
-1638.0, -6.556e-006
-1640.0, -6.560e-006
-1642.0, -6.566e-006
-1644.0, -6.572e-006
-1646.0, -6.577e-006
-1648.0, -6.580e-006
-1650.0, -6.584e-006
-1652.0, -6.587e-006
-1654.0, -6.589e-006
-1656.0, -6.590e-006
-1658.0, -6.591e-006
-1660.0, -6.594e-006
-1662.0, -6.594e-006
-1664.0, -6.594e-006
-1666.0, -6.597e-006
-1668.0, -6.599e-006
-1670.0, -6.603e-006
-1672.0, -6.608e-006
-1674.0, -6.614e-006
-1676.0, -6.621e-006
-1678.0, -6.627e-006
-1680.0, -6.631e-006
-1682.0, -6.637e-006
-1684.0, -6.641e-006
-1686.0, -6.645e-006
-1688.0, -6.652e-006
-1690.0, -6.659e-006
-1692.0, -6.665e-006
-1694.0, -6.671e-006
-1696.0, -6.677e-006
-1698.0, -6.683e-006
-1700.0, -6.688e-006
-1702.0, -6.689e-006
-1704.0, -6.689e-006
-1706.0, -6.691e-006
-1708.0, -6.693e-006
-1710.0, -6.693e-006
-1712.0, -6.693e-006
-1714.0, -6.696e-006
-1716.0, -6.699e-006
-1718.0, -6.705e-006
-1720.0, -6.711e-006
-1722.0, -6.718e-006
-1724.0, -6.725e-006
-1726.0, -6.731e-006
-1728.0, -6.736e-006
-1730.0, -6.740e-006
-1732.0, -6.744e-006
-1734.0, -6.748e-006
-1736.0, -6.754e-006
-1738.0, -6.761e-006
-1740.0, -6.769e-006
-1742.0, -6.778e-006
-1744.0, -6.790e-006
-1746.0, -6.801e-006
-1748.0, -6.811e-006
-1750.0, -6.819e-006
-1752.0, -6.826e-006
-1754.0, -6.832e-006
-1756.0, -6.837e-006
-1758.0, -6.839e-006
-1760.0, -6.840e-006
-1762.0, -6.845e-006
-1764.0, -6.850e-006
-1766.0, -6.856e-006
-1768.0, -6.862e-006
-1770.0, -6.869e-006
-1772.0, -6.876e-006
-1774.0, -6.881e-006
-1776.0, -6.883e-006
-1778.0, -6.886e-006
-1780.0, -6.887e-006
-1782.0, -6.890e-006
-1784.0, -6.892e-006
-1786.0, -6.898e-006
-1788.0, -6.904e-006
-1790.0, -6.911e-006
-1792.0, -6.918e-006
-1794.0, -6.926e-006
-1796.0, -6.934e-006
-1798.0, -6.944e-006
-1800.0, -6.953e-006
-1802.0, -6.960e-006
-1804.0, -6.967e-006
-1806.0, -6.975e-006
-1808.0, -6.981e-006
-1810.0, -6.985e-006
-1812.0, -6.988e-006
-1814.0, -6.989e-006
-1816.0, -6.995e-006
-1818.0, -7.004e-006
-1820.0, -7.016e-006
-1822.0, -7.030e-006
-1824.0, -7.043e-006
-1826.0, -7.055e-006
-1828.0, -7.068e-006
-1830.0, -7.077e-006
-1832.0, -7.082e-006
-1834.0, -7.086e-006
-1836.0, -7.092e-006
-1838.0, -7.099e-006
-1840.0, -7.106e-006
-1842.0, -7.113e-006
-1844.0, -7.123e-006
-1846.0, -7.135e-006
-1848.0, -7.146e-006
-1850.0, -7.159e-006
-1852.0, -7.170e-006
-1854.0, -7.184e-006
-1856.0, -7.198e-006
-1858.0, -7.209e-006
-1860.0, -7.217e-006
-1862.0, -7.227e-006
-1864.0, -7.236e-006
-1866.0, -7.245e-006
-1868.0, -7.253e-006
-1870.0, -7.260e-006
-1872.0, -7.267e-006
-1874.0, -7.276e-006
-1876.0, -7.286e-006
-1878.0, -7.292e-006
-1880.0, -7.299e-006
-1882.0, -7.306e-006
-1884.0, -7.316e-006
-1886.0, -7.327e-006
-1888.0, -7.339e-006
-1890.0, -7.348e-006
-1892.0, -7.356e-006
-1894.0, -7.368e-006
-1896.0, -7.381e-006
-1898.0, -7.393e-006
-1900.0, -7.402e-006
-1902.0, -7.414e-006
-1904.0, -7.427e-006
-1906.0, -7.441e-006
-1908.0, -7.449e-006
-1910.0, -7.457e-006
-1912.0, -7.464e-006
-1914.0, -7.475e-006
-1916.0, -7.482e-006
-1918.0, -7.490e-006
-1920.0, -7.497e-006
-1922.0, -7.506e-006
-1924.0, -7.517e-006
-1926.0, -7.532e-006
-1928.0, -7.547e-006
-1930.0, -7.562e-006
-1932.0, -7.576e-006
-1934.0, -7.590e-006
-1936.0, -7.602e-006
-1938.0, -7.616e-006
-1940.0, -7.629e-006
-1942.0, -7.639e-006
-1944.0, -7.646e-006
-1946.0, -7.653e-006
-1948.0, -7.660e-006
-1950.0, -7.669e-006
-1952.0, -7.676e-006
-1954.0, -7.683e-006
-1956.0, -7.690e-006
-1958.0, -7.697e-006
-1960.0, -7.710e-006
-1962.0, -7.724e-006
-1964.0, -7.736e-006
-1966.0, -7.748e-006
-1968.0, -7.761e-006
-1970.0, -7.775e-006
-1972.0, -7.790e-006
-1974.0, -7.802e-006
-1976.0, -7.816e-006
-1978.0, -7.830e-006
-1980.0, -7.840e-006
-1982.0, -7.848e-006
-1984.0, -7.858e-006
-1986.0, -7.871e-006
-1988.0, -7.881e-006
-1990.0, -7.888e-006
-1992.0, -7.901e-006
-1994.0, -7.917e-006
-1996.0, -7.934e-006
-1998.0, -7.945e-006
-2000.0, -7.978e-006
*
Segment = 3
Positive
Number of Data Points = 1750
#
-1998.0, -7.431e-006
-1996.0, -7.295e-006
-1994.0, -7.181e-006
-1992.0, -7.084e-006
-1990.0, -6.977e-006
-1988.0, -6.885e-006
-1986.0, -6.797e-006
-1984.0, -6.713e-006
-1982.0, -6.641e-006
-1980.0, -6.564e-006
-1978.0, -6.493e-006
-1976.0, -6.428e-006
-1974.0, -6.360e-006
-1972.0, -6.297e-006
-1970.0, -6.234e-006
-1968.0, -6.172e-006
-1966.0, -6.112e-006
-1964.0, -6.055e-006
-1962.0, -6.001e-006
-1960.0, -5.945e-006
-1958.0, -5.889e-006
-1956.0, -5.839e-006
-1954.0, -5.791e-006
-1952.0, -5.740e-006
-1950.0, -5.687e-006
-1948.0, -5.638e-006
-1946.0, -5.595e-006
-1944.0, -5.553e-006
-1942.0, -5.504e-006
-1940.0, -5.455e-006
-1938.0, -5.417e-006
-1936.0, -5.380e-006
-1934.0, -5.334e-006
-1932.0, -5.290e-006
-1930.0, -5.249e-006
-1928.0, -5.209e-006
-1926.0, -5.167e-006
-1924.0, -5.124e-006
-1922.0, -5.082e-006
-1920.0, -5.045e-006
-1918.0, -5.010e-006
-1916.0, -4.974e-006
-1914.0, -4.939e-006
-1912.0, -4.905e-006
-1910.0, -4.868e-006
-1908.0, -4.834e-006
-1906.0, -4.800e-006
-1904.0, -4.768e-006
-1902.0, -4.732e-006
-1900.0, -4.698e-006
-1898.0, -4.663e-006
-1896.0, -4.635e-006
-1894.0, -4.601e-006
-1892.0, -4.572e-006
-1890.0, -4.538e-006
-1888.0, -4.504e-006
-1886.0, -4.474e-006
-1884.0, -4.446e-006
-1882.0, -4.417e-006
-1880.0, -4.388e-006
-1878.0, -4.357e-006
-1876.0, -4.327e-006
-1874.0, -4.299e-006
-1872.0, -4.268e-006
-1870.0, -4.240e-006
-1868.0, -4.211e-006
-1866.0, -4.183e-006
-1864.0, -4.156e-006
-1862.0, -4.128e-006
-1860.0, -4.099e-006
-1858.0, -4.073e-006
-1856.0, -4.045e-006
-1854.0, -4.019e-006
-1852.0, -3.990e-006
-1850.0, -3.956e-006
-1848.0, -3.932e-006
-1846.0, -3.906e-006
-1844.0, -3.881e-006
-1842.0, -3.854e-006
-1840.0, -3.826e-006
-1838.0, -3.806e-006
-1836.0, -3.785e-006
-1834.0, -3.764e-006
-1832.0, -3.743e-006
-1830.0, -3.717e-006
-1828.0, -3.696e-006
-1826.0, -3.670e-006
-1824.0, -3.642e-006
-1822.0, -3.621e-006
-1820.0, -3.594e-006
-1818.0, -3.570e-006
-1816.0, -3.547e-006
-1814.0, -3.526e-006
-1812.0, -3.503e-006
-1810.0, -3.482e-006
-1808.0, -3.455e-006
-1806.0, -3.433e-006
-1804.0, -3.413e-006
-1802.0, -3.393e-006
-1800.0, -3.373e-006
-1798.0, -3.356e-006
-1796.0, -3.334e-006
-1794.0, -3.313e-006
-1792.0, -3.292e-006
-1790.0, -3.267e-006
-1788.0, -3.245e-006
-1786.0, -3.224e-006
-1784.0, -3.203e-006
-1782.0, -3.177e-006
-1780.0, -3.156e-006
-1778.0, -3.135e-006
-1776.0, -3.117e-006
-1774.0, -3.096e-006
-1772.0, -3.074e-006
-1770.0, -3.050e-006
-1768.0, -3.035e-006
-1766.0, -3.021e-006
-1764.0, -3.003e-006
-1762.0, -2.984e-006
-1760.0, -2.970e-006
-1758.0, -2.955e-006
-1756.0, -2.938e-006
-1754.0, -2.917e-006
-1752.0, -2.896e-006
-1750.0, -2.873e-006
-1748.0, -2.853e-006
-1746.0, -2.832e-006
-1744.0, -2.812e-006
-1742.0, -2.795e-006
-1740.0, -2.781e-006
-1738.0, -2.766e-006
-1736.0, -2.750e-006
-1734.0, -2.733e-006
-1732.0, -2.712e-006
-1730.0, -2.691e-006
-1728.0, -2.671e-006
-1726.0, -2.650e-006
-1724.0, -2.630e-006
-1722.0, -2.616e-006
-1720.0, -2.601e-006
-1718.0, -2.587e-006
-1716.0, -2.573e-006
-1714.0, -2.563e-006
-1712.0, -2.550e-006
-1710.0, -2.532e-006
-1708.0, -2.511e-006
-1706.0, -2.494e-006
-1704.0, -2.475e-006
-1702.0, -2.454e-006
-1700.0, -2.435e-006
-1698.0, -2.420e-006
-1696.0, -2.406e-006
-1694.0, -2.391e-006
-1692.0, -2.374e-006
-1690.0, -2.359e-006
-1688.0, -2.345e-006
-1686.0, -2.330e-006
-1684.0, -2.310e-006
-1682.0, -2.294e-006
-1680.0, -2.279e-006
-1678.0, -2.263e-006
-1676.0, -2.248e-006
-1674.0, -2.234e-006
-1672.0, -2.221e-006
-1670.0, -2.210e-006
-1668.0, -2.196e-006
-1666.0, -2.183e-006
-1664.0, -2.176e-006
-1662.0, -2.165e-006
-1660.0, -2.151e-006
-1658.0, -2.134e-006
-1656.0, -2.116e-006
-1654.0, -2.101e-006
-1652.0, -2.083e-006
-1650.0, -2.062e-006
-1648.0, -2.045e-006
-1646.0, -2.031e-006
-1644.0, -2.012e-006
-1642.0, -2.000e-006
-1640.0, -1.987e-006
-1638.0, -1.976e-006
-1636.0, -1.962e-006
-1634.0, -1.948e-006
-1632.0, -1.934e-006
-1630.0, -1.924e-006
-1628.0, -1.908e-006
-1626.0, -1.894e-006
-1624.0, -1.880e-006
-1622.0, -1.867e-006
-1620.0, -1.853e-006
-1618.0, -1.840e-006
-1616.0, -1.831e-006
-1614.0, -1.824e-006
-1612.0, -1.813e-006
-1610.0, -1.801e-006
-1608.0, -1.793e-006
-1606.0, -1.786e-006
-1604.0, -1.777e-006
-1602.0, -1.764e-006
-1600.0, -1.749e-006
-1598.0, -1.734e-006
-1596.0, -1.719e-006
-1594.0, -1.705e-006
-1592.0, -1.691e-006
-1590.0, -1.675e-006
-1588.0, -1.661e-006
-1586.0, -1.648e-006
-1584.0, -1.638e-006
-1582.0, -1.630e-006
-1580.0, -1.620e-006
-1578.0, -1.607e-006
-1576.0, -1.596e-006
-1574.0, -1.587e-006
-1572.0, -1.575e-006
-1570.0, -1.562e-006
-1568.0, -1.549e-006
-1566.0, -1.536e-006
-1564.0, -1.522e-006
-1562.0, -1.509e-006
-1560.0, -1.497e-006
-1558.0, -1.486e-006
-1556.0, -1.472e-006
-1554.0, -1.458e-006
-1552.0, -1.447e-006
-1550.0, -1.440e-006
-1548.0, -1.432e-006
-1546.0, -1.425e-006
-1544.0, -1.414e-006
-1542.0, -1.406e-006
-1540.0, -1.399e-006
-1538.0, -1.392e-006
-1536.0, -1.384e-006
-1534.0, -1.377e-006
-1532.0, -1.363e-006
-1530.0, -1.355e-006
-1528.0, -1.345e-006
-1526.0, -1.331e-006
-1524.0, -1.317e-006
-1522.0, -1.304e-006
-1520.0, -1.287e-006
-1518.0, -1.274e-006
-1516.0, -1.260e-006
-1514.0, -1.249e-006
-1512.0, -1.242e-006
-1510.0, -1.235e-006
-1508.0, -1.227e-006
-1506.0, -1.220e-006
-1504.0, -1.212e-006
-1502.0, -1.205e-006
-1500.0, -1.198e-006
-1498.0, -1.190e-006
-1496.0, -1.176e-006
-1494.0, -1.163e-006
-1492.0, -1.153e-006
-1490.0, -1.144e-006
-1488.0, -1.134e-006
-1486.0, -1.123e-006
-1484.0, -1.110e-006
-1482.0, -1.103e-006
-1480.0, -1.095e-006
-1478.0, -1.085e-006
-1476.0, -1.072e-006
-1474.0, -1.061e-006
-1472.0, -1.052e-006
-1470.0, -1.045e-006
-1468.0, -1.038e-006
-1466.0, -1.031e-006
-1464.0, -1.025e-006
-1462.0, -1.020e-006
-1460.0, -1.013e-006
-1458.0, -1.006e-006
-1456.0, -9.992e-007
-1454.0, -9.918e-007
-1452.0, -9.835e-007
-1450.0, -9.726e-007
-1448.0, -9.644e-007
-1446.0, -9.561e-007
-1444.0, -9.452e-007
-1442.0, -9.312e-007
-1440.0, -9.181e-007
-1438.0, -9.055e-007
-1436.0, -8.933e-007
-1434.0, -8.789e-007
-1432.0, -8.663e-007
-1430.0, -8.562e-007
-1428.0, -8.493e-007
-1426.0, -8.423e-007
-1424.0, -8.366e-007
-1422.0, -8.327e-007
-1420.0, -8.318e-007
-1418.0, -8.262e-007
-1416.0, -8.170e-007
-1414.0, -8.035e-007
-1412.0, -7.900e-007
-1410.0, -7.765e-007
-1408.0, -7.629e-007
-1406.0, -7.499e-007
-1404.0, -7.411e-007
-1402.0, -7.363e-007
-1400.0, -7.333e-007
-1398.0, -7.289e-007
-1396.0, -7.215e-007
-1394.0, -7.145e-007
-1392.0, -7.076e-007
-1390.0, -6.989e-007
-1388.0, -6.893e-007
-1386.0, -6.797e-007
-1384.0, -6.701e-007
-1382.0, -6.631e-007
-1380.0, -6.561e-007
-1378.0, -6.492e-007
-1376.0, -6.439e-007
-1374.0, -6.396e-007
-1372.0, -6.361e-007
-1370.0, -6.326e-007
-1368.0, -6.278e-007
-1366.0, -6.212e-007
-1364.0, -6.143e-007
-1362.0, -6.077e-007
-1360.0, -6.008e-007
-1358.0, -5.955e-007
-1356.0, -5.907e-007
-1354.0, -5.872e-007
-1352.0, -5.829e-007
-1350.0, -5.763e-007
-1348.0, -5.663e-007
-1346.0, -5.554e-007
-1344.0, -5.450e-007
-1342.0, -5.319e-007
-1340.0, -5.188e-007
-1338.0, -5.083e-007
-1336.0, -4.996e-007
-1334.0, -4.948e-007
-1332.0, -4.865e-007
-1330.0, -4.765e-007
-1328.0, -4.695e-007
-1326.0, -4.630e-007
-1324.0, -4.565e-007
-1322.0, -4.508e-007
-1320.0, -4.438e-007
-1318.0, -4.412e-007
-1316.0, -4.395e-007
-1314.0, -4.377e-007
-1312.0, -4.325e-007
-1310.0, -4.255e-007
-1308.0, -4.168e-007
-1306.0, -4.081e-007
-1304.0, -3.989e-007
-1302.0, -3.871e-007
-1300.0, -3.749e-007
-1298.0, -3.662e-007
-1296.0, -3.592e-007
-1294.0, -3.536e-007
-1292.0, -3.466e-007
-1290.0, -3.387e-007
-1288.0, -3.326e-007
-1286.0, -3.257e-007
-1284.0, -3.187e-007
-1282.0, -3.108e-007
-1280.0, -3.030e-007
-1278.0, -2.973e-007
-1276.0, -2.886e-007
-1274.0, -2.799e-007
-1272.0, -2.729e-007
-1270.0, -2.659e-007
-1268.0, -2.598e-007
-1266.0, -2.542e-007
-1264.0, -2.476e-007
-1262.0, -2.446e-007
-1260.0, -2.415e-007
-1258.0, -2.363e-007
-1256.0, -2.293e-007
-1254.0, -2.223e-007
-1252.0, -2.154e-007
-1250.0, -2.088e-007
-1248.0, -2.032e-007
-1246.0, -1.949e-007
-1244.0, -1.875e-007
-1242.0, -1.801e-007
-1240.0, -1.726e-007
-1238.0, -1.617e-007
-1236.0, -1.487e-007
-1234.0, -1.347e-007
-1232.0, -1.251e-007
-1230.0, -1.164e-007
-1228.0, -1.077e-007
-1226.0, -9.678e-008
-1224.0, -8.676e-008
-1222.0, -7.934e-008
-1220.0, -7.281e-008
-1218.0, -6.583e-008
-1216.0, -5.929e-008
-1214.0, -5.319e-008
-1212.0, -4.970e-008
-1210.0, -4.534e-008
-1208.0, -3.836e-008
-1206.0, -3.139e-008
-1204.0, -2.441e-008
-1202.0, -1.744e-008
-1200.0, -1.177e-008
-1198.0, -5.666e-009
-1196.0, -8.708e-010
-1194.0, +6.105e-009
-1192.0, +1.482e-008
-1190.0, +2.834e-008
-1188.0, +4.229e-008
-1186.0, +5.624e-008
-1184.0, +7.019e-008
-1182.0, +8.240e-008
-1180.0, +9.548e-008
-1178.0, +1.072e-007
-1176.0, +1.142e-007
-1174.0, +1.212e-007
-1172.0, +1.282e-007
-1170.0, +1.352e-007
-1168.0, +1.421e-007
-1166.0, +1.447e-007
-1164.0, +1.513e-007
-1162.0, +1.587e-007
-1160.0, +1.657e-007
-1158.0, +1.726e-007
-1156.0, +1.796e-007
-1154.0, +1.870e-007
-1152.0, +1.936e-007
-1150.0, +1.988e-007
-1148.0, +2.075e-007
-1146.0, +2.189e-007
-1144.0, +2.324e-007
-1142.0, +2.463e-007
-1140.0, +2.598e-007
-1138.0, +2.738e-007
-1136.0, +2.856e-007
-1134.0, +2.973e-007
-1132.0, +3.069e-007
-1130.0, +3.143e-007
-1128.0, +3.213e-007
-1126.0, +3.278e-007
-1124.0, +3.335e-007
-1122.0, +3.383e-007
-1120.0, +3.418e-007
-1118.0, +3.470e-007
-1116.0, +3.536e-007
-1114.0, +3.605e-007
-1112.0, +3.675e-007
-1110.0, +3.745e-007
-1108.0, +3.819e-007
-1106.0, +3.867e-007
-1104.0, +3.911e-007
-1102.0, +3.976e-007
-1100.0, +4.054e-007
-1098.0, +4.142e-007
-1096.0, +4.264e-007
-1094.0, +4.395e-007
-1092.0, +4.525e-007
-1090.0, +4.639e-007
-1088.0, +4.717e-007
-1086.0, +4.778e-007
-1084.0, +4.848e-007
-1082.0, +4.878e-007
-1080.0, +4.922e-007
-1078.0, +4.992e-007
-1076.0, +5.062e-007
-1074.0, +5.131e-007
-1072.0, +5.201e-007
-1070.0, +5.253e-007
-1068.0, +5.310e-007
-1066.0, +5.341e-007
-1064.0, +5.345e-007
-1062.0, +5.354e-007
-1060.0, +5.371e-007
-1058.0, +5.419e-007
-1056.0, +5.467e-007
-1054.0, +5.537e-007
-1052.0, +5.607e-007
-1050.0, +5.672e-007
-1048.0, +5.733e-007
-1046.0, +5.785e-007
-1044.0, +5.811e-007
-1042.0, +5.833e-007
-1040.0, +5.846e-007
-1038.0, +5.872e-007
-1036.0, +5.916e-007
-1034.0, +5.968e-007
-1032.0, +6.042e-007
-1030.0, +6.125e-007
-1028.0, +6.239e-007
-1026.0, +6.356e-007
-1024.0, +6.470e-007
-1022.0, +6.566e-007
-1020.0, +6.653e-007
-1018.0, +6.718e-007
-1016.0, +6.771e-007
-1014.0, +6.797e-007
-1012.0, +6.814e-007
-1010.0, +6.827e-007
-1008.0, +6.862e-007
-1006.0, +6.906e-007
-1004.0, +6.975e-007
-1002.0, +7.041e-007
-1000.0, +7.111e-007
-998.0, +7.172e-007
-996.0, +7.228e-007
-994.0, +7.263e-007
-992.0, +7.289e-007
-990.0, +7.289e-007
-988.0, +7.298e-007
-986.0, +7.307e-007
-984.0, +7.316e-007
-982.0, +7.342e-007
-980.0, +7.368e-007
-978.0, +7.429e-007
-976.0, +7.494e-007
-974.0, +7.555e-007
-972.0, +7.616e-007
-970.0, +7.677e-007
-968.0, +7.721e-007
-966.0, +7.778e-007
-964.0, +7.799e-007
-962.0, +7.826e-007
-960.0, +7.865e-007
-958.0, +7.917e-007
-956.0, +7.983e-007
-954.0, +8.044e-007
-952.0, +8.105e-007
-950.0, +8.161e-007
-948.0, +8.227e-007
-946.0, +8.283e-007
-944.0, +8.344e-007
-942.0, +8.410e-007
-940.0, +8.488e-007
-938.0, +8.554e-007
-936.0, +8.623e-007
-934.0, +8.676e-007
-932.0, +8.724e-007
-930.0, +8.759e-007
-928.0, +8.776e-007
-926.0, +8.789e-007
-924.0, +8.833e-007
-922.0, +8.876e-007
-920.0, +8.933e-007
-918.0, +8.998e-007
-916.0, +9.059e-007
-914.0, +9.120e-007
-912.0, +9.177e-007
-910.0, +9.203e-007
-908.0, +9.229e-007
-906.0, +9.242e-007
-904.0, +9.247e-007
-902.0, +9.247e-007
-900.0, +9.247e-007
-898.0, +9.251e-007
-896.0, +9.260e-007
-894.0, +9.290e-007
-892.0, +9.317e-007
-890.0, +9.343e-007
-888.0, +9.399e-007
-886.0, +9.460e-007
-884.0, +9.526e-007
-882.0, +9.587e-007
-880.0, +9.626e-007
-878.0, +9.670e-007
-876.0, +9.713e-007
-874.0, +9.726e-007
-872.0, +9.739e-007
-870.0, +9.748e-007
-868.0, +9.753e-007
-866.0, +9.774e-007
-864.0, +9.796e-007
-862.0, +9.848e-007
-860.0, +9.918e-007
-858.0, +9.992e-007
-856.0, +1.009e-006
-854.0, +1.019e-006
-852.0, +1.030e-006
-850.0, +1.042e-006
-848.0, +1.050e-006
-846.0, +1.057e-006
-844.0, +1.063e-006
-842.0, +1.067e-006
-840.0, +1.070e-006
-838.0, +1.073e-006
-836.0, +1.076e-006
-834.0, +1.081e-006
-832.0, +1.086e-006
-830.0, +1.093e-006
-828.0, +1.100e-006
-826.0, +1.106e-006
-824.0, +1.112e-006
-822.0, +1.117e-006
-820.0, +1.119e-006
-818.0, +1.120e-006
-816.0, +1.122e-006
-814.0, +1.123e-006
-812.0, +1.125e-006
-810.0, +1.127e-006
-808.0, +1.133e-006
-806.0, +1.140e-006
-804.0, +1.147e-006
-802.0, +1.154e-006
-800.0, +1.161e-006
-798.0, +1.167e-006
-796.0, +1.176e-006
-794.0, +1.181e-006
-792.0, +1.187e-006
-790.0, +1.192e-006
-788.0, +1.198e-006
-786.0, +1.205e-006
-784.0, +1.213e-006
-782.0, +1.218e-006
-780.0, +1.226e-006
-778.0, +1.232e-006
-776.0, +1.239e-006
-774.0, +1.246e-006
-772.0, +1.252e-006
-770.0, +1.258e-006
-768.0, +1.264e-006
-766.0, +1.265e-006
-764.0, +1.269e-006
-762.0, +1.272e-006
-760.0, +1.277e-006
-758.0, +1.283e-006
-756.0, +1.290e-006
-754.0, +1.296e-006
-752.0, +1.303e-006
-750.0, +1.308e-006
-748.0, +1.312e-006
-746.0, +1.315e-006
-744.0, +1.315e-006
-742.0, +1.316e-006
-740.0, +1.319e-006
-738.0, +1.323e-006
-736.0, +1.328e-006
-734.0, +1.334e-006
-732.0, +1.341e-006
-730.0, +1.348e-006
-728.0, +1.355e-006
-726.0, +1.359e-006
-724.0, +1.363e-006
-722.0, +1.366e-006
-720.0, +1.369e-006
-718.0, +1.372e-006
-716.0, +1.379e-006
-714.0, +1.386e-006
-712.0, +1.394e-006
-710.0, +1.406e-006
-708.0, +1.416e-006
-706.0, +1.427e-006
-704.0, +1.438e-006
-702.0, +1.445e-006
-700.0, +1.452e-006
-698.0, +1.458e-006
-696.0, +1.462e-006
-694.0, +1.467e-006
-692.0, +1.472e-006
-690.0, +1.479e-006
-688.0, +1.486e-006
-686.0, +1.492e-006
-684.0, +1.498e-006
-682.0, +1.504e-006
-680.0, +1.508e-006
-678.0, +1.511e-006
-676.0, +1.513e-006
-674.0, +1.515e-006
-672.0, +1.521e-006
-670.0, +1.528e-006
-668.0, +1.535e-006
-666.0, +1.542e-006
-664.0, +1.548e-006
-662.0, +1.553e-006
-660.0, +1.558e-006
-658.0, +1.559e-006
-656.0, +1.562e-006
-654.0, +1.568e-006
-652.0, +1.579e-006
-650.0, +1.591e-006
-648.0, +1.605e-006
-646.0, +1.619e-006
-644.0, +1.633e-006
-642.0, +1.646e-006
-640.0, +1.656e-006
-638.0, +1.665e-006
-636.0, +1.674e-006
-634.0, +1.680e-006
-632.0, +1.687e-006
-630.0, +1.694e-006
-628.0, +1.700e-006
-626.0, +1.706e-006
-624.0, +1.710e-006
-622.0, +1.715e-006
-620.0, +1.722e-006
-618.0, +1.729e-006
-616.0, +1.736e-006
-614.0, +1.744e-006
-612.0, +1.751e-006
-610.0, +1.759e-006
-608.0, +1.767e-006
-606.0, +1.778e-006
-604.0, +1.792e-006
-602.0, +1.806e-006
-600.0, +1.819e-006
-598.0, +1.832e-006
-596.0, +1.845e-006
-594.0, +1.858e-006
-592.0, +1.868e-006
-590.0, +1.875e-006
-588.0, +1.882e-006
-586.0, +1.889e-006
-584.0, +1.896e-006
-582.0, +1.901e-006
-580.0, +1.906e-006
-578.0, +1.913e-006
-576.0, +1.920e-006
-574.0, +1.927e-006
-572.0, +1.934e-006
-570.0, +1.943e-006
-568.0, +1.950e-006
-566.0, +1.960e-006
-564.0, +1.968e-006
-562.0, +1.977e-006
-560.0, +1.988e-006
-558.0, +2.001e-006
-556.0, +2.013e-006
-554.0, +2.025e-006
-552.0, +2.033e-006
-550.0, +2.040e-006
-548.0, +2.049e-006
-546.0, +2.058e-006
-544.0, +2.066e-006
-542.0, +2.073e-006
-540.0, +2.079e-006
-538.0, +2.086e-006
-536.0, +2.092e-006
-534.0, +2.096e-006
-532.0, +2.098e-006
-530.0, +2.101e-006
-528.0, +2.107e-006
-526.0, +2.114e-006
-524.0, +2.121e-006
-522.0, +2.128e-006
-520.0, +2.134e-006
-518.0, +2.140e-006
-516.0, +2.144e-006
-514.0, +2.147e-006
-512.0, +2.148e-006
-510.0, +2.152e-006
-508.0, +2.160e-006
-506.0, +2.169e-006
-504.0, +2.177e-006
-502.0, +2.187e-006
-500.0, +2.197e-006
-498.0, +2.210e-006
-496.0, +2.220e-006
-494.0, +2.226e-006
-492.0, +2.231e-006
-490.0, +2.237e-006
-488.0, +2.240e-006
-486.0, +2.243e-006
-484.0, +2.246e-006
-482.0, +2.252e-006
-480.0, +2.258e-006
-478.0, +2.265e-006
-476.0, +2.271e-006
-474.0, +2.278e-006
-472.0, +2.285e-006
-470.0, +2.290e-006
-468.0, +2.291e-006
-466.0, +2.291e-006
-464.0, +2.291e-006
-462.0, +2.292e-006
-460.0, +2.292e-006
-458.0, +2.292e-006
-456.0, +2.293e-006
-454.0, +2.294e-006
-452.0, +2.296e-006
-450.0, +2.299e-006
-448.0, +2.302e-006
-446.0, +2.308e-006
-444.0, +2.314e-006
-442.0, +2.321e-006
-440.0, +2.327e-006
-438.0, +2.335e-006
-436.0, +2.342e-006
-434.0, +2.350e-006
-432.0, +2.357e-006
-430.0, +2.364e-006
-428.0, +2.369e-006
-426.0, +2.375e-006
-424.0, +2.379e-006
-422.0, +2.382e-006
-420.0, +2.385e-006
-418.0, +2.386e-006
-416.0, +2.387e-006
-414.0, +2.390e-006
-412.0, +2.391e-006
-410.0, +2.393e-006
-408.0, +2.396e-006
-406.0, +2.398e-006
-404.0, +2.403e-006
-402.0, +2.410e-006
-400.0, +2.416e-006
-398.0, +2.422e-006
-396.0, +2.427e-006
-394.0, +2.432e-006
-392.0, +2.437e-006
-390.0, +2.440e-006
-388.0, +2.443e-006
-386.0, +2.445e-006
-384.0, +2.452e-006
-382.0, +2.457e-006
-380.0, +2.464e-006
-378.0, +2.470e-006
-376.0, +2.476e-006
-374.0, +2.480e-006
-372.0, +2.485e-006
-370.0, +2.485e-006
-368.0, +2.487e-006
-366.0, +2.487e-006
-364.0, +2.488e-006
-362.0, +2.492e-006
-360.0, +2.494e-006
-358.0, +2.501e-006
-356.0, +2.508e-006
-354.0, +2.514e-006
-352.0, +2.521e-006
-350.0, +2.527e-006
-348.0, +2.531e-006
-346.0, +2.536e-006
-344.0, +2.539e-006
-342.0, +2.546e-006
-340.0, +2.555e-006
-338.0, +2.563e-006
-336.0, +2.575e-006
-334.0, +2.589e-006
-332.0, +2.602e-006
-330.0, +2.614e-006
-328.0, +2.623e-006
-326.0, +2.632e-006
-324.0, +2.643e-006
-322.0, +2.652e-006
-320.0, +2.659e-006
-318.0, +2.666e-006
-316.0, +2.672e-006
-314.0, +2.678e-006
-312.0, +2.681e-006
-310.0, +2.684e-006
-308.0, +2.690e-006
-306.0, +2.698e-006
-304.0, +2.706e-006
-302.0, +2.715e-006
-300.0, +2.729e-006
-298.0, +2.742e-006
-296.0, +2.754e-006
-294.0, +2.763e-006
-292.0, +2.773e-006
-290.0, +2.785e-006
-288.0, +2.797e-006
-286.0, +2.804e-006
-284.0, +2.812e-006
-282.0, +2.820e-006
-280.0, +2.830e-006
-278.0, +2.840e-006
-276.0, +2.848e-006
-274.0, +2.855e-006
-272.0, +2.862e-006
-270.0, +2.868e-006
-268.0, +2.874e-006
-266.0, +2.879e-006
-264.0, +2.884e-006
-262.0, +2.891e-006
-260.0, +2.898e-006
-258.0, +2.905e-006
-256.0, +2.912e-006
-254.0, +2.922e-006
-252.0, +2.935e-006
-250.0, +2.945e-006
-248.0, +2.956e-006
-246.0, +2.970e-006
-244.0, +2.983e-006
-242.0, +2.999e-006
-240.0, +3.013e-006
-238.0, +3.026e-006
-236.0, +3.040e-006
-234.0, +3.050e-006
-232.0, +3.057e-006
-230.0, +3.068e-006
-228.0, +3.081e-006
-226.0, +3.092e-006
-224.0, +3.105e-006
-222.0, +3.118e-006
-220.0, +3.134e-006
-218.0, +3.155e-006
-216.0, +3.172e-006
-214.0, +3.189e-006
-212.0, +3.209e-006
-210.0, +3.224e-006
-208.0, +3.239e-006
-206.0, +3.258e-006
-204.0, +3.272e-006
-202.0, +3.287e-006
-200.0, +3.305e-006
-198.0, +3.326e-006
-196.0, +3.348e-006
-194.0, +3.374e-006
-192.0, +3.396e-006
-190.0, +3.418e-006
-188.0, +3.445e-006
-186.0, +3.467e-006
-184.0, +3.487e-006
-182.0, +3.511e-006
-180.0, +3.533e-006
-178.0, +3.559e-006
-176.0, +3.585e-006
-174.0, +3.606e-006
-172.0, +3.632e-006
-170.0, +3.654e-006
-168.0, +3.677e-006
-166.0, +3.703e-006
-164.0, +3.725e-006
-162.0, +3.752e-006
-160.0, +3.780e-006
-158.0, +3.802e-006
-156.0, +3.829e-006
-154.0, +3.853e-006
-152.0, +3.876e-006
-150.0, +3.900e-006
-148.0, +3.922e-006
-146.0, +3.945e-006
-144.0, +3.972e-006
-142.0, +3.993e-006
-140.0, +4.013e-006
-138.0, +4.031e-006
-136.0, +4.048e-006
-134.0, +4.062e-006
-132.0, +4.076e-006
-130.0, +4.088e-006
-128.0, +4.106e-006
-126.0, +4.126e-006
-124.0, +4.143e-006
-122.0, +4.159e-006
-120.0, +4.179e-006
-118.0, +4.198e-006
-116.0, +4.214e-006
-114.0, +4.225e-006
-112.0, +4.236e-006
-110.0, +4.250e-006
-108.0, +4.263e-006
-106.0, +4.276e-006
-104.0, +4.290e-006
-102.0, +4.305e-006
-100.0, +4.323e-006
-98.0, +4.341e-006
-96.0, +4.355e-006
-94.0, +4.368e-006
-92.0, +4.381e-006
-90.0, +4.395e-006
-88.0, +4.408e-006
-86.0, +4.417e-006
-84.0, +4.425e-006
-82.0, +4.432e-006
-80.0, +4.439e-006
-78.0, +4.445e-006
-76.0, +4.450e-006
-74.0, +4.455e-006
-72.0, +4.462e-006
-70.0, +4.469e-006
-68.0, +4.475e-006
-66.0, +4.480e-006
-64.0, +4.484e-006
-62.0, +4.486e-006
-60.0, +4.485e-006
-58.0, +4.482e-006
-56.0, +4.476e-006
-54.0, +4.470e-006
-52.0, +4.463e-006
-50.0, +4.457e-006
-48.0, +4.451e-006
-46.0, +4.446e-006
-44.0, +4.440e-006
-42.0, +4.436e-006
-40.0, +4.429e-006
-38.0, +4.422e-006
-36.0, +4.415e-006
-34.0, +4.406e-006
-32.0, +4.394e-006
-30.0, +4.382e-006
-28.0, +4.372e-006
-26.0, +4.364e-006
-24.0, +4.353e-006
-22.0, +4.341e-006
-20.0, +4.330e-006
-18.0, +4.321e-006
-16.0, +4.313e-006
-14.0, +4.304e-006
-12.0, +4.293e-006
-10.0, +4.285e-006
-8.0, +4.277e-006
-6.0, +4.269e-006
-4.0, +4.264e-006
-2.0, +4.259e-006
0.0, +4.254e-006
2.0, +4.252e-006
4.0, +4.250e-006
6.0, +4.249e-006
8.0, +4.248e-006
10.0, +4.246e-006
12.0, +4.245e-006
14.0, +4.245e-006
16.0, +4.244e-006
18.0, +4.243e-006
20.0, +4.242e-006
22.0, +4.241e-006
24.0, +4.237e-006
26.0, +4.231e-006
28.0, +4.227e-006
30.0, +4.222e-006
32.0, +4.217e-006
34.0, +4.211e-006
36.0, +4.206e-006
38.0, +4.204e-006
40.0, +4.204e-006
42.0, +4.202e-006
44.0, +4.201e-006
46.0, +4.201e-006
48.0, +4.200e-006
50.0, +4.199e-006
52.0, +4.199e-006
54.0, +4.198e-006
56.0, +4.198e-006
58.0, +4.199e-006
60.0, +4.200e-006
62.0, +4.201e-006
64.0, +4.201e-006
66.0, +4.202e-006
68.0, +4.204e-006
70.0, +4.206e-006
72.0, +4.211e-006
74.0, +4.215e-006
76.0, +4.221e-006
78.0, +4.228e-006
80.0, +4.233e-006
82.0, +4.238e-006
84.0, +4.242e-006
86.0, +4.243e-006
88.0, +4.245e-006
90.0, +4.248e-006
92.0, +4.253e-006
94.0, +4.261e-006
96.0, +4.269e-006
98.0, +4.277e-006
100.0, +4.291e-006
102.0, +4.305e-006
104.0, +4.319e-006
106.0, +4.335e-006
108.0, +4.349e-006
110.0, +4.367e-006
112.0, +4.386e-006
114.0, +4.401e-006
116.0, +4.422e-006
118.0, +4.440e-006
120.0, +4.462e-006
122.0, +4.489e-006
124.0, +4.518e-006
126.0, +4.546e-006
128.0, +4.580e-006
130.0, +4.617e-006
132.0, +4.664e-006
134.0, +4.705e-006
136.0, +4.747e-006
138.0, +4.796e-006
140.0, +4.852e-006
142.0, +4.910e-006
144.0, +4.971e-006
146.0, +5.029e-006
148.0, +5.093e-006
150.0, +5.163e-006
152.0, +5.226e-006
154.0, +5.296e-006
156.0, +5.364e-006
158.0, +5.426e-006
160.0, +5.483e-006
162.0, +5.537e-006
164.0, +5.579e-006
166.0, +5.615e-006
168.0, +5.637e-006
170.0, +5.652e-006
172.0, +5.659e-006
174.0, +5.659e-006
176.0, +5.652e-006
178.0, +5.639e-006
180.0, +5.618e-006
182.0, +5.596e-006
184.0, +5.561e-006
186.0, +5.520e-006
188.0, +5.478e-006
190.0, +5.429e-006
192.0, +5.380e-006
194.0, +5.334e-006
196.0, +5.286e-006
198.0, +5.243e-006
200.0, +5.201e-006
202.0, +5.160e-006
204.0, +5.125e-006
206.0, +5.093e-006
208.0, +5.060e-006
210.0, +5.026e-006
212.0, +4.992e-006
214.0, +4.964e-006
216.0, +4.939e-006
218.0, +4.912e-006
220.0, +4.888e-006
222.0, +4.867e-006
224.0, +4.850e-006
226.0, +4.836e-006
228.0, +4.823e-006
230.0, +4.811e-006
232.0, +4.803e-006
234.0, +4.796e-006
236.0, +4.784e-006
238.0, +4.773e-006
240.0, +4.765e-006
242.0, +4.757e-006
244.0, +4.751e-006
246.0, +4.745e-006
248.0, +4.739e-006
250.0, +4.737e-006
252.0, +4.736e-006
254.0, +4.737e-006
256.0, +4.737e-006
258.0, +4.738e-006
260.0, +4.740e-006
262.0, +4.745e-006
264.0, +4.750e-006
266.0, +4.756e-006
268.0, +4.762e-006
270.0, +4.769e-006
272.0, +4.774e-006
274.0, +4.780e-006
276.0, +4.786e-006
278.0, +4.793e-006
280.0, +4.800e-006
282.0, +4.807e-006
284.0, +4.813e-006
286.0, +4.820e-006
288.0, +4.827e-006
290.0, +4.830e-006
292.0, +4.834e-006
294.0, +4.837e-006
296.0, +4.844e-006
298.0, +4.851e-006
300.0, +4.858e-006
302.0, +4.865e-006
304.0, +4.871e-006
306.0, +4.878e-006
308.0, +4.886e-006
310.0, +4.895e-006
312.0, +4.906e-006
314.0, +4.920e-006
316.0, +4.934e-006
318.0, +4.950e-006
320.0, +4.967e-006
322.0, +4.983e-006
324.0, +4.996e-006
326.0, +5.005e-006
328.0, +5.016e-006
330.0, +5.029e-006
332.0, +5.042e-006
334.0, +5.053e-006
336.0, +5.064e-006
338.0, +5.078e-006
340.0, +5.095e-006
342.0, +5.111e-006
344.0, +5.125e-006
346.0, +5.140e-006
348.0, +5.158e-006
350.0, +5.175e-006
352.0, +5.189e-006
354.0, +5.201e-006
356.0, +5.211e-006
358.0, +5.223e-006
360.0, +5.236e-006
362.0, +5.243e-006
364.0, +5.252e-006
366.0, +5.261e-006
368.0, +5.273e-006
370.0, +5.287e-006
372.0, +5.299e-006
374.0, +5.313e-006
376.0, +5.327e-006
378.0, +5.340e-006
380.0, +5.352e-006
382.0, +5.362e-006
384.0, +5.369e-006
386.0, +5.377e-006
388.0, +5.383e-006
390.0, +5.390e-006
392.0, +5.397e-006
394.0, +5.403e-006
396.0, +5.408e-006
398.0, +5.413e-006
400.0, +5.416e-006
402.0, +5.416e-006
404.0, +5.420e-006
406.0, +5.424e-006
408.0, +5.425e-006
410.0, +5.426e-006
412.0, +5.430e-006
414.0, +5.438e-006
416.0, +5.445e-006
418.0, +5.450e-006
420.0, +5.460e-006
422.0, +5.472e-006
424.0, +5.484e-006
426.0, +5.492e-006
428.0, +5.498e-006
430.0, +5.504e-006
432.0, +5.509e-006
434.0, +5.510e-006
436.0, +5.512e-006
438.0, +5.515e-006
440.0, +5.516e-006
442.0, +5.518e-006
444.0, +5.525e-006
446.0, +5.530e-006
448.0, +5.537e-006
450.0, +5.543e-006
452.0, +5.550e-006
454.0, +5.557e-006
456.0, +5.563e-006
458.0, +5.571e-006
460.0, +5.578e-006
462.0, +5.585e-006
464.0, +5.592e-006
466.0, +5.598e-006
468.0, +5.604e-006
470.0, +5.610e-006
472.0, +5.610e-006
474.0, +5.613e-006
476.0, +5.616e-006
478.0, +5.620e-006
480.0, +5.627e-006
482.0, +5.634e-006
484.0, +5.641e-006
486.0, +5.648e-006
488.0, +5.656e-006
490.0, +5.660e-006
492.0, +5.665e-006
494.0, +5.669e-006
496.0, +5.678e-006
498.0, +5.687e-006
500.0, +5.698e-006
502.0, +5.711e-006
504.0, +5.724e-006
506.0, +5.737e-006
508.0, +5.747e-006
510.0, +5.755e-006
512.0, +5.764e-006
514.0, +5.773e-006
516.0, +5.780e-006
518.0, +5.787e-006
520.0, +5.794e-006
522.0, +5.800e-006
524.0, +5.806e-006
526.0, +5.811e-006
528.0, +5.812e-006
530.0, +5.819e-006
532.0, +5.827e-006
534.0, +5.835e-006
536.0, +5.843e-006
538.0, +5.853e-006
540.0, +5.865e-006
542.0, +5.878e-006
544.0, +5.885e-006
546.0, +5.891e-006
548.0, +5.900e-006
550.0, +5.911e-006
552.0, +5.920e-006
554.0, +5.927e-006
556.0, +5.934e-006
558.0, +5.943e-006
560.0, +5.952e-006
562.0, +5.962e-006
564.0, +5.971e-006
566.0, +5.978e-006
568.0, +5.985e-006
570.0, +5.992e-006
572.0, +5.997e-006
574.0, +6.002e-006
576.0, +6.005e-006
578.0, +6.008e-006
580.0, +6.014e-006
582.0, +6.021e-006
584.0, +6.028e-006
586.0, +6.035e-006
588.0, +6.043e-006
590.0, +6.049e-006
592.0, +6.059e-006
594.0, +6.068e-006
596.0, +6.076e-006
598.0, +6.087e-006
600.0, +6.100e-006
602.0, +6.113e-006
604.0, +6.125e-006
606.0, +6.133e-006
608.0, +6.141e-006
610.0, +6.152e-006
612.0, +6.162e-006
614.0, +6.170e-006
616.0, +6.177e-006
618.0, +6.184e-006
620.0, +6.191e-006
622.0, +6.197e-006
624.0, +6.199e-006
626.0, +6.202e-006
628.0, +6.209e-006
630.0, +6.216e-006
632.0, +6.223e-006
634.0, +6.230e-006
636.0, +6.236e-006
638.0, +6.243e-006
640.0, +6.248e-006
642.0, +6.249e-006
644.0, +6.256e-006
646.0, +6.261e-006
648.0, +6.273e-006
650.0, +6.287e-006
652.0, +6.301e-006
654.0, +6.314e-006
656.0, +6.328e-006
658.0, +6.337e-006
660.0, +6.352e-006
662.0, +6.360e-006
664.0, +6.367e-006
666.0, +6.374e-006
668.0, +6.381e-006
670.0, +6.387e-006
672.0, +6.393e-006
674.0, +6.396e-006
676.0, +6.401e-006
678.0, +6.407e-006
680.0, +6.414e-006
682.0, +6.421e-006
684.0, +6.428e-006
686.0, +6.434e-006
688.0, +6.440e-006
690.0, +6.444e-006
692.0, +6.450e-006
694.0, +6.456e-006
696.0, +6.464e-006
698.0, +6.476e-006
700.0, +6.490e-006
702.0, +6.503e-006
704.0, +6.516e-006
706.0, +6.524e-006
708.0, +6.535e-006
710.0, +6.545e-006
712.0, +6.553e-006
714.0, +6.560e-006
716.0, +6.567e-006
718.0, +6.574e-006
720.0, +6.581e-006
722.0, +6.586e-006
724.0, +6.591e-006
726.0, +6.594e-006
728.0, +6.599e-006
730.0, +6.605e-006
732.0, +6.612e-006
734.0, +6.619e-006
736.0, +6.626e-006
738.0, +6.632e-006
740.0, +6.641e-006
742.0, +6.647e-006
744.0, +6.655e-006
746.0, +6.666e-006
748.0, +6.677e-006
750.0, +6.691e-006
752.0, +6.704e-006
754.0, +6.714e-006
756.0, +6.724e-006
758.0, +6.732e-006
760.0, +6.740e-006
762.0, +6.750e-006
764.0, +6.757e-006
766.0, +6.764e-006
768.0, +6.771e-006
770.0, +6.777e-006
772.0, +6.783e-006
774.0, +6.788e-006
776.0, +6.793e-006
778.0, +6.800e-006
780.0, +6.807e-006
782.0, +6.814e-006
784.0, +6.821e-006
786.0, +6.827e-006
788.0, +6.834e-006
790.0, +6.844e-006
792.0, +6.853e-006
794.0, +6.862e-006
796.0, +6.876e-006
798.0, +6.890e-006
800.0, +6.903e-006
802.0, +6.915e-006
804.0, +6.925e-006
806.0, +6.937e-006
808.0, +6.947e-006
810.0, +6.954e-006
812.0, +6.962e-006
814.0, +6.975e-006
816.0, +6.985e-006
818.0, +6.992e-006
820.0, +7.001e-006
822.0, +7.010e-006
824.0, +7.018e-006
826.0, +7.028e-006
828.0, +7.035e-006
830.0, +7.046e-006
832.0, +7.057e-006
834.0, +7.067e-006
836.0, +7.080e-006
838.0, +7.093e-006
840.0, +7.103e-006
842.0, +7.111e-006
844.0, +7.122e-006
846.0, +7.135e-006
848.0, +7.145e-006
850.0, +7.152e-006
852.0, +7.159e-006
854.0, +7.166e-006
856.0, +7.174e-006
858.0, +7.182e-006
860.0, +7.190e-006
862.0, +7.196e-006
864.0, +7.203e-006
866.0, +7.211e-006
868.0, +7.220e-006
870.0, +7.229e-006
872.0, +7.237e-006
874.0, +7.250e-006
876.0, +7.264e-006
878.0, +7.278e-006
880.0, +7.292e-006
882.0, +7.306e-006
884.0, +7.323e-006
886.0, +7.336e-006
888.0, +7.344e-006
890.0, +7.351e-006
892.0, +7.358e-006
894.0, +7.365e-006
896.0, +7.374e-006
898.0, +7.381e-006
900.0, +7.389e-006
902.0, +7.398e-006
904.0, +7.411e-006
906.0, +7.425e-006
908.0, +7.440e-006
910.0, +7.452e-006
912.0, +7.466e-006
914.0, +7.479e-006
916.0, +7.491e-006
918.0, +7.500e-006
920.0, +7.510e-006
922.0, +7.521e-006
924.0, +7.532e-006
926.0, +7.540e-006
928.0, +7.547e-006
930.0, +7.554e-006
932.0, +7.562e-006
934.0, +7.572e-006
936.0, +7.581e-006
938.0, +7.588e-006
940.0, +7.596e-006
942.0, +7.605e-006
944.0, +7.617e-006
946.0, +7.630e-006
948.0, +7.643e-006
950.0, +7.656e-006
952.0, +7.670e-006
954.0, +7.685e-006
956.0, +7.703e-006
958.0, +7.718e-006
960.0, +7.731e-006
962.0, +7.739e-006
964.0, +7.747e-006
966.0, +7.755e-006
968.0, +7.762e-006
970.0, +7.770e-006
972.0, +7.778e-006
974.0, +7.785e-006
976.0, +7.792e-006
978.0, +7.800e-006
980.0, +7.814e-006
982.0, +7.829e-006
984.0, +7.841e-006
986.0, +7.855e-006
988.0, +7.870e-006
990.0, +7.885e-006
992.0, +7.903e-006
994.0, +7.916e-006
996.0, +7.926e-006
998.0, +7.935e-006
1000.0, +7.943e-006
1002.0, +7.950e-006
1004.0, +7.956e-006
1006.0, +7.965e-006
1008.0, +7.973e-006
1010.0, +7.979e-006
1012.0, +7.986e-006
1014.0, +7.993e-006
1016.0, +8.002e-006
1018.0, +8.013e-006
1020.0, +8.025e-006
1022.0, +8.038e-006
1024.0, +8.052e-006
1026.0, +8.066e-006
1028.0, +8.080e-006
1030.0, +8.094e-006
1032.0, +8.107e-006
1034.0, +8.115e-006
1036.0, +8.123e-006
1038.0, +8.130e-006
1040.0, +8.137e-006
1042.0, +8.143e-006
1044.0, +8.152e-006
1046.0, +8.159e-006
1048.0, +8.166e-006
1050.0, +8.173e-006
1052.0, +8.180e-006
1054.0, +8.189e-006
1056.0, +8.198e-006
1058.0, +8.208e-006
1060.0, +8.218e-006
1062.0, +8.228e-006
1064.0, +8.240e-006
1066.0, +8.253e-006
1068.0, +8.265e-006
1070.0, +8.277e-006
1072.0, +8.285e-006
1074.0, +8.293e-006
1076.0, +8.302e-006
1078.0, +8.311e-006
1080.0, +8.318e-006
1082.0, +8.325e-006
1084.0, +8.332e-006
1086.0, +8.338e-006
1088.0, +8.344e-006
1090.0, +8.348e-006
1092.0, +8.352e-006
1094.0, +8.359e-006
1096.0, +8.366e-006
1098.0, +8.373e-006
1100.0, +8.381e-006
1102.0, +8.390e-006
1104.0, +8.397e-006
1106.0, +8.405e-006
1108.0, +8.413e-006
1110.0, +8.422e-006
1112.0, +8.435e-006
1114.0, +8.448e-006
1116.0, +8.459e-006
1118.0, +8.473e-006
1120.0, +8.483e-006
1122.0, +8.495e-006
1124.0, +8.507e-006
1126.0, +8.515e-006
1128.0, +8.522e-006
1130.0, +8.529e-006
1132.0, +8.536e-006
1134.0, +8.541e-006
1136.0, +8.543e-006
1138.0, +8.546e-006
1140.0, +8.553e-006
1142.0, +8.561e-006
1144.0, +8.568e-006
1146.0, +8.577e-006
1148.0, +8.589e-006
1150.0, +8.600e-006
1152.0, +8.609e-006
1154.0, +8.616e-006
1156.0, +8.622e-006
1158.0, +8.628e-006
1160.0, +8.633e-006
1162.0, +8.635e-006
1164.0, +8.637e-006
1166.0, +8.638e-006
1168.0, +8.639e-006
1170.0, +8.640e-006
1172.0, +8.641e-006
1174.0, +8.642e-006
1176.0, +8.642e-006
1178.0, +8.644e-006
1180.0, +8.646e-006
1182.0, +8.649e-006
1184.0, +8.653e-006
1186.0, +8.658e-006
1188.0, +8.664e-006
1190.0, +8.671e-006
1192.0, +8.676e-006
1194.0, +8.681e-006
1196.0, +8.685e-006
1198.0, +8.687e-006
1200.0, +8.690e-006
1202.0, +8.691e-006
1204.0, +8.693e-006
1206.0, +8.694e-006
1208.0, +8.701e-006
1210.0, +8.707e-006
1212.0, +8.711e-006
1214.0, +8.718e-006
1216.0, +8.723e-006
1218.0, +8.729e-006
1220.0, +8.734e-006
1222.0, +8.735e-006
1224.0, +8.739e-006
1226.0, +8.742e-006
1228.0, +8.744e-006
1230.0, +8.749e-006
1232.0, +8.755e-006
1234.0, +8.762e-006
1236.0, +8.769e-006
1238.0, +8.773e-006
1240.0, +8.779e-006
1242.0, +8.783e-006
1244.0, +8.788e-006
1246.0, +8.794e-006
1248.0, +8.801e-006
1250.0, +8.812e-006
1252.0, +8.825e-006
1254.0, +8.839e-006
1256.0, +8.853e-006
1258.0, +8.865e-006
1260.0, +8.880e-006
1262.0, +8.892e-006
1264.0, +8.902e-006
1266.0, +8.909e-006
1268.0, +8.917e-006
1270.0, +8.926e-006
1272.0, +8.938e-006
1274.0, +8.947e-006
1276.0, +8.958e-006
1278.0, +8.972e-006
1280.0, +8.987e-006
1282.0, +9.001e-006
1284.0, +9.020e-006
1286.0, +9.035e-006
1288.0, +9.049e-006
1290.0, +9.064e-006
1292.0, +9.078e-006
1294.0, +9.092e-006
1296.0, +9.106e-006
1298.0, +9.119e-006
1300.0, +9.133e-006
1302.0, +9.147e-006
1304.0, +9.164e-006
1306.0, +9.179e-006
1308.0, +9.199e-006
1310.0, +9.220e-006
1312.0, +9.241e-006
1314.0, +9.262e-006
1316.0, +9.282e-006
1318.0, +9.296e-006
1320.0, +9.317e-006
1322.0, +9.337e-006
1324.0, +9.357e-006
1326.0, +9.373e-006
1328.0, +9.393e-006
1330.0, +9.414e-006
1332.0, +9.438e-006
1334.0, +9.457e-006
1336.0, +9.473e-006
1338.0, +9.488e-006
1340.0, +9.508e-006
1342.0, +9.524e-006
1344.0, +9.539e-006
1346.0, +9.559e-006
1348.0, +9.581e-006
1350.0, +9.606e-006
1352.0, +9.633e-006
1354.0, +9.654e-006
1356.0, +9.680e-006
1358.0, +9.706e-006
1360.0, +9.724e-006
1362.0, +9.746e-006
1364.0, +9.770e-006
1366.0, +9.791e-006
1368.0, +9.819e-006
1370.0, +9.842e-006
1372.0, +9.867e-006
1374.0, +9.894e-006
1376.0, +9.914e-006
1378.0, +9.936e-006
1380.0, +9.963e-006
1382.0, +9.985e-006
1384.0, +1.001e-005
1386.0, +1.004e-005
1388.0, +1.006e-005
1390.0, +1.009e-005
1392.0, +1.012e-005
1394.0, +1.014e-005
1396.0, +1.017e-005
1398.0, +1.019e-005
1400.0, +1.022e-005
1402.0, +1.025e-005
1404.0, +1.027e-005
1406.0, +1.029e-005
1408.0, +1.032e-005
1410.0, +1.035e-005
1412.0, +1.038e-005
1414.0, +1.041e-005
1416.0, +1.043e-005
1418.0, +1.046e-005
1420.0, +1.050e-005
1422.0, +1.053e-005
1424.0, +1.056e-005
1426.0, +1.059e-005
1428.0, +1.062e-005
1430.0, +1.066e-005
1432.0, +1.069e-005
1434.0, +1.072e-005
1436.0, +1.076e-005
1438.0, +1.079e-005
1440.0, +1.082e-005
1442.0, +1.086e-005
1444.0, +1.089e-005
1446.0, +1.093e-005
1448.0, +1.096e-005
1450.0, +1.099e-005
1452.0, +1.103e-005
1454.0, +1.107e-005
1456.0, +1.110e-005
1458.0, +1.114e-005
1460.0, +1.118e-005
1462.0, +1.122e-005
1464.0, +1.126e-005
1466.0, +1.130e-005
1468.0, +1.134e-005
1470.0, +1.138e-005
1472.0, +1.142e-005
1474.0, +1.147e-005
1476.0, +1.152e-005
1478.0, +1.156e-005
1480.0, +1.160e-005
1482.0, +1.165e-005
1484.0, +1.170e-005
1486.0, +1.174e-005
1488.0, +1.179e-005
1490.0, +1.183e-005
1492.0, +1.188e-005
1494.0, +1.193e-005
1496.0, +1.197e-005
1498.0, +1.203e-005
1500.0, +1.208e-005
*
**
