# Supplementary material for: DFT and CV data of 4-phenyl-substituted dichloro(bis{2-[1-(phenyl)-1H-1,2,3-triazol-4-yl-κN3]pyridine-κN})iron(II) coordination compounds
Source: Data Brief. 2018 Oct 27;21:1458–71. doi: 10.1016/j.dib.2018.10.085 (PMC6234228; doi:10.1016/j.dib.2018.10.085)
Supplement: Supplementary file 4 — Supplementary material. [file mmc4.zip › Fe_CV_raw_data/FeL5-2/T1.TXT]

Date: 31-Mar-2017
Time: 11:58:32
Label: 
Cyclic Voltammetry

Exp. Conditions:
Init E (mV) = 0
High E (mV) = 1500
Low E (mV) = -2000
Init P/N = P
V (mV/sec) = 100
Number of Segments = 3
Sample Interval (mV) = 2
Quiet Time (sec) = 2
Sensitivity (A/V) = 1E-5

3 Sets of Data
Total Number of Data Points = 4250
##
Potential (mV), Current (A)

Segment = 1
Positive
Number of Data Points = 750
#
2.0, +3.002e-006
4.0, +3.040e-006
6.0, +3.077e-006
8.0, +3.111e-006
10.0, +3.142e-006
12.0, +3.175e-006
14.0, +3.203e-006
16.0, +3.225e-006
18.0, +3.248e-006
20.0, +3.268e-006
22.0, +3.282e-006
24.0, +3.298e-006
26.0, +3.315e-006
28.0, +3.336e-006
30.0, +3.357e-006
32.0, +3.375e-006
34.0, +3.396e-006
36.0, +3.417e-006
38.0, +3.436e-006
40.0, +3.449e-006
42.0, +3.463e-006
44.0, +3.476e-006
46.0, +3.489e-006
48.0, +3.501e-006
50.0, +3.517e-006
52.0, +3.537e-006
54.0, +3.555e-006
56.0, +3.570e-006
58.0, +3.587e-006
60.0, +3.606e-006
62.0, +3.622e-006
64.0, +3.634e-006
66.0, +3.642e-006
68.0, +3.656e-006
70.0, +3.669e-006
72.0, +3.681e-006
74.0, +3.689e-006
76.0, +3.700e-006
78.0, +3.715e-006
80.0, +3.733e-006
82.0, +3.747e-006
84.0, +3.762e-006
86.0, +3.776e-006
88.0, +3.796e-006
90.0, +3.812e-006
92.0, +3.825e-006
94.0, +3.834e-006
96.0, +3.842e-006
98.0, +3.851e-006
100.0, +3.864e-006
102.0, +3.873e-006
104.0, +3.883e-006
106.0, +3.896e-006
108.0, +3.911e-006
110.0, +3.925e-006
112.0, +3.942e-006
114.0, +3.955e-006
116.0, +3.969e-006
118.0, +3.982e-006
120.0, +3.995e-006
122.0, +4.008e-006
124.0, +4.021e-006
126.0, +4.030e-006
128.0, +4.037e-006
130.0, +4.045e-006
132.0, +4.054e-006
134.0, +4.061e-006
136.0, +4.068e-006
138.0, +4.075e-006
140.0, +4.083e-006
142.0, +4.092e-006
144.0, +4.103e-006
146.0, +4.118e-006
148.0, +4.132e-006
150.0, +4.146e-006
152.0, +4.160e-006
154.0, +4.174e-006
156.0, +4.189e-006
158.0, +4.204e-006
160.0, +4.214e-006
162.0, +4.222e-006
164.0, +4.230e-006
166.0, +4.238e-006
168.0, +4.248e-006
170.0, +4.258e-006
172.0, +4.265e-006
174.0, +4.276e-006
176.0, +4.288e-006
178.0, +4.301e-006
180.0, +4.316e-006
182.0, +4.329e-006
184.0, +4.342e-006
186.0, +4.355e-006
188.0, +4.367e-006
190.0, +4.377e-006
192.0, +4.388e-006
194.0, +4.400e-006
196.0, +4.410e-006
198.0, +4.419e-006
200.0, +4.427e-006
202.0, +4.435e-006
204.0, +4.447e-006
206.0, +4.457e-006
208.0, +4.464e-006
210.0, +4.472e-006
212.0, +4.482e-006
214.0, +4.496e-006
216.0, +4.510e-006
218.0, +4.524e-006
220.0, +4.538e-006
222.0, +4.551e-006
224.0, +4.568e-006
226.0, +4.583e-006
228.0, +4.596e-006
230.0, +4.608e-006
232.0, +4.616e-006
234.0, +4.623e-006
236.0, +4.633e-006
238.0, +4.643e-006
240.0, +4.652e-006
242.0, +4.660e-006
244.0, +4.670e-006
246.0, +4.681e-006
248.0, +4.695e-006
250.0, +4.709e-006
252.0, +4.723e-006
254.0, +4.737e-006
256.0, +4.751e-006
258.0, +4.763e-006
260.0, +4.778e-006
262.0, +4.792e-006
264.0, +4.803e-006
266.0, +4.810e-006
268.0, +4.818e-006
270.0, +4.827e-006
272.0, +4.839e-006
274.0, +4.847e-006
276.0, +4.854e-006
278.0, +4.861e-006
280.0, +4.869e-006
282.0, +4.883e-006
284.0, +4.899e-006
286.0, +4.914e-006
288.0, +4.928e-006
290.0, +4.942e-006
292.0, +4.960e-006
294.0, +4.978e-006
296.0, +4.992e-006
298.0, +5.001e-006
300.0, +5.008e-006
302.0, +5.016e-006
304.0, +5.028e-006
306.0, +5.038e-006
308.0, +5.047e-006
310.0, +5.056e-006
312.0, +5.068e-006
314.0, +5.083e-006
316.0, +5.099e-006
318.0, +5.115e-006
320.0, +5.129e-006
322.0, +5.143e-006
324.0, +5.160e-006
326.0, +5.176e-006
328.0, +5.188e-006
330.0, +5.199e-006
332.0, +5.207e-006
334.0, +5.218e-006
336.0, +5.231e-006
338.0, +5.240e-006
340.0, +5.247e-006
342.0, +5.256e-006
344.0, +5.269e-006
346.0, +5.284e-006
348.0, +5.300e-006
350.0, +5.314e-006
352.0, +5.329e-006
354.0, +5.349e-006
356.0, +5.368e-006
358.0, +5.383e-006
360.0, +5.395e-006
362.0, +5.404e-006
364.0, +5.417e-006
366.0, +5.434e-006
368.0, +5.448e-006
370.0, +5.462e-006
372.0, +5.477e-006
374.0, +5.494e-006
376.0, +5.513e-006
378.0, +5.528e-006
380.0, +5.541e-006
382.0, +5.555e-006
384.0, +5.569e-006
386.0, +5.582e-006
388.0, +5.594e-006
390.0, +5.604e-006
392.0, +5.618e-006
394.0, +5.630e-006
396.0, +5.638e-006
398.0, +5.653e-006
400.0, +5.671e-006
402.0, +5.691e-006
404.0, +5.715e-006
406.0, +5.735e-006
408.0, +5.756e-006
410.0, +5.776e-006
412.0, +5.791e-006
414.0, +5.807e-006
416.0, +5.822e-006
418.0, +5.835e-006
420.0, +5.851e-006
422.0, +5.866e-006
424.0, +5.887e-006
426.0, +5.906e-006
428.0, +5.927e-006
430.0, +5.946e-006
432.0, +5.961e-006
434.0, +5.975e-006
436.0, +5.995e-006
438.0, +6.008e-006
440.0, +6.022e-006
442.0, +6.037e-006
444.0, +6.056e-006
446.0, +6.077e-006
448.0, +6.099e-006
450.0, +6.120e-006
452.0, +6.141e-006
454.0, +6.162e-006
456.0, +6.180e-006
458.0, +6.196e-006
460.0, +6.210e-006
462.0, +6.225e-006
464.0, +6.245e-006
466.0, +6.266e-006
468.0, +6.288e-006
470.0, +6.311e-006
472.0, +6.332e-006
474.0, +6.353e-006
476.0, +6.379e-006
478.0, +6.395e-006
480.0, +6.409e-006
482.0, +6.429e-006
484.0, +6.450e-006
486.0, +6.471e-006
488.0, +6.496e-006
490.0, +6.517e-006
492.0, +6.539e-006
494.0, +6.564e-006
496.0, +6.585e-006
498.0, +6.600e-006
500.0, +6.622e-006
502.0, +6.645e-006
504.0, +6.667e-006
506.0, +6.695e-006
508.0, +6.718e-006
510.0, +6.739e-006
512.0, +6.766e-006
514.0, +6.786e-006
516.0, +6.807e-006
518.0, +6.832e-006
520.0, +6.853e-006
522.0, +6.880e-006
524.0, +6.907e-006
526.0, +6.934e-006
528.0, +6.962e-006
530.0, +6.989e-006
532.0, +7.017e-006
534.0, +7.045e-006
536.0, +7.072e-006
538.0, +7.100e-006
540.0, +7.125e-006
542.0, +7.153e-006
544.0, +7.179e-006
546.0, +7.209e-006
548.0, +7.240e-006
550.0, +7.270e-006
552.0, +7.302e-006
554.0, +7.335e-006
556.0, +7.371e-006
558.0, +7.409e-006
560.0, +7.444e-006
562.0, +7.476e-006
564.0, +7.511e-006
566.0, +7.550e-006
568.0, +7.590e-006
570.0, +7.630e-006
572.0, +7.667e-006
574.0, +7.702e-006
576.0, +7.746e-006
578.0, +7.792e-006
580.0, +7.833e-006
582.0, +7.875e-006
584.0, +7.916e-006
586.0, +7.964e-006
588.0, +8.013e-006
590.0, +8.058e-006
592.0, +8.103e-006
594.0, +8.152e-006
596.0, +8.201e-006
598.0, +8.250e-006
600.0, +8.298e-006
602.0, +8.347e-006
604.0, +8.395e-006
606.0, +8.443e-006
608.0, +8.492e-006
610.0, +8.541e-006
612.0, +8.590e-006
614.0, +8.633e-006
616.0, +8.675e-006
618.0, +8.719e-006
620.0, +8.763e-006
622.0, +8.805e-006
624.0, +8.841e-006
626.0, +8.877e-006
628.0, +8.918e-006
630.0, +8.960e-006
632.0, +8.995e-006
634.0, +9.029e-006
636.0, +9.057e-006
638.0, +9.091e-006
640.0, +9.117e-006
642.0, +9.145e-006
644.0, +9.172e-006
646.0, +9.198e-006
648.0, +9.224e-006
650.0, +9.251e-006
652.0, +9.273e-006
654.0, +9.300e-006
656.0, +9.327e-006
658.0, +9.349e-006
660.0, +9.371e-006
662.0, +9.394e-006
664.0, +9.416e-006
666.0, +9.441e-006
668.0, +9.462e-006
670.0, +9.478e-006
672.0, +9.499e-006
674.0, +9.518e-006
676.0, +9.536e-006
678.0, +9.562e-006
680.0, +9.584e-006
682.0, +9.612e-006
684.0, +9.639e-006
686.0, +9.665e-006
688.0, +9.693e-006
690.0, +9.724e-006
692.0, +9.754e-006
694.0, +9.783e-006
696.0, +9.811e-006
698.0, +9.841e-006
700.0, +9.871e-006
702.0, +9.905e-006
704.0, +9.940e-006
706.0, +9.974e-006
708.0, +1.001e-005
710.0, +1.004e-005
712.0, +1.008e-005
714.0, +1.012e-005
716.0, +1.016e-005
718.0, +1.020e-005
720.0, +1.024e-005
722.0, +1.028e-005
724.0, +1.032e-005
726.0, +1.036e-005
728.0, +1.041e-005
730.0, +1.045e-005
732.0, +1.050e-005
734.0, +1.055e-005
736.0, +1.060e-005
738.0, +1.066e-005
740.0, +1.071e-005
742.0, +1.077e-005
744.0, +1.083e-005
746.0, +1.089e-005
748.0, +1.095e-005
750.0, +1.102e-005
752.0, +1.108e-005
754.0, +1.114e-005
756.0, +1.121e-005
758.0, +1.128e-005
760.0, +1.134e-005
762.0, +1.142e-005
764.0, +1.149e-005
766.0, +1.157e-005
768.0, +1.164e-005
770.0, +1.171e-005
772.0, +1.179e-005
774.0, +1.187e-005
776.0, +1.195e-005
778.0, +1.202e-005
780.0, +1.210e-005
782.0, +1.219e-005
784.0, +1.227e-005
786.0, +1.235e-005
788.0, +1.243e-005
790.0, +1.251e-005
792.0, +1.259e-005
794.0, +1.267e-005
796.0, +1.275e-005
798.0, +1.284e-005
800.0, +1.292e-005
802.0, +1.300e-005
804.0, +1.309e-005
806.0, +1.317e-005
808.0, +1.326e-005
810.0, +1.334e-005
812.0, +1.342e-005
814.0, +1.351e-005
816.0, +1.360e-005
818.0, +1.369e-005
820.0, +1.377e-005
822.0, +1.385e-005
824.0, +1.394e-005
826.0, +1.402e-005
828.0, +1.410e-005
830.0, +1.418e-005
832.0, +1.426e-005
834.0, +1.434e-005
836.0, +1.443e-005
838.0, +1.451e-005
840.0, +1.460e-005
842.0, +1.468e-005
844.0, +1.477e-005
846.0, +1.485e-005
848.0, +1.494e-005
850.0, +1.502e-005
852.0, +1.511e-005
854.0, +1.519e-005
856.0, +1.528e-005
858.0, +1.537e-005
860.0, +1.546e-005
862.0, +1.555e-005
864.0, +1.564e-005
866.0, +1.573e-005
868.0, +1.583e-005
870.0, +1.592e-005
872.0, +1.602e-005
874.0, +1.613e-005
876.0, +1.623e-005
878.0, +1.634e-005
880.0, +1.645e-005
882.0, +1.656e-005
884.0, +1.667e-005
886.0, +1.678e-005
888.0, +1.690e-005
890.0, +1.702e-005
892.0, +1.714e-005
894.0, +1.727e-005
896.0, +1.740e-005
898.0, +1.755e-005
900.0, +1.769e-005
902.0, +1.783e-005
904.0, +1.798e-005
906.0, +1.813e-005
908.0, +1.829e-005
910.0, +1.844e-005
912.0, +1.859e-005
914.0, +1.875e-005
916.0, +1.892e-005
918.0, +1.908e-005
920.0, +1.924e-005
922.0, +1.940e-005
924.0, +1.957e-005
926.0, +1.973e-005
928.0, +1.990e-005
930.0, +2.006e-005
932.0, +2.023e-005
934.0, +2.039e-005
936.0, +2.055e-005
938.0, +2.072e-005
940.0, +2.088e-005
942.0, +2.104e-005
944.0, +2.120e-005
946.0, +2.136e-005
948.0, +2.153e-005
950.0, +2.169e-005
952.0, +2.184e-005
954.0, +2.200e-005
956.0, +2.215e-005
958.0, +2.231e-005
960.0, +2.248e-005
962.0, +2.264e-005
964.0, +2.280e-005
966.0, +2.296e-005
968.0, +2.313e-005
970.0, +2.330e-005
972.0, +2.346e-005
974.0, +2.363e-005
976.0, +2.381e-005
978.0, +2.398e-005
980.0, +2.416e-005
982.0, +2.434e-005
984.0, +2.453e-005
986.0, +2.471e-005
988.0, +2.489e-005
990.0, +2.508e-005
992.0, +2.527e-005
994.0, +2.546e-005
996.0, +2.566e-005
998.0, +2.585e-005
1000.0, +2.606e-005
1002.0, +2.626e-005
1004.0, +2.646e-005
1006.0, +2.667e-005
1008.0, +2.687e-005
1010.0, +2.708e-005
1012.0, +2.728e-005
1014.0, +2.750e-005
1016.0, +2.770e-005
1018.0, +2.792e-005
1020.0, +2.813e-005
1022.0, +2.835e-005
1024.0, +2.858e-005
1026.0, +2.879e-005
1028.0, +2.902e-005
1030.0, +2.924e-005
1032.0, +2.946e-005
1034.0, +2.968e-005
1036.0, +2.991e-005
1038.0, +3.013e-005
1040.0, +3.036e-005
1042.0, +3.058e-005
1044.0, +3.081e-005
1046.0, +3.103e-005
1048.0, +3.126e-005
1050.0, +3.149e-005
1052.0, +3.171e-005
1054.0, +3.194e-005
1056.0, +3.216e-005
1058.0, +3.240e-005
1060.0, +3.263e-005
1062.0, +3.285e-005
1064.0, +3.308e-005
1066.0, +3.331e-005
1068.0, +3.353e-005
1070.0, +3.376e-005
1072.0, +3.399e-005
1074.0, +3.421e-005
1076.0, +3.444e-005
1078.0, +3.466e-005
1080.0, +3.488e-005
1082.0, +3.510e-005
1084.0, +3.532e-005
1086.0, +3.553e-005
1088.0, +3.574e-005
1090.0, +3.596e-005
1092.0, +3.617e-005
1094.0, +3.638e-005
1096.0, +3.659e-005
1098.0, +3.680e-005
1100.0, +3.700e-005
1102.0, +3.721e-005
1104.0, +3.740e-005
1106.0, +3.759e-005
1108.0, +3.778e-005
1110.0, +3.796e-005
1112.0, +3.814e-005
1114.0, +3.832e-005
1116.0, +3.849e-005
1118.0, +3.866e-005
1120.0, +3.883e-005
1122.0, +3.899e-005
1124.0, +3.915e-005
1126.0, +3.930e-005
1128.0, +3.945e-005
1130.0, +3.960e-005
1132.0, +3.974e-005
1134.0, +3.988e-005
1136.0, +4.002e-005
1138.0, +4.015e-005
1140.0, +4.028e-005
1142.0, +4.040e-005
1144.0, +4.052e-005
1146.0, +4.063e-005
1148.0, +4.074e-005
1150.0, +4.085e-005
1152.0, +4.096e-005
1154.0, +4.106e-005
1156.0, +4.117e-005
1158.0, +4.127e-005
1160.0, +4.137e-005
1162.0, +4.147e-005
1164.0, +4.157e-005
1166.0, +4.166e-005
1168.0, +4.176e-005
1170.0, +4.185e-005
1172.0, +4.194e-005
1174.0, +4.204e-005
1176.0, +4.213e-005
1178.0, +4.222e-005
1180.0, +4.231e-005
1182.0, +4.240e-005
1184.0, +4.249e-005
1186.0, +4.258e-005
1188.0, +4.267e-005
1190.0, +4.277e-005
1192.0, +4.286e-005
1194.0, +4.296e-005
1196.0, +4.305e-005
1198.0, +4.315e-005
1200.0, +4.325e-005
1202.0, +4.336e-005
1204.0, +4.346e-005
1206.0, +4.357e-005
1208.0, +4.367e-005
1210.0, +4.378e-005
1212.0, +4.390e-005
1214.0, +4.401e-005
1216.0, +4.413e-005
1218.0, +4.425e-005
1220.0, +4.438e-005
1222.0, +4.451e-005
1224.0, +4.464e-005
1226.0, +4.478e-005
1228.0, +4.493e-005
1230.0, +4.508e-005
1232.0, +4.523e-005
1234.0, +4.539e-005
1236.0, +4.555e-005
1238.0, +4.572e-005
1240.0, +4.589e-005
1242.0, +4.606e-005
1244.0, +4.625e-005
1246.0, +4.644e-005
1248.0, +4.664e-005
1250.0, +4.685e-005
1252.0, +4.707e-005
1254.0, +4.729e-005
1256.0, +4.752e-005
1258.0, +4.777e-005
1260.0, +4.802e-005
1262.0, +4.829e-005
1264.0, +4.856e-005
1266.0, +4.885e-005
1268.0, +4.916e-005
1270.0, +4.948e-005
1272.0, +4.982e-005
1274.0, +5.018e-005
1276.0, +5.055e-005
1278.0, +5.095e-005
1280.0, +5.138e-005
1282.0, +5.183e-005
1284.0, +5.231e-005
1286.0, +5.282e-005
1288.0, +5.338e-005
1290.0, +5.398e-005
1292.0, +5.461e-005
1294.0, +5.529e-005
1296.0, +5.602e-005
1298.0, +5.681e-005
1300.0, +5.766e-005
1302.0, +5.856e-005
1304.0, +5.952e-005
1306.0, +6.056e-005
1308.0, +6.166e-005
1310.0, +6.284e-005
1312.0, +6.409e-005
1314.0, +6.541e-005
1316.0, +6.681e-005
1318.0, +6.828e-005
1320.0, +6.983e-005
1322.0, +7.144e-005
1324.0, +7.313e-005
1326.0, +7.490e-005
1328.0, +7.674e-005
1330.0, +7.865e-005
1332.0, +8.064e-005
1334.0, +8.268e-005
1336.0, +8.481e-005
1338.0, +8.699e-005
1340.0, +8.924e-005
1342.0, +9.155e-005
1344.0, +9.374e-005
1346.0, +9.561e-005
1348.0, +9.717e-005
1350.0, +9.840e-005
1352.0, +9.928e-005
1354.0, +9.982e-005
1356.0, +1.000e-004
1358.0, +1.000e-004
1360.0, +1.000e-004
1362.0, +1.000e-004
1364.0, +1.000e-004
1366.0, +1.000e-004
1368.0, +1.000e-004
1370.0, +1.000e-004
1372.0, +1.000e-004
1374.0, +1.000e-004
1376.0, +1.000e-004
1378.0, +1.000e-004
1380.0, +1.000e-004
1382.0, +1.000e-004
1384.0, +1.000e-004
1386.0, +1.000e-004
1388.0, +1.000e-004
1390.0, +1.000e-004
1392.0, +1.000e-004
1394.0, +1.000e-004
1396.0, +1.000e-004
1398.0, +1.000e-004
1400.0, +1.000e-004
1402.0, +1.000e-004
1404.0, +1.000e-004
1406.0, +1.000e-004
1408.0, +1.000e-004
1410.0, +1.000e-004
1412.0, +1.000e-004
1414.0, +1.000e-004
1416.0, +1.000e-004
1418.0, +1.000e-004
1420.0, +1.000e-004
1422.0, +1.000e-004
1424.0, +1.000e-004
1426.0, +1.000e-004
1428.0, +1.000e-004
1430.0, +1.000e-004
1432.0, +1.000e-004
1434.0, +1.000e-004
1436.0, +1.000e-004
1438.0, +1.000e-004
1440.0, +1.000e-004
1442.0, +1.000e-004
1444.0, +1.000e-004
1446.0, +1.000e-004
1448.0, +1.000e-004
1450.0, +1.000e-004
1452.0, +1.000e-004
1454.0, +1.000e-004
1456.0, +1.000e-004
1458.0, +1.000e-004
1460.0, +1.000e-004
1462.0, +1.000e-004
1464.0, +1.000e-004
1466.0, +1.000e-004
1468.0, +1.000e-004
1470.0, +1.000e-004
1472.0, +1.000e-004
1474.0, +1.000e-004
1476.0, +1.000e-004
1478.0, +1.000e-004
1480.0, +1.000e-004
1482.0, +1.000e-004
1484.0, +1.000e-004
1486.0, +1.000e-004
1488.0, +1.000e-004
1490.0, +1.000e-004
1492.0, +1.000e-004
1494.0, +1.000e-004
1496.0, +1.000e-004
1498.0, +1.000e-004
1500.0, +1.000e-004
*
Segment = 2
Negative
Number of Data Points = 1750
#
1498.0, +1.000e-004
1496.0, +1.000e-004
1494.0, +1.000e-004
1492.0, +1.000e-004
1490.0, +1.000e-004
1488.0, +1.000e-004
1486.0, +1.000e-004
1484.0, +1.000e-004
1482.0, +1.000e-004
1480.0, +1.000e-004
1478.0, +1.000e-004
1476.0, +1.000e-004
1474.0, +1.000e-004
1472.0, +1.000e-004
1470.0, +1.000e-004
1468.0, +1.000e-004
1466.0, +1.000e-004
1464.0, +1.000e-004
1462.0, +1.000e-004
1460.0, +1.000e-004
1458.0, +1.000e-004
1456.0, +1.000e-004
1454.0, +1.000e-004
1452.0, +1.000e-004
1450.0, +1.000e-004
1448.0, +1.000e-004
1446.0, +1.000e-004
1444.0, +1.000e-004
1442.0, +1.000e-004
1440.0, +1.000e-004
1438.0, +1.000e-004
1436.0, +1.000e-004
1434.0, +1.000e-004
1432.0, +1.000e-004
1430.0, +1.000e-004
1428.0, +1.000e-004
1426.0, +1.000e-004
1424.0, +1.000e-004
1422.0, +1.000e-004
1420.0, +1.000e-004
1418.0, +1.000e-004
1416.0, +1.000e-004
1414.0, +1.000e-004
1412.0, +1.000e-004
1410.0, +1.000e-004
1408.0, +1.000e-004
1406.0, +1.000e-004
1404.0, +1.000e-004
1402.0, +1.000e-004
1400.0, +1.000e-004
1398.0, +1.000e-004
1396.0, +1.000e-004
1394.0, +1.000e-004
1392.0, +1.000e-004
1390.0, +1.000e-004
1388.0, +1.000e-004
1386.0, +1.000e-004
1384.0, +1.000e-004
1382.0, +1.000e-004
1380.0, +1.000e-004
1378.0, +1.000e-004
1376.0, +1.000e-004
1374.0, +1.000e-004
1372.0, +1.000e-004
1370.0, +1.000e-004
1368.0, +1.000e-004
1366.0, +1.000e-004
1364.0, +1.000e-004
1362.0, +1.000e-004
1360.0, +9.991e-005
1358.0, +9.940e-005
1356.0, +9.848e-005
1354.0, +9.715e-005
1352.0, +9.541e-005
1350.0, +9.328e-005
1348.0, +9.077e-005
1346.0, +8.796e-005
1344.0, +8.521e-005
1342.0, +8.252e-005
1340.0, +7.988e-005
1338.0, +7.731e-005
1336.0, +7.480e-005
1334.0, +7.235e-005
1332.0, +6.996e-005
1330.0, +6.764e-005
1328.0, +6.539e-005
1326.0, +6.320e-005
1324.0, +6.108e-005
1322.0, +5.903e-005
1320.0, +5.706e-005
1318.0, +5.515e-005
1316.0, +5.332e-005
1314.0, +5.156e-005
1312.0, +4.986e-005
1310.0, +4.824e-005
1308.0, +4.669e-005
1306.0, +4.522e-005
1304.0, +4.382e-005
1302.0, +4.249e-005
1300.0, +4.122e-005
1298.0, +4.004e-005
1296.0, +3.893e-005
1294.0, +3.788e-005
1292.0, +3.690e-005
1290.0, +3.599e-005
1288.0, +3.514e-005
1286.0, +3.436e-005
1284.0, +3.363e-005
1282.0, +3.296e-005
1280.0, +3.234e-005
1278.0, +3.176e-005
1276.0, +3.123e-005
1274.0, +3.075e-005
1272.0, +3.031e-005
1270.0, +2.990e-005
1268.0, +2.952e-005
1266.0, +2.918e-005
1264.0, +2.886e-005
1262.0, +2.857e-005
1260.0, +2.829e-005
1258.0, +2.805e-005
1256.0, +2.781e-005
1254.0, +2.760e-005
1252.0, +2.740e-005
1250.0, +2.721e-005
1248.0, +2.703e-005
1246.0, +2.687e-005
1244.0, +2.671e-005
1242.0, +2.657e-005
1240.0, +2.643e-005
1238.0, +2.630e-005
1236.0, +2.617e-005
1234.0, +2.605e-005
1232.0, +2.594e-005
1230.0, +2.583e-005
1228.0, +2.573e-005
1226.0, +2.563e-005
1224.0, +2.553e-005
1222.0, +2.544e-005
1220.0, +2.536e-005
1218.0, +2.527e-005
1216.0, +2.519e-005
1214.0, +2.512e-005
1212.0, +2.504e-005
1210.0, +2.496e-005
1208.0, +2.489e-005
1206.0, +2.482e-005
1204.0, +2.476e-005
1202.0, +2.469e-005
1200.0, +2.462e-005
1198.0, +2.456e-005
1196.0, +2.450e-005
1194.0, +2.444e-005
1192.0, +2.437e-005
1190.0, +2.431e-005
1188.0, +2.425e-005
1186.0, +2.419e-005
1184.0, +2.413e-005
1182.0, +2.407e-005
1180.0, +2.401e-005
1178.0, +2.395e-005
1176.0, +2.390e-005
1174.0, +2.384e-005
1172.0, +2.377e-005
1170.0, +2.372e-005
1168.0, +2.366e-005
1166.0, +2.361e-005
1164.0, +2.355e-005
1162.0, +2.349e-005
1160.0, +2.344e-005
1158.0, +2.338e-005
1156.0, +2.333e-005
1154.0, +2.327e-005
1152.0, +2.322e-005
1150.0, +2.316e-005
1148.0, +2.310e-005
1146.0, +2.305e-005
1144.0, +2.299e-005
1142.0, +2.294e-005
1140.0, +2.288e-005
1138.0, +2.283e-005
1136.0, +2.277e-005
1134.0, +2.272e-005
1132.0, +2.267e-005
1130.0, +2.262e-005
1128.0, +2.256e-005
1126.0, +2.251e-005
1124.0, +2.246e-005
1122.0, +2.241e-005
1120.0, +2.236e-005
1118.0, +2.231e-005
1116.0, +2.226e-005
1114.0, +2.220e-005
1112.0, +2.215e-005
1110.0, +2.210e-005
1108.0, +2.205e-005
1106.0, +2.200e-005
1104.0, +2.195e-005
1102.0, +2.190e-005
1100.0, +2.185e-005
1098.0, +2.179e-005
1096.0, +2.174e-005
1094.0, +2.169e-005
1092.0, +2.163e-005
1090.0, +2.157e-005
1088.0, +2.151e-005
1086.0, +2.146e-005
1084.0, +2.140e-005
1082.0, +2.134e-005
1080.0, +2.128e-005
1078.0, +2.122e-005
1076.0, +2.116e-005
1074.0, +2.109e-005
1072.0, +2.103e-005
1070.0, +2.096e-005
1068.0, +2.088e-005
1066.0, +2.081e-005
1064.0, +2.074e-005
1062.0, +2.066e-005
1060.0, +2.058e-005
1058.0, +2.050e-005
1056.0, +2.041e-005
1054.0, +2.033e-005
1052.0, +2.024e-005
1050.0, +2.015e-005
1048.0, +2.006e-005
1046.0, +1.997e-005
1044.0, +1.987e-005
1042.0, +1.977e-005
1040.0, +1.967e-005
1038.0, +1.956e-005
1036.0, +1.945e-005
1034.0, +1.934e-005
1032.0, +1.922e-005
1030.0, +1.909e-005
1028.0, +1.896e-005
1026.0, +1.884e-005
1024.0, +1.870e-005
1022.0, +1.857e-005
1020.0, +1.843e-005
1018.0, +1.828e-005
1016.0, +1.813e-005
1014.0, +1.797e-005
1012.0, +1.780e-005
1010.0, +1.763e-005
1008.0, +1.745e-005
1006.0, +1.726e-005
1004.0, +1.707e-005
1002.0, +1.686e-005
1000.0, +1.666e-005
998.0, +1.644e-005
996.0, +1.622e-005
994.0, +1.600e-005
992.0, +1.576e-005
990.0, +1.553e-005
988.0, +1.530e-005
986.0, +1.506e-005
984.0, +1.482e-005
982.0, +1.457e-005
980.0, +1.433e-005
978.0, +1.409e-005
976.0, +1.384e-005
974.0, +1.359e-005
972.0, +1.335e-005
970.0, +1.311e-005
968.0, +1.287e-005
966.0, +1.263e-005
964.0, +1.240e-005
962.0, +1.217e-005
960.0, +1.194e-005
958.0, +1.172e-005
956.0, +1.150e-005
954.0, +1.129e-005
952.0, +1.108e-005
950.0, +1.087e-005
948.0, +1.067e-005
946.0, +1.046e-005
944.0, +1.027e-005
942.0, +1.007e-005
940.0, +9.882e-006
938.0, +9.692e-006
936.0, +9.507e-006
934.0, +9.325e-006
932.0, +9.148e-006
930.0, +8.973e-006
928.0, +8.800e-006
926.0, +8.631e-006
924.0, +8.464e-006
922.0, +8.300e-006
920.0, +8.134e-006
918.0, +7.970e-006
916.0, +7.809e-006
914.0, +7.648e-006
912.0, +7.486e-006
910.0, +7.326e-006
908.0, +7.173e-006
906.0, +7.023e-006
904.0, +6.869e-006
902.0, +6.713e-006
900.0, +6.564e-006
898.0, +6.419e-006
896.0, +6.274e-006
894.0, +6.122e-006
892.0, +5.977e-006
890.0, +5.835e-006
888.0, +5.696e-006
886.0, +5.559e-006
884.0, +5.420e-006
882.0, +5.285e-006
880.0, +5.159e-006
878.0, +5.027e-006
876.0, +4.899e-006
874.0, +4.779e-006
872.0, +4.655e-006
870.0, +4.536e-006
868.0, +4.420e-006
866.0, +4.306e-006
864.0, +4.195e-006
862.0, +4.087e-006
860.0, +3.976e-006
858.0, +3.874e-006
856.0, +3.772e-006
854.0, +3.678e-006
852.0, +3.579e-006
850.0, +3.489e-006
848.0, +3.400e-006
846.0, +3.316e-006
844.0, +3.231e-006
842.0, +3.148e-006
840.0, +3.068e-006
838.0, +2.994e-006
836.0, +2.917e-006
834.0, +2.847e-006
832.0, +2.773e-006
830.0, +2.702e-006
828.0, +2.642e-006
826.0, +2.582e-006
824.0, +2.518e-006
822.0, +2.461e-006
820.0, +2.404e-006
818.0, +2.350e-006
816.0, +2.299e-006
814.0, +2.245e-006
812.0, +2.193e-006
810.0, +2.148e-006
808.0, +2.100e-006
806.0, +2.051e-006
804.0, +2.012e-006
802.0, +1.971e-006
800.0, +1.930e-006
798.0, +1.886e-006
796.0, +1.844e-006
794.0, +1.808e-006
792.0, +1.777e-006
790.0, +1.742e-006
788.0, +1.702e-006
786.0, +1.666e-006
784.0, +1.635e-006
782.0, +1.605e-006
780.0, +1.577e-006
778.0, +1.545e-006
776.0, +1.512e-006
774.0, +1.485e-006
772.0, +1.457e-006
770.0, +1.432e-006
768.0, +1.404e-006
766.0, +1.376e-006
764.0, +1.350e-006
762.0, +1.327e-006
760.0, +1.304e-006
758.0, +1.282e-006
756.0, +1.255e-006
754.0, +1.234e-006
752.0, +1.207e-006
750.0, +1.185e-006
748.0, +1.164e-006
746.0, +1.141e-006
744.0, +1.122e-006
742.0, +1.103e-006
740.0, +1.078e-006
738.0, +1.056e-006
736.0, +1.035e-006
734.0, +1.011e-006
732.0, +9.901e-007
730.0, +9.692e-007
728.0, +9.522e-007
726.0, +9.378e-007
724.0, +9.247e-007
722.0, +9.107e-007
720.0, +8.959e-007
718.0, +8.807e-007
716.0, +8.615e-007
714.0, +8.410e-007
712.0, +8.249e-007
710.0, +8.044e-007
708.0, +7.834e-007
706.0, +7.664e-007
704.0, +7.529e-007
702.0, +7.398e-007
700.0, +7.263e-007
698.0, +7.128e-007
696.0, +7.045e-007
694.0, +6.910e-007
692.0, +6.749e-007
690.0, +6.548e-007
688.0, +6.383e-007
686.0, +6.234e-007
684.0, +6.082e-007
682.0, +5.890e-007
680.0, +5.750e-007
678.0, +5.628e-007
676.0, +5.550e-007
674.0, +5.471e-007
672.0, +5.349e-007
670.0, +5.223e-007
668.0, +5.136e-007
666.0, +5.036e-007
664.0, +4.905e-007
662.0, +4.726e-007
660.0, +4.530e-007
658.0, +4.377e-007
656.0, +4.238e-007
654.0, +4.085e-007
652.0, +3.924e-007
650.0, +3.780e-007
648.0, +3.680e-007
646.0, +3.606e-007
644.0, +3.531e-007
642.0, +3.427e-007
640.0, +3.305e-007
638.0, +3.213e-007
636.0, +3.135e-007
634.0, +3.030e-007
632.0, +2.899e-007
630.0, +2.707e-007
628.0, +2.537e-007
626.0, +2.394e-007
624.0, +2.254e-007
622.0, +2.119e-007
620.0, +1.958e-007
618.0, +1.818e-007
616.0, +1.735e-007
614.0, +1.661e-007
612.0, +1.591e-007
610.0, +1.517e-007
608.0, +1.395e-007
606.0, +1.312e-007
604.0, +1.234e-007
602.0, +1.164e-007
600.0, +1.064e-007
598.0, +8.764e-008
596.0, +6.715e-008
594.0, +5.189e-008
592.0, +3.794e-008
590.0, +2.399e-008
588.0, +1.004e-008
586.0, -1.734e-009
584.0, -9.145e-009
582.0, -1.568e-008
580.0, -2.266e-008
578.0, -2.964e-008
576.0, -3.705e-008
574.0, -4.664e-008
572.0, -5.885e-008
570.0, -6.756e-008
568.0, -7.498e-008
566.0, -8.762e-008
564.0, -1.011e-007
562.0, -1.142e-007
560.0, -1.286e-007
558.0, -1.426e-007
556.0, -1.561e-007
554.0, -1.700e-007
552.0, -1.787e-007
550.0, -1.905e-007
548.0, -2.036e-007
546.0, -2.145e-007
544.0, -2.223e-007
542.0, -2.297e-007
540.0, -2.376e-007
538.0, -2.467e-007
536.0, -2.542e-007
534.0, -2.624e-007
532.0, -2.694e-007
530.0, -2.799e-007
528.0, -2.925e-007
526.0, -3.056e-007
524.0, -3.169e-007
522.0, -3.261e-007
520.0, -3.352e-007
518.0, -3.488e-007
516.0, -3.597e-007
514.0, -3.710e-007
512.0, -3.845e-007
510.0, -3.985e-007
508.0, -4.120e-007
506.0, -4.237e-007
504.0, -4.312e-007
502.0, -4.425e-007
500.0, -4.530e-007
498.0, -4.599e-007
496.0, -4.669e-007
494.0, -4.782e-007
492.0, -4.896e-007
490.0, -5.040e-007
488.0, -5.153e-007
486.0, -5.297e-007
484.0, -5.441e-007
482.0, -5.580e-007
480.0, -5.681e-007
478.0, -5.824e-007
476.0, -5.938e-007
474.0, -6.055e-007
472.0, -6.125e-007
470.0, -6.195e-007
468.0, -6.269e-007
466.0, -6.339e-007
464.0, -6.387e-007
462.0, -6.470e-007
460.0, -6.539e-007
458.0, -6.609e-007
456.0, -6.692e-007
454.0, -6.823e-007
452.0, -6.962e-007
450.0, -7.080e-007
448.0, -7.163e-007
446.0, -7.237e-007
444.0, -7.315e-007
442.0, -7.424e-007
440.0, -7.546e-007
438.0, -7.686e-007
436.0, -7.821e-007
434.0, -7.956e-007
432.0, -8.091e-007
430.0, -8.235e-007
428.0, -8.344e-007
426.0, -8.423e-007
424.0, -8.493e-007
422.0, -8.571e-007
420.0, -8.680e-007
418.0, -8.806e-007
416.0, -8.933e-007
414.0, -9.120e-007
412.0, -9.273e-007
410.0, -9.412e-007
408.0, -9.543e-007
406.0, -9.674e-007
404.0, -9.800e-007
402.0, -9.931e-007
400.0, -1.000e-006
398.0, -1.007e-006
396.0, -1.014e-006
394.0, -1.023e-006
392.0, -1.032e-006
390.0, -1.042e-006
388.0, -1.049e-006
386.0, -1.058e-006
384.0, -1.071e-006
382.0, -1.085e-006
380.0, -1.097e-006
378.0, -1.109e-006
376.0, -1.122e-006
374.0, -1.136e-006
372.0, -1.149e-006
370.0, -1.162e-006
368.0, -1.175e-006
366.0, -1.189e-006
364.0, -1.200e-006
362.0, -1.208e-006
360.0, -1.217e-006
358.0, -1.229e-006
356.0, -1.238e-006
354.0, -1.246e-006
352.0, -1.256e-006
350.0, -1.270e-006
348.0, -1.288e-006
346.0, -1.305e-006
344.0, -1.321e-006
342.0, -1.334e-006
340.0, -1.348e-006
338.0, -1.363e-006
336.0, -1.375e-006
334.0, -1.385e-006
332.0, -1.393e-006
330.0, -1.400e-006
328.0, -1.407e-006
326.0, -1.417e-006
324.0, -1.426e-006
322.0, -1.434e-006
320.0, -1.441e-006
318.0, -1.453e-006
316.0, -1.465e-006
314.0, -1.478e-006
312.0, -1.490e-006
310.0, -1.501e-006
308.0, -1.512e-006
306.0, -1.526e-006
304.0, -1.536e-006
302.0, -1.551e-006
300.0, -1.565e-006
298.0, -1.579e-006
296.0, -1.590e-006
294.0, -1.599e-006
292.0, -1.607e-006
290.0, -1.618e-006
288.0, -1.624e-006
286.0, -1.632e-006
284.0, -1.639e-006
282.0, -1.648e-006
280.0, -1.661e-006
278.0, -1.677e-006
276.0, -1.690e-006
274.0, -1.705e-006
272.0, -1.719e-006
270.0, -1.733e-006
268.0, -1.747e-006
266.0, -1.759e-006
264.0, -1.770e-006
262.0, -1.781e-006
260.0, -1.788e-006
258.0, -1.795e-006
256.0, -1.803e-006
254.0, -1.814e-006
252.0, -1.824e-006
250.0, -1.831e-006
248.0, -1.840e-006
246.0, -1.853e-006
244.0, -1.867e-006
242.0, -1.880e-006
240.0, -1.890e-006
238.0, -1.903e-006
236.0, -1.917e-006
234.0, -1.933e-006
232.0, -1.947e-006
230.0, -1.961e-006
228.0, -1.975e-006
226.0, -1.986e-006
224.0, -1.995e-006
222.0, -2.009e-006
220.0, -2.020e-006
218.0, -2.028e-006
216.0, -2.039e-006
214.0, -2.056e-006
212.0, -2.076e-006
210.0, -2.096e-006
208.0, -2.110e-006
206.0, -2.126e-006
204.0, -2.145e-006
202.0, -2.161e-006
200.0, -2.172e-006
198.0, -2.180e-006
196.0, -2.188e-006
194.0, -2.201e-006
192.0, -2.213e-006
190.0, -2.225e-006
188.0, -2.238e-006
186.0, -2.253e-006
184.0, -2.269e-006
182.0, -2.288e-006
180.0, -2.307e-006
178.0, -2.327e-006
176.0, -2.345e-006
174.0, -2.360e-006
172.0, -2.375e-006
170.0, -2.393e-006
168.0, -2.407e-006
166.0, -2.424e-006
164.0, -2.443e-006
162.0, -2.463e-006
160.0, -2.483e-006
158.0, -2.506e-006
156.0, -2.528e-006
154.0, -2.549e-006
152.0, -2.563e-006
150.0, -2.578e-006
148.0, -2.594e-006
146.0, -2.611e-006
144.0, -2.627e-006
142.0, -2.647e-006
140.0, -2.668e-006
138.0, -2.693e-006
136.0, -2.715e-006
134.0, -2.736e-006
132.0, -2.756e-006
130.0, -2.776e-006
128.0, -2.791e-006
126.0, -2.815e-006
124.0, -2.838e-006
122.0, -2.859e-006
120.0, -2.881e-006
118.0, -2.907e-006
116.0, -2.929e-006
114.0, -2.952e-006
112.0, -2.971e-006
110.0, -2.990e-006
108.0, -3.011e-006
106.0, -3.031e-006
104.0, -3.047e-006
102.0, -3.074e-006
100.0, -3.100e-006
98.0, -3.121e-006
96.0, -3.142e-006
94.0, -3.162e-006
92.0, -3.189e-006
90.0, -3.219e-006
88.0, -3.240e-006
86.0, -3.265e-006
84.0, -3.293e-006
82.0, -3.316e-006
80.0, -3.339e-006
78.0, -3.362e-006
76.0, -3.384e-006
74.0, -3.404e-006
72.0, -3.426e-006
70.0, -3.448e-006
68.0, -3.475e-006
66.0, -3.501e-006
64.0, -3.524e-006
62.0, -3.547e-006
60.0, -3.571e-006
58.0, -3.594e-006
56.0, -3.621e-006
54.0, -3.643e-006
52.0, -3.670e-006
50.0, -3.695e-006
48.0, -3.716e-006
46.0, -3.740e-006
44.0, -3.760e-006
42.0, -3.780e-006
40.0, -3.801e-006
38.0, -3.817e-006
36.0, -3.836e-006
34.0, -3.863e-006
32.0, -3.885e-006
30.0, -3.906e-006
28.0, -3.925e-006
26.0, -3.946e-006
24.0, -3.971e-006
22.0, -3.995e-006
20.0, -4.017e-006
18.0, -4.037e-006
16.0, -4.061e-006
14.0, -4.085e-006
12.0, -4.106e-006
10.0, -4.122e-006
8.0, -4.140e-006
6.0, -4.167e-006
4.0, -4.187e-006
2.0, -4.206e-006
0.0, -4.225e-006
-2.0, -4.246e-006
-4.0, -4.268e-006
-6.0, -4.290e-006
-8.0, -4.299e-006
-10.0, -4.313e-006
-12.0, -4.326e-006
-14.0, -4.340e-006
-16.0, -4.354e-006
-18.0, -4.367e-006
-20.0, -4.380e-006
-22.0, -4.397e-006
-24.0, -4.417e-006
-26.0, -4.438e-006
-28.0, -4.454e-006
-30.0, -4.471e-006
-32.0, -4.491e-006
-34.0, -4.507e-006
-36.0, -4.518e-006
-38.0, -4.526e-006
-40.0, -4.534e-006
-42.0, -4.547e-006
-44.0, -4.558e-006
-46.0, -4.565e-006
-48.0, -4.577e-006
-50.0, -4.591e-006
-52.0, -4.610e-006
-54.0, -4.629e-006
-56.0, -4.644e-006
-58.0, -4.659e-006
-60.0, -4.677e-006
-62.0, -4.693e-006
-64.0, -4.707e-006
-66.0, -4.716e-006
-68.0, -4.723e-006
-70.0, -4.735e-006
-72.0, -4.748e-006
-74.0, -4.757e-006
-76.0, -4.769e-006
-78.0, -4.783e-006
-80.0, -4.800e-006
-82.0, -4.821e-006
-84.0, -4.837e-006
-86.0, -4.854e-006
-88.0, -4.874e-006
-90.0, -4.891e-006
-92.0, -4.905e-006
-94.0, -4.919e-006
-96.0, -4.933e-006
-98.0, -4.951e-006
-100.0, -4.970e-006
-102.0, -4.988e-006
-104.0, -5.008e-006
-106.0, -5.035e-006
-108.0, -5.059e-006
-110.0, -5.083e-006
-112.0, -5.106e-006
-114.0, -5.133e-006
-116.0, -5.164e-006
-118.0, -5.193e-006
-120.0, -5.222e-006
-122.0, -5.250e-006
-124.0, -5.282e-006
-126.0, -5.315e-006
-128.0, -5.349e-006
-130.0, -5.384e-006
-132.0, -5.419e-006
-134.0, -5.453e-006
-136.0, -5.495e-006
-138.0, -5.538e-006
-140.0, -5.580e-006
-142.0, -5.622e-006
-144.0, -5.664e-006
-146.0, -5.713e-006
-148.0, -5.762e-006
-150.0, -5.811e-006
-152.0, -5.866e-006
-154.0, -5.922e-006
-156.0, -5.974e-006
-158.0, -6.029e-006
-160.0, -6.086e-006
-162.0, -6.141e-006
-164.0, -6.202e-006
-166.0, -6.258e-006
-168.0, -6.315e-006
-170.0, -6.382e-006
-172.0, -6.445e-006
-174.0, -6.508e-006
-176.0, -6.578e-006
-178.0, -6.647e-006
-180.0, -6.714e-006
-182.0, -6.784e-006
-184.0, -6.854e-006
-186.0, -6.924e-006
-188.0, -7.000e-006
-190.0, -7.070e-006
-192.0, -7.136e-006
-194.0, -7.208e-006
-196.0, -7.278e-006
-198.0, -7.344e-006
-200.0, -7.414e-006
-202.0, -7.479e-006
-204.0, -7.547e-006
-206.0, -7.616e-006
-208.0, -7.679e-006
-210.0, -7.748e-006
-212.0, -7.814e-006
-214.0, -7.876e-006
-216.0, -7.938e-006
-218.0, -8.000e-006
-220.0, -8.062e-006
-222.0, -8.120e-006
-224.0, -8.174e-006
-226.0, -8.230e-006
-228.0, -8.285e-006
-230.0, -8.335e-006
-232.0, -8.381e-006
-234.0, -8.423e-006
-236.0, -8.469e-006
-238.0, -8.514e-006
-240.0, -8.550e-006
-242.0, -8.585e-006
-244.0, -8.622e-006
-246.0, -8.660e-006
-248.0, -8.695e-006
-250.0, -8.724e-006
-252.0, -8.751e-006
-254.0, -8.779e-006
-256.0, -8.800e-006
-258.0, -8.820e-006
-260.0, -8.835e-006
-262.0, -8.848e-006
-264.0, -8.861e-006
-266.0, -8.868e-006
-268.0, -8.875e-006
-270.0, -8.882e-006
-272.0, -8.886e-006
-274.0, -8.888e-006
-276.0, -8.889e-006
-278.0, -8.890e-006
-280.0, -8.890e-006
-282.0, -8.890e-006
-284.0, -8.888e-006
-286.0, -8.885e-006
-288.0, -8.878e-006
-290.0, -8.871e-006
-292.0, -8.864e-006
-294.0, -8.857e-006
-296.0, -8.849e-006
-298.0, -8.840e-006
-300.0, -8.830e-006
-302.0, -8.823e-006
-304.0, -8.813e-006
-306.0, -8.799e-006
-308.0, -8.779e-006
-310.0, -8.759e-006
-312.0, -8.741e-006
-314.0, -8.720e-006
-316.0, -8.699e-006
-318.0, -8.680e-006
-320.0, -8.663e-006
-322.0, -8.649e-006
-324.0, -8.629e-006
-326.0, -8.609e-006
-328.0, -8.592e-006
-330.0, -8.571e-006
-332.0, -8.550e-006
-334.0, -8.528e-006
-336.0, -8.507e-006
-338.0, -8.492e-006
-340.0, -8.476e-006
-342.0, -8.457e-006
-344.0, -8.443e-006
-346.0, -8.430e-006
-348.0, -8.416e-006
-350.0, -8.399e-006
-352.0, -8.378e-006
-354.0, -8.359e-006
-356.0, -8.341e-006
-358.0, -8.320e-006
-360.0, -8.299e-006
-362.0, -8.282e-006
-364.0, -8.269e-006
-366.0, -8.255e-006
-368.0, -8.238e-006
-370.0, -8.221e-006
-372.0, -8.207e-006
-374.0, -8.191e-006
-376.0, -8.170e-006
-378.0, -8.152e-006
-380.0, -8.137e-006
-382.0, -8.122e-006
-384.0, -8.109e-006
-386.0, -8.095e-006
-388.0, -8.083e-006
-390.0, -8.075e-006
-392.0, -8.065e-006
-394.0, -8.053e-006
-396.0, -8.044e-006
-398.0, -8.036e-006
-400.0, -8.025e-006
-402.0, -8.014e-006
-404.0, -8.006e-006
-406.0, -7.994e-006
-408.0, -7.981e-006
-410.0, -7.967e-006
-412.0, -7.954e-006
-414.0, -7.942e-006
-416.0, -7.930e-006
-418.0, -7.911e-006
-420.0, -7.898e-006
-422.0, -7.888e-006
-424.0, -7.881e-006
-426.0, -7.874e-006
-428.0, -7.867e-006
-430.0, -7.860e-006
-432.0, -7.853e-006
-434.0, -7.846e-006
-436.0, -7.839e-006
-438.0, -7.830e-006
-440.0, -7.821e-006
-442.0, -7.809e-006
-444.0, -7.797e-006
-446.0, -7.790e-006
-448.0, -7.783e-006
-450.0, -7.774e-006
-452.0, -7.765e-006
-454.0, -7.753e-006
-456.0, -7.746e-006
-458.0, -7.739e-006
-460.0, -7.731e-006
-462.0, -7.723e-006
-464.0, -7.716e-006
-466.0, -7.710e-006
-468.0, -7.704e-006
-470.0, -7.697e-006
-472.0, -7.690e-006
-474.0, -7.684e-006
-476.0, -7.679e-006
-478.0, -7.674e-006
-480.0, -7.670e-006
-482.0, -7.669e-006
-484.0, -7.669e-006
-486.0, -7.667e-006
-488.0, -7.666e-006
-490.0, -7.666e-006
-492.0, -7.663e-006
-494.0, -7.659e-006
-496.0, -7.652e-006
-498.0, -7.648e-006
-500.0, -7.642e-006
-502.0, -7.637e-006
-504.0, -7.630e-006
-506.0, -7.626e-006
-508.0, -7.623e-006
-510.0, -7.623e-006
-512.0, -7.621e-006
-514.0, -7.621e-006
-516.0, -7.620e-006
-518.0, -7.620e-006
-520.0, -7.618e-006
-522.0, -7.618e-006
-524.0, -7.616e-006
-526.0, -7.615e-006
-528.0, -7.614e-006
-530.0, -7.614e-006
-532.0, -7.612e-006
-534.0, -7.610e-006
-536.0, -7.607e-006
-538.0, -7.605e-006
-540.0, -7.601e-006
-542.0, -7.597e-006
-544.0, -7.591e-006
-546.0, -7.586e-006
-548.0, -7.583e-006
-550.0, -7.579e-006
-552.0, -7.573e-006
-554.0, -7.571e-006
-556.0, -7.568e-006
-558.0, -7.567e-006
-560.0, -7.566e-006
-562.0, -7.566e-006
-564.0, -7.566e-006
-566.0, -7.565e-006
-568.0, -7.564e-006
-570.0, -7.564e-006
-572.0, -7.561e-006
-574.0, -7.560e-006
-576.0, -7.558e-006
-578.0, -7.557e-006
-580.0, -7.556e-006
-582.0, -7.555e-006
-584.0, -7.554e-006
-586.0, -7.555e-006
-588.0, -7.555e-006
-590.0, -7.555e-006
-592.0, -7.556e-006
-594.0, -7.558e-006
-596.0, -7.558e-006
-598.0, -7.558e-006
-600.0, -7.559e-006
-602.0, -7.561e-006
-604.0, -7.562e-006
-606.0, -7.563e-006
-608.0, -7.562e-006
-610.0, -7.567e-006
-612.0, -7.569e-006
-614.0, -7.571e-006
-616.0, -7.575e-006
-618.0, -7.581e-006
-620.0, -7.586e-006
-622.0, -7.591e-006
-624.0, -7.595e-006
-626.0, -7.599e-006
-628.0, -7.605e-006
-630.0, -7.608e-006
-632.0, -7.609e-006
-634.0, -7.612e-006
-636.0, -7.615e-006
-638.0, -7.616e-006
-640.0, -7.618e-006
-642.0, -7.620e-006
-644.0, -7.620e-006
-646.0, -7.620e-006
-648.0, -7.620e-006
-650.0, -7.620e-006
-652.0, -7.621e-006
-654.0, -7.621e-006
-656.0, -7.625e-006
-658.0, -7.630e-006
-660.0, -7.633e-006
-662.0, -7.639e-006
-664.0, -7.646e-006
-666.0, -7.652e-006
-668.0, -7.659e-006
-670.0, -7.663e-006
-672.0, -7.664e-006
-674.0, -7.668e-006
-676.0, -7.669e-006
-678.0, -7.669e-006
-680.0, -7.669e-006
-682.0, -7.670e-006
-684.0, -7.674e-006
-686.0, -7.678e-006
-688.0, -7.683e-006
-690.0, -7.690e-006
-692.0, -7.697e-006
-694.0, -7.704e-006
-696.0, -7.711e-006
-698.0, -7.721e-006
-700.0, -7.731e-006
-702.0, -7.739e-006
-704.0, -7.746e-006
-706.0, -7.757e-006
-708.0, -7.768e-006
-710.0, -7.781e-006
-712.0, -7.788e-006
-714.0, -7.796e-006
-716.0, -7.806e-006
-718.0, -7.819e-006
-720.0, -7.829e-006
-722.0, -7.838e-006
-724.0, -7.846e-006
-726.0, -7.853e-006
-728.0, -7.861e-006
-730.0, -7.870e-006
-732.0, -7.877e-006
-734.0, -7.884e-006
-736.0, -7.892e-006
-738.0, -7.905e-006
-740.0, -7.919e-006
-742.0, -7.935e-006
-744.0, -7.950e-006
-746.0, -7.965e-006
-748.0, -7.979e-006
-750.0, -7.995e-006
-752.0, -8.009e-006
-754.0, -8.023e-006
-756.0, -8.032e-006
-758.0, -8.040e-006
-760.0, -8.051e-006
-762.0, -8.065e-006
-764.0, -8.076e-006
-766.0, -8.090e-006
-768.0, -8.103e-006
-770.0, -8.118e-006
-772.0, -8.136e-006
-774.0, -8.153e-006
-776.0, -8.168e-006
-778.0, -8.189e-006
-780.0, -8.204e-006
-782.0, -8.219e-006
-784.0, -8.233e-006
-786.0, -8.250e-006
-788.0, -8.264e-006
-790.0, -8.278e-006
-792.0, -8.292e-006
-794.0, -8.312e-006
-796.0, -8.333e-006
-798.0, -8.353e-006
-800.0, -8.369e-006
-802.0, -8.389e-006
-804.0, -8.408e-006
-806.0, -8.422e-006
-808.0, -8.431e-006
-810.0, -8.445e-006
-812.0, -8.459e-006
-814.0, -8.479e-006
-816.0, -8.494e-006
-818.0, -8.510e-006
-820.0, -8.531e-006
-822.0, -8.551e-006
-824.0, -8.572e-006
-826.0, -8.592e-006
-828.0, -8.606e-006
-830.0, -8.619e-006
-832.0, -8.631e-006
-834.0, -8.645e-006
-836.0, -8.659e-006
-838.0, -8.667e-006
-840.0, -8.675e-006
-842.0, -8.690e-006
-844.0, -8.705e-006
-846.0, -8.725e-006
-848.0, -8.739e-006
-850.0, -8.753e-006
-852.0, -8.767e-006
-854.0, -8.779e-006
-856.0, -8.791e-006
-858.0, -8.803e-006
-860.0, -8.810e-006
-862.0, -8.818e-006
-864.0, -8.825e-006
-866.0, -8.832e-006
-868.0, -8.839e-006
-870.0, -8.844e-006
-872.0, -8.851e-006
-874.0, -8.857e-006
-876.0, -8.864e-006
-878.0, -8.872e-006
-880.0, -8.880e-006
-882.0, -8.891e-006
-884.0, -8.900e-006
-886.0, -8.907e-006
-888.0, -8.914e-006
-890.0, -8.926e-006
-892.0, -8.937e-006
-894.0, -8.949e-006
-896.0, -8.958e-006
-898.0, -8.967e-006
-900.0, -8.974e-006
-902.0, -8.981e-006
-904.0, -8.983e-006
-906.0, -8.990e-006
-908.0, -8.993e-006
-910.0, -8.995e-006
-912.0, -9.000e-006
-914.0, -9.007e-006
-916.0, -9.014e-006
-918.0, -9.020e-006
-920.0, -9.024e-006
-922.0, -9.028e-006
-924.0, -9.033e-006
-926.0, -9.035e-006
-928.0, -9.035e-006
-930.0, -9.035e-006
-932.0, -9.036e-006
-934.0, -9.036e-006
-936.0, -9.036e-006
-938.0, -9.036e-006
-940.0, -9.036e-006
-942.0, -9.036e-006
-944.0, -9.036e-006
-946.0, -9.037e-006
-948.0, -9.037e-006
-950.0, -9.037e-006
-952.0, -9.037e-006
-954.0, -9.038e-006
-956.0, -9.038e-006
-958.0, -9.039e-006
-960.0, -9.041e-006
-962.0, -9.045e-006
-964.0, -9.048e-006
-966.0, -9.053e-006
-968.0, -9.058e-006
-970.0, -9.063e-006
-972.0, -9.069e-006
-974.0, -9.072e-006
-976.0, -9.075e-006
-978.0, -9.079e-006
-980.0, -9.080e-006
-982.0, -9.081e-006
-984.0, -9.082e-006
-986.0, -9.083e-006
-988.0, -9.083e-006
-990.0, -9.083e-006
-992.0, -9.083e-006
-994.0, -9.084e-006
-996.0, -9.084e-006
-998.0, -9.084e-006
-1000.0, -9.084e-006
-1002.0, -9.084e-006
-1004.0, -9.084e-006
-1006.0, -9.084e-006
-1008.0, -9.084e-006
-1010.0, -9.084e-006
-1012.0, -9.084e-006
-1014.0, -9.083e-006
-1016.0, -9.081e-006
-1018.0, -9.081e-006
-1020.0, -9.080e-006
-1022.0, -9.078e-006
-1024.0, -9.075e-006
-1026.0, -9.075e-006
-1028.0, -9.073e-006
-1030.0, -9.071e-006
-1032.0, -9.065e-006
-1034.0, -9.062e-006
-1036.0, -9.058e-006
-1038.0, -9.053e-006
-1040.0, -9.048e-006
-1042.0, -9.043e-006
-1044.0, -9.041e-006
-1046.0, -9.040e-006
-1048.0, -9.037e-006
-1050.0, -9.037e-006
-1052.0, -9.037e-006
-1054.0, -9.037e-006
-1056.0, -9.037e-006
-1058.0, -9.036e-006
-1060.0, -9.036e-006
-1062.0, -9.036e-006
-1064.0, -9.036e-006
-1066.0, -9.036e-006
-1068.0, -9.036e-006
-1070.0, -9.036e-006
-1072.0, -9.036e-006
-1074.0, -9.035e-006
-1076.0, -9.034e-006
-1078.0, -9.034e-006
-1080.0, -9.033e-006
-1082.0, -9.032e-006
-1084.0, -9.030e-006
-1086.0, -9.028e-006
-1088.0, -9.028e-006
-1090.0, -9.027e-006
-1092.0, -9.023e-006
-1094.0, -9.021e-006
-1096.0, -9.020e-006
-1098.0, -9.021e-006
-1100.0, -9.018e-006
-1102.0, -9.014e-006
-1104.0, -9.012e-006
-1106.0, -9.013e-006
-1108.0, -9.013e-006
-1110.0, -9.011e-006
-1112.0, -9.008e-006
-1114.0, -9.010e-006
-1116.0, -9.011e-006
-1118.0, -9.011e-006
-1120.0, -9.013e-006
-1122.0, -9.013e-006
-1124.0, -9.016e-006
-1126.0, -9.017e-006
-1128.0, -9.019e-006
-1130.0, -9.024e-006
-1132.0, -9.024e-006
-1134.0, -9.026e-006
-1136.0, -9.028e-006
-1138.0, -9.030e-006
-1140.0, -9.032e-006
-1142.0, -9.032e-006
-1144.0, -9.033e-006
-1146.0, -9.034e-006
-1148.0, -9.035e-006
-1150.0, -9.036e-006
-1152.0, -9.036e-006
-1154.0, -9.036e-006
-1156.0, -9.037e-006
-1158.0, -9.037e-006
-1160.0, -9.038e-006
-1162.0, -9.039e-006
-1164.0, -9.042e-006
-1166.0, -9.047e-006
-1168.0, -9.052e-006
-1170.0, -9.058e-006
-1172.0, -9.065e-006
-1174.0, -9.071e-006
-1176.0, -9.077e-006
-1178.0, -9.080e-006
-1180.0, -9.083e-006
-1182.0, -9.088e-006
-1184.0, -9.094e-006
-1186.0, -9.102e-006
-1188.0, -9.112e-006
-1190.0, -9.123e-006
-1192.0, -9.136e-006
-1194.0, -9.150e-006
-1196.0, -9.160e-006
-1198.0, -9.169e-006
-1200.0, -9.175e-006
-1202.0, -9.180e-006
-1204.0, -9.185e-006
-1206.0, -9.191e-006
-1208.0, -9.198e-006
-1210.0, -9.205e-006
-1212.0, -9.211e-006
-1214.0, -9.219e-006
-1216.0, -9.225e-006
-1218.0, -9.233e-006
-1220.0, -9.240e-006
-1222.0, -9.247e-006
-1224.0, -9.254e-006
-1226.0, -9.263e-006
-1228.0, -9.275e-006
-1230.0, -9.289e-006
-1232.0, -9.300e-006
-1234.0, -9.315e-006
-1236.0, -9.329e-006
-1238.0, -9.343e-006
-1240.0, -9.360e-006
-1242.0, -9.374e-006
-1244.0, -9.388e-006
-1246.0, -9.402e-006
-1248.0, -9.415e-006
-1250.0, -9.429e-006
-1252.0, -9.444e-006
-1254.0, -9.459e-006
-1256.0, -9.477e-006
-1258.0, -9.498e-006
-1260.0, -9.519e-006
-1262.0, -9.541e-006
-1264.0, -9.562e-006
-1266.0, -9.584e-006
-1268.0, -9.606e-006
-1270.0, -9.626e-006
-1272.0, -9.647e-006
-1274.0, -9.673e-006
-1276.0, -9.702e-006
-1278.0, -9.730e-006
-1280.0, -9.760e-006
-1282.0, -9.794e-006
-1284.0, -9.832e-006
-1286.0, -9.868e-006
-1288.0, -9.904e-006
-1290.0, -9.940e-006
-1292.0, -9.982e-006
-1294.0, -1.002e-005
-1296.0, -1.007e-005
-1298.0, -1.011e-005
-1300.0, -1.016e-005
-1302.0, -1.022e-005
-1304.0, -1.027e-005
-1306.0, -1.033e-005
-1308.0, -1.039e-005
-1310.0, -1.046e-005
-1312.0, -1.053e-005
-1314.0, -1.059e-005
-1316.0, -1.065e-005
-1318.0, -1.073e-005
-1320.0, -1.080e-005
-1322.0, -1.088e-005
-1324.0, -1.095e-005
-1326.0, -1.103e-005
-1328.0, -1.111e-005
-1330.0, -1.120e-005
-1332.0, -1.129e-005
-1334.0, -1.138e-005
-1336.0, -1.147e-005
-1338.0, -1.157e-005
-1340.0, -1.167e-005
-1342.0, -1.176e-005
-1344.0, -1.186e-005
-1346.0, -1.196e-005
-1348.0, -1.207e-005
-1350.0, -1.217e-005
-1352.0, -1.227e-005
-1354.0, -1.238e-005
-1356.0, -1.248e-005
-1358.0, -1.259e-005
-1360.0, -1.270e-005
-1362.0, -1.281e-005
-1364.0, -1.292e-005
-1366.0, -1.303e-005
-1368.0, -1.314e-005
-1370.0, -1.325e-005
-1372.0, -1.336e-005
-1374.0, -1.346e-005
-1376.0, -1.357e-005
-1378.0, -1.368e-005
-1380.0, -1.379e-005
-1382.0, -1.388e-005
-1384.0, -1.398e-005
-1386.0, -1.407e-005
-1388.0, -1.417e-005
-1390.0, -1.425e-005
-1392.0, -1.433e-005
-1394.0, -1.441e-005
-1396.0, -1.449e-005
-1398.0, -1.456e-005
-1400.0, -1.463e-005
-1402.0, -1.470e-005
-1404.0, -1.476e-005
-1406.0, -1.482e-005
-1408.0, -1.488e-005
-1410.0, -1.493e-005
-1412.0, -1.498e-005
-1414.0, -1.503e-005
-1416.0, -1.506e-005
-1418.0, -1.510e-005
-1420.0, -1.513e-005
-1422.0, -1.516e-005
-1424.0, -1.518e-005
-1426.0, -1.521e-005
-1428.0, -1.523e-005
-1430.0, -1.525e-005
-1432.0, -1.526e-005
-1434.0, -1.527e-005
-1436.0, -1.528e-005
-1438.0, -1.528e-005
-1440.0, -1.529e-005
-1442.0, -1.529e-005
-1444.0, -1.528e-005
-1446.0, -1.528e-005
-1448.0, -1.527e-005
-1450.0, -1.526e-005
-1452.0, -1.525e-005
-1454.0, -1.524e-005
-1456.0, -1.522e-005
-1458.0, -1.520e-005
-1460.0, -1.519e-005
-1462.0, -1.517e-005
-1464.0, -1.514e-005
-1466.0, -1.513e-005
-1468.0, -1.511e-005
-1470.0, -1.509e-005
-1472.0, -1.508e-005
-1474.0, -1.506e-005
-1476.0, -1.505e-005
-1478.0, -1.503e-005
-1480.0, -1.500e-005
-1482.0, -1.498e-005
-1484.0, -1.496e-005
-1486.0, -1.494e-005
-1488.0, -1.492e-005
-1490.0, -1.491e-005
-1492.0, -1.490e-005
-1494.0, -1.489e-005
-1496.0, -1.487e-005
-1498.0, -1.486e-005
-1500.0, -1.485e-005
-1502.0, -1.484e-005
-1504.0, -1.483e-005
-1506.0, -1.482e-005
-1508.0, -1.481e-005
-1510.0, -1.481e-005
-1512.0, -1.480e-005
-1514.0, -1.481e-005
-1516.0, -1.481e-005
-1518.0, -1.482e-005
-1520.0, -1.483e-005
-1522.0, -1.484e-005
-1524.0, -1.485e-005
-1526.0, -1.487e-005
-1528.0, -1.488e-005
-1530.0, -1.489e-005
-1532.0, -1.490e-005
-1534.0, -1.492e-005
-1536.0, -1.493e-005
-1538.0, -1.495e-005
-1540.0, -1.498e-005
-1542.0, -1.500e-005
-1544.0, -1.503e-005
-1546.0, -1.505e-005
-1548.0, -1.508e-005
-1550.0, -1.510e-005
-1552.0, -1.513e-005
-1554.0, -1.517e-005
-1556.0, -1.519e-005
-1558.0, -1.523e-005
-1560.0, -1.527e-005
-1562.0, -1.531e-005
-1564.0, -1.535e-005
-1566.0, -1.538e-005
-1568.0, -1.542e-005
-1570.0, -1.546e-005
-1572.0, -1.551e-005
-1574.0, -1.555e-005
-1576.0, -1.559e-005
-1578.0, -1.564e-005
-1580.0, -1.569e-005
-1582.0, -1.574e-005
-1584.0, -1.579e-005
-1586.0, -1.584e-005
-1588.0, -1.589e-005
-1590.0, -1.594e-005
-1592.0, -1.600e-005
-1594.0, -1.605e-005
-1596.0, -1.611e-005
-1598.0, -1.616e-005
-1600.0, -1.621e-005
-1602.0, -1.627e-005
-1604.0, -1.633e-005
-1606.0, -1.638e-005
-1608.0, -1.644e-005
-1610.0, -1.650e-005
-1612.0, -1.655e-005
-1614.0, -1.662e-005
-1616.0, -1.667e-005
-1618.0, -1.673e-005
-1620.0, -1.678e-005
-1622.0, -1.684e-005
-1624.0, -1.689e-005
-1626.0, -1.695e-005
-1628.0, -1.700e-005
-1630.0, -1.706e-005
-1632.0, -1.711e-005
-1634.0, -1.716e-005
-1636.0, -1.721e-005
-1638.0, -1.727e-005
-1640.0, -1.732e-005
-1642.0, -1.736e-005
-1644.0, -1.740e-005
-1646.0, -1.745e-005
-1648.0, -1.749e-005
-1650.0, -1.753e-005
-1652.0, -1.757e-005
-1654.0, -1.761e-005
-1656.0, -1.765e-005
-1658.0, -1.769e-005
-1660.0, -1.772e-005
-1662.0, -1.775e-005
-1664.0, -1.778e-005
-1666.0, -1.781e-005
-1668.0, -1.784e-005
-1670.0, -1.786e-005
-1672.0, -1.788e-005
-1674.0, -1.791e-005
-1676.0, -1.793e-005
-1678.0, -1.795e-005
-1680.0, -1.797e-005
-1682.0, -1.799e-005
-1684.0, -1.800e-005
-1686.0, -1.801e-005
-1688.0, -1.802e-005
-1690.0, -1.803e-005
-1692.0, -1.804e-005
-1694.0, -1.805e-005
-1696.0, -1.805e-005
-1698.0, -1.806e-005
-1700.0, -1.806e-005
-1702.0, -1.806e-005
-1704.0, -1.806e-005
-1706.0, -1.805e-005
-1708.0, -1.804e-005
-1710.0, -1.804e-005
-1712.0, -1.803e-005
-1714.0, -1.803e-005
-1716.0, -1.802e-005
-1718.0, -1.801e-005
-1720.0, -1.800e-005
-1722.0, -1.798e-005
-1724.0, -1.797e-005
-1726.0, -1.794e-005
-1728.0, -1.792e-005
-1730.0, -1.790e-005
-1732.0, -1.788e-005
-1734.0, -1.786e-005
-1736.0, -1.784e-005
-1738.0, -1.782e-005
-1740.0, -1.780e-005
-1742.0, -1.777e-005
-1744.0, -1.775e-005
-1746.0, -1.772e-005
-1748.0, -1.769e-005
-1750.0, -1.766e-005
-1752.0, -1.763e-005
-1754.0, -1.760e-005
-1756.0, -1.757e-005
-1758.0, -1.754e-005
-1760.0, -1.751e-005
-1762.0, -1.748e-005
-1764.0, -1.745e-005
-1766.0, -1.742e-005
-1768.0, -1.738e-005
-1770.0, -1.735e-005
-1772.0, -1.732e-005
-1774.0, -1.729e-005
-1776.0, -1.726e-005
-1778.0, -1.722e-005
-1780.0, -1.719e-005
-1782.0, -1.716e-005
-1784.0, -1.713e-005
-1786.0, -1.710e-005
-1788.0, -1.707e-005
-1790.0, -1.703e-005
-1792.0, -1.700e-005
-1794.0, -1.696e-005
-1796.0, -1.693e-005
-1798.0, -1.690e-005
-1800.0, -1.686e-005
-1802.0, -1.683e-005
-1804.0, -1.679e-005
-1806.0, -1.676e-005
-1808.0, -1.673e-005
-1810.0, -1.670e-005
-1812.0, -1.667e-005
-1814.0, -1.664e-005
-1816.0, -1.661e-005
-1818.0, -1.657e-005
-1820.0, -1.655e-005
-1822.0, -1.651e-005
-1824.0, -1.648e-005
-1826.0, -1.645e-005
-1828.0, -1.641e-005
-1830.0, -1.639e-005
-1832.0, -1.636e-005
-1834.0, -1.633e-005
-1836.0, -1.630e-005
-1838.0, -1.628e-005
-1840.0, -1.626e-005
-1842.0, -1.624e-005
-1844.0, -1.621e-005
-1846.0, -1.619e-005
-1848.0, -1.616e-005
-1850.0, -1.613e-005
-1852.0, -1.611e-005
-1854.0, -1.608e-005
-1856.0, -1.606e-005
-1858.0, -1.604e-005
-1860.0, -1.601e-005
-1862.0, -1.599e-005
-1864.0, -1.597e-005
-1866.0, -1.595e-005
-1868.0, -1.592e-005
-1870.0, -1.591e-005
-1872.0, -1.589e-005
-1874.0, -1.587e-005
-1876.0, -1.585e-005
-1878.0, -1.583e-005
-1880.0, -1.581e-005
-1882.0, -1.579e-005
-1884.0, -1.577e-005
-1886.0, -1.575e-005
-1888.0, -1.573e-005
-1890.0, -1.571e-005
-1892.0, -1.570e-005
-1894.0, -1.568e-005
-1896.0, -1.567e-005
-1898.0, -1.565e-005
-1900.0, -1.563e-005
-1902.0, -1.562e-005
-1904.0, -1.560e-005
-1906.0, -1.558e-005
-1908.0, -1.557e-005
-1910.0, -1.555e-005
-1912.0, -1.554e-005
-1914.0, -1.552e-005
-1916.0, -1.551e-005
-1918.0, -1.550e-005
-1920.0, -1.549e-005
-1922.0, -1.548e-005
-1924.0, -1.547e-005
-1926.0, -1.546e-005
-1928.0, -1.545e-005
-1930.0, -1.544e-005
-1932.0, -1.543e-005
-1934.0, -1.542e-005
-1936.0, -1.540e-005
-1938.0, -1.539e-005
-1940.0, -1.537e-005
-1942.0, -1.535e-005
-1944.0, -1.534e-005
-1946.0, -1.532e-005
-1948.0, -1.531e-005
-1950.0, -1.530e-005
-1952.0, -1.530e-005
-1954.0, -1.529e-005
-1956.0, -1.528e-005
-1958.0, -1.527e-005
-1960.0, -1.527e-005
-1962.0, -1.526e-005
-1964.0, -1.525e-005
-1966.0, -1.524e-005
-1968.0, -1.523e-005
-1970.0, -1.522e-005
-1972.0, -1.521e-005
-1974.0, -1.520e-005
-1976.0, -1.519e-005
-1978.0, -1.517e-005
-1980.0, -1.516e-005
-1982.0, -1.516e-005
-1984.0, -1.515e-005
-1986.0, -1.514e-005
-1988.0, -1.513e-005
-1990.0, -1.513e-005
-1992.0, -1.512e-005
-1994.0, -1.511e-005
-1996.0, -1.510e-005
-1998.0, -1.509e-005
-2000.0, -1.509e-005
*
Segment = 3
Positive
Number of Data Points = 1750
#
-1998.0, -1.443e-005
-1996.0, -1.421e-005
-1994.0, -1.405e-005
-1992.0, -1.390e-005
-1990.0, -1.375e-005
-1988.0, -1.361e-005
-1986.0, -1.349e-005
-1984.0, -1.337e-005
-1982.0, -1.327e-005
-1980.0, -1.317e-005
-1978.0, -1.307e-005
-1976.0, -1.298e-005
-1974.0, -1.289e-005
-1972.0, -1.281e-005
-1970.0, -1.272e-005
-1968.0, -1.264e-005
-1966.0, -1.256e-005
-1964.0, -1.249e-005
-1962.0, -1.241e-005
-1960.0, -1.233e-005
-1958.0, -1.226e-005
-1956.0, -1.219e-005
-1954.0, -1.212e-005
-1952.0, -1.205e-005
-1950.0, -1.198e-005
-1948.0, -1.192e-005
-1946.0, -1.185e-005
-1944.0, -1.179e-005
-1942.0, -1.173e-005
-1940.0, -1.168e-005
-1938.0, -1.162e-005
-1936.0, -1.156e-005
-1934.0, -1.150e-005
-1932.0, -1.144e-005
-1930.0, -1.138e-005
-1928.0, -1.132e-005
-1926.0, -1.126e-005
-1924.0, -1.121e-005
-1922.0, -1.115e-005
-1920.0, -1.110e-005
-1918.0, -1.105e-005
-1916.0, -1.100e-005
-1914.0, -1.095e-005
-1912.0, -1.089e-005
-1910.0, -1.084e-005
-1908.0, -1.079e-005
-1906.0, -1.074e-005
-1904.0, -1.069e-005
-1902.0, -1.064e-005
-1900.0, -1.059e-005
-1898.0, -1.054e-005
-1896.0, -1.050e-005
-1894.0, -1.045e-005
-1892.0, -1.040e-005
-1890.0, -1.035e-005
-1888.0, -1.030e-005
-1886.0, -1.026e-005
-1884.0, -1.021e-005
-1882.0, -1.016e-005
-1880.0, -1.011e-005
-1878.0, -1.007e-005
-1876.0, -1.003e-005
-1874.0, -9.978e-006
-1872.0, -9.937e-006
-1870.0, -9.894e-006
-1868.0, -9.852e-006
-1866.0, -9.805e-006
-1864.0, -9.756e-006
-1862.0, -9.719e-006
-1860.0, -9.682e-006
-1858.0, -9.637e-006
-1856.0, -9.595e-006
-1854.0, -9.554e-006
-1852.0, -9.513e-006
-1850.0, -9.471e-006
-1848.0, -9.425e-006
-1846.0, -9.379e-006
-1844.0, -9.340e-006
-1842.0, -9.300e-006
-1840.0, -9.264e-006
-1838.0, -9.222e-006
-1836.0, -9.181e-006
-1834.0, -9.146e-006
-1832.0, -9.109e-006
-1830.0, -9.072e-006
-1828.0, -9.029e-006
-1826.0, -8.986e-006
-1824.0, -8.951e-006
-1822.0, -8.915e-006
-1820.0, -8.880e-006
-1818.0, -8.841e-006
-1816.0, -8.801e-006
-1814.0, -8.766e-006
-1812.0, -8.732e-006
-1810.0, -8.696e-006
-1808.0, -8.660e-006
-1806.0, -8.619e-006
-1804.0, -8.580e-006
-1802.0, -8.546e-006
-1800.0, -8.511e-006
-1798.0, -8.476e-006
-1796.0, -8.439e-006
-1794.0, -8.404e-006
-1792.0, -8.369e-006
-1790.0, -8.339e-006
-1788.0, -8.302e-006
-1786.0, -8.267e-006
-1784.0, -8.227e-006
-1782.0, -8.191e-006
-1780.0, -8.157e-006
-1778.0, -8.127e-006
-1776.0, -8.093e-006
-1774.0, -8.060e-006
-1772.0, -8.025e-006
-1770.0, -7.993e-006
-1768.0, -7.962e-006
-1766.0, -7.929e-006
-1764.0, -7.894e-006
-1762.0, -7.859e-006
-1760.0, -7.825e-006
-1758.0, -7.791e-006
-1756.0, -7.760e-006
-1754.0, -7.731e-006
-1752.0, -7.701e-006
-1750.0, -7.670e-006
-1748.0, -7.635e-006
-1746.0, -7.603e-006
-1744.0, -7.574e-006
-1742.0, -7.544e-006
-1740.0, -7.510e-006
-1738.0, -7.475e-006
-1736.0, -7.441e-006
-1734.0, -7.411e-006
-1732.0, -7.381e-006
-1730.0, -7.353e-006
-1728.0, -7.320e-006
-1726.0, -7.292e-006
-1724.0, -7.263e-006
-1722.0, -7.233e-006
-1720.0, -7.199e-006
-1718.0, -7.171e-006
-1716.0, -7.141e-006
-1714.0, -7.106e-006
-1712.0, -7.072e-006
-1710.0, -7.039e-006
-1708.0, -7.007e-006
-1706.0, -6.979e-006
-1704.0, -6.951e-006
-1702.0, -6.919e-006
-1700.0, -6.897e-006
-1698.0, -6.868e-006
-1696.0, -6.840e-006
-1694.0, -6.809e-006
-1692.0, -6.781e-006
-1690.0, -6.750e-006
-1688.0, -6.720e-006
-1686.0, -6.686e-006
-1684.0, -6.653e-006
-1682.0, -6.624e-006
-1680.0, -6.597e-006
-1678.0, -6.569e-006
-1676.0, -6.537e-006
-1674.0, -6.512e-006
-1672.0, -6.484e-006
-1670.0, -6.455e-006
-1668.0, -6.427e-006
-1666.0, -6.399e-006
-1664.0, -6.371e-006
-1662.0, -6.343e-006
-1660.0, -6.313e-006
-1658.0, -6.286e-006
-1656.0, -6.258e-006
-1654.0, -6.230e-006
-1652.0, -6.202e-006
-1650.0, -6.174e-006
-1648.0, -6.146e-006
-1646.0, -6.120e-006
-1644.0, -6.084e-006
-1642.0, -6.056e-006
-1640.0, -6.025e-006
-1638.0, -5.996e-006
-1636.0, -5.968e-006
-1634.0, -5.940e-006
-1632.0, -5.912e-006
-1630.0, -5.891e-006
-1628.0, -5.863e-006
-1626.0, -5.838e-006
-1624.0, -5.811e-006
-1622.0, -5.783e-006
-1620.0, -5.755e-006
-1618.0, -5.728e-006
-1616.0, -5.700e-006
-1614.0, -5.672e-006
-1612.0, -5.642e-006
-1610.0, -5.614e-006
-1608.0, -5.585e-006
-1606.0, -5.556e-006
-1604.0, -5.522e-006
-1602.0, -5.492e-006
-1600.0, -5.464e-006
-1598.0, -5.433e-006
-1596.0, -5.405e-006
-1594.0, -5.373e-006
-1592.0, -5.345e-006
-1590.0, -5.318e-006
-1588.0, -5.286e-006
-1586.0, -5.254e-006
-1584.0, -5.225e-006
-1582.0, -5.196e-006
-1580.0, -5.165e-006
-1578.0, -5.130e-006
-1576.0, -5.097e-006
-1574.0, -5.068e-006
-1572.0, -5.038e-006
-1570.0, -5.009e-006
-1568.0, -4.976e-006
-1566.0, -4.947e-006
-1564.0, -4.914e-006
-1562.0, -4.883e-006
-1560.0, -4.850e-006
-1558.0, -4.820e-006
-1556.0, -4.786e-006
-1554.0, -4.756e-006
-1552.0, -4.721e-006
-1550.0, -4.690e-006
-1548.0, -4.655e-006
-1546.0, -4.625e-006
-1544.0, -4.592e-006
-1542.0, -4.562e-006
-1540.0, -4.523e-006
-1538.0, -4.487e-006
-1536.0, -4.454e-006
-1534.0, -4.422e-006
-1532.0, -4.388e-006
-1530.0, -4.352e-006
-1528.0, -4.312e-006
-1526.0, -4.277e-006
-1524.0, -4.245e-006
-1522.0, -4.210e-006
-1520.0, -4.176e-006
-1518.0, -4.139e-006
-1516.0, -4.100e-006
-1514.0, -4.065e-006
-1512.0, -4.032e-006
-1510.0, -3.991e-006
-1508.0, -3.954e-006
-1506.0, -3.914e-006
-1504.0, -3.876e-006
-1502.0, -3.845e-006
-1500.0, -3.810e-006
-1498.0, -3.771e-006
-1496.0, -3.735e-006
-1494.0, -3.696e-006
-1492.0, -3.661e-006
-1490.0, -3.625e-006
-1488.0, -3.583e-006
-1486.0, -3.541e-006
-1484.0, -3.501e-006
-1482.0, -3.466e-006
-1480.0, -3.431e-006
-1478.0, -3.392e-006
-1476.0, -3.352e-006
-1474.0, -3.312e-006
-1472.0, -3.278e-006
-1470.0, -3.237e-006
-1468.0, -3.195e-006
-1466.0, -3.153e-006
-1464.0, -3.111e-006
-1462.0, -3.075e-006
-1460.0, -3.039e-006
-1458.0, -3.002e-006
-1456.0, -2.969e-006
-1454.0, -2.931e-006
-1452.0, -2.897e-006
-1450.0, -2.860e-006
-1448.0, -2.822e-006
-1446.0, -2.785e-006
-1444.0, -2.743e-006
-1442.0, -2.706e-006
-1440.0, -2.671e-006
-1438.0, -2.636e-006
-1436.0, -2.599e-006
-1434.0, -2.561e-006
-1432.0, -2.522e-006
-1430.0, -2.488e-006
-1428.0, -2.453e-006
-1426.0, -2.413e-006
-1424.0, -2.372e-006
-1422.0, -2.335e-006
-1420.0, -2.301e-006
-1418.0, -2.270e-006
-1416.0, -2.236e-006
-1414.0, -2.202e-006
-1412.0, -2.168e-006
-1410.0, -2.135e-006
-1408.0, -2.104e-006
-1406.0, -2.072e-006
-1404.0, -2.037e-006
-1402.0, -2.002e-006
-1400.0, -1.966e-006
-1398.0, -1.935e-006
-1396.0, -1.904e-006
-1394.0, -1.875e-006
-1392.0, -1.844e-006
-1390.0, -1.818e-006
-1388.0, -1.789e-006
-1386.0, -1.761e-006
-1384.0, -1.732e-006
-1382.0, -1.704e-006
-1380.0, -1.678e-006
-1378.0, -1.650e-006
-1376.0, -1.621e-006
-1374.0, -1.594e-006
-1372.0, -1.567e-006
-1370.0, -1.543e-006
-1368.0, -1.516e-006
-1366.0, -1.488e-006
-1364.0, -1.466e-006
-1362.0, -1.441e-006
-1360.0, -1.420e-006
-1358.0, -1.403e-006
-1356.0, -1.380e-006
-1354.0, -1.358e-006
-1352.0, -1.336e-006
-1350.0, -1.310e-006
-1348.0, -1.289e-006
-1346.0, -1.267e-006
-1344.0, -1.243e-006
-1342.0, -1.224e-006
-1340.0, -1.206e-006
-1338.0, -1.186e-006
-1336.0, -1.169e-006
-1334.0, -1.148e-006
-1332.0, -1.127e-006
-1330.0, -1.106e-006
-1328.0, -1.086e-006
-1326.0, -1.069e-006
-1324.0, -1.053e-006
-1322.0, -1.035e-006
-1320.0, -1.021e-006
-1318.0, -1.008e-006
-1316.0, -9.940e-007
-1314.0, -9.792e-007
-1312.0, -9.591e-007
-1310.0, -9.399e-007
-1308.0, -9.212e-007
-1306.0, -9.007e-007
-1304.0, -8.802e-007
-1302.0, -8.641e-007
-1300.0, -8.506e-007
-1298.0, -8.371e-007
-1296.0, -8.179e-007
-1294.0, -8.013e-007
-1292.0, -7.869e-007
-1290.0, -7.730e-007
-1288.0, -7.586e-007
-1286.0, -7.403e-007
-1284.0, -7.250e-007
-1282.0, -7.150e-007
-1280.0, -7.028e-007
-1278.0, -6.888e-007
-1276.0, -6.749e-007
-1274.0, -6.618e-007
-1272.0, -6.509e-007
-1270.0, -6.413e-007
-1268.0, -6.287e-007
-1266.0, -6.195e-007
-1264.0, -6.117e-007
-1262.0, -6.016e-007
-1260.0, -5.872e-007
-1258.0, -5.707e-007
-1256.0, -5.528e-007
-1254.0, -5.389e-007
-1252.0, -5.223e-007
-1250.0, -5.035e-007
-1248.0, -4.857e-007
-1246.0, -4.722e-007
-1244.0, -4.626e-007
-1242.0, -4.551e-007
-1240.0, -4.421e-007
-1238.0, -4.299e-007
-1236.0, -4.185e-007
-1234.0, -4.041e-007
-1232.0, -3.902e-007
-1230.0, -3.754e-007
-1228.0, -3.562e-007
-1226.0, -3.414e-007
-1224.0, -3.278e-007
-1222.0, -3.122e-007
-1220.0, -2.986e-007
-1218.0, -2.847e-007
-1216.0, -2.716e-007
-1214.0, -2.625e-007
-1212.0, -2.524e-007
-1210.0, -2.389e-007
-1208.0, -2.298e-007
-1206.0, -2.219e-007
-1204.0, -2.132e-007
-1202.0, -1.997e-007
-1200.0, -1.822e-007
-1198.0, -1.652e-007
-1196.0, -1.513e-007
-1194.0, -1.356e-007
-1192.0, -1.164e-007
-1190.0, -9.722e-008
-1188.0, -8.283e-008
-1186.0, -7.281e-008
-1184.0, -6.322e-008
-1182.0, -5.014e-008
-1180.0, -3.793e-008
-1178.0, -3.008e-008
-1176.0, -2.311e-008
-1174.0, -8.720e-009
-1172.0, +1.003e-008
-1170.0, +2.921e-008
-1168.0, +4.490e-008
-1166.0, +6.234e-008
-1164.0, +8.327e-008
-1162.0, +1.042e-007
-1160.0, +1.177e-007
-1158.0, +1.277e-007
-1156.0, +1.408e-007
-1154.0, +1.539e-007
-1152.0, +1.644e-007
-1150.0, +1.744e-007
-1148.0, +1.896e-007
-1146.0, +2.106e-007
-1144.0, +2.306e-007
-1142.0, +2.476e-007
-1140.0, +2.686e-007
-1138.0, +2.895e-007
-1136.0, +3.087e-007
-1134.0, +3.274e-007
-1132.0, +3.414e-007
-1130.0, +3.562e-007
-1128.0, +3.727e-007
-1126.0, +3.919e-007
-1124.0, +4.129e-007
-1122.0, +4.351e-007
-1120.0, +4.565e-007
-1118.0, +4.774e-007
-1116.0, +4.987e-007
-1114.0, +5.214e-007
-1112.0, +5.371e-007
-1110.0, +5.537e-007
-1108.0, +5.737e-007
-1106.0, +5.951e-007
-1104.0, +6.173e-007
-1102.0, +6.439e-007
-1100.0, +6.653e-007
-1098.0, +6.923e-007
-1096.0, +7.180e-007
-1094.0, +7.438e-007
-1092.0, +7.695e-007
-1090.0, +7.961e-007
-1088.0, +8.222e-007
-1086.0, +8.501e-007
-1084.0, +8.741e-007
-1082.0, +9.016e-007
-1080.0, +9.238e-007
-1078.0, +9.504e-007
-1076.0, +9.792e-007
-1074.0, +1.009e-006
-1072.0, +1.038e-006
-1070.0, +1.071e-006
-1068.0, +1.106e-006
-1066.0, +1.147e-006
-1064.0, +1.179e-006
-1062.0, +1.213e-006
-1060.0, +1.248e-006
-1058.0, +1.282e-006
-1056.0, +1.321e-006
-1054.0, +1.359e-006
-1052.0, +1.394e-006
-1050.0, +1.435e-006
-1048.0, +1.471e-006
-1046.0, +1.513e-006
-1044.0, +1.561e-006
-1042.0, +1.603e-006
-1040.0, +1.642e-006
-1038.0, +1.691e-006
-1036.0, +1.740e-006
-1034.0, +1.793e-006
-1032.0, +1.842e-006
-1030.0, +1.893e-006
-1028.0, +1.945e-006
-1026.0, +2.001e-006
-1024.0, +2.057e-006
-1022.0, +2.113e-006
-1020.0, +2.176e-006
-1018.0, +2.238e-006
-1016.0, +2.300e-006
-1014.0, +2.362e-006
-1012.0, +2.431e-006
-1010.0, +2.493e-006
-1008.0, +2.563e-006
-1006.0, +2.631e-006
-1004.0, +2.701e-006
-1002.0, +2.778e-006
-1000.0, +2.855e-006
-998.0, +2.932e-006
-996.0, +3.016e-006
-994.0, +3.093e-006
-992.0, +3.178e-006
-990.0, +3.262e-006
-988.0, +3.353e-006
-986.0, +3.442e-006
-984.0, +3.539e-006
-982.0, +3.636e-006
-980.0, +3.740e-006
-978.0, +3.839e-006
-976.0, +3.943e-006
-974.0, +4.048e-006
-972.0, +4.160e-006
-970.0, +4.272e-006
-968.0, +4.388e-006
-966.0, +4.506e-006
-964.0, +4.632e-006
-962.0, +4.760e-006
-960.0, +4.885e-006
-958.0, +5.018e-006
-956.0, +5.151e-006
-954.0, +5.287e-006
-952.0, +5.427e-006
-950.0, +5.567e-006
-948.0, +5.717e-006
-946.0, +5.871e-006
-944.0, +6.025e-006
-942.0, +6.179e-006
-940.0, +6.341e-006
-938.0, +6.506e-006
-936.0, +6.673e-006
-934.0, +6.841e-006
-932.0, +7.016e-006
-930.0, +7.196e-006
-928.0, +7.383e-006
-926.0, +7.571e-006
-924.0, +7.762e-006
-922.0, +7.960e-006
-920.0, +8.162e-006
-918.0, +8.370e-006
-916.0, +8.580e-006
-914.0, +8.796e-006
-912.0, +9.018e-006
-910.0, +9.241e-006
-908.0, +9.469e-006
-906.0, +9.700e-006
-904.0, +9.934e-006
-902.0, +1.017e-005
-900.0, +1.041e-005
-898.0, +1.065e-005
-896.0, +1.091e-005
-894.0, +1.116e-005
-892.0, +1.143e-005
-890.0, +1.170e-005
-888.0, +1.197e-005
-886.0, +1.225e-005
-884.0, +1.254e-005
-882.0, +1.283e-005
-880.0, +1.312e-005
-878.0, +1.341e-005
-876.0, +1.371e-005
-874.0, +1.401e-005
-872.0, +1.432e-005
-870.0, +1.463e-005
-868.0, +1.495e-005
-866.0, +1.526e-005
-864.0, +1.558e-005
-862.0, +1.591e-005
-860.0, +1.623e-005
-858.0, +1.656e-005
-856.0, +1.689e-005
-854.0, +1.722e-005
-852.0, +1.755e-005
-850.0, +1.788e-005
-848.0, +1.821e-005
-846.0, +1.854e-005
-844.0, +1.887e-005
-842.0, +1.919e-005
-840.0, +1.951e-005
-838.0, +1.982e-005
-836.0, +2.013e-005
-834.0, +2.043e-005
-832.0, +2.072e-005
-830.0, +2.101e-005
-828.0, +2.128e-005
-826.0, +2.153e-005
-824.0, +2.179e-005
-822.0, +2.203e-005
-820.0, +2.226e-005
-818.0, +2.246e-005
-816.0, +2.264e-005
-814.0, +2.281e-005
-812.0, +2.294e-005
-810.0, +2.303e-005
-808.0, +2.310e-005
-806.0, +2.314e-005
-804.0, +2.315e-005
-802.0, +2.312e-005
-800.0, +2.306e-005
-798.0, +2.296e-005
-796.0, +2.283e-005
-794.0, +2.266e-005
-792.0, +2.244e-005
-790.0, +2.218e-005
-788.0, +2.189e-005
-786.0, +2.155e-005
-784.0, +2.117e-005
-782.0, +2.075e-005
-780.0, +2.029e-005
-778.0, +1.979e-005
-776.0, +1.927e-005
-774.0, +1.871e-005
-772.0, +1.812e-005
-770.0, +1.752e-005
-768.0, +1.689e-005
-766.0, +1.625e-005
-764.0, +1.560e-005
-762.0, +1.495e-005
-760.0, +1.430e-005
-758.0, +1.365e-005
-756.0, +1.301e-005
-754.0, +1.239e-005
-752.0, +1.179e-005
-750.0, +1.120e-005
-748.0, +1.063e-005
-746.0, +1.008e-005
-744.0, +9.561e-006
-742.0, +9.069e-006
-740.0, +8.595e-006
-738.0, +8.149e-006
-736.0, +7.725e-006
-734.0, +7.324e-006
-732.0, +6.950e-006
-730.0, +6.594e-006
-728.0, +6.261e-006
-726.0, +5.950e-006
-724.0, +5.653e-006
-722.0, +5.379e-006
-720.0, +5.127e-006
-718.0, +4.887e-006
-716.0, +4.664e-006
-714.0, +4.457e-006
-712.0, +4.265e-006
-710.0, +4.091e-006
-708.0, +3.926e-006
-706.0, +3.777e-006
-704.0, +3.638e-006
-702.0, +3.517e-006
-700.0, +3.401e-006
-698.0, +3.301e-006
-696.0, +3.205e-006
-694.0, +3.119e-006
-692.0, +3.043e-006
-690.0, +2.979e-006
-688.0, +2.916e-006
-686.0, +2.859e-006
-684.0, +2.809e-006
-682.0, +2.766e-006
-680.0, +2.730e-006
-678.0, +2.691e-006
-676.0, +2.652e-006
-674.0, +2.620e-006
-672.0, +2.597e-006
-670.0, +2.572e-006
-668.0, +2.548e-006
-666.0, +2.527e-006
-664.0, +2.512e-006
-662.0, +2.504e-006
-660.0, +2.497e-006
-658.0, +2.490e-006
-656.0, +2.487e-006
-654.0, +2.487e-006
-652.0, +2.487e-006
-650.0, +2.487e-006
-648.0, +2.487e-006
-646.0, +2.487e-006
-644.0, +2.487e-006
-642.0, +2.487e-006
-640.0, +2.487e-006
-638.0, +2.488e-006
-636.0, +2.488e-006
-634.0, +2.491e-006
-632.0, +2.497e-006
-630.0, +2.504e-006
-628.0, +2.511e-006
-626.0, +2.518e-006
-624.0, +2.526e-006
-622.0, +2.536e-006
-620.0, +2.553e-006
-618.0, +2.568e-006
-616.0, +2.582e-006
-614.0, +2.597e-006
-612.0, +2.616e-006
-610.0, +2.636e-006
-608.0, +2.652e-006
-606.0, +2.661e-006
-604.0, +2.670e-006
-602.0, +2.685e-006
-600.0, +2.700e-006
-598.0, +2.716e-006
-596.0, +2.731e-006
-594.0, +2.750e-006
-592.0, +2.771e-006
-590.0, +2.795e-006
-588.0, +2.815e-006
-586.0, +2.833e-006
-584.0, +2.850e-006
-582.0, +2.870e-006
-580.0, +2.887e-006
-578.0, +2.908e-006
-576.0, +2.931e-006
-574.0, +2.955e-006
-572.0, +2.983e-006
-570.0, +3.009e-006
-568.0, +3.037e-006
-566.0, +3.070e-006
-564.0, +3.099e-006
-562.0, +3.127e-006
-560.0, +3.159e-006
-558.0, +3.187e-006
-556.0, +3.221e-006
-554.0, +3.249e-006
-552.0, +3.283e-006
-550.0, +3.317e-006
-548.0, +3.352e-006
-546.0, +3.386e-006
-544.0, +3.422e-006
-542.0, +3.462e-006
-540.0, +3.509e-006
-538.0, +3.546e-006
-536.0, +3.586e-006
-534.0, +3.629e-006
-532.0, +3.673e-006
-530.0, +3.720e-006
-528.0, +3.764e-006
-526.0, +3.806e-006
-524.0, +3.855e-006
-522.0, +3.904e-006
-520.0, +3.952e-006
-518.0, +3.995e-006
-516.0, +4.045e-006
-514.0, +4.094e-006
-512.0, +4.143e-006
-510.0, +4.193e-006
-508.0, +4.245e-006
-506.0, +4.294e-006
-504.0, +4.347e-006
-502.0, +4.398e-006
-500.0, +4.451e-006
-498.0, +4.502e-006
-496.0, +4.552e-006
-494.0, +4.605e-006
-492.0, +4.661e-006
-490.0, +4.716e-006
-488.0, +4.766e-006
-486.0, +4.818e-006
-484.0, +4.872e-006
-482.0, +4.926e-006
-480.0, +4.978e-006
-478.0, +5.031e-006
-476.0, +5.082e-006
-474.0, +5.136e-006
-472.0, +5.191e-006
-470.0, +5.246e-006
-468.0, +5.301e-006
-466.0, +5.354e-006
-464.0, +5.406e-006
-462.0, +5.460e-006
-460.0, +5.514e-006
-458.0, +5.562e-006
-456.0, +5.612e-006
-454.0, +5.661e-006
-452.0, +5.712e-006
-450.0, +5.761e-006
-448.0, +5.812e-006
-446.0, +5.861e-006
-444.0, +5.911e-006
-442.0, +5.960e-006
-440.0, +6.012e-006
-438.0, +6.060e-006
-436.0, +6.107e-006
-434.0, +6.153e-006
-432.0, +6.204e-006
-430.0, +6.253e-006
-428.0, +6.300e-006
-426.0, +6.346e-006
-424.0, +6.396e-006
-422.0, +6.445e-006
-420.0, +6.495e-006
-418.0, +6.543e-006
-416.0, +6.592e-006
-414.0, +6.641e-006
-412.0, +6.689e-006
-410.0, +6.738e-006
-408.0, +6.788e-006
-406.0, +6.836e-006
-404.0, +6.880e-006
-402.0, +6.922e-006
-400.0, +6.964e-006
-398.0, +7.006e-006
-396.0, +7.046e-006
-394.0, +7.080e-006
-392.0, +7.109e-006
-390.0, +7.142e-006
-388.0, +7.169e-006
-386.0, +7.194e-006
-384.0, +7.219e-006
-382.0, +7.240e-006
-380.0, +7.263e-006
-378.0, +7.285e-006
-376.0, +7.306e-006
-374.0, +7.326e-006
-372.0, +7.343e-006
-370.0, +7.353e-006
-368.0, +7.360e-006
-366.0, +7.365e-006
-364.0, +7.369e-006
-362.0, +7.370e-006
-360.0, +7.369e-006
-358.0, +7.362e-006
-356.0, +7.355e-006
-354.0, +7.339e-006
-352.0, +7.318e-006
-350.0, +7.291e-006
-348.0, +7.262e-006
-346.0, +7.221e-006
-344.0, +7.173e-006
-342.0, +7.118e-006
-340.0, +7.050e-006
-338.0, +6.967e-006
-336.0, +6.862e-006
-334.0, +6.731e-006
-332.0, +6.584e-006
-330.0, +6.416e-006
-328.0, +6.222e-006
-326.0, +6.019e-006
-324.0, +5.810e-006
-322.0, +5.600e-006
-320.0, +5.399e-006
-318.0, +5.204e-006
-316.0, +5.030e-006
-314.0, +4.873e-006
-312.0, +4.734e-006
-310.0, +4.611e-006
-308.0, +4.506e-006
-306.0, +4.416e-006
-304.0, +4.342e-006
-302.0, +4.274e-006
-300.0, +4.221e-006
-298.0, +4.178e-006
-296.0, +4.148e-006
-294.0, +4.129e-006
-292.0, +4.120e-006
-290.0, +4.120e-006
-288.0, +4.133e-006
-286.0, +4.149e-006
-284.0, +4.170e-006
-282.0, +4.191e-006
-280.0, +4.215e-006
-278.0, +4.241e-006
-276.0, +4.266e-006
-274.0, +4.294e-006
-272.0, +4.321e-006
-270.0, +4.349e-006
-268.0, +4.381e-006
-266.0, +4.410e-006
-264.0, +4.441e-006
-262.0, +4.475e-006
-260.0, +4.510e-006
-258.0, +4.543e-006
-256.0, +4.578e-006
-254.0, +4.616e-006
-252.0, +4.659e-006
-250.0, +4.700e-006
-248.0, +4.739e-006
-246.0, +4.773e-006
-244.0, +4.821e-006
-242.0, +4.870e-006
-240.0, +4.917e-006
-238.0, +4.966e-006
-236.0, +5.017e-006
-234.0, +5.069e-006
-232.0, +5.126e-006
-230.0, +5.182e-006
-228.0, +5.239e-006
-226.0, +5.303e-006
-224.0, +5.365e-006
-222.0, +5.427e-006
-220.0, +5.495e-006
-218.0, +5.570e-006
-216.0, +5.639e-006
-214.0, +5.715e-006
-212.0, +5.785e-006
-210.0, +5.860e-006
-208.0, +5.941e-006
-206.0, +6.019e-006
-204.0, +6.097e-006
-202.0, +6.175e-006
-200.0, +6.251e-006
-198.0, +6.335e-006
-196.0, +6.415e-006
-194.0, +6.496e-006
-192.0, +6.580e-006
-190.0, +6.664e-006
-188.0, +6.747e-006
-186.0, +6.832e-006
-184.0, +6.915e-006
-182.0, +6.998e-006
-180.0, +7.078e-006
-178.0, +7.155e-006
-176.0, +7.232e-006
-174.0, +7.313e-006
-172.0, +7.389e-006
-170.0, +7.459e-006
-168.0, +7.535e-006
-166.0, +7.603e-006
-164.0, +7.670e-006
-162.0, +7.734e-006
-160.0, +7.792e-006
-158.0, +7.848e-006
-156.0, +7.908e-006
-154.0, +7.963e-006
-152.0, +8.014e-006
-150.0, +8.065e-006
-148.0, +8.113e-006
-146.0, +8.162e-006
-144.0, +8.209e-006
-142.0, +8.246e-006
-140.0, +8.281e-006
-138.0, +8.315e-006
-136.0, +8.344e-006
-134.0, +8.373e-006
-132.0, +8.399e-006
-130.0, +8.421e-006
-128.0, +8.444e-006
-126.0, +8.466e-006
-124.0, +8.487e-006
-122.0, +8.507e-006
-120.0, +8.520e-006
-118.0, +8.529e-006
-116.0, +8.536e-006
-114.0, +8.541e-006
-112.0, +8.542e-006
-110.0, +8.542e-006
-108.0, +8.542e-006
-106.0, +8.543e-006
-104.0, +8.543e-006
-102.0, +8.543e-006
-100.0, +8.543e-006
-98.0, +8.543e-006
-96.0, +8.543e-006
-94.0, +8.543e-006
-92.0, +8.542e-006
-90.0, +8.542e-006
-88.0, +8.542e-006
-86.0, +8.541e-006
-84.0, +8.541e-006
-82.0, +8.539e-006
-80.0, +8.534e-006
-78.0, +8.531e-006
-76.0, +8.525e-006
-74.0, +8.520e-006
-72.0, +8.514e-006
-70.0, +8.507e-006
-68.0, +8.503e-006
-66.0, +8.500e-006
-64.0, +8.497e-006
-62.0, +8.495e-006
-60.0, +8.494e-006
-58.0, +8.493e-006
-56.0, +8.491e-006
-54.0, +8.490e-006
-52.0, +8.490e-006
-50.0, +8.488e-006
-48.0, +8.487e-006
-46.0, +8.484e-006
-44.0, +8.483e-006
-42.0, +8.483e-006
-40.0, +8.484e-006
-38.0, +8.483e-006
-36.0, +8.484e-006
-34.0, +8.486e-006
-32.0, +8.488e-006
-30.0, +8.489e-006
-28.0, +8.490e-006
-26.0, +8.491e-006
-24.0, +8.493e-006
-22.0, +8.493e-006
-20.0, +8.494e-006
-18.0, +8.495e-006
-16.0, +8.495e-006
-14.0, +8.497e-006
-12.0, +8.498e-006
-10.0, +8.500e-006
-8.0, +8.503e-006
-6.0, +8.506e-006
-4.0, +8.512e-006
-2.0, +8.518e-006
0.0, +8.524e-006
2.0, +8.530e-006
4.0, +8.534e-006
6.0, +8.538e-006
8.0, +8.542e-006
10.0, +8.542e-006
12.0, +8.542e-006
14.0, +8.542e-006
16.0, +8.542e-006
18.0, +8.542e-006
20.0, +8.542e-006
22.0, +8.542e-006
24.0, +8.542e-006
26.0, +8.542e-006
28.0, +8.542e-006
30.0, +8.542e-006
32.0, +8.542e-006
34.0, +8.542e-006
36.0, +8.542e-006
38.0, +8.542e-006
40.0, +8.543e-006
42.0, +8.543e-006
44.0, +8.544e-006
46.0, +8.544e-006
48.0, +8.544e-006
50.0, +8.544e-006
52.0, +8.545e-006
54.0, +8.547e-006
56.0, +8.548e-006
58.0, +8.549e-006
60.0, +8.555e-006
62.0, +8.560e-006
64.0, +8.563e-006
66.0, +8.567e-006
68.0, +8.573e-006
70.0, +8.579e-006
72.0, +8.584e-006
74.0, +8.586e-006
76.0, +8.595e-006
78.0, +8.603e-006
80.0, +8.609e-006
82.0, +8.615e-006
84.0, +8.621e-006
86.0, +8.626e-006
88.0, +8.631e-006
90.0, +8.632e-006
92.0, +8.633e-006
94.0, +8.635e-006
96.0, +8.636e-006
98.0, +8.637e-006
100.0, +8.639e-006
102.0, +8.640e-006
104.0, +8.643e-006
106.0, +8.648e-006
108.0, +8.653e-006
110.0, +8.660e-006
112.0, +8.667e-006
114.0, +8.674e-006
116.0, +8.680e-006
118.0, +8.686e-006
120.0, +8.690e-006
122.0, +8.694e-006
124.0, +8.701e-006
126.0, +8.707e-006
128.0, +8.714e-006
130.0, +8.720e-006
132.0, +8.726e-006
134.0, +8.732e-006
136.0, +8.735e-006
138.0, +8.738e-006
140.0, +8.742e-006
142.0, +8.746e-006
144.0, +8.753e-006
146.0, +8.760e-006
148.0, +8.767e-006
150.0, +8.774e-006
152.0, +8.781e-006
154.0, +8.790e-006
156.0, +8.800e-006
158.0, +8.811e-006
160.0, +8.825e-006
162.0, +8.838e-006
164.0, +8.853e-006
166.0, +8.867e-006
168.0, +8.880e-006
170.0, +8.893e-006
172.0, +8.903e-006
174.0, +8.910e-006
176.0, +8.917e-006
178.0, +8.923e-006
180.0, +8.930e-006
182.0, +8.935e-006
184.0, +8.939e-006
186.0, +8.946e-006
188.0, +8.953e-006
190.0, +8.962e-006
192.0, +8.970e-006
194.0, +8.983e-006
196.0, +8.995e-006
198.0, +9.005e-006
200.0, +9.013e-006
202.0, +9.021e-006
204.0, +9.029e-006
206.0, +9.040e-006
208.0, +9.047e-006
210.0, +9.054e-006
212.0, +9.061e-006
214.0, +9.067e-006
216.0, +9.073e-006
218.0, +9.079e-006
220.0, +9.081e-006
222.0, +9.083e-006
224.0, +9.085e-006
226.0, +9.087e-006
228.0, +9.093e-006
230.0, +9.099e-006
232.0, +9.105e-006
234.0, +9.110e-006
236.0, +9.113e-006
238.0, +9.118e-006
240.0, +9.123e-006
242.0, +9.124e-006
244.0, +9.124e-006
246.0, +9.124e-006
248.0, +9.125e-006
250.0, +9.127e-006
252.0, +9.127e-006
254.0, +9.127e-006
256.0, +9.127e-006
258.0, +9.127e-006
260.0, +9.127e-006
262.0, +9.126e-006
264.0, +9.125e-006
266.0, +9.123e-006
268.0, +9.124e-006
270.0, +9.121e-006
272.0, +9.116e-006
274.0, +9.111e-006
276.0, +9.106e-006
278.0, +9.100e-006
280.0, +9.095e-006
282.0, +9.088e-006
284.0, +9.084e-006
286.0, +9.082e-006
288.0, +9.080e-006
290.0, +9.079e-006
292.0, +9.079e-006
294.0, +9.077e-006
296.0, +9.074e-006
298.0, +9.072e-006
300.0, +9.069e-006
302.0, +9.062e-006
304.0, +9.057e-006
306.0, +9.052e-006
308.0, +9.049e-006
310.0, +9.045e-006
312.0, +9.042e-006
314.0, +9.039e-006
316.0, +9.038e-006
318.0, +9.038e-006
320.0, +9.037e-006
322.0, +9.036e-006
324.0, +9.035e-006
326.0, +9.034e-006
328.0, +9.034e-006
330.0, +9.034e-006
332.0, +9.032e-006
334.0, +9.031e-006
336.0, +9.031e-006
338.0, +9.031e-006
340.0, +9.031e-006
342.0, +9.031e-006
344.0, +9.031e-006
346.0, +9.031e-006
348.0, +9.031e-006
350.0, +9.031e-006
352.0, +9.031e-006
354.0, +9.031e-006
356.0, +9.031e-006
358.0, +9.031e-006
360.0, +9.031e-006
362.0, +9.031e-006
364.0, +9.031e-006
366.0, +9.031e-006
368.0, +9.032e-006
370.0, +9.032e-006
372.0, +9.033e-006
374.0, +9.034e-006
376.0, +9.034e-006
378.0, +9.034e-006
380.0, +9.035e-006
382.0, +9.035e-006
384.0, +9.034e-006
386.0, +9.035e-006
388.0, +9.038e-006
390.0, +9.040e-006
392.0, +9.045e-006
394.0, +9.048e-006
396.0, +9.053e-006
398.0, +9.058e-006
400.0, +9.062e-006
402.0, +9.065e-006
404.0, +9.070e-006
406.0, +9.072e-006
408.0, +9.075e-006
410.0, +9.077e-006
412.0, +9.079e-006
414.0, +9.082e-006
416.0, +9.083e-006
418.0, +9.083e-006
420.0, +9.084e-006
422.0, +9.086e-006
424.0, +9.089e-006
426.0, +9.092e-006
428.0, +9.096e-006
430.0, +9.101e-006
432.0, +9.107e-006
434.0, +9.113e-006
436.0, +9.119e-006
438.0, +9.122e-006
440.0, +9.126e-006
442.0, +9.127e-006
444.0, +9.128e-006
446.0, +9.129e-006
448.0, +9.130e-006
450.0, +9.130e-006
452.0, +9.134e-006
454.0, +9.136e-006
456.0, +9.141e-006
458.0, +9.148e-006
460.0, +9.154e-006
462.0, +9.160e-006
464.0, +9.167e-006
466.0, +9.170e-006
468.0, +9.176e-006
470.0, +9.178e-006
472.0, +9.180e-006
474.0, +9.182e-006
476.0, +9.188e-006
478.0, +9.195e-006
480.0, +9.204e-006
482.0, +9.214e-006
484.0, +9.225e-006
486.0, +9.237e-006
488.0, +9.249e-006
490.0, +9.257e-006
492.0, +9.264e-006
494.0, +9.271e-006
496.0, +9.278e-006
498.0, +9.285e-006
500.0, +9.293e-006
502.0, +9.300e-006
504.0, +9.307e-006
506.0, +9.314e-006
508.0, +9.320e-006
510.0, +9.324e-006
512.0, +9.327e-006
514.0, +9.333e-006
516.0, +9.342e-006
518.0, +9.355e-006
520.0, +9.368e-006
522.0, +9.381e-006
524.0, +9.393e-006
526.0, +9.406e-006
528.0, +9.416e-006
530.0, +9.426e-006
532.0, +9.433e-006
534.0, +9.441e-006
536.0, +9.450e-006
538.0, +9.462e-006
540.0, +9.475e-006
542.0, +9.488e-006
544.0, +9.497e-006
546.0, +9.504e-006
548.0, +9.516e-006
550.0, +9.529e-006
552.0, +9.538e-006
554.0, +9.546e-006
556.0, +9.556e-006
558.0, +9.571e-006
560.0, +9.590e-006
562.0, +9.606e-006
564.0, +9.621e-006
566.0, +9.642e-006
568.0, +9.662e-006
570.0, +9.681e-006
572.0, +9.696e-006
574.0, +9.711e-006
576.0, +9.726e-006
578.0, +9.744e-006
580.0, +9.761e-006
582.0, +9.782e-006
584.0, +9.802e-006
586.0, +9.827e-006
588.0, +9.848e-006
590.0, +9.869e-006
592.0, +9.891e-006
594.0, +9.909e-006
596.0, +9.924e-006
598.0, +9.947e-006
600.0, +9.967e-006
602.0, +9.991e-006
604.0, +1.002e-005
606.0, +1.004e-005
608.0, +1.007e-005
610.0, +1.009e-005
612.0, +1.012e-005
614.0, +1.015e-005
616.0, +1.017e-005
618.0, +1.020e-005
620.0, +1.023e-005
622.0, +1.025e-005
624.0, +1.028e-005
626.0, +1.030e-005
628.0, +1.032e-005
630.0, +1.035e-005
632.0, +1.038e-005
634.0, +1.040e-005
636.0, +1.043e-005
638.0, +1.046e-005
640.0, +1.050e-005
642.0, +1.053e-005
644.0, +1.055e-005
646.0, +1.058e-005
648.0, +1.061e-005
650.0, +1.064e-005
652.0, +1.066e-005
654.0, +1.068e-005
656.0, +1.071e-005
658.0, +1.074e-005
660.0, +1.077e-005
662.0, +1.079e-005
664.0, +1.082e-005
666.0, +1.085e-005
668.0, +1.088e-005
670.0, +1.091e-005
672.0, +1.094e-005
674.0, +1.097e-005
676.0, +1.100e-005
678.0, +1.102e-005
680.0, +1.105e-005
682.0, +1.108e-005
684.0, +1.111e-005
686.0, +1.114e-005
688.0, +1.117e-005
690.0, +1.119e-005
692.0, +1.123e-005
694.0, +1.126e-005
696.0, +1.130e-005
698.0, +1.133e-005
700.0, +1.137e-005
702.0, +1.140e-005
704.0, +1.143e-005
706.0, +1.147e-005
708.0, +1.150e-005
710.0, +1.154e-005
712.0, +1.158e-005
714.0, +1.162e-005
716.0, +1.167e-005
718.0, +1.172e-005
720.0, +1.176e-005
722.0, +1.180e-005
724.0, +1.185e-005
726.0, +1.190e-005
728.0, +1.195e-005
730.0, +1.199e-005
732.0, +1.204e-005
734.0, +1.210e-005
736.0, +1.215e-005
738.0, +1.220e-005
740.0, +1.226e-005
742.0, +1.231e-005
744.0, +1.237e-005
746.0, +1.243e-005
748.0, +1.248e-005
750.0, +1.254e-005
752.0, +1.260e-005
754.0, +1.265e-005
756.0, +1.272e-005
758.0, +1.278e-005
760.0, +1.284e-005
762.0, +1.291e-005
764.0, +1.298e-005
766.0, +1.305e-005
768.0, +1.312e-005
770.0, +1.320e-005
772.0, +1.327e-005
774.0, +1.334e-005
776.0, +1.342e-005
778.0, +1.349e-005
780.0, +1.357e-005
782.0, +1.364e-005
784.0, +1.372e-005
786.0, +1.380e-005
788.0, +1.388e-005
790.0, +1.396e-005
792.0, +1.404e-005
794.0, +1.413e-005
796.0, +1.421e-005
798.0, +1.430e-005
800.0, +1.439e-005
802.0, +1.448e-005
804.0, +1.458e-005
806.0, +1.468e-005
808.0, +1.477e-005
810.0, +1.487e-005
812.0, +1.497e-005
814.0, +1.508e-005
816.0, +1.519e-005
818.0, +1.530e-005
820.0, +1.542e-005
822.0, +1.554e-005
824.0, +1.566e-005
826.0, +1.579e-005
828.0, +1.592e-005
830.0, +1.606e-005
832.0, +1.619e-005
834.0, +1.634e-005
836.0, +1.650e-005
838.0, +1.665e-005
840.0, +1.682e-005
842.0, +1.699e-005
844.0, +1.716e-005
846.0, +1.735e-005
848.0, +1.754e-005
850.0, +1.774e-005
852.0, +1.794e-005
854.0, +1.816e-005
856.0, +1.838e-005
858.0, +1.860e-005
860.0, +1.884e-005
862.0, +1.907e-005
864.0, +1.931e-005
866.0, +1.956e-005
868.0, +1.981e-005
870.0, +2.006e-005
872.0, +2.032e-005
874.0, +2.058e-005
876.0, +2.084e-005
878.0, +2.110e-005
880.0, +2.135e-005
882.0, +2.160e-005
884.0, +2.186e-005
886.0, +2.211e-005
888.0, +2.236e-005
890.0, +2.260e-005
892.0, +2.284e-005
894.0, +2.309e-005
896.0, +2.332e-005
898.0, +2.355e-005
900.0, +2.378e-005
902.0, +2.400e-005
904.0, +2.422e-005
906.0, +2.444e-005
908.0, +2.465e-005
910.0, +2.487e-005
912.0, +2.507e-005
914.0, +2.529e-005
916.0, +2.550e-005
918.0, +2.570e-005
920.0, +2.591e-005
922.0, +2.611e-005
924.0, +2.632e-005
926.0, +2.653e-005
928.0, +2.674e-005
930.0, +2.695e-005
932.0, +2.716e-005
934.0, +2.739e-005
936.0, +2.761e-005
938.0, +2.782e-005
940.0, +2.805e-005
942.0, +2.827e-005
944.0, +2.850e-005
946.0, +2.873e-005
948.0, +2.895e-005
950.0, +2.918e-005
952.0, +2.942e-005
954.0, +2.965e-005
956.0, +2.989e-005
958.0, +3.012e-005
960.0, +3.034e-005
962.0, +3.057e-005
964.0, +3.080e-005
966.0, +3.104e-005
968.0, +3.126e-005
970.0, +3.149e-005
972.0, +3.171e-005
974.0, +3.194e-005
976.0, +3.216e-005
978.0, +3.238e-005
980.0, +3.260e-005
982.0, +3.282e-005
984.0, +3.303e-005
986.0, +3.325e-005
988.0, +3.346e-005
990.0, +3.368e-005
992.0, +3.389e-005
994.0, +3.410e-005
996.0, +3.431e-005
998.0, +3.451e-005
1000.0, +3.471e-005
1002.0, +3.491e-005
1004.0, +3.510e-005
1006.0, +3.530e-005
1008.0, +3.550e-005
1010.0, +3.569e-005
1012.0, +3.589e-005
1014.0, +3.609e-005
1016.0, +3.628e-005
1018.0, +3.648e-005
1020.0, +3.669e-005
1022.0, +3.689e-005
1024.0, +3.709e-005
1026.0, +3.729e-005
1028.0, +3.749e-005
1030.0, +3.770e-005
1032.0, +3.790e-005
1034.0, +3.811e-005
1036.0, +3.831e-005
1038.0, +3.852e-005
1040.0, +3.873e-005
1042.0, +3.895e-005
1044.0, +3.916e-005
1046.0, +3.937e-005
1048.0, +3.958e-005
1050.0, +3.979e-005
1052.0, +4.000e-005
1054.0, +4.021e-005
1056.0, +4.042e-005
1058.0, +4.063e-005
1060.0, +4.084e-005
1062.0, +4.105e-005
1064.0, +4.126e-005
1066.0, +4.146e-005
1068.0, +4.166e-005
1070.0, +4.185e-005
1072.0, +4.204e-005
1074.0, +4.222e-005
1076.0, +4.239e-005
1078.0, +4.256e-005
1080.0, +4.272e-005
1082.0, +4.288e-005
1084.0, +4.303e-005
1086.0, +4.317e-005
1088.0, +4.331e-005
1090.0, +4.344e-005
1092.0, +4.356e-005
1094.0, +4.368e-005
1096.0, +4.379e-005
1098.0, +4.389e-005
1100.0, +4.399e-005
1102.0, +4.408e-005
1104.0, +4.417e-005
1106.0, +4.425e-005
1108.0, +4.432e-005
1110.0, +4.439e-005
1112.0, +4.445e-005
1114.0, +4.451e-005
1116.0, +4.455e-005
1118.0, +4.459e-005
1120.0, +4.463e-005
1122.0, +4.466e-005
1124.0, +4.469e-005
1126.0, +4.470e-005
1128.0, +4.471e-005
1130.0, +4.472e-005
1132.0, +4.472e-005
1134.0, +4.472e-005
1136.0, +4.472e-005
1138.0, +4.472e-005
1140.0, +4.471e-005
1142.0, +4.471e-005
1144.0, +4.470e-005
1146.0, +4.469e-005
1148.0, +4.467e-005
1150.0, +4.465e-005
1152.0, +4.463e-005
1154.0, +4.460e-005
1156.0, +4.457e-005
1158.0, +4.454e-005
1160.0, +4.452e-005
1162.0, +4.448e-005
1164.0, +4.445e-005
1166.0, +4.442e-005
1168.0, +4.439e-005
1170.0, +4.436e-005
1172.0, +4.433e-005
1174.0, +4.430e-005
1176.0, +4.427e-005
1178.0, +4.425e-005
1180.0, +4.422e-005
1182.0, +4.420e-005
1184.0, +4.418e-005
1186.0, +4.415e-005
1188.0, +4.413e-005
1190.0, +4.412e-005
1192.0, +4.411e-005
1194.0, +4.410e-005
1196.0, +4.409e-005
1198.0, +4.409e-005
1200.0, +4.409e-005
1202.0, +4.409e-005
1204.0, +4.410e-005
1206.0, +4.411e-005
1208.0, +4.412e-005
1210.0, +4.414e-005
1212.0, +4.417e-005
1214.0, +4.420e-005
1216.0, +4.423e-005
1218.0, +4.427e-005
1220.0, +4.432e-005
1222.0, +4.436e-005
1224.0, +4.443e-005
1226.0, +4.449e-005
1228.0, +4.457e-005
1230.0, +4.464e-005
1232.0, +4.473e-005
1234.0, +4.482e-005
1236.0, +4.492e-005
1238.0, +4.503e-005
1240.0, +4.514e-005
1242.0, +4.527e-005
1244.0, +4.541e-005
1246.0, +4.555e-005
1248.0, +4.571e-005
1250.0, +4.589e-005
1252.0, +4.607e-005
1254.0, +4.628e-005
1256.0, +4.649e-005
1258.0, +4.673e-005
1260.0, +4.698e-005
1262.0, +4.726e-005
1264.0, +4.756e-005
1266.0, +4.788e-005
1268.0, +4.823e-005
1270.0, +4.860e-005
1272.0, +4.901e-005
1274.0, +4.945e-005
1276.0, +4.992e-005
1278.0, +5.043e-005
1280.0, +5.099e-005
1282.0, +5.159e-005
1284.0, +5.224e-005
1286.0, +5.294e-005
1288.0, +5.370e-005
1290.0, +5.451e-005
1292.0, +5.539e-005
1294.0, +5.633e-005
1296.0, +5.734e-005
1298.0, +5.841e-005
1300.0, +5.955e-005
1302.0, +6.076e-005
1304.0, +6.204e-005
1306.0, +6.340e-005
1308.0, +6.481e-005
1310.0, +6.630e-005
1312.0, +6.786e-005
1314.0, +6.950e-005
1316.0, +7.121e-005
1318.0, +7.298e-005
1320.0, +7.482e-005
1322.0, +7.674e-005
1324.0, +7.872e-005
1326.0, +8.077e-005
1328.0, +8.288e-005
1330.0, +8.506e-005
1332.0, +8.730e-005
1334.0, +8.961e-005
1336.0, +9.199e-005
1338.0, +9.414e-005
1340.0, +9.597e-005
1342.0, +9.748e-005
1344.0, +9.864e-005
1346.0, +9.945e-005
1348.0, +9.991e-005
1350.0, +1.000e-004
1352.0, +1.000e-004
1354.0, +1.000e-004
1356.0, +1.000e-004
1358.0, +1.000e-004
1360.0, +1.000e-004
1362.0, +1.000e-004
1364.0, +1.000e-004
1366.0, +1.000e-004
1368.0, +1.000e-004
1370.0, +1.000e-004
1372.0, +1.000e-004
1374.0, +1.000e-004
1376.0, +1.000e-004
1378.0, +1.000e-004
1380.0, +1.000e-004
1382.0, +1.000e-004
1384.0, +1.000e-004
1386.0, +1.000e-004
1388.0, +1.000e-004
1390.0, +1.000e-004
1392.0, +1.000e-004
1394.0, +1.000e-004
1396.0, +1.000e-004
1398.0, +1.000e-004
1400.0, +1.000e-004
1402.0, +1.000e-004
1404.0, +1.000e-004
1406.0, +1.000e-004
1408.0, +1.000e-004
1410.0, +1.000e-004
1412.0, +1.000e-004
1414.0, +1.000e-004
1416.0, +1.000e-004
1418.0, +1.000e-004
1420.0, +1.000e-004
1422.0, +1.000e-004
1424.0, +1.000e-004
1426.0, +1.000e-004
1428.0, +1.000e-004
1430.0, +1.000e-004
1432.0, +1.000e-004
1434.0, +1.000e-004
1436.0, +1.000e-004
1438.0, +1.000e-004
1440.0, +1.000e-004
1442.0, +1.000e-004
1444.0, +1.000e-004
1446.0, +1.000e-004
1448.0, +1.000e-004
1450.0, +1.000e-004
1452.0, +1.000e-004
1454.0, +1.000e-004
1456.0, +1.000e-004
1458.0, +1.000e-004
1460.0, +1.000e-004
1462.0, +1.000e-004
1464.0, +1.000e-004
1466.0, +1.000e-004
1468.0, +1.000e-004
1470.0, +1.000e-004
1472.0, +1.000e-004
1474.0, +1.000e-004
1476.0, +1.000e-004
1478.0, +1.000e-004
1480.0, +1.000e-004
1482.0, +1.000e-004
1484.0, +1.000e-004
1486.0, +1.000e-004
1488.0, +1.000e-004
1490.0, +1.000e-004
1492.0, +1.000e-004
1494.0, +1.000e-004
1496.0, +1.000e-004
1498.0, +1.000e-004
1500.0, +1.000e-004
*
**
