# Supplementary material for: DFT and CV data of 4-phenyl-substituted dichloro(bis{2-[1-(phenyl)-1H-1,2,3-triazol-4-yl-κN3]pyridine-κN})iron(II) coordination compounds
Source: Data Brief. 2018 Oct 27;21:1458–71. doi: 10.1016/j.dib.2018.10.085 (PMC6234228; doi:10.1016/j.dib.2018.10.085)
Supplement: Supplementary file 4 — Supplementary material. [file mmc4.zip › Fe_CV_raw_data/FeL5-2/T2.TXT]

Date: 31-Mar-2017
Time: 12:08:02
Label: 
Cyclic Voltammetry

Exp. Conditions:
Init E (mV) = 0
High E (mV) = 1210
Low E (mV) = -2000
Init P/N = P
V (mV/sec) = 100
Number of Segments = 3
Sample Interval (mV) = 2
Quiet Time (sec) = 2
Sensitivity (A/V) = 1E-5

3 Sets of Data
Total Number of Data Points = 3815
##
Potential (mV), Current (A)

Segment = 1
Positive
Number of Data Points = 605
#
2.0, +3.595e-006
4.0, +3.633e-006
6.0, +3.658e-006
8.0, +3.690e-006
10.0, +3.721e-006
12.0, +3.751e-006
14.0, +3.779e-006
16.0, +3.801e-006
18.0, +3.823e-006
20.0, +3.846e-006
22.0, +3.866e-006
24.0, +3.886e-006
26.0, +3.902e-006
28.0, +3.923e-006
30.0, +3.944e-006
32.0, +3.965e-006
34.0, +3.984e-006
36.0, +4.001e-006
38.0, +4.016e-006
40.0, +4.030e-006
42.0, +4.044e-006
44.0, +4.058e-006
46.0, +4.070e-006
48.0, +4.079e-006
50.0, +4.092e-006
52.0, +4.111e-006
54.0, +4.131e-006
56.0, +4.146e-006
58.0, +4.165e-006
60.0, +4.186e-006
62.0, +4.206e-006
64.0, +4.221e-006
66.0, +4.231e-006
68.0, +4.245e-006
70.0, +4.260e-006
72.0, +4.272e-006
74.0, +4.286e-006
76.0, +4.301e-006
78.0, +4.321e-006
80.0, +4.340e-006
82.0, +4.354e-006
84.0, +4.370e-006
86.0, +4.385e-006
88.0, +4.398e-006
90.0, +4.411e-006
92.0, +4.421e-006
94.0, +4.431e-006
96.0, +4.445e-006
98.0, +4.456e-006
100.0, +4.466e-006
102.0, +4.476e-006
104.0, +4.490e-006
106.0, +4.504e-006
108.0, +4.520e-006
110.0, +4.534e-006
112.0, +4.548e-006
114.0, +4.563e-006
116.0, +4.580e-006
118.0, +4.594e-006
120.0, +4.607e-006
122.0, +4.616e-006
124.0, +4.623e-006
126.0, +4.632e-006
128.0, +4.640e-006
130.0, +4.649e-006
132.0, +4.656e-006
134.0, +4.664e-006
136.0, +4.674e-006
138.0, +4.686e-006
140.0, +4.699e-006
142.0, +4.712e-006
144.0, +4.725e-006
146.0, +4.739e-006
148.0, +4.752e-006
150.0, +4.763e-006
152.0, +4.773e-006
154.0, +4.784e-006
156.0, +4.795e-006
158.0, +4.803e-006
160.0, +4.810e-006
162.0, +4.817e-006
164.0, +4.825e-006
166.0, +4.835e-006
168.0, +4.843e-006
170.0, +4.850e-006
172.0, +4.857e-006
174.0, +4.864e-006
176.0, +4.871e-006
178.0, +4.880e-006
180.0, +4.890e-006
182.0, +4.901e-006
184.0, +4.914e-006
186.0, +4.928e-006
188.0, +4.942e-006
190.0, +4.956e-006
192.0, +4.973e-006
194.0, +4.986e-006
196.0, +4.997e-006
198.0, +5.004e-006
200.0, +5.011e-006
202.0, +5.019e-006
204.0, +5.030e-006
206.0, +5.038e-006
208.0, +5.045e-006
210.0, +5.052e-006
212.0, +5.062e-006
214.0, +5.073e-006
216.0, +5.086e-006
218.0, +5.096e-006
220.0, +5.107e-006
222.0, +5.119e-006
224.0, +5.132e-006
226.0, +5.144e-006
228.0, +5.153e-006
230.0, +5.162e-006
232.0, +5.173e-006
234.0, +5.185e-006
236.0, +5.194e-006
238.0, +5.201e-006
240.0, +5.208e-006
242.0, +5.215e-006
244.0, +5.222e-006
246.0, +5.227e-006
248.0, +5.233e-006
250.0, +5.240e-006
252.0, +5.247e-006
254.0, +5.254e-006
256.0, +5.261e-006
258.0, +5.271e-006
260.0, +5.282e-006
262.0, +5.290e-006
264.0, +5.300e-006
266.0, +5.313e-006
268.0, +5.326e-006
270.0, +5.339e-006
272.0, +5.351e-006
274.0, +5.359e-006
276.0, +5.372e-006
278.0, +5.382e-006
280.0, +5.391e-006
282.0, +5.399e-006
284.0, +5.406e-006
286.0, +5.412e-006
288.0, +5.418e-006
290.0, +5.422e-006
292.0, +5.430e-006
294.0, +5.439e-006
296.0, +5.452e-006
298.0, +5.465e-006
300.0, +5.478e-006
302.0, +5.490e-006
304.0, +5.502e-006
306.0, +5.509e-006
308.0, +5.515e-006
310.0, +5.518e-006
312.0, +5.525e-006
314.0, +5.532e-006
316.0, +5.539e-006
318.0, +5.547e-006
320.0, +5.555e-006
322.0, +5.565e-006
324.0, +5.576e-006
326.0, +5.584e-006
328.0, +5.591e-006
330.0, +5.598e-006
332.0, +5.604e-006
334.0, +5.609e-006
336.0, +5.613e-006
338.0, +5.615e-006
340.0, +5.619e-006
342.0, +5.626e-006
344.0, +5.633e-006
346.0, +5.640e-006
348.0, +5.647e-006
350.0, +5.653e-006
352.0, +5.661e-006
354.0, +5.667e-006
356.0, +5.673e-006
358.0, +5.682e-006
360.0, +5.694e-006
362.0, +5.706e-006
364.0, +5.720e-006
366.0, +5.732e-006
368.0, +5.743e-006
370.0, +5.752e-006
372.0, +5.763e-006
374.0, +5.772e-006
376.0, +5.781e-006
378.0, +5.788e-006
380.0, +5.795e-006
382.0, +5.802e-006
384.0, +5.808e-006
386.0, +5.811e-006
388.0, +5.815e-006
390.0, +5.821e-006
392.0, +5.829e-006
394.0, +5.837e-006
396.0, +5.850e-006
398.0, +5.863e-006
400.0, +5.875e-006
402.0, +5.884e-006
404.0, +5.898e-006
406.0, +5.909e-006
408.0, +5.920e-006
410.0, +5.928e-006
412.0, +5.935e-006
414.0, +5.943e-006
416.0, +5.952e-006
418.0, +5.957e-006
420.0, +5.966e-006
422.0, +5.975e-006
424.0, +5.982e-006
426.0, +5.989e-006
428.0, +5.996e-006
430.0, +6.005e-006
432.0, +6.014e-006
434.0, +6.021e-006
436.0, +6.028e-006
438.0, +6.037e-006
440.0, +6.046e-006
442.0, +6.057e-006
444.0, +6.069e-006
446.0, +6.080e-006
448.0, +6.093e-006
450.0, +6.107e-006
452.0, +6.120e-006
454.0, +6.135e-006
456.0, +6.150e-006
458.0, +6.162e-006
460.0, +6.172e-006
462.0, +6.181e-006
464.0, +6.188e-006
466.0, +6.200e-006
468.0, +6.210e-006
470.0, +6.218e-006
472.0, +6.225e-006
474.0, +6.233e-006
476.0, +6.246e-006
478.0, +6.266e-006
480.0, +6.280e-006
482.0, +6.294e-006
484.0, +6.314e-006
486.0, +6.335e-006
488.0, +6.355e-006
490.0, +6.369e-006
492.0, +6.378e-006
494.0, +6.393e-006
496.0, +6.407e-006
498.0, +6.415e-006
500.0, +6.424e-006
502.0, +6.439e-006
504.0, +6.460e-006
506.0, +6.481e-006
508.0, +6.499e-006
510.0, +6.520e-006
512.0, +6.541e-006
514.0, +6.562e-006
516.0, +6.582e-006
518.0, +6.596e-006
520.0, +6.615e-006
522.0, +6.636e-006
524.0, +6.657e-006
526.0, +6.681e-006
528.0, +6.707e-006
530.0, +6.728e-006
532.0, +6.756e-006
534.0, +6.778e-006
536.0, +6.801e-006
538.0, +6.829e-006
540.0, +6.856e-006
542.0, +6.884e-006
544.0, +6.914e-006
546.0, +6.942e-006
548.0, +6.976e-006
550.0, +7.011e-006
552.0, +7.043e-006
554.0, +7.076e-006
556.0, +7.111e-006
558.0, +7.144e-006
560.0, +7.185e-006
562.0, +7.227e-006
564.0, +7.262e-006
566.0, +7.301e-006
568.0, +7.345e-006
570.0, +7.387e-006
572.0, +7.435e-006
574.0, +7.478e-006
576.0, +7.522e-006
578.0, +7.572e-006
580.0, +7.619e-006
582.0, +7.666e-006
584.0, +7.720e-006
586.0, +7.775e-006
588.0, +7.827e-006
590.0, +7.877e-006
592.0, +7.931e-006
594.0, +7.987e-006
596.0, +8.043e-006
598.0, +8.098e-006
600.0, +8.153e-006
602.0, +8.206e-006
604.0, +8.261e-006
606.0, +8.316e-006
608.0, +8.372e-006
610.0, +8.428e-006
612.0, +8.480e-006
614.0, +8.531e-006
616.0, +8.585e-006
618.0, +8.640e-006
620.0, +8.687e-006
622.0, +8.736e-006
624.0, +8.784e-006
626.0, +8.827e-006
628.0, +8.874e-006
630.0, +8.918e-006
632.0, +8.961e-006
634.0, +9.005e-006
636.0, +9.040e-006
638.0, +9.075e-006
640.0, +9.111e-006
642.0, +9.142e-006
644.0, +9.174e-006
646.0, +9.205e-006
648.0, +9.232e-006
650.0, +9.260e-006
652.0, +9.283e-006
654.0, +9.310e-006
656.0, +9.334e-006
658.0, +9.355e-006
660.0, +9.374e-006
662.0, +9.389e-006
664.0, +9.408e-006
666.0, +9.427e-006
668.0, +9.440e-006
670.0, +9.454e-006
672.0, +9.468e-006
674.0, +9.482e-006
676.0, +9.495e-006
678.0, +9.507e-006
680.0, +9.520e-006
682.0, +9.533e-006
684.0, +9.542e-006
686.0, +9.556e-006
688.0, +9.577e-006
690.0, +9.599e-006
692.0, +9.624e-006
694.0, +9.646e-006
696.0, +9.672e-006
698.0, +9.701e-006
700.0, +9.729e-006
702.0, +9.757e-006
704.0, +9.791e-006
706.0, +9.820e-006
708.0, +9.855e-006
710.0, +9.897e-006
712.0, +9.945e-006
714.0, +9.990e-006
716.0, +1.004e-005
718.0, +1.009e-005
720.0, +1.014e-005
722.0, +1.021e-005
724.0, +1.027e-005
726.0, +1.033e-005
728.0, +1.040e-005
730.0, +1.047e-005
732.0, +1.055e-005
734.0, +1.063e-005
736.0, +1.072e-005
738.0, +1.080e-005
740.0, +1.089e-005
742.0, +1.098e-005
744.0, +1.108e-005
746.0, +1.117e-005
748.0, +1.128e-005
750.0, +1.138e-005
752.0, +1.149e-005
754.0, +1.160e-005
756.0, +1.171e-005
758.0, +1.182e-005
760.0, +1.194e-005
762.0, +1.205e-005
764.0, +1.217e-005
766.0, +1.228e-005
768.0, +1.241e-005
770.0, +1.253e-005
772.0, +1.265e-005
774.0, +1.278e-005
776.0, +1.290e-005
778.0, +1.303e-005
780.0, +1.316e-005
782.0, +1.329e-005
784.0, +1.342e-005
786.0, +1.355e-005
788.0, +1.367e-005
790.0, +1.381e-005
792.0, +1.394e-005
794.0, +1.407e-005
796.0, +1.420e-005
798.0, +1.433e-005
800.0, +1.447e-005
802.0, +1.460e-005
804.0, +1.473e-005
806.0, +1.487e-005
808.0, +1.500e-005
810.0, +1.513e-005
812.0, +1.527e-005
814.0, +1.540e-005
816.0, +1.554e-005
818.0, +1.568e-005
820.0, +1.581e-005
822.0, +1.595e-005
824.0, +1.610e-005
826.0, +1.624e-005
828.0, +1.638e-005
830.0, +1.652e-005
832.0, +1.666e-005
834.0, +1.681e-005
836.0, +1.696e-005
838.0, +1.710e-005
840.0, +1.726e-005
842.0, +1.741e-005
844.0, +1.757e-005
846.0, +1.772e-005
848.0, +1.788e-005
850.0, +1.805e-005
852.0, +1.821e-005
854.0, +1.838e-005
856.0, +1.855e-005
858.0, +1.873e-005
860.0, +1.891e-005
862.0, +1.910e-005
864.0, +1.929e-005
866.0, +1.948e-005
868.0, +1.968e-005
870.0, +1.988e-005
872.0, +2.009e-005
874.0, +2.031e-005
876.0, +2.053e-005
878.0, +2.075e-005
880.0, +2.098e-005
882.0, +2.122e-005
884.0, +2.146e-005
886.0, +2.171e-005
888.0, +2.197e-005
890.0, +2.223e-005
892.0, +2.250e-005
894.0, +2.278e-005
896.0, +2.306e-005
898.0, +2.335e-005
900.0, +2.365e-005
902.0, +2.394e-005
904.0, +2.424e-005
906.0, +2.454e-005
908.0, +2.484e-005
910.0, +2.514e-005
912.0, +2.544e-005
914.0, +2.573e-005
916.0, +2.603e-005
918.0, +2.631e-005
920.0, +2.660e-005
922.0, +2.688e-005
924.0, +2.715e-005
926.0, +2.743e-005
928.0, +2.769e-005
930.0, +2.795e-005
932.0, +2.821e-005
934.0, +2.846e-005
936.0, +2.870e-005
938.0, +2.894e-005
940.0, +2.917e-005
942.0, +2.940e-005
944.0, +2.963e-005
946.0, +2.986e-005
948.0, +3.009e-005
950.0, +3.032e-005
952.0, +3.054e-005
954.0, +3.077e-005
956.0, +3.100e-005
958.0, +3.124e-005
960.0, +3.147e-005
962.0, +3.171e-005
964.0, +3.194e-005
966.0, +3.219e-005
968.0, +3.244e-005
970.0, +3.268e-005
972.0, +3.293e-005
974.0, +3.318e-005
976.0, +3.343e-005
978.0, +3.368e-005
980.0, +3.393e-005
982.0, +3.419e-005
984.0, +3.445e-005
986.0, +3.471e-005
988.0, +3.496e-005
990.0, +3.522e-005
992.0, +3.547e-005
994.0, +3.572e-005
996.0, +3.598e-005
998.0, +3.624e-005
1000.0, +3.649e-005
1002.0, +3.674e-005
1004.0, +3.699e-005
1006.0, +3.724e-005
1008.0, +3.749e-005
1010.0, +3.773e-005
1012.0, +3.797e-005
1014.0, +3.822e-005
1016.0, +3.846e-005
1018.0, +3.871e-005
1020.0, +3.895e-005
1022.0, +3.919e-005
1024.0, +3.943e-005
1026.0, +3.966e-005
1028.0, +3.990e-005
1030.0, +4.013e-005
1032.0, +4.037e-005
1034.0, +4.061e-005
1036.0, +4.084e-005
1038.0, +4.107e-005
1040.0, +4.130e-005
1042.0, +4.153e-005
1044.0, +4.177e-005
1046.0, +4.200e-005
1048.0, +4.223e-005
1050.0, +4.245e-005
1052.0, +4.268e-005
1054.0, +4.291e-005
1056.0, +4.314e-005
1058.0, +4.337e-005
1060.0, +4.359e-005
1062.0, +4.381e-005
1064.0, +4.403e-005
1066.0, +4.425e-005
1068.0, +4.446e-005
1070.0, +4.467e-005
1072.0, +4.487e-005
1074.0, +4.507e-005
1076.0, +4.527e-005
1078.0, +4.546e-005
1080.0, +4.566e-005
1082.0, +4.585e-005
1084.0, +4.604e-005
1086.0, +4.622e-005
1088.0, +4.641e-005
1090.0, +4.658e-005
1092.0, +4.675e-005
1094.0, +4.691e-005
1096.0, +4.706e-005
1098.0, +4.721e-005
1100.0, +4.735e-005
1102.0, +4.749e-005
1104.0, +4.762e-005
1106.0, +4.775e-005
1108.0, +4.788e-005
1110.0, +4.800e-005
1112.0, +4.811e-005
1114.0, +4.822e-005
1116.0, +4.832e-005
1118.0, +4.842e-005
1120.0, +4.851e-005
1122.0, +4.860e-005
1124.0, +4.868e-005
1126.0, +4.876e-005
1128.0, +4.883e-005
1130.0, +4.890e-005
1132.0, +4.897e-005
1134.0, +4.903e-005
1136.0, +4.909e-005
1138.0, +4.914e-005
1140.0, +4.920e-005
1142.0, +4.925e-005
1144.0, +4.929e-005
1146.0, +4.932e-005
1148.0, +4.936e-005
1150.0, +4.940e-005
1152.0, +4.944e-005
1154.0, +4.947e-005
1156.0, +4.950e-005
1158.0, +4.954e-005
1160.0, +4.957e-005
1162.0, +4.961e-005
1164.0, +4.964e-005
1166.0, +4.967e-005
1168.0, +4.970e-005
1170.0, +4.973e-005
1172.0, +4.976e-005
1174.0, +4.979e-005
1176.0, +4.983e-005
1178.0, +4.986e-005
1180.0, +4.989e-005
1182.0, +4.993e-005
1184.0, +4.998e-005
1186.0, +5.002e-005
1188.0, +5.006e-005
1190.0, +5.010e-005
1192.0, +5.016e-005
1194.0, +5.021e-005
1196.0, +5.026e-005
1198.0, +5.032e-005
1200.0, +5.038e-005
1202.0, +5.045e-005
1204.0, +5.052e-005
1206.0, +5.058e-005
1208.0, +5.066e-005
1210.0, +5.074e-005
*
Segment = 2
Negative
Number of Data Points = 1605
#
1208.0, +4.960e-005
1206.0, +4.901e-005
1204.0, +4.852e-005
1202.0, +4.805e-005
1200.0, +4.758e-005
1198.0, +4.714e-005
1196.0, +4.673e-005
1194.0, +4.634e-005
1192.0, +4.597e-005
1190.0, +4.562e-005
1188.0, +4.528e-005
1186.0, +4.496e-005
1184.0, +4.464e-005
1182.0, +4.434e-005
1180.0, +4.404e-005
1178.0, +4.376e-005
1176.0, +4.348e-005
1174.0, +4.322e-005
1172.0, +4.296e-005
1170.0, +4.271e-005
1168.0, +4.247e-005
1166.0, +4.224e-005
1164.0, +4.201e-005
1162.0, +4.178e-005
1160.0, +4.156e-005
1158.0, +4.134e-005
1156.0, +4.114e-005
1154.0, +4.093e-005
1152.0, +4.073e-005
1150.0, +4.053e-005
1148.0, +4.033e-005
1146.0, +4.014e-005
1144.0, +3.995e-005
1142.0, +3.976e-005
1140.0, +3.957e-005
1138.0, +3.939e-005
1136.0, +3.921e-005
1134.0, +3.902e-005
1132.0, +3.885e-005
1130.0, +3.867e-005
1128.0, +3.850e-005
1126.0, +3.833e-005
1124.0, +3.816e-005
1122.0, +3.800e-005
1120.0, +3.783e-005
1118.0, +3.767e-005
1116.0, +3.750e-005
1114.0, +3.734e-005
1112.0, +3.718e-005
1110.0, +3.702e-005
1108.0, +3.686e-005
1106.0, +3.670e-005
1104.0, +3.654e-005
1102.0, +3.638e-005
1100.0, +3.622e-005
1098.0, +3.607e-005
1096.0, +3.593e-005
1094.0, +3.577e-005
1092.0, +3.562e-005
1090.0, +3.547e-005
1088.0, +3.533e-005
1086.0, +3.518e-005
1084.0, +3.503e-005
1082.0, +3.488e-005
1080.0, +3.474e-005
1078.0, +3.459e-005
1076.0, +3.444e-005
1074.0, +3.429e-005
1072.0, +3.415e-005
1070.0, +3.400e-005
1068.0, +3.385e-005
1066.0, +3.370e-005
1064.0, +3.356e-005
1062.0, +3.341e-005
1060.0, +3.326e-005
1058.0, +3.310e-005
1056.0, +3.295e-005
1054.0, +3.281e-005
1052.0, +3.265e-005
1050.0, +3.250e-005
1048.0, +3.234e-005
1046.0, +3.218e-005
1044.0, +3.203e-005
1042.0, +3.187e-005
1040.0, +3.170e-005
1038.0, +3.154e-005
1036.0, +3.137e-005
1034.0, +3.120e-005
1032.0, +3.103e-005
1030.0, +3.085e-005
1028.0, +3.067e-005
1026.0, +3.049e-005
1024.0, +3.032e-005
1022.0, +3.013e-005
1020.0, +2.994e-005
1018.0, +2.975e-005
1016.0, +2.956e-005
1014.0, +2.935e-005
1012.0, +2.914e-005
1010.0, +2.892e-005
1008.0, +2.870e-005
1006.0, +2.847e-005
1004.0, +2.824e-005
1002.0, +2.800e-005
1000.0, +2.775e-005
998.0, +2.749e-005
996.0, +2.723e-005
994.0, +2.695e-005
992.0, +2.667e-005
990.0, +2.638e-005
988.0, +2.608e-005
986.0, +2.577e-005
984.0, +2.544e-005
982.0, +2.511e-005
980.0, +2.477e-005
978.0, +2.442e-005
976.0, +2.407e-005
974.0, +2.370e-005
972.0, +2.332e-005
970.0, +2.294e-005
968.0, +2.254e-005
966.0, +2.214e-005
964.0, +2.173e-005
962.0, +2.132e-005
960.0, +2.090e-005
958.0, +2.049e-005
956.0, +2.007e-005
954.0, +1.966e-005
952.0, +1.924e-005
950.0, +1.882e-005
948.0, +1.841e-005
946.0, +1.799e-005
944.0, +1.758e-005
942.0, +1.717e-005
940.0, +1.677e-005
938.0, +1.637e-005
936.0, +1.598e-005
934.0, +1.560e-005
932.0, +1.523e-005
930.0, +1.487e-005
928.0, +1.450e-005
926.0, +1.415e-005
924.0, +1.380e-005
922.0, +1.346e-005
920.0, +1.313e-005
918.0, +1.280e-005
916.0, +1.248e-005
914.0, +1.217e-005
912.0, +1.188e-005
910.0, +1.158e-005
908.0, +1.129e-005
906.0, +1.101e-005
904.0, +1.073e-005
902.0, +1.046e-005
900.0, +1.019e-005
898.0, +9.933e-006
896.0, +9.682e-006
894.0, +9.436e-006
892.0, +9.191e-006
890.0, +8.956e-006
888.0, +8.720e-006
886.0, +8.489e-006
884.0, +8.265e-006
882.0, +8.045e-006
880.0, +7.825e-006
878.0, +7.609e-006
876.0, +7.401e-006
874.0, +7.200e-006
872.0, +7.004e-006
870.0, +6.809e-006
868.0, +6.618e-006
866.0, +6.436e-006
864.0, +6.261e-006
862.0, +6.088e-006
860.0, +5.918e-006
858.0, +5.751e-006
856.0, +5.591e-006
854.0, +5.436e-006
852.0, +5.282e-006
850.0, +5.130e-006
848.0, +4.987e-006
846.0, +4.847e-006
844.0, +4.711e-006
842.0, +4.580e-006
840.0, +4.449e-006
838.0, +4.329e-006
836.0, +4.209e-006
834.0, +4.091e-006
832.0, +3.980e-006
830.0, +3.873e-006
828.0, +3.767e-006
826.0, +3.674e-006
824.0, +3.571e-006
822.0, +3.480e-006
820.0, +3.391e-006
818.0, +3.307e-006
816.0, +3.227e-006
814.0, +3.150e-006
812.0, +3.073e-006
810.0, +3.003e-006
808.0, +2.934e-006
806.0, +2.870e-006
804.0, +2.807e-006
802.0, +2.739e-006
800.0, +2.676e-006
798.0, +2.616e-006
796.0, +2.560e-006
794.0, +2.507e-006
792.0, +2.451e-006
790.0, +2.397e-006
788.0, +2.352e-006
786.0, +2.304e-006
784.0, +2.257e-006
782.0, +2.215e-006
780.0, +2.170e-006
778.0, +2.128e-006
776.0, +2.086e-006
774.0, +2.041e-006
772.0, +2.006e-006
770.0, +1.967e-006
768.0, +1.931e-006
766.0, +1.889e-006
764.0, +1.854e-006
762.0, +1.818e-006
760.0, +1.789e-006
758.0, +1.755e-006
756.0, +1.725e-006
754.0, +1.685e-006
752.0, +1.658e-006
750.0, +1.624e-006
748.0, +1.596e-006
746.0, +1.566e-006
744.0, +1.538e-006
742.0, +1.508e-006
740.0, +1.483e-006
738.0, +1.455e-006
736.0, +1.430e-006
734.0, +1.402e-006
732.0, +1.375e-006
730.0, +1.349e-006
728.0, +1.325e-006
726.0, +1.303e-006
724.0, +1.281e-006
722.0, +1.256e-006
720.0, +1.235e-006
718.0, +1.208e-006
716.0, +1.185e-006
714.0, +1.161e-006
712.0, +1.139e-006
710.0, +1.118e-006
708.0, +1.099e-006
706.0, +1.072e-006
704.0, +1.050e-006
702.0, +1.027e-006
700.0, +1.002e-006
698.0, +9.809e-007
696.0, +9.604e-007
694.0, +9.408e-007
692.0, +9.264e-007
690.0, +9.125e-007
688.0, +8.946e-007
686.0, +8.794e-007
684.0, +8.593e-007
682.0, +8.384e-007
680.0, +8.201e-007
678.0, +7.987e-007
676.0, +7.778e-007
674.0, +7.634e-007
672.0, +7.503e-007
670.0, +7.355e-007
668.0, +7.215e-007
666.0, +7.093e-007
664.0, +6.980e-007
662.0, +6.801e-007
660.0, +6.601e-007
658.0, +6.391e-007
656.0, +6.243e-007
654.0, +6.073e-007
652.0, +5.877e-007
650.0, +5.711e-007
648.0, +5.611e-007
646.0, +5.524e-007
644.0, +5.406e-007
642.0, +5.275e-007
640.0, +5.166e-007
638.0, +5.083e-007
636.0, +4.970e-007
634.0, +4.826e-007
632.0, +4.674e-007
630.0, +4.512e-007
628.0, +4.364e-007
626.0, +4.225e-007
624.0, +4.085e-007
622.0, +3.937e-007
620.0, +3.802e-007
618.0, +3.684e-007
616.0, +3.614e-007
614.0, +3.544e-007
612.0, +3.444e-007
610.0, +3.318e-007
608.0, +3.231e-007
606.0, +3.161e-007
604.0, +3.091e-007
602.0, +2.969e-007
600.0, +2.808e-007
598.0, +2.638e-007
596.0, +2.485e-007
594.0, +2.346e-007
592.0, +2.206e-007
590.0, +2.062e-007
588.0, +1.953e-007
586.0, +1.844e-007
584.0, +1.766e-007
582.0, +1.696e-007
580.0, +1.626e-007
578.0, +1.552e-007
576.0, +1.487e-007
574.0, +1.386e-007
572.0, +1.312e-007
570.0, +1.243e-007
568.0, +1.173e-007
566.0, +1.099e-007
564.0, +9.766e-008
562.0, +8.371e-008
560.0, +7.107e-008
558.0, +5.668e-008
556.0, +4.273e-008
554.0, +2.878e-008
552.0, +1.527e-008
550.0, +5.240e-009
548.0, -6.531e-009
546.0, -1.569e-008
544.0, -2.266e-008
542.0, -2.964e-008
540.0, -3.661e-008
538.0, -4.359e-008
536.0, -4.926e-008
534.0, -5.187e-008
532.0, -5.362e-008
530.0, -5.928e-008
528.0, -6.582e-008
526.0, -7.280e-008
524.0, -7.977e-008
522.0, -8.893e-008
520.0, -1.016e-007
518.0, -1.142e-007
516.0, -1.225e-007
514.0, -1.325e-007
512.0, -1.452e-007
510.0, -1.591e-007
508.0, -1.705e-007
506.0, -1.783e-007
504.0, -1.866e-007
502.0, -1.966e-007
500.0, -2.049e-007
498.0, -2.127e-007
496.0, -2.197e-007
494.0, -2.271e-007
492.0, -2.341e-007
490.0, -2.402e-007
488.0, -2.441e-007
486.0, -2.481e-007
484.0, -2.494e-007
482.0, -2.546e-007
480.0, -2.607e-007
478.0, -2.681e-007
476.0, -2.751e-007
474.0, -2.825e-007
472.0, -2.930e-007
470.0, -3.060e-007
468.0, -3.143e-007
466.0, -3.217e-007
464.0, -3.283e-007
462.0, -3.361e-007
460.0, -3.448e-007
458.0, -3.505e-007
456.0, -3.566e-007
454.0, -3.640e-007
452.0, -3.710e-007
450.0, -3.802e-007
448.0, -3.906e-007
446.0, -4.024e-007
444.0, -4.129e-007
442.0, -4.207e-007
440.0, -4.277e-007
438.0, -4.351e-007
436.0, -4.399e-007
434.0, -4.438e-007
432.0, -4.460e-007
430.0, -4.525e-007
428.0, -4.591e-007
426.0, -4.660e-007
424.0, -4.726e-007
422.0, -4.835e-007
420.0, -4.918e-007
418.0, -5.014e-007
416.0, -5.092e-007
414.0, -5.223e-007
412.0, -5.345e-007
410.0, -5.484e-007
408.0, -5.585e-007
406.0, -5.698e-007
404.0, -5.790e-007
402.0, -5.859e-007
400.0, -5.903e-007
398.0, -5.968e-007
396.0, -6.025e-007
394.0, -6.095e-007
392.0, -6.164e-007
390.0, -6.234e-007
388.0, -6.304e-007
386.0, -6.343e-007
384.0, -6.365e-007
382.0, -6.396e-007
380.0, -6.443e-007
378.0, -6.500e-007
376.0, -6.570e-007
374.0, -6.640e-007
372.0, -6.718e-007
370.0, -6.801e-007
368.0, -6.914e-007
366.0, -7.006e-007
364.0, -7.089e-007
362.0, -7.158e-007
360.0, -7.228e-007
358.0, -7.294e-007
356.0, -7.355e-007
354.0, -7.376e-007
352.0, -7.429e-007
350.0, -7.542e-007
348.0, -7.669e-007
346.0, -7.804e-007
344.0, -7.939e-007
342.0, -8.074e-007
340.0, -8.200e-007
338.0, -8.288e-007
336.0, -8.318e-007
334.0, -8.384e-007
332.0, -8.445e-007
330.0, -8.506e-007
328.0, -8.575e-007
326.0, -8.645e-007
324.0, -8.728e-007
322.0, -8.846e-007
320.0, -8.920e-007
318.0, -9.016e-007
316.0, -9.133e-007
314.0, -9.260e-007
312.0, -9.391e-007
310.0, -9.517e-007
308.0, -9.604e-007
306.0, -9.687e-007
304.0, -9.748e-007
302.0, -9.800e-007
300.0, -9.870e-007
298.0, -9.931e-007
296.0, -9.992e-007
294.0, -1.006e-006
292.0, -1.013e-006
290.0, -1.020e-006
288.0, -1.025e-006
286.0, -1.026e-006
284.0, -1.029e-006
282.0, -1.031e-006
280.0, -1.035e-006
278.0, -1.041e-006
276.0, -1.048e-006
274.0, -1.055e-006
272.0, -1.062e-006
270.0, -1.069e-006
268.0, -1.077e-006
266.0, -1.083e-006
264.0, -1.089e-006
262.0, -1.096e-006
260.0, -1.103e-006
258.0, -1.110e-006
256.0, -1.116e-006
254.0, -1.126e-006
252.0, -1.135e-006
250.0, -1.141e-006
248.0, -1.149e-006
246.0, -1.156e-006
244.0, -1.162e-006
242.0, -1.170e-006
240.0, -1.174e-006
238.0, -1.181e-006
236.0, -1.189e-006
234.0, -1.196e-006
232.0, -1.203e-006
230.0, -1.210e-006
228.0, -1.216e-006
226.0, -1.222e-006
224.0, -1.223e-006
222.0, -1.226e-006
220.0, -1.228e-006
218.0, -1.232e-006
216.0, -1.238e-006
214.0, -1.245e-006
212.0, -1.252e-006
210.0, -1.259e-006
208.0, -1.265e-006
206.0, -1.275e-006
204.0, -1.285e-006
202.0, -1.293e-006
200.0, -1.302e-006
198.0, -1.314e-006
196.0, -1.328e-006
194.0, -1.341e-006
192.0, -1.349e-006
190.0, -1.356e-006
188.0, -1.363e-006
186.0, -1.368e-006
184.0, -1.373e-006
182.0, -1.379e-006
180.0, -1.387e-006
178.0, -1.393e-006
176.0, -1.400e-006
174.0, -1.407e-006
172.0, -1.414e-006
170.0, -1.417e-006
168.0, -1.420e-006
166.0, -1.426e-006
164.0, -1.433e-006
162.0, -1.439e-006
160.0, -1.446e-006
158.0, -1.457e-006
156.0, -1.467e-006
154.0, -1.480e-006
152.0, -1.488e-006
150.0, -1.495e-006
148.0, -1.507e-006
146.0, -1.519e-006
144.0, -1.529e-006
142.0, -1.541e-006
140.0, -1.552e-006
138.0, -1.565e-006
136.0, -1.579e-006
134.0, -1.590e-006
132.0, -1.598e-006
130.0, -1.605e-006
128.0, -1.611e-006
126.0, -1.620e-006
124.0, -1.629e-006
122.0, -1.636e-006
120.0, -1.648e-006
118.0, -1.663e-006
116.0, -1.682e-006
114.0, -1.701e-006
112.0, -1.716e-006
110.0, -1.730e-006
108.0, -1.749e-006
106.0, -1.762e-006
104.0, -1.776e-006
102.0, -1.785e-006
100.0, -1.793e-006
98.0, -1.803e-006
96.0, -1.815e-006
94.0, -1.825e-006
92.0, -1.838e-006
90.0, -1.851e-006
88.0, -1.865e-006
86.0, -1.884e-006
84.0, -1.902e-006
82.0, -1.921e-006
80.0, -1.941e-006
78.0, -1.958e-006
76.0, -1.973e-006
74.0, -1.989e-006
72.0, -2.004e-006
70.0, -2.019e-006
68.0, -2.033e-006
66.0, -2.050e-006
64.0, -2.070e-006
62.0, -2.091e-006
60.0, -2.110e-006
58.0, -2.129e-006
56.0, -2.149e-006
54.0, -2.165e-006
52.0, -2.179e-006
50.0, -2.192e-006
48.0, -2.206e-006
46.0, -2.226e-006
44.0, -2.243e-006
42.0, -2.258e-006
40.0, -2.278e-006
38.0, -2.303e-006
36.0, -2.325e-006
34.0, -2.345e-006
32.0, -2.362e-006
30.0, -2.383e-006
28.0, -2.402e-006
26.0, -2.422e-006
24.0, -2.443e-006
22.0, -2.464e-006
20.0, -2.485e-006
18.0, -2.508e-006
16.0, -2.529e-006
14.0, -2.550e-006
12.0, -2.567e-006
10.0, -2.583e-006
8.0, -2.599e-006
6.0, -2.633e-006
4.0, -2.656e-006
2.0, -2.678e-006
0.0, -2.705e-006
-2.0, -2.731e-006
-4.0, -2.752e-006
-6.0, -2.774e-006
-8.0, -2.782e-006
-10.0, -2.800e-006
-12.0, -2.822e-006
-14.0, -2.843e-006
-16.0, -2.864e-006
-18.0, -2.891e-006
-20.0, -2.914e-006
-22.0, -2.935e-006
-24.0, -2.953e-006
-26.0, -2.971e-006
-28.0, -2.985e-006
-30.0, -3.004e-006
-32.0, -3.019e-006
-34.0, -3.034e-006
-36.0, -3.049e-006
-38.0, -3.071e-006
-40.0, -3.093e-006
-42.0, -3.114e-006
-44.0, -3.130e-006
-46.0, -3.149e-006
-48.0, -3.169e-006
-50.0, -3.195e-006
-52.0, -3.215e-006
-54.0, -3.234e-006
-56.0, -3.255e-006
-58.0, -3.279e-006
-60.0, -3.302e-006
-62.0, -3.323e-006
-64.0, -3.339e-006
-66.0, -3.358e-006
-68.0, -3.374e-006
-70.0, -3.390e-006
-72.0, -3.408e-006
-74.0, -3.425e-006
-76.0, -3.445e-006
-78.0, -3.471e-006
-80.0, -3.493e-006
-82.0, -3.514e-006
-84.0, -3.534e-006
-86.0, -3.555e-006
-88.0, -3.580e-006
-90.0, -3.608e-006
-92.0, -3.631e-006
-94.0, -3.656e-006
-96.0, -3.684e-006
-98.0, -3.712e-006
-100.0, -3.740e-006
-102.0, -3.768e-006
-104.0, -3.790e-006
-106.0, -3.823e-006
-108.0, -3.854e-006
-110.0, -3.888e-006
-112.0, -3.927e-006
-114.0, -3.969e-006
-116.0, -4.007e-006
-118.0, -4.048e-006
-120.0, -4.085e-006
-122.0, -4.127e-006
-124.0, -4.171e-006
-126.0, -4.214e-006
-128.0, -4.256e-006
-130.0, -4.309e-006
-132.0, -4.364e-006
-134.0, -4.418e-006
-136.0, -4.474e-006
-138.0, -4.534e-006
-140.0, -4.592e-006
-142.0, -4.653e-006
-144.0, -4.712e-006
-146.0, -4.774e-006
-148.0, -4.839e-006
-150.0, -4.907e-006
-152.0, -4.971e-006
-154.0, -5.046e-006
-156.0, -5.116e-006
-158.0, -5.189e-006
-160.0, -5.265e-006
-162.0, -5.341e-006
-164.0, -5.418e-006
-166.0, -5.495e-006
-168.0, -5.571e-006
-170.0, -5.654e-006
-172.0, -5.731e-006
-174.0, -5.810e-006
-176.0, -5.887e-006
-178.0, -5.964e-006
-180.0, -6.047e-006
-182.0, -6.124e-006
-184.0, -6.202e-006
-186.0, -6.280e-006
-188.0, -6.355e-006
-190.0, -6.437e-006
-192.0, -6.511e-006
-194.0, -6.588e-006
-196.0, -6.665e-006
-198.0, -6.735e-006
-200.0, -6.805e-006
-202.0, -6.877e-006
-204.0, -6.947e-006
-206.0, -7.020e-006
-208.0, -7.083e-006
-210.0, -7.152e-006
-212.0, -7.223e-006
-214.0, -7.292e-006
-216.0, -7.359e-006
-218.0, -7.424e-006
-220.0, -7.486e-006
-222.0, -7.549e-006
-224.0, -7.612e-006
-226.0, -7.674e-006
-228.0, -7.737e-006
-230.0, -7.799e-006
-232.0, -7.860e-006
-234.0, -7.915e-006
-236.0, -7.971e-006
-238.0, -8.024e-006
-240.0, -8.079e-006
-242.0, -8.130e-006
-244.0, -8.174e-006
-246.0, -8.224e-006
-248.0, -8.273e-006
-250.0, -8.322e-006
-252.0, -8.362e-006
-254.0, -8.398e-006
-256.0, -8.438e-006
-258.0, -8.476e-006
-260.0, -8.505e-006
-262.0, -8.537e-006
-264.0, -8.565e-006
-266.0, -8.591e-006
-268.0, -8.612e-006
-270.0, -8.629e-006
-272.0, -8.645e-006
-274.0, -8.659e-006
-276.0, -8.669e-006
-278.0, -8.674e-006
-280.0, -8.680e-006
-282.0, -8.685e-006
-284.0, -8.681e-006
-286.0, -8.676e-006
-288.0, -8.669e-006
-290.0, -8.662e-006
-292.0, -8.654e-006
-294.0, -8.641e-006
-296.0, -8.623e-006
-298.0, -8.609e-006
-300.0, -8.593e-006
-302.0, -8.572e-006
-304.0, -8.546e-006
-306.0, -8.520e-006
-308.0, -8.497e-006
-310.0, -8.475e-006
-312.0, -8.452e-006
-314.0, -8.426e-006
-316.0, -8.398e-006
-318.0, -8.368e-006
-320.0, -8.340e-006
-322.0, -8.310e-006
-324.0, -8.279e-006
-326.0, -8.244e-006
-328.0, -8.210e-006
-330.0, -8.180e-006
-332.0, -8.152e-006
-334.0, -8.122e-006
-336.0, -8.092e-006
-338.0, -8.065e-006
-340.0, -8.036e-006
-342.0, -8.007e-006
-344.0, -7.975e-006
-346.0, -7.947e-006
-348.0, -7.918e-006
-350.0, -7.890e-006
-352.0, -7.858e-006
-354.0, -7.830e-006
-356.0, -7.802e-006
-358.0, -7.775e-006
-360.0, -7.747e-006
-362.0, -7.722e-006
-364.0, -7.694e-006
-366.0, -7.672e-006
-368.0, -7.649e-006
-370.0, -7.625e-006
-372.0, -7.604e-006
-374.0, -7.577e-006
-376.0, -7.550e-006
-378.0, -7.529e-006
-380.0, -7.504e-006
-382.0, -7.481e-006
-384.0, -7.461e-006
-386.0, -7.439e-006
-388.0, -7.421e-006
-390.0, -7.400e-006
-392.0, -7.378e-006
-394.0, -7.354e-006
-396.0, -7.333e-006
-398.0, -7.316e-006
-400.0, -7.300e-006
-402.0, -7.283e-006
-404.0, -7.270e-006
-406.0, -7.257e-006
-408.0, -7.246e-006
-410.0, -7.232e-006
-412.0, -7.214e-006
-414.0, -7.196e-006
-416.0, -7.181e-006
-418.0, -7.164e-006
-420.0, -7.144e-006
-422.0, -7.126e-006
-424.0, -7.112e-006
-426.0, -7.101e-006
-428.0, -7.089e-006
-430.0, -7.074e-006
-432.0, -7.056e-006
-434.0, -7.043e-006
-436.0, -7.029e-006
-438.0, -7.015e-006
-440.0, -7.002e-006
-442.0, -6.991e-006
-444.0, -6.978e-006
-446.0, -6.971e-006
-448.0, -6.962e-006
-450.0, -6.953e-006
-452.0, -6.939e-006
-454.0, -6.926e-006
-456.0, -6.913e-006
-458.0, -6.906e-006
-460.0, -6.899e-006
-462.0, -6.892e-006
-464.0, -6.885e-006
-466.0, -6.882e-006
-468.0, -6.876e-006
-470.0, -6.869e-006
-472.0, -6.862e-006
-474.0, -6.855e-006
-476.0, -6.849e-006
-478.0, -6.843e-006
-480.0, -6.836e-006
-482.0, -6.832e-006
-484.0, -6.826e-006
-486.0, -6.818e-006
-488.0, -6.808e-006
-490.0, -6.796e-006
-492.0, -6.783e-006
-494.0, -6.771e-006
-496.0, -6.760e-006
-498.0, -6.752e-006
-500.0, -6.745e-006
-502.0, -6.739e-006
-504.0, -6.732e-006
-506.0, -6.727e-006
-508.0, -6.720e-006
-510.0, -6.713e-006
-512.0, -6.707e-006
-514.0, -6.701e-006
-516.0, -6.696e-006
-518.0, -6.694e-006
-520.0, -6.692e-006
-522.0, -6.692e-006
-524.0, -6.692e-006
-526.0, -6.692e-006
-528.0, -6.691e-006
-530.0, -6.690e-006
-532.0, -6.689e-006
-534.0, -6.687e-006
-536.0, -6.684e-006
-538.0, -6.682e-006
-540.0, -6.675e-006
-542.0, -6.669e-006
-544.0, -6.663e-006
-546.0, -6.657e-006
-548.0, -6.652e-006
-550.0, -6.647e-006
-552.0, -6.642e-006
-554.0, -6.641e-006
-556.0, -6.638e-006
-558.0, -6.635e-006
-560.0, -6.632e-006
-562.0, -6.631e-006
-564.0, -6.626e-006
-566.0, -6.623e-006
-568.0, -6.619e-006
-570.0, -6.619e-006
-572.0, -6.617e-006
-574.0, -6.614e-006
-576.0, -6.610e-006
-578.0, -6.609e-006
-580.0, -6.606e-006
-582.0, -6.604e-006
-584.0, -6.601e-006
-586.0, -6.598e-006
-588.0, -6.597e-006
-590.0, -6.596e-006
-592.0, -6.595e-006
-594.0, -6.595e-006
-596.0, -6.595e-006
-598.0, -6.595e-006
-600.0, -6.595e-006
-602.0, -6.595e-006
-604.0, -6.595e-006
-606.0, -6.595e-006
-608.0, -6.595e-006
-610.0, -6.595e-006
-612.0, -6.595e-006
-614.0, -6.595e-006
-616.0, -6.595e-006
-618.0, -6.596e-006
-620.0, -6.596e-006
-622.0, -6.596e-006
-624.0, -6.596e-006
-626.0, -6.598e-006
-628.0, -6.598e-006
-630.0, -6.600e-006
-632.0, -6.601e-006
-634.0, -6.604e-006
-636.0, -6.607e-006
-638.0, -6.608e-006
-640.0, -6.609e-006
-642.0, -6.614e-006
-644.0, -6.616e-006
-646.0, -6.618e-006
-648.0, -6.618e-006
-650.0, -6.620e-006
-652.0, -6.624e-006
-654.0, -6.626e-006
-656.0, -6.626e-006
-658.0, -6.630e-006
-660.0, -6.632e-006
-662.0, -6.635e-006
-664.0, -6.637e-006
-666.0, -6.638e-006
-668.0, -6.641e-006
-670.0, -6.644e-006
-672.0, -6.644e-006
-674.0, -6.650e-006
-676.0, -6.654e-006
-678.0, -6.658e-006
-680.0, -6.662e-006
-682.0, -6.667e-006
-684.0, -6.672e-006
-686.0, -6.678e-006
-688.0, -6.679e-006
-690.0, -6.682e-006
-692.0, -6.686e-006
-694.0, -6.689e-006
-696.0, -6.690e-006
-698.0, -6.691e-006
-700.0, -6.692e-006
-702.0, -6.692e-006
-704.0, -6.692e-006
-706.0, -6.692e-006
-708.0, -6.692e-006
-710.0, -6.692e-006
-712.0, -6.693e-006
-714.0, -6.697e-006
-716.0, -6.701e-006
-718.0, -6.706e-006
-720.0, -6.713e-006
-722.0, -6.719e-006
-724.0, -6.726e-006
-726.0, -6.732e-006
-728.0, -6.735e-006
-730.0, -6.740e-006
-732.0, -6.745e-006
-734.0, -6.750e-006
-736.0, -6.757e-006
-738.0, -6.764e-006
-740.0, -6.771e-006
-742.0, -6.779e-006
-744.0, -6.788e-006
-746.0, -6.797e-006
-748.0, -6.805e-006
-750.0, -6.812e-006
-752.0, -6.819e-006
-754.0, -6.826e-006
-756.0, -6.832e-006
-758.0, -6.835e-006
-760.0, -6.836e-006
-762.0, -6.838e-006
-764.0, -6.838e-006
-766.0, -6.839e-006
-768.0, -6.840e-006
-770.0, -6.844e-006
-772.0, -6.848e-006
-774.0, -6.854e-006
-776.0, -6.860e-006
-778.0, -6.867e-006
-780.0, -6.874e-006
-782.0, -6.880e-006
-784.0, -6.883e-006
-786.0, -6.887e-006
-788.0, -6.887e-006
-790.0, -6.888e-006
-792.0, -6.888e-006
-794.0, -6.888e-006
-796.0, -6.889e-006
-798.0, -6.892e-006
-800.0, -6.893e-006
-802.0, -6.898e-006
-804.0, -6.904e-006
-806.0, -6.910e-006
-808.0, -6.916e-006
-810.0, -6.923e-006
-812.0, -6.927e-006
-814.0, -6.940e-006
-816.0, -6.943e-006
-818.0, -6.949e-006
-820.0, -6.955e-006
-822.0, -6.961e-006
-824.0, -6.967e-006
-826.0, -6.973e-006
-828.0, -6.972e-006
-830.0, -6.978e-006
-832.0, -6.978e-006
-834.0, -6.980e-006
-836.0, -6.982e-006
-838.0, -6.983e-006
-840.0, -6.984e-006
-842.0, -6.985e-006
-844.0, -6.985e-006
-846.0, -6.985e-006
-848.0, -6.986e-006
-850.0, -6.986e-006
-852.0, -6.986e-006
-854.0, -6.987e-006
-856.0, -6.986e-006
-858.0, -6.986e-006
-860.0, -6.986e-006
-862.0, -6.986e-006
-864.0, -6.986e-006
-866.0, -6.987e-006
-868.0, -6.987e-006
-870.0, -6.987e-006
-872.0, -6.987e-006
-874.0, -6.987e-006
-876.0, -6.986e-006
-878.0, -6.986e-006
-880.0, -6.987e-006
-882.0, -6.987e-006
-884.0, -6.987e-006
-886.0, -6.988e-006
-888.0, -6.988e-006
-890.0, -6.988e-006
-892.0, -6.988e-006
-894.0, -6.988e-006
-896.0, -6.988e-006
-898.0, -6.988e-006
-900.0, -6.988e-006
-902.0, -6.988e-006
-904.0, -6.988e-006
-906.0, -6.988e-006
-908.0, -6.988e-006
-910.0, -6.988e-006
-912.0, -6.988e-006
-914.0, -6.988e-006
-916.0, -6.987e-006
-918.0, -6.988e-006
-920.0, -6.988e-006
-922.0, -6.988e-006
-924.0, -6.988e-006
-926.0, -6.987e-006
-928.0, -6.987e-006
-930.0, -6.987e-006
-932.0, -6.986e-006
-934.0, -6.986e-006
-936.0, -6.986e-006
-938.0, -6.987e-006
-940.0, -6.987e-006
-942.0, -6.987e-006
-944.0, -6.987e-006
-946.0, -6.988e-006
-948.0, -6.988e-006
-950.0, -6.988e-006
-952.0, -6.988e-006
-954.0, -6.989e-006
-956.0, -6.988e-006
-958.0, -6.989e-006
-960.0, -6.988e-006
-962.0, -6.988e-006
-964.0, -6.987e-006
-966.0, -6.987e-006
-968.0, -6.987e-006
-970.0, -6.988e-006
-972.0, -6.988e-006
-974.0, -6.989e-006
-976.0, -6.989e-006
-978.0, -6.991e-006
-980.0, -6.991e-006
-982.0, -6.992e-006
-984.0, -6.993e-006
-986.0, -6.995e-006
-988.0, -6.998e-006
-990.0, -7.001e-006
-992.0, -7.002e-006
-994.0, -7.007e-006
-996.0, -7.011e-006
-998.0, -7.015e-006
-1000.0, -7.019e-006
-1002.0, -7.026e-006
-1004.0, -7.030e-006
-1006.0, -7.037e-006
-1008.0, -7.041e-006
-1010.0, -7.047e-006
-1012.0, -7.054e-006
-1014.0, -7.057e-006
-1016.0, -7.060e-006
-1018.0, -7.065e-006
-1020.0, -7.070e-006
-1022.0, -7.073e-006
-1024.0, -7.074e-006
-1026.0, -7.076e-006
-1028.0, -7.080e-006
-1030.0, -7.081e-006
-1032.0, -7.081e-006
-1034.0, -7.081e-006
-1036.0, -7.081e-006
-1038.0, -7.083e-006
-1040.0, -7.083e-006
-1042.0, -7.083e-006
-1044.0, -7.083e-006
-1046.0, -7.083e-006
-1048.0, -7.083e-006
-1050.0, -7.083e-006
-1052.0, -7.083e-006
-1054.0, -7.083e-006
-1056.0, -7.083e-006
-1058.0, -7.083e-006
-1060.0, -7.084e-006
-1062.0, -7.084e-006
-1064.0, -7.084e-006
-1066.0, -7.085e-006
-1068.0, -7.086e-006
-1070.0, -7.087e-006
-1072.0, -7.089e-006
-1074.0, -7.092e-006
-1076.0, -7.094e-006
-1078.0, -7.100e-006
-1080.0, -7.104e-006
-1082.0, -7.109e-006
-1084.0, -7.114e-006
-1086.0, -7.119e-006
-1088.0, -7.122e-006
-1090.0, -7.126e-006
-1092.0, -7.128e-006
-1094.0, -7.130e-006
-1096.0, -7.131e-006
-1098.0, -7.134e-006
-1100.0, -7.136e-006
-1102.0, -7.140e-006
-1104.0, -7.145e-006
-1106.0, -7.152e-006
-1108.0, -7.159e-006
-1110.0, -7.166e-006
-1112.0, -7.171e-006
-1114.0, -7.180e-006
-1116.0, -7.190e-006
-1118.0, -7.197e-006
-1120.0, -7.204e-006
-1122.0, -7.211e-006
-1124.0, -7.218e-006
-1126.0, -7.224e-006
-1128.0, -7.227e-006
-1130.0, -7.230e-006
-1132.0, -7.234e-006
-1134.0, -7.241e-006
-1136.0, -7.248e-006
-1138.0, -7.255e-006
-1140.0, -7.262e-006
-1142.0, -7.269e-006
-1144.0, -7.273e-006
-1146.0, -7.280e-006
-1148.0, -7.283e-006
-1150.0, -7.289e-006
-1152.0, -7.295e-006
-1154.0, -7.302e-006
-1156.0, -7.309e-006
-1158.0, -7.320e-006
-1160.0, -7.331e-006
-1162.0, -7.343e-006
-1164.0, -7.352e-006
-1166.0, -7.365e-006
-1168.0, -7.379e-006
-1170.0, -7.394e-006
-1172.0, -7.406e-006
-1174.0, -7.419e-006
-1176.0, -7.432e-006
-1178.0, -7.445e-006
-1180.0, -7.454e-006
-1182.0, -7.461e-006
-1184.0, -7.471e-006
-1186.0, -7.482e-006
-1188.0, -7.491e-006
-1190.0, -7.503e-006
-1192.0, -7.517e-006
-1194.0, -7.538e-006
-1196.0, -7.559e-006
-1198.0, -7.576e-006
-1200.0, -7.593e-006
-1202.0, -7.614e-006
-1204.0, -7.631e-006
-1206.0, -7.644e-006
-1208.0, -7.656e-006
-1210.0, -7.670e-006
-1212.0, -7.687e-006
-1214.0, -7.705e-006
-1216.0, -7.723e-006
-1218.0, -7.744e-006
-1220.0, -7.769e-006
-1222.0, -7.792e-006
-1224.0, -7.813e-006
-1226.0, -7.838e-006
-1228.0, -7.859e-006
-1230.0, -7.883e-006
-1232.0, -7.910e-006
-1234.0, -7.933e-006
-1236.0, -7.960e-006
-1238.0, -7.988e-006
-1240.0, -8.014e-006
-1242.0, -8.044e-006
-1244.0, -8.072e-006
-1246.0, -8.100e-006
-1248.0, -8.133e-006
-1250.0, -8.162e-006
-1252.0, -8.196e-006
-1254.0, -8.226e-006
-1256.0, -8.263e-006
-1258.0, -8.298e-006
-1260.0, -8.333e-006
-1262.0, -8.363e-006
-1264.0, -8.397e-006
-1266.0, -8.430e-006
-1268.0, -8.465e-006
-1270.0, -8.495e-006
-1272.0, -8.530e-006
-1274.0, -8.558e-006
-1276.0, -8.591e-006
-1278.0, -8.619e-006
-1280.0, -8.648e-006
-1282.0, -8.681e-006
-1284.0, -8.709e-006
-1286.0, -8.730e-006
-1288.0, -8.752e-006
-1290.0, -8.774e-006
-1292.0, -8.794e-006
-1294.0, -8.810e-006
-1296.0, -8.819e-006
-1298.0, -8.826e-006
-1300.0, -8.833e-006
-1302.0, -8.840e-006
-1304.0, -8.841e-006
-1306.0, -8.841e-006
-1308.0, -8.841e-006
-1310.0, -8.841e-006
-1312.0, -8.840e-006
-1314.0, -8.840e-006
-1316.0, -8.839e-006
-1318.0, -8.837e-006
-1320.0, -8.834e-006
-1322.0, -8.830e-006
-1324.0, -8.827e-006
-1326.0, -8.821e-006
-1328.0, -8.814e-006
-1330.0, -8.808e-006
-1332.0, -8.803e-006
-1334.0, -8.801e-006
-1336.0, -8.799e-006
-1338.0, -8.802e-006
-1340.0, -8.806e-006
-1342.0, -8.813e-006
-1344.0, -8.820e-006
-1346.0, -8.827e-006
-1348.0, -8.833e-006
-1350.0, -8.839e-006
-1352.0, -8.847e-006
-1354.0, -8.855e-006
-1356.0, -8.866e-006
-1358.0, -8.879e-006
-1360.0, -8.896e-006
-1362.0, -8.917e-006
-1364.0, -8.937e-006
-1366.0, -8.959e-006
-1368.0, -8.980e-006
-1370.0, -9.000e-006
-1372.0, -9.021e-006
-1374.0, -9.039e-006
-1376.0, -9.062e-006
-1378.0, -9.089e-006
-1380.0, -9.111e-006
-1382.0, -9.138e-006
-1384.0, -9.163e-006
-1386.0, -9.186e-006
-1388.0, -9.214e-006
-1390.0, -9.236e-006
-1392.0, -9.257e-006
-1394.0, -9.284e-006
-1396.0, -9.307e-006
-1398.0, -9.335e-006
-1400.0, -9.361e-006
-1402.0, -9.389e-006
-1404.0, -9.413e-006
-1406.0, -9.440e-006
-1408.0, -9.467e-006
-1410.0, -9.494e-006
-1412.0, -9.521e-006
-1414.0, -9.549e-006
-1416.0, -9.574e-006
-1418.0, -9.603e-006
-1420.0, -9.629e-006
-1422.0, -9.651e-006
-1424.0, -9.679e-006
-1426.0, -9.708e-006
-1428.0, -9.736e-006
-1430.0, -9.766e-006
-1432.0, -9.796e-006
-1434.0, -9.832e-006
-1436.0, -9.867e-006
-1438.0, -9.903e-006
-1440.0, -9.930e-006
-1442.0, -9.965e-006
-1444.0, -1.000e-005
-1446.0, -1.003e-005
-1448.0, -1.007e-005
-1450.0, -1.010e-005
-1452.0, -1.014e-005
-1454.0, -1.018e-005
-1456.0, -1.022e-005
-1458.0, -1.026e-005
-1460.0, -1.030e-005
-1462.0, -1.034e-005
-1464.0, -1.038e-005
-1466.0, -1.042e-005
-1468.0, -1.047e-005
-1470.0, -1.051e-005
-1472.0, -1.055e-005
-1474.0, -1.060e-005
-1476.0, -1.064e-005
-1478.0, -1.069e-005
-1480.0, -1.073e-005
-1482.0, -1.078e-005
-1484.0, -1.083e-005
-1486.0, -1.088e-005
-1488.0, -1.092e-005
-1490.0, -1.097e-005
-1492.0, -1.103e-005
-1494.0, -1.107e-005
-1496.0, -1.112e-005
-1498.0, -1.117e-005
-1500.0, -1.122e-005
-1502.0, -1.128e-005
-1504.0, -1.133e-005
-1506.0, -1.138e-005
-1508.0, -1.143e-005
-1510.0, -1.148e-005
-1512.0, -1.154e-005
-1514.0, -1.159e-005
-1516.0, -1.165e-005
-1518.0, -1.170e-005
-1520.0, -1.175e-005
-1522.0, -1.181e-005
-1524.0, -1.187e-005
-1526.0, -1.193e-005
-1528.0, -1.198e-005
-1530.0, -1.204e-005
-1532.0, -1.210e-005
-1534.0, -1.216e-005
-1536.0, -1.222e-005
-1538.0, -1.229e-005
-1540.0, -1.235e-005
-1542.0, -1.241e-005
-1544.0, -1.247e-005
-1546.0, -1.253e-005
-1548.0, -1.259e-005
-1550.0, -1.265e-005
-1552.0, -1.272e-005
-1554.0, -1.278e-005
-1556.0, -1.284e-005
-1558.0, -1.291e-005
-1560.0, -1.297e-005
-1562.0, -1.303e-005
-1564.0, -1.310e-005
-1566.0, -1.316e-005
-1568.0, -1.323e-005
-1570.0, -1.330e-005
-1572.0, -1.337e-005
-1574.0, -1.344e-005
-1576.0, -1.350e-005
-1578.0, -1.357e-005
-1580.0, -1.364e-005
-1582.0, -1.371e-005
-1584.0, -1.377e-005
-1586.0, -1.383e-005
-1588.0, -1.390e-005
-1590.0, -1.397e-005
-1592.0, -1.403e-005
-1594.0, -1.410e-005
-1596.0, -1.416e-005
-1598.0, -1.422e-005
-1600.0, -1.429e-005
-1602.0, -1.434e-005
-1604.0, -1.441e-005
-1606.0, -1.447e-005
-1608.0, -1.452e-005
-1610.0, -1.458e-005
-1612.0, -1.464e-005
-1614.0, -1.470e-005
-1616.0, -1.476e-005
-1618.0, -1.481e-005
-1620.0, -1.487e-005
-1622.0, -1.492e-005
-1624.0, -1.498e-005
-1626.0, -1.503e-005
-1628.0, -1.508e-005
-1630.0, -1.513e-005
-1632.0, -1.518e-005
-1634.0, -1.523e-005
-1636.0, -1.527e-005
-1638.0, -1.532e-005
-1640.0, -1.536e-005
-1642.0, -1.540e-005
-1644.0, -1.543e-005
-1646.0, -1.547e-005
-1648.0, -1.550e-005
-1650.0, -1.553e-005
-1652.0, -1.557e-005
-1654.0, -1.560e-005
-1656.0, -1.563e-005
-1658.0, -1.565e-005
-1660.0, -1.568e-005
-1662.0, -1.571e-005
-1664.0, -1.574e-005
-1666.0, -1.576e-005
-1668.0, -1.578e-005
-1670.0, -1.580e-005
-1672.0, -1.582e-005
-1674.0, -1.584e-005
-1676.0, -1.585e-005
-1678.0, -1.586e-005
-1680.0, -1.587e-005
-1682.0, -1.588e-005
-1684.0, -1.589e-005
-1686.0, -1.590e-005
-1688.0, -1.590e-005
-1690.0, -1.591e-005
-1692.0, -1.592e-005
-1694.0, -1.592e-005
-1696.0, -1.592e-005
-1698.0, -1.592e-005
-1700.0, -1.592e-005
-1702.0, -1.592e-005
-1704.0, -1.592e-005
-1706.0, -1.591e-005
-1708.0, -1.591e-005
-1710.0, -1.590e-005
-1712.0, -1.589e-005
-1714.0, -1.588e-005
-1716.0, -1.588e-005
-1718.0, -1.587e-005
-1720.0, -1.586e-005
-1722.0, -1.585e-005
-1724.0, -1.584e-005
-1726.0, -1.583e-005
-1728.0, -1.581e-005
-1730.0, -1.579e-005
-1732.0, -1.578e-005
-1734.0, -1.576e-005
-1736.0, -1.574e-005
-1738.0, -1.572e-005
-1740.0, -1.570e-005
-1742.0, -1.567e-005
-1744.0, -1.565e-005
-1746.0, -1.563e-005
-1748.0, -1.561e-005
-1750.0, -1.559e-005
-1752.0, -1.556e-005
-1754.0, -1.554e-005
-1756.0, -1.552e-005
-1758.0, -1.550e-005
-1760.0, -1.548e-005
-1762.0, -1.546e-005
-1764.0, -1.544e-005
-1766.0, -1.541e-005
-1768.0, -1.539e-005
-1770.0, -1.536e-005
-1772.0, -1.534e-005
-1774.0, -1.531e-005
-1776.0, -1.528e-005
-1778.0, -1.526e-005
-1780.0, -1.523e-005
-1782.0, -1.521e-005
-1784.0, -1.518e-005
-1786.0, -1.516e-005
-1788.0, -1.513e-005
-1790.0, -1.510e-005
-1792.0, -1.508e-005
-1794.0, -1.506e-005
-1796.0, -1.503e-005
-1798.0, -1.500e-005
-1800.0, -1.497e-005
-1802.0, -1.495e-005
-1804.0, -1.492e-005
-1806.0, -1.490e-005
-1808.0, -1.487e-005
-1810.0, -1.484e-005
-1812.0, -1.482e-005
-1814.0, -1.479e-005
-1816.0, -1.476e-005
-1818.0, -1.474e-005
-1820.0, -1.472e-005
-1822.0, -1.470e-005
-1824.0, -1.468e-005
-1826.0, -1.466e-005
-1828.0, -1.464e-005
-1830.0, -1.461e-005
-1832.0, -1.458e-005
-1834.0, -1.456e-005
-1836.0, -1.454e-005
-1838.0, -1.452e-005
-1840.0, -1.449e-005
-1842.0, -1.447e-005
-1844.0, -1.445e-005
-1846.0, -1.443e-005
-1848.0, -1.441e-005
-1850.0, -1.439e-005
-1852.0, -1.437e-005
-1854.0, -1.435e-005
-1856.0, -1.433e-005
-1858.0, -1.431e-005
-1860.0, -1.430e-005
-1862.0, -1.429e-005
-1864.0, -1.427e-005
-1866.0, -1.426e-005
-1868.0, -1.424e-005
-1870.0, -1.422e-005
-1872.0, -1.420e-005
-1874.0, -1.418e-005
-1876.0, -1.416e-005
-1878.0, -1.414e-005
-1880.0, -1.413e-005
-1882.0, -1.412e-005
-1884.0, -1.411e-005
-1886.0, -1.409e-005
-1888.0, -1.408e-005
-1890.0, -1.406e-005
-1892.0, -1.405e-005
-1894.0, -1.403e-005
-1896.0, -1.401e-005
-1898.0, -1.400e-005
-1900.0, -1.399e-005
-1902.0, -1.398e-005
-1904.0, -1.396e-005
-1906.0, -1.395e-005
-1908.0, -1.394e-005
-1910.0, -1.393e-005
-1912.0, -1.393e-005
-1914.0, -1.392e-005
-1916.0, -1.391e-005
-1918.0, -1.390e-005
-1920.0, -1.390e-005
-1922.0, -1.389e-005
-1924.0, -1.388e-005
-1926.0, -1.387e-005
-1928.0, -1.386e-005
-1930.0, -1.386e-005
-1932.0, -1.385e-005
-1934.0, -1.384e-005
-1936.0, -1.383e-005
-1938.0, -1.381e-005
-1940.0, -1.380e-005
-1942.0, -1.379e-005
-1944.0, -1.378e-005
-1946.0, -1.378e-005
-1948.0, -1.377e-005
-1950.0, -1.377e-005
-1952.0, -1.376e-005
-1954.0, -1.376e-005
-1956.0, -1.375e-005
-1958.0, -1.374e-005
-1960.0, -1.374e-005
-1962.0, -1.373e-005
-1964.0, -1.373e-005
-1966.0, -1.372e-005
-1968.0, -1.372e-005
-1970.0, -1.372e-005
-1972.0, -1.372e-005
-1974.0, -1.372e-005
-1976.0, -1.372e-005
-1978.0, -1.372e-005
-1980.0, -1.372e-005
-1982.0, -1.372e-005
-1984.0, -1.372e-005
-1986.0, -1.372e-005
-1988.0, -1.372e-005
-1990.0, -1.372e-005
-1992.0, -1.372e-005
-1994.0, -1.372e-005
-1996.0, -1.372e-005
-1998.0, -1.372e-005
-2000.0, -1.372e-005
*
Segment = 3
Positive
Number of Data Points = 1605
#
-1998.0, -1.302e-005
-1996.0, -1.280e-005
-1994.0, -1.265e-005
-1992.0, -1.251e-005
-1990.0, -1.236e-005
-1988.0, -1.224e-005
-1986.0, -1.212e-005
-1984.0, -1.201e-005
-1982.0, -1.190e-005
-1980.0, -1.181e-005
-1978.0, -1.171e-005
-1976.0, -1.162e-005
-1974.0, -1.153e-005
-1972.0, -1.145e-005
-1970.0, -1.137e-005
-1968.0, -1.129e-005
-1966.0, -1.121e-005
-1964.0, -1.114e-005
-1962.0, -1.106e-005
-1960.0, -1.099e-005
-1958.0, -1.093e-005
-1956.0, -1.086e-005
-1954.0, -1.079e-005
-1952.0, -1.073e-005
-1950.0, -1.067e-005
-1948.0, -1.061e-005
-1946.0, -1.055e-005
-1944.0, -1.049e-005
-1942.0, -1.043e-005
-1940.0, -1.038e-005
-1938.0, -1.032e-005
-1936.0, -1.026e-005
-1934.0, -1.021e-005
-1932.0, -1.015e-005
-1930.0, -1.010e-005
-1928.0, -1.004e-005
-1926.0, -9.989e-006
-1924.0, -9.941e-006
-1922.0, -9.886e-006
-1920.0, -9.835e-006
-1918.0, -9.781e-006
-1916.0, -9.731e-006
-1914.0, -9.688e-006
-1912.0, -9.643e-006
-1910.0, -9.592e-006
-1908.0, -9.549e-006
-1906.0, -9.507e-006
-1904.0, -9.464e-006
-1902.0, -9.416e-006
-1900.0, -9.368e-006
-1898.0, -9.325e-006
-1896.0, -9.288e-006
-1894.0, -9.242e-006
-1892.0, -9.196e-006
-1890.0, -9.155e-006
-1888.0, -9.113e-006
-1886.0, -9.073e-006
-1884.0, -9.028e-006
-1882.0, -8.980e-006
-1880.0, -8.943e-006
-1878.0, -8.905e-006
-1876.0, -8.863e-006
-1874.0, -8.820e-006
-1872.0, -8.777e-006
-1870.0, -8.741e-006
-1868.0, -8.703e-006
-1866.0, -8.660e-006
-1864.0, -8.618e-006
-1862.0, -8.577e-006
-1860.0, -8.541e-006
-1858.0, -8.506e-006
-1856.0, -8.466e-006
-1854.0, -8.428e-006
-1852.0, -8.387e-006
-1850.0, -8.352e-006
-1848.0, -8.316e-006
-1846.0, -8.276e-006
-1844.0, -8.235e-006
-1842.0, -8.195e-006
-1840.0, -8.160e-006
-1838.0, -8.128e-006
-1836.0, -8.092e-006
-1834.0, -8.057e-006
-1832.0, -8.022e-006
-1830.0, -7.987e-006
-1828.0, -7.956e-006
-1826.0, -7.921e-006
-1824.0, -7.887e-006
-1822.0, -7.849e-006
-1820.0, -7.814e-006
-1818.0, -7.779e-006
-1816.0, -7.751e-006
-1814.0, -7.716e-006
-1812.0, -7.685e-006
-1810.0, -7.650e-006
-1808.0, -7.618e-006
-1806.0, -7.583e-006
-1804.0, -7.553e-006
-1802.0, -7.517e-006
-1800.0, -7.482e-006
-1798.0, -7.445e-006
-1796.0, -7.413e-006
-1794.0, -7.380e-006
-1792.0, -7.351e-006
-1790.0, -7.319e-006
-1788.0, -7.287e-006
-1786.0, -7.257e-006
-1784.0, -7.226e-006
-1782.0, -7.193e-006
-1780.0, -7.165e-006
-1778.0, -7.129e-006
-1776.0, -7.094e-006
-1774.0, -7.061e-006
-1772.0, -7.029e-006
-1770.0, -6.994e-006
-1768.0, -6.966e-006
-1766.0, -6.932e-006
-1764.0, -6.906e-006
-1762.0, -6.877e-006
-1760.0, -6.845e-006
-1758.0, -6.812e-006
-1756.0, -6.784e-006
-1754.0, -6.753e-006
-1752.0, -6.721e-006
-1750.0, -6.686e-006
-1748.0, -6.652e-006
-1746.0, -6.622e-006
-1744.0, -6.593e-006
-1742.0, -6.563e-006
-1740.0, -6.533e-006
-1738.0, -6.506e-006
-1736.0, -6.478e-006
-1734.0, -6.449e-006
-1732.0, -6.415e-006
-1730.0, -6.387e-006
-1728.0, -6.355e-006
-1726.0, -6.326e-006
-1724.0, -6.292e-006
-1722.0, -6.259e-006
-1720.0, -6.229e-006
-1718.0, -6.201e-006
-1716.0, -6.171e-006
-1714.0, -6.142e-006
-1712.0, -6.113e-006
-1710.0, -6.080e-006
-1708.0, -6.053e-006
-1706.0, -6.020e-006
-1704.0, -5.992e-006
-1702.0, -5.960e-006
-1700.0, -5.930e-006
-1698.0, -5.897e-006
-1696.0, -5.867e-006
-1694.0, -5.835e-006
-1692.0, -5.807e-006
-1690.0, -5.776e-006
-1688.0, -5.748e-006
-1686.0, -5.716e-006
-1684.0, -5.682e-006
-1682.0, -5.654e-006
-1680.0, -5.623e-006
-1678.0, -5.594e-006
-1676.0, -5.562e-006
-1674.0, -5.528e-006
-1672.0, -5.497e-006
-1670.0, -5.469e-006
-1668.0, -5.435e-006
-1666.0, -5.407e-006
-1664.0, -5.375e-006
-1662.0, -5.348e-006
-1660.0, -5.319e-006
-1658.0, -5.286e-006
-1656.0, -5.253e-006
-1654.0, -5.225e-006
-1652.0, -5.195e-006
-1650.0, -5.164e-006
-1648.0, -5.129e-006
-1646.0, -5.095e-006
-1644.0, -5.060e-006
-1642.0, -5.030e-006
-1640.0, -4.999e-006
-1638.0, -4.966e-006
-1636.0, -4.935e-006
-1634.0, -4.903e-006
-1632.0, -4.872e-006
-1630.0, -4.844e-006
-1628.0, -4.815e-006
-1626.0, -4.784e-006
-1624.0, -4.755e-006
-1622.0, -4.719e-006
-1620.0, -4.687e-006
-1618.0, -4.655e-006
-1616.0, -4.627e-006
-1614.0, -4.593e-006
-1612.0, -4.563e-006
-1610.0, -4.526e-006
-1608.0, -4.495e-006
-1606.0, -4.461e-006
-1604.0, -4.433e-006
-1602.0, -4.398e-006
-1600.0, -4.364e-006
-1598.0, -4.324e-006
-1596.0, -4.291e-006
-1594.0, -4.257e-006
-1592.0, -4.227e-006
-1590.0, -4.193e-006
-1588.0, -4.160e-006
-1586.0, -4.126e-006
-1584.0, -4.092e-006
-1582.0, -4.059e-006
-1580.0, -4.027e-006
-1578.0, -3.987e-006
-1576.0, -3.952e-006
-1574.0, -3.915e-006
-1572.0, -3.880e-006
-1570.0, -3.849e-006
-1568.0, -3.815e-006
-1566.0, -3.782e-006
-1564.0, -3.751e-006
-1562.0, -3.715e-006
-1560.0, -3.680e-006
-1558.0, -3.651e-006
-1556.0, -3.615e-006
-1554.0, -3.579e-006
-1552.0, -3.539e-006
-1550.0, -3.503e-006
-1548.0, -3.470e-006
-1546.0, -3.436e-006
-1544.0, -3.401e-006
-1542.0, -3.367e-006
-1540.0, -3.332e-006
-1538.0, -3.297e-006
-1536.0, -3.265e-006
-1534.0, -3.224e-006
-1532.0, -3.188e-006
-1530.0, -3.148e-006
-1528.0, -3.111e-006
-1526.0, -3.077e-006
-1524.0, -3.047e-006
-1522.0, -3.013e-006
-1520.0, -2.986e-006
-1518.0, -2.951e-006
-1516.0, -2.918e-006
-1514.0, -2.886e-006
-1512.0, -2.853e-006
-1510.0, -2.818e-006
-1508.0, -2.781e-006
-1506.0, -2.745e-006
-1504.0, -2.710e-006
-1502.0, -2.680e-006
-1500.0, -2.645e-006
-1498.0, -2.614e-006
-1496.0, -2.578e-006
-1494.0, -2.545e-006
-1492.0, -2.511e-006
-1490.0, -2.482e-006
-1488.0, -2.448e-006
-1486.0, -2.413e-006
-1484.0, -2.377e-006
-1482.0, -2.343e-006
-1480.0, -2.309e-006
-1478.0, -2.281e-006
-1476.0, -2.246e-006
-1474.0, -2.218e-006
-1472.0, -2.189e-006
-1470.0, -2.156e-006
-1468.0, -2.122e-006
-1466.0, -2.094e-006
-1464.0, -2.062e-006
-1462.0, -2.031e-006
-1460.0, -1.996e-006
-1458.0, -1.963e-006
-1456.0, -1.932e-006
-1454.0, -1.904e-006
-1452.0, -1.876e-006
-1450.0, -1.846e-006
-1448.0, -1.820e-006
-1446.0, -1.792e-006
-1444.0, -1.764e-006
-1442.0, -1.737e-006
-1440.0, -1.709e-006
-1438.0, -1.681e-006
-1436.0, -1.654e-006
-1434.0, -1.624e-006
-1432.0, -1.597e-006
-1430.0, -1.573e-006
-1428.0, -1.546e-006
-1426.0, -1.520e-006
-1424.0, -1.493e-006
-1422.0, -1.471e-006
-1420.0, -1.444e-006
-1418.0, -1.423e-006
-1416.0, -1.404e-006
-1414.0, -1.380e-006
-1412.0, -1.358e-006
-1410.0, -1.336e-006
-1408.0, -1.308e-006
-1406.0, -1.287e-006
-1404.0, -1.263e-006
-1402.0, -1.238e-006
-1400.0, -1.219e-006
-1398.0, -1.199e-006
-1396.0, -1.178e-006
-1394.0, -1.157e-006
-1392.0, -1.136e-006
-1390.0, -1.113e-006
-1388.0, -1.092e-006
-1386.0, -1.072e-006
-1384.0, -1.058e-006
-1382.0, -1.042e-006
-1380.0, -1.028e-006
-1378.0, -1.014e-006
-1376.0, -9.997e-007
-1374.0, -9.848e-007
-1372.0, -9.652e-007
-1370.0, -9.443e-007
-1368.0, -9.251e-007
-1366.0, -9.055e-007
-1364.0, -8.846e-007
-1362.0, -8.680e-007
-1360.0, -8.532e-007
-1358.0, -8.392e-007
-1356.0, -8.214e-007
-1354.0, -8.026e-007
-1352.0, -7.874e-007
-1350.0, -7.734e-007
-1348.0, -7.581e-007
-1346.0, -7.429e-007
-1344.0, -7.276e-007
-1342.0, -7.167e-007
-1340.0, -7.036e-007
-1338.0, -6.901e-007
-1336.0, -6.762e-007
-1334.0, -6.635e-007
-1332.0, -6.526e-007
-1330.0, -6.444e-007
-1328.0, -6.321e-007
-1326.0, -6.239e-007
-1324.0, -6.160e-007
-1322.0, -6.086e-007
-1320.0, -5.986e-007
-1318.0, -5.846e-007
-1316.0, -5.698e-007
-1314.0, -5.563e-007
-1312.0, -5.423e-007
-1310.0, -5.275e-007
-1308.0, -5.105e-007
-1306.0, -4.926e-007
-1304.0, -4.787e-007
-1302.0, -4.669e-007
-1300.0, -4.586e-007
-1298.0, -4.508e-007
-1296.0, -4.390e-007
-1294.0, -4.281e-007
-1292.0, -4.194e-007
-1290.0, -4.098e-007
-1288.0, -3.967e-007
-1286.0, -3.828e-007
-1284.0, -3.697e-007
-1282.0, -3.614e-007
-1280.0, -3.488e-007
-1278.0, -3.370e-007
-1276.0, -3.252e-007
-1274.0, -3.165e-007
-1272.0, -3.074e-007
-1270.0, -2.947e-007
-1268.0, -2.816e-007
-1266.0, -2.738e-007
-1264.0, -2.664e-007
-1262.0, -2.598e-007
-1260.0, -2.520e-007
-1258.0, -2.450e-007
-1256.0, -2.372e-007
-1254.0, -2.298e-007
-1252.0, -2.219e-007
-1250.0, -2.141e-007
-1248.0, -2.040e-007
-1246.0, -1.918e-007
-1244.0, -1.796e-007
-1242.0, -1.705e-007
-1240.0, -1.574e-007
-1238.0, -1.443e-007
-1236.0, -1.299e-007
-1234.0, -1.120e-007
-1232.0, -9.809e-008
-1230.0, -8.458e-008
-1228.0, -7.237e-008
-1226.0, -6.452e-008
-1224.0, -5.711e-008
-1222.0, -5.057e-008
-1220.0, -4.708e-008
-1218.0, -4.011e-008
-1216.0, -3.313e-008
-1214.0, -2.616e-008
-1212.0, -1.918e-008
-1210.0, -1.264e-008
-1208.0, -3.923e-009
-1206.0, +7.848e-009
-1204.0, +2.049e-008
-1202.0, +3.444e-008
-1200.0, +4.839e-008
-1198.0, +6.452e-008
-1196.0, +8.458e-008
-1194.0, +1.029e-007
-1192.0, +1.155e-007
-1190.0, +1.238e-007
-1188.0, +1.312e-007
-1186.0, +1.399e-007
-1184.0, +1.508e-007
-1182.0, +1.587e-007
-1180.0, +1.657e-007
-1178.0, +1.726e-007
-1176.0, +1.835e-007
-1174.0, +1.962e-007
-1172.0, +2.154e-007
-1170.0, +2.302e-007
-1168.0, +2.446e-007
-1166.0, +2.629e-007
-1164.0, +2.838e-007
-1162.0, +3.008e-007
-1160.0, +3.156e-007
-1158.0, +3.231e-007
-1156.0, +3.340e-007
-1154.0, +3.475e-007
-1152.0, +3.571e-007
-1150.0, +3.645e-007
-1148.0, +3.780e-007
-1146.0, +3.932e-007
-1144.0, +4.116e-007
-1142.0, +4.286e-007
-1140.0, +4.429e-007
-1138.0, +4.604e-007
-1136.0, +4.809e-007
-1134.0, +4.953e-007
-1132.0, +5.083e-007
-1130.0, +5.192e-007
-1128.0, +5.332e-007
-1126.0, +5.467e-007
-1124.0, +5.593e-007
-1122.0, +5.737e-007
-1120.0, +5.912e-007
-1118.0, +6.121e-007
-1116.0, +6.330e-007
-1114.0, +6.539e-007
-1112.0, +6.749e-007
-1110.0, +6.936e-007
-1108.0, +7.119e-007
-1106.0, +7.294e-007
-1104.0, +7.438e-007
-1102.0, +7.625e-007
-1100.0, +7.795e-007
-1098.0, +8.004e-007
-1096.0, +8.222e-007
-1094.0, +8.453e-007
-1092.0, +8.663e-007
-1090.0, +8.881e-007
-1088.0, +9.094e-007
-1086.0, +9.277e-007
-1084.0, +9.456e-007
-1082.0, +9.718e-007
-1080.0, +9.927e-007
-1078.0, +1.021e-006
-1076.0, +1.047e-006
-1074.0, +1.069e-006
-1072.0, +1.097e-006
-1070.0, +1.124e-006
-1068.0, +1.148e-006
-1066.0, +1.176e-006
-1064.0, +1.200e-006
-1062.0, +1.228e-006
-1060.0, +1.255e-006
-1058.0, +1.282e-006
-1056.0, +1.309e-006
-1054.0, +1.338e-006
-1052.0, +1.366e-006
-1050.0, +1.399e-006
-1048.0, +1.426e-006
-1046.0, +1.460e-006
-1044.0, +1.488e-006
-1042.0, +1.525e-006
-1040.0, +1.557e-006
-1038.0, +1.592e-006
-1036.0, +1.621e-006
-1034.0, +1.656e-006
-1032.0, +1.692e-006
-1030.0, +1.734e-006
-1028.0, +1.771e-006
-1026.0, +1.808e-006
-1024.0, +1.844e-006
-1022.0, +1.888e-006
-1020.0, +1.931e-006
-1018.0, +1.973e-006
-1016.0, +2.014e-006
-1014.0, +2.055e-006
-1012.0, +2.102e-006
-1010.0, +2.150e-006
-1008.0, +2.195e-006
-1006.0, +2.242e-006
-1004.0, +2.292e-006
-1002.0, +2.341e-006
-1000.0, +2.391e-006
-998.0, +2.444e-006
-996.0, +2.500e-006
-994.0, +2.553e-006
-992.0, +2.609e-006
-990.0, +2.665e-006
-988.0, +2.722e-006
-986.0, +2.779e-006
-984.0, +2.838e-006
-982.0, +2.894e-006
-980.0, +2.957e-006
-978.0, +3.020e-006
-976.0, +3.084e-006
-974.0, +3.149e-006
-972.0, +3.222e-006
-970.0, +3.290e-006
-968.0, +3.364e-006
-966.0, +3.435e-006
-964.0, +3.506e-006
-962.0, +3.584e-006
-960.0, +3.665e-006
-958.0, +3.744e-006
-956.0, +3.824e-006
-954.0, +3.905e-006
-952.0, +3.990e-006
-950.0, +4.078e-006
-948.0, +4.167e-006
-946.0, +4.254e-006
-944.0, +4.345e-006
-942.0, +4.441e-006
-940.0, +4.536e-006
-938.0, +4.633e-006
-936.0, +4.731e-006
-934.0, +4.836e-006
-932.0, +4.943e-006
-930.0, +5.051e-006
-928.0, +5.162e-006
-926.0, +5.273e-006
-924.0, +5.391e-006
-922.0, +5.510e-006
-920.0, +5.628e-006
-918.0, +5.753e-006
-916.0, +5.876e-006
-914.0, +6.001e-006
-912.0, +6.134e-006
-910.0, +6.260e-006
-908.0, +6.393e-006
-906.0, +6.531e-006
-904.0, +6.671e-006
-902.0, +6.811e-006
-900.0, +6.956e-006
-898.0, +7.103e-006
-896.0, +7.263e-006
-894.0, +7.423e-006
-892.0, +7.584e-006
-890.0, +7.745e-006
-888.0, +7.914e-006
-886.0, +8.089e-006
-884.0, +8.263e-006
-882.0, +8.440e-006
-880.0, +8.621e-006
-878.0, +8.810e-006
-876.0, +8.999e-006
-874.0, +9.198e-006
-872.0, +9.396e-006
-870.0, +9.605e-006
-868.0, +9.816e-006
-866.0, +1.003e-005
-864.0, +1.025e-005
-862.0, +1.047e-005
-860.0, +1.070e-005
-858.0, +1.094e-005
-856.0, +1.117e-005
-854.0, +1.142e-005
-852.0, +1.167e-005
-850.0, +1.192e-005
-848.0, +1.219e-005
-846.0, +1.245e-005
-844.0, +1.273e-005
-842.0, +1.301e-005
-840.0, +1.329e-005
-838.0, +1.359e-005
-836.0, +1.389e-005
-834.0, +1.419e-005
-832.0, +1.451e-005
-830.0, +1.482e-005
-828.0, +1.515e-005
-826.0, +1.548e-005
-824.0, +1.583e-005
-822.0, +1.619e-005
-820.0, +1.655e-005
-818.0, +1.692e-005
-816.0, +1.729e-005
-814.0, +1.767e-005
-812.0, +1.805e-005
-810.0, +1.842e-005
-808.0, +1.880e-005
-806.0, +1.918e-005
-804.0, +1.957e-005
-802.0, +1.996e-005
-800.0, +2.036e-005
-798.0, +2.075e-005
-796.0, +2.114e-005
-794.0, +2.153e-005
-792.0, +2.191e-005
-790.0, +2.229e-005
-788.0, +2.267e-005
-786.0, +2.303e-005
-784.0, +2.338e-005
-782.0, +2.373e-005
-780.0, +2.405e-005
-778.0, +2.436e-005
-776.0, +2.466e-005
-774.0, +2.493e-005
-772.0, +2.518e-005
-770.0, +2.541e-005
-768.0, +2.560e-005
-766.0, +2.578e-005
-764.0, +2.592e-005
-762.0, +2.602e-005
-760.0, +2.609e-005
-758.0, +2.613e-005
-756.0, +2.613e-005
-754.0, +2.609e-005
-752.0, +2.601e-005
-750.0, +2.589e-005
-748.0, +2.574e-005
-746.0, +2.554e-005
-744.0, +2.531e-005
-742.0, +2.504e-005
-740.0, +2.473e-005
-738.0, +2.439e-005
-736.0, +2.401e-005
-734.0, +2.359e-005
-732.0, +2.315e-005
-730.0, +2.268e-005
-728.0, +2.216e-005
-726.0, +2.162e-005
-724.0, +2.105e-005
-722.0, +2.045e-005
-720.0, +1.982e-005
-718.0, +1.916e-005
-716.0, +1.847e-005
-714.0, +1.776e-005
-712.0, +1.703e-005
-710.0, +1.627e-005
-708.0, +1.550e-005
-706.0, +1.471e-005
-704.0, +1.392e-005
-702.0, +1.312e-005
-700.0, +1.234e-005
-698.0, +1.156e-005
-696.0, +1.081e-005
-694.0, +1.008e-005
-692.0, +9.374e-006
-690.0, +8.705e-006
-688.0, +8.084e-006
-686.0, +7.505e-006
-684.0, +6.968e-006
-682.0, +6.478e-006
-680.0, +6.035e-006
-678.0, +5.641e-006
-676.0, +5.290e-006
-674.0, +4.974e-006
-672.0, +4.696e-006
-670.0, +4.452e-006
-668.0, +4.236e-006
-666.0, +4.051e-006
-664.0, +3.884e-006
-662.0, +3.744e-006
-660.0, +3.620e-006
-658.0, +3.515e-006
-656.0, +3.424e-006
-654.0, +3.345e-006
-652.0, +3.278e-006
-650.0, +3.221e-006
-648.0, +3.172e-006
-646.0, +3.130e-006
-644.0, +3.095e-006
-642.0, +3.062e-006
-640.0, +3.035e-006
-638.0, +3.013e-006
-636.0, +2.993e-006
-634.0, +2.974e-006
-632.0, +2.961e-006
-630.0, +2.949e-006
-628.0, +2.944e-006
-626.0, +2.942e-006
-624.0, +2.944e-006
-622.0, +2.950e-006
-620.0, +2.963e-006
-618.0, +2.975e-006
-616.0, +2.988e-006
-614.0, +3.001e-006
-612.0, +3.019e-006
-610.0, +3.034e-006
-608.0, +3.048e-006
-606.0, +3.060e-006
-604.0, +3.075e-006
-602.0, +3.095e-006
-600.0, +3.114e-006
-598.0, +3.135e-006
-596.0, +3.157e-006
-594.0, +3.185e-006
-592.0, +3.208e-006
-590.0, +3.235e-006
-588.0, +3.257e-006
-586.0, +3.287e-006
-584.0, +3.315e-006
-582.0, +3.348e-006
-580.0, +3.376e-006
-578.0, +3.411e-006
-576.0, +3.442e-006
-574.0, +3.484e-006
-572.0, +3.523e-006
-570.0, +3.558e-006
-568.0, +3.594e-006
-566.0, +3.636e-006
-564.0, +3.679e-006
-562.0, +3.724e-006
-560.0, +3.766e-006
-558.0, +3.809e-006
-556.0, +3.858e-006
-554.0, +3.907e-006
-552.0, +3.955e-006
-550.0, +4.009e-006
-548.0, +4.065e-006
-546.0, +4.119e-006
-544.0, +4.174e-006
-542.0, +4.230e-006
-540.0, +4.286e-006
-538.0, +4.342e-006
-536.0, +4.399e-006
-534.0, +4.455e-006
-532.0, +4.514e-006
-530.0, +4.574e-006
-528.0, +4.636e-006
-526.0, +4.698e-006
-524.0, +4.762e-006
-522.0, +4.824e-006
-520.0, +4.886e-006
-518.0, +4.949e-006
-516.0, +5.009e-006
-514.0, +5.069e-006
-512.0, +5.129e-006
-510.0, +5.191e-006
-508.0, +5.247e-006
-506.0, +5.310e-006
-504.0, +5.372e-006
-502.0, +5.432e-006
-500.0, +5.491e-006
-498.0, +5.552e-006
-496.0, +5.613e-006
-494.0, +5.669e-006
-492.0, +5.725e-006
-490.0, +5.781e-006
-488.0, +5.837e-006
-486.0, +5.889e-006
-484.0, +5.940e-006
-482.0, +5.990e-006
-480.0, +6.046e-006
-478.0, +6.094e-006
-476.0, +6.137e-006
-474.0, +6.186e-006
-472.0, +6.239e-006
-470.0, +6.289e-006
-468.0, +6.333e-006
-466.0, +6.383e-006
-464.0, +6.432e-006
-462.0, +6.487e-006
-460.0, +6.540e-006
-458.0, +6.596e-006
-456.0, +6.652e-006
-454.0, +6.713e-006
-452.0, +6.773e-006
-450.0, +6.835e-006
-448.0, +6.899e-006
-446.0, +6.964e-006
-444.0, +7.026e-006
-442.0, +7.096e-006
-440.0, +7.165e-006
-438.0, +7.237e-006
-436.0, +7.309e-006
-434.0, +7.385e-006
-432.0, +7.457e-006
-430.0, +7.534e-006
-428.0, +7.604e-006
-426.0, +7.680e-006
-424.0, +7.750e-006
-422.0, +7.818e-006
-420.0, +7.887e-006
-418.0, +7.955e-006
-416.0, +8.017e-006
-414.0, +8.085e-006
-412.0, +8.146e-006
-410.0, +8.202e-006
-408.0, +8.258e-006
-406.0, +8.303e-006
-404.0, +8.351e-006
-402.0, +8.395e-006
-400.0, +8.432e-006
-398.0, +8.461e-006
-396.0, +8.494e-006
-394.0, +8.523e-006
-392.0, +8.553e-006
-390.0, +8.574e-006
-388.0, +8.593e-006
-386.0, +8.607e-006
-384.0, +8.621e-006
-382.0, +8.630e-006
-380.0, +8.636e-006
-378.0, +8.638e-006
-376.0, +8.636e-006
-374.0, +8.627e-006
-372.0, +8.614e-006
-370.0, +8.600e-006
-368.0, +8.585e-006
-366.0, +8.565e-006
-364.0, +8.540e-006
-362.0, +8.507e-006
-360.0, +8.478e-006
-358.0, +8.449e-006
-356.0, +8.414e-006
-354.0, +8.370e-006
-352.0, +8.321e-006
-350.0, +8.271e-006
-348.0, +8.215e-006
-346.0, +8.156e-006
-344.0, +8.082e-006
-342.0, +8.005e-006
-340.0, +7.918e-006
-338.0, +7.822e-006
-336.0, +7.709e-006
-334.0, +7.583e-006
-332.0, +7.437e-006
-330.0, +7.270e-006
-328.0, +7.080e-006
-326.0, +6.878e-006
-324.0, +6.660e-006
-322.0, +6.424e-006
-320.0, +6.192e-006
-318.0, +5.953e-006
-316.0, +5.727e-006
-314.0, +5.508e-006
-312.0, +5.306e-006
-310.0, +5.120e-006
-308.0, +4.966e-006
-306.0, +4.822e-006
-304.0, +4.705e-006
-302.0, +4.608e-006
-300.0, +4.535e-006
-298.0, +4.472e-006
-296.0, +4.427e-006
-294.0, +4.388e-006
-292.0, +4.361e-006
-290.0, +4.341e-006
-288.0, +4.328e-006
-286.0, +4.318e-006
-284.0, +4.317e-006
-282.0, +4.317e-006
-280.0, +4.323e-006
-278.0, +4.336e-006
-276.0, +4.349e-006
-274.0, +4.364e-006
-272.0, +4.383e-006
-270.0, +4.397e-006
-268.0, +4.418e-006
-266.0, +4.438e-006
-264.0, +4.460e-006
-262.0, +4.487e-006
-260.0, +4.517e-006
-258.0, +4.545e-006
-256.0, +4.580e-006
-254.0, +4.616e-006
-252.0, +4.658e-006
-250.0, +4.700e-006
-248.0, +4.742e-006
-246.0, +4.785e-006
-244.0, +4.840e-006
-242.0, +4.892e-006
-240.0, +4.947e-006
-238.0, +5.007e-006
-236.0, +5.067e-006
-234.0, +5.130e-006
-232.0, +5.199e-006
-230.0, +5.270e-006
-228.0, +5.343e-006
-226.0, +5.417e-006
-224.0, +5.496e-006
-222.0, +5.576e-006
-220.0, +5.664e-006
-218.0, +5.748e-006
-216.0, +5.833e-006
-214.0, +5.923e-006
-212.0, +6.015e-006
-210.0, +6.107e-006
-208.0, +6.208e-006
-206.0, +6.303e-006
-204.0, +6.407e-006
-202.0, +6.509e-006
-200.0, +6.614e-006
-198.0, +6.720e-006
-196.0, +6.826e-006
-194.0, +6.927e-006
-192.0, +7.036e-006
-190.0, +7.137e-006
-188.0, +7.242e-006
-186.0, +7.340e-006
-184.0, +7.443e-006
-182.0, +7.538e-006
-180.0, +7.638e-006
-178.0, +7.730e-006
-176.0, +7.824e-006
-174.0, +7.910e-006
-172.0, +8.001e-006
-170.0, +8.086e-006
-168.0, +8.170e-006
-166.0, +8.250e-006
-164.0, +8.326e-006
-162.0, +8.402e-006
-160.0, +8.477e-006
-158.0, +8.544e-006
-156.0, +8.601e-006
-154.0, +8.657e-006
-152.0, +8.713e-006
-150.0, +8.764e-006
-148.0, +8.807e-006
-146.0, +8.846e-006
-144.0, +8.884e-006
-142.0, +8.925e-006
-140.0, +8.963e-006
-138.0, +8.992e-006
-136.0, +9.018e-006
-134.0, +9.043e-006
-132.0, +9.068e-006
-130.0, +9.087e-006
-128.0, +9.101e-006
-126.0, +9.112e-006
-124.0, +9.119e-006
-122.0, +9.125e-006
-120.0, +9.129e-006
-118.0, +9.129e-006
-116.0, +9.129e-006
-114.0, +9.129e-006
-112.0, +9.129e-006
-110.0, +9.129e-006
-108.0, +9.129e-006
-106.0, +9.127e-006
-104.0, +9.123e-006
-102.0, +9.117e-006
-100.0, +9.110e-006
-98.0, +9.103e-006
-96.0, +9.095e-006
-94.0, +9.084e-006
-92.0, +9.071e-006
-90.0, +9.061e-006
-88.0, +9.053e-006
-86.0, +9.045e-006
-84.0, +9.035e-006
-82.0, +9.023e-006
-80.0, +9.013e-006
-78.0, +9.004e-006
-76.0, +8.996e-006
-74.0, +8.985e-006
-72.0, +8.972e-006
-70.0, +8.961e-006
-68.0, +8.953e-006
-66.0, +8.946e-006
-64.0, +8.941e-006
-62.0, +8.936e-006
-60.0, +8.932e-006
-58.0, +8.932e-006
-56.0, +8.931e-006
-54.0, +8.930e-006
-52.0, +8.929e-006
-50.0, +8.929e-006
-48.0, +8.928e-006
-46.0, +8.928e-006
-44.0, +8.926e-006
-42.0, +8.924e-006
-40.0, +8.922e-006
-38.0, +8.921e-006
-36.0, +8.919e-006
-34.0, +8.918e-006
-32.0, +8.913e-006
-30.0, +8.914e-006
-28.0, +8.916e-006
-26.0, +8.919e-006
-24.0, +8.918e-006
-22.0, +8.919e-006
-20.0, +8.921e-006
-18.0, +8.925e-006
-16.0, +8.925e-006
-14.0, +8.926e-006
-12.0, +8.926e-006
-10.0, +8.929e-006
-8.0, +8.929e-006
-6.0, +8.930e-006
-4.0, +8.931e-006
-2.0, +8.932e-006
0.0, +8.932e-006
2.0, +8.932e-006
4.0, +8.932e-006
6.0, +8.933e-006
8.0, +8.933e-006
10.0, +8.933e-006
12.0, +8.933e-006
14.0, +8.933e-006
16.0, +8.933e-006
18.0, +8.932e-006
20.0, +8.932e-006
22.0, +8.932e-006
24.0, +8.932e-006
26.0, +8.932e-006
28.0, +8.932e-006
30.0, +8.932e-006
32.0, +8.932e-006
34.0, +8.932e-006
36.0, +8.932e-006
38.0, +8.932e-006
40.0, +8.932e-006
42.0, +8.932e-006
44.0, +8.932e-006
46.0, +8.932e-006
48.0, +8.932e-006
50.0, +8.932e-006
52.0, +8.933e-006
54.0, +8.933e-006
56.0, +8.933e-006
58.0, +8.933e-006
60.0, +8.933e-006
62.0, +8.933e-006
64.0, +8.934e-006
66.0, +8.935e-006
68.0, +8.936e-006
70.0, +8.936e-006
72.0, +8.936e-006
74.0, +8.937e-006
76.0, +8.939e-006
78.0, +8.938e-006
80.0, +8.938e-006
82.0, +8.939e-006
84.0, +8.942e-006
86.0, +8.943e-006
88.0, +8.944e-006
90.0, +8.945e-006
92.0, +8.949e-006
94.0, +8.954e-006
96.0, +8.957e-006
98.0, +8.959e-006
100.0, +8.965e-006
102.0, +8.969e-006
104.0, +8.973e-006
106.0, +8.975e-006
108.0, +8.977e-006
110.0, +8.978e-006
112.0, +8.980e-006
114.0, +8.980e-006
116.0, +8.981e-006
118.0, +8.982e-006
120.0, +8.983e-006
122.0, +8.985e-006
124.0, +8.988e-006
126.0, +8.991e-006
128.0, +8.996e-006
130.0, +9.000e-006
132.0, +9.007e-006
134.0, +9.013e-006
136.0, +9.017e-006
138.0, +9.020e-006
140.0, +9.024e-006
142.0, +9.026e-006
144.0, +9.029e-006
146.0, +9.029e-006
148.0, +9.030e-006
150.0, +9.031e-006
152.0, +9.033e-006
154.0, +9.035e-006
156.0, +9.038e-006
158.0, +9.041e-006
160.0, +9.044e-006
162.0, +9.049e-006
164.0, +9.054e-006
166.0, +9.058e-006
168.0, +9.061e-006
170.0, +9.065e-006
172.0, +9.067e-006
174.0, +9.072e-006
176.0, +9.074e-006
178.0, +9.075e-006
180.0, +9.077e-006
182.0, +9.078e-006
184.0, +9.079e-006
186.0, +9.079e-006
188.0, +9.079e-006
190.0, +9.079e-006
192.0, +9.079e-006
194.0, +9.079e-006
196.0, +9.079e-006
198.0, +9.079e-006
200.0, +9.079e-006
202.0, +9.079e-006
204.0, +9.078e-006
206.0, +9.077e-006
208.0, +9.075e-006
210.0, +9.075e-006
212.0, +9.074e-006
214.0, +9.070e-006
216.0, +9.066e-006
218.0, +9.061e-006
220.0, +9.056e-006
222.0, +9.050e-006
224.0, +9.044e-006
226.0, +9.038e-006
228.0, +9.035e-006
230.0, +9.032e-006
232.0, +9.028e-006
234.0, +9.023e-006
236.0, +9.017e-006
238.0, +9.011e-006
240.0, +9.004e-006
242.0, +8.996e-006
244.0, +8.988e-006
246.0, +8.979e-006
248.0, +8.973e-006
250.0, +8.965e-006
252.0, +8.957e-006
254.0, +8.950e-006
256.0, +8.944e-006
258.0, +8.938e-006
260.0, +8.936e-006
262.0, +8.932e-006
264.0, +8.932e-006
266.0, +8.931e-006
268.0, +8.929e-006
270.0, +8.927e-006
272.0, +8.922e-006
274.0, +8.916e-006
276.0, +8.911e-006
278.0, +8.904e-006
280.0, +8.899e-006
282.0, +8.894e-006
284.0, +8.888e-006
286.0, +8.885e-006
288.0, +8.880e-006
290.0, +8.874e-006
292.0, +8.869e-006
294.0, +8.863e-006
296.0, +8.855e-006
298.0, +8.846e-006
300.0, +8.837e-006
302.0, +8.828e-006
304.0, +8.820e-006
306.0, +8.811e-006
308.0, +8.804e-006
310.0, +8.798e-006
312.0, +8.793e-006
314.0, +8.790e-006
316.0, +8.789e-006
318.0, +8.787e-006
320.0, +8.787e-006
322.0, +8.787e-006
324.0, +8.786e-006
326.0, +8.786e-006
328.0, +8.786e-006
330.0, +8.786e-006
332.0, +8.786e-006
334.0, +8.786e-006
336.0, +8.784e-006
338.0, +8.782e-006
340.0, +8.781e-006
342.0, +8.777e-006
344.0, +8.773e-006
346.0, +8.770e-006
348.0, +8.766e-006
350.0, +8.763e-006
352.0, +8.761e-006
354.0, +8.756e-006
356.0, +8.755e-006
358.0, +8.754e-006
360.0, +8.752e-006
362.0, +8.750e-006
364.0, +8.749e-006
366.0, +8.748e-006
368.0, +8.746e-006
370.0, +8.745e-006
372.0, +8.744e-006
374.0, +8.744e-006
376.0, +8.744e-006
378.0, +8.746e-006
380.0, +8.746e-006
382.0, +8.749e-006
384.0, +8.750e-006
386.0, +8.752e-006
388.0, +8.754e-006
390.0, +8.755e-006
392.0, +8.756e-006
394.0, +8.758e-006
396.0, +8.760e-006
398.0, +8.762e-006
400.0, +8.764e-006
402.0, +8.764e-006
404.0, +8.769e-006
406.0, +8.772e-006
408.0, +8.776e-006
410.0, +8.778e-006
412.0, +8.781e-006
414.0, +8.784e-006
416.0, +8.786e-006
418.0, +8.786e-006
420.0, +8.786e-006
422.0, +8.786e-006
424.0, +8.786e-006
426.0, +8.786e-006
428.0, +8.787e-006
430.0, +8.788e-006
432.0, +8.788e-006
434.0, +8.791e-006
436.0, +8.796e-006
438.0, +8.800e-006
440.0, +8.806e-006
442.0, +8.814e-006
444.0, +8.821e-006
446.0, +8.830e-006
448.0, +8.840e-006
450.0, +8.848e-006
452.0, +8.857e-006
454.0, +8.864e-006
456.0, +8.871e-006
458.0, +8.876e-006
460.0, +8.881e-006
462.0, +8.883e-006
464.0, +8.887e-006
466.0, +8.893e-006
468.0, +8.898e-006
470.0, +8.904e-006
472.0, +8.911e-006
474.0, +8.918e-006
476.0, +8.924e-006
478.0, +8.928e-006
480.0, +8.929e-006
482.0, +8.931e-006
484.0, +8.934e-006
486.0, +8.936e-006
488.0, +8.941e-006
490.0, +8.948e-006
492.0, +8.956e-006
494.0, +8.963e-006
496.0, +8.973e-006
498.0, +8.985e-006
500.0, +8.997e-006
502.0, +9.005e-006
504.0, +9.013e-006
506.0, +9.022e-006
508.0, +9.031e-006
510.0, +9.041e-006
512.0, +9.049e-006
514.0, +9.056e-006
516.0, +9.065e-006
518.0, +9.077e-006
520.0, +9.089e-006
522.0, +9.099e-006
524.0, +9.108e-006
526.0, +9.115e-006
528.0, +9.124e-006
530.0, +9.136e-006
532.0, +9.143e-006
534.0, +9.151e-006
536.0, +9.161e-006
538.0, +9.174e-006
540.0, +9.190e-006
542.0, +9.209e-006
544.0, +9.224e-006
546.0, +9.239e-006
548.0, +9.259e-006
550.0, +9.278e-006
552.0, +9.292e-006
554.0, +9.307e-006
556.0, +9.321e-006
558.0, +9.342e-006
560.0, +9.361e-006
562.0, +9.375e-006
564.0, +9.395e-006
566.0, +9.416e-006
568.0, +9.436e-006
570.0, +9.457e-006
572.0, +9.471e-006
574.0, +9.487e-006
576.0, +9.508e-006
578.0, +9.522e-006
580.0, +9.540e-006
582.0, +9.564e-006
584.0, +9.585e-006
586.0, +9.611e-006
588.0, +9.637e-006
590.0, +9.660e-006
592.0, +9.686e-006
594.0, +9.711e-006
596.0, +9.733e-006
598.0, +9.760e-006
600.0, +9.783e-006
602.0, +9.810e-006
604.0, +9.836e-006
606.0, +9.860e-006
608.0, +9.888e-006
610.0, +9.912e-006
612.0, +9.939e-006
614.0, +9.967e-006
616.0, +9.996e-006
618.0, +1.002e-005
620.0, +1.006e-005
622.0, +1.009e-005
624.0, +1.012e-005
626.0, +1.015e-005
628.0, +1.017e-005
630.0, +1.020e-005
632.0, +1.023e-005
634.0, +1.026e-005
636.0, +1.028e-005
638.0, +1.031e-005
640.0, +1.034e-005
642.0, +1.037e-005
644.0, +1.039e-005
646.0, +1.042e-005
648.0, +1.045e-005
650.0, +1.048e-005
652.0, +1.051e-005
654.0, +1.054e-005
656.0, +1.057e-005
658.0, +1.060e-005
660.0, +1.063e-005
662.0, +1.066e-005
664.0, +1.069e-005
666.0, +1.072e-005
668.0, +1.075e-005
670.0, +1.078e-005
672.0, +1.081e-005
674.0, +1.084e-005
676.0, +1.088e-005
678.0, +1.091e-005
680.0, +1.095e-005
682.0, +1.098e-005
684.0, +1.102e-005
686.0, +1.105e-005
688.0, +1.109e-005
690.0, +1.113e-005
692.0, +1.117e-005
694.0, +1.120e-005
696.0, +1.125e-005
698.0, +1.129e-005
700.0, +1.134e-005
702.0, +1.138e-005
704.0, +1.142e-005
706.0, +1.147e-005
708.0, +1.152e-005
710.0, +1.157e-005
712.0, +1.163e-005
714.0, +1.168e-005
716.0, +1.174e-005
718.0, +1.179e-005
720.0, +1.185e-005
722.0, +1.190e-005
724.0, +1.196e-005
726.0, +1.202e-005
728.0, +1.208e-005
730.0, +1.214e-005
732.0, +1.222e-005
734.0, +1.228e-005
736.0, +1.235e-005
738.0, +1.242e-005
740.0, +1.249e-005
742.0, +1.257e-005
744.0, +1.264e-005
746.0, +1.271e-005
748.0, +1.279e-005
750.0, +1.286e-005
752.0, +1.294e-005
754.0, +1.303e-005
756.0, +1.311e-005
758.0, +1.319e-005
760.0, +1.328e-005
762.0, +1.336e-005
764.0, +1.345e-005
766.0, +1.354e-005
768.0, +1.363e-005
770.0, +1.372e-005
772.0, +1.381e-005
774.0, +1.390e-005
776.0, +1.399e-005
778.0, +1.409e-005
780.0, +1.418e-005
782.0, +1.429e-005
784.0, +1.438e-005
786.0, +1.449e-005
788.0, +1.459e-005
790.0, +1.469e-005
792.0, +1.480e-005
794.0, +1.490e-005
796.0, +1.502e-005
798.0, +1.513e-005
800.0, +1.524e-005
802.0, +1.535e-005
804.0, +1.547e-005
806.0, +1.559e-005
808.0, +1.571e-005
810.0, +1.583e-005
812.0, +1.596e-005
814.0, +1.610e-005
816.0, +1.624e-005
818.0, +1.639e-005
820.0, +1.654e-005
822.0, +1.668e-005
824.0, +1.684e-005
826.0, +1.701e-005
828.0, +1.717e-005
830.0, +1.734e-005
832.0, +1.752e-005
834.0, +1.771e-005
836.0, +1.791e-005
838.0, +1.811e-005
840.0, +1.831e-005
842.0, +1.853e-005
844.0, +1.876e-005
846.0, +1.899e-005
848.0, +1.924e-005
850.0, +1.950e-005
852.0, +1.977e-005
854.0, +2.005e-005
856.0, +2.033e-005
858.0, +2.063e-005
860.0, +2.095e-005
862.0, +2.126e-005
864.0, +2.159e-005
866.0, +2.192e-005
868.0, +2.226e-005
870.0, +2.260e-005
872.0, +2.294e-005
874.0, +2.329e-005
876.0, +2.365e-005
878.0, +2.400e-005
880.0, +2.434e-005
882.0, +2.469e-005
884.0, +2.504e-005
886.0, +2.538e-005
888.0, +2.572e-005
890.0, +2.605e-005
892.0, +2.638e-005
894.0, +2.670e-005
896.0, +2.701e-005
898.0, +2.732e-005
900.0, +2.762e-005
902.0, +2.791e-005
904.0, +2.820e-005
906.0, +2.848e-005
908.0, +2.875e-005
910.0, +2.903e-005
912.0, +2.929e-005
914.0, +2.955e-005
916.0, +2.981e-005
918.0, +3.006e-005
920.0, +3.032e-005
922.0, +3.057e-005
924.0, +3.082e-005
926.0, +3.108e-005
928.0, +3.134e-005
930.0, +3.159e-005
932.0, +3.185e-005
934.0, +3.211e-005
936.0, +3.237e-005
938.0, +3.263e-005
940.0, +3.289e-005
942.0, +3.314e-005
944.0, +3.340e-005
946.0, +3.365e-005
948.0, +3.389e-005
950.0, +3.412e-005
952.0, +3.434e-005
954.0, +3.456e-005
956.0, +3.476e-005
958.0, +3.496e-005
960.0, +3.514e-005
962.0, +3.532e-005
964.0, +3.549e-005
966.0, +3.565e-005
968.0, +3.580e-005
970.0, +3.594e-005
972.0, +3.608e-005
974.0, +3.620e-005
976.0, +3.632e-005
978.0, +3.644e-005
980.0, +3.656e-005
982.0, +3.668e-005
984.0, +3.680e-005
986.0, +3.691e-005
988.0, +3.703e-005
990.0, +3.716e-005
992.0, +3.728e-005
994.0, +3.741e-005
996.0, +3.754e-005
998.0, +3.768e-005
1000.0, +3.782e-005
1002.0, +3.796e-005
1004.0, +3.812e-005
1006.0, +3.828e-005
1008.0, +3.844e-005
1010.0, +3.861e-005
1012.0, +3.879e-005
1014.0, +3.898e-005
1016.0, +3.917e-005
1018.0, +3.937e-005
1020.0, +3.957e-005
1022.0, +3.978e-005
1024.0, +3.999e-005
1026.0, +4.022e-005
1028.0, +4.044e-005
1030.0, +4.068e-005
1032.0, +4.092e-005
1034.0, +4.117e-005
1036.0, +4.142e-005
1038.0, +4.168e-005
1040.0, +4.194e-005
1042.0, +4.220e-005
1044.0, +4.247e-005
1046.0, +4.274e-005
1048.0, +4.302e-005
1050.0, +4.330e-005
1052.0, +4.358e-005
1054.0, +4.386e-005
1056.0, +4.413e-005
1058.0, +4.441e-005
1060.0, +4.469e-005
1062.0, +4.495e-005
1064.0, +4.522e-005
1066.0, +4.548e-005
1068.0, +4.574e-005
1070.0, +4.599e-005
1072.0, +4.623e-005
1074.0, +4.648e-005
1076.0, +4.672e-005
1078.0, +4.695e-005
1080.0, +4.718e-005
1082.0, +4.740e-005
1084.0, +4.762e-005
1086.0, +4.783e-005
1088.0, +4.804e-005
1090.0, +4.824e-005
1092.0, +4.844e-005
1094.0, +4.864e-005
1096.0, +4.884e-005
1098.0, +4.902e-005
1100.0, +4.921e-005
1102.0, +4.939e-005
1104.0, +4.957e-005
1106.0, +4.973e-005
1108.0, +4.989e-005
1110.0, +5.006e-005
1112.0, +5.022e-005
1114.0, +5.037e-005
1116.0, +5.051e-005
1118.0, +5.066e-005
1120.0, +5.081e-005
1122.0, +5.095e-005
1124.0, +5.108e-005
1126.0, +5.120e-005
1128.0, +5.133e-005
1130.0, +5.146e-005
1132.0, +5.158e-005
1134.0, +5.170e-005
1136.0, +5.182e-005
1138.0, +5.193e-005
1140.0, +5.205e-005
1142.0, +5.216e-005
1144.0, +5.226e-005
1146.0, +5.237e-005
1148.0, +5.247e-005
1150.0, +5.258e-005
1152.0, +5.267e-005
1154.0, +5.276e-005
1156.0, +5.286e-005
1158.0, +5.296e-005
1160.0, +5.305e-005
1162.0, +5.314e-005
1164.0, +5.322e-005
1166.0, +5.331e-005
1168.0, +5.340e-005
1170.0, +5.348e-005
1172.0, +5.357e-005
1174.0, +5.365e-005
1176.0, +5.373e-005
1178.0, +5.382e-005
1180.0, +5.389e-005
1182.0, +5.397e-005
1184.0, +5.406e-005
1186.0, +5.414e-005
1188.0, +5.422e-005
1190.0, +5.429e-005
1192.0, +5.437e-005
1194.0, +5.445e-005
1196.0, +5.452e-005
1198.0, +5.460e-005
1200.0, +5.467e-005
1202.0, +5.476e-005
1204.0, +5.484e-005
1206.0, +5.492e-005
1208.0, +5.500e-005
1210.0, +5.510e-005
*
**
