# Supplementary material for: DFT and CV data of 4-phenyl-substituted dichloro(bis{2-[1-(phenyl)-1H-1,2,3-triazol-4-yl-κN3]pyridine-κN})iron(II) coordination compounds
Source: Data Brief. 2018 Oct 27;21:1458–71. doi: 10.1016/j.dib.2018.10.085 (PMC6234228; doi:10.1016/j.dib.2018.10.085)
Supplement: Supplementary file 4 — Supplementary material. [file mmc4.zip › Fe_CV_raw_data/FeL5-2/T3.TXT]

Date: 31-Mar-2017
Time: 12:11:03
Label: 
Cyclic Voltammetry

Exp. Conditions:
Init E (mV) = 0
High E (mV) = 1210
Low E (mV) = -2000
Init P/N = N
V (mV/sec) = 100
Number of Segments = 3
Sample Interval (mV) = 2
Quiet Time (sec) = 2
Sensitivity (A/V) = 1E-5

3 Sets of Data
Total Number of Data Points = 4210
##
Potential (mV), Current (A)

Segment = 1
Negative
Number of Data Points = 1000
#
-2.0, +3.218e-006
-4.0, +3.134e-006
-6.0, +3.065e-006
-8.0, +3.006e-006
-10.0, +2.942e-006
-12.0, +2.887e-006
-14.0, +2.831e-006
-16.0, +2.784e-006
-18.0, +2.736e-006
-20.0, +2.687e-006
-22.0, +2.641e-006
-24.0, +2.599e-006
-26.0, +2.557e-006
-28.0, +2.517e-006
-30.0, +2.479e-006
-32.0, +2.439e-006
-34.0, +2.404e-006
-36.0, +2.367e-006
-38.0, +2.330e-006
-40.0, +2.291e-006
-42.0, +2.254e-006
-44.0, +2.214e-006
-46.0, +2.183e-006
-48.0, +2.148e-006
-50.0, +2.113e-006
-52.0, +2.075e-006
-54.0, +2.044e-006
-56.0, +2.009e-006
-58.0, +1.979e-006
-60.0, +1.944e-006
-62.0, +1.910e-006
-64.0, +1.875e-006
-66.0, +1.843e-006
-68.0, +1.808e-006
-70.0, +1.780e-006
-72.0, +1.746e-006
-74.0, +1.709e-006
-76.0, +1.673e-006
-78.0, +1.642e-006
-80.0, +1.610e-006
-82.0, +1.577e-006
-84.0, +1.541e-006
-86.0, +1.504e-006
-88.0, +1.472e-006
-90.0, +1.437e-006
-92.0, +1.403e-006
-94.0, +1.367e-006
-96.0, +1.330e-006
-98.0, +1.289e-006
-100.0, +1.249e-006
-102.0, +1.212e-006
-104.0, +1.174e-006
-106.0, +1.128e-006
-108.0, +1.080e-006
-110.0, +1.038e-006
-112.0, +9.966e-007
-114.0, +9.487e-007
-116.0, +8.959e-007
-118.0, +8.453e-007
-120.0, +7.974e-007
-122.0, +7.481e-007
-124.0, +6.923e-007
-126.0, +6.361e-007
-128.0, +5.794e-007
-130.0, +5.232e-007
-132.0, +4.647e-007
-134.0, +4.011e-007
-136.0, +3.383e-007
-138.0, +2.751e-007
-140.0, +2.058e-007
-142.0, +1.426e-007
-144.0, +7.324e-008
-146.0, -3.487e-009
-148.0, -7.324e-008
-150.0, -1.482e-007
-152.0, -2.245e-007
-154.0, -3.047e-007
-156.0, -3.871e-007
-158.0, -4.643e-007
-160.0, -5.415e-007
-162.0, -6.243e-007
-164.0, -7.098e-007
-166.0, -7.935e-007
-168.0, -8.737e-007
-170.0, -9.583e-007
-172.0, -1.046e-006
-174.0, -1.133e-006
-176.0, -1.217e-006
-178.0, -1.301e-006
-180.0, -1.385e-006
-182.0, -1.469e-006
-184.0, -1.552e-006
-186.0, -1.635e-006
-188.0, -1.715e-006
-190.0, -1.794e-006
-192.0, -1.877e-006
-194.0, -1.960e-006
-196.0, -2.037e-006
-198.0, -2.113e-006
-200.0, -2.188e-006
-202.0, -2.268e-006
-204.0, -2.347e-006
-206.0, -2.417e-006
-208.0, -2.491e-006
-210.0, -2.567e-006
-212.0, -2.638e-006
-214.0, -2.713e-006
-216.0, -2.780e-006
-218.0, -2.846e-006
-220.0, -2.911e-006
-222.0, -2.976e-006
-224.0, -3.040e-006
-226.0, -3.110e-006
-228.0, -3.173e-006
-230.0, -3.236e-006
-232.0, -3.301e-006
-234.0, -3.371e-006
-236.0, -3.434e-006
-238.0, -3.503e-006
-240.0, -3.565e-006
-242.0, -3.627e-006
-244.0, -3.690e-006
-246.0, -3.753e-006
-248.0, -3.811e-006
-250.0, -3.871e-006
-252.0, -3.926e-006
-254.0, -3.982e-006
-256.0, -4.036e-006
-258.0, -4.090e-006
-260.0, -4.139e-006
-262.0, -4.190e-006
-264.0, -4.235e-006
-266.0, -4.276e-006
-268.0, -4.314e-006
-270.0, -4.355e-006
-272.0, -4.391e-006
-274.0, -4.422e-006
-276.0, -4.450e-006
-278.0, -4.478e-006
-280.0, -4.500e-006
-282.0, -4.519e-006
-284.0, -4.529e-006
-286.0, -4.536e-006
-288.0, -4.542e-006
-290.0, -4.544e-006
-292.0, -4.545e-006
-294.0, -4.545e-006
-296.0, -4.544e-006
-298.0, -4.543e-006
-300.0, -4.537e-006
-302.0, -4.530e-006
-304.0, -4.521e-006
-306.0, -4.507e-006
-308.0, -4.487e-006
-310.0, -4.464e-006
-312.0, -4.437e-006
-314.0, -4.416e-006
-316.0, -4.391e-006
-318.0, -4.364e-006
-320.0, -4.337e-006
-322.0, -4.314e-006
-324.0, -4.287e-006
-326.0, -4.259e-006
-328.0, -4.231e-006
-330.0, -4.202e-006
-332.0, -4.174e-006
-334.0, -4.147e-006
-336.0, -4.115e-006
-338.0, -4.087e-006
-340.0, -4.059e-006
-342.0, -4.031e-006
-344.0, -4.003e-006
-346.0, -3.969e-006
-348.0, -3.940e-006
-350.0, -3.916e-006
-352.0, -3.888e-006
-354.0, -3.863e-006
-356.0, -3.835e-006
-358.0, -3.811e-006
-360.0, -3.792e-006
-362.0, -3.771e-006
-364.0, -3.751e-006
-366.0, -3.731e-006
-368.0, -3.709e-006
-370.0, -3.688e-006
-372.0, -3.666e-006
-374.0, -3.643e-006
-376.0, -3.622e-006
-378.0, -3.602e-006
-380.0, -3.585e-006
-382.0, -3.569e-006
-384.0, -3.551e-006
-386.0, -3.532e-006
-388.0, -3.518e-006
-390.0, -3.501e-006
-392.0, -3.480e-006
-394.0, -3.462e-006
-396.0, -3.448e-006
-398.0, -3.432e-006
-400.0, -3.418e-006
-402.0, -3.404e-006
-404.0, -3.393e-006
-406.0, -3.386e-006
-408.0, -3.378e-006
-410.0, -3.372e-006
-412.0, -3.364e-006
-414.0, -3.357e-006
-416.0, -3.350e-006
-418.0, -3.343e-006
-420.0, -3.335e-006
-422.0, -3.327e-006
-424.0, -3.316e-006
-426.0, -3.310e-006
-428.0, -3.303e-006
-430.0, -3.295e-006
-432.0, -3.284e-006
-434.0, -3.275e-006
-436.0, -3.263e-006
-438.0, -3.253e-006
-440.0, -3.245e-006
-442.0, -3.238e-006
-444.0, -3.232e-006
-446.0, -3.229e-006
-448.0, -3.224e-006
-450.0, -3.223e-006
-452.0, -3.217e-006
-454.0, -3.211e-006
-456.0, -3.204e-006
-458.0, -3.199e-006
-460.0, -3.193e-006
-462.0, -3.188e-006
-464.0, -3.182e-006
-466.0, -3.180e-006
-468.0, -3.179e-006
-470.0, -3.179e-006
-472.0, -3.177e-006
-474.0, -3.177e-006
-476.0, -3.177e-006
-478.0, -3.177e-006
-480.0, -3.177e-006
-482.0, -3.177e-006
-484.0, -3.177e-006
-486.0, -3.177e-006
-488.0, -3.177e-006
-490.0, -3.177e-006
-492.0, -3.177e-006
-494.0, -3.177e-006
-496.0, -3.177e-006
-498.0, -3.177e-006
-500.0, -3.177e-006
-502.0, -3.177e-006
-504.0, -3.177e-006
-506.0, -3.177e-006
-508.0, -3.178e-006
-510.0, -3.178e-006
-512.0, -3.178e-006
-514.0, -3.181e-006
-516.0, -3.183e-006
-518.0, -3.185e-006
-520.0, -3.184e-006
-522.0, -3.190e-006
-524.0, -3.195e-006
-526.0, -3.200e-006
-528.0, -3.203e-006
-530.0, -3.207e-006
-532.0, -3.212e-006
-534.0, -3.219e-006
-536.0, -3.219e-006
-538.0, -3.222e-006
-540.0, -3.223e-006
-542.0, -3.226e-006
-544.0, -3.229e-006
-546.0, -3.233e-006
-548.0, -3.237e-006
-550.0, -3.243e-006
-552.0, -3.249e-006
-554.0, -3.258e-006
-556.0, -3.263e-006
-558.0, -3.271e-006
-560.0, -3.278e-006
-562.0, -3.287e-006
-564.0, -3.295e-006
-566.0, -3.302e-006
-568.0, -3.307e-006
-570.0, -3.314e-006
-572.0, -3.318e-006
-574.0, -3.321e-006
-576.0, -3.323e-006
-578.0, -3.328e-006
-580.0, -3.334e-006
-582.0, -3.340e-006
-584.0, -3.346e-006
-586.0, -3.353e-006
-588.0, -3.360e-006
-590.0, -3.366e-006
-592.0, -3.369e-006
-594.0, -3.371e-006
-596.0, -3.372e-006
-598.0, -3.373e-006
-600.0, -3.375e-006
-602.0, -3.378e-006
-604.0, -3.383e-006
-606.0, -3.389e-006
-608.0, -3.396e-006
-610.0, -3.403e-006
-612.0, -3.410e-006
-614.0, -3.414e-006
-616.0, -3.421e-006
-618.0, -3.427e-006
-620.0, -3.433e-006
-622.0, -3.438e-006
-624.0, -3.445e-006
-626.0, -3.452e-006
-628.0, -3.459e-006
-630.0, -3.464e-006
-632.0, -3.468e-006
-634.0, -3.473e-006
-636.0, -3.480e-006
-638.0, -3.486e-006
-640.0, -3.493e-006
-642.0, -3.501e-006
-644.0, -3.510e-006
-646.0, -3.520e-006
-648.0, -3.529e-006
-650.0, -3.537e-006
-652.0, -3.545e-006
-654.0, -3.552e-006
-656.0, -3.558e-006
-658.0, -3.564e-006
-660.0, -3.566e-006
-662.0, -3.568e-006
-664.0, -3.568e-006
-666.0, -3.568e-006
-668.0, -3.571e-006
-670.0, -3.572e-006
-672.0, -3.578e-006
-674.0, -3.585e-006
-676.0, -3.592e-006
-678.0, -3.599e-006
-680.0, -3.605e-006
-682.0, -3.611e-006
-684.0, -3.618e-006
-686.0, -3.622e-006
-688.0, -3.628e-006
-690.0, -3.636e-006
-692.0, -3.643e-006
-694.0, -3.652e-006
-696.0, -3.664e-006
-698.0, -3.676e-006
-700.0, -3.686e-006
-702.0, -3.693e-006
-704.0, -3.700e-006
-706.0, -3.707e-006
-708.0, -3.711e-006
-710.0, -3.713e-006
-712.0, -3.713e-006
-714.0, -3.715e-006
-716.0, -3.716e-006
-718.0, -3.719e-006
-720.0, -3.724e-006
-722.0, -3.731e-006
-724.0, -3.737e-006
-726.0, -3.744e-006
-728.0, -3.749e-006
-730.0, -3.756e-006
-732.0, -3.760e-006
-734.0, -3.762e-006
-736.0, -3.763e-006
-738.0, -3.763e-006
-740.0, -3.763e-006
-742.0, -3.763e-006
-744.0, -3.765e-006
-746.0, -3.771e-006
-748.0, -3.776e-006
-750.0, -3.781e-006
-752.0, -3.788e-006
-754.0, -3.795e-006
-756.0, -3.802e-006
-758.0, -3.806e-006
-760.0, -3.809e-006
-762.0, -3.814e-006
-764.0, -3.819e-006
-766.0, -3.825e-006
-768.0, -3.830e-006
-770.0, -3.836e-006
-772.0, -3.843e-006
-774.0, -3.850e-006
-776.0, -3.853e-006
-778.0, -3.857e-006
-780.0, -3.859e-006
-782.0, -3.861e-006
-784.0, -3.863e-006
-786.0, -3.864e-006
-788.0, -3.867e-006
-790.0, -3.872e-006
-792.0, -3.877e-006
-794.0, -3.889e-006
-796.0, -3.899e-006
-798.0, -3.910e-006
-800.0, -3.923e-006
-802.0, -3.934e-006
-804.0, -3.943e-006
-806.0, -3.951e-006
-808.0, -3.953e-006
-810.0, -3.956e-006
-812.0, -3.958e-006
-814.0, -3.964e-006
-816.0, -3.969e-006
-818.0, -3.976e-006
-820.0, -3.983e-006
-822.0, -3.989e-006
-824.0, -3.996e-006
-826.0, -4.003e-006
-828.0, -4.005e-006
-830.0, -4.008e-006
-832.0, -4.014e-006
-834.0, -4.022e-006
-836.0, -4.031e-006
-838.0, -4.043e-006
-840.0, -4.055e-006
-842.0, -4.068e-006
-844.0, -4.081e-006
-846.0, -4.088e-006
-848.0, -4.096e-006
-850.0, -4.107e-006
-852.0, -4.115e-006
-854.0, -4.123e-006
-856.0, -4.130e-006
-858.0, -4.137e-006
-860.0, -4.145e-006
-862.0, -4.157e-006
-864.0, -4.166e-006
-866.0, -4.177e-006
-868.0, -4.190e-006
-870.0, -4.203e-006
-872.0, -4.222e-006
-874.0, -4.242e-006
-876.0, -4.259e-006
-878.0, -4.279e-006
-880.0, -4.297e-006
-882.0, -4.313e-006
-884.0, -4.333e-006
-886.0, -4.350e-006
-888.0, -4.369e-006
-890.0, -4.395e-006
-892.0, -4.416e-006
-894.0, -4.439e-006
-896.0, -4.466e-006
-898.0, -4.488e-006
-900.0, -4.514e-006
-902.0, -4.536e-006
-904.0, -4.557e-006
-906.0, -4.585e-006
-908.0, -4.610e-006
-910.0, -4.638e-006
-912.0, -4.666e-006
-914.0, -4.692e-006
-916.0, -4.720e-006
-918.0, -4.747e-006
-920.0, -4.770e-006
-922.0, -4.798e-006
-924.0, -4.821e-006
-926.0, -4.849e-006
-928.0, -4.874e-006
-930.0, -4.896e-006
-932.0, -4.918e-006
-934.0, -4.938e-006
-936.0, -4.959e-006
-938.0, -4.978e-006
-940.0, -4.998e-006
-942.0, -5.021e-006
-944.0, -5.046e-006
-946.0, -5.068e-006
-948.0, -5.088e-006
-950.0, -5.102e-006
-952.0, -5.121e-006
-954.0, -5.136e-006
-956.0, -5.149e-006
-958.0, -5.163e-006
-960.0, -5.179e-006
-962.0, -5.200e-006
-964.0, -5.221e-006
-966.0, -5.236e-006
-968.0, -5.250e-006
-970.0, -5.268e-006
-972.0, -5.283e-006
-974.0, -5.294e-006
-976.0, -5.301e-006
-978.0, -5.308e-006
-980.0, -5.317e-006
-982.0, -5.328e-006
-984.0, -5.337e-006
-986.0, -5.345e-006
-988.0, -5.351e-006
-990.0, -5.359e-006
-992.0, -5.371e-006
-994.0, -5.383e-006
-996.0, -5.392e-006
-998.0, -5.401e-006
-1000.0, -5.408e-006
-1002.0, -5.420e-006
-1004.0, -5.432e-006
-1006.0, -5.440e-006
-1008.0, -5.447e-006
-1010.0, -5.456e-006
-1012.0, -5.464e-006
-1014.0, -5.474e-006
-1016.0, -5.480e-006
-1018.0, -5.488e-006
-1020.0, -5.495e-006
-1022.0, -5.501e-006
-1024.0, -5.508e-006
-1026.0, -5.513e-006
-1028.0, -5.517e-006
-1030.0, -5.519e-006
-1032.0, -5.519e-006
-1034.0, -5.520e-006
-1036.0, -5.521e-006
-1038.0, -5.523e-006
-1040.0, -5.525e-006
-1042.0, -5.531e-006
-1044.0, -5.535e-006
-1046.0, -5.542e-006
-1048.0, -5.549e-006
-1050.0, -5.556e-006
-1052.0, -5.560e-006
-1054.0, -5.565e-006
-1056.0, -5.566e-006
-1058.0, -5.568e-006
-1060.0, -5.569e-006
-1062.0, -5.569e-006
-1064.0, -5.571e-006
-1066.0, -5.576e-006
-1068.0, -5.580e-006
-1070.0, -5.583e-006
-1072.0, -5.589e-006
-1074.0, -5.595e-006
-1076.0, -5.602e-006
-1078.0, -5.607e-006
-1080.0, -5.608e-006
-1082.0, -5.613e-006
-1084.0, -5.619e-006
-1086.0, -5.624e-006
-1088.0, -5.629e-006
-1090.0, -5.634e-006
-1092.0, -5.639e-006
-1094.0, -5.643e-006
-1096.0, -5.646e-006
-1098.0, -5.651e-006
-1100.0, -5.653e-006
-1102.0, -5.654e-006
-1104.0, -5.657e-006
-1106.0, -5.659e-006
-1108.0, -5.662e-006
-1110.0, -5.664e-006
-1112.0, -5.664e-006
-1114.0, -5.666e-006
-1116.0, -5.667e-006
-1118.0, -5.667e-006
-1120.0, -5.667e-006
-1122.0, -5.667e-006
-1124.0, -5.667e-006
-1126.0, -5.667e-006
-1128.0, -5.667e-006
-1130.0, -5.667e-006
-1132.0, -5.667e-006
-1134.0, -5.667e-006
-1136.0, -5.667e-006
-1138.0, -5.667e-006
-1140.0, -5.667e-006
-1142.0, -5.667e-006
-1144.0, -5.667e-006
-1146.0, -5.667e-006
-1148.0, -5.667e-006
-1150.0, -5.667e-006
-1152.0, -5.667e-006
-1154.0, -5.667e-006
-1156.0, -5.667e-006
-1158.0, -5.667e-006
-1160.0, -5.667e-006
-1162.0, -5.667e-006
-1164.0, -5.667e-006
-1166.0, -5.667e-006
-1168.0, -5.667e-006
-1170.0, -5.667e-006
-1172.0, -5.667e-006
-1174.0, -5.667e-006
-1176.0, -5.667e-006
-1178.0, -5.667e-006
-1180.0, -5.667e-006
-1182.0, -5.668e-006
-1184.0, -5.668e-006
-1186.0, -5.668e-006
-1188.0, -5.668e-006
-1190.0, -5.668e-006
-1192.0, -5.668e-006
-1194.0, -5.668e-006
-1196.0, -5.668e-006
-1198.0, -5.668e-006
-1200.0, -5.668e-006
-1202.0, -5.669e-006
-1204.0, -5.670e-006
-1206.0, -5.670e-006
-1208.0, -5.671e-006
-1210.0, -5.673e-006
-1212.0, -5.674e-006
-1214.0, -5.675e-006
-1216.0, -5.675e-006
-1218.0, -5.677e-006
-1220.0, -5.678e-006
-1222.0, -5.680e-006
-1224.0, -5.685e-006
-1226.0, -5.689e-006
-1228.0, -5.693e-006
-1230.0, -5.697e-006
-1232.0, -5.700e-006
-1234.0, -5.705e-006
-1236.0, -5.707e-006
-1238.0, -5.707e-006
-1240.0, -5.709e-006
-1242.0, -5.711e-006
-1244.0, -5.712e-006
-1246.0, -5.713e-006
-1248.0, -5.714e-006
-1250.0, -5.715e-006
-1252.0, -5.716e-006
-1254.0, -5.716e-006
-1256.0, -5.716e-006
-1258.0, -5.716e-006
-1260.0, -5.716e-006
-1262.0, -5.716e-006
-1264.0, -5.719e-006
-1266.0, -5.724e-006
-1268.0, -5.730e-006
-1270.0, -5.737e-006
-1272.0, -5.744e-006
-1274.0, -5.752e-006
-1276.0, -5.760e-006
-1278.0, -5.771e-006
-1280.0, -5.779e-006
-1282.0, -5.789e-006
-1284.0, -5.801e-006
-1286.0, -5.815e-006
-1288.0, -5.828e-006
-1290.0, -5.840e-006
-1292.0, -5.852e-006
-1294.0, -5.866e-006
-1296.0, -5.878e-006
-1298.0, -5.887e-006
-1300.0, -5.895e-006
-1302.0, -5.908e-006
-1304.0, -5.922e-006
-1306.0, -5.937e-006
-1308.0, -5.952e-006
-1310.0, -5.973e-006
-1312.0, -5.994e-006
-1314.0, -6.015e-006
-1316.0, -6.036e-006
-1318.0, -6.057e-006
-1320.0, -6.074e-006
-1322.0, -6.093e-006
-1324.0, -6.107e-006
-1326.0, -6.126e-006
-1328.0, -6.146e-006
-1330.0, -6.168e-006
-1332.0, -6.190e-006
-1334.0, -6.218e-006
-1336.0, -6.240e-006
-1338.0, -6.266e-006
-1340.0, -6.289e-006
-1342.0, -6.315e-006
-1344.0, -6.342e-006
-1346.0, -6.369e-006
-1348.0, -6.397e-006
-1350.0, -6.425e-006
-1352.0, -6.453e-006
-1354.0, -6.483e-006
-1356.0, -6.512e-006
-1358.0, -6.537e-006
-1360.0, -6.568e-006
-1362.0, -6.597e-006
-1364.0, -6.625e-006
-1366.0, -6.655e-006
-1368.0, -6.688e-006
-1370.0, -6.723e-006
-1372.0, -6.759e-006
-1374.0, -6.789e-006
-1376.0, -6.821e-006
-1378.0, -6.857e-006
-1380.0, -6.892e-006
-1382.0, -6.921e-006
-1384.0, -6.955e-006
-1386.0, -6.986e-006
-1388.0, -7.021e-006
-1390.0, -7.058e-006
-1392.0, -7.098e-006
-1394.0, -7.139e-006
-1396.0, -7.180e-006
-1398.0, -7.215e-006
-1400.0, -7.256e-006
-1402.0, -7.298e-006
-1404.0, -7.339e-006
-1406.0, -7.374e-006
-1408.0, -7.410e-006
-1410.0, -7.457e-006
-1412.0, -7.499e-006
-1414.0, -7.541e-006
-1416.0, -7.582e-006
-1418.0, -7.625e-006
-1420.0, -7.673e-006
-1422.0, -7.722e-006
-1424.0, -7.761e-006
-1426.0, -7.809e-006
-1428.0, -7.857e-006
-1430.0, -7.907e-006
-1432.0, -7.952e-006
-1434.0, -8.001e-006
-1436.0, -8.047e-006
-1438.0, -8.099e-006
-1440.0, -8.148e-006
-1442.0, -8.199e-006
-1444.0, -8.249e-006
-1446.0, -8.301e-006
-1448.0, -8.351e-006
-1450.0, -8.403e-006
-1452.0, -8.458e-006
-1454.0, -8.511e-006
-1456.0, -8.564e-006
-1458.0, -8.619e-006
-1460.0, -8.675e-006
-1462.0, -8.731e-006
-1464.0, -8.792e-006
-1466.0, -8.848e-006
-1468.0, -8.908e-006
-1470.0, -8.967e-006
-1472.0, -9.025e-006
-1474.0, -9.082e-006
-1476.0, -9.140e-006
-1478.0, -9.196e-006
-1480.0, -9.252e-006
-1482.0, -9.308e-006
-1484.0, -9.367e-006
-1486.0, -9.426e-006
-1488.0, -9.487e-006
-1490.0, -9.548e-006
-1492.0, -9.605e-006
-1494.0, -9.661e-006
-1496.0, -9.721e-006
-1498.0, -9.779e-006
-1500.0, -9.835e-006
-1502.0, -9.892e-006
-1504.0, -9.948e-006
-1506.0, -1.001e-005
-1508.0, -1.007e-005
-1510.0, -1.013e-005
-1512.0, -1.018e-005
-1514.0, -1.024e-005
-1516.0, -1.030e-005
-1518.0, -1.036e-005
-1520.0, -1.041e-005
-1522.0, -1.047e-005
-1524.0, -1.052e-005
-1526.0, -1.058e-005
-1528.0, -1.064e-005
-1530.0, -1.069e-005
-1532.0, -1.074e-005
-1534.0, -1.079e-005
-1536.0, -1.084e-005
-1538.0, -1.089e-005
-1540.0, -1.094e-005
-1542.0, -1.099e-005
-1544.0, -1.104e-005
-1546.0, -1.109e-005
-1548.0, -1.113e-005
-1550.0, -1.118e-005
-1552.0, -1.123e-005
-1554.0, -1.127e-005
-1556.0, -1.131e-005
-1558.0, -1.135e-005
-1560.0, -1.139e-005
-1562.0, -1.144e-005
-1564.0, -1.148e-005
-1566.0, -1.151e-005
-1568.0, -1.155e-005
-1570.0, -1.159e-005
-1572.0, -1.163e-005
-1574.0, -1.166e-005
-1576.0, -1.169e-005
-1578.0, -1.172e-005
-1580.0, -1.176e-005
-1582.0, -1.179e-005
-1584.0, -1.182e-005
-1586.0, -1.185e-005
-1588.0, -1.188e-005
-1590.0, -1.191e-005
-1592.0, -1.194e-005
-1594.0, -1.196e-005
-1596.0, -1.198e-005
-1598.0, -1.201e-005
-1600.0, -1.203e-005
-1602.0, -1.205e-005
-1604.0, -1.208e-005
-1606.0, -1.210e-005
-1608.0, -1.212e-005
-1610.0, -1.214e-005
-1612.0, -1.215e-005
-1614.0, -1.217e-005
-1616.0, -1.218e-005
-1618.0, -1.219e-005
-1620.0, -1.221e-005
-1622.0, -1.223e-005
-1624.0, -1.225e-005
-1626.0, -1.227e-005
-1628.0, -1.228e-005
-1630.0, -1.229e-005
-1632.0, -1.231e-005
-1634.0, -1.232e-005
-1636.0, -1.233e-005
-1638.0, -1.233e-005
-1640.0, -1.234e-005
-1642.0, -1.235e-005
-1644.0, -1.235e-005
-1646.0, -1.236e-005
-1648.0, -1.236e-005
-1650.0, -1.236e-005
-1652.0, -1.236e-005
-1654.0, -1.237e-005
-1656.0, -1.237e-005
-1658.0, -1.238e-005
-1660.0, -1.238e-005
-1662.0, -1.239e-005
-1664.0, -1.239e-005
-1666.0, -1.240e-005
-1668.0, -1.240e-005
-1670.0, -1.240e-005
-1672.0, -1.240e-005
-1674.0, -1.240e-005
-1676.0, -1.240e-005
-1678.0, -1.240e-005
-1680.0, -1.240e-005
-1682.0, -1.240e-005
-1684.0, -1.240e-005
-1686.0, -1.240e-005
-1688.0, -1.240e-005
-1690.0, -1.240e-005
-1692.0, -1.240e-005
-1694.0, -1.240e-005
-1696.0, -1.240e-005
-1698.0, -1.239e-005
-1700.0, -1.239e-005
-1702.0, -1.239e-005
-1704.0, -1.238e-005
-1706.0, -1.238e-005
-1708.0, -1.237e-005
-1710.0, -1.237e-005
-1712.0, -1.236e-005
-1714.0, -1.236e-005
-1716.0, -1.236e-005
-1718.0, -1.236e-005
-1720.0, -1.236e-005
-1722.0, -1.236e-005
-1724.0, -1.236e-005
-1726.0, -1.236e-005
-1728.0, -1.236e-005
-1730.0, -1.236e-005
-1732.0, -1.235e-005
-1734.0, -1.235e-005
-1736.0, -1.235e-005
-1738.0, -1.234e-005
-1740.0, -1.233e-005
-1742.0, -1.233e-005
-1744.0, -1.232e-005
-1746.0, -1.232e-005
-1748.0, -1.231e-005
-1750.0, -1.231e-005
-1752.0, -1.231e-005
-1754.0, -1.231e-005
-1756.0, -1.231e-005
-1758.0, -1.231e-005
-1760.0, -1.230e-005
-1762.0, -1.230e-005
-1764.0, -1.229e-005
-1766.0, -1.228e-005
-1768.0, -1.227e-005
-1770.0, -1.226e-005
-1772.0, -1.225e-005
-1774.0, -1.224e-005
-1776.0, -1.223e-005
-1778.0, -1.222e-005
-1780.0, -1.222e-005
-1782.0, -1.221e-005
-1784.0, -1.221e-005
-1786.0, -1.221e-005
-1788.0, -1.221e-005
-1790.0, -1.221e-005
-1792.0, -1.221e-005
-1794.0, -1.220e-005
-1796.0, -1.220e-005
-1798.0, -1.220e-005
-1800.0, -1.219e-005
-1802.0, -1.219e-005
-1804.0, -1.218e-005
-1806.0, -1.218e-005
-1808.0, -1.217e-005
-1810.0, -1.217e-005
-1812.0, -1.217e-005
-1814.0, -1.216e-005
-1816.0, -1.216e-005
-1818.0, -1.216e-005
-1820.0, -1.216e-005
-1822.0, -1.216e-005
-1824.0, -1.216e-005
-1826.0, -1.216e-005
-1828.0, -1.216e-005
-1830.0, -1.216e-005
-1832.0, -1.216e-005
-1834.0, -1.216e-005
-1836.0, -1.216e-005
-1838.0, -1.216e-005
-1840.0, -1.216e-005
-1842.0, -1.216e-005
-1844.0, -1.216e-005
-1846.0, -1.216e-005
-1848.0, -1.216e-005
-1850.0, -1.216e-005
-1852.0, -1.216e-005
-1854.0, -1.216e-005
-1856.0, -1.216e-005
-1858.0, -1.216e-005
-1860.0, -1.216e-005
-1862.0, -1.216e-005
-1864.0, -1.216e-005
-1866.0, -1.216e-005
-1868.0, -1.216e-005
-1870.0, -1.216e-005
-1872.0, -1.216e-005
-1874.0, -1.217e-005
-1876.0, -1.217e-005
-1878.0, -1.217e-005
-1880.0, -1.218e-005
-1882.0, -1.218e-005
-1884.0, -1.219e-005
-1886.0, -1.220e-005
-1888.0, -1.220e-005
-1890.0, -1.220e-005
-1892.0, -1.221e-005
-1894.0, -1.221e-005
-1896.0, -1.221e-005
-1898.0, -1.221e-005
-1900.0, -1.221e-005
-1902.0, -1.222e-005
-1904.0, -1.222e-005
-1906.0, -1.223e-005
-1908.0, -1.224e-005
-1910.0, -1.225e-005
-1912.0, -1.227e-005
-1914.0, -1.228e-005
-1916.0, -1.229e-005
-1918.0, -1.230e-005
-1920.0, -1.230e-005
-1922.0, -1.231e-005
-1924.0, -1.231e-005
-1926.0, -1.231e-005
-1928.0, -1.232e-005
-1930.0, -1.232e-005
-1932.0, -1.233e-005
-1934.0, -1.234e-005
-1936.0, -1.235e-005
-1938.0, -1.235e-005
-1940.0, -1.235e-005
-1942.0, -1.236e-005
-1944.0, -1.236e-005
-1946.0, -1.237e-005
-1948.0, -1.238e-005
-1950.0, -1.238e-005
-1952.0, -1.239e-005
-1954.0, -1.241e-005
-1956.0, -1.242e-005
-1958.0, -1.243e-005
-1960.0, -1.243e-005
-1962.0, -1.245e-005
-1964.0, -1.246e-005
-1966.0, -1.247e-005
-1968.0, -1.248e-005
-1970.0, -1.250e-005
-1972.0, -1.251e-005
-1974.0, -1.252e-005
-1976.0, -1.253e-005
-1978.0, -1.255e-005
-1980.0, -1.256e-005
-1982.0, -1.257e-005
-1984.0, -1.258e-005
-1986.0, -1.259e-005
-1988.0, -1.261e-005
-1990.0, -1.263e-005
-1992.0, -1.265e-005
-1994.0, -1.266e-005
-1996.0, -1.258e-005
-1998.0, -1.255e-005
-2000.0, -1.253e-005
*
Segment = 2
Positive
Number of Data Points = 1605
#
-1998.0, -1.208e-005
-1996.0, -1.179e-005
-1994.0, -1.160e-005
-1992.0, -1.143e-005
-1990.0, -1.124e-005
-1988.0, -1.109e-005
-1986.0, -1.095e-005
-1984.0, -1.082e-005
-1982.0, -1.071e-005
-1980.0, -1.059e-005
-1978.0, -1.049e-005
-1976.0, -1.039e-005
-1974.0, -1.029e-005
-1972.0, -1.019e-005
-1970.0, -1.010e-005
-1968.0, -1.001e-005
-1966.0, -9.931e-006
-1964.0, -9.848e-006
-1962.0, -9.773e-006
-1960.0, -9.694e-006
-1958.0, -9.617e-006
-1956.0, -9.546e-006
-1954.0, -9.472e-006
-1952.0, -9.405e-006
-1950.0, -9.337e-006
-1948.0, -9.265e-006
-1946.0, -9.202e-006
-1944.0, -9.136e-006
-1942.0, -9.072e-006
-1940.0, -9.013e-006
-1938.0, -8.955e-006
-1936.0, -8.891e-006
-1934.0, -8.832e-006
-1932.0, -8.771e-006
-1930.0, -8.714e-006
-1928.0, -8.656e-006
-1926.0, -8.600e-006
-1924.0, -8.544e-006
-1922.0, -8.493e-006
-1920.0, -8.438e-006
-1918.0, -8.387e-006
-1916.0, -8.332e-006
-1914.0, -8.279e-006
-1912.0, -8.224e-006
-1910.0, -8.173e-006
-1908.0, -8.126e-006
-1906.0, -8.077e-006
-1904.0, -8.023e-006
-1902.0, -7.979e-006
-1900.0, -7.936e-006
-1898.0, -7.891e-006
-1896.0, -7.840e-006
-1894.0, -7.792e-006
-1892.0, -7.750e-006
-1890.0, -7.710e-006
-1888.0, -7.663e-006
-1886.0, -7.615e-006
-1884.0, -7.575e-006
-1882.0, -7.534e-006
-1880.0, -7.488e-006
-1878.0, -7.442e-006
-1876.0, -7.398e-006
-1874.0, -7.356e-006
-1872.0, -7.319e-006
-1870.0, -7.272e-006
-1868.0, -7.227e-006
-1866.0, -7.189e-006
-1864.0, -7.145e-006
-1862.0, -7.103e-006
-1860.0, -7.061e-006
-1858.0, -7.015e-006
-1856.0, -6.980e-006
-1854.0, -6.944e-006
-1852.0, -6.906e-006
-1850.0, -6.870e-006
-1848.0, -6.828e-006
-1846.0, -6.793e-006
-1844.0, -6.758e-006
-1842.0, -6.717e-006
-1840.0, -6.675e-006
-1838.0, -6.633e-006
-1836.0, -6.598e-006
-1834.0, -6.563e-006
-1832.0, -6.527e-006
-1830.0, -6.489e-006
-1828.0, -6.453e-006
-1826.0, -6.418e-006
-1824.0, -6.387e-006
-1822.0, -6.352e-006
-1820.0, -6.318e-006
-1818.0, -6.278e-006
-1816.0, -6.240e-006
-1814.0, -6.206e-006
-1812.0, -6.174e-006
-1810.0, -6.139e-006
-1808.0, -6.105e-006
-1806.0, -6.070e-006
-1804.0, -6.035e-006
-1802.0, -6.005e-006
-1800.0, -5.971e-006
-1798.0, -5.940e-006
-1796.0, -5.903e-006
-1794.0, -5.867e-006
-1792.0, -5.832e-006
-1790.0, -5.804e-006
-1788.0, -5.769e-006
-1786.0, -5.740e-006
-1784.0, -5.705e-006
-1782.0, -5.672e-006
-1780.0, -5.637e-006
-1778.0, -5.609e-006
-1776.0, -5.575e-006
-1774.0, -5.544e-006
-1772.0, -5.507e-006
-1770.0, -5.474e-006
-1768.0, -5.439e-006
-1766.0, -5.411e-006
-1764.0, -5.377e-006
-1762.0, -5.348e-006
-1760.0, -5.317e-006
-1758.0, -5.285e-006
-1756.0, -5.252e-006
-1754.0, -5.224e-006
-1752.0, -5.194e-006
-1750.0, -5.165e-006
-1748.0, -5.130e-006
-1746.0, -5.096e-006
-1744.0, -5.066e-006
-1742.0, -5.036e-006
-1740.0, -5.007e-006
-1738.0, -4.974e-006
-1736.0, -4.946e-006
-1734.0, -4.917e-006
-1732.0, -4.888e-006
-1730.0, -4.856e-006
-1728.0, -4.828e-006
-1726.0, -4.799e-006
-1724.0, -4.770e-006
-1722.0, -4.740e-006
-1720.0, -4.708e-006
-1718.0, -4.677e-006
-1716.0, -4.648e-006
-1714.0, -4.619e-006
-1712.0, -4.588e-006
-1710.0, -4.560e-006
-1708.0, -4.527e-006
-1706.0, -4.498e-006
-1704.0, -4.467e-006
-1702.0, -4.439e-006
-1700.0, -4.410e-006
-1698.0, -4.382e-006
-1696.0, -4.347e-006
-1694.0, -4.315e-006
-1692.0, -4.286e-006
-1690.0, -4.256e-006
-1688.0, -4.228e-006
-1686.0, -4.199e-006
-1684.0, -4.171e-006
-1682.0, -4.145e-006
-1680.0, -4.116e-006
-1678.0, -4.087e-006
-1676.0, -4.059e-006
-1674.0, -4.030e-006
-1672.0, -3.998e-006
-1670.0, -3.963e-006
-1668.0, -3.933e-006
-1666.0, -3.905e-006
-1664.0, -3.874e-006
-1662.0, -3.847e-006
-1660.0, -3.818e-006
-1658.0, -3.792e-006
-1656.0, -3.769e-006
-1654.0, -3.739e-006
-1652.0, -3.711e-006
-1650.0, -3.680e-006
-1648.0, -3.653e-006
-1646.0, -3.620e-006
-1644.0, -3.581e-006
-1642.0, -3.547e-006
-1640.0, -3.514e-006
-1638.0, -3.483e-006
-1636.0, -3.455e-006
-1634.0, -3.426e-006
-1632.0, -3.397e-006
-1630.0, -3.379e-006
-1628.0, -3.350e-006
-1626.0, -3.322e-006
-1624.0, -3.294e-006
-1622.0, -3.266e-006
-1620.0, -3.236e-006
-1618.0, -3.201e-006
-1616.0, -3.168e-006
-1614.0, -3.136e-006
-1612.0, -3.108e-006
-1610.0, -3.078e-006
-1608.0, -3.050e-006
-1606.0, -3.019e-006
-1604.0, -2.998e-006
-1602.0, -2.972e-006
-1600.0, -2.941e-006
-1598.0, -2.912e-006
-1596.0, -2.884e-006
-1594.0, -2.857e-006
-1592.0, -2.829e-006
-1590.0, -2.800e-006
-1588.0, -2.769e-006
-1586.0, -2.741e-006
-1584.0, -2.710e-006
-1582.0, -2.682e-006
-1580.0, -2.653e-006
-1578.0, -2.625e-006
-1576.0, -2.595e-006
-1574.0, -2.565e-006
-1572.0, -2.537e-006
-1570.0, -2.507e-006
-1568.0, -2.479e-006
-1566.0, -2.449e-006
-1564.0, -2.418e-006
-1562.0, -2.386e-006
-1560.0, -2.358e-006
-1558.0, -2.330e-006
-1556.0, -2.302e-006
-1554.0, -2.274e-006
-1552.0, -2.249e-006
-1550.0, -2.224e-006
-1548.0, -2.202e-006
-1546.0, -2.174e-006
-1544.0, -2.146e-006
-1542.0, -2.120e-006
-1540.0, -2.092e-006
-1538.0, -2.063e-006
-1536.0, -2.036e-006
-1534.0, -2.002e-006
-1532.0, -1.975e-006
-1530.0, -1.948e-006
-1528.0, -1.923e-006
-1526.0, -1.896e-006
-1524.0, -1.869e-006
-1522.0, -1.845e-006
-1520.0, -1.824e-006
-1518.0, -1.801e-006
-1516.0, -1.778e-006
-1514.0, -1.752e-006
-1512.0, -1.727e-006
-1510.0, -1.699e-006
-1508.0, -1.674e-006
-1506.0, -1.649e-006
-1504.0, -1.623e-006
-1502.0, -1.598e-006
-1500.0, -1.576e-006
-1498.0, -1.552e-006
-1496.0, -1.531e-006
-1494.0, -1.504e-006
-1492.0, -1.480e-006
-1490.0, -1.458e-006
-1488.0, -1.438e-006
-1486.0, -1.417e-006
-1484.0, -1.401e-006
-1482.0, -1.380e-006
-1480.0, -1.359e-006
-1478.0, -1.337e-006
-1476.0, -1.310e-006
-1474.0, -1.289e-006
-1472.0, -1.268e-006
-1470.0, -1.247e-006
-1468.0, -1.227e-006
-1466.0, -1.210e-006
-1464.0, -1.190e-006
-1462.0, -1.175e-006
-1460.0, -1.154e-006
-1458.0, -1.133e-006
-1456.0, -1.110e-006
-1454.0, -1.090e-006
-1452.0, -1.072e-006
-1450.0, -1.058e-006
-1448.0, -1.038e-006
-1446.0, -1.024e-006
-1444.0, -1.010e-006
-1442.0, -9.927e-007
-1440.0, -9.783e-007
-1438.0, -9.574e-007
-1436.0, -9.360e-007
-1434.0, -9.190e-007
-1432.0, -8.981e-007
-1430.0, -8.780e-007
-1428.0, -8.636e-007
-1426.0, -8.488e-007
-1424.0, -8.344e-007
-1422.0, -8.153e-007
-1420.0, -7.978e-007
-1418.0, -7.839e-007
-1416.0, -7.699e-007
-1414.0, -7.533e-007
-1412.0, -7.337e-007
-1410.0, -7.198e-007
-1408.0, -7.071e-007
-1406.0, -6.932e-007
-1404.0, -6.792e-007
-1402.0, -6.653e-007
-1400.0, -6.539e-007
-1398.0, -6.448e-007
-1396.0, -6.330e-007
-1394.0, -6.239e-007
-1392.0, -6.165e-007
-1390.0, -6.086e-007
-1388.0, -5.981e-007
-1386.0, -5.851e-007
-1384.0, -5.707e-007
-1382.0, -5.550e-007
-1380.0, -5.410e-007
-1378.0, -5.262e-007
-1376.0, -5.079e-007
-1374.0, -4.905e-007
-1372.0, -4.756e-007
-1370.0, -4.643e-007
-1368.0, -4.573e-007
-1366.0, -4.495e-007
-1364.0, -4.412e-007
-1362.0, -4.320e-007
-1360.0, -4.246e-007
-1358.0, -4.133e-007
-1356.0, -4.007e-007
-1354.0, -3.867e-007
-1352.0, -3.732e-007
-1350.0, -3.597e-007
-1348.0, -3.505e-007
-1346.0, -3.374e-007
-1344.0, -3.270e-007
-1342.0, -3.178e-007
-1340.0, -3.087e-007
-1338.0, -2.960e-007
-1336.0, -2.838e-007
-1334.0, -2.725e-007
-1332.0, -2.651e-007
-1330.0, -2.590e-007
-1328.0, -2.520e-007
-1326.0, -2.450e-007
-1324.0, -2.393e-007
-1322.0, -2.324e-007
-1320.0, -2.254e-007
-1318.0, -2.184e-007
-1316.0, -2.097e-007
-1314.0, -1.997e-007
-1312.0, -1.892e-007
-1310.0, -1.796e-007
-1308.0, -1.705e-007
-1306.0, -1.587e-007
-1304.0, -1.447e-007
-1302.0, -1.325e-007
-1300.0, -1.212e-007
-1298.0, -1.086e-007
-1296.0, -9.635e-008
-1294.0, -8.458e-008
-1292.0, -7.542e-008
-1290.0, -6.845e-008
-1288.0, -6.147e-008
-1286.0, -5.537e-008
-1284.0, -5.101e-008
-1282.0, -4.403e-008
-1280.0, -3.749e-008
-1278.0, -3.052e-008
-1276.0, -2.354e-008
-1274.0, -1.657e-008
-1272.0, -1.003e-008
-1270.0, -4.795e-009
-1268.0, +3.925e-009
-1266.0, +1.395e-008
-1264.0, +2.703e-008
-1262.0, +4.098e-008
-1260.0, +5.537e-008
-1258.0, +6.932e-008
-1256.0, +8.458e-008
-1254.0, +9.373e-008
-1252.0, +1.046e-007
-1250.0, +1.125e-007
-1248.0, +1.195e-007
-1246.0, +1.264e-007
-1244.0, +1.334e-007
-1242.0, +1.404e-007
-1240.0, +1.474e-007
-1238.0, +1.530e-007
-1236.0, +1.600e-007
-1234.0, +1.670e-007
-1232.0, +1.735e-007
-1230.0, +1.818e-007
-1228.0, +1.923e-007
-1226.0, +2.045e-007
-1224.0, +2.171e-007
-1222.0, +2.306e-007
-1220.0, +2.446e-007
-1218.0, +2.585e-007
-1216.0, +2.747e-007
-1214.0, +2.908e-007
-1212.0, +3.039e-007
-1210.0, +3.139e-007
-1208.0, +3.213e-007
-1206.0, +3.283e-007
-1204.0, +3.392e-007
-1202.0, +3.488e-007
-1200.0, +3.557e-007
-1198.0, +3.627e-007
-1196.0, +3.701e-007
-1194.0, +3.775e-007
-1192.0, +3.919e-007
-1190.0, +4.033e-007
-1188.0, +4.172e-007
-1186.0, +4.312e-007
-1184.0, +4.456e-007
-1182.0, +4.604e-007
-1180.0, +4.783e-007
-1178.0, +4.913e-007
-1176.0, +5.040e-007
-1174.0, +5.118e-007
-1172.0, +5.192e-007
-1170.0, +5.284e-007
-1168.0, +5.397e-007
-1166.0, +5.493e-007
-1164.0, +5.567e-007
-1162.0, +5.641e-007
-1160.0, +5.746e-007
-1158.0, +5.899e-007
-1156.0, +6.064e-007
-1154.0, +6.217e-007
-1152.0, +6.365e-007
-1150.0, +6.522e-007
-1148.0, +6.727e-007
-1146.0, +6.901e-007
-1144.0, +7.023e-007
-1142.0, +7.128e-007
-1140.0, +7.246e-007
-1138.0, +7.377e-007
-1136.0, +7.512e-007
-1134.0, +7.642e-007
-1132.0, +7.778e-007
-1130.0, +7.943e-007
-1128.0, +8.135e-007
-1126.0, +8.296e-007
-1124.0, +8.462e-007
-1122.0, +8.658e-007
-1120.0, +8.807e-007
-1118.0, +8.950e-007
-1116.0, +9.086e-007
-1114.0, +9.225e-007
-1112.0, +9.365e-007
-1110.0, +9.482e-007
-1108.0, +9.609e-007
-1106.0, +9.805e-007
-1104.0, +1.001e-006
-1102.0, +1.021e-006
-1100.0, +1.042e-006
-1098.0, +1.063e-006
-1096.0, +1.084e-006
-1094.0, +1.102e-006
-1092.0, +1.117e-006
-1090.0, +1.134e-006
-1088.0, +1.154e-006
-1086.0, +1.171e-006
-1084.0, +1.192e-006
-1082.0, +1.214e-006
-1080.0, +1.239e-006
-1078.0, +1.260e-006
-1076.0, +1.278e-006
-1074.0, +1.299e-006
-1072.0, +1.317e-006
-1070.0, +1.334e-006
-1068.0, +1.356e-006
-1066.0, +1.377e-006
-1064.0, +1.400e-006
-1062.0, +1.427e-006
-1060.0, +1.448e-006
-1058.0, +1.474e-006
-1056.0, +1.498e-006
-1054.0, +1.518e-006
-1052.0, +1.543e-006
-1050.0, +1.569e-006
-1048.0, +1.596e-006
-1046.0, +1.624e-006
-1044.0, +1.648e-006
-1042.0, +1.676e-006
-1040.0, +1.703e-006
-1038.0, +1.727e-006
-1036.0, +1.755e-006
-1034.0, +1.779e-006
-1032.0, +1.807e-006
-1030.0, +1.836e-006
-1028.0, +1.864e-006
-1026.0, +1.899e-006
-1024.0, +1.932e-006
-1022.0, +1.961e-006
-1020.0, +1.994e-006
-1018.0, +2.023e-006
-1016.0, +2.056e-006
-1014.0, +2.086e-006
-1012.0, +2.120e-006
-1010.0, +2.152e-006
-1008.0, +2.186e-006
-1006.0, +2.217e-006
-1004.0, +2.257e-006
-1002.0, +2.296e-006
-1000.0, +2.336e-006
-998.0, +2.372e-006
-996.0, +2.406e-006
-994.0, +2.441e-006
-992.0, +2.482e-006
-990.0, +2.520e-006
-988.0, +2.558e-006
-986.0, +2.599e-006
-984.0, +2.641e-006
-982.0, +2.687e-006
-980.0, +2.736e-006
-978.0, +2.776e-006
-976.0, +2.815e-006
-974.0, +2.863e-006
-972.0, +2.912e-006
-970.0, +2.956e-006
-968.0, +3.001e-006
-966.0, +3.050e-006
-964.0, +3.105e-006
-962.0, +3.157e-006
-960.0, +3.201e-006
-958.0, +3.250e-006
-956.0, +3.304e-006
-954.0, +3.356e-006
-952.0, +3.408e-006
-950.0, +3.463e-006
-948.0, +3.519e-006
-946.0, +3.577e-006
-944.0, +3.633e-006
-942.0, +3.691e-006
-940.0, +3.752e-006
-938.0, +3.813e-006
-936.0, +3.870e-006
-934.0, +3.930e-006
-932.0, +3.997e-006
-930.0, +4.061e-006
-928.0, +4.129e-006
-926.0, +4.194e-006
-924.0, +4.261e-006
-922.0, +4.332e-006
-920.0, +4.408e-006
-918.0, +4.476e-006
-916.0, +4.552e-006
-914.0, +4.623e-006
-912.0, +4.694e-006
-910.0, +4.773e-006
-908.0, +4.848e-006
-906.0, +4.925e-006
-904.0, +5.006e-006
-902.0, +5.087e-006
-900.0, +5.171e-006
-898.0, +5.258e-006
-896.0, +5.342e-006
-894.0, +5.426e-006
-892.0, +5.517e-006
-890.0, +5.607e-006
-888.0, +5.698e-006
-886.0, +5.789e-006
-884.0, +5.885e-006
-882.0, +5.975e-006
-880.0, +6.077e-006
-878.0, +6.168e-006
-876.0, +6.270e-006
-874.0, +6.366e-006
-872.0, +6.471e-006
-870.0, +6.574e-006
-868.0, +6.682e-006
-866.0, +6.788e-006
-864.0, +6.900e-006
-862.0, +7.012e-006
-860.0, +7.128e-006
-858.0, +7.243e-006
-856.0, +7.360e-006
-854.0, +7.478e-006
-852.0, +7.596e-006
-850.0, +7.722e-006
-848.0, +7.847e-006
-846.0, +7.972e-006
-844.0, +8.108e-006
-842.0, +8.239e-006
-840.0, +8.377e-006
-838.0, +8.517e-006
-836.0, +8.657e-006
-834.0, +8.799e-006
-832.0, +8.951e-006
-830.0, +9.094e-006
-828.0, +9.246e-006
-826.0, +9.400e-006
-824.0, +9.567e-006
-822.0, +9.733e-006
-820.0, +9.902e-006
-818.0, +1.007e-005
-816.0, +1.024e-005
-814.0, +1.042e-005
-812.0, +1.060e-005
-810.0, +1.076e-005
-808.0, +1.094e-005
-806.0, +1.112e-005
-804.0, +1.130e-005
-802.0, +1.149e-005
-800.0, +1.168e-005
-798.0, +1.188e-005
-796.0, +1.208e-005
-794.0, +1.228e-005
-792.0, +1.248e-005
-790.0, +1.270e-005
-788.0, +1.291e-005
-786.0, +1.313e-005
-784.0, +1.335e-005
-782.0, +1.357e-005
-780.0, +1.379e-005
-778.0, +1.403e-005
-776.0, +1.426e-005
-774.0, +1.449e-005
-772.0, +1.472e-005
-770.0, +1.496e-005
-768.0, +1.520e-005
-766.0, +1.544e-005
-764.0, +1.568e-005
-762.0, +1.593e-005
-760.0, +1.618e-005
-758.0, +1.643e-005
-756.0, +1.667e-005
-754.0, +1.692e-005
-752.0, +1.717e-005
-750.0, +1.742e-005
-748.0, +1.766e-005
-746.0, +1.790e-005
-744.0, +1.814e-005
-742.0, +1.838e-005
-740.0, +1.861e-005
-738.0, +1.883e-005
-736.0, +1.905e-005
-734.0, +1.925e-005
-732.0, +1.945e-005
-730.0, +1.963e-005
-728.0, +1.981e-005
-726.0, +1.996e-005
-724.0, +2.010e-005
-722.0, +2.022e-005
-720.0, +2.032e-005
-718.0, +2.040e-005
-716.0, +2.047e-005
-714.0, +2.050e-005
-712.0, +2.051e-005
-710.0, +2.049e-005
-708.0, +2.045e-005
-706.0, +2.038e-005
-704.0, +2.026e-005
-702.0, +2.011e-005
-700.0, +1.993e-005
-698.0, +1.971e-005
-696.0, +1.945e-005
-694.0, +1.916e-005
-692.0, +1.882e-005
-690.0, +1.845e-005
-688.0, +1.804e-005
-686.0, +1.759e-005
-684.0, +1.711e-005
-682.0, +1.660e-005
-680.0, +1.605e-005
-678.0, +1.548e-005
-676.0, +1.489e-005
-674.0, +1.428e-005
-672.0, +1.365e-005
-670.0, +1.301e-005
-668.0, +1.237e-005
-666.0, +1.173e-005
-664.0, +1.110e-005
-662.0, +1.048e-005
-660.0, +9.876e-006
-658.0, +9.294e-006
-656.0, +8.738e-006
-654.0, +8.215e-006
-652.0, +7.729e-006
-650.0, +7.276e-006
-648.0, +6.863e-006
-646.0, +6.487e-006
-644.0, +6.149e-006
-642.0, +5.848e-006
-640.0, +5.578e-006
-638.0, +5.345e-006
-636.0, +5.142e-006
-634.0, +4.962e-006
-632.0, +4.810e-006
-630.0, +4.685e-006
-628.0, +4.579e-006
-626.0, +4.493e-006
-624.0, +4.417e-006
-622.0, +4.361e-006
-620.0, +4.318e-006
-618.0, +4.282e-006
-616.0, +4.255e-006
-614.0, +4.235e-006
-612.0, +4.222e-006
-610.0, +4.220e-006
-608.0, +4.220e-006
-606.0, +4.220e-006
-604.0, +4.227e-006
-602.0, +4.239e-006
-600.0, +4.254e-006
-598.0, +4.274e-006
-596.0, +4.298e-006
-594.0, +4.324e-006
-592.0, +4.351e-006
-590.0, +4.385e-006
-588.0, +4.419e-006
-586.0, +4.458e-006
-584.0, +4.500e-006
-582.0, +4.538e-006
-580.0, +4.577e-006
-578.0, +4.626e-006
-576.0, +4.675e-006
-574.0, +4.725e-006
-572.0, +4.774e-006
-570.0, +4.827e-006
-568.0, +4.881e-006
-566.0, +4.939e-006
-564.0, +4.996e-006
-562.0, +5.052e-006
-560.0, +5.110e-006
-558.0, +5.174e-006
-556.0, +5.234e-006
-554.0, +5.304e-006
-552.0, +5.373e-006
-550.0, +5.443e-006
-548.0, +5.517e-006
-546.0, +5.591e-006
-544.0, +5.666e-006
-542.0, +5.743e-006
-540.0, +5.816e-006
-538.0, +5.889e-006
-536.0, +5.966e-006
-534.0, +6.038e-006
-532.0, +6.116e-006
-530.0, +6.192e-006
-528.0, +6.274e-006
-526.0, +6.352e-006
-524.0, +6.428e-006
-522.0, +6.506e-006
-520.0, +6.590e-006
-518.0, +6.671e-006
-516.0, +6.750e-006
-514.0, +6.827e-006
-512.0, +6.908e-006
-510.0, +6.989e-006
-508.0, +7.068e-006
-506.0, +7.145e-006
-504.0, +7.217e-006
-502.0, +7.294e-006
-500.0, +7.365e-006
-498.0, +7.431e-006
-496.0, +7.502e-006
-494.0, +7.568e-006
-492.0, +7.631e-006
-490.0, +7.699e-006
-488.0, +7.762e-006
-486.0, +7.825e-006
-484.0, +7.890e-006
-482.0, +7.951e-006
-480.0, +8.009e-006
-478.0, +8.066e-006
-476.0, +8.120e-006
-474.0, +8.172e-006
-472.0, +8.221e-006
-470.0, +8.267e-006
-468.0, +8.308e-006
-466.0, +8.354e-006
-464.0, +8.399e-006
-462.0, +8.435e-006
-460.0, +8.470e-006
-458.0, +8.510e-006
-456.0, +8.546e-006
-454.0, +8.581e-006
-452.0, +8.609e-006
-450.0, +8.639e-006
-448.0, +8.667e-006
-446.0, +8.691e-006
-444.0, +8.711e-006
-442.0, +8.732e-006
-440.0, +8.748e-006
-438.0, +8.761e-006
-436.0, +8.770e-006
-434.0, +8.779e-006
-432.0, +8.791e-006
-430.0, +8.798e-006
-428.0, +8.802e-006
-426.0, +8.807e-006
-424.0, +8.813e-006
-422.0, +8.817e-006
-420.0, +8.819e-006
-418.0, +8.816e-006
-416.0, +8.813e-006
-414.0, +8.814e-006
-412.0, +8.810e-006
-410.0, +8.804e-006
-408.0, +8.799e-006
-406.0, +8.794e-006
-404.0, +8.788e-006
-402.0, +8.780e-006
-400.0, +8.768e-006
-398.0, +8.760e-006
-396.0, +8.748e-006
-394.0, +8.734e-006
-392.0, +8.715e-006
-390.0, +8.698e-006
-388.0, +8.681e-006
-386.0, +8.654e-006
-384.0, +8.627e-006
-382.0, +8.599e-006
-380.0, +8.571e-006
-378.0, +8.538e-006
-376.0, +8.504e-006
-374.0, +8.465e-006
-372.0, +8.429e-006
-370.0, +8.391e-006
-368.0, +8.347e-006
-366.0, +8.298e-006
-364.0, +8.253e-006
-362.0, +8.198e-006
-360.0, +8.144e-006
-358.0, +8.089e-006
-356.0, +8.024e-006
-354.0, +7.961e-006
-352.0, +7.898e-006
-350.0, +7.825e-006
-348.0, +7.754e-006
-346.0, +7.676e-006
-344.0, +7.591e-006
-342.0, +7.500e-006
-340.0, +7.405e-006
-338.0, +7.301e-006
-336.0, +7.192e-006
-334.0, +7.081e-006
-332.0, +6.962e-006
-330.0, +6.836e-006
-328.0, +6.705e-006
-326.0, +6.571e-006
-324.0, +6.432e-006
-322.0, +6.294e-006
-320.0, +6.148e-006
-318.0, +6.007e-006
-316.0, +5.866e-006
-314.0, +5.732e-006
-312.0, +5.599e-006
-310.0, +5.473e-006
-308.0, +5.354e-006
-306.0, +5.247e-006
-304.0, +5.144e-006
-302.0, +5.055e-006
-300.0, +4.977e-006
-298.0, +4.908e-006
-296.0, +4.847e-006
-294.0, +4.798e-006
-292.0, +4.751e-006
-290.0, +4.717e-006
-288.0, +4.689e-006
-286.0, +4.668e-006
-284.0, +4.653e-006
-282.0, +4.644e-006
-280.0, +4.637e-006
-278.0, +4.636e-006
-276.0, +4.636e-006
-274.0, +4.636e-006
-272.0, +4.636e-006
-270.0, +4.638e-006
-268.0, +4.643e-006
-266.0, +4.650e-006
-264.0, +4.657e-006
-262.0, +4.668e-006
-260.0, +4.683e-006
-258.0, +4.703e-006
-256.0, +4.722e-006
-254.0, +4.743e-006
-252.0, +4.764e-006
-250.0, +4.787e-006
-248.0, +4.811e-006
-246.0, +4.834e-006
-244.0, +4.864e-006
-242.0, +4.897e-006
-240.0, +4.926e-006
-238.0, +4.961e-006
-236.0, +5.001e-006
-234.0, +5.043e-006
-232.0, +5.089e-006
-230.0, +5.129e-006
-228.0, +5.171e-006
-226.0, +5.220e-006
-224.0, +5.269e-006
-222.0, +5.323e-006
-220.0, +5.379e-006
-218.0, +5.434e-006
-216.0, +5.492e-006
-214.0, +5.552e-006
-212.0, +5.615e-006
-210.0, +5.678e-006
-208.0, +5.739e-006
-206.0, +5.802e-006
-204.0, +5.866e-006
-202.0, +5.936e-006
-200.0, +6.002e-006
-198.0, +6.066e-006
-196.0, +6.141e-006
-194.0, +6.211e-006
-192.0, +6.283e-006
-190.0, +6.359e-006
-188.0, +6.429e-006
-186.0, +6.505e-006
-184.0, +6.581e-006
-182.0, +6.648e-006
-180.0, +6.724e-006
-178.0, +6.794e-006
-176.0, +6.865e-006
-174.0, +6.941e-006
-172.0, +7.010e-006
-170.0, +7.081e-006
-168.0, +7.156e-006
-166.0, +7.220e-006
-164.0, +7.288e-006
-162.0, +7.355e-006
-160.0, +7.412e-006
-158.0, +7.469e-006
-156.0, +7.530e-006
-154.0, +7.586e-006
-152.0, +7.640e-006
-150.0, +7.688e-006
-148.0, +7.739e-006
-146.0, +7.794e-006
-144.0, +7.841e-006
-142.0, +7.883e-006
-140.0, +7.920e-006
-138.0, +7.962e-006
-136.0, +8.006e-006
-134.0, +8.041e-006
-132.0, +8.069e-006
-130.0, +8.104e-006
-128.0, +8.132e-006
-126.0, +8.165e-006
-124.0, +8.188e-006
-122.0, +8.214e-006
-120.0, +8.236e-006
-118.0, +8.258e-006
-116.0, +8.279e-006
-114.0, +8.299e-006
-112.0, +8.314e-006
-110.0, +8.327e-006
-108.0, +8.335e-006
-106.0, +8.344e-006
-104.0, +8.355e-006
-102.0, +8.362e-006
-100.0, +8.369e-006
-98.0, +8.376e-006
-96.0, +8.383e-006
-94.0, +8.388e-006
-92.0, +8.394e-006
-90.0, +8.395e-006
-88.0, +8.396e-006
-86.0, +8.396e-006
-84.0, +8.397e-006
-82.0, +8.397e-006
-80.0, +8.397e-006
-78.0, +8.397e-006
-76.0, +8.398e-006
-74.0, +8.399e-006
-72.0, +8.399e-006
-70.0, +8.399e-006
-68.0, +8.398e-006
-66.0, +8.398e-006
-64.0, +8.398e-006
-62.0, +8.397e-006
-60.0, +8.397e-006
-58.0, +8.396e-006
-56.0, +8.396e-006
-54.0, +8.396e-006
-52.0, +8.396e-006
-50.0, +8.396e-006
-48.0, +8.396e-006
-46.0, +8.396e-006
-44.0, +8.396e-006
-42.0, +8.396e-006
-40.0, +8.396e-006
-38.0, +8.395e-006
-36.0, +8.395e-006
-34.0, +8.395e-006
-32.0, +8.395e-006
-30.0, +8.395e-006
-28.0, +8.395e-006
-26.0, +8.395e-006
-24.0, +8.395e-006
-22.0, +8.395e-006
-20.0, +8.395e-006
-18.0, +8.395e-006
-16.0, +8.395e-006
-14.0, +8.395e-006
-12.0, +8.395e-006
-10.0, +8.395e-006
-8.0, +8.395e-006
-6.0, +8.395e-006
-4.0, +8.401e-006
-2.0, +8.403e-006
0.0, +8.405e-006
2.0, +8.408e-006
4.0, +8.412e-006
6.0, +8.415e-006
8.0, +8.418e-006
10.0, +8.418e-006
12.0, +8.423e-006
14.0, +8.428e-006
16.0, +8.431e-006
18.0, +8.436e-006
20.0, +8.441e-006
22.0, +8.446e-006
24.0, +8.450e-006
26.0, +8.456e-006
28.0, +8.462e-006
30.0, +8.468e-006
32.0, +8.474e-006
34.0, +8.480e-006
36.0, +8.486e-006
38.0, +8.489e-006
40.0, +8.492e-006
42.0, +8.495e-006
44.0, +8.499e-006
46.0, +8.505e-006
48.0, +8.510e-006
50.0, +8.517e-006
52.0, +8.524e-006
54.0, +8.530e-006
56.0, +8.536e-006
58.0, +8.540e-006
60.0, +8.541e-006
62.0, +8.542e-006
64.0, +8.542e-006
66.0, +8.543e-006
68.0, +8.547e-006
70.0, +8.551e-006
72.0, +8.558e-006
74.0, +8.565e-006
76.0, +8.576e-006
78.0, +8.589e-006
80.0, +8.600e-006
82.0, +8.609e-006
84.0, +8.619e-006
86.0, +8.626e-006
88.0, +8.633e-006
90.0, +8.636e-006
92.0, +8.638e-006
94.0, +8.640e-006
96.0, +8.641e-006
98.0, +8.646e-006
100.0, +8.651e-006
102.0, +8.656e-006
104.0, +8.662e-006
106.0, +8.668e-006
108.0, +8.675e-006
110.0, +8.682e-006
112.0, +8.686e-006
114.0, +8.688e-006
116.0, +8.694e-006
118.0, +8.700e-006
120.0, +8.705e-006
122.0, +8.711e-006
124.0, +8.718e-006
126.0, +8.724e-006
128.0, +8.730e-006
130.0, +8.734e-006
132.0, +8.735e-006
134.0, +8.737e-006
136.0, +8.737e-006
138.0, +8.737e-006
140.0, +8.738e-006
142.0, +8.738e-006
144.0, +8.740e-006
146.0, +8.743e-006
148.0, +8.745e-006
150.0, +8.750e-006
152.0, +8.755e-006
154.0, +8.759e-006
156.0, +8.766e-006
158.0, +8.771e-006
160.0, +8.775e-006
162.0, +8.779e-006
164.0, +8.782e-006
166.0, +8.784e-006
168.0, +8.785e-006
170.0, +8.786e-006
172.0, +8.786e-006
174.0, +8.786e-006
176.0, +8.786e-006
178.0, +8.787e-006
180.0, +8.788e-006
182.0, +8.788e-006
184.0, +8.789e-006
186.0, +8.790e-006
188.0, +8.791e-006
190.0, +8.792e-006
192.0, +8.793e-006
194.0, +8.795e-006
196.0, +8.798e-006
198.0, +8.801e-006
200.0, +8.807e-006
202.0, +8.810e-006
204.0, +8.813e-006
206.0, +8.816e-006
208.0, +8.818e-006
210.0, +8.820e-006
212.0, +8.822e-006
214.0, +8.822e-006
216.0, +8.822e-006
218.0, +8.822e-006
220.0, +8.821e-006
222.0, +8.819e-006
224.0, +8.817e-006
226.0, +8.816e-006
228.0, +8.811e-006
230.0, +8.810e-006
232.0, +8.809e-006
234.0, +8.806e-006
236.0, +8.806e-006
238.0, +8.804e-006
240.0, +8.802e-006
242.0, +8.801e-006
244.0, +8.799e-006
246.0, +8.796e-006
248.0, +8.796e-006
250.0, +8.793e-006
252.0, +8.792e-006
254.0, +8.791e-006
256.0, +8.790e-006
258.0, +8.789e-006
260.0, +8.789e-006
262.0, +8.789e-006
264.0, +8.788e-006
266.0, +8.788e-006
268.0, +8.788e-006
270.0, +8.787e-006
272.0, +8.786e-006
274.0, +8.786e-006
276.0, +8.786e-006
278.0, +8.786e-006
280.0, +8.786e-006
282.0, +8.786e-006
284.0, +8.786e-006
286.0, +8.786e-006
288.0, +8.786e-006
290.0, +8.786e-006
292.0, +8.786e-006
294.0, +8.786e-006
296.0, +8.786e-006
298.0, +8.786e-006
300.0, +8.786e-006
302.0, +8.786e-006
304.0, +8.786e-006
306.0, +8.786e-006
308.0, +8.785e-006
310.0, +8.784e-006
312.0, +8.781e-006
314.0, +8.777e-006
316.0, +8.776e-006
318.0, +8.773e-006
320.0, +8.770e-006
322.0, +8.766e-006
324.0, +8.764e-006
326.0, +8.763e-006
328.0, +8.762e-006
330.0, +8.761e-006
332.0, +8.759e-006
334.0, +8.756e-006
336.0, +8.755e-006
338.0, +8.753e-006
340.0, +8.752e-006
342.0, +8.753e-006
344.0, +8.752e-006
346.0, +8.751e-006
348.0, +8.751e-006
350.0, +8.753e-006
352.0, +8.753e-006
354.0, +8.752e-006
356.0, +8.752e-006
358.0, +8.754e-006
360.0, +8.756e-006
362.0, +8.757e-006
364.0, +8.755e-006
366.0, +8.756e-006
368.0, +8.757e-006
370.0, +8.758e-006
372.0, +8.760e-006
374.0, +8.759e-006
376.0, +8.761e-006
378.0, +8.762e-006
380.0, +8.761e-006
382.0, +8.762e-006
384.0, +8.764e-006
386.0, +8.762e-006
388.0, +8.766e-006
390.0, +8.766e-006
392.0, +8.769e-006
394.0, +8.773e-006
396.0, +8.776e-006
398.0, +8.777e-006
400.0, +8.780e-006
402.0, +8.780e-006
404.0, +8.782e-006
406.0, +8.783e-006
408.0, +8.783e-006
410.0, +8.785e-006
412.0, +8.785e-006
414.0, +8.785e-006
416.0, +8.786e-006
418.0, +8.786e-006
420.0, +8.786e-006
422.0, +8.786e-006
424.0, +8.786e-006
426.0, +8.786e-006
428.0, +8.786e-006
430.0, +8.786e-006
432.0, +8.786e-006
434.0, +8.787e-006
436.0, +8.788e-006
438.0, +8.790e-006
440.0, +8.792e-006
442.0, +8.793e-006
444.0, +8.796e-006
446.0, +8.800e-006
448.0, +8.805e-006
450.0, +8.809e-006
452.0, +8.815e-006
454.0, +8.821e-006
456.0, +8.827e-006
458.0, +8.834e-006
460.0, +8.841e-006
462.0, +8.848e-006
464.0, +8.855e-006
466.0, +8.861e-006
468.0, +8.867e-006
470.0, +8.873e-006
472.0, +8.878e-006
474.0, +8.880e-006
476.0, +8.883e-006
478.0, +8.886e-006
480.0, +8.887e-006
482.0, +8.890e-006
484.0, +8.896e-006
486.0, +8.902e-006
488.0, +8.909e-006
490.0, +8.915e-006
492.0, +8.921e-006
494.0, +8.927e-006
496.0, +8.931e-006
498.0, +8.932e-006
500.0, +8.933e-006
502.0, +8.934e-006
504.0, +8.935e-006
506.0, +8.936e-006
508.0, +8.941e-006
510.0, +8.948e-006
512.0, +8.955e-006
514.0, +8.962e-006
516.0, +8.970e-006
518.0, +8.981e-006
520.0, +8.994e-006
522.0, +9.003e-006
524.0, +9.011e-006
526.0, +9.019e-006
528.0, +9.027e-006
530.0, +9.038e-006
532.0, +9.047e-006
534.0, +9.054e-006
536.0, +9.062e-006
538.0, +9.070e-006
540.0, +9.083e-006
542.0, +9.095e-006
544.0, +9.103e-006
546.0, +9.110e-006
548.0, +9.119e-006
550.0, +9.130e-006
552.0, +9.142e-006
554.0, +9.149e-006
556.0, +9.157e-006
558.0, +9.169e-006
560.0, +9.183e-006
562.0, +9.199e-006
564.0, +9.215e-006
566.0, +9.229e-006
568.0, +9.250e-006
570.0, +9.270e-006
572.0, +9.286e-006
574.0, +9.302e-006
576.0, +9.318e-006
578.0, +9.339e-006
580.0, +9.359e-006
582.0, +9.374e-006
584.0, +9.395e-006
586.0, +9.416e-006
588.0, +9.440e-006
590.0, +9.462e-006
592.0, +9.477e-006
594.0, +9.495e-006
596.0, +9.515e-006
598.0, +9.532e-006
600.0, +9.557e-006
602.0, +9.579e-006
604.0, +9.606e-006
606.0, +9.634e-006
608.0, +9.658e-006
610.0, +9.685e-006
612.0, +9.716e-006
614.0, +9.742e-006
616.0, +9.770e-006
618.0, +9.797e-006
620.0, +9.825e-006
622.0, +9.855e-006
624.0, +9.883e-006
626.0, +9.911e-006
628.0, +9.944e-006
630.0, +9.974e-006
632.0, +1.000e-005
634.0, +1.003e-005
636.0, +1.006e-005
638.0, +1.010e-005
640.0, +1.013e-005
642.0, +1.016e-005
644.0, +1.019e-005
646.0, +1.022e-005
648.0, +1.025e-005
650.0, +1.028e-005
652.0, +1.031e-005
654.0, +1.034e-005
656.0, +1.037e-005
658.0, +1.040e-005
660.0, +1.043e-005
662.0, +1.046e-005
664.0, +1.049e-005
666.0, +1.052e-005
668.0, +1.055e-005
670.0, +1.058e-005
672.0, +1.061e-005
674.0, +1.064e-005
676.0, +1.067e-005
678.0, +1.070e-005
680.0, +1.073e-005
682.0, +1.076e-005
684.0, +1.079e-005
686.0, +1.082e-005
688.0, +1.085e-005
690.0, +1.089e-005
692.0, +1.092e-005
694.0, +1.095e-005
696.0, +1.099e-005
698.0, +1.102e-005
700.0, +1.105e-005
702.0, +1.109e-005
704.0, +1.114e-005
706.0, +1.117e-005
708.0, +1.121e-005
710.0, +1.125e-005
712.0, +1.129e-005
714.0, +1.134e-005
716.0, +1.138e-005
718.0, +1.142e-005
720.0, +1.147e-005
722.0, +1.152e-005
724.0, +1.157e-005
726.0, +1.162e-005
728.0, +1.168e-005
730.0, +1.173e-005
732.0, +1.178e-005
734.0, +1.184e-005
736.0, +1.189e-005
738.0, +1.195e-005
740.0, +1.201e-005
742.0, +1.207e-005
744.0, +1.214e-005
746.0, +1.221e-005
748.0, +1.228e-005
750.0, +1.235e-005
752.0, +1.242e-005
754.0, +1.249e-005
756.0, +1.256e-005
758.0, +1.264e-005
760.0, +1.272e-005
762.0, +1.280e-005
764.0, +1.288e-005
766.0, +1.296e-005
768.0, +1.305e-005
770.0, +1.314e-005
772.0, +1.322e-005
774.0, +1.331e-005
776.0, +1.340e-005
778.0, +1.350e-005
780.0, +1.359e-005
782.0, +1.369e-005
784.0, +1.378e-005
786.0, +1.388e-005
788.0, +1.398e-005
790.0, +1.409e-005
792.0, +1.420e-005
794.0, +1.431e-005
796.0, +1.442e-005
798.0, +1.454e-005
800.0, +1.465e-005
802.0, +1.477e-005
804.0, +1.490e-005
806.0, +1.502e-005
808.0, +1.515e-005
810.0, +1.529e-005
812.0, +1.542e-005
814.0, +1.556e-005
816.0, +1.571e-005
818.0, +1.586e-005
820.0, +1.602e-005
822.0, +1.618e-005
824.0, +1.634e-005
826.0, +1.652e-005
828.0, +1.670e-005
830.0, +1.688e-005
832.0, +1.707e-005
834.0, +1.727e-005
836.0, +1.747e-005
838.0, +1.768e-005
840.0, +1.790e-005
842.0, +1.814e-005
844.0, +1.837e-005
846.0, +1.862e-005
848.0, +1.888e-005
850.0, +1.915e-005
852.0, +1.943e-005
854.0, +1.972e-005
856.0, +2.002e-005
858.0, +2.033e-005
860.0, +2.064e-005
862.0, +2.098e-005
864.0, +2.131e-005
866.0, +2.166e-005
868.0, +2.201e-005
870.0, +2.236e-005
872.0, +2.272e-005
874.0, +2.309e-005
876.0, +2.346e-005
878.0, +2.383e-005
880.0, +2.420e-005
882.0, +2.456e-005
884.0, +2.493e-005
886.0, +2.529e-005
888.0, +2.565e-005
890.0, +2.600e-005
892.0, +2.635e-005
894.0, +2.669e-005
896.0, +2.701e-005
898.0, +2.734e-005
900.0, +2.765e-005
902.0, +2.795e-005
904.0, +2.824e-005
906.0, +2.853e-005
908.0, +2.881e-005
910.0, +2.908e-005
912.0, +2.934e-005
914.0, +2.961e-005
916.0, +2.986e-005
918.0, +3.011e-005
920.0, +3.035e-005
922.0, +3.058e-005
924.0, +3.081e-005
926.0, +3.105e-005
928.0, +3.128e-005
930.0, +3.150e-005
932.0, +3.173e-005
934.0, +3.195e-005
936.0, +3.219e-005
938.0, +3.242e-005
940.0, +3.265e-005
942.0, +3.289e-005
944.0, +3.312e-005
946.0, +3.336e-005
948.0, +3.360e-005
950.0, +3.384e-005
952.0, +3.407e-005
954.0, +3.431e-005
956.0, +3.454e-005
958.0, +3.477e-005
960.0, +3.500e-005
962.0, +3.521e-005
964.0, +3.542e-005
966.0, +3.562e-005
968.0, +3.580e-005
970.0, +3.597e-005
972.0, +3.612e-005
974.0, +3.626e-005
976.0, +3.640e-005
978.0, +3.652e-005
980.0, +3.663e-005
982.0, +3.675e-005
984.0, +3.685e-005
986.0, +3.695e-005
988.0, +3.705e-005
990.0, +3.714e-005
992.0, +3.724e-005
994.0, +3.734e-005
996.0, +3.745e-005
998.0, +3.755e-005
1000.0, +3.766e-005
1002.0, +3.779e-005
1004.0, +3.792e-005
1006.0, +3.806e-005
1008.0, +3.820e-005
1010.0, +3.836e-005
1012.0, +3.853e-005
1014.0, +3.870e-005
1016.0, +3.889e-005
1018.0, +3.908e-005
1020.0, +3.930e-005
1022.0, +3.952e-005
1024.0, +3.975e-005
1026.0, +3.999e-005
1028.0, +4.024e-005
1030.0, +4.050e-005
1032.0, +4.076e-005
1034.0, +4.103e-005
1036.0, +4.132e-005
1038.0, +4.161e-005
1040.0, +4.190e-005
1042.0, +4.221e-005
1044.0, +4.252e-005
1046.0, +4.284e-005
1048.0, +4.316e-005
1050.0, +4.349e-005
1052.0, +4.381e-005
1054.0, +4.414e-005
1056.0, +4.447e-005
1058.0, +4.480e-005
1060.0, +4.514e-005
1062.0, +4.546e-005
1064.0, +4.579e-005
1066.0, +4.611e-005
1068.0, +4.643e-005
1070.0, +4.675e-005
1072.0, +4.706e-005
1074.0, +4.736e-005
1076.0, +4.767e-005
1078.0, +4.796e-005
1080.0, +4.826e-005
1082.0, +4.854e-005
1084.0, +4.882e-005
1086.0, +4.910e-005
1088.0, +4.938e-005
1090.0, +4.964e-005
1092.0, +4.991e-005
1094.0, +5.017e-005
1096.0, +5.043e-005
1098.0, +5.068e-005
1100.0, +5.092e-005
1102.0, +5.116e-005
1104.0, +5.140e-005
1106.0, +5.163e-005
1108.0, +5.186e-005
1110.0, +5.207e-005
1112.0, +5.229e-005
1114.0, +5.250e-005
1116.0, +5.270e-005
1118.0, +5.289e-005
1120.0, +5.309e-005
1122.0, +5.328e-005
1124.0, +5.346e-005
1126.0, +5.363e-005
1128.0, +5.380e-005
1130.0, +5.397e-005
1132.0, +5.413e-005
1134.0, +5.427e-005
1136.0, +5.442e-005
1138.0, +5.455e-005
1140.0, +5.469e-005
1142.0, +5.482e-005
1144.0, +5.493e-005
1146.0, +5.505e-005
1148.0, +5.516e-005
1150.0, +5.526e-005
1152.0, +5.535e-005
1154.0, +5.544e-005
1156.0, +5.553e-005
1158.0, +5.561e-005
1160.0, +5.569e-005
1162.0, +5.576e-005
1164.0, +5.582e-005
1166.0, +5.588e-005
1168.0, +5.594e-005
1170.0, +5.600e-005
1172.0, +5.605e-005
1174.0, +5.609e-005
1176.0, +5.613e-005
1178.0, +5.617e-005
1180.0, +5.620e-005
1182.0, +5.623e-005
1184.0, +5.627e-005
1186.0, +5.630e-005
1188.0, +5.632e-005
1190.0, +5.635e-005
1192.0, +5.638e-005
1194.0, +5.641e-005
1196.0, +5.643e-005
1198.0, +5.646e-005
1200.0, +5.649e-005
1202.0, +5.651e-005
1204.0, +5.654e-005
1206.0, +5.658e-005
1208.0, +5.660e-005
1210.0, +5.662e-005
*
Segment = 3
Negative
Number of Data Points = 1605
#
1208.0, +5.525e-005
1206.0, +5.440e-005
1204.0, +5.364e-005
1202.0, +5.292e-005
1200.0, +5.219e-005
1198.0, +5.150e-005
1196.0, +5.084e-005
1194.0, +5.020e-005
1192.0, +4.959e-005
1190.0, +4.899e-005
1188.0, +4.841e-005
1186.0, +4.785e-005
1184.0, +4.731e-005
1182.0, +4.678e-005
1180.0, +4.627e-005
1178.0, +4.577e-005
1176.0, +4.529e-005
1174.0, +4.481e-005
1172.0, +4.435e-005
1170.0, +4.390e-005
1168.0, +4.346e-005
1166.0, +4.302e-005
1164.0, +4.260e-005
1162.0, +4.219e-005
1160.0, +4.178e-005
1158.0, +4.138e-005
1156.0, +4.100e-005
1154.0, +4.062e-005
1152.0, +4.025e-005
1150.0, +3.989e-005
1148.0, +3.953e-005
1146.0, +3.918e-005
1144.0, +3.883e-005
1142.0, +3.848e-005
1140.0, +3.815e-005
1138.0, +3.782e-005
1136.0, +3.749e-005
1134.0, +3.717e-005
1132.0, +3.685e-005
1130.0, +3.653e-005
1128.0, +3.622e-005
1126.0, +3.591e-005
1124.0, +3.560e-005
1122.0, +3.530e-005
1120.0, +3.500e-005
1118.0, +3.471e-005
1116.0, +3.441e-005
1114.0, +3.413e-005
1112.0, +3.384e-005
1110.0, +3.355e-005
1108.0, +3.327e-005
1106.0, +3.299e-005
1104.0, +3.271e-005
1102.0, +3.243e-005
1100.0, +3.216e-005
1098.0, +3.188e-005
1096.0, +3.161e-005
1094.0, +3.135e-005
1092.0, +3.108e-005
1090.0, +3.081e-005
1088.0, +3.055e-005
1086.0, +3.029e-005
1084.0, +3.003e-005
1082.0, +2.978e-005
1080.0, +2.952e-005
1078.0, +2.927e-005
1076.0, +2.902e-005
1074.0, +2.877e-005
1072.0, +2.853e-005
1070.0, +2.828e-005
1068.0, +2.803e-005
1066.0, +2.779e-005
1064.0, +2.755e-005
1062.0, +2.730e-005
1060.0, +2.706e-005
1058.0, +2.682e-005
1056.0, +2.658e-005
1054.0, +2.634e-005
1052.0, +2.610e-005
1050.0, +2.586e-005
1048.0, +2.562e-005
1046.0, +2.538e-005
1044.0, +2.514e-005
1042.0, +2.489e-005
1040.0, +2.466e-005
1038.0, +2.441e-005
1036.0, +2.416e-005
1034.0, +2.392e-005
1032.0, +2.367e-005
1030.0, +2.342e-005
1028.0, +2.317e-005
1026.0, +2.292e-005
1024.0, +2.267e-005
1022.0, +2.242e-005
1020.0, +2.216e-005
1018.0, +2.190e-005
1016.0, +2.164e-005
1014.0, +2.138e-005
1012.0, +2.112e-005
1010.0, +2.085e-005
1008.0, +2.059e-005
1006.0, +2.032e-005
1004.0, +2.005e-005
1002.0, +1.977e-005
1000.0, +1.950e-005
998.0, +1.924e-005
996.0, +1.897e-005
994.0, +1.870e-005
992.0, +1.844e-005
990.0, +1.818e-005
988.0, +1.792e-005
986.0, +1.767e-005
984.0, +1.742e-005
982.0, +1.717e-005
980.0, +1.693e-005
978.0, +1.668e-005
976.0, +1.645e-005
974.0, +1.622e-005
972.0, +1.599e-005
970.0, +1.577e-005
968.0, +1.555e-005
966.0, +1.533e-005
964.0, +1.512e-005
962.0, +1.491e-005
960.0, +1.471e-005
958.0, +1.451e-005
956.0, +1.431e-005
954.0, +1.412e-005
952.0, +1.394e-005
950.0, +1.375e-005
948.0, +1.357e-005
946.0, +1.339e-005
944.0, +1.320e-005
942.0, +1.302e-005
940.0, +1.284e-005
938.0, +1.267e-005
936.0, +1.249e-005
934.0, +1.232e-005
932.0, +1.215e-005
930.0, +1.198e-005
928.0, +1.181e-005
926.0, +1.164e-005
924.0, +1.147e-005
922.0, +1.130e-005
920.0, +1.113e-005
918.0, +1.096e-005
916.0, +1.080e-005
914.0, +1.063e-005
912.0, +1.046e-005
910.0, +1.030e-005
908.0, +1.013e-005
906.0, +9.966e-006
904.0, +9.804e-006
902.0, +9.638e-006
900.0, +9.475e-006
898.0, +9.310e-006
896.0, +9.153e-006
894.0, +8.990e-006
892.0, +8.827e-006
890.0, +8.666e-006
888.0, +8.504e-006
886.0, +8.344e-006
884.0, +8.190e-006
882.0, +8.029e-006
880.0, +7.873e-006
878.0, +7.713e-006
876.0, +7.561e-006
874.0, +7.414e-006
872.0, +7.261e-006
870.0, +7.108e-006
868.0, +6.962e-006
866.0, +6.816e-006
864.0, +6.676e-006
862.0, +6.531e-006
860.0, +6.391e-006
858.0, +6.258e-006
856.0, +6.125e-006
854.0, +5.993e-006
852.0, +5.866e-006
850.0, +5.741e-006
848.0, +5.615e-006
846.0, +5.490e-006
844.0, +5.370e-006
842.0, +5.250e-006
840.0, +5.138e-006
838.0, +5.021e-006
836.0, +4.916e-006
834.0, +4.810e-006
832.0, +4.713e-006
830.0, +4.614e-006
828.0, +4.524e-006
826.0, +4.431e-006
824.0, +4.340e-006
822.0, +4.250e-006
820.0, +4.166e-006
818.0, +4.082e-006
816.0, +4.000e-006
814.0, +3.918e-006
812.0, +3.843e-006
810.0, +3.775e-006
808.0, +3.699e-006
806.0, +3.629e-006
804.0, +3.559e-006
802.0, +3.495e-006
800.0, +3.437e-006
798.0, +3.374e-006
796.0, +3.311e-006
794.0, +3.254e-006
792.0, +3.200e-006
790.0, +3.146e-006
788.0, +3.091e-006
786.0, +3.035e-006
784.0, +2.983e-006
782.0, +2.935e-006
780.0, +2.890e-006
778.0, +2.840e-006
776.0, +2.798e-006
774.0, +2.756e-006
772.0, +2.711e-006
770.0, +2.666e-006
768.0, +2.622e-006
766.0, +2.579e-006
764.0, +2.542e-006
762.0, +2.501e-006
760.0, +2.461e-006
758.0, +2.422e-006
756.0, +2.388e-006
754.0, +2.353e-006
752.0, +2.317e-006
750.0, +2.276e-006
748.0, +2.239e-006
746.0, +2.203e-006
744.0, +2.173e-006
742.0, +2.138e-006
740.0, +2.105e-006
738.0, +2.070e-006
736.0, +2.041e-006
734.0, +2.008e-006
732.0, +1.980e-006
730.0, +1.950e-006
728.0, +1.922e-006
726.0, +1.889e-006
724.0, +1.860e-006
722.0, +1.832e-006
720.0, +1.805e-006
718.0, +1.777e-006
716.0, +1.754e-006
714.0, +1.726e-006
712.0, +1.707e-006
710.0, +1.681e-006
708.0, +1.653e-006
706.0, +1.631e-006
704.0, +1.607e-006
702.0, +1.579e-006
700.0, +1.558e-006
698.0, +1.536e-006
696.0, +1.520e-006
694.0, +1.504e-006
692.0, +1.483e-006
690.0, +1.459e-006
688.0, +1.438e-006
686.0, +1.415e-006
684.0, +1.389e-006
682.0, +1.368e-006
680.0, +1.350e-006
678.0, +1.331e-006
676.0, +1.316e-006
674.0, +1.301e-006
672.0, +1.285e-006
670.0, +1.270e-006
668.0, +1.252e-006
666.0, +1.231e-006
664.0, +1.213e-006
662.0, +1.192e-006
660.0, +1.172e-006
658.0, +1.154e-006
656.0, +1.140e-006
654.0, +1.125e-006
652.0, +1.110e-006
650.0, +1.097e-006
648.0, +1.084e-006
646.0, +1.065e-006
644.0, +1.044e-006
642.0, +1.024e-006
640.0, +1.009e-006
638.0, +9.905e-007
636.0, +9.709e-007
634.0, +9.556e-007
632.0, +9.474e-007
630.0, +9.386e-007
628.0, +9.264e-007
626.0, +9.125e-007
624.0, +9.038e-007
622.0, +8.933e-007
620.0, +8.793e-007
618.0, +8.645e-007
616.0, +8.475e-007
614.0, +8.318e-007
612.0, +8.174e-007
610.0, +7.996e-007
608.0, +7.826e-007
606.0, +7.686e-007
604.0, +7.555e-007
602.0, +7.464e-007
600.0, +7.377e-007
598.0, +7.241e-007
596.0, +7.141e-007
594.0, +7.067e-007
592.0, +6.984e-007
590.0, +6.853e-007
588.0, +6.696e-007
586.0, +6.522e-007
584.0, +6.383e-007
582.0, +6.243e-007
580.0, +6.104e-007
578.0, +5.964e-007
576.0, +5.833e-007
574.0, +5.711e-007
572.0, +5.624e-007
570.0, +5.554e-007
568.0, +5.484e-007
566.0, +5.402e-007
564.0, +5.297e-007
562.0, +5.214e-007
560.0, +5.149e-007
558.0, +5.079e-007
556.0, +4.983e-007
554.0, +4.857e-007
552.0, +4.735e-007
550.0, +4.599e-007
548.0, +4.469e-007
546.0, +4.329e-007
544.0, +4.190e-007
542.0, +4.072e-007
540.0, +3.959e-007
538.0, +3.832e-007
536.0, +3.745e-007
534.0, +3.662e-007
532.0, +3.588e-007
530.0, +3.518e-007
528.0, +3.449e-007
526.0, +3.396e-007
524.0, +3.313e-007
522.0, +3.244e-007
520.0, +3.174e-007
518.0, +3.104e-007
516.0, +3.004e-007
514.0, +2.873e-007
512.0, +2.712e-007
510.0, +2.581e-007
508.0, +2.433e-007
506.0, +2.293e-007
504.0, +2.154e-007
502.0, +2.045e-007
500.0, +1.966e-007
498.0, +1.910e-007
496.0, +1.849e-007
494.0, +1.779e-007
492.0, +1.709e-007
490.0, +1.639e-007
488.0, +1.570e-007
486.0, +1.504e-007
484.0, +1.456e-007
482.0, +1.399e-007
480.0, +1.347e-007
478.0, +1.277e-007
476.0, +1.208e-007
474.0, +1.138e-007
472.0, +1.068e-007
470.0, +9.417e-008
468.0, +8.545e-008
466.0, +7.455e-008
464.0, +6.060e-008
462.0, +4.665e-008
460.0, +3.270e-008
458.0, +1.875e-008
456.0, +1.047e-008
454.0, +1.749e-009
452.0, -3.047e-009
450.0, -4.355e-009
448.0, -7.843e-009
446.0, -1.351e-008
444.0, -2.005e-008
442.0, -2.703e-008
440.0, -3.400e-008
438.0, -4.098e-008
436.0, -4.664e-008
434.0, -5.057e-008
432.0, -5.275e-008
430.0, -5.754e-008
428.0, -6.365e-008
426.0, -6.975e-008
424.0, -7.673e-008
422.0, -8.544e-008
420.0, -9.416e-008
418.0, -1.038e-007
416.0, -1.129e-007
414.0, -1.238e-007
412.0, -1.347e-007
410.0, -1.474e-007
408.0, -1.587e-007
406.0, -1.705e-007
404.0, -1.809e-007
402.0, -1.883e-007
400.0, -1.936e-007
398.0, -2.018e-007
396.0, -2.088e-007
394.0, -2.158e-007
392.0, -2.228e-007
390.0, -2.297e-007
388.0, -2.367e-007
386.0, -2.424e-007
384.0, -2.454e-007
382.0, -2.498e-007
380.0, -2.550e-007
378.0, -2.598e-007
376.0, -2.664e-007
374.0, -2.738e-007
372.0, -2.812e-007
370.0, -2.912e-007
368.0, -3.021e-007
366.0, -3.117e-007
364.0, -3.209e-007
362.0, -3.283e-007
360.0, -3.353e-007
358.0, -3.470e-007
356.0, -3.549e-007
354.0, -3.605e-007
352.0, -3.675e-007
350.0, -3.775e-007
348.0, -3.871e-007
346.0, -3.998e-007
344.0, -4.081e-007
342.0, -4.177e-007
340.0, -4.259e-007
338.0, -4.329e-007
336.0, -4.368e-007
334.0, -4.425e-007
332.0, -4.447e-007
330.0, -4.512e-007
328.0, -4.578e-007
326.0, -4.647e-007
324.0, -4.717e-007
322.0, -4.813e-007
320.0, -4.905e-007
318.0, -5.027e-007
316.0, -5.092e-007
314.0, -5.218e-007
312.0, -5.345e-007
310.0, -5.476e-007
308.0, -5.589e-007
306.0, -5.694e-007
304.0, -5.768e-007
302.0, -5.851e-007
300.0, -5.877e-007
298.0, -5.929e-007
296.0, -5.994e-007
294.0, -6.056e-007
292.0, -6.125e-007
290.0, -6.191e-007
288.0, -6.260e-007
286.0, -6.321e-007
284.0, -6.352e-007
282.0, -6.365e-007
280.0, -6.382e-007
278.0, -6.417e-007
276.0, -6.474e-007
274.0, -6.526e-007
272.0, -6.596e-007
270.0, -6.666e-007
268.0, -6.736e-007
266.0, -6.805e-007
264.0, -6.866e-007
262.0, -6.949e-007
260.0, -7.028e-007
258.0, -7.097e-007
256.0, -7.159e-007
254.0, -7.228e-007
252.0, -7.289e-007
250.0, -7.333e-007
248.0, -7.342e-007
246.0, -7.359e-007
244.0, -7.363e-007
242.0, -7.411e-007
240.0, -7.481e-007
238.0, -7.560e-007
236.0, -7.669e-007
234.0, -7.773e-007
232.0, -7.904e-007
230.0, -8.039e-007
228.0, -8.139e-007
226.0, -8.209e-007
224.0, -8.270e-007
222.0, -8.305e-007
220.0, -8.336e-007
218.0, -8.336e-007
216.0, -8.357e-007
214.0, -8.414e-007
212.0, -8.479e-007
210.0, -8.549e-007
208.0, -8.615e-007
206.0, -8.684e-007
204.0, -8.767e-007
202.0, -8.859e-007
200.0, -8.933e-007
198.0, -9.003e-007
196.0, -9.072e-007
194.0, -9.173e-007
192.0, -9.299e-007
190.0, -9.421e-007
188.0, -9.517e-007
186.0, -9.596e-007
184.0, -9.670e-007
182.0, -9.757e-007
180.0, -9.840e-007
178.0, -9.905e-007
176.0, -9.970e-007
174.0, -1.004e-006
172.0, -1.011e-006
170.0, -1.018e-006
168.0, -1.023e-006
166.0, -1.028e-006
164.0, -1.035e-006
162.0, -1.041e-006
160.0, -1.048e-006
158.0, -1.055e-006
156.0, -1.064e-006
154.0, -1.075e-006
152.0, -1.085e-006
150.0, -1.094e-006
148.0, -1.103e-006
146.0, -1.114e-006
144.0, -1.127e-006
142.0, -1.138e-006
140.0, -1.150e-006
138.0, -1.163e-006
136.0, -1.178e-006
134.0, -1.191e-006
132.0, -1.201e-006
130.0, -1.210e-006
128.0, -1.219e-006
126.0, -1.230e-006
124.0, -1.239e-006
122.0, -1.246e-006
120.0, -1.256e-006
118.0, -1.272e-006
116.0, -1.291e-006
114.0, -1.309e-006
112.0, -1.324e-006
110.0, -1.338e-006
108.0, -1.354e-006
106.0, -1.372e-006
104.0, -1.383e-006
102.0, -1.392e-006
100.0, -1.400e-006
98.0, -1.409e-006
96.0, -1.423e-006
94.0, -1.434e-006
92.0, -1.443e-006
90.0, -1.456e-006
88.0, -1.470e-006
86.0, -1.489e-006
84.0, -1.507e-006
82.0, -1.523e-006
80.0, -1.543e-006
78.0, -1.562e-006
76.0, -1.577e-006
74.0, -1.594e-006
72.0, -1.609e-006
70.0, -1.624e-006
68.0, -1.639e-006
66.0, -1.654e-006
64.0, -1.671e-006
62.0, -1.692e-006
60.0, -1.710e-006
58.0, -1.730e-006
56.0, -1.751e-006
54.0, -1.770e-006
52.0, -1.784e-006
50.0, -1.801e-006
48.0, -1.816e-006
46.0, -1.836e-006
44.0, -1.852e-006
42.0, -1.871e-006
40.0, -1.892e-006
38.0, -1.919e-006
36.0, -1.940e-006
34.0, -1.960e-006
32.0, -1.980e-006
30.0, -2.002e-006
28.0, -2.024e-006
26.0, -2.050e-006
24.0, -2.071e-006
22.0, -2.094e-006
20.0, -2.122e-006
18.0, -2.145e-006
16.0, -2.165e-006
14.0, -2.187e-006
12.0, -2.206e-006
10.0, -2.227e-006
8.0, -2.248e-006
6.0, -2.278e-006
4.0, -2.306e-006
2.0, -2.334e-006
0.0, -2.361e-006
-2.0, -2.387e-006
-4.0, -2.414e-006
-6.0, -2.446e-006
-8.0, -2.465e-006
-10.0, -2.492e-006
-12.0, -2.519e-006
-14.0, -2.541e-006
-16.0, -2.566e-006
-18.0, -2.588e-006
-20.0, -2.608e-006
-22.0, -2.629e-006
-24.0, -2.650e-006
-26.0, -2.673e-006
-28.0, -2.701e-006
-30.0, -2.724e-006
-32.0, -2.746e-006
-34.0, -2.769e-006
-36.0, -2.790e-006
-38.0, -2.812e-006
-40.0, -2.837e-006
-42.0, -2.858e-006
-44.0, -2.881e-006
-46.0, -2.907e-006
-48.0, -2.928e-006
-50.0, -2.949e-006
-52.0, -2.969e-006
-54.0, -2.984e-006
-56.0, -3.004e-006
-58.0, -3.023e-006
-60.0, -3.038e-006
-62.0, -3.059e-006
-64.0, -3.085e-006
-66.0, -3.107e-006
-68.0, -3.131e-006
-70.0, -3.152e-006
-72.0, -3.176e-006
-74.0, -3.209e-006
-76.0, -3.237e-006
-78.0, -3.260e-006
-80.0, -3.287e-006
-82.0, -3.312e-006
-84.0, -3.340e-006
-86.0, -3.369e-006
-88.0, -3.393e-006
-90.0, -3.424e-006
-92.0, -3.458e-006
-94.0, -3.488e-006
-96.0, -3.523e-006
-98.0, -3.564e-006
-100.0, -3.602e-006
-102.0, -3.643e-006
-104.0, -3.680e-006
-106.0, -3.721e-006
-108.0, -3.762e-006
-110.0, -3.810e-006
-112.0, -3.852e-006
-114.0, -3.904e-006
-116.0, -3.955e-006
-118.0, -4.005e-006
-120.0, -4.058e-006
-122.0, -4.119e-006
-124.0, -4.175e-006
-126.0, -4.235e-006
-128.0, -4.294e-006
-130.0, -4.357e-006
-132.0, -4.426e-006
-134.0, -4.499e-006
-136.0, -4.568e-006
-138.0, -4.645e-006
-140.0, -4.718e-006
-142.0, -4.795e-006
-144.0, -4.877e-006
-146.0, -4.958e-006
-148.0, -5.038e-006
-150.0, -5.122e-006
-152.0, -5.205e-006
-154.0, -5.295e-006
-156.0, -5.385e-006
-158.0, -5.470e-006
-160.0, -5.562e-006
-162.0, -5.650e-006
-164.0, -5.745e-006
-166.0, -5.836e-006
-168.0, -5.926e-006
-170.0, -6.016e-006
-172.0, -6.107e-006
-174.0, -6.192e-006
-176.0, -6.282e-006
-178.0, -6.367e-006
-180.0, -6.452e-006
-182.0, -6.543e-006
-184.0, -6.627e-006
-186.0, -6.716e-006
-188.0, -6.799e-006
-190.0, -6.881e-006
-192.0, -6.965e-006
-194.0, -7.048e-006
-196.0, -7.119e-006
-198.0, -7.194e-006
-200.0, -7.265e-006
-202.0, -7.341e-006
-204.0, -7.413e-006
-206.0, -7.478e-006
-208.0, -7.544e-006
-210.0, -7.613e-006
-212.0, -7.678e-006
-214.0, -7.741e-006
-216.0, -7.804e-006
-218.0, -7.867e-006
-220.0, -7.926e-006
-222.0, -7.985e-006
-224.0, -8.041e-006
-226.0, -8.097e-006
-228.0, -8.153e-006
-230.0, -8.208e-006
-232.0, -8.262e-006
-234.0, -8.314e-006
-236.0, -8.364e-006
-238.0, -8.413e-006
-240.0, -8.464e-006
-242.0, -8.513e-006
-244.0, -8.557e-006
-246.0, -8.600e-006
-248.0, -8.649e-006
-250.0, -8.697e-006
-252.0, -8.738e-006
-254.0, -8.776e-006
-256.0, -8.812e-006
-258.0, -8.850e-006
-260.0, -8.884e-006
-262.0, -8.912e-006
-264.0, -8.937e-006
-266.0, -8.965e-006
-268.0, -8.988e-006
-270.0, -9.007e-006
-272.0, -9.019e-006
-274.0, -9.027e-006
-276.0, -9.034e-006
-278.0, -9.037e-006
-280.0, -9.037e-006
-282.0, -9.037e-006
-284.0, -9.037e-006
-286.0, -9.035e-006
-288.0, -9.028e-006
-290.0, -9.020e-006
-292.0, -9.011e-006
-294.0, -8.993e-006
-296.0, -8.972e-006
-298.0, -8.948e-006
-300.0, -8.922e-006
-302.0, -8.900e-006
-304.0, -8.872e-006
-306.0, -8.842e-006
-308.0, -8.810e-006
-310.0, -8.776e-006
-312.0, -8.744e-006
-314.0, -8.709e-006
-316.0, -8.668e-006
-318.0, -8.626e-006
-320.0, -8.582e-006
-322.0, -8.548e-006
-324.0, -8.513e-006
-326.0, -8.474e-006
-328.0, -8.432e-006
-330.0, -8.391e-006
-332.0, -8.355e-006
-334.0, -8.318e-006
-336.0, -8.274e-006
-338.0, -8.232e-006
-340.0, -8.187e-006
-342.0, -8.150e-006
-344.0, -8.115e-006
-346.0, -8.073e-006
-348.0, -8.032e-006
-350.0, -7.993e-006
-352.0, -7.956e-006
-354.0, -7.921e-006
-356.0, -7.880e-006
-358.0, -7.837e-006
-360.0, -7.797e-006
-362.0, -7.763e-006
-364.0, -7.728e-006
-366.0, -7.693e-006
-368.0, -7.656e-006
-370.0, -7.621e-006
-372.0, -7.587e-006
-374.0, -7.559e-006
-376.0, -7.524e-006
-378.0, -7.491e-006
-380.0, -7.456e-006
-382.0, -7.425e-006
-384.0, -7.390e-006
-386.0, -7.363e-006
-388.0, -7.333e-006
-390.0, -7.305e-006
-392.0, -7.279e-006
-394.0, -7.252e-006
-396.0, -7.224e-006
-398.0, -7.199e-006
-400.0, -7.171e-006
-402.0, -7.145e-006
-404.0, -7.123e-006
-406.0, -7.092e-006
-408.0, -7.065e-006
-410.0, -7.043e-006
-412.0, -7.019e-006
-414.0, -6.996e-006
-416.0, -6.968e-006
-418.0, -6.941e-006
-420.0, -6.925e-006
-422.0, -6.904e-006
-424.0, -6.884e-006
-426.0, -6.869e-006
-428.0, -6.848e-006
-430.0, -6.828e-006
-432.0, -6.806e-006
-434.0, -6.783e-006
-436.0, -6.762e-006
-438.0, -6.741e-006
-440.0, -6.720e-006
-442.0, -6.703e-006
-444.0, -6.687e-006
-446.0, -6.666e-006
-448.0, -6.649e-006
-450.0, -6.634e-006
-452.0, -6.613e-006
-454.0, -6.592e-006
-456.0, -6.572e-006
-458.0, -6.555e-006
-460.0, -6.541e-006
-462.0, -6.528e-006
-464.0, -6.514e-006
-466.0, -6.505e-006
-468.0, -6.492e-006
-470.0, -6.481e-006
-472.0, -6.471e-006
-474.0, -6.458e-006
-476.0, -6.444e-006
-478.0, -6.426e-006
-480.0, -6.408e-006
-482.0, -6.394e-006
-484.0, -6.379e-006
-486.0, -6.362e-006
-488.0, -6.346e-006
-490.0, -6.332e-006
-492.0, -6.323e-006
-494.0, -6.316e-006
-496.0, -6.308e-006
-498.0, -6.302e-006
-500.0, -6.295e-006
-502.0, -6.288e-006
-504.0, -6.281e-006
-506.0, -6.273e-006
-508.0, -6.261e-006
-510.0, -6.250e-006
-512.0, -6.236e-006
-514.0, -6.227e-006
-516.0, -6.216e-006
-518.0, -6.202e-006
-520.0, -6.189e-006
-522.0, -6.180e-006
-524.0, -6.171e-006
-526.0, -6.158e-006
-528.0, -6.145e-006
-530.0, -6.136e-006
-532.0, -6.129e-006
-534.0, -6.122e-006
-536.0, -6.115e-006
-538.0, -6.109e-006
-540.0, -6.105e-006
-542.0, -6.101e-006
-544.0, -6.097e-006
-546.0, -6.090e-006
-548.0, -6.083e-006
-550.0, -6.076e-006
-552.0, -6.070e-006
-554.0, -6.064e-006
-556.0, -6.061e-006
-558.0, -6.056e-006
-560.0, -6.053e-006
-562.0, -6.049e-006
-564.0, -6.042e-006
-566.0, -6.034e-006
-568.0, -6.024e-006
-570.0, -6.015e-006
-572.0, -6.004e-006
-574.0, -5.992e-006
-576.0, -5.982e-006
-578.0, -5.975e-006
-580.0, -5.969e-006
-582.0, -5.964e-006
-584.0, -5.958e-006
-586.0, -5.956e-006
-588.0, -5.953e-006
-590.0, -5.948e-006
-592.0, -5.943e-006
-594.0, -5.937e-006
-596.0, -5.932e-006
-598.0, -5.926e-006
-600.0, -5.920e-006
-602.0, -5.917e-006
-604.0, -5.915e-006
-606.0, -5.913e-006
-608.0, -5.912e-006
-610.0, -5.912e-006
-612.0, -5.912e-006
-614.0, -5.912e-006
-616.0, -5.911e-006
-618.0, -5.911e-006
-620.0, -5.911e-006
-622.0, -5.911e-006
-624.0, -5.911e-006
-626.0, -5.911e-006
-628.0, -5.911e-006
-630.0, -5.910e-006
-632.0, -5.910e-006
-634.0, -5.910e-006
-636.0, -5.911e-006
-638.0, -5.910e-006
-640.0, -5.910e-006
-642.0, -5.910e-006
-644.0, -5.910e-006
-646.0, -5.910e-006
-648.0, -5.909e-006
-650.0, -5.909e-006
-652.0, -5.910e-006
-654.0, -5.910e-006
-656.0, -5.910e-006
-658.0, -5.910e-006
-660.0, -5.909e-006
-662.0, -5.909e-006
-664.0, -5.909e-006
-666.0, -5.909e-006
-668.0, -5.909e-006
-670.0, -5.908e-006
-672.0, -5.908e-006
-674.0, -5.909e-006
-676.0, -5.910e-006
-678.0, -5.910e-006
-680.0, -5.910e-006
-682.0, -5.910e-006
-684.0, -5.911e-006
-686.0, -5.911e-006
-688.0, -5.911e-006
-690.0, -5.911e-006
-692.0, -5.911e-006
-694.0, -5.911e-006
-696.0, -5.911e-006
-698.0, -5.911e-006
-700.0, -5.911e-006
-702.0, -5.912e-006
-704.0, -5.912e-006
-706.0, -5.912e-006
-708.0, -5.912e-006
-710.0, -5.912e-006
-712.0, -5.912e-006
-714.0, -5.913e-006
-716.0, -5.914e-006
-718.0, -5.918e-006
-720.0, -5.923e-006
-722.0, -5.929e-006
-724.0, -5.933e-006
-726.0, -5.939e-006
-728.0, -5.944e-006
-730.0, -5.949e-006
-732.0, -5.952e-006
-734.0, -5.954e-006
-736.0, -5.955e-006
-738.0, -5.958e-006
-740.0, -5.959e-006
-742.0, -5.959e-006
-744.0, -5.960e-006
-746.0, -5.964e-006
-748.0, -5.969e-006
-750.0, -5.975e-006
-752.0, -5.981e-006
-754.0, -5.989e-006
-756.0, -5.996e-006
-758.0, -6.005e-006
-760.0, -6.012e-006
-762.0, -6.019e-006
-764.0, -6.026e-006
-766.0, -6.034e-006
-768.0, -6.039e-006
-770.0, -6.045e-006
-772.0, -6.050e-006
-774.0, -6.053e-006
-776.0, -6.055e-006
-778.0, -6.056e-006
-780.0, -6.056e-006
-782.0, -6.057e-006
-784.0, -6.058e-006
-786.0, -6.058e-006
-788.0, -6.058e-006
-790.0, -6.058e-006
-792.0, -6.059e-006
-794.0, -6.063e-006
-796.0, -6.066e-006
-798.0, -6.071e-006
-800.0, -6.077e-006
-802.0, -6.083e-006
-804.0, -6.089e-006
-806.0, -6.095e-006
-808.0, -6.097e-006
-810.0, -6.101e-006
-812.0, -6.103e-006
-814.0, -6.107e-006
-816.0, -6.108e-006
-818.0, -6.109e-006
-820.0, -6.110e-006
-822.0, -6.111e-006
-824.0, -6.111e-006
-826.0, -6.115e-006
-828.0, -6.116e-006
-830.0, -6.122e-006
-832.0, -6.128e-006
-834.0, -6.134e-006
-836.0, -6.141e-006
-838.0, -6.148e-006
-840.0, -6.151e-006
-842.0, -6.160e-006
-844.0, -6.166e-006
-846.0, -6.173e-006
-848.0, -6.179e-006
-850.0, -6.189e-006
-852.0, -6.197e-006
-854.0, -6.208e-006
-856.0, -6.215e-006
-858.0, -6.224e-006
-860.0, -6.232e-006
-862.0, -6.239e-006
-864.0, -6.245e-006
-866.0, -6.256e-006
-868.0, -6.263e-006
-870.0, -6.271e-006
-872.0, -6.278e-006
-874.0, -6.285e-006
-876.0, -6.292e-006
-878.0, -6.298e-006
-880.0, -6.299e-006
-882.0, -6.304e-006
-884.0, -6.309e-006
-886.0, -6.314e-006
-888.0, -6.320e-006
-890.0, -6.327e-006
-892.0, -6.334e-006
-894.0, -6.342e-006
-896.0, -6.350e-006
-898.0, -6.359e-006
-900.0, -6.368e-006
-902.0, -6.376e-006
-904.0, -6.386e-006
-906.0, -6.399e-006
-908.0, -6.412e-006
-910.0, -6.421e-006
-912.0, -6.429e-006
-914.0, -6.436e-006
-916.0, -6.443e-006
-918.0, -6.450e-006
-920.0, -6.455e-006
-922.0, -6.462e-006
-924.0, -6.468e-006
-926.0, -6.475e-006
-928.0, -6.482e-006
-930.0, -6.489e-006
-932.0, -6.494e-006
-934.0, -6.497e-006
-936.0, -6.502e-006
-938.0, -6.509e-006
-940.0, -6.516e-006
-942.0, -6.523e-006
-944.0, -6.530e-006
-946.0, -6.542e-006
-948.0, -6.553e-006
-950.0, -6.562e-006
-952.0, -6.569e-006
-954.0, -6.577e-006
-956.0, -6.584e-006
-958.0, -6.593e-006
-960.0, -6.601e-006
-962.0, -6.609e-006
-964.0, -6.617e-006
-966.0, -6.629e-006
-968.0, -6.642e-006
-970.0, -6.656e-006
-972.0, -6.668e-006
-974.0, -6.676e-006
-976.0, -6.683e-006
-978.0, -6.693e-006
-980.0, -6.700e-006
-982.0, -6.706e-006
-984.0, -6.713e-006
-986.0, -6.721e-006
-988.0, -6.733e-006
-990.0, -6.746e-006
-992.0, -6.761e-006
-994.0, -6.775e-006
-996.0, -6.791e-006
-998.0, -6.805e-006
-1000.0, -6.818e-006
-1002.0, -6.828e-006
-1004.0, -6.839e-006
-1006.0, -6.849e-006
-1008.0, -6.857e-006
-1010.0, -6.864e-006
-1012.0, -6.871e-006
-1014.0, -6.878e-006
-1016.0, -6.886e-006
-1018.0, -6.896e-006
-1020.0, -6.903e-006
-1022.0, -6.910e-006
-1024.0, -6.917e-006
-1026.0, -6.929e-006
-1028.0, -6.942e-006
-1030.0, -6.954e-006
-1032.0, -6.961e-006
-1034.0, -6.969e-006
-1036.0, -6.976e-006
-1038.0, -6.984e-006
-1040.0, -6.990e-006
-1042.0, -6.999e-006
-1044.0, -7.006e-006
-1046.0, -7.019e-006
-1048.0, -7.033e-006
-1050.0, -7.047e-006
-1052.0, -7.060e-006
-1054.0, -7.070e-006
-1056.0, -7.076e-006
-1058.0, -7.083e-006
-1060.0, -7.086e-006
-1062.0, -7.091e-006
-1064.0, -7.098e-006
-1066.0, -7.104e-006
-1068.0, -7.111e-006
-1070.0, -7.118e-006
-1072.0, -7.128e-006
-1074.0, -7.138e-006
-1076.0, -7.147e-006
-1078.0, -7.154e-006
-1080.0, -7.164e-006
-1082.0, -7.176e-006
-1084.0, -7.189e-006
-1086.0, -7.200e-006
-1088.0, -7.208e-006
-1090.0, -7.216e-006
-1092.0, -7.223e-006
-1094.0, -7.228e-006
-1096.0, -7.233e-006
-1098.0, -7.241e-006
-1100.0, -7.247e-006
-1102.0, -7.254e-006
-1104.0, -7.261e-006
-1106.0, -7.268e-006
-1108.0, -7.275e-006
-1110.0, -7.278e-006
-1112.0, -7.279e-006
-1114.0, -7.281e-006
-1116.0, -7.287e-006
-1118.0, -7.294e-006
-1120.0, -7.301e-006
-1122.0, -7.308e-006
-1124.0, -7.317e-006
-1126.0, -7.328e-006
-1128.0, -7.339e-006
-1130.0, -7.347e-006
-1132.0, -7.354e-006
-1134.0, -7.363e-006
-1136.0, -7.374e-006
-1138.0, -7.386e-006
-1140.0, -7.394e-006
-1142.0, -7.403e-006
-1144.0, -7.411e-006
-1146.0, -7.425e-006
-1148.0, -7.436e-006
-1150.0, -7.446e-006
-1152.0, -7.453e-006
-1154.0, -7.460e-006
-1156.0, -7.467e-006
-1158.0, -7.472e-006
-1160.0, -7.473e-006
-1162.0, -7.478e-006
-1164.0, -7.483e-006
-1166.0, -7.489e-006
-1168.0, -7.496e-006
-1170.0, -7.503e-006
-1172.0, -7.510e-006
-1174.0, -7.517e-006
-1176.0, -7.521e-006
-1178.0, -7.529e-006
-1180.0, -7.534e-006
-1182.0, -7.540e-006
-1184.0, -7.547e-006
-1186.0, -7.552e-006
-1188.0, -7.559e-006
-1190.0, -7.567e-006
-1192.0, -7.570e-006
-1194.0, -7.578e-006
-1196.0, -7.584e-006
-1198.0, -7.590e-006
-1200.0, -7.596e-006
-1202.0, -7.603e-006
-1204.0, -7.607e-006
-1206.0, -7.610e-006
-1208.0, -7.611e-006
-1210.0, -7.614e-006
-1212.0, -7.615e-006
-1214.0, -7.615e-006
-1216.0, -7.615e-006
-1218.0, -7.617e-006
-1220.0, -7.617e-006
-1222.0, -7.617e-006
-1224.0, -7.617e-006
-1226.0, -7.618e-006
-1228.0, -7.617e-006
-1230.0, -7.617e-006
-1232.0, -7.615e-006
-1234.0, -7.614e-006
-1236.0, -7.612e-006
-1238.0, -7.608e-006
-1240.0, -7.603e-006
-1242.0, -7.598e-006
-1244.0, -7.591e-006
-1246.0, -7.585e-006
-1248.0, -7.576e-006
-1250.0, -7.570e-006
-1252.0, -7.561e-006
-1254.0, -7.553e-006
-1256.0, -7.544e-006
-1258.0, -7.538e-006
-1260.0, -7.533e-006
-1262.0, -7.528e-006
-1264.0, -7.517e-006
-1266.0, -7.512e-006
-1268.0, -7.504e-006
-1270.0, -7.497e-006
-1272.0, -7.490e-006
-1274.0, -7.484e-006
-1276.0, -7.478e-006
-1278.0, -7.475e-006
-1280.0, -7.472e-006
-1282.0, -7.469e-006
-1284.0, -7.462e-006
-1286.0, -7.455e-006
-1288.0, -7.448e-006
-1290.0, -7.441e-006
-1292.0, -7.434e-006
-1294.0, -7.426e-006
-1296.0, -7.421e-006
-1298.0, -7.420e-006
-1300.0, -7.419e-006
-1302.0, -7.415e-006
-1304.0, -7.412e-006
-1306.0, -7.411e-006
-1308.0, -7.411e-006
-1310.0, -7.411e-006
-1312.0, -7.411e-006
-1314.0, -7.413e-006
-1316.0, -7.417e-006
-1318.0, -7.423e-006
-1320.0, -7.431e-006
-1322.0, -7.440e-006
-1324.0, -7.449e-006
-1326.0, -7.456e-006
-1328.0, -7.466e-006
-1330.0, -7.479e-006
-1332.0, -7.491e-006
-1334.0, -7.506e-006
-1336.0, -7.527e-006
-1338.0, -7.548e-006
-1340.0, -7.574e-006
-1342.0, -7.600e-006
-1344.0, -7.624e-006
-1346.0, -7.652e-006
-1348.0, -7.679e-006
-1350.0, -7.707e-006
-1352.0, -7.740e-006
-1354.0, -7.769e-006
-1356.0, -7.804e-006
-1358.0, -7.842e-006
-1360.0, -7.883e-006
-1362.0, -7.925e-006
-1364.0, -7.964e-006
-1366.0, -8.001e-006
-1368.0, -8.043e-006
-1370.0, -8.091e-006
-1372.0, -8.133e-006
-1374.0, -8.175e-006
-1376.0, -8.221e-006
-1378.0, -8.269e-006
-1380.0, -8.317e-006
-1382.0, -8.364e-006
-1384.0, -8.408e-006
-1386.0, -8.458e-006
-1388.0, -8.507e-006
-1390.0, -8.550e-006
-1392.0, -8.595e-006
-1394.0, -8.643e-006
-1396.0, -8.694e-006
-1398.0, -8.739e-006
-1400.0, -8.783e-006
-1402.0, -8.830e-006
-1404.0, -8.877e-006
-1406.0, -8.920e-006
-1408.0, -8.962e-006
-1410.0, -9.010e-006
-1412.0, -9.055e-006
-1414.0, -9.101e-006
-1416.0, -9.143e-006
-1418.0, -9.188e-006
-1420.0, -9.236e-006
-1422.0, -9.285e-006
-1424.0, -9.326e-006
-1426.0, -9.374e-006
-1428.0, -9.423e-006
-1430.0, -9.472e-006
-1432.0, -9.520e-006
-1434.0, -9.569e-006
-1436.0, -9.617e-006
-1438.0, -9.668e-006
-1440.0, -9.718e-006
-1442.0, -9.773e-006
-1444.0, -9.826e-006
-1446.0, -9.876e-006
-1448.0, -9.928e-006
-1450.0, -9.984e-006
-1452.0, -1.004e-005
-1454.0, -1.010e-005
-1456.0, -1.015e-005
-1458.0, -1.021e-005
-1460.0, -1.027e-005
-1462.0, -1.033e-005
-1464.0, -1.039e-005
-1466.0, -1.045e-005
-1468.0, -1.052e-005
-1470.0, -1.058e-005
-1472.0, -1.064e-005
-1474.0, -1.071e-005
-1476.0, -1.078e-005
-1478.0, -1.084e-005
-1480.0, -1.091e-005
-1482.0, -1.098e-005
-1484.0, -1.104e-005
-1486.0, -1.111e-005
-1488.0, -1.118e-005
-1490.0, -1.125e-005
-1492.0, -1.132e-005
-1494.0, -1.138e-005
-1496.0, -1.145e-005
-1498.0, -1.153e-005
-1500.0, -1.160e-005
-1502.0, -1.168e-005
-1504.0, -1.175e-005
-1506.0, -1.182e-005
-1508.0, -1.190e-005
-1510.0, -1.197e-005
-1512.0, -1.204e-005
-1514.0, -1.212e-005
-1516.0, -1.219e-005
-1518.0, -1.225e-005
-1520.0, -1.233e-005
-1522.0, -1.240e-005
-1524.0, -1.248e-005
-1526.0, -1.255e-005
-1528.0, -1.262e-005
-1530.0, -1.269e-005
-1532.0, -1.277e-005
-1534.0, -1.284e-005
-1536.0, -1.292e-005
-1538.0, -1.299e-005
-1540.0, -1.306e-005
-1542.0, -1.313e-005
-1544.0, -1.319e-005
-1546.0, -1.326e-005
-1548.0, -1.333e-005
-1550.0, -1.340e-005
-1552.0, -1.346e-005
-1554.0, -1.353e-005
-1556.0, -1.360e-005
-1558.0, -1.367e-005
-1560.0, -1.373e-005
-1562.0, -1.379e-005
-1564.0, -1.385e-005
-1566.0, -1.392e-005
-1568.0, -1.398e-005
-1570.0, -1.404e-005
-1572.0, -1.410e-005
-1574.0, -1.415e-005
-1576.0, -1.421e-005
-1578.0, -1.427e-005
-1580.0, -1.432e-005
-1582.0, -1.437e-005
-1584.0, -1.442e-005
-1586.0, -1.447e-005
-1588.0, -1.453e-005
-1590.0, -1.458e-005
-1592.0, -1.462e-005
-1594.0, -1.467e-005
-1596.0, -1.471e-005
-1598.0, -1.476e-005
-1600.0, -1.480e-005
-1602.0, -1.483e-005
-1604.0, -1.487e-005
-1606.0, -1.492e-005
-1608.0, -1.495e-005
-1610.0, -1.499e-005
-1612.0, -1.502e-005
-1614.0, -1.505e-005
-1616.0, -1.508e-005
-1618.0, -1.511e-005
-1620.0, -1.514e-005
-1622.0, -1.517e-005
-1624.0, -1.519e-005
-1626.0, -1.522e-005
-1628.0, -1.524e-005
-1630.0, -1.526e-005
-1632.0, -1.528e-005
-1634.0, -1.530e-005
-1636.0, -1.532e-005
-1638.0, -1.534e-005
-1640.0, -1.536e-005
-1642.0, -1.538e-005
-1644.0, -1.539e-005
-1646.0, -1.541e-005
-1648.0, -1.542e-005
-1650.0, -1.542e-005
-1652.0, -1.543e-005
-1654.0, -1.543e-005
-1656.0, -1.543e-005
-1658.0, -1.543e-005
-1660.0, -1.543e-005
-1662.0, -1.543e-005
-1664.0, -1.543e-005
-1666.0, -1.543e-005
-1668.0, -1.543e-005
-1670.0, -1.542e-005
-1672.0, -1.541e-005
-1674.0, -1.540e-005
-1676.0, -1.538e-005
-1678.0, -1.537e-005
-1680.0, -1.535e-005
-1682.0, -1.533e-005
-1684.0, -1.532e-005
-1686.0, -1.531e-005
-1688.0, -1.529e-005
-1690.0, -1.528e-005
-1692.0, -1.526e-005
-1694.0, -1.525e-005
-1696.0, -1.523e-005
-1698.0, -1.521e-005
-1700.0, -1.518e-005
-1702.0, -1.516e-005
-1704.0, -1.514e-005
-1706.0, -1.511e-005
-1708.0, -1.509e-005
-1710.0, -1.507e-005
-1712.0, -1.505e-005
-1714.0, -1.503e-005
-1716.0, -1.500e-005
-1718.0, -1.497e-005
-1720.0, -1.495e-005
-1722.0, -1.492e-005
-1724.0, -1.489e-005
-1726.0, -1.486e-005
-1728.0, -1.484e-005
-1730.0, -1.481e-005
-1732.0, -1.478e-005
-1734.0, -1.475e-005
-1736.0, -1.473e-005
-1738.0, -1.470e-005
-1740.0, -1.468e-005
-1742.0, -1.465e-005
-1744.0, -1.462e-005
-1746.0, -1.459e-005
-1748.0, -1.457e-005
-1750.0, -1.454e-005
-1752.0, -1.450e-005
-1754.0, -1.447e-005
-1756.0, -1.445e-005
-1758.0, -1.442e-005
-1760.0, -1.439e-005
-1762.0, -1.437e-005
-1764.0, -1.434e-005
-1766.0, -1.432e-005
-1768.0, -1.429e-005
-1770.0, -1.426e-005
-1772.0, -1.424e-005
-1774.0, -1.421e-005
-1776.0, -1.418e-005
-1778.0, -1.416e-005
-1780.0, -1.413e-005
-1782.0, -1.411e-005
-1784.0, -1.408e-005
-1786.0, -1.406e-005
-1788.0, -1.404e-005
-1790.0, -1.401e-005
-1792.0, -1.398e-005
-1794.0, -1.396e-005
-1796.0, -1.394e-005
-1798.0, -1.392e-005
-1800.0, -1.390e-005
-1802.0, -1.389e-005
-1804.0, -1.386e-005
-1806.0, -1.384e-005
-1808.0, -1.382e-005
-1810.0, -1.380e-005
-1812.0, -1.377e-005
-1814.0, -1.375e-005
-1816.0, -1.373e-005
-1818.0, -1.372e-005
-1820.0, -1.370e-005
-1822.0, -1.368e-005
-1824.0, -1.366e-005
-1826.0, -1.364e-005
-1828.0, -1.362e-005
-1830.0, -1.360e-005
-1832.0, -1.357e-005
-1834.0, -1.356e-005
-1836.0, -1.355e-005
-1838.0, -1.353e-005
-1840.0, -1.352e-005
-1842.0, -1.351e-005
-1844.0, -1.350e-005
-1846.0, -1.348e-005
-1848.0, -1.347e-005
-1850.0, -1.345e-005
-1852.0, -1.343e-005
-1854.0, -1.342e-005
-1856.0, -1.340e-005
-1858.0, -1.338e-005
-1860.0, -1.337e-005
-1862.0, -1.335e-005
-1864.0, -1.335e-005
-1866.0, -1.334e-005
-1868.0, -1.333e-005
-1870.0, -1.331e-005
-1872.0, -1.330e-005
-1874.0, -1.329e-005
-1876.0, -1.327e-005
-1878.0, -1.326e-005
-1880.0, -1.325e-005
-1882.0, -1.324e-005
-1884.0, -1.324e-005
-1886.0, -1.323e-005
-1888.0, -1.322e-005
-1890.0, -1.321e-005
-1892.0, -1.321e-005
-1894.0, -1.320e-005
-1896.0, -1.319e-005
-1898.0, -1.318e-005
-1900.0, -1.317e-005
-1902.0, -1.316e-005
-1904.0, -1.316e-005
-1906.0, -1.315e-005
-1908.0, -1.314e-005
-1910.0, -1.314e-005
-1912.0, -1.314e-005
-1914.0, -1.314e-005
-1916.0, -1.314e-005
-1918.0, -1.314e-005
-1920.0, -1.314e-005
-1922.0, -1.314e-005
-1924.0, -1.314e-005
-1926.0, -1.314e-005
-1928.0, -1.313e-005
-1930.0, -1.313e-005
-1932.0, -1.313e-005
-1934.0, -1.313e-005
-1936.0, -1.312e-005
-1938.0, -1.312e-005
-1940.0, -1.312e-005
-1942.0, -1.312e-005
-1944.0, -1.312e-005
-1946.0, -1.312e-005
-1948.0, -1.312e-005
-1950.0, -1.312e-005
-1952.0, -1.312e-005
-1954.0, -1.312e-005
-1956.0, -1.312e-005
-1958.0, -1.312e-005
-1960.0, -1.312e-005
-1962.0, -1.312e-005
-1964.0, -1.312e-005
-1966.0, -1.312e-005
-1968.0, -1.313e-005
-1970.0, -1.313e-005
-1972.0, -1.313e-005
-1974.0, -1.313e-005
-1976.0, -1.314e-005
-1978.0, -1.314e-005
-1980.0, -1.314e-005
-1982.0, -1.314e-005
-1984.0, -1.314e-005
-1986.0, -1.314e-005
-1988.0, -1.314e-005
-1990.0, -1.314e-005
-1992.0, -1.314e-005
-1994.0, -1.315e-005
-1996.0, -1.315e-005
-1998.0, -1.316e-005
-2000.0, -1.318e-005
*
**
