# Supplementary material for: DFT and CV data of 4-phenyl-substituted dichloro(bis{2-[1-(phenyl)-1H-1,2,3-triazol-4-yl-κN3]pyridine-κN})iron(II) coordination compounds
Source: Data Brief. 2018 Oct 27;21:1458–71. doi: 10.1016/j.dib.2018.10.085 (PMC6234228; doi:10.1016/j.dib.2018.10.085)
Supplement: Supplementary file 4 — Supplementary material. [file mmc4.zip › Fe_CV_raw_data/FeL5-2/T4.TXT]

Date: 31-Mar-2017
Time: 12:13:35
Label: 
Cyclic Voltammetry

Exp. Conditions:
Init E (mV) = 0
High E (mV) = 1210
Low E (mV) = -560
Init P/N = N
V (mV/sec) = 100
Number of Segments = 3
Sample Interval (mV) = 1
Quiet Time (sec) = 2
Sensitivity (A/V) = 1E-5

3 Sets of Data
Total Number of Data Points = 4100
##
Potential (mV), Current (A)

Segment = 1
Negative
Number of Data Points = 560
#
-1.0, +6.254e-006
-2.0, +6.133e-006
-3.0, +6.060e-006
-4.0, +5.983e-006
-5.0, +5.900e-006
-6.0, +5.823e-006
-7.0, +5.758e-006
-8.0, +5.691e-006
-9.0, +5.621e-006
-10.0, +5.564e-006
-11.0, +5.501e-006
-12.0, +5.444e-006
-13.0, +5.389e-006
-14.0, +5.332e-006
-15.0, +5.273e-006
-16.0, +5.216e-006
-17.0, +5.156e-006
-18.0, +5.105e-006
-19.0, +5.049e-006
-20.0, +4.994e-006
-21.0, +4.938e-006
-22.0, +4.891e-006
-23.0, +4.842e-006
-24.0, +4.790e-006
-25.0, +4.737e-006
-26.0, +4.690e-006
-27.0, +4.641e-006
-28.0, +4.594e-006
-29.0, +4.543e-006
-30.0, +4.500e-006
-31.0, +4.454e-006
-32.0, +4.404e-006
-33.0, +4.360e-006
-34.0, +4.318e-006
-35.0, +4.268e-006
-36.0, +4.225e-006
-37.0, +4.177e-006
-38.0, +4.138e-006
-39.0, +4.097e-006
-40.0, +4.049e-006
-41.0, +4.001e-006
-42.0, +3.965e-006
-43.0, +3.924e-006
-44.0, +3.886e-006
-45.0, +3.840e-006
-46.0, +3.797e-006
-47.0, +3.762e-006
-48.0, +3.723e-006
-49.0, +3.682e-006
-50.0, +3.640e-006
-51.0, +3.595e-006
-52.0, +3.560e-006
-53.0, +3.524e-006
-54.0, +3.486e-006
-55.0, +3.448e-006
-56.0, +3.405e-006
-57.0, +3.370e-006
-58.0, +3.341e-006
-59.0, +3.305e-006
-60.0, +3.270e-006
-61.0, +3.231e-006
-62.0, +3.197e-006
-63.0, +3.169e-006
-64.0, +3.133e-006
-65.0, +3.096e-006
-66.0, +3.058e-006
-67.0, +3.022e-006
-68.0, +2.988e-006
-69.0, +2.958e-006
-70.0, +2.923e-006
-71.0, +2.892e-006
-72.0, +2.856e-006
-73.0, +2.825e-006
-74.0, +2.792e-006
-75.0, +2.763e-006
-76.0, +2.731e-006
-77.0, +2.699e-006
-78.0, +2.665e-006
-79.0, +2.635e-006
-80.0, +2.601e-006
-81.0, +2.572e-006
-82.0, +2.543e-006
-83.0, +2.513e-006
-84.0, +2.486e-006
-85.0, +2.461e-006
-86.0, +2.433e-006
-87.0, +2.405e-006
-88.0, +2.372e-006
-89.0, +2.341e-006
-90.0, +2.313e-006
-91.0, +2.281e-006
-92.0, +2.246e-006
-93.0, +2.216e-006
-94.0, +2.188e-006
-95.0, +2.165e-006
-96.0, +2.133e-006
-97.0, +2.105e-006
-98.0, +2.078e-006
-99.0, +2.051e-006
-100.0, +2.023e-006
-101.0, +1.995e-006
-102.0, +1.967e-006
-103.0, +1.941e-006
-104.0, +1.902e-006
-105.0, +1.868e-006
-106.0, +1.839e-006
-107.0, +1.810e-006
-108.0, +1.782e-006
-109.0, +1.754e-006
-110.0, +1.726e-006
-111.0, +1.703e-006
-112.0, +1.673e-006
-113.0, +1.645e-006
-114.0, +1.614e-006
-115.0, +1.586e-006
-116.0, +1.553e-006
-117.0, +1.522e-006
-118.0, +1.488e-006
-119.0, +1.462e-006
-120.0, +1.427e-006
-121.0, +1.399e-006
-122.0, +1.365e-006
-123.0, +1.337e-006
-124.0, +1.305e-006
-125.0, +1.275e-006
-126.0, +1.242e-006
-127.0, +1.214e-006
-128.0, +1.177e-006
-129.0, +1.145e-006
-130.0, +1.103e-006
-131.0, +1.069e-006
-132.0, +1.033e-006
-133.0, +1.004e-006
-134.0, +9.683e-007
-135.0, +9.373e-007
-136.0, +8.946e-007
-137.0, +8.619e-007
-138.0, +8.266e-007
-139.0, +7.930e-007
-140.0, +7.568e-007
-141.0, +7.150e-007
-142.0, +6.757e-007
-143.0, +6.439e-007
-144.0, +6.073e-007
-145.0, +5.711e-007
-146.0, +5.280e-007
-147.0, +4.861e-007
-148.0, +4.512e-007
-149.0, +4.133e-007
-150.0, +3.736e-007
-151.0, +3.318e-007
-152.0, +2.856e-007
-153.0, +2.507e-007
-154.0, +2.106e-007
-155.0, +1.713e-007
-156.0, +1.286e-007
-157.0, +8.458e-008
-158.0, +4.927e-008
-159.0, +1.395e-008
-160.0, -3.313e-008
-161.0, -7.498e-008
-162.0, -1.195e-007
-163.0, -1.556e-007
-164.0, -1.910e-007
-165.0, -2.328e-007
-166.0, -2.751e-007
-167.0, -3.117e-007
-168.0, -3.549e-007
-169.0, -3.924e-007
-170.0, -4.399e-007
-171.0, -4.822e-007
-172.0, -5.240e-007
-173.0, -5.654e-007
-174.0, -6.064e-007
-175.0, -6.404e-007
-176.0, -6.866e-007
-177.0, -7.215e-007
-178.0, -7.625e-007
-179.0, -8.035e-007
-180.0, -8.458e-007
-181.0, -8.854e-007
-182.0, -9.269e-007
-183.0, -9.613e-007
-184.0, -1.003e-006
-185.0, -1.039e-006
-186.0, -1.075e-006
-187.0, -1.110e-006
-188.0, -1.141e-006
-189.0, -1.176e-006
-190.0, -1.210e-006
-191.0, -1.245e-006
-192.0, -1.284e-006
-193.0, -1.319e-006
-194.0, -1.347e-006
-195.0, -1.381e-006
-196.0, -1.411e-006
-197.0, -1.440e-006
-198.0, -1.467e-006
-199.0, -1.493e-006
-200.0, -1.521e-006
-201.0, -1.549e-006
-202.0, -1.578e-006
-203.0, -1.606e-006
-204.0, -1.634e-006
-205.0, -1.661e-006
-206.0, -1.686e-006
-207.0, -1.712e-006
-208.0, -1.740e-006
-209.0, -1.760e-006
-210.0, -1.780e-006
-211.0, -1.800e-006
-212.0, -1.814e-006
-213.0, -1.834e-006
-214.0, -1.850e-006
-215.0, -1.864e-006
-216.0, -1.887e-006
-217.0, -1.907e-006
-218.0, -1.924e-006
-219.0, -1.944e-006
-220.0, -1.958e-006
-221.0, -1.973e-006
-222.0, -1.987e-006
-223.0, -1.996e-006
-224.0, -2.013e-006
-225.0, -2.025e-006
-226.0, -2.033e-006
-227.0, -2.044e-006
-228.0, -2.056e-006
-229.0, -2.073e-006
-230.0, -2.086e-006
-231.0, -2.097e-006
-232.0, -2.112e-006
-233.0, -2.126e-006
-234.0, -2.135e-006
-235.0, -2.144e-006
-236.0, -2.147e-006
-237.0, -2.157e-006
-238.0, -2.162e-006
-239.0, -2.169e-006
-240.0, -2.176e-006
-241.0, -2.183e-006
-242.0, -2.190e-006
-243.0, -2.197e-006
-244.0, -2.199e-006
-245.0, -2.200e-006
-246.0, -2.200e-006
-247.0, -2.200e-006
-248.0, -2.206e-006
-249.0, -2.206e-006
-250.0, -2.209e-006
-251.0, -2.215e-006
-252.0, -2.216e-006
-253.0, -2.223e-006
-254.0, -2.229e-006
-255.0, -2.231e-006
-256.0, -2.241e-006
-257.0, -2.246e-006
-258.0, -2.247e-006
-259.0, -2.253e-006
-260.0, -2.253e-006
-261.0, -2.258e-006
-262.0, -2.259e-006
-263.0, -2.258e-006
-264.0, -2.264e-006
-265.0, -2.269e-006
-266.0, -2.273e-006
-267.0, -2.279e-006
-268.0, -2.277e-006
-269.0, -2.283e-006
-270.0, -2.284e-006
-271.0, -2.285e-006
-272.0, -2.288e-006
-273.0, -2.291e-006
-274.0, -2.291e-006
-275.0, -2.295e-006
-276.0, -2.294e-006
-277.0, -2.297e-006
-278.0, -2.298e-006
-279.0, -2.298e-006
-280.0, -2.301e-006
-281.0, -2.302e-006
-282.0, -2.303e-006
-283.0, -2.304e-006
-284.0, -2.304e-006
-285.0, -2.304e-006
-286.0, -2.304e-006
-287.0, -2.301e-006
-288.0, -2.305e-006
-289.0, -2.304e-006
-290.0, -2.304e-006
-291.0, -2.304e-006
-292.0, -2.304e-006
-293.0, -2.304e-006
-294.0, -2.304e-006
-295.0, -2.301e-006
-296.0, -2.305e-006
-297.0, -2.305e-006
-298.0, -2.305e-006
-299.0, -2.305e-006
-300.0, -2.305e-006
-301.0, -2.305e-006
-302.0, -2.305e-006
-303.0, -2.301e-006
-304.0, -2.303e-006
-305.0, -2.303e-006
-306.0, -2.302e-006
-307.0, -2.302e-006
-308.0, -2.300e-006
-309.0, -2.300e-006
-310.0, -2.298e-006
-311.0, -2.294e-006
-312.0, -2.295e-006
-313.0, -2.295e-006
-314.0, -2.294e-006
-315.0, -2.294e-006
-316.0, -2.287e-006
-317.0, -2.287e-006
-318.0, -2.284e-006
-319.0, -2.282e-006
-320.0, -2.281e-006
-321.0, -2.276e-006
-322.0, -2.271e-006
-323.0, -2.271e-006
-324.0, -2.266e-006
-325.0, -2.262e-006
-326.0, -2.257e-006
-327.0, -2.251e-006
-328.0, -2.253e-006
-329.0, -2.253e-006
-330.0, -2.252e-006
-331.0, -2.251e-006
-332.0, -2.247e-006
-333.0, -2.246e-006
-334.0, -2.243e-006
-335.0, -2.238e-006
-336.0, -2.237e-006
-337.0, -2.235e-006
-338.0, -2.229e-006
-339.0, -2.227e-006
-340.0, -2.221e-006
-341.0, -2.218e-006
-342.0, -2.213e-006
-343.0, -2.206e-006
-344.0, -2.206e-006
-345.0, -2.206e-006
-346.0, -2.205e-006
-347.0, -2.205e-006
-348.0, -2.204e-006
-349.0, -2.204e-006
-350.0, -2.204e-006
-351.0, -2.200e-006
-352.0, -2.200e-006
-353.0, -2.200e-006
-354.0, -2.200e-006
-355.0, -2.200e-006
-356.0, -2.199e-006
-357.0, -2.198e-006
-358.0, -2.197e-006
-359.0, -2.197e-006
-360.0, -2.196e-006
-361.0, -2.194e-006
-362.0, -2.190e-006
-363.0, -2.189e-006
-364.0, -2.184e-006
-365.0, -2.183e-006
-366.0, -2.178e-006
-367.0, -2.174e-006
-368.0, -2.174e-006
-369.0, -2.172e-006
-370.0, -2.168e-006
-371.0, -2.167e-006
-372.0, -2.161e-006
-373.0, -2.160e-006
-374.0, -2.158e-006
-375.0, -2.152e-006
-376.0, -2.155e-006
-377.0, -2.155e-006
-378.0, -2.155e-006
-379.0, -2.155e-006
-380.0, -2.155e-006
-381.0, -2.155e-006
-382.0, -2.155e-006
-383.0, -2.151e-006
-384.0, -2.151e-006
-385.0, -2.151e-006
-386.0, -2.151e-006
-387.0, -2.150e-006
-388.0, -2.148e-006
-389.0, -2.147e-006
-390.0, -2.145e-006
-391.0, -2.144e-006
-392.0, -2.143e-006
-393.0, -2.142e-006
-394.0, -2.140e-006
-395.0, -2.140e-006
-396.0, -2.134e-006
-397.0, -2.135e-006
-398.0, -2.131e-006
-399.0, -2.128e-006
-400.0, -2.129e-006
-401.0, -2.127e-006
-402.0, -2.122e-006
-403.0, -2.123e-006
-404.0, -2.117e-006
-405.0, -2.117e-006
-406.0, -2.113e-006
-407.0, -2.113e-006
-408.0, -2.117e-006
-409.0, -2.117e-006
-410.0, -2.116e-006
-411.0, -2.116e-006
-412.0, -2.111e-006
-413.0, -2.112e-006
-414.0, -2.104e-006
-415.0, -2.098e-006
-416.0, -2.103e-006
-417.0, -2.102e-006
-418.0, -2.100e-006
-419.0, -2.101e-006
-420.0, -2.096e-006
-421.0, -2.098e-006
-422.0, -2.095e-006
-423.0, -2.088e-006
-424.0, -2.093e-006
-425.0, -2.093e-006
-426.0, -2.091e-006
-427.0, -2.091e-006
-428.0, -2.085e-006
-429.0, -2.087e-006
-430.0, -2.084e-006
-431.0, -2.079e-006
-432.0, -2.084e-006
-433.0, -2.085e-006
-434.0, -2.086e-006
-435.0, -2.089e-006
-436.0, -2.086e-006
-437.0, -2.088e-006
-438.0, -2.085e-006
-439.0, -2.080e-006
-440.0, -2.086e-006
-441.0, -2.086e-006
-442.0, -2.085e-006
-443.0, -2.089e-006
-444.0, -2.086e-006
-445.0, -2.090e-006
-446.0, -2.087e-006
-447.0, -2.083e-006
-448.0, -2.090e-006
-449.0, -2.093e-006
-450.0, -2.091e-006
-451.0, -2.095e-006
-452.0, -2.093e-006
-453.0, -2.097e-006
-454.0, -2.094e-006
-455.0, -2.089e-006
-456.0, -2.096e-006
-457.0, -2.098e-006
-458.0, -2.098e-006
-459.0, -2.100e-006
-460.0, -2.100e-006
-461.0, -2.107e-006
-462.0, -2.107e-006
-463.0, -2.105e-006
-464.0, -2.111e-006
-465.0, -2.116e-006
-466.0, -2.119e-006
-467.0, -2.122e-006
-468.0, -2.119e-006
-469.0, -2.125e-006
-470.0, -2.126e-006
-471.0, -2.125e-006
-472.0, -2.128e-006
-473.0, -2.131e-006
-474.0, -2.134e-006
-475.0, -2.141e-006
-476.0, -2.140e-006
-477.0, -2.143e-006
-478.0, -2.144e-006
-479.0, -2.145e-006
-480.0, -2.147e-006
-481.0, -2.148e-006
-482.0, -2.149e-006
-483.0, -2.151e-006
-484.0, -2.151e-006
-485.0, -2.152e-006
-486.0, -2.152e-006
-487.0, -2.151e-006
-488.0, -2.157e-006
-489.0, -2.157e-006
-490.0, -2.157e-006
-491.0, -2.157e-006
-492.0, -2.157e-006
-493.0, -2.160e-006
-494.0, -2.161e-006
-495.0, -2.161e-006
-496.0, -2.167e-006
-497.0, -2.171e-006
-498.0, -2.176e-006
-499.0, -2.182e-006
-500.0, -2.185e-006
-501.0, -2.191e-006
-502.0, -2.193e-006
-503.0, -2.194e-006
-504.0, -2.198e-006
-505.0, -2.199e-006
-506.0, -2.201e-006
-507.0, -2.201e-006
-508.0, -2.201e-006
-509.0, -2.201e-006
-510.0, -2.201e-006
-511.0, -2.200e-006
-512.0, -2.206e-006
-513.0, -2.206e-006
-514.0, -2.206e-006
-515.0, -2.208e-006
-516.0, -2.209e-006
-517.0, -2.215e-006
-518.0, -2.219e-006
-519.0, -2.220e-006
-520.0, -2.231e-006
-521.0, -2.238e-006
-522.0, -2.243e-006
-523.0, -2.249e-006
-524.0, -2.250e-006
-525.0, -2.257e-006
-526.0, -2.260e-006
-527.0, -2.258e-006
-528.0, -2.264e-006
-529.0, -2.271e-006
-530.0, -2.277e-006
-531.0, -2.283e-006
-532.0, -2.285e-006
-533.0, -2.291e-006
-534.0, -2.295e-006
-535.0, -2.296e-006
-536.0, -2.304e-006
-537.0, -2.306e-006
-538.0, -2.311e-006
-539.0, -2.317e-006
-540.0, -2.324e-006
-541.0, -2.332e-006
-542.0, -2.339e-006
-543.0, -2.343e-006
-544.0, -2.355e-006
-545.0, -2.363e-006
-546.0, -2.372e-006
-547.0, -2.379e-006
-548.0, -2.385e-006
-549.0, -2.391e-006
-550.0, -2.395e-006
-551.0, -2.396e-006
-552.0, -2.402e-006
-553.0, -2.403e-006
-554.0, -2.409e-006
-555.0, -2.416e-006
-556.0, -2.423e-006
-557.0, -2.431e-006
-558.0, -2.395e-006
-559.0, -2.384e-006
-560.0, -2.372e-006
*
Segment = 2
Positive
Number of Data Points = 1770
#
-559.0, -2.167e-006
-558.0, -2.001e-006
-557.0, -1.924e-006
-556.0, -1.862e-006
-555.0, -1.783e-006
-554.0, -1.733e-006
-553.0, -1.685e-006
-552.0, -1.647e-006
-551.0, -1.610e-006
-550.0, -1.571e-006
-549.0, -1.536e-006
-548.0, -1.506e-006
-547.0, -1.476e-006
-546.0, -1.448e-006
-545.0, -1.422e-006
-544.0, -1.396e-006
-543.0, -1.368e-006
-542.0, -1.341e-006
-541.0, -1.313e-006
-540.0, -1.287e-006
-539.0, -1.260e-006
-538.0, -1.233e-006
-537.0, -1.205e-006
-536.0, -1.184e-006
-535.0, -1.162e-006
-534.0, -1.139e-006
-533.0, -1.113e-006
-532.0, -1.091e-006
-531.0, -1.070e-006
-530.0, -1.055e-006
-529.0, -1.035e-006
-528.0, -1.021e-006
-527.0, -1.003e-006
-526.0, -9.835e-007
-525.0, -9.626e-007
-524.0, -9.412e-007
-523.0, -9.160e-007
-522.0, -8.955e-007
-521.0, -8.745e-007
-520.0, -8.593e-007
-519.0, -8.436e-007
-518.0, -8.235e-007
-517.0, -8.030e-007
-516.0, -7.874e-007
-515.0, -7.708e-007
-514.0, -7.538e-007
-513.0, -7.324e-007
-512.0, -7.141e-007
-511.0, -6.993e-007
-510.0, -6.853e-007
-509.0, -6.710e-007
-508.0, -6.592e-007
-507.0, -6.417e-007
-506.0, -6.282e-007
-505.0, -6.169e-007
-504.0, -6.090e-007
-503.0, -5.955e-007
-502.0, -5.777e-007
-501.0, -5.567e-007
-500.0, -5.423e-007
-499.0, -5.245e-007
-498.0, -5.048e-007
-497.0, -4.848e-007
-496.0, -4.704e-007
-495.0, -4.604e-007
-494.0, -4.473e-007
-493.0, -4.325e-007
-492.0, -4.216e-007
-491.0, -4.085e-007
-490.0, -3.945e-007
-489.0, -3.793e-007
-488.0, -3.649e-007
-487.0, -3.514e-007
-486.0, -3.374e-007
-485.0, -3.235e-007
-484.0, -3.126e-007
-483.0, -2.986e-007
-482.0, -2.860e-007
-481.0, -2.729e-007
-480.0, -2.646e-007
-479.0, -2.559e-007
-478.0, -2.428e-007
-477.0, -2.306e-007
-476.0, -2.237e-007
-475.0, -2.145e-007
-474.0, -2.066e-007
-473.0, -1.923e-007
-472.0, -1.805e-007
-471.0, -1.687e-007
-470.0, -1.548e-007
-469.0, -1.404e-007
-468.0, -1.277e-007
-467.0, -1.086e-007
-466.0, -9.591e-008
-465.0, -8.240e-008
-464.0, -7.324e-008
-463.0, -6.627e-008
-462.0, -5.886e-008
-461.0, -4.926e-008
-460.0, -4.534e-008
-459.0, -3.749e-008
-458.0, -3.052e-008
-457.0, -2.354e-008
-456.0, -1.657e-008
-455.0, -1.046e-008
-454.0, +1.308e-009
-453.0, +1.395e-008
-452.0, +2.398e-008
-451.0, +3.749e-008
-450.0, +5.144e-008
-449.0, +6.627e-008
-448.0, +8.065e-008
-447.0, +9.155e-008
-446.0, +1.038e-007
-445.0, +1.147e-007
-444.0, +1.221e-007
-443.0, +1.290e-007
-442.0, +1.351e-007
-441.0, +1.421e-007
-440.0, +1.452e-007
-439.0, +1.487e-007
-438.0, +1.556e-007
-437.0, +1.626e-007
-436.0, +1.696e-007
-435.0, +1.766e-007
-434.0, +1.831e-007
-433.0, +1.905e-007
-432.0, +1.957e-007
-431.0, +2.019e-007
-430.0, +2.149e-007
-429.0, +2.271e-007
-428.0, +2.411e-007
-427.0, +2.550e-007
-426.0, +2.672e-007
-425.0, +2.803e-007
-424.0, +2.895e-007
-423.0, +2.934e-007
-422.0, +3.021e-007
-421.0, +3.087e-007
-420.0, +3.156e-007
-419.0, +3.226e-007
-418.0, +3.287e-007
-417.0, +3.348e-007
-416.0, +3.387e-007
-415.0, +3.414e-007
-414.0, +3.488e-007
-413.0, +3.549e-007
-412.0, +3.619e-007
-411.0, +3.688e-007
-410.0, +3.754e-007
-409.0, +3.823e-007
-408.0, +3.876e-007
-407.0, +3.906e-007
-406.0, +4.007e-007
-405.0, +4.085e-007
-404.0, +4.194e-007
-403.0, +4.303e-007
-402.0, +4.434e-007
-401.0, +4.565e-007
-400.0, +4.674e-007
-399.0, +4.726e-007
-398.0, +4.830e-007
-397.0, +4.874e-007
-396.0, +4.974e-007
-395.0, +5.053e-007
-394.0, +5.123e-007
-393.0, +5.192e-007
-392.0, +5.258e-007
-391.0, +5.284e-007
-390.0, +5.384e-007
-389.0, +5.393e-007
-388.0, +5.436e-007
-387.0, +5.493e-007
-386.0, +5.563e-007
-385.0, +5.633e-007
-384.0, +5.707e-007
-383.0, +5.733e-007
-382.0, +5.864e-007
-381.0, +5.912e-007
-380.0, +5.999e-007
-379.0, +6.082e-007
-378.0, +6.208e-007
-377.0, +6.343e-007
-376.0, +6.483e-007
-375.0, +6.553e-007
-374.0, +6.718e-007
-373.0, +6.792e-007
-372.0, +6.914e-007
-371.0, +6.997e-007
-370.0, +7.067e-007
-369.0, +7.137e-007
-368.0, +7.207e-007
-367.0, +7.233e-007
-366.0, +7.363e-007
-365.0, +7.407e-007
-364.0, +7.477e-007
-363.0, +7.547e-007
-362.0, +7.621e-007
-361.0, +7.708e-007
-360.0, +7.839e-007
-359.0, +7.904e-007
-358.0, +8.052e-007
-357.0, +8.153e-007
-356.0, +8.292e-007
-355.0, +8.427e-007
-354.0, +8.549e-007
-353.0, +8.628e-007
-352.0, +8.750e-007
-351.0, +8.837e-007
-350.0, +8.946e-007
-349.0, +9.016e-007
-348.0, +9.086e-007
-347.0, +9.155e-007
-346.0, +9.229e-007
-345.0, +9.295e-007
-344.0, +9.369e-007
-343.0, +9.439e-007
-342.0, +9.517e-007
-341.0, +9.587e-007
-340.0, +9.665e-007
-339.0, +9.748e-007
-338.0, +9.831e-007
-337.0, +9.923e-007
-336.0, +1.005e-006
-335.0, +1.018e-006
-334.0, +1.033e-006
-333.0, +1.046e-006
-332.0, +1.061e-006
-331.0, +1.074e-006
-330.0, +1.086e-006
-329.0, +1.094e-006
-328.0, +1.101e-006
-327.0, +1.106e-006
-326.0, +1.115e-006
-325.0, +1.120e-006
-324.0, +1.124e-006
-323.0, +1.127e-006
-322.0, +1.134e-006
-321.0, +1.141e-006
-320.0, +1.149e-006
-319.0, +1.155e-006
-318.0, +1.169e-006
-317.0, +1.180e-006
-316.0, +1.192e-006
-315.0, +1.200e-006
-314.0, +1.210e-006
-313.0, +1.221e-006
-312.0, +1.234e-006
-311.0, +1.240e-006
-310.0, +1.250e-006
-309.0, +1.257e-006
-308.0, +1.265e-006
-307.0, +1.273e-006
-306.0, +1.282e-006
-305.0, +1.289e-006
-304.0, +1.296e-006
-303.0, +1.301e-006
-302.0, +1.311e-006
-301.0, +1.317e-006
-300.0, +1.324e-006
-299.0, +1.331e-006
-298.0, +1.338e-006
-297.0, +1.345e-006
-296.0, +1.352e-006
-295.0, +1.356e-006
-294.0, +1.369e-006
-293.0, +1.379e-006
-292.0, +1.388e-006
-291.0, +1.399e-006
-290.0, +1.412e-006
-289.0, +1.425e-006
-288.0, +1.439e-006
-287.0, +1.446e-006
-286.0, +1.460e-006
-285.0, +1.473e-006
-284.0, +1.483e-006
-283.0, +1.491e-006
-282.0, +1.498e-006
-281.0, +1.505e-006
-280.0, +1.512e-006
-279.0, +1.520e-006
-278.0, +1.527e-006
-277.0, +1.534e-006
-276.0, +1.541e-006
-275.0, +1.549e-006
-274.0, +1.559e-006
-273.0, +1.575e-006
-272.0, +1.589e-006
-271.0, +1.603e-006
-270.0, +1.620e-006
-269.0, +1.639e-006
-268.0, +1.658e-006
-267.0, +1.676e-006
-266.0, +1.686e-006
-265.0, +1.695e-006
-264.0, +1.708e-006
-263.0, +1.718e-006
-262.0, +1.728e-006
-261.0, +1.738e-006
-260.0, +1.752e-006
-259.0, +1.773e-006
-258.0, +1.792e-006
-257.0, +1.812e-006
-256.0, +1.833e-006
-255.0, +1.853e-006
-254.0, +1.873e-006
-253.0, +1.892e-006
-252.0, +1.906e-006
-251.0, +1.927e-006
-250.0, +1.943e-006
-249.0, +1.964e-006
-248.0, +1.985e-006
-247.0, +2.011e-006
-246.0, +2.033e-006
-245.0, +2.055e-006
-244.0, +2.075e-006
-243.0, +2.096e-006
-242.0, +2.116e-006
-241.0, +2.144e-006
-240.0, +2.165e-006
-239.0, +2.193e-006
-238.0, +2.221e-006
-237.0, +2.250e-006
-236.0, +2.284e-006
-235.0, +2.313e-006
-234.0, +2.341e-006
-233.0, +2.372e-006
-232.0, +2.400e-006
-231.0, +2.429e-006
-230.0, +2.458e-006
-229.0, +2.483e-006
-228.0, +2.517e-006
-227.0, +2.549e-006
-226.0, +2.580e-006
-225.0, +2.612e-006
-224.0, +2.647e-006
-223.0, +2.682e-006
-222.0, +2.721e-006
-221.0, +2.756e-006
-220.0, +2.787e-006
-219.0, +2.822e-006
-218.0, +2.858e-006
-217.0, +2.897e-006
-216.0, +2.938e-006
-215.0, +2.974e-006
-214.0, +3.011e-006
-213.0, +3.053e-006
-212.0, +3.094e-006
-211.0, +3.138e-006
-210.0, +3.173e-006
-209.0, +3.209e-006
-208.0, +3.249e-006
-207.0, +3.292e-006
-206.0, +3.335e-006
-205.0, +3.377e-006
-204.0, +3.416e-006
-203.0, +3.465e-006
-202.0, +3.512e-006
-201.0, +3.554e-006
-200.0, +3.593e-006
-199.0, +3.636e-006
-198.0, +3.682e-006
-197.0, +3.727e-006
-196.0, +3.768e-006
-195.0, +3.811e-006
-194.0, +3.860e-006
-193.0, +3.908e-006
-192.0, +3.949e-006
-191.0, +3.987e-006
-190.0, +4.034e-006
-189.0, +4.080e-006
-188.0, +4.122e-006
-187.0, +4.165e-006
-186.0, +4.207e-006
-185.0, +4.254e-006
-184.0, +4.303e-006
-183.0, +4.341e-006
-182.0, +4.381e-006
-181.0, +4.425e-006
-180.0, +4.466e-006
-179.0, +4.508e-006
-178.0, +4.546e-006
-177.0, +4.583e-006
-176.0, +4.625e-006
-175.0, +4.667e-006
-174.0, +4.707e-006
-173.0, +4.748e-006
-172.0, +4.783e-006
-171.0, +4.823e-006
-170.0, +4.863e-006
-169.0, +4.903e-006
-168.0, +4.936e-006
-167.0, +4.971e-006
-166.0, +5.008e-006
-165.0, +5.050e-006
-164.0, +5.084e-006
-163.0, +5.119e-006
-162.0, +5.149e-006
-161.0, +5.183e-006
-160.0, +5.213e-006
-159.0, +5.245e-006
-158.0, +5.276e-006
-157.0, +5.310e-006
-156.0, +5.338e-006
-155.0, +5.370e-006
-154.0, +5.403e-006
-153.0, +5.436e-006
-152.0, +5.463e-006
-151.0, +5.488e-006
-150.0, +5.516e-006
-149.0, +5.544e-006
-148.0, +5.566e-006
-147.0, +5.589e-006
-146.0, +5.610e-006
-145.0, +5.628e-006
-144.0, +5.648e-006
-143.0, +5.668e-006
-142.0, +5.690e-006
-141.0, +5.716e-006
-140.0, +5.736e-006
-139.0, +5.757e-006
-138.0, +5.777e-006
-137.0, +5.797e-006
-136.0, +5.811e-006
-135.0, +5.828e-006
-134.0, +5.845e-006
-133.0, +5.859e-006
-132.0, +5.874e-006
-131.0, +5.893e-006
-130.0, +5.909e-006
-129.0, +5.923e-006
-128.0, +5.935e-006
-127.0, +5.947e-006
-126.0, +5.961e-006
-125.0, +5.974e-006
-124.0, +5.982e-006
-123.0, +5.989e-006
-122.0, +5.997e-006
-121.0, +6.007e-006
-120.0, +6.014e-006
-119.0, +6.021e-006
-118.0, +6.028e-006
-117.0, +6.035e-006
-116.0, +6.042e-006
-115.0, +6.050e-006
-114.0, +6.053e-006
-113.0, +6.062e-006
-112.0, +6.069e-006
-111.0, +6.077e-006
-110.0, +6.089e-006
-109.0, +6.101e-006
-108.0, +6.112e-006
-107.0, +6.125e-006
-106.0, +6.132e-006
-105.0, +6.139e-006
-104.0, +6.145e-006
-103.0, +6.148e-006
-102.0, +6.151e-006
-101.0, +6.152e-006
-100.0, +6.155e-006
-99.0, +6.160e-006
-98.0, +6.163e-006
-97.0, +6.169e-006
-96.0, +6.175e-006
-95.0, +6.180e-006
-94.0, +6.187e-006
-93.0, +6.191e-006
-92.0, +6.193e-006
-91.0, +6.197e-006
-90.0, +6.198e-006
-89.0, +6.199e-006
-88.0, +6.199e-006
-87.0, +6.198e-006
-86.0, +6.198e-006
-85.0, +6.198e-006
-84.0, +6.198e-006
-83.0, +6.198e-006
-82.0, +6.198e-006
-81.0, +6.199e-006
-80.0, +6.199e-006
-79.0, +6.202e-006
-78.0, +6.205e-006
-77.0, +6.207e-006
-76.0, +6.211e-006
-75.0, +6.218e-006
-74.0, +6.221e-006
-73.0, +6.228e-006
-72.0, +6.232e-006
-71.0, +6.236e-006
-70.0, +6.240e-006
-69.0, +6.243e-006
-68.0, +6.244e-006
-67.0, +6.247e-006
-66.0, +6.247e-006
-65.0, +6.247e-006
-64.0, +6.247e-006
-63.0, +6.247e-006
-62.0, +6.248e-006
-61.0, +6.249e-006
-60.0, +6.249e-006
-59.0, +6.250e-006
-58.0, +6.250e-006
-57.0, +6.253e-006
-56.0, +6.254e-006
-55.0, +6.257e-006
-54.0, +6.264e-006
-53.0, +6.271e-006
-52.0, +6.274e-006
-51.0, +6.286e-006
-50.0, +6.294e-006
-49.0, +6.307e-006
-48.0, +6.317e-006
-47.0, +6.323e-006
-46.0, +6.331e-006
-45.0, +6.340e-006
-44.0, +6.343e-006
-43.0, +6.347e-006
-42.0, +6.348e-006
-41.0, +6.351e-006
-40.0, +6.354e-006
-39.0, +6.359e-006
-38.0, +6.366e-006
-37.0, +6.372e-006
-36.0, +6.377e-006
-35.0, +6.383e-006
-34.0, +6.387e-006
-33.0, +6.391e-006
-32.0, +6.392e-006
-31.0, +6.392e-006
-30.0, +6.394e-006
-29.0, +6.395e-006
-28.0, +6.395e-006
-27.0, +6.396e-006
-26.0, +6.398e-006
-25.0, +6.403e-006
-24.0, +6.407e-006
-23.0, +6.413e-006
-22.0, +6.420e-006
-21.0, +6.427e-006
-20.0, +6.432e-006
-19.0, +6.438e-006
-18.0, +6.440e-006
-17.0, +6.442e-006
-16.0, +6.442e-006
-15.0, +6.443e-006
-14.0, +6.449e-006
-13.0, +6.454e-006
-12.0, +6.461e-006
-11.0, +6.469e-006
-10.0, +6.478e-006
-9.0, +6.492e-006
-8.0, +6.505e-006
-7.0, +6.513e-006
-6.0, +6.524e-006
-5.0, +6.531e-006
-4.0, +6.537e-006
-3.0, +6.543e-006
-2.0, +6.550e-006
-1.0, +6.557e-006
0.0, +6.564e-006
1.0, +6.570e-006
2.0, +6.577e-006
3.0, +6.584e-006
4.0, +6.590e-006
5.0, +6.591e-006
6.0, +6.593e-006
7.0, +6.598e-006
8.0, +6.604e-006
9.0, +6.611e-006
10.0, +6.618e-006
11.0, +6.624e-006
12.0, +6.631e-006
13.0, +6.636e-006
14.0, +6.638e-006
15.0, +6.643e-006
16.0, +6.647e-006
17.0, +6.653e-006
18.0, +6.665e-006
19.0, +6.673e-006
20.0, +6.686e-006
21.0, +6.700e-006
22.0, +6.710e-006
23.0, +6.720e-006
24.0, +6.727e-006
25.0, +6.730e-006
26.0, +6.743e-006
27.0, +6.749e-006
28.0, +6.756e-006
29.0, +6.763e-006
30.0, +6.770e-006
31.0, +6.777e-006
32.0, +6.782e-006
33.0, +6.782e-006
34.0, +6.789e-006
35.0, +6.794e-006
36.0, +6.801e-006
37.0, +6.808e-006
38.0, +6.815e-006
39.0, +6.822e-006
40.0, +6.829e-006
41.0, +6.832e-006
42.0, +6.841e-006
43.0, +6.848e-006
44.0, +6.855e-006
45.0, +6.867e-006
46.0, +6.879e-006
47.0, +6.892e-006
48.0, +6.905e-006
49.0, +6.912e-006
50.0, +6.926e-006
51.0, +6.937e-006
52.0, +6.944e-006
53.0, +6.953e-006
54.0, +6.959e-006
55.0, +6.966e-006
56.0, +6.973e-006
57.0, +6.975e-006
58.0, +6.983e-006
59.0, +6.990e-006
60.0, +6.998e-006
61.0, +7.005e-006
62.0, +7.013e-006
63.0, +7.024e-006
64.0, +7.035e-006
65.0, +7.043e-006
66.0, +7.053e-006
67.0, +7.061e-006
68.0, +7.073e-006
69.0, +7.086e-006
70.0, +7.096e-006
71.0, +7.105e-006
72.0, +7.113e-006
73.0, +7.122e-006
74.0, +7.135e-006
75.0, +7.144e-006
76.0, +7.150e-006
77.0, +7.157e-006
78.0, +7.164e-006
79.0, +7.170e-006
80.0, +7.175e-006
81.0, +7.179e-006
82.0, +7.186e-006
83.0, +7.194e-006
84.0, +7.201e-006
85.0, +7.208e-006
86.0, +7.215e-006
87.0, +7.223e-006
88.0, +7.232e-006
89.0, +7.241e-006
90.0, +7.255e-006
91.0, +7.269e-006
92.0, +7.282e-006
93.0, +7.297e-006
94.0, +7.310e-006
95.0, +7.322e-006
96.0, +7.333e-006
97.0, +7.340e-006
98.0, +7.347e-006
99.0, +7.354e-006
100.0, +7.361e-006
101.0, +7.367e-006
102.0, +7.371e-006
103.0, +7.376e-006
104.0, +7.383e-006
105.0, +7.391e-006
106.0, +7.401e-006
107.0, +7.410e-006
108.0, +7.423e-006
109.0, +7.437e-006
110.0, +7.446e-006
111.0, +7.454e-006
112.0, +7.464e-006
113.0, +7.474e-006
114.0, +7.486e-006
115.0, +7.494e-006
116.0, +7.501e-006
117.0, +7.511e-006
118.0, +7.520e-006
119.0, +7.530e-006
120.0, +7.538e-006
121.0, +7.545e-006
122.0, +7.552e-006
123.0, +7.559e-006
124.0, +7.564e-006
125.0, +7.571e-006
126.0, +7.576e-006
127.0, +7.583e-006
128.0, +7.590e-006
129.0, +7.597e-006
130.0, +7.606e-006
131.0, +7.614e-006
132.0, +7.621e-006
133.0, +7.632e-006
134.0, +7.640e-006
135.0, +7.653e-006
136.0, +7.666e-006
137.0, +7.676e-006
138.0, +7.690e-006
139.0, +7.703e-006
140.0, +7.711e-006
141.0, +7.723e-006
142.0, +7.731e-006
143.0, +7.738e-006
144.0, +7.745e-006
145.0, +7.750e-006
146.0, +7.756e-006
147.0, +7.762e-006
148.0, +7.765e-006
149.0, +7.772e-006
150.0, +7.779e-006
151.0, +7.786e-006
152.0, +7.793e-006
153.0, +7.799e-006
154.0, +7.808e-006
155.0, +7.817e-006
156.0, +7.823e-006
157.0, +7.836e-006
158.0, +7.849e-006
159.0, +7.863e-006
160.0, +7.876e-006
161.0, +7.887e-006
162.0, +7.902e-006
163.0, +7.915e-006
164.0, +7.925e-006
165.0, +7.932e-006
166.0, +7.939e-006
167.0, +7.946e-006
168.0, +7.953e-006
169.0, +7.958e-006
170.0, +7.966e-006
171.0, +7.973e-006
172.0, +7.979e-006
173.0, +7.986e-006
174.0, +7.994e-006
175.0, +8.001e-006
176.0, +8.006e-006
177.0, +8.013e-006
178.0, +8.024e-006
179.0, +8.034e-006
180.0, +8.047e-006
181.0, +8.061e-006
182.0, +8.074e-006
183.0, +8.090e-006
184.0, +8.100e-006
185.0, +8.109e-006
186.0, +8.119e-006
187.0, +8.127e-006
188.0, +8.134e-006
189.0, +8.141e-006
190.0, +8.145e-006
191.0, +8.151e-006
192.0, +8.157e-006
193.0, +8.164e-006
194.0, +8.171e-006
195.0, +8.178e-006
196.0, +8.186e-006
197.0, +8.196e-006
198.0, +8.207e-006
199.0, +8.217e-006
200.0, +8.224e-006
201.0, +8.233e-006
202.0, +8.247e-006
203.0, +8.260e-006
204.0, +8.271e-006
205.0, +8.280e-006
206.0, +8.287e-006
207.0, +8.296e-006
208.0, +8.306e-006
209.0, +8.312e-006
210.0, +8.319e-006
211.0, +8.326e-006
212.0, +8.332e-006
213.0, +8.339e-006
214.0, +8.344e-006
215.0, +8.346e-006
216.0, +8.347e-006
217.0, +8.350e-006
218.0, +8.357e-006
219.0, +8.364e-006
220.0, +8.370e-006
221.0, +8.377e-006
222.0, +8.383e-006
223.0, +8.391e-006
224.0, +8.397e-006
225.0, +8.399e-006
226.0, +8.407e-006
227.0, +8.412e-006
228.0, +8.421e-006
229.0, +8.429e-006
230.0, +8.436e-006
231.0, +8.448e-006
232.0, +8.458e-006
233.0, +8.464e-006
234.0, +8.474e-006
235.0, +8.480e-006
236.0, +8.485e-006
237.0, +8.492e-006
238.0, +8.494e-006
239.0, +8.498e-006
240.0, +8.503e-006
241.0, +8.508e-006
242.0, +8.515e-006
243.0, +8.522e-006
244.0, +8.528e-006
245.0, +8.534e-006
246.0, +8.539e-006
247.0, +8.542e-006
248.0, +8.542e-006
249.0, +8.542e-006
250.0, +8.542e-006
251.0, +8.542e-006
252.0, +8.542e-006
253.0, +8.542e-006
254.0, +8.542e-006
255.0, +8.543e-006
256.0, +8.543e-006
257.0, +8.544e-006
258.0, +8.549e-006
259.0, +8.551e-006
260.0, +8.553e-006
261.0, +8.557e-006
262.0, +8.560e-006
263.0, +8.562e-006
264.0, +8.566e-006
265.0, +8.565e-006
266.0, +8.573e-006
267.0, +8.573e-006
268.0, +8.574e-006
269.0, +8.575e-006
270.0, +8.574e-006
271.0, +8.571e-006
272.0, +8.570e-006
273.0, +8.563e-006
274.0, +8.568e-006
275.0, +8.565e-006
276.0, +8.565e-006
277.0, +8.564e-006
278.0, +8.565e-006
279.0, +8.562e-006
280.0, +8.560e-006
281.0, +8.553e-006
282.0, +8.554e-006
283.0, +8.551e-006
284.0, +8.550e-006
285.0, +8.548e-006
286.0, +8.547e-006
287.0, +8.546e-006
288.0, +8.546e-006
289.0, +8.543e-006
290.0, +8.542e-006
291.0, +8.542e-006
292.0, +8.542e-006
293.0, +8.542e-006
294.0, +8.541e-006
295.0, +8.539e-006
296.0, +8.536e-006
297.0, +8.531e-006
298.0, +8.527e-006
299.0, +8.521e-006
300.0, +8.514e-006
301.0, +8.508e-006
302.0, +8.502e-006
303.0, +8.497e-006
304.0, +8.491e-006
305.0, +8.483e-006
306.0, +8.477e-006
307.0, +8.470e-006
308.0, +8.459e-006
309.0, +8.447e-006
310.0, +8.436e-006
311.0, +8.426e-006
312.0, +8.418e-006
313.0, +8.408e-006
314.0, +8.402e-006
315.0, +8.398e-006
316.0, +8.392e-006
317.0, +8.385e-006
318.0, +8.378e-006
319.0, +8.371e-006
320.0, +8.364e-006
321.0, +8.357e-006
322.0, +8.350e-006
323.0, +8.348e-006
324.0, +8.346e-006
325.0, +8.341e-006
326.0, +8.336e-006
327.0, +8.330e-006
328.0, +8.323e-006
329.0, +8.316e-006
330.0, +8.309e-006
331.0, +8.303e-006
332.0, +8.298e-006
333.0, +8.290e-006
334.0, +8.283e-006
335.0, +8.276e-006
336.0, +8.269e-006
337.0, +8.260e-006
338.0, +8.253e-006
339.0, +8.242e-006
340.0, +8.235e-006
341.0, +8.227e-006
342.0, +8.220e-006
343.0, +8.214e-006
344.0, +8.208e-006
345.0, +8.197e-006
346.0, +8.196e-006
347.0, +8.190e-006
348.0, +8.184e-006
349.0, +8.177e-006
350.0, +8.170e-006
351.0, +8.163e-006
352.0, +8.160e-006
353.0, +8.153e-006
354.0, +8.153e-006
355.0, +8.152e-006
356.0, +8.152e-006
357.0, +8.151e-006
358.0, +8.150e-006
359.0, +8.150e-006
360.0, +8.149e-006
361.0, +8.146e-006
362.0, +8.144e-006
363.0, +8.139e-006
364.0, +8.135e-006
365.0, +8.129e-006
366.0, +8.123e-006
367.0, +8.117e-006
368.0, +8.113e-006
369.0, +8.108e-006
370.0, +8.107e-006
371.0, +8.105e-006
372.0, +8.105e-006
373.0, +8.104e-006
374.0, +8.103e-006
375.0, +8.103e-006
376.0, +8.103e-006
377.0, +8.102e-006
378.0, +8.102e-006
379.0, +8.100e-006
380.0, +8.100e-006
381.0, +8.099e-006
382.0, +8.098e-006
383.0, +8.097e-006
384.0, +8.096e-006
385.0, +8.095e-006
386.0, +8.098e-006
387.0, +8.095e-006
388.0, +8.095e-006
389.0, +8.095e-006
390.0, +8.095e-006
391.0, +8.094e-006
392.0, +8.093e-006
393.0, +8.091e-006
394.0, +8.093e-006
395.0, +8.091e-006
396.0, +8.090e-006
397.0, +8.088e-006
398.0, +8.089e-006
399.0, +8.090e-006
400.0, +8.091e-006
401.0, +8.090e-006
402.0, +8.093e-006
403.0, +8.092e-006
404.0, +8.095e-006
405.0, +8.092e-006
406.0, +8.092e-006
407.0, +8.094e-006
408.0, +8.095e-006
409.0, +8.095e-006
410.0, +8.099e-006
411.0, +8.100e-006
412.0, +8.102e-006
413.0, +8.104e-006
414.0, +8.103e-006
415.0, +8.103e-006
416.0, +8.103e-006
417.0, +8.102e-006
418.0, +8.104e-006
419.0, +8.104e-006
420.0, +8.104e-006
421.0, +8.104e-006
422.0, +8.104e-006
423.0, +8.104e-006
424.0, +8.104e-006
425.0, +8.102e-006
426.0, +8.106e-006
427.0, +8.106e-006
428.0, +8.107e-006
429.0, +8.107e-006
430.0, +8.108e-006
431.0, +8.109e-006
432.0, +8.110e-006
433.0, +8.107e-006
434.0, +8.112e-006
435.0, +8.112e-006
436.0, +8.115e-006
437.0, +8.117e-006
438.0, +8.117e-006
439.0, +8.121e-006
440.0, +8.125e-006
441.0, +8.123e-006
442.0, +8.129e-006
443.0, +8.133e-006
444.0, +8.136e-006
445.0, +8.141e-006
446.0, +8.143e-006
447.0, +8.145e-006
448.0, +8.149e-006
449.0, +8.149e-006
450.0, +8.150e-006
451.0, +8.150e-006
452.0, +8.150e-006
453.0, +8.150e-006
454.0, +8.151e-006
455.0, +8.151e-006
456.0, +8.151e-006
457.0, +8.150e-006
458.0, +8.151e-006
459.0, +8.151e-006
460.0, +8.151e-006
461.0, +8.151e-006
462.0, +8.152e-006
463.0, +8.152e-006
464.0, +8.152e-006
465.0, +8.153e-006
466.0, +8.158e-006
467.0, +8.158e-006
468.0, +8.160e-006
469.0, +8.162e-006
470.0, +8.165e-006
471.0, +8.168e-006
472.0, +8.173e-006
473.0, +8.172e-006
474.0, +8.179e-006
475.0, +8.184e-006
476.0, +8.188e-006
477.0, +8.192e-006
478.0, +8.196e-006
479.0, +8.197e-006
480.0, +8.200e-006
481.0, +8.200e-006
482.0, +8.201e-006
483.0, +8.202e-006
484.0, +8.203e-006
485.0, +8.204e-006
486.0, +8.205e-006
487.0, +8.207e-006
488.0, +8.212e-006
489.0, +8.212e-006
490.0, +8.220e-006
491.0, +8.224e-006
492.0, +8.228e-006
493.0, +8.234e-006
494.0, +8.240e-006
495.0, +8.242e-006
496.0, +8.248e-006
497.0, +8.248e-006
498.0, +8.257e-006
499.0, +8.260e-006
500.0, +8.267e-006
501.0, +8.268e-006
502.0, +8.273e-006
503.0, +8.279e-006
504.0, +8.285e-006
505.0, +8.284e-006
506.0, +8.289e-006
507.0, +8.290e-006
508.0, +8.296e-006
509.0, +8.297e-006
510.0, +8.299e-006
511.0, +8.299e-006
512.0, +8.301e-006
513.0, +8.301e-006
514.0, +8.307e-006
515.0, +8.309e-006
516.0, +8.314e-006
517.0, +8.317e-006
518.0, +8.323e-006
519.0, +8.327e-006
520.0, +8.333e-006
521.0, +8.334e-006
522.0, +8.339e-006
523.0, +8.340e-006
524.0, +8.344e-006
525.0, +8.345e-006
526.0, +8.346e-006
527.0, +8.347e-006
528.0, +8.347e-006
529.0, +8.347e-006
530.0, +8.352e-006
531.0, +8.353e-006
532.0, +8.358e-006
533.0, +8.360e-006
534.0, +8.364e-006
535.0, +8.371e-006
536.0, +8.378e-006
537.0, +8.379e-006
538.0, +8.388e-006
539.0, +8.389e-006
540.0, +8.395e-006
541.0, +8.397e-006
542.0, +8.397e-006
543.0, +8.399e-006
544.0, +8.404e-006
545.0, +8.405e-006
546.0, +8.415e-006
547.0, +8.423e-006
548.0, +8.432e-006
549.0, +8.441e-006
550.0, +8.451e-006
551.0, +8.461e-006
552.0, +8.471e-006
553.0, +8.475e-006
554.0, +8.486e-006
555.0, +8.491e-006
556.0, +8.502e-006
557.0, +8.508e-006
558.0, +8.515e-006
559.0, +8.522e-006
560.0, +8.529e-006
561.0, +8.531e-006
562.0, +8.538e-006
563.0, +8.539e-006
564.0, +8.544e-006
565.0, +8.545e-006
566.0, +8.549e-006
567.0, +8.556e-006
568.0, +8.568e-006
569.0, +8.579e-006
570.0, +8.593e-006
571.0, +8.605e-006
572.0, +8.618e-006
573.0, +8.628e-006
574.0, +8.637e-006
575.0, +8.640e-006
576.0, +8.649e-006
577.0, +8.656e-006
578.0, +8.665e-006
579.0, +8.673e-006
580.0, +8.686e-006
581.0, +8.697e-006
582.0, +8.709e-006
583.0, +8.717e-006
584.0, +8.725e-006
585.0, +8.730e-006
586.0, +8.743e-006
587.0, +8.749e-006
588.0, +8.756e-006
589.0, +8.763e-006
590.0, +8.770e-006
591.0, +8.779e-006
592.0, +8.795e-006
593.0, +8.804e-006
594.0, +8.821e-006
595.0, +8.835e-006
596.0, +8.851e-006
597.0, +8.871e-006
598.0, +8.889e-006
599.0, +8.902e-006
600.0, +8.914e-006
601.0, +8.922e-006
602.0, +8.938e-006
603.0, +8.951e-006
604.0, +8.965e-006
605.0, +8.979e-006
606.0, +8.996e-006
607.0, +9.015e-006
608.0, +9.033e-006
609.0, +9.047e-006
610.0, +9.068e-006
611.0, +9.082e-006
612.0, +9.097e-006
613.0, +9.112e-006
614.0, +9.127e-006
615.0, +9.141e-006
616.0, +9.159e-006
617.0, +9.172e-006
618.0, +9.193e-006
619.0, +9.214e-006
620.0, +9.233e-006
621.0, +9.253e-006
622.0, +9.274e-006
623.0, +9.289e-006
624.0, +9.309e-006
625.0, +9.327e-006
626.0, +9.348e-006
627.0, +9.368e-006
628.0, +9.387e-006
629.0, +9.408e-006
630.0, +9.430e-006
631.0, +9.452e-006
632.0, +9.469e-006
633.0, +9.483e-006
634.0, +9.504e-006
635.0, +9.520e-006
636.0, +9.534e-006
637.0, +9.549e-006
638.0, +9.568e-006
639.0, +9.589e-006
640.0, +9.610e-006
641.0, +9.631e-006
642.0, +9.653e-006
643.0, +9.675e-006
644.0, +9.699e-006
645.0, +9.714e-006
646.0, +9.731e-006
647.0, +9.751e-006
648.0, +9.771e-006
649.0, +9.791e-006
650.0, +9.818e-006
651.0, +9.841e-006
652.0, +9.862e-006
653.0, +9.880e-006
654.0, +9.900e-006
655.0, +9.915e-006
656.0, +9.930e-006
657.0, +9.942e-006
658.0, +9.963e-006
659.0, +9.984e-006
660.0, +1.001e-005
661.0, +1.003e-005
662.0, +1.005e-005
663.0, +1.007e-005
664.0, +1.009e-005
665.0, +1.010e-005
666.0, +1.012e-005
667.0, +1.014e-005
668.0, +1.015e-005
669.0, +1.017e-005
670.0, +1.019e-005
671.0, +1.021e-005
672.0, +1.023e-005
673.0, +1.025e-005
674.0, +1.026e-005
675.0, +1.028e-005
676.0, +1.029e-005
677.0, +1.031e-005
678.0, +1.032e-005
679.0, +1.033e-005
680.0, +1.035e-005
681.0, +1.036e-005
682.0, +1.039e-005
683.0, +1.041e-005
684.0, +1.043e-005
685.0, +1.045e-005
686.0, +1.047e-005
687.0, +1.048e-005
688.0, +1.050e-005
689.0, +1.051e-005
690.0, +1.053e-005
691.0, +1.054e-005
692.0, +1.056e-005
693.0, +1.058e-005
694.0, +1.060e-005
695.0, +1.062e-005
696.0, +1.064e-005
697.0, +1.066e-005
698.0, +1.068e-005
699.0, +1.069e-005
700.0, +1.071e-005
701.0, +1.072e-005
702.0, +1.074e-005
703.0, +1.076e-005
704.0, +1.078e-005
705.0, +1.080e-005
706.0, +1.082e-005
707.0, +1.085e-005
708.0, +1.087e-005
709.0, +1.089e-005
710.0, +1.091e-005
711.0, +1.093e-005
712.0, +1.095e-005
713.0, +1.098e-005
714.0, +1.101e-005
715.0, +1.103e-005
716.0, +1.105e-005
717.0, +1.107e-005
718.0, +1.109e-005
719.0, +1.111e-005
720.0, +1.114e-005
721.0, +1.116e-005
722.0, +1.119e-005
723.0, +1.121e-005
724.0, +1.124e-005
725.0, +1.127e-005
726.0, +1.130e-005
727.0, +1.133e-005
728.0, +1.135e-005
729.0, +1.138e-005
730.0, +1.141e-005
731.0, +1.144e-005
732.0, +1.147e-005
733.0, +1.150e-005
734.0, +1.153e-005
735.0, +1.156e-005
736.0, +1.159e-005
737.0, +1.163e-005
738.0, +1.166e-005
739.0, +1.170e-005
740.0, +1.174e-005
741.0, +1.177e-005
742.0, +1.180e-005
743.0, +1.183e-005
744.0, +1.187e-005
745.0, +1.190e-005
746.0, +1.194e-005
747.0, +1.197e-005
748.0, +1.201e-005
749.0, +1.206e-005
750.0, +1.210e-005
751.0, +1.214e-005
752.0, +1.218e-005
753.0, +1.222e-005
754.0, +1.226e-005
755.0, +1.230e-005
756.0, +1.234e-005
757.0, +1.238e-005
758.0, +1.243e-005
759.0, +1.247e-005
760.0, +1.252e-005
761.0, +1.256e-005
762.0, +1.261e-005
763.0, +1.266e-005
764.0, +1.270e-005
765.0, +1.275e-005
766.0, +1.280e-005
767.0, +1.285e-005
768.0, +1.290e-005
769.0, +1.295e-005
770.0, +1.300e-005
771.0, +1.305e-005
772.0, +1.311e-005
773.0, +1.316e-005
774.0, +1.322e-005
775.0, +1.327e-005
776.0, +1.333e-005
777.0, +1.338e-005
778.0, +1.344e-005
779.0, +1.350e-005
780.0, +1.356e-005
781.0, +1.362e-005
782.0, +1.368e-005
783.0, +1.375e-005
784.0, +1.382e-005
785.0, +1.388e-005
786.0, +1.395e-005
787.0, +1.401e-005
788.0, +1.407e-005
789.0, +1.414e-005
790.0, +1.421e-005
791.0, +1.428e-005
792.0, +1.436e-005
793.0, +1.442e-005
794.0, +1.450e-005
795.0, +1.458e-005
796.0, +1.465e-005
797.0, +1.474e-005
798.0, +1.481e-005
799.0, +1.489e-005
800.0, +1.497e-005
801.0, +1.506e-005
802.0, +1.514e-005
803.0, +1.523e-005
804.0, +1.531e-005
805.0, +1.540e-005
806.0, +1.549e-005
807.0, +1.558e-005
808.0, +1.568e-005
809.0, +1.577e-005
810.0, +1.586e-005
811.0, +1.596e-005
812.0, +1.606e-005
813.0, +1.616e-005
814.0, +1.626e-005
815.0, +1.637e-005
816.0, +1.647e-005
817.0, +1.659e-005
818.0, +1.670e-005
819.0, +1.682e-005
820.0, +1.693e-005
821.0, +1.705e-005
822.0, +1.717e-005
823.0, +1.730e-005
824.0, +1.741e-005
825.0, +1.753e-005
826.0, +1.766e-005
827.0, +1.778e-005
828.0, +1.792e-005
829.0, +1.805e-005
830.0, +1.818e-005
831.0, +1.832e-005
832.0, +1.845e-005
833.0, +1.859e-005
834.0, +1.874e-005
835.0, +1.888e-005
836.0, +1.903e-005
837.0, +1.918e-005
838.0, +1.932e-005
839.0, +1.947e-005
840.0, +1.961e-005
841.0, +1.977e-005
842.0, +1.993e-005
843.0, +2.009e-005
844.0, +2.024e-005
845.0, +2.041e-005
846.0, +2.057e-005
847.0, +2.073e-005
848.0, +2.090e-005
849.0, +2.106e-005
850.0, +2.123e-005
851.0, +2.140e-005
852.0, +2.157e-005
853.0, +2.174e-005
854.0, +2.191e-005
855.0, +2.208e-005
856.0, +2.225e-005
857.0, +2.243e-005
858.0, +2.260e-005
859.0, +2.278e-005
860.0, +2.295e-005
861.0, +2.313e-005
862.0, +2.330e-005
863.0, +2.347e-005
864.0, +2.364e-005
865.0, +2.382e-005
866.0, +2.400e-005
867.0, +2.417e-005
868.0, +2.434e-005
869.0, +2.451e-005
870.0, +2.468e-005
871.0, +2.485e-005
872.0, +2.502e-005
873.0, +2.518e-005
874.0, +2.534e-005
875.0, +2.550e-005
876.0, +2.566e-005
877.0, +2.583e-005
878.0, +2.599e-005
879.0, +2.615e-005
880.0, +2.630e-005
881.0, +2.645e-005
882.0, +2.660e-005
883.0, +2.676e-005
884.0, +2.690e-005
885.0, +2.705e-005
886.0, +2.718e-005
887.0, +2.732e-005
888.0, +2.746e-005
889.0, +2.760e-005
890.0, +2.773e-005
891.0, +2.786e-005
892.0, +2.798e-005
893.0, +2.811e-005
894.0, +2.822e-005
895.0, +2.834e-005
896.0, +2.845e-005
897.0, +2.856e-005
898.0, +2.867e-005
899.0, +2.878e-005
900.0, +2.888e-005
901.0, +2.898e-005
902.0, +2.907e-005
903.0, +2.917e-005
904.0, +2.925e-005
905.0, +2.934e-005
906.0, +2.943e-005
907.0, +2.950e-005
908.0, +2.959e-005
909.0, +2.966e-005
910.0, +2.973e-005
911.0, +2.981e-005
912.0, +2.987e-005
913.0, +2.994e-005
914.0, +3.000e-005
915.0, +3.006e-005
916.0, +3.011e-005
917.0, +3.017e-005
918.0, +3.022e-005
919.0, +3.028e-005
920.0, +3.033e-005
921.0, +3.037e-005
922.0, +3.042e-005
923.0, +3.047e-005
924.0, +3.051e-005
925.0, +3.055e-005
926.0, +3.059e-005
927.0, +3.062e-005
928.0, +3.065e-005
929.0, +3.069e-005
930.0, +3.072e-005
931.0, +3.074e-005
932.0, +3.077e-005
933.0, +3.080e-005
934.0, +3.083e-005
935.0, +3.085e-005
936.0, +3.087e-005
937.0, +3.089e-005
938.0, +3.092e-005
939.0, +3.094e-005
940.0, +3.096e-005
941.0, +3.097e-005
942.0, +3.099e-005
943.0, +3.100e-005
944.0, +3.102e-005
945.0, +3.103e-005
946.0, +3.104e-005
947.0, +3.106e-005
948.0, +3.107e-005
949.0, +3.109e-005
950.0, +3.110e-005
951.0, +3.112e-005
952.0, +3.114e-005
953.0, +3.116e-005
954.0, +3.117e-005
955.0, +3.118e-005
956.0, +3.119e-005
957.0, +3.120e-005
958.0, +3.121e-005
959.0, +3.122e-005
960.0, +3.123e-005
961.0, +3.124e-005
962.0, +3.125e-005
963.0, +3.127e-005
964.0, +3.129e-005
965.0, +3.131e-005
966.0, +3.133e-005
967.0, +3.135e-005
968.0, +3.137e-005
969.0, +3.139e-005
970.0, +3.140e-005
971.0, +3.142e-005
972.0, +3.143e-005
973.0, +3.145e-005
974.0, +3.148e-005
975.0, +3.150e-005
976.0, +3.153e-005
977.0, +3.155e-005
978.0, +3.158e-005
979.0, +3.161e-005
980.0, +3.164e-005
981.0, +3.167e-005
982.0, +3.170e-005
983.0, +3.174e-005
984.0, +3.176e-005
985.0, +3.180e-005
986.0, +3.184e-005
987.0, +3.187e-005
988.0, +3.191e-005
989.0, +3.195e-005
990.0, +3.199e-005
991.0, +3.204e-005
992.0, +3.208e-005
993.0, +3.211e-005
994.0, +3.216e-005
995.0, +3.221e-005
996.0, +3.225e-005
997.0, +3.230e-005
998.0, +3.235e-005
999.0, +3.241e-005
1000.0, +3.246e-005
1001.0, +3.252e-005
1002.0, +3.257e-005
1003.0, +3.263e-005
1004.0, +3.268e-005
1005.0, +3.273e-005
1006.0, +3.279e-005
1007.0, +3.285e-005
1008.0, +3.290e-005
1009.0, +3.296e-005
1010.0, +3.303e-005
1011.0, +3.310e-005
1012.0, +3.316e-005
1013.0, +3.322e-005
1014.0, +3.329e-005
1015.0, +3.336e-005
1016.0, +3.343e-005
1017.0, +3.350e-005
1018.0, +3.357e-005
1019.0, +3.364e-005
1020.0, +3.372e-005
1021.0, +3.379e-005
1022.0, +3.386e-005
1023.0, +3.393e-005
1024.0, +3.400e-005
1025.0, +3.408e-005
1026.0, +3.416e-005
1027.0, +3.423e-005
1028.0, +3.431e-005
1029.0, +3.438e-005
1030.0, +3.446e-005
1031.0, +3.454e-005
1032.0, +3.461e-005
1033.0, +3.468e-005
1034.0, +3.475e-005
1035.0, +3.483e-005
1036.0, +3.492e-005
1037.0, +3.500e-005
1038.0, +3.507e-005
1039.0, +3.515e-005
1040.0, +3.524e-005
1041.0, +3.532e-005
1042.0, +3.540e-005
1043.0, +3.548e-005
1044.0, +3.556e-005
1045.0, +3.564e-005
1046.0, +3.572e-005
1047.0, +3.581e-005
1048.0, +3.589e-005
1049.0, +3.597e-005
1050.0, +3.605e-005
1051.0, +3.614e-005
1052.0, +3.622e-005
1053.0, +3.631e-005
1054.0, +3.639e-005
1055.0, +3.648e-005
1056.0, +3.657e-005
1057.0, +3.666e-005
1058.0, +3.674e-005
1059.0, +3.682e-005
1060.0, +3.691e-005
1061.0, +3.700e-005
1062.0, +3.708e-005
1063.0, +3.716e-005
1064.0, +3.725e-005
1065.0, +3.734e-005
1066.0, +3.743e-005
1067.0, +3.752e-005
1068.0, +3.761e-005
1069.0, +3.771e-005
1070.0, +3.779e-005
1071.0, +3.789e-005
1072.0, +3.797e-005
1073.0, +3.807e-005
1074.0, +3.816e-005
1075.0, +3.826e-005
1076.0, +3.835e-005
1077.0, +3.846e-005
1078.0, +3.855e-005
1079.0, +3.865e-005
1080.0, +3.874e-005
1081.0, +3.885e-005
1082.0, +3.894e-005
1083.0, +3.904e-005
1084.0, +3.914e-005
1085.0, +3.924e-005
1086.0, +3.934e-005
1087.0, +3.944e-005
1088.0, +3.954e-005
1089.0, +3.965e-005
1090.0, +3.975e-005
1091.0, +3.986e-005
1092.0, +3.996e-005
1093.0, +4.007e-005
1094.0, +4.017e-005
1095.0, +4.027e-005
1096.0, +4.038e-005
1097.0, +4.049e-005
1098.0, +4.059e-005
1099.0, +4.070e-005
1100.0, +4.081e-005
1101.0, +4.092e-005
1102.0, +4.103e-005
1103.0, +4.114e-005
1104.0, +4.124e-005
1105.0, +4.135e-005
1106.0, +4.147e-005
1107.0, +4.158e-005
1108.0, +4.169e-005
1109.0, +4.180e-005
1110.0, +4.191e-005
1111.0, +4.203e-005
1112.0, +4.214e-005
1113.0, +4.225e-005
1114.0, +4.236e-005
1115.0, +4.247e-005
1116.0, +4.259e-005
1117.0, +4.270e-005
1118.0, +4.281e-005
1119.0, +4.293e-005
1120.0, +4.305e-005
1121.0, +4.316e-005
1122.0, +4.328e-005
1123.0, +4.339e-005
1124.0, +4.350e-005
1125.0, +4.362e-005
1126.0, +4.373e-005
1127.0, +4.384e-005
1128.0, +4.395e-005
1129.0, +4.407e-005
1130.0, +4.419e-005
1131.0, +4.430e-005
1132.0, +4.441e-005
1133.0, +4.452e-005
1134.0, +4.463e-005
1135.0, +4.475e-005
1136.0, +4.486e-005
1137.0, +4.497e-005
1138.0, +4.509e-005
1139.0, +4.520e-005
1140.0, +4.531e-005
1141.0, +4.543e-005
1142.0, +4.554e-005
1143.0, +4.565e-005
1144.0, +4.577e-005
1145.0, +4.588e-005
1146.0, +4.600e-005
1147.0, +4.611e-005
1148.0, +4.622e-005
1149.0, +4.634e-005
1150.0, +4.645e-005
1151.0, +4.657e-005
1152.0, +4.668e-005
1153.0, +4.680e-005
1154.0, +4.691e-005
1155.0, +4.703e-005
1156.0, +4.714e-005
1157.0, +4.725e-005
1158.0, +4.737e-005
1159.0, +4.748e-005
1160.0, +4.759e-005
1161.0, +4.771e-005
1162.0, +4.783e-005
1163.0, +4.795e-005
1164.0, +4.807e-005
1165.0, +4.819e-005
1166.0, +4.830e-005
1167.0, +4.842e-005
1168.0, +4.854e-005
1169.0, +4.866e-005
1170.0, +4.878e-005
1171.0, +4.890e-005
1172.0, +4.902e-005
1173.0, +4.915e-005
1174.0, +4.928e-005
1175.0, +4.940e-005
1176.0, +4.953e-005
1177.0, +4.965e-005
1178.0, +4.977e-005
1179.0, +4.990e-005
1180.0, +5.002e-005
1181.0, +5.015e-005
1182.0, +5.028e-005
1183.0, +5.041e-005
1184.0, +5.054e-005
1185.0, +5.068e-005
1186.0, +5.081e-005
1187.0, +5.095e-005
1188.0, +5.109e-005
1189.0, +5.123e-005
1190.0, +5.137e-005
1191.0, +5.151e-005
1192.0, +5.164e-005
1193.0, +5.179e-005
1194.0, +5.193e-005
1195.0, +5.207e-005
1196.0, +5.222e-005
1197.0, +5.237e-005
1198.0, +5.252e-005
1199.0, +5.268e-005
1200.0, +5.282e-005
1201.0, +5.298e-005
1202.0, +5.314e-005
1203.0, +5.329e-005
1204.0, +5.345e-005
1205.0, +5.362e-005
1206.0, +5.378e-005
1207.0, +5.394e-005
1208.0, +5.411e-005
1209.0, +5.426e-005
1210.0, +5.444e-005
*
Segment = 3
Negative
Number of Data Points = 1770
#
1209.0, +5.372e-005
1208.0, +5.327e-005
1207.0, +5.288e-005
1206.0, +5.252e-005
1205.0, +5.214e-005
1204.0, +5.179e-005
1203.0, +5.145e-005
1202.0, +5.112e-005
1201.0, +5.081e-005
1200.0, +5.050e-005
1199.0, +5.019e-005
1198.0, +4.989e-005
1197.0, +4.960e-005
1196.0, +4.930e-005
1195.0, +4.902e-005
1194.0, +4.873e-005
1193.0, +4.846e-005
1192.0, +4.818e-005
1191.0, +4.790e-005
1190.0, +4.763e-005
1189.0, +4.737e-005
1188.0, +4.711e-005
1187.0, +4.686e-005
1186.0, +4.661e-005
1185.0, +4.636e-005
1184.0, +4.611e-005
1183.0, +4.587e-005
1182.0, +4.562e-005
1181.0, +4.538e-005
1180.0, +4.514e-005
1179.0, +4.491e-005
1178.0, +4.467e-005
1177.0, +4.445e-005
1176.0, +4.422e-005
1175.0, +4.399e-005
1174.0, +4.377e-005
1173.0, +4.355e-005
1172.0, +4.333e-005
1171.0, +4.312e-005
1170.0, +4.291e-005
1169.0, +4.270e-005
1168.0, +4.249e-005
1167.0, +4.228e-005
1166.0, +4.208e-005
1165.0, +4.186e-005
1164.0, +4.166e-005
1163.0, +4.145e-005
1162.0, +4.125e-005
1161.0, +4.106e-005
1160.0, +4.086e-005
1159.0, +4.066e-005
1158.0, +4.047e-005
1157.0, +4.028e-005
1156.0, +4.009e-005
1155.0, +3.990e-005
1154.0, +3.971e-005
1153.0, +3.953e-005
1152.0, +3.934e-005
1151.0, +3.916e-005
1150.0, +3.898e-005
1149.0, +3.879e-005
1148.0, +3.860e-005
1147.0, +3.842e-005
1146.0, +3.823e-005
1145.0, +3.805e-005
1144.0, +3.787e-005
1143.0, +3.769e-005
1142.0, +3.751e-005
1141.0, +3.734e-005
1140.0, +3.716e-005
1139.0, +3.699e-005
1138.0, +3.681e-005
1137.0, +3.664e-005
1136.0, +3.646e-005
1135.0, +3.628e-005
1134.0, +3.610e-005
1133.0, +3.593e-005
1132.0, +3.575e-005
1131.0, +3.558e-005
1130.0, +3.541e-005
1129.0, +3.524e-005
1128.0, +3.507e-005
1127.0, +3.490e-005
1126.0, +3.472e-005
1125.0, +3.455e-005
1124.0, +3.438e-005
1123.0, +3.421e-005
1122.0, +3.404e-005
1121.0, +3.387e-005
1120.0, +3.370e-005
1119.0, +3.353e-005
1118.0, +3.335e-005
1117.0, +3.318e-005
1116.0, +3.301e-005
1115.0, +3.284e-005
1114.0, +3.268e-005
1113.0, +3.251e-005
1112.0, +3.234e-005
1111.0, +3.217e-005
1110.0, +3.201e-005
1109.0, +3.184e-005
1108.0, +3.167e-005
1107.0, +3.151e-005
1106.0, +3.134e-005
1105.0, +3.118e-005
1104.0, +3.102e-005
1103.0, +3.085e-005
1102.0, +3.069e-005
1101.0, +3.052e-005
1100.0, +3.036e-005
1099.0, +3.020e-005
1098.0, +3.004e-005
1097.0, +2.988e-005
1096.0, +2.971e-005
1095.0, +2.955e-005
1094.0, +2.939e-005
1093.0, +2.922e-005
1092.0, +2.907e-005
1091.0, +2.891e-005
1090.0, +2.875e-005
1089.0, +2.860e-005
1088.0, +2.844e-005
1087.0, +2.828e-005
1086.0, +2.813e-005
1085.0, +2.797e-005
1084.0, +2.782e-005
1083.0, +2.767e-005
1082.0, +2.752e-005
1081.0, +2.737e-005
1080.0, +2.722e-005
1079.0, +2.706e-005
1078.0, +2.692e-005
1077.0, +2.677e-005
1076.0, +2.661e-005
1075.0, +2.646e-005
1074.0, +2.632e-005
1073.0, +2.618e-005
1072.0, +2.604e-005
1071.0, +2.589e-005
1070.0, +2.575e-005
1069.0, +2.561e-005
1068.0, +2.547e-005
1067.0, +2.533e-005
1066.0, +2.519e-005
1065.0, +2.506e-005
1064.0, +2.492e-005
1063.0, +2.478e-005
1062.0, +2.465e-005
1061.0, +2.452e-005
1060.0, +2.438e-005
1059.0, +2.425e-005
1058.0, +2.411e-005
1057.0, +2.398e-005
1056.0, +2.385e-005
1055.0, +2.372e-005
1054.0, +2.359e-005
1053.0, +2.346e-005
1052.0, +2.334e-005
1051.0, +2.321e-005
1050.0, +2.309e-005
1049.0, +2.297e-005
1048.0, +2.284e-005
1047.0, +2.272e-005
1046.0, +2.259e-005
1045.0, +2.246e-005
1044.0, +2.234e-005
1043.0, +2.222e-005
1042.0, +2.210e-005
1041.0, +2.198e-005
1040.0, +2.186e-005
1039.0, +2.174e-005
1038.0, +2.163e-005
1037.0, +2.151e-005
1036.0, +2.139e-005
1035.0, +2.127e-005
1034.0, +2.116e-005
1033.0, +2.104e-005
1032.0, +2.092e-005
1031.0, +2.081e-005
1030.0, +2.069e-005
1029.0, +2.058e-005
1028.0, +2.047e-005
1027.0, +2.035e-005
1026.0, +2.024e-005
1025.0, +2.013e-005
1024.0, +2.002e-005
1023.0, +1.991e-005
1022.0, +1.980e-005
1021.0, +1.969e-005
1020.0, +1.958e-005
1019.0, +1.947e-005
1018.0, +1.936e-005
1017.0, +1.925e-005
1016.0, +1.914e-005
1015.0, +1.903e-005
1014.0, +1.892e-005
1013.0, +1.881e-005
1012.0, +1.871e-005
1011.0, +1.860e-005
1010.0, +1.850e-005
1009.0, +1.840e-005
1008.0, +1.829e-005
1007.0, +1.819e-005
1006.0, +1.809e-005
1005.0, +1.798e-005
1004.0, +1.788e-005
1003.0, +1.778e-005
1002.0, +1.768e-005
1001.0, +1.758e-005
1000.0, +1.747e-005
999.0, +1.738e-005
998.0, +1.728e-005
997.0, +1.718e-005
996.0, +1.708e-005
995.0, +1.698e-005
994.0, +1.689e-005
993.0, +1.680e-005
992.0, +1.670e-005
991.0, +1.660e-005
990.0, +1.650e-005
989.0, +1.641e-005
988.0, +1.632e-005
987.0, +1.623e-005
986.0, +1.614e-005
985.0, +1.605e-005
984.0, +1.596e-005
983.0, +1.587e-005
982.0, +1.578e-005
981.0, +1.569e-005
980.0, +1.561e-005
979.0, +1.552e-005
978.0, +1.544e-005
977.0, +1.536e-005
976.0, +1.527e-005
975.0, +1.519e-005
974.0, +1.511e-005
973.0, +1.502e-005
972.0, +1.494e-005
971.0, +1.486e-005
970.0, +1.478e-005
969.0, +1.470e-005
968.0, +1.462e-005
967.0, +1.453e-005
966.0, +1.445e-005
965.0, +1.437e-005
964.0, +1.429e-005
963.0, +1.422e-005
962.0, +1.414e-005
961.0, +1.407e-005
960.0, +1.399e-005
959.0, +1.392e-005
958.0, +1.384e-005
957.0, +1.377e-005
956.0, +1.369e-005
955.0, +1.362e-005
954.0, +1.354e-005
953.0, +1.347e-005
952.0, +1.339e-005
951.0, +1.332e-005
950.0, +1.324e-005
949.0, +1.317e-005
948.0, +1.310e-005
947.0, +1.302e-005
946.0, +1.295e-005
945.0, +1.287e-005
944.0, +1.280e-005
943.0, +1.273e-005
942.0, +1.265e-005
941.0, +1.258e-005
940.0, +1.251e-005
939.0, +1.245e-005
938.0, +1.238e-005
937.0, +1.231e-005
936.0, +1.224e-005
935.0, +1.216e-005
934.0, +1.209e-005
933.0, +1.202e-005
932.0, +1.195e-005
931.0, +1.187e-005
930.0, +1.180e-005
929.0, +1.173e-005
928.0, +1.166e-005
927.0, +1.159e-005
926.0, +1.151e-005
925.0, +1.143e-005
924.0, +1.136e-005
923.0, +1.128e-005
922.0, +1.122e-005
921.0, +1.114e-005
920.0, +1.107e-005
919.0, +1.099e-005
918.0, +1.091e-005
917.0, +1.084e-005
916.0, +1.077e-005
915.0, +1.069e-005
914.0, +1.062e-005
913.0, +1.054e-005
912.0, +1.047e-005
911.0, +1.039e-005
910.0, +1.031e-005
909.0, +1.024e-005
908.0, +1.016e-005
907.0, +1.009e-005
906.0, +1.001e-005
905.0, +9.937e-006
904.0, +9.854e-006
903.0, +9.772e-006
902.0, +9.695e-006
901.0, +9.621e-006
900.0, +9.544e-006
899.0, +9.468e-006
898.0, +9.390e-006
897.0, +9.319e-006
896.0, +9.241e-006
895.0, +9.163e-006
894.0, +9.086e-006
893.0, +9.003e-006
892.0, +8.928e-006
891.0, +8.852e-006
890.0, +8.774e-006
889.0, +8.698e-006
888.0, +8.615e-006
887.0, +8.533e-006
886.0, +8.456e-006
885.0, +8.376e-006
884.0, +8.295e-006
883.0, +8.211e-006
882.0, +8.133e-006
881.0, +8.056e-006
880.0, +7.974e-006
879.0, +7.895e-006
878.0, +7.814e-006
877.0, +7.736e-006
876.0, +7.660e-006
875.0, +7.582e-006
874.0, +7.506e-006
873.0, +7.427e-006
872.0, +7.347e-006
871.0, +7.268e-006
870.0, +7.192e-006
869.0, +7.113e-006
868.0, +7.033e-006
867.0, +6.957e-006
866.0, +6.881e-006
865.0, +6.808e-006
864.0, +6.728e-006
863.0, +6.648e-006
862.0, +6.577e-006
861.0, +6.498e-006
860.0, +6.421e-006
859.0, +6.351e-006
858.0, +6.276e-006
857.0, +6.209e-006
856.0, +6.138e-006
855.0, +6.063e-006
854.0, +6.000e-006
853.0, +5.932e-006
852.0, +5.862e-006
851.0, +5.797e-006
850.0, +5.731e-006
849.0, +5.663e-006
848.0, +5.594e-006
847.0, +5.526e-006
846.0, +5.460e-006
845.0, +5.395e-006
844.0, +5.331e-006
843.0, +5.263e-006
842.0, +5.205e-006
841.0, +5.146e-006
840.0, +5.079e-006
839.0, +5.017e-006
838.0, +4.959e-006
837.0, +4.894e-006
836.0, +4.839e-006
835.0, +4.783e-006
834.0, +4.725e-006
833.0, +4.672e-006
832.0, +4.616e-006
831.0, +4.559e-006
830.0, +4.508e-006
829.0, +4.452e-006
828.0, +4.397e-006
827.0, +4.344e-006
826.0, +4.296e-006
825.0, +4.246e-006
824.0, +4.196e-006
823.0, +4.148e-006
822.0, +4.095e-006
821.0, +4.043e-006
820.0, +3.994e-006
819.0, +3.945e-006
818.0, +3.902e-006
817.0, +3.854e-006
816.0, +3.806e-006
815.0, +3.768e-006
814.0, +3.730e-006
813.0, +3.689e-006
812.0, +3.647e-006
811.0, +3.601e-006
810.0, +3.566e-006
809.0, +3.530e-006
808.0, +3.485e-006
807.0, +3.443e-006
806.0, +3.407e-006
805.0, +3.372e-006
804.0, +3.343e-006
803.0, +3.308e-006
802.0, +3.272e-006
801.0, +3.243e-006
800.0, +3.210e-006
799.0, +3.175e-006
798.0, +3.146e-006
797.0, +3.111e-006
796.0, +3.080e-006
795.0, +3.045e-006
794.0, +3.016e-006
793.0, +2.986e-006
792.0, +2.954e-006
791.0, +2.921e-006
790.0, +2.892e-006
789.0, +2.861e-006
788.0, +2.840e-006
787.0, +2.812e-006
786.0, +2.785e-006
785.0, +2.761e-006
784.0, +2.734e-006
783.0, +2.706e-006
782.0, +2.684e-006
781.0, +2.651e-006
780.0, +2.624e-006
779.0, +2.598e-006
778.0, +2.571e-006
777.0, +2.549e-006
776.0, +2.523e-006
775.0, +2.495e-006
774.0, +2.479e-006
773.0, +2.459e-006
772.0, +2.442e-006
771.0, +2.421e-006
770.0, +2.400e-006
769.0, +2.377e-006
768.0, +2.355e-006
767.0, +2.333e-006
766.0, +2.312e-006
765.0, +2.291e-006
764.0, +2.274e-006
763.0, +2.247e-006
762.0, +2.226e-006
761.0, +2.206e-006
760.0, +2.180e-006
759.0, +2.158e-006
758.0, +2.138e-006
757.0, +2.115e-006
756.0, +2.106e-006
755.0, +2.092e-006
754.0, +2.077e-006
753.0, +2.064e-006
752.0, +2.045e-006
751.0, +2.024e-006
750.0, +2.007e-006
749.0, +1.984e-006
748.0, +1.964e-006
747.0, +1.944e-006
746.0, +1.928e-006
745.0, +1.914e-006
744.0, +1.897e-006
743.0, +1.883e-006
742.0, +1.871e-006
741.0, +1.852e-006
740.0, +1.832e-006
739.0, +1.811e-006
738.0, +1.796e-006
737.0, +1.779e-006
736.0, +1.759e-006
735.0, +1.740e-006
734.0, +1.730e-006
733.0, +1.722e-006
732.0, +1.714e-006
731.0, +1.700e-006
730.0, +1.692e-006
729.0, +1.682e-006
728.0, +1.663e-006
727.0, +1.642e-006
726.0, +1.622e-006
725.0, +1.601e-006
724.0, +1.587e-006
723.0, +1.568e-006
722.0, +1.550e-006
721.0, +1.542e-006
720.0, +1.532e-006
719.0, +1.525e-006
718.0, +1.517e-006
717.0, +1.505e-006
716.0, +1.498e-006
715.0, +1.490e-006
714.0, +1.483e-006
713.0, +1.472e-006
712.0, +1.452e-006
711.0, +1.434e-006
710.0, +1.418e-006
709.0, +1.402e-006
708.0, +1.389e-006
707.0, +1.371e-006
706.0, +1.358e-006
705.0, +1.351e-006
704.0, +1.340e-006
703.0, +1.333e-006
702.0, +1.326e-006
701.0, +1.316e-006
700.0, +1.313e-006
699.0, +1.303e-006
698.0, +1.296e-006
697.0, +1.289e-006
696.0, +1.276e-006
695.0, +1.262e-006
694.0, +1.251e-006
693.0, +1.235e-006
692.0, +1.228e-006
691.0, +1.215e-006
690.0, +1.203e-006
689.0, +1.194e-006
688.0, +1.181e-006
687.0, +1.167e-006
686.0, +1.156e-006
685.0, +1.142e-006
684.0, +1.135e-006
683.0, +1.127e-006
682.0, +1.121e-006
681.0, +1.117e-006
680.0, +1.110e-006
679.0, +1.102e-006
678.0, +1.095e-006
677.0, +1.086e-006
676.0, +1.079e-006
675.0, +1.064e-006
674.0, +1.054e-006
673.0, +1.042e-006
672.0, +1.028e-006
671.0, +1.014e-006
670.0, +1.002e-006
669.0, +9.883e-007
668.0, +9.831e-007
667.0, +9.718e-007
666.0, +9.679e-007
665.0, +9.609e-007
664.0, +9.539e-007
663.0, +9.469e-007
662.0, +9.399e-007
661.0, +9.330e-007
660.0, +9.299e-007
659.0, +9.229e-007
658.0, +9.203e-007
657.0, +9.138e-007
656.0, +9.059e-007
655.0, +8.990e-007
654.0, +8.920e-007
653.0, +8.833e-007
652.0, +8.780e-007
651.0, +8.663e-007
650.0, +8.593e-007
649.0, +8.514e-007
648.0, +8.388e-007
647.0, +8.257e-007
646.0, +8.144e-007
645.0, +8.009e-007
644.0, +7.939e-007
643.0, +7.826e-007
642.0, +7.769e-007
641.0, +7.708e-007
640.0, +7.638e-007
639.0, +7.560e-007
638.0, +7.490e-007
637.0, +7.420e-007
636.0, +7.390e-007
635.0, +7.316e-007
634.0, +7.294e-007
633.0, +7.259e-007
632.0, +7.202e-007
631.0, +7.141e-007
630.0, +7.080e-007
629.0, +7.010e-007
628.0, +6.949e-007
627.0, +6.875e-007
626.0, +6.823e-007
625.0, +6.784e-007
624.0, +6.666e-007
623.0, +6.583e-007
622.0, +6.518e-007
621.0, +6.409e-007
620.0, +6.326e-007
619.0, +6.195e-007
618.0, +6.082e-007
617.0, +6.051e-007
616.0, +5.942e-007
615.0, +5.868e-007
614.0, +5.838e-007
613.0, +5.764e-007
612.0, +5.759e-007
611.0, +5.689e-007
610.0, +5.628e-007
609.0, +5.602e-007
608.0, +5.537e-007
607.0, +5.467e-007
606.0, +5.419e-007
605.0, +5.349e-007
604.0, +5.345e-007
603.0, +5.323e-007
602.0, +5.323e-007
601.0, +5.262e-007
600.0, +5.197e-007
599.0, +5.131e-007
598.0, +5.066e-007
597.0, +5.001e-007
596.0, +4.944e-007
595.0, +4.865e-007
594.0, +4.852e-007
593.0, +4.804e-007
592.0, +4.682e-007
591.0, +4.617e-007
590.0, +4.552e-007
589.0, +4.447e-007
588.0, +4.373e-007
587.0, +4.233e-007
586.0, +4.155e-007
585.0, +4.133e-007
584.0, +4.028e-007
583.0, +3.954e-007
582.0, +3.919e-007
581.0, +3.854e-007
580.0, +3.854e-007
579.0, +3.802e-007
578.0, +3.776e-007
577.0, +3.741e-007
576.0, +3.671e-007
575.0, +3.601e-007
574.0, +3.544e-007
573.0, +3.475e-007
572.0, +3.440e-007
571.0, +3.392e-007
570.0, +3.383e-007
569.0, +3.379e-007
568.0, +3.322e-007
567.0, +3.283e-007
566.0, +3.257e-007
565.0, +3.196e-007
564.0, +3.165e-007
563.0, +3.100e-007
562.0, +3.034e-007
561.0, +3.021e-007
560.0, +2.921e-007
559.0, +2.873e-007
558.0, +2.864e-007
557.0, +2.786e-007
556.0, +2.755e-007
555.0, +2.668e-007
554.0, +2.585e-007
553.0, +2.524e-007
552.0, +2.398e-007
551.0, +2.267e-007
550.0, +2.176e-007
549.0, +2.067e-007
548.0, +2.019e-007
547.0, +1.962e-007
546.0, +1.949e-007
545.0, +1.940e-007
544.0, +1.892e-007
543.0, +1.888e-007
542.0, +1.888e-007
541.0, +1.853e-007
540.0, +1.849e-007
539.0, +1.788e-007
538.0, +1.744e-007
537.0, +1.713e-007
536.0, +1.644e-007
535.0, +1.574e-007
534.0, +1.535e-007
533.0, +1.469e-007
532.0, +1.461e-007
531.0, +1.434e-007
530.0, +1.434e-007
529.0, +1.430e-007
528.0, +1.378e-007
527.0, +1.369e-007
526.0, +1.347e-007
525.0, +1.291e-007
524.0, +1.277e-007
523.0, +1.212e-007
522.0, +1.151e-007
521.0, +1.134e-007
520.0, +1.016e-007
519.0, +9.679e-008
518.0, +9.549e-008
517.0, +8.982e-008
516.0, +8.938e-008
515.0, +8.284e-008
514.0, +7.935e-008
513.0, +7.587e-008
512.0, +6.366e-008
511.0, +5.276e-008
510.0, +4.361e-008
509.0, +2.965e-008
508.0, +2.181e-008
507.0, +1.134e-008
506.0, +6.548e-009
505.0, +4.804e-009
504.0, +1.317e-009
503.0, -3.479e-009
502.0, -3.479e-009
501.0, -3.479e-009
500.0, -3.479e-009
499.0, -3.915e-009
498.0, -3.915e-009
497.0, -3.915e-009
496.0, -1.002e-008
495.0, -1.394e-008
494.0, -1.917e-008
493.0, -2.528e-008
492.0, -3.094e-008
491.0, -3.792e-008
490.0, -4.446e-008
489.0, -4.533e-008
488.0, -4.882e-008
487.0, -5.056e-008
486.0, -5.144e-008
485.0, -5.231e-008
484.0, -5.231e-008
483.0, -5.274e-008
482.0, -5.274e-008
481.0, -5.274e-008
480.0, -5.841e-008
479.0, -5.885e-008
478.0, -5.972e-008
477.0, -6.321e-008
476.0, -6.495e-008
475.0, -7.193e-008
474.0, -7.803e-008
473.0, -7.934e-008
472.0, -8.980e-008
471.0, -9.590e-008
470.0, -9.939e-008
469.0, -1.064e-007
468.0, -1.064e-007
467.0, -1.116e-007
466.0, -1.168e-007
465.0, -1.194e-007
464.0, -1.308e-007
463.0, -1.378e-007
462.0, -1.426e-007
461.0, -1.508e-007
460.0, -1.530e-007
459.0, -1.582e-007
458.0, -1.596e-007
457.0, -1.613e-007
456.0, -1.687e-007
455.0, -1.757e-007
454.0, -1.809e-007
453.0, -1.879e-007
452.0, -1.914e-007
451.0, -1.975e-007
450.0, -1.984e-007
449.0, -1.979e-007
448.0, -2.032e-007
447.0, -2.040e-007
446.0, -2.040e-007
445.0, -2.084e-007
444.0, -2.110e-007
443.0, -2.171e-007
442.0, -2.228e-007
441.0, -2.241e-007
440.0, -2.306e-007
439.0, -2.376e-007
438.0, -2.402e-007
437.0, -2.446e-007
436.0, -2.454e-007
435.0, -2.467e-007
434.0, -2.472e-007
433.0, -2.472e-007
432.0, -2.515e-007
431.0, -2.515e-007
430.0, -2.520e-007
429.0, -2.542e-007
428.0, -2.550e-007
427.0, -2.590e-007
426.0, -2.629e-007
425.0, -2.646e-007
424.0, -2.729e-007
423.0, -2.790e-007
422.0, -2.834e-007
421.0, -2.895e-007
420.0, -2.925e-007
419.0, -2.956e-007
418.0, -2.969e-007
417.0, -2.973e-007
416.0, -3.030e-007
415.0, -3.082e-007
414.0, -3.091e-007
413.0, -3.148e-007
412.0, -3.217e-007
411.0, -3.283e-007
410.0, -3.335e-007
409.0, -3.352e-007
408.0, -3.405e-007
407.0, -3.466e-007
406.0, -3.479e-007
405.0, -3.492e-007
404.0, -3.492e-007
403.0, -3.536e-007
402.0, -3.549e-007
401.0, -3.549e-007
400.0, -3.653e-007
399.0, -3.723e-007
398.0, -3.771e-007
397.0, -3.841e-007
396.0, -3.867e-007
395.0, -3.976e-007
394.0, -4.028e-007
393.0, -4.050e-007
392.0, -4.115e-007
391.0, -4.185e-007
390.0, -4.255e-007
389.0, -4.325e-007
388.0, -4.338e-007
387.0, -4.394e-007
386.0, -4.408e-007
385.0, -4.412e-007
384.0, -4.442e-007
383.0, -4.442e-007
382.0, -4.442e-007
381.0, -4.447e-007
380.0, -4.451e-007
379.0, -4.473e-007
378.0, -4.473e-007
377.0, -4.455e-007
376.0, -4.512e-007
375.0, -4.564e-007
374.0, -4.621e-007
373.0, -4.673e-007
372.0, -4.708e-007
371.0, -4.778e-007
370.0, -4.843e-007
369.0, -4.857e-007
368.0, -4.926e-007
367.0, -4.948e-007
366.0, -4.970e-007
365.0, -5.022e-007
364.0, -5.044e-007
363.0, -5.118e-007
362.0, -5.162e-007
361.0, -5.175e-007
360.0, -5.288e-007
359.0, -5.371e-007
358.0, -5.428e-007
357.0, -5.524e-007
356.0, -5.545e-007
355.0, -5.637e-007
354.0, -5.702e-007
353.0, -5.715e-007
352.0, -5.781e-007
351.0, -5.824e-007
350.0, -5.846e-007
349.0, -5.890e-007
348.0, -5.894e-007
347.0, -5.916e-007
346.0, -5.920e-007
345.0, -5.946e-007
344.0, -6.003e-007
343.0, -6.038e-007
342.0, -6.090e-007
341.0, -6.147e-007
340.0, -6.191e-007
339.0, -6.260e-007
338.0, -6.282e-007
337.0, -6.295e-007
336.0, -6.334e-007
335.0, -6.352e-007
334.0, -6.365e-007
333.0, -6.378e-007
332.0, -6.378e-007
331.0, -6.382e-007
330.0, -6.387e-007
329.0, -6.396e-007
328.0, -6.448e-007
327.0, -6.448e-007
326.0, -6.461e-007
325.0, -6.513e-007
324.0, -6.535e-007
323.0, -6.596e-007
322.0, -6.640e-007
321.0, -6.653e-007
320.0, -6.766e-007
319.0, -6.814e-007
318.0, -6.831e-007
317.0, -6.893e-007
316.0, -6.897e-007
315.0, -6.962e-007
314.0, -6.988e-007
313.0, -6.993e-007
312.0, -7.067e-007
311.0, -7.132e-007
310.0, -7.189e-007
309.0, -7.259e-007
308.0, -7.276e-007
307.0, -7.324e-007
306.0, -7.350e-007
305.0, -7.359e-007
304.0, -7.398e-007
303.0, -7.398e-007
302.0, -7.403e-007
301.0, -7.407e-007
300.0, -7.407e-007
299.0, -7.429e-007
298.0, -7.429e-007
297.0, -7.420e-007
296.0, -7.529e-007
295.0, -7.590e-007
294.0, -7.642e-007
293.0, -7.738e-007
292.0, -7.764e-007
291.0, -7.882e-007
290.0, -7.978e-007
289.0, -7.996e-007
288.0, -8.070e-007
287.0, -8.152e-007
286.0, -8.196e-007
285.0, -8.283e-007
284.0, -8.301e-007
283.0, -8.318e-007
282.0, -8.331e-007
281.0, -8.331e-007
280.0, -8.366e-007
279.0, -8.366e-007
278.0, -8.370e-007
277.0, -8.375e-007
276.0, -8.379e-007
275.0, -8.401e-007
274.0, -8.405e-007
273.0, -8.375e-007
272.0, -8.440e-007
271.0, -8.475e-007
270.0, -8.488e-007
269.0, -8.536e-007
268.0, -8.536e-007
267.0, -8.602e-007
266.0, -8.667e-007
265.0, -8.667e-007
264.0, -8.737e-007
263.0, -8.789e-007
262.0, -8.806e-007
261.0, -8.859e-007
260.0, -8.859e-007
259.0, -8.894e-007
258.0, -8.915e-007
257.0, -8.928e-007
256.0, -9.016e-007
255.0, -9.077e-007
254.0, -9.120e-007
253.0, -9.181e-007
252.0, -9.212e-007
251.0, -9.264e-007
250.0, -9.282e-007
249.0, -9.286e-007
248.0, -9.356e-007
247.0, -9.430e-007
246.0, -9.473e-007
245.0, -9.534e-007
244.0, -9.587e-007
243.0, -9.657e-007
242.0, -9.696e-007
241.0, -9.705e-007
240.0, -9.744e-007
239.0, -9.779e-007
238.0, -9.792e-007
237.0, -9.809e-007
236.0, -9.809e-007
235.0, -9.818e-007
234.0, -9.818e-007
233.0, -9.805e-007
232.0, -9.866e-007
231.0, -9.901e-007
230.0, -9.909e-007
229.0, -9.962e-007
228.0, -9.992e-007
227.0, -1.006e-006
226.0, -1.009e-006
225.0, -1.010e-006
224.0, -1.013e-006
223.0, -1.019e-006
222.0, -1.021e-006
221.0, -1.025e-006
220.0, -1.025e-006
219.0, -1.028e-006
218.0, -1.028e-006
217.0, -1.028e-006
216.0, -1.031e-006
215.0, -1.031e-006
214.0, -1.031e-006
213.0, -1.031e-006
212.0, -1.031e-006
211.0, -1.032e-006
210.0, -1.032e-006
209.0, -1.033e-006
208.0, -1.039e-006
207.0, -1.045e-006
206.0, -1.050e-006
205.0, -1.056e-006
204.0, -1.061e-006
203.0, -1.068e-006
202.0, -1.071e-006
201.0, -1.072e-006
200.0, -1.078e-006
199.0, -1.079e-006
198.0, -1.080e-006
197.0, -1.085e-006
196.0, -1.085e-006
195.0, -1.090e-006
194.0, -1.093e-006
193.0, -1.095e-006
192.0, -1.104e-006
191.0, -1.110e-006
190.0, -1.114e-006
189.0, -1.120e-006
188.0, -1.123e-006
187.0, -1.127e-006
186.0, -1.127e-006
185.0, -1.129e-006
184.0, -1.136e-006
183.0, -1.141e-006
182.0, -1.146e-006
181.0, -1.153e-006
180.0, -1.157e-006
179.0, -1.164e-006
178.0, -1.168e-006
177.0, -1.169e-006
176.0, -1.176e-006
175.0, -1.181e-006
174.0, -1.182e-006
173.0, -1.190e-006
172.0, -1.192e-006
171.0, -1.199e-006
170.0, -1.206e-006
169.0, -1.207e-006
168.0, -1.212e-006
167.0, -1.218e-006
166.0, -1.219e-006
165.0, -1.224e-006
164.0, -1.224e-006
163.0, -1.224e-006
162.0, -1.224e-006
161.0, -1.224e-006
160.0, -1.229e-006
159.0, -1.231e-006
158.0, -1.233e-006
157.0, -1.238e-006
156.0, -1.239e-006
155.0, -1.246e-006
154.0, -1.253e-006
153.0, -1.254e-006
152.0, -1.264e-006
151.0, -1.270e-006
150.0, -1.272e-006
149.0, -1.283e-006
148.0, -1.283e-006
147.0, -1.290e-006
146.0, -1.296e-006
145.0, -1.299e-006
144.0, -1.312e-006
143.0, -1.324e-006
142.0, -1.332e-006
141.0, -1.345e-006
140.0, -1.352e-006
139.0, -1.360e-006
138.0, -1.366e-006
137.0, -1.367e-006
136.0, -1.373e-006
135.0, -1.375e-006
134.0, -1.375e-006
133.0, -1.380e-006
132.0, -1.380e-006
131.0, -1.386e-006
130.0, -1.393e-006
129.0, -1.395e-006
128.0, -1.402e-006
127.0, -1.409e-006
126.0, -1.411e-006
125.0, -1.418e-006
124.0, -1.419e-006
123.0, -1.421e-006
122.0, -1.421e-006
121.0, -1.424e-006
120.0, -1.431e-006
119.0, -1.438e-006
118.0, -1.445e-006
117.0, -1.452e-006
116.0, -1.457e-006
115.0, -1.467e-006
114.0, -1.474e-006
113.0, -1.480e-006
112.0, -1.488e-006
111.0, -1.495e-006
110.0, -1.501e-006
109.0, -1.508e-006
108.0, -1.513e-006
107.0, -1.523e-006
106.0, -1.528e-006
105.0, -1.534e-006
104.0, -1.545e-006
103.0, -1.556e-006
102.0, -1.566e-006
101.0, -1.579e-006
100.0, -1.586e-006
99.0, -1.595e-006
98.0, -1.602e-006
97.0, -1.605e-006
96.0, -1.610e-006
95.0, -1.615e-006
94.0, -1.616e-006
93.0, -1.622e-006
92.0, -1.626e-006
91.0, -1.633e-006
90.0, -1.640e-006
89.0, -1.645e-006
88.0, -1.657e-006
87.0, -1.670e-006
86.0, -1.679e-006
85.0, -1.690e-006
84.0, -1.698e-006
83.0, -1.712e-006
82.0, -1.724e-006
81.0, -1.731e-006
80.0, -1.743e-006
79.0, -1.750e-006
78.0, -1.756e-006
77.0, -1.768e-006
76.0, -1.775e-006
75.0, -1.783e-006
74.0, -1.790e-006
73.0, -1.794e-006
72.0, -1.805e-006
71.0, -1.813e-006
70.0, -1.815e-006
69.0, -1.822e-006
68.0, -1.829e-006
67.0, -1.836e-006
66.0, -1.843e-006
65.0, -1.849e-006
64.0, -1.863e-006
63.0, -1.876e-006
62.0, -1.884e-006
61.0, -1.891e-006
60.0, -1.899e-006
59.0, -1.913e-006
58.0, -1.923e-006
57.0, -1.932e-006
56.0, -1.945e-006
55.0, -1.959e-006
54.0, -1.973e-006
53.0, -1.986e-006
52.0, -1.993e-006
51.0, -2.001e-006
50.0, -2.008e-006
49.0, -2.014e-006
48.0, -2.027e-006
47.0, -2.034e-006
46.0, -2.043e-006
45.0, -2.057e-006
44.0, -2.068e-006
43.0, -2.087e-006
42.0, -2.101e-006
41.0, -2.110e-006
40.0, -2.129e-006
39.0, -2.142e-006
38.0, -2.155e-006
37.0, -2.171e-006
36.0, -2.179e-006
35.0, -2.185e-006
34.0, -2.192e-006
33.0, -2.196e-006
32.0, -2.208e-006
31.0, -2.216e-006
30.0, -2.223e-006
29.0, -2.234e-006
28.0, -2.247e-006
27.0, -2.262e-006
26.0, -2.275e-006
25.0, -2.286e-006
24.0, -2.304e-006
23.0, -2.319e-006
22.0, -2.332e-006
21.0, -2.346e-006
20.0, -2.359e-006
19.0, -2.373e-006
18.0, -2.383e-006
17.0, -2.387e-006
16.0, -2.402e-006
15.0, -2.413e-006
14.0, -2.420e-006
13.0, -2.434e-006
12.0, -2.447e-006
11.0, -2.468e-006
10.0, -2.487e-006
9.0, -2.499e-006
8.0, -2.518e-006
7.0, -2.536e-006
6.0, -2.551e-006
5.0, -2.566e-006
4.0, -2.573e-006
3.0, -2.597e-006
2.0, -2.615e-006
1.0, -2.628e-006
0.0, -2.648e-006
-1.0, -2.662e-006
-2.0, -2.676e-006
-3.0, -2.696e-006
-4.0, -2.699e-006
-5.0, -2.711e-006
-6.0, -2.723e-006
-7.0, -2.733e-006
-8.0, -2.747e-006
-9.0, -2.760e-006
-10.0, -2.769e-006
-11.0, -2.779e-006
-12.0, -2.789e-006
-13.0, -2.801e-006
-14.0, -2.808e-006
-15.0, -2.821e-006
-16.0, -2.840e-006
-17.0, -2.861e-006
-18.0, -2.879e-006
-19.0, -2.895e-006
-20.0, -2.909e-006
-21.0, -2.928e-006
-22.0, -2.943e-006
-23.0, -2.951e-006
-24.0, -2.962e-006
-25.0, -2.971e-006
-26.0, -2.980e-006
-27.0, -2.994e-006
-28.0, -3.003e-006
-29.0, -3.014e-006
-30.0, -3.026e-006
-31.0, -3.036e-006
-32.0, -3.050e-006
-33.0, -3.062e-006
-34.0, -3.070e-006
-35.0, -3.083e-006
-36.0, -3.093e-006
-37.0, -3.108e-006
-38.0, -3.123e-006
-39.0, -3.135e-006
-40.0, -3.154e-006
-41.0, -3.169e-006
-42.0, -3.181e-006
-43.0, -3.195e-006
-44.0, -3.202e-006
-45.0, -3.214e-006
-46.0, -3.227e-006
-47.0, -3.237e-006
-48.0, -3.256e-006
-49.0, -3.272e-006
-50.0, -3.286e-006
-51.0, -3.302e-006
-52.0, -3.311e-006
-53.0, -3.326e-006
-54.0, -3.339e-006
-55.0, -3.346e-006
-56.0, -3.358e-006
-57.0, -3.367e-006
-58.0, -3.377e-006
-59.0, -3.390e-006
-60.0, -3.398e-006
-61.0, -3.409e-006
-62.0, -3.421e-006
-63.0, -3.431e-006
-64.0, -3.447e-006
-65.0, -3.461e-006
-66.0, -3.473e-006
-67.0, -3.487e-006
-68.0, -3.500e-006
-69.0, -3.516e-006
-70.0, -3.529e-006
-71.0, -3.538e-006
-72.0, -3.554e-006
-73.0, -3.567e-006
-74.0, -3.581e-006
-75.0, -3.592e-006
-76.0, -3.601e-006
-77.0, -3.617e-006
-78.0, -3.634e-006
-79.0, -3.649e-006
-80.0, -3.670e-006
-81.0, -3.687e-006
-82.0, -3.708e-006
-83.0, -3.727e-006
-84.0, -3.739e-006
-85.0, -3.750e-006
-86.0, -3.762e-006
-87.0, -3.771e-006
-88.0, -3.787e-006
-89.0, -3.801e-006
-90.0, -3.815e-006
-91.0, -3.831e-006
-92.0, -3.846e-006
-93.0, -3.868e-006
-94.0, -3.890e-006
-95.0, -3.905e-006
-96.0, -3.926e-006
-97.0, -3.947e-006
-98.0, -3.969e-006
-99.0, -3.996e-006
-100.0, -4.017e-006
-101.0, -4.039e-006
-102.0, -4.064e-006
-103.0, -4.086e-006
-104.0, -4.113e-006
-105.0, -4.137e-006
-106.0, -4.156e-006
-107.0, -4.178e-006
-108.0, -4.200e-006
-109.0, -4.224e-006
-110.0, -4.252e-006
-111.0, -4.274e-006
-112.0, -4.303e-006
-113.0, -4.330e-006
-114.0, -4.358e-006
-115.0, -4.391e-006
-116.0, -4.418e-006
-117.0, -4.446e-006
-118.0, -4.473e-006
-119.0, -4.501e-006
-120.0, -4.540e-006
-121.0, -4.575e-006
-122.0, -4.603e-006
-123.0, -4.638e-006
-124.0, -4.667e-006
-125.0, -4.701e-006
-126.0, -4.736e-006
-127.0, -4.767e-006
-128.0, -4.801e-006
-129.0, -4.836e-006
-130.0, -4.870e-006
-131.0, -4.910e-006
-132.0, -4.946e-006
-133.0, -4.987e-006
-134.0, -5.022e-006
-135.0, -5.058e-006
-136.0, -5.105e-006
-137.0, -5.148e-006
-138.0, -5.190e-006
-139.0, -5.231e-006
-140.0, -5.267e-006
-141.0, -5.310e-006
-142.0, -5.352e-006
-143.0, -5.388e-006
-144.0, -5.430e-006
-145.0, -5.472e-006
-146.0, -5.521e-006
-147.0, -5.569e-006
-148.0, -5.610e-006
-149.0, -5.654e-006
-150.0, -5.701e-006
-151.0, -5.747e-006
-152.0, -5.794e-006
-153.0, -5.836e-006
-154.0, -5.884e-006
-155.0, -5.933e-006
-156.0, -5.980e-006
-157.0, -6.024e-006
-158.0, -6.066e-006
-159.0, -6.111e-006
-160.0, -6.161e-006
-161.0, -6.202e-006
-162.0, -6.247e-006
-163.0, -6.296e-006
-164.0, -6.345e-006
-165.0, -6.389e-006
-166.0, -6.431e-006
-167.0, -6.471e-006
-168.0, -6.522e-006
-169.0, -6.567e-006
-170.0, -6.609e-006
-171.0, -6.655e-006
-172.0, -6.702e-006
-173.0, -6.751e-006
-174.0, -6.794e-006
-175.0, -6.832e-006
-176.0, -6.879e-006
-177.0, -6.926e-006
-178.0, -6.964e-006
-179.0, -7.005e-006
-180.0, -7.044e-006
-181.0, -7.091e-006
-182.0, -7.133e-006
-183.0, -7.169e-006
-184.0, -7.210e-006
-185.0, -7.249e-006
-186.0, -7.286e-006
-187.0, -7.328e-006
-188.0, -7.363e-006
-189.0, -7.401e-006
-190.0, -7.436e-006
-191.0, -7.472e-006
-192.0, -7.512e-006
-193.0, -7.550e-006
-194.0, -7.581e-006
-195.0, -7.610e-006
-196.0, -7.639e-006
-197.0, -7.674e-006
-198.0, -7.701e-006
-199.0, -7.726e-006
-200.0, -7.757e-006
-201.0, -7.785e-006
-202.0, -7.818e-006
-203.0, -7.846e-006
-204.0, -7.873e-006
-205.0, -7.905e-006
-206.0, -7.932e-006
-207.0, -7.958e-006
-208.0, -7.986e-006
-209.0, -8.008e-006
-210.0, -8.033e-006
-211.0, -8.054e-006
-212.0, -8.070e-006
-213.0, -8.091e-006
-214.0, -8.107e-006
-215.0, -8.128e-006
-216.0, -8.155e-006
-217.0, -8.180e-006
-218.0, -8.201e-006
-219.0, -8.220e-006
-220.0, -8.236e-006
-221.0, -8.257e-006
-222.0, -8.271e-006
-223.0, -8.285e-006
-224.0, -8.306e-006
-225.0, -8.326e-006
-226.0, -8.347e-006
-227.0, -8.369e-006
-228.0, -8.387e-006
-229.0, -8.408e-006
-230.0, -8.422e-006
-231.0, -8.429e-006
-232.0, -8.442e-006
-233.0, -8.455e-006
-234.0, -8.466e-006
-235.0, -8.479e-006
-236.0, -8.488e-006
-237.0, -8.502e-006
-238.0, -8.515e-006
-239.0, -8.528e-006
-240.0, -8.546e-006
-241.0, -8.560e-006
-242.0, -8.572e-006
-243.0, -8.590e-006
-244.0, -8.604e-006
-245.0, -8.618e-006
-246.0, -8.628e-006
-247.0, -8.631e-006
-248.0, -8.644e-006
-249.0, -8.655e-006
-250.0, -8.660e-006
-251.0, -8.666e-006
-252.0, -8.673e-006
-253.0, -8.680e-006
-254.0, -8.687e-006
-255.0, -8.692e-006
-256.0, -8.704e-006
-257.0, -8.714e-006
-258.0, -8.722e-006
-259.0, -8.730e-006
-260.0, -8.736e-006
-261.0, -8.749e-006
-262.0, -8.757e-006
-263.0, -8.760e-006
-264.0, -8.768e-006
-265.0, -8.775e-006
-266.0, -8.780e-006
-267.0, -8.788e-006
-268.0, -8.789e-006
-269.0, -8.792e-006
-270.0, -8.792e-006
-271.0, -8.792e-006
-272.0, -8.793e-006
-273.0, -8.793e-006
-274.0, -8.793e-006
-275.0, -8.792e-006
-276.0, -8.792e-006
-277.0, -8.792e-006
-278.0, -8.789e-006
-279.0, -8.786e-006
-280.0, -8.785e-006
-281.0, -8.779e-006
-282.0, -8.773e-006
-283.0, -8.765e-006
-284.0, -8.752e-006
-285.0, -8.744e-006
-286.0, -8.732e-006
-287.0, -8.719e-006
-288.0, -8.714e-006
-289.0, -8.706e-006
-290.0, -8.697e-006
-291.0, -8.694e-006
-292.0, -8.684e-006
-293.0, -8.677e-006
-294.0, -8.670e-006
-295.0, -8.660e-006
-296.0, -8.654e-006
-297.0, -8.647e-006
-298.0, -8.636e-006
-299.0, -8.628e-006
-300.0, -8.614e-006
-301.0, -8.601e-006
-302.0, -8.586e-006
-303.0, -8.572e-006
-304.0, -8.562e-006
-305.0, -8.548e-006
-306.0, -8.534e-006
-307.0, -8.524e-006
-308.0, -8.510e-006
-309.0, -8.497e-006
-310.0, -8.482e-006
-311.0, -8.469e-006
-312.0, -8.460e-006
-313.0, -8.447e-006
-314.0, -8.435e-006
-315.0, -8.427e-006
-316.0, -8.413e-006
-317.0, -8.399e-006
-318.0, -8.378e-006
-319.0, -8.358e-006
-320.0, -8.343e-006
-321.0, -8.323e-006
-322.0, -8.303e-006
-323.0, -8.288e-006
-324.0, -8.269e-006
-325.0, -8.256e-006
-326.0, -8.240e-006
-327.0, -8.220e-006
-328.0, -8.209e-006
-329.0, -8.192e-006
-330.0, -8.172e-006
-331.0, -8.156e-006
-332.0, -8.135e-006
-333.0, -8.116e-006
-334.0, -8.102e-006
-335.0, -8.085e-006
-336.0, -8.072e-006
-337.0, -8.059e-006
-338.0, -8.045e-006
-339.0, -8.037e-006
-340.0, -8.021e-006
-341.0, -8.007e-006
-342.0, -7.986e-006
-343.0, -7.966e-006
-344.0, -7.950e-006
-345.0, -7.930e-006
-346.0, -7.910e-006
-347.0, -7.898e-006
-348.0, -7.878e-006
-349.0, -7.866e-006
-350.0, -7.852e-006
-351.0, -7.837e-006
-352.0, -7.828e-006
-353.0, -7.811e-006
-354.0, -7.790e-006
-355.0, -7.775e-006
-356.0, -7.753e-006
-357.0, -7.737e-006
-358.0, -7.717e-006
-359.0, -7.698e-006
-360.0, -7.687e-006
-361.0, -7.677e-006
-362.0, -7.663e-006
-363.0, -7.656e-006
-364.0, -7.642e-006
-365.0, -7.634e-006
-366.0, -7.618e-006
-367.0, -7.598e-006
-368.0, -7.583e-006
-369.0, -7.569e-006
-370.0, -7.548e-006
-371.0, -7.530e-006
-372.0, -7.511e-006
-373.0, -7.499e-006
-374.0, -7.488e-006
-375.0, -7.472e-006
-376.0, -7.463e-006
-377.0, -7.455e-006
-378.0, -7.441e-006
-379.0, -7.428e-006
-380.0, -7.409e-006
-381.0, -7.397e-006
-382.0, -7.382e-006
-383.0, -7.362e-006
-384.0, -7.349e-006
-385.0, -7.334e-006
-386.0, -7.320e-006
-387.0, -7.310e-006
-388.0, -7.296e-006
-389.0, -7.289e-006
-390.0, -7.276e-006
-391.0, -7.263e-006
-392.0, -7.259e-006
-393.0, -7.251e-006
-394.0, -7.240e-006
-395.0, -7.227e-006
-396.0, -7.208e-006
-397.0, -7.198e-006
-398.0, -7.184e-006
-399.0, -7.167e-006
-400.0, -7.153e-006
-401.0, -7.140e-006
-402.0, -7.125e-006
-403.0, -7.117e-006
-404.0, -7.106e-006
-405.0, -7.099e-006
-406.0, -7.091e-006
-407.0, -7.084e-006
-408.0, -7.080e-006
-409.0, -7.068e-006
-410.0, -7.055e-006
-411.0, -7.042e-006
-412.0, -7.028e-006
-413.0, -7.015e-006
-414.0, -6.999e-006
-415.0, -6.985e-006
-416.0, -6.980e-006
-417.0, -6.972e-006
-418.0, -6.965e-006
-419.0, -6.956e-006
-420.0, -6.943e-006
-421.0, -6.931e-006
-422.0, -6.919e-006
-423.0, -6.907e-006
-424.0, -6.900e-006
-425.0, -6.893e-006
-426.0, -6.888e-006
-427.0, -6.883e-006
-428.0, -6.876e-006
-429.0, -6.869e-006
-430.0, -6.863e-006
-431.0, -6.856e-006
-432.0, -6.849e-006
-433.0, -6.841e-006
-434.0, -6.832e-006
-435.0, -6.823e-006
-436.0, -6.810e-006
-437.0, -6.800e-006
-438.0, -6.786e-006
-439.0, -6.772e-006
-440.0, -6.762e-006
-441.0, -6.753e-006
-442.0, -6.742e-006
-443.0, -6.736e-006
-444.0, -6.726e-006
-445.0, -6.719e-006
-446.0, -6.712e-006
-447.0, -6.702e-006
-448.0, -6.697e-006
-449.0, -6.695e-006
-450.0, -6.689e-006
-451.0, -6.685e-006
-452.0, -6.678e-006
-453.0, -6.671e-006
-454.0, -6.662e-006
-455.0, -6.652e-006
-456.0, -6.644e-006
-457.0, -6.634e-006
-458.0, -6.624e-006
-459.0, -6.616e-006
-460.0, -6.609e-006
-461.0, -6.605e-006
-462.0, -6.596e-006
-463.0, -6.584e-006
-464.0, -6.582e-006
-465.0, -6.575e-006
-466.0, -6.568e-006
-467.0, -6.560e-006
-468.0, -6.549e-006
-469.0, -6.545e-006
-470.0, -6.537e-006
-471.0, -6.526e-006
-472.0, -6.523e-006
-473.0, -6.516e-006
-474.0, -6.509e-006
-475.0, -6.506e-006
-476.0, -6.502e-006
-477.0, -6.501e-006
-478.0, -6.501e-006
-479.0, -6.493e-006
-480.0, -6.492e-006
-481.0, -6.485e-006
-482.0, -6.478e-006
-483.0, -6.471e-006
-484.0, -6.464e-006
-485.0, -6.458e-006
-486.0, -6.453e-006
-487.0, -6.444e-006
-488.0, -6.443e-006
-489.0, -6.438e-006
-490.0, -6.432e-006
-491.0, -6.424e-006
-492.0, -6.415e-006
-493.0, -6.408e-006
-494.0, -6.401e-006
-495.0, -6.389e-006
-496.0, -6.387e-006
-497.0, -6.380e-006
-498.0, -6.373e-006
-499.0, -6.369e-006
-500.0, -6.362e-006
-501.0, -6.357e-006
-502.0, -6.353e-006
-503.0, -6.341e-006
-504.0, -6.340e-006
-505.0, -6.333e-006
-506.0, -6.327e-006
-507.0, -6.321e-006
-508.0, -6.315e-006
-509.0, -6.311e-006
-510.0, -6.309e-006
-511.0, -6.303e-006
-512.0, -6.303e-006
-513.0, -6.302e-006
-514.0, -6.301e-006
-515.0, -6.298e-006
-516.0, -6.296e-006
-517.0, -6.293e-006
-518.0, -6.288e-006
-519.0, -6.281e-006
-520.0, -6.279e-006
-521.0, -6.273e-006
-522.0, -6.268e-006
-523.0, -6.263e-006
-524.0, -6.257e-006
-525.0, -6.254e-006
-526.0, -6.253e-006
-527.0, -6.244e-006
-528.0, -6.243e-006
-529.0, -6.238e-006
-530.0, -6.234e-006
-531.0, -6.229e-006
-532.0, -6.223e-006
-533.0, -6.218e-006
-534.0, -6.215e-006
-535.0, -6.208e-006
-536.0, -6.210e-006
-537.0, -6.205e-006
-538.0, -6.202e-006
-539.0, -6.196e-006
-540.0, -6.189e-006
-541.0, -6.183e-006
-542.0, -6.177e-006
-543.0, -6.166e-006
-544.0, -6.167e-006
-545.0, -6.163e-006
-546.0, -6.161e-006
-547.0, -6.160e-006
-548.0, -6.159e-006
-549.0, -6.158e-006
-550.0, -6.156e-006
-551.0, -6.148e-006
-552.0, -6.148e-006
-553.0, -6.141e-006
-554.0, -6.137e-006
-555.0, -6.131e-006
-556.0, -6.125e-006
-557.0, -6.121e-006
-558.0, -6.112e-006
-559.0, -6.111e-006
-560.0, -6.108e-006
*
**
