# Supplementary material for: DFT and CV data of 4-phenyl-substituted dichloro(bis{2-[1-(phenyl)-1H-1,2,3-triazol-4-yl-κN3]pyridine-κN})iron(II) coordination compounds
Source: Data Brief. 2018 Oct 27;21:1458–71. doi: 10.1016/j.dib.2018.10.085 (PMC6234228; doi:10.1016/j.dib.2018.10.085)
Supplement: Supplementary file 4 — Supplementary material. [file mmc4.zip › Fe_CV_raw_data/FeL5-2/T5.TXT]

Date: 31-Mar-2017
Time: 12:15:43
Label: 
Cyclic Voltammetry

Exp. Conditions:
Init E (mV) = 200
High E (mV) = 980
Low E (mV) = -560
Init P/N = N
V (mV/sec) = 100
Number of Segments = 3
Sample Interval (mV) = 1
Quiet Time (sec) = 2
Sensitivity (A/V) = 1E-5

3 Sets of Data
Total Number of Data Points = 3840
##
Potential (mV), Current (A)

Segment = 1
Negative
Number of Data Points = 760
#
199.0, +4.696e-006
198.0, +4.631e-006
197.0, +4.586e-006
196.0, +4.547e-006
195.0, +4.504e-006
194.0, +4.470e-006
193.0, +4.439e-006
192.0, +4.400e-006
191.0, +4.370e-006
190.0, +4.340e-006
189.0, +4.312e-006
188.0, +4.282e-006
187.0, +4.253e-006
186.0, +4.219e-006
185.0, +4.194e-006
184.0, +4.162e-006
183.0, +4.135e-006
182.0, +4.107e-006
181.0, +4.082e-006
180.0, +4.055e-006
179.0, +4.034e-006
178.0, +4.012e-006
177.0, +3.991e-006
176.0, +3.963e-006
175.0, +3.935e-006
174.0, +3.912e-006
173.0, +3.889e-006
172.0, +3.867e-006
171.0, +3.842e-006
170.0, +3.819e-006
169.0, +3.797e-006
168.0, +3.771e-006
167.0, +3.745e-006
166.0, +3.719e-006
165.0, +3.698e-006
164.0, +3.679e-006
163.0, +3.659e-006
162.0, +3.645e-006
161.0, +3.625e-006
160.0, +3.603e-006
159.0, +3.582e-006
158.0, +3.556e-006
157.0, +3.530e-006
156.0, +3.510e-006
155.0, +3.483e-006
154.0, +3.467e-006
153.0, +3.451e-006
152.0, +3.425e-006
151.0, +3.403e-006
150.0, +3.382e-006
149.0, +3.360e-006
148.0, +3.342e-006
147.0, +3.320e-006
146.0, +3.302e-006
145.0, +3.287e-006
144.0, +3.271e-006
143.0, +3.257e-006
142.0, +3.239e-006
141.0, +3.220e-006
140.0, +3.205e-006
139.0, +3.183e-006
138.0, +3.165e-006
137.0, +3.146e-006
136.0, +3.122e-006
135.0, +3.105e-006
134.0, +3.088e-006
133.0, +3.069e-006
132.0, +3.056e-006
131.0, +3.035e-006
130.0, +3.019e-006
129.0, +3.001e-006
128.0, +2.976e-006
127.0, +2.955e-006
126.0, +2.935e-006
125.0, +2.914e-006
124.0, +2.902e-006
123.0, +2.883e-006
122.0, +2.870e-006
121.0, +2.859e-006
120.0, +2.842e-006
119.0, +2.827e-006
118.0, +2.813e-006
117.0, +2.792e-006
116.0, +2.778e-006
115.0, +2.756e-006
114.0, +2.737e-006
113.0, +2.724e-006
112.0, +2.704e-006
111.0, +2.684e-006
110.0, +2.670e-006
109.0, +2.653e-006
108.0, +2.641e-006
107.0, +2.620e-006
106.0, +2.599e-006
105.0, +2.584e-006
104.0, +2.563e-006
103.0, +2.543e-006
102.0, +2.526e-006
101.0, +2.510e-006
100.0, +2.502e-006
99.0, +2.489e-006
98.0, +2.475e-006
97.0, +2.466e-006
96.0, +2.452e-006
95.0, +2.438e-006
94.0, +2.424e-006
93.0, +2.407e-006
92.0, +2.397e-006
91.0, +2.377e-006
90.0, +2.357e-006
89.0, +2.343e-006
88.0, +2.325e-006
87.0, +2.308e-006
86.0, +2.294e-006
85.0, +2.276e-006
84.0, +2.267e-006
83.0, +2.253e-006
82.0, +2.238e-006
81.0, +2.222e-006
80.0, +2.201e-006
79.0, +2.184e-006
78.0, +2.169e-006
77.0, +2.150e-006
76.0, +2.135e-006
75.0, +2.123e-006
74.0, +2.115e-006
73.0, +2.106e-006
72.0, +2.092e-006
71.0, +2.080e-006
70.0, +2.071e-006
69.0, +2.058e-006
68.0, +2.044e-006
67.0, +2.026e-006
66.0, +2.011e-006
65.0, +1.997e-006
64.0, +1.978e-006
63.0, +1.958e-006
62.0, +1.944e-006
61.0, +1.930e-006
60.0, +1.920e-006
59.0, +1.909e-006
58.0, +1.898e-006
57.0, +1.890e-006
56.0, +1.874e-006
55.0, +1.864e-006
54.0, +1.850e-006
53.0, +1.831e-006
52.0, +1.812e-006
51.0, +1.795e-006
50.0, +1.781e-006
49.0, +1.773e-006
48.0, +1.755e-006
47.0, +1.741e-006
46.0, +1.732e-006
45.0, +1.725e-006
44.0, +1.718e-006
43.0, +1.706e-006
42.0, +1.694e-006
41.0, +1.687e-006
40.0, +1.669e-006
39.0, +1.657e-006
38.0, +1.639e-006
37.0, +1.619e-006
36.0, +1.603e-006
35.0, +1.589e-006
34.0, +1.575e-006
33.0, +1.569e-006
32.0, +1.555e-006
31.0, +1.544e-006
30.0, +1.537e-006
29.0, +1.530e-006
28.0, +1.522e-006
27.0, +1.511e-006
26.0, +1.499e-006
25.0, +1.491e-006
24.0, +1.479e-006
23.0, +1.467e-006
22.0, +1.454e-006
21.0, +1.438e-006
20.0, +1.424e-006
19.0, +1.410e-006
18.0, +1.396e-006
17.0, +1.388e-006
16.0, +1.372e-006
15.0, +1.359e-006
14.0, +1.348e-006
13.0, +1.339e-006
12.0, +1.332e-006
11.0, +1.323e-006
10.0, +1.312e-006
9.0, +1.305e-006
8.0, +1.292e-006
7.0, +1.285e-006
6.0, +1.278e-006
5.0, +1.266e-006
4.0, +1.254e-006
3.0, +1.232e-006
2.0, +1.217e-006
1.0, +1.207e-006
0.0, +1.188e-006
-1.0, +1.170e-006
-2.0, +1.157e-006
-3.0, +1.144e-006
-4.0, +1.143e-006
-5.0, +1.136e-006
-6.0, +1.128e-006
-7.0, +1.125e-006
-8.0, +1.116e-006
-9.0, +1.106e-006
-10.0, +1.098e-006
-11.0, +1.091e-006
-12.0, +1.083e-006
-13.0, +1.070e-006
-14.0, +1.059e-006
-15.0, +1.046e-006
-16.0, +1.032e-006
-17.0, +1.018e-006
-18.0, +1.004e-006
-19.0, +9.909e-007
-20.0, +9.835e-007
-21.0, +9.713e-007
-22.0, +9.652e-007
-23.0, +9.583e-007
-24.0, +9.495e-007
-25.0, +9.426e-007
-26.0, +9.356e-007
-27.0, +9.282e-007
-28.0, +9.256e-007
-29.0, +9.164e-007
-30.0, +9.090e-007
-31.0, +9.038e-007
-32.0, +8.911e-007
-33.0, +8.820e-007
-34.0, +8.711e-007
-35.0, +8.580e-007
-36.0, +8.501e-007
-37.0, +8.379e-007
-38.0, +8.248e-007
-39.0, +8.166e-007
-40.0, +8.004e-007
-41.0, +7.908e-007
-42.0, +7.795e-007
-43.0, +7.673e-007
-44.0, +7.586e-007
-45.0, +7.507e-007
-46.0, +7.438e-007
-47.0, +7.411e-007
-48.0, +7.281e-007
-49.0, +7.215e-007
-50.0, +7.150e-007
-51.0, +7.089e-007
-52.0, +7.019e-007
-53.0, +6.932e-007
-54.0, +6.849e-007
-55.0, +6.775e-007
-56.0, +6.605e-007
-57.0, +6.474e-007
-58.0, +6.326e-007
-59.0, +6.186e-007
-60.0, +6.064e-007
-61.0, +5.938e-007
-62.0, +5.833e-007
-63.0, +5.763e-007
-64.0, +5.668e-007
-65.0, +5.598e-007
-66.0, +5.528e-007
-67.0, +5.458e-007
-68.0, +5.389e-007
-69.0, +5.293e-007
-70.0, +5.214e-007
-71.0, +5.144e-007
-72.0, +4.996e-007
-73.0, +4.887e-007
-74.0, +4.752e-007
-75.0, +4.573e-007
-76.0, +4.421e-007
-77.0, +4.281e-007
-78.0, +4.142e-007
-79.0, +4.076e-007
-80.0, +3.911e-007
-81.0, +3.767e-007
-82.0, +3.666e-007
-83.0, +3.597e-007
-84.0, +3.518e-007
-85.0, +3.383e-007
-86.0, +3.248e-007
-87.0, +3.169e-007
-88.0, +2.978e-007
-89.0, +2.825e-007
-90.0, +2.616e-007
-91.0, +2.415e-007
-92.0, +2.267e-007
-93.0, +2.075e-007
-94.0, +1.875e-007
-95.0, +1.787e-007
-96.0, +1.609e-007
-97.0, +1.517e-007
-98.0, +1.382e-007
-99.0, +1.247e-007
-100.0, +1.134e-007
-101.0, +9.199e-008
-102.0, +7.106e-008
-103.0, +5.537e-008
-104.0, +3.139e-008
-105.0, +1.133e-008
-106.0, -9.592e-009
-107.0, -2.790e-008
-108.0, -3.662e-008
-109.0, -5.057e-008
-110.0, -6.976e-008
-111.0, -9.068e-008
-112.0, -1.151e-007
-113.0, -1.373e-007
-114.0, -1.639e-007
-115.0, -1.901e-007
-116.0, -2.110e-007
-117.0, -2.332e-007
-118.0, -2.516e-007
-119.0, -2.703e-007
-120.0, -2.978e-007
-121.0, -3.226e-007
-122.0, -3.505e-007
-123.0, -3.784e-007
-124.0, -4.024e-007
-125.0, -4.303e-007
-126.0, -4.595e-007
-127.0, -4.865e-007
-128.0, -5.175e-007
-129.0, -5.454e-007
-130.0, -5.742e-007
-131.0, -6.064e-007
-132.0, -6.348e-007
-133.0, -6.618e-007
-134.0, -6.897e-007
-135.0, -7.189e-007
-136.0, -7.525e-007
-137.0, -7.865e-007
-138.0, -8.214e-007
-139.0, -8.602e-007
-140.0, -8.981e-007
-141.0, -9.330e-007
-142.0, -9.665e-007
-143.0, -1.001e-006
-144.0, -1.043e-006
-145.0, -1.083e-006
-146.0, -1.118e-006
-147.0, -1.156e-006
-148.0, -1.195e-006
-149.0, -1.238e-006
-150.0, -1.277e-006
-151.0, -1.313e-006
-152.0, -1.353e-006
-153.0, -1.395e-006
-154.0, -1.437e-006
-155.0, -1.481e-006
-156.0, -1.517e-006
-157.0, -1.559e-006
-158.0, -1.605e-006
-159.0, -1.646e-006
-160.0, -1.690e-006
-161.0, -1.732e-006
-162.0, -1.774e-006
-163.0, -1.822e-006
-164.0, -1.865e-006
-165.0, -1.910e-006
-166.0, -1.950e-006
-167.0, -1.997e-006
-168.0, -2.045e-006
-169.0, -2.087e-006
-170.0, -2.129e-006
-171.0, -2.172e-006
-172.0, -2.215e-006
-173.0, -2.262e-006
-174.0, -2.302e-006
-175.0, -2.344e-006
-176.0, -2.396e-006
-177.0, -2.445e-006
-178.0, -2.487e-006
-179.0, -2.532e-006
-180.0, -2.575e-006
-181.0, -2.624e-006
-182.0, -2.665e-006
-183.0, -2.704e-006
-184.0, -2.751e-006
-185.0, -2.799e-006
-186.0, -2.846e-006
-187.0, -2.886e-006
-188.0, -2.923e-006
-189.0, -2.965e-006
-190.0, -3.002e-006
-191.0, -3.040e-006
-192.0, -3.082e-006
-193.0, -3.122e-006
-194.0, -3.170e-006
-195.0, -3.216e-006
-196.0, -3.258e-006
-197.0, -3.304e-006
-198.0, -3.346e-006
-199.0, -3.385e-006
-200.0, -3.428e-006
-201.0, -3.464e-006
-202.0, -3.502e-006
-203.0, -3.545e-006
-204.0, -3.587e-006
-205.0, -3.628e-006
-206.0, -3.666e-006
-207.0, -3.701e-006
-208.0, -3.743e-006
-209.0, -3.779e-006
-210.0, -3.815e-006
-211.0, -3.850e-006
-212.0, -3.884e-006
-213.0, -3.924e-006
-214.0, -3.965e-006
-215.0, -4.002e-006
-216.0, -4.045e-006
-217.0, -4.080e-006
-218.0, -4.116e-006
-219.0, -4.152e-006
-220.0, -4.189e-006
-221.0, -4.225e-006
-222.0, -4.258e-006
-223.0, -4.290e-006
-224.0, -4.336e-006
-225.0, -4.376e-006
-226.0, -4.418e-006
-227.0, -4.452e-006
-228.0, -4.484e-006
-229.0, -4.521e-006
-230.0, -4.562e-006
-231.0, -4.591e-006
-232.0, -4.626e-006
-233.0, -4.654e-006
-234.0, -4.690e-006
-235.0, -4.726e-006
-236.0, -4.765e-006
-237.0, -4.797e-006
-238.0, -4.832e-006
-239.0, -4.861e-006
-240.0, -4.902e-006
-241.0, -4.936e-006
-242.0, -4.970e-006
-243.0, -5.002e-006
-244.0, -5.033e-006
-245.0, -5.063e-006
-246.0, -5.097e-006
-247.0, -5.124e-006
-248.0, -5.161e-006
-249.0, -5.191e-006
-250.0, -5.223e-006
-251.0, -5.251e-006
-252.0, -5.282e-006
-253.0, -5.313e-006
-254.0, -5.344e-006
-255.0, -5.366e-006
-256.0, -5.399e-006
-257.0, -5.427e-006
-258.0, -5.454e-006
-259.0, -5.480e-006
-260.0, -5.505e-006
-261.0, -5.531e-006
-262.0, -5.557e-006
-263.0, -5.579e-006
-264.0, -5.605e-006
-265.0, -5.630e-006
-266.0, -5.655e-006
-267.0, -5.676e-006
-268.0, -5.692e-006
-269.0, -5.710e-006
-270.0, -5.724e-006
-271.0, -5.733e-006
-272.0, -5.753e-006
-273.0, -5.767e-006
-274.0, -5.781e-006
-275.0, -5.799e-006
-276.0, -5.814e-006
-277.0, -5.828e-006
-278.0, -5.842e-006
-279.0, -5.846e-006
-280.0, -5.859e-006
-281.0, -5.866e-006
-282.0, -5.874e-006
-283.0, -5.879e-006
-284.0, -5.883e-006
-285.0, -5.889e-006
-286.0, -5.894e-006
-287.0, -5.892e-006
-288.0, -5.897e-006
-289.0, -5.896e-006
-290.0, -5.892e-006
-291.0, -5.887e-006
-292.0, -5.882e-006
-293.0, -5.876e-006
-294.0, -5.873e-006
-295.0, -5.867e-006
-296.0, -5.862e-006
-297.0, -5.858e-006
-298.0, -5.851e-006
-299.0, -5.842e-006
-300.0, -5.828e-006
-301.0, -5.814e-006
-302.0, -5.801e-006
-303.0, -5.786e-006
-304.0, -5.774e-006
-305.0, -5.760e-006
-306.0, -5.748e-006
-307.0, -5.741e-006
-308.0, -5.729e-006
-309.0, -5.716e-006
-310.0, -5.702e-006
-311.0, -5.690e-006
-312.0, -5.681e-006
-313.0, -5.665e-006
-314.0, -5.644e-006
-315.0, -5.627e-006
-316.0, -5.607e-006
-317.0, -5.586e-006
-318.0, -5.566e-006
-319.0, -5.545e-006
-320.0, -5.532e-006
-321.0, -5.516e-006
-322.0, -5.496e-006
-323.0, -5.482e-006
-324.0, -5.461e-006
-325.0, -5.440e-006
-326.0, -5.416e-006
-327.0, -5.390e-006
-328.0, -5.370e-006
-329.0, -5.355e-006
-330.0, -5.334e-006
-331.0, -5.320e-006
-332.0, -5.304e-006
-333.0, -5.293e-006
-334.0, -5.272e-006
-335.0, -5.251e-006
-336.0, -5.231e-006
-337.0, -5.210e-006
-338.0, -5.189e-006
-339.0, -5.171e-006
-340.0, -5.145e-006
-341.0, -5.131e-006
-342.0, -5.110e-006
-343.0, -5.089e-006
-344.0, -5.075e-006
-345.0, -5.054e-006
-346.0, -5.032e-006
-347.0, -5.016e-006
-348.0, -4.995e-006
-349.0, -4.981e-006
-350.0, -4.967e-006
-351.0, -4.947e-006
-352.0, -4.938e-006
-353.0, -4.925e-006
-354.0, -4.909e-006
-355.0, -4.895e-006
-356.0, -4.874e-006
-357.0, -4.854e-006
-358.0, -4.837e-006
-359.0, -4.813e-006
-360.0, -4.797e-006
-361.0, -4.780e-006
-362.0, -4.767e-006
-363.0, -4.758e-006
-364.0, -4.744e-006
-365.0, -4.731e-006
-366.0, -4.722e-006
-367.0, -4.708e-006
-368.0, -4.699e-006
-369.0, -4.681e-006
-370.0, -4.662e-006
-371.0, -4.648e-006
-372.0, -4.630e-006
-373.0, -4.611e-006
-374.0, -4.592e-006
-375.0, -4.572e-006
-376.0, -4.562e-006
-377.0, -4.555e-006
-378.0, -4.542e-006
-379.0, -4.533e-006
-380.0, -4.524e-006
-381.0, -4.517e-006
-382.0, -4.507e-006
-383.0, -4.495e-006
-384.0, -4.486e-006
-385.0, -4.472e-006
-386.0, -4.458e-006
-387.0, -4.443e-006
-388.0, -4.424e-006
-389.0, -4.409e-006
-390.0, -4.394e-006
-391.0, -4.376e-006
-392.0, -4.369e-006
-393.0, -4.362e-006
-394.0, -4.354e-006
-395.0, -4.348e-006
-396.0, -4.338e-006
-397.0, -4.330e-006
-398.0, -4.323e-006
-399.0, -4.312e-006
-400.0, -4.303e-006
-401.0, -4.292e-006
-402.0, -4.281e-006
-403.0, -4.273e-006
-404.0, -4.259e-006
-405.0, -4.246e-006
-406.0, -4.235e-006
-407.0, -4.223e-006
-408.0, -4.217e-006
-409.0, -4.208e-006
-410.0, -4.195e-006
-411.0, -4.187e-006
-412.0, -4.180e-006
-413.0, -4.173e-006
-414.0, -4.167e-006
-415.0, -4.158e-006
-416.0, -4.153e-006
-417.0, -4.149e-006
-418.0, -4.142e-006
-419.0, -4.135e-006
-420.0, -4.128e-006
-421.0, -4.121e-006
-422.0, -4.114e-006
-423.0, -4.108e-006
-424.0, -4.104e-006
-425.0, -4.098e-006
-426.0, -4.090e-006
-427.0, -4.083e-006
-428.0, -4.071e-006
-429.0, -4.064e-006
-430.0, -4.050e-006
-431.0, -4.037e-006
-432.0, -4.033e-006
-433.0, -4.027e-006
-434.0, -4.020e-006
-435.0, -4.016e-006
-436.0, -4.003e-006
-437.0, -4.001e-006
-438.0, -3.995e-006
-439.0, -3.983e-006
-440.0, -3.980e-006
-441.0, -3.974e-006
-442.0, -3.968e-006
-443.0, -3.968e-006
-444.0, -3.962e-006
-445.0, -3.962e-006
-446.0, -3.961e-006
-447.0, -3.956e-006
-448.0, -3.956e-006
-449.0, -3.952e-006
-450.0, -3.944e-006
-451.0, -3.937e-006
-452.0, -3.925e-006
-453.0, -3.916e-006
-454.0, -3.904e-006
-455.0, -3.892e-006
-456.0, -3.888e-006
-457.0, -3.883e-006
-458.0, -3.877e-006
-459.0, -3.875e-006
-460.0, -3.870e-006
-461.0, -3.870e-006
-462.0, -3.868e-006
-463.0, -3.861e-006
-464.0, -3.862e-006
-465.0, -3.861e-006
-466.0, -3.857e-006
-467.0, -3.855e-006
-468.0, -3.847e-006
-469.0, -3.845e-006
-470.0, -3.838e-006
-471.0, -3.831e-006
-472.0, -3.830e-006
-473.0, -3.826e-006
-474.0, -3.821e-006
-475.0, -3.821e-006
-476.0, -3.815e-006
-477.0, -3.815e-006
-478.0, -3.813e-006
-479.0, -3.806e-006
-480.0, -3.805e-006
-481.0, -3.803e-006
-482.0, -3.797e-006
-483.0, -3.792e-006
-484.0, -3.785e-006
-485.0, -3.782e-006
-486.0, -3.776e-006
-487.0, -3.770e-006
-488.0, -3.770e-006
-489.0, -3.769e-006
-490.0, -3.769e-006
-491.0, -3.769e-006
-492.0, -3.767e-006
-493.0, -3.767e-006
-494.0, -3.767e-006
-495.0, -3.763e-006
-496.0, -3.764e-006
-497.0, -3.764e-006
-498.0, -3.764e-006
-499.0, -3.764e-006
-500.0, -3.764e-006
-501.0, -3.764e-006
-502.0, -3.764e-006
-503.0, -3.762e-006
-504.0, -3.762e-006
-505.0, -3.762e-006
-506.0, -3.762e-006
-507.0, -3.762e-006
-508.0, -3.762e-006
-509.0, -3.762e-006
-510.0, -3.762e-006
-511.0, -3.762e-006
-512.0, -3.762e-006
-513.0, -3.762e-006
-514.0, -3.759e-006
-515.0, -3.757e-006
-516.0, -3.752e-006
-517.0, -3.751e-006
-518.0, -3.748e-006
-519.0, -3.745e-006
-520.0, -3.745e-006
-521.0, -3.743e-006
-522.0, -3.740e-006
-523.0, -3.741e-006
-524.0, -3.737e-006
-525.0, -3.736e-006
-526.0, -3.734e-006
-527.0, -3.728e-006
-528.0, -3.731e-006
-529.0, -3.730e-006
-530.0, -3.727e-006
-531.0, -3.727e-006
-532.0, -3.723e-006
-533.0, -3.722e-006
-534.0, -3.722e-006
-535.0, -3.716e-006
-536.0, -3.721e-006
-537.0, -3.721e-006
-538.0, -3.721e-006
-539.0, -3.721e-006
-540.0, -3.721e-006
-541.0, -3.721e-006
-542.0, -3.721e-006
-543.0, -3.715e-006
-544.0, -3.721e-006
-545.0, -3.721e-006
-546.0, -3.720e-006
-547.0, -3.720e-006
-548.0, -3.720e-006
-549.0, -3.720e-006
-550.0, -3.720e-006
-551.0, -3.714e-006
-552.0, -3.720e-006
-553.0, -3.720e-006
-554.0, -3.720e-006
-555.0, -3.720e-006
-556.0, -3.720e-006
-557.0, -3.721e-006
-558.0, -3.672e-006
-559.0, -3.647e-006
-560.0, -3.628e-006
*
Segment = 2
Positive
Number of Data Points = 1540
#
-559.0, -3.400e-006
-558.0, -3.262e-006
-557.0, -3.181e-006
-556.0, -3.117e-006
-555.0, -3.042e-006
-554.0, -2.986e-006
-553.0, -2.931e-006
-552.0, -2.888e-006
-551.0, -2.848e-006
-550.0, -2.805e-006
-549.0, -2.764e-006
-548.0, -2.725e-006
-547.0, -2.690e-006
-546.0, -2.661e-006
-545.0, -2.627e-006
-544.0, -2.598e-006
-543.0, -2.566e-006
-542.0, -2.537e-006
-541.0, -2.506e-006
-540.0, -2.478e-006
-539.0, -2.447e-006
-538.0, -2.418e-006
-537.0, -2.385e-006
-536.0, -2.361e-006
-535.0, -2.334e-006
-534.0, -2.308e-006
-533.0, -2.280e-006
-532.0, -2.257e-006
-531.0, -2.234e-006
-530.0, -2.214e-006
-529.0, -2.193e-006
-528.0, -2.177e-006
-527.0, -2.158e-006
-526.0, -2.136e-006
-525.0, -2.113e-006
-524.0, -2.089e-006
-523.0, -2.068e-006
-522.0, -2.047e-006
-521.0, -2.022e-006
-520.0, -2.005e-006
-519.0, -1.985e-006
-518.0, -1.965e-006
-517.0, -1.947e-006
-516.0, -1.927e-006
-515.0, -1.906e-006
-514.0, -1.887e-006
-513.0, -1.866e-006
-512.0, -1.852e-006
-511.0, -1.837e-006
-510.0, -1.818e-006
-509.0, -1.804e-006
-508.0, -1.790e-006
-507.0, -1.774e-006
-506.0, -1.759e-006
-505.0, -1.741e-006
-504.0, -1.722e-006
-503.0, -1.707e-006
-502.0, -1.686e-006
-501.0, -1.665e-006
-500.0, -1.650e-006
-499.0, -1.636e-006
-498.0, -1.624e-006
-497.0, -1.610e-006
-496.0, -1.596e-006
-495.0, -1.584e-006
-494.0, -1.569e-006
-493.0, -1.554e-006
-492.0, -1.537e-006
-491.0, -1.519e-006
-490.0, -1.504e-006
-489.0, -1.487e-006
-488.0, -1.471e-006
-487.0, -1.457e-006
-486.0, -1.443e-006
-485.0, -1.433e-006
-484.0, -1.423e-006
-483.0, -1.411e-006
-482.0, -1.401e-006
-481.0, -1.394e-006
-480.0, -1.386e-006
-479.0, -1.375e-006
-478.0, -1.355e-006
-477.0, -1.341e-006
-476.0, -1.326e-006
-475.0, -1.311e-006
-474.0, -1.293e-006
-473.0, -1.273e-006
-472.0, -1.257e-006
-471.0, -1.249e-006
-470.0, -1.236e-006
-469.0, -1.228e-006
-468.0, -1.215e-006
-467.0, -1.205e-006
-466.0, -1.198e-006
-465.0, -1.188e-006
-464.0, -1.174e-006
-463.0, -1.164e-006
-462.0, -1.145e-006
-461.0, -1.135e-006
-460.0, -1.121e-006
-459.0, -1.108e-006
-458.0, -1.095e-006
-457.0, -1.082e-006
-456.0, -1.068e-006
-455.0, -1.059e-006
-454.0, -1.047e-006
-453.0, -1.040e-006
-452.0, -1.031e-006
-451.0, -1.020e-006
-450.0, -1.012e-006
-449.0, -1.005e-006
-448.0, -9.979e-007
-447.0, -9.909e-007
-446.0, -9.753e-007
-445.0, -9.630e-007
-444.0, -9.517e-007
-443.0, -9.408e-007
-442.0, -9.269e-007
-441.0, -9.125e-007
-440.0, -8.968e-007
-439.0, -8.868e-007
-438.0, -8.732e-007
-437.0, -8.623e-007
-436.0, -8.523e-007
-435.0, -8.453e-007
-434.0, -8.388e-007
-433.0, -8.327e-007
-432.0, -8.218e-007
-431.0, -8.118e-007
-430.0, -7.983e-007
-429.0, -7.847e-007
-428.0, -7.708e-007
-427.0, -7.573e-007
-426.0, -7.451e-007
-425.0, -7.381e-007
-424.0, -7.285e-007
-423.0, -7.211e-007
-422.0, -7.119e-007
-421.0, -7.032e-007
-420.0, -6.923e-007
-419.0, -6.792e-007
-418.0, -6.670e-007
-417.0, -6.587e-007
-416.0, -6.518e-007
-415.0, -6.465e-007
-414.0, -6.365e-007
-413.0, -6.317e-007
-412.0, -6.243e-007
-411.0, -6.173e-007
-410.0, -6.104e-007
-409.0, -6.029e-007
-408.0, -5.951e-007
-407.0, -5.899e-007
-406.0, -5.759e-007
-405.0, -5.676e-007
-404.0, -5.576e-007
-403.0, -5.436e-007
-402.0, -5.301e-007
-401.0, -5.162e-007
-400.0, -5.035e-007
-399.0, -4.926e-007
-398.0, -4.800e-007
-397.0, -4.691e-007
-396.0, -4.621e-007
-395.0, -4.551e-007
-394.0, -4.486e-007
-393.0, -4.429e-007
-392.0, -4.368e-007
-391.0, -4.303e-007
-390.0, -4.216e-007
-389.0, -4.129e-007
-388.0, -4.011e-007
-387.0, -3.876e-007
-386.0, -3.741e-007
-385.0, -3.649e-007
-384.0, -3.562e-007
-383.0, -3.492e-007
-382.0, -3.370e-007
-381.0, -3.278e-007
-380.0, -3.209e-007
-379.0, -3.126e-007
-378.0, -3.039e-007
-377.0, -2.917e-007
-376.0, -2.799e-007
-375.0, -2.729e-007
-374.0, -2.651e-007
-373.0, -2.581e-007
-372.0, -2.520e-007
-371.0, -2.446e-007
-370.0, -2.415e-007
-369.0, -2.341e-007
-368.0, -2.271e-007
-367.0, -2.202e-007
-366.0, -2.097e-007
-365.0, -2.019e-007
-364.0, -1.905e-007
-363.0, -1.783e-007
-362.0, -1.705e-007
-361.0, -1.569e-007
-360.0, -1.439e-007
-359.0, -1.334e-007
-358.0, -1.181e-007
-357.0, -1.064e-007
-356.0, -9.417e-008
-355.0, -8.109e-008
-354.0, -7.368e-008
-353.0, -6.670e-008
-352.0, -5.973e-008
-351.0, -5.406e-008
-350.0, -4.447e-008
-349.0, -3.749e-008
-348.0, -3.052e-008
-347.0, -2.354e-008
-346.0, -1.657e-008
-345.0, -9.591e-009
-344.0, -1.308e-009
-343.0, +6.104e-009
-342.0, +1.962e-008
-341.0, +3.357e-008
-340.0, +4.752e-008
-339.0, +6.278e-008
-338.0, +7.847e-008
-337.0, +9.591e-008
-336.0, +1.094e-007
-335.0, +1.177e-007
-334.0, +1.247e-007
-333.0, +1.325e-007
-332.0, +1.399e-007
-331.0, +1.517e-007
-330.0, +1.596e-007
-329.0, +1.665e-007
-328.0, +1.735e-007
-327.0, +1.822e-007
-326.0, +1.997e-007
-325.0, +2.167e-007
-324.0, +2.311e-007
-323.0, +2.450e-007
-322.0, +2.598e-007
-321.0, +2.803e-007
-320.0, +2.995e-007
-319.0, +3.091e-007
-318.0, +3.191e-007
-317.0, +3.278e-007
-316.0, +3.418e-007
-315.0, +3.549e-007
-314.0, +3.632e-007
-313.0, +3.749e-007
-312.0, +3.898e-007
-311.0, +4.098e-007
-310.0, +4.299e-007
-309.0, +4.447e-007
-308.0, +4.656e-007
-307.0, +4.857e-007
-306.0, +5.018e-007
-305.0, +5.179e-007
-304.0, +5.310e-007
-303.0, +5.441e-007
-302.0, +5.628e-007
-301.0, +5.785e-007
-300.0, +5.990e-007
-299.0, +6.199e-007
-298.0, +6.396e-007
-297.0, +6.614e-007
-296.0, +6.823e-007
-295.0, +6.997e-007
-294.0, +7.198e-007
-293.0, +7.350e-007
-292.0, +7.555e-007
-291.0, +7.804e-007
-290.0, +8.013e-007
-289.0, +8.283e-007
-288.0, +8.541e-007
-287.0, +8.750e-007
-286.0, +9.020e-007
-285.0, +9.234e-007
-284.0, +9.412e-007
-283.0, +9.674e-007
-282.0, +9.892e-007
-281.0, +1.017e-006
-280.0, +1.044e-006
-279.0, +1.067e-006
-278.0, +1.097e-006
-277.0, +1.129e-006
-276.0, +1.158e-006
-275.0, +1.186e-006
-274.0, +1.214e-006
-273.0, +1.242e-006
-272.0, +1.274e-006
-271.0, +1.300e-006
-270.0, +1.333e-006
-269.0, +1.362e-006
-268.0, +1.394e-006
-267.0, +1.422e-006
-266.0, +1.455e-006
-265.0, +1.484e-006
-264.0, +1.522e-006
-263.0, +1.553e-006
-262.0, +1.588e-006
-261.0, +1.621e-006
-260.0, +1.656e-006
-259.0, +1.693e-006
-258.0, +1.734e-006
-257.0, +1.773e-006
-256.0, +1.807e-006
-255.0, +1.842e-006
-254.0, +1.884e-006
-253.0, +1.926e-006
-252.0, +1.968e-006
-251.0, +2.006e-006
-250.0, +2.041e-006
-249.0, +2.088e-006
-248.0, +2.130e-006
-247.0, +2.168e-006
-246.0, +2.215e-006
-245.0, +2.258e-006
-244.0, +2.303e-006
-243.0, +2.352e-006
-242.0, +2.393e-006
-241.0, +2.437e-006
-240.0, +2.486e-006
-239.0, +2.531e-006
-238.0, +2.578e-006
-237.0, +2.627e-006
-236.0, +2.676e-006
-235.0, +2.728e-006
-234.0, +2.779e-006
-233.0, +2.828e-006
-232.0, +2.876e-006
-231.0, +2.925e-006
-230.0, +2.975e-006
-229.0, +3.026e-006
-228.0, +3.077e-006
-227.0, +3.127e-006
-226.0, +3.176e-006
-225.0, +3.232e-006
-224.0, +3.288e-006
-223.0, +3.343e-006
-222.0, +3.399e-006
-221.0, +3.455e-006
-220.0, +3.510e-006
-219.0, +3.567e-006
-218.0, +3.622e-006
-217.0, +3.678e-006
-216.0, +3.734e-006
-215.0, +3.790e-006
-214.0, +3.851e-006
-213.0, +3.908e-006
-212.0, +3.963e-006
-211.0, +4.019e-006
-210.0, +4.075e-006
-209.0, +4.133e-006
-208.0, +4.193e-006
-207.0, +4.248e-006
-206.0, +4.310e-006
-205.0, +4.374e-006
-204.0, +4.435e-006
-203.0, +4.492e-006
-202.0, +4.547e-006
-201.0, +4.603e-006
-200.0, +4.659e-006
-199.0, +4.715e-006
-198.0, +4.774e-006
-197.0, +4.830e-006
-196.0, +4.886e-006
-195.0, +4.946e-006
-194.0, +5.001e-006
-193.0, +5.057e-006
-192.0, +5.112e-006
-191.0, +5.163e-006
-190.0, +5.216e-006
-189.0, +5.271e-006
-188.0, +5.327e-006
-187.0, +5.377e-006
-186.0, +5.427e-006
-185.0, +5.476e-006
-184.0, +5.525e-006
-183.0, +5.569e-006
-182.0, +5.619e-006
-181.0, +5.662e-006
-180.0, +5.707e-006
-179.0, +5.755e-006
-178.0, +5.799e-006
-177.0, +5.844e-006
-176.0, +5.887e-006
-175.0, +5.926e-006
-174.0, +5.964e-006
-173.0, +6.002e-006
-172.0, +6.037e-006
-171.0, +6.076e-006
-170.0, +6.108e-006
-169.0, +6.143e-006
-168.0, +6.173e-006
-167.0, +6.200e-006
-166.0, +6.234e-006
-165.0, +6.263e-006
-164.0, +6.291e-006
-163.0, +6.319e-006
-162.0, +6.340e-006
-161.0, +6.368e-006
-160.0, +6.394e-006
-159.0, +6.408e-006
-158.0, +6.430e-006
-157.0, +6.449e-006
-156.0, +6.470e-006
-155.0, +6.491e-006
-154.0, +6.506e-006
-153.0, +6.525e-006
-152.0, +6.546e-006
-151.0, +6.558e-006
-150.0, +6.567e-006
-149.0, +6.574e-006
-148.0, +6.581e-006
-147.0, +6.587e-006
-146.0, +6.589e-006
-145.0, +6.590e-006
-144.0, +6.591e-006
-143.0, +6.593e-006
-142.0, +6.596e-006
-141.0, +6.596e-006
-140.0, +6.597e-006
-139.0, +6.598e-006
-138.0, +6.597e-006
-137.0, +6.596e-006
-136.0, +6.595e-006
-135.0, +6.592e-006
-134.0, +6.591e-006
-133.0, +6.590e-006
-132.0, +6.589e-006
-131.0, +6.587e-006
-130.0, +6.583e-006
-129.0, +6.577e-006
-128.0, +6.570e-006
-127.0, +6.563e-006
-126.0, +6.556e-006
-125.0, +6.543e-006
-124.0, +6.529e-006
-123.0, +6.512e-006
-122.0, +6.498e-006
-121.0, +6.484e-006
-120.0, +6.470e-006
-119.0, +6.453e-006
-118.0, +6.441e-006
-117.0, +6.429e-006
-116.0, +6.421e-006
-115.0, +6.414e-006
-114.0, +6.405e-006
-113.0, +6.392e-006
-112.0, +6.380e-006
-111.0, +6.369e-006
-110.0, +6.360e-006
-109.0, +6.340e-006
-108.0, +6.319e-006
-107.0, +6.300e-006
-106.0, +6.285e-006
-105.0, +6.268e-006
-104.0, +6.249e-006
-103.0, +6.231e-006
-102.0, +6.223e-006
-101.0, +6.215e-006
-100.0, +6.202e-006
-99.0, +6.189e-006
-98.0, +6.175e-006
-97.0, +6.162e-006
-96.0, +6.148e-006
-95.0, +6.129e-006
-94.0, +6.110e-006
-93.0, +6.094e-006
-92.0, +6.079e-006
-91.0, +6.060e-006
-90.0, +6.046e-006
-89.0, +6.032e-006
-88.0, +6.023e-006
-87.0, +6.009e-006
-86.0, +5.997e-006
-85.0, +5.984e-006
-84.0, +5.975e-006
-83.0, +5.962e-006
-82.0, +5.948e-006
-81.0, +5.934e-006
-80.0, +5.922e-006
-79.0, +5.906e-006
-78.0, +5.893e-006
-77.0, +5.876e-006
-76.0, +5.861e-006
-75.0, +5.847e-006
-74.0, +5.833e-006
-73.0, +5.823e-006
-72.0, +5.813e-006
-71.0, +5.798e-006
-70.0, +5.791e-006
-69.0, +5.781e-006
-68.0, +5.773e-006
-67.0, +5.758e-006
-66.0, +5.742e-006
-65.0, +5.725e-006
-64.0, +5.711e-006
-63.0, +5.695e-006
-62.0, +5.684e-006
-61.0, +5.669e-006
-60.0, +5.659e-006
-59.0, +5.648e-006
-58.0, +5.641e-006
-57.0, +5.634e-006
-56.0, +5.627e-006
-55.0, +5.620e-006
-54.0, +5.615e-006
-53.0, +5.608e-006
-52.0, +5.601e-006
-51.0, +5.595e-006
-50.0, +5.588e-006
-49.0, +5.580e-006
-48.0, +5.572e-006
-47.0, +5.559e-006
-46.0, +5.555e-006
-45.0, +5.547e-006
-44.0, +5.539e-006
-43.0, +5.532e-006
-42.0, +5.526e-006
-41.0, +5.519e-006
-40.0, +5.516e-006
-39.0, +5.505e-006
-38.0, +5.501e-006
-37.0, +5.491e-006
-36.0, +5.479e-006
-35.0, +5.465e-006
-34.0, +5.452e-006
-33.0, +5.440e-006
-32.0, +5.432e-006
-31.0, +5.422e-006
-30.0, +5.418e-006
-29.0, +5.417e-006
-28.0, +5.415e-006
-27.0, +5.415e-006
-26.0, +5.409e-006
-25.0, +5.403e-006
-24.0, +5.397e-006
-23.0, +5.391e-006
-22.0, +5.385e-006
-21.0, +5.381e-006
-20.0, +5.373e-006
-19.0, +5.369e-006
-18.0, +5.364e-006
-17.0, +5.361e-006
-16.0, +5.354e-006
-15.0, +5.346e-006
-14.0, +5.340e-006
-13.0, +5.332e-006
-12.0, +5.322e-006
-11.0, +5.313e-006
-10.0, +5.302e-006
-9.0, +5.296e-006
-8.0, +5.288e-006
-7.0, +5.281e-006
-6.0, +5.276e-006
-5.0, +5.274e-006
-4.0, +5.273e-006
-3.0, +5.273e-006
-2.0, +5.272e-006
-1.0, +5.272e-006
0.0, +5.272e-006
1.0, +5.271e-006
2.0, +5.271e-006
3.0, +5.271e-006
4.0, +5.269e-006
5.0, +5.264e-006
6.0, +5.259e-006
7.0, +5.255e-006
8.0, +5.249e-006
9.0, +5.243e-006
10.0, +5.238e-006
11.0, +5.235e-006
12.0, +5.231e-006
13.0, +5.231e-006
14.0, +5.228e-006
15.0, +5.226e-006
16.0, +5.225e-006
17.0, +5.223e-006
18.0, +5.223e-006
19.0, +5.223e-006
20.0, +5.222e-006
21.0, +5.222e-006
22.0, +5.222e-006
23.0, +5.222e-006
24.0, +5.222e-006
25.0, +5.222e-006
26.0, +5.222e-006
27.0, +5.221e-006
28.0, +5.220e-006
29.0, +5.220e-006
30.0, +5.219e-006
31.0, +5.219e-006
32.0, +5.216e-006
33.0, +5.215e-006
34.0, +5.215e-006
35.0, +5.214e-006
36.0, +5.209e-006
37.0, +5.210e-006
38.0, +5.204e-006
39.0, +5.203e-006
40.0, +5.198e-006
41.0, +5.194e-006
42.0, +5.194e-006
43.0, +5.193e-006
44.0, +5.188e-006
45.0, +5.188e-006
46.0, +5.185e-006
47.0, +5.187e-006
48.0, +5.185e-006
49.0, +5.181e-006
50.0, +5.182e-006
51.0, +5.182e-006
52.0, +5.182e-006
53.0, +5.182e-006
54.0, +5.179e-006
55.0, +5.179e-006
56.0, +5.180e-006
57.0, +5.178e-006
58.0, +5.178e-006
59.0, +5.178e-006
60.0, +5.177e-006
61.0, +5.178e-006
62.0, +5.177e-006
63.0, +5.177e-006
64.0, +5.176e-006
65.0, +5.175e-006
66.0, +5.176e-006
67.0, +5.178e-006
68.0, +5.177e-006
69.0, +5.178e-006
70.0, +5.178e-006
71.0, +5.179e-006
72.0, +5.180e-006
73.0, +5.179e-006
74.0, +5.181e-006
75.0, +5.182e-006
76.0, +5.181e-006
77.0, +5.182e-006
78.0, +5.182e-006
79.0, +5.182e-006
80.0, +5.182e-006
81.0, +5.180e-006
82.0, +5.184e-006
83.0, +5.185e-006
84.0, +5.185e-006
85.0, +5.188e-006
86.0, +5.188e-006
87.0, +5.190e-006
88.0, +5.192e-006
89.0, +5.191e-006
90.0, +5.195e-006
91.0, +5.198e-006
92.0, +5.200e-006
93.0, +5.204e-006
94.0, +5.206e-006
95.0, +5.209e-006
96.0, +5.210e-006
97.0, +5.211e-006
98.0, +5.213e-006
99.0, +5.214e-006
100.0, +5.216e-006
101.0, +5.218e-006
102.0, +5.218e-006
103.0, +5.220e-006
104.0, +5.220e-006
105.0, +5.221e-006
106.0, +5.221e-006
107.0, +5.220e-006
108.0, +5.221e-006
109.0, +5.221e-006
110.0, +5.221e-006
111.0, +5.221e-006
112.0, +5.221e-006
113.0, +5.221e-006
114.0, +5.222e-006
115.0, +5.222e-006
116.0, +5.222e-006
117.0, +5.222e-006
118.0, +5.222e-006
119.0, +5.222e-006
120.0, +5.222e-006
121.0, +5.222e-006
122.0, +5.222e-006
123.0, +5.222e-006
124.0, +5.222e-006
125.0, +5.222e-006
126.0, +5.222e-006
127.0, +5.223e-006
128.0, +5.223e-006
129.0, +5.222e-006
130.0, +5.223e-006
131.0, +5.224e-006
132.0, +5.225e-006
133.0, +5.225e-006
134.0, +5.225e-006
135.0, +5.228e-006
136.0, +5.228e-006
137.0, +5.228e-006
138.0, +5.235e-006
139.0, +5.236e-006
140.0, +5.239e-006
141.0, +5.241e-006
142.0, +5.242e-006
143.0, +5.247e-006
144.0, +5.253e-006
145.0, +5.252e-006
146.0, +5.256e-006
147.0, +5.259e-006
148.0, +5.264e-006
149.0, +5.267e-006
150.0, +5.269e-006
151.0, +5.269e-006
152.0, +5.270e-006
153.0, +5.270e-006
154.0, +5.271e-006
155.0, +5.271e-006
156.0, +5.271e-006
157.0, +5.271e-006
158.0, +5.271e-006
159.0, +5.272e-006
160.0, +5.272e-006
161.0, +5.272e-006
162.0, +5.275e-006
163.0, +5.276e-006
164.0, +5.276e-006
165.0, +5.279e-006
166.0, +5.280e-006
167.0, +5.282e-006
168.0, +5.284e-006
169.0, +5.283e-006
170.0, +5.290e-006
171.0, +5.295e-006
172.0, +5.297e-006
173.0, +5.302e-006
174.0, +5.306e-006
175.0, +5.311e-006
176.0, +5.317e-006
177.0, +5.317e-006
178.0, +5.323e-006
179.0, +5.327e-006
180.0, +5.330e-006
181.0, +5.336e-006
182.0, +5.341e-006
183.0, +5.344e-006
184.0, +5.350e-006
185.0, +5.351e-006
186.0, +5.357e-006
187.0, +5.362e-006
188.0, +5.364e-006
189.0, +5.365e-006
190.0, +5.367e-006
191.0, +5.368e-006
192.0, +5.368e-006
193.0, +5.368e-006
194.0, +5.370e-006
195.0, +5.371e-006
196.0, +5.372e-006
197.0, +5.374e-006
198.0, +5.376e-006
199.0, +5.381e-006
200.0, +5.382e-006
201.0, +5.387e-006
202.0, +5.393e-006
203.0, +5.398e-006
204.0, +5.403e-006
205.0, +5.408e-006
206.0, +5.410e-006
207.0, +5.415e-006
208.0, +5.416e-006
209.0, +5.416e-006
210.0, +5.416e-006
211.0, +5.417e-006
212.0, +5.417e-006
213.0, +5.417e-006
214.0, +5.417e-006
215.0, +5.417e-006
216.0, +5.417e-006
217.0, +5.417e-006
218.0, +5.419e-006
219.0, +5.420e-006
220.0, +5.420e-006
221.0, +5.421e-006
222.0, +5.423e-006
223.0, +5.425e-006
224.0, +5.427e-006
225.0, +5.428e-006
226.0, +5.436e-006
227.0, +5.443e-006
228.0, +5.450e-006
229.0, +5.456e-006
230.0, +5.464e-006
231.0, +5.475e-006
232.0, +5.484e-006
233.0, +5.487e-006
234.0, +5.493e-006
235.0, +5.497e-006
236.0, +5.503e-006
237.0, +5.506e-006
238.0, +5.507e-006
239.0, +5.509e-006
240.0, +5.511e-006
241.0, +5.511e-006
242.0, +5.514e-006
243.0, +5.514e-006
244.0, +5.515e-006
245.0, +5.516e-006
246.0, +5.516e-006
247.0, +5.517e-006
248.0, +5.518e-006
249.0, +5.519e-006
250.0, +5.524e-006
251.0, +5.527e-006
252.0, +5.532e-006
253.0, +5.538e-006
254.0, +5.542e-006
255.0, +5.548e-006
256.0, +5.554e-006
257.0, +5.556e-006
258.0, +5.561e-006
259.0, +5.562e-006
260.0, +5.563e-006
261.0, +5.565e-006
262.0, +5.566e-006
263.0, +5.567e-006
264.0, +5.570e-006
265.0, +5.572e-006
266.0, +5.579e-006
267.0, +5.585e-006
268.0, +5.591e-006
269.0, +5.596e-006
270.0, +5.602e-006
271.0, +5.606e-006
272.0, +5.609e-006
273.0, +5.609e-006
274.0, +5.610e-006
275.0, +5.611e-006
276.0, +5.612e-006
277.0, +5.612e-006
278.0, +5.612e-006
279.0, +5.612e-006
280.0, +5.612e-006
281.0, +5.612e-006
282.0, +5.614e-006
283.0, +5.615e-006
284.0, +5.615e-006
285.0, +5.616e-006
286.0, +5.617e-006
287.0, +5.620e-006
288.0, +5.624e-006
289.0, +5.625e-006
290.0, +5.631e-006
291.0, +5.636e-006
292.0, +5.642e-006
293.0, +5.648e-006
294.0, +5.652e-006
295.0, +5.654e-006
296.0, +5.658e-006
297.0, +5.658e-006
298.0, +5.661e-006
299.0, +5.661e-006
300.0, +5.661e-006
301.0, +5.661e-006
302.0, +5.662e-006
303.0, +5.663e-006
304.0, +5.663e-006
305.0, +5.662e-006
306.0, +5.668e-006
307.0, +5.669e-006
308.0, +5.674e-006
309.0, +5.679e-006
310.0, +5.683e-006
311.0, +5.689e-006
312.0, +5.695e-006
313.0, +5.697e-006
314.0, +5.708e-006
315.0, +5.712e-006
316.0, +5.717e-006
317.0, +5.723e-006
318.0, +5.729e-006
319.0, +5.735e-006
320.0, +5.742e-006
321.0, +5.744e-006
322.0, +5.751e-006
323.0, +5.754e-006
324.0, +5.757e-006
325.0, +5.760e-006
326.0, +5.761e-006
327.0, +5.762e-006
328.0, +5.762e-006
329.0, +5.761e-006
330.0, +5.767e-006
331.0, +5.768e-006
332.0, +5.773e-006
333.0, +5.775e-006
334.0, +5.780e-006
335.0, +5.785e-006
336.0, +5.791e-006
337.0, +5.793e-006
338.0, +5.798e-006
339.0, +5.800e-006
340.0, +5.804e-006
341.0, +5.805e-006
342.0, +5.807e-006
343.0, +5.807e-006
344.0, +5.807e-006
345.0, +5.807e-006
346.0, +5.809e-006
347.0, +5.809e-006
348.0, +5.811e-006
349.0, +5.811e-006
350.0, +5.812e-006
351.0, +5.812e-006
352.0, +5.814e-006
353.0, +5.813e-006
354.0, +5.818e-006
355.0, +5.819e-006
356.0, +5.823e-006
357.0, +5.826e-006
358.0, +5.832e-006
359.0, +5.838e-006
360.0, +5.845e-006
361.0, +5.845e-006
362.0, +5.854e-006
363.0, +5.857e-006
364.0, +5.861e-006
365.0, +5.862e-006
366.0, +5.863e-006
367.0, +5.865e-006
368.0, +5.869e-006
369.0, +5.871e-006
370.0, +5.877e-006
371.0, +5.882e-006
372.0, +5.888e-006
373.0, +5.893e-006
374.0, +5.899e-006
375.0, +5.902e-006
376.0, +5.903e-006
377.0, +5.903e-006
378.0, +5.908e-006
379.0, +5.909e-006
380.0, +5.910e-006
381.0, +5.911e-006
382.0, +5.914e-006
383.0, +5.918e-006
384.0, +5.921e-006
385.0, +5.924e-006
386.0, +5.930e-006
387.0, +5.935e-006
388.0, +5.941e-006
389.0, +5.946e-006
390.0, +5.948e-006
391.0, +5.952e-006
392.0, +5.954e-006
393.0, +5.954e-006
394.0, +5.956e-006
395.0, +5.956e-006
396.0, +5.957e-006
397.0, +5.959e-006
398.0, +5.961e-006
399.0, +5.967e-006
400.0, +5.971e-006
401.0, +5.975e-006
402.0, +5.982e-006
403.0, +5.988e-006
404.0, +5.993e-006
405.0, +5.998e-006
406.0, +5.999e-006
407.0, +6.005e-006
408.0, +6.005e-006
409.0, +6.005e-006
410.0, +6.007e-006
411.0, +6.007e-006
412.0, +6.007e-006
413.0, +6.008e-006
414.0, +6.006e-006
415.0, +6.009e-006
416.0, +6.009e-006
417.0, +6.013e-006
418.0, +6.020e-006
419.0, +6.027e-006
420.0, +6.033e-006
421.0, +6.039e-006
422.0, +6.043e-006
423.0, +6.050e-006
424.0, +6.052e-006
425.0, +6.053e-006
426.0, +6.056e-006
427.0, +6.056e-006
428.0, +6.057e-006
429.0, +6.060e-006
430.0, +6.064e-006
431.0, +6.072e-006
432.0, +6.077e-006
433.0, +6.082e-006
434.0, +6.092e-006
435.0, +6.102e-006
436.0, +6.109e-006
437.0, +6.118e-006
438.0, +6.122e-006
439.0, +6.130e-006
440.0, +6.136e-006
441.0, +6.139e-006
442.0, +6.143e-006
443.0, +6.148e-006
444.0, +6.150e-006
445.0, +6.157e-006
446.0, +6.158e-006
447.0, +6.165e-006
448.0, +6.172e-006
449.0, +6.177e-006
450.0, +6.183e-006
451.0, +6.190e-006
452.0, +6.192e-006
453.0, +6.197e-006
454.0, +6.198e-006
455.0, +6.199e-006
456.0, +6.199e-006
457.0, +6.200e-006
458.0, +6.203e-006
459.0, +6.206e-006
460.0, +6.209e-006
461.0, +6.215e-006
462.0, +6.222e-006
463.0, +6.229e-006
464.0, +6.234e-006
465.0, +6.238e-006
466.0, +6.242e-006
467.0, +6.247e-006
468.0, +6.247e-006
469.0, +6.249e-006
470.0, +6.249e-006
471.0, +6.254e-006
472.0, +6.257e-006
473.0, +6.270e-006
474.0, +6.284e-006
475.0, +6.298e-006
476.0, +6.310e-006
477.0, +6.324e-006
478.0, +6.333e-006
479.0, +6.345e-006
480.0, +6.347e-006
481.0, +6.354e-006
482.0, +6.360e-006
483.0, +6.367e-006
484.0, +6.374e-006
485.0, +6.381e-006
486.0, +6.387e-006
487.0, +6.393e-006
488.0, +6.394e-006
489.0, +6.396e-006
490.0, +6.402e-006
491.0, +6.408e-006
492.0, +6.414e-006
493.0, +6.420e-006
494.0, +6.427e-006
495.0, +6.434e-006
496.0, +6.439e-006
497.0, +6.441e-006
498.0, +6.446e-006
499.0, +6.457e-006
500.0, +6.464e-006
501.0, +6.477e-006
502.0, +6.489e-006
503.0, +6.503e-006
504.0, +6.516e-006
505.0, +6.527e-006
506.0, +6.539e-006
507.0, +6.552e-006
508.0, +6.560e-006
509.0, +6.569e-006
510.0, +6.576e-006
511.0, +6.584e-006
512.0, +6.590e-006
513.0, +6.592e-006
514.0, +6.599e-006
515.0, +6.606e-006
516.0, +6.613e-006
517.0, +6.620e-006
518.0, +6.627e-006
519.0, +6.639e-006
520.0, +6.652e-006
521.0, +6.663e-006
522.0, +6.676e-006
523.0, +6.690e-006
524.0, +6.704e-006
525.0, +6.719e-006
526.0, +6.729e-006
527.0, +6.743e-006
528.0, +6.752e-006
529.0, +6.760e-006
530.0, +6.767e-006
531.0, +6.775e-006
532.0, +6.787e-006
533.0, +6.798e-006
534.0, +6.805e-006
535.0, +6.812e-006
536.0, +6.820e-006
537.0, +6.831e-006
538.0, +6.846e-006
539.0, +6.859e-006
540.0, +6.873e-006
541.0, +6.888e-006
542.0, +6.903e-006
543.0, +6.920e-006
544.0, +6.937e-006
545.0, +6.948e-006
546.0, +6.958e-006
547.0, +6.967e-006
548.0, +6.979e-006
549.0, +6.992e-006
550.0, +7.003e-006
551.0, +7.016e-006
552.0, +7.030e-006
553.0, +7.044e-006
554.0, +7.064e-006
555.0, +7.078e-006
556.0, +7.094e-006
557.0, +7.112e-006
558.0, +7.127e-006
559.0, +7.141e-006
560.0, +7.156e-006
561.0, +7.166e-006
562.0, +7.180e-006
563.0, +7.193e-006
564.0, +7.203e-006
565.0, +7.216e-006
566.0, +7.234e-006
567.0, +7.253e-006
568.0, +7.271e-006
569.0, +7.290e-006
570.0, +7.312e-006
571.0, +7.331e-006
572.0, +7.347e-006
573.0, +7.363e-006
574.0, +7.380e-006
575.0, +7.400e-006
576.0, +7.418e-006
577.0, +7.433e-006
578.0, +7.455e-006
579.0, +7.476e-006
580.0, +7.497e-006
581.0, +7.516e-006
582.0, +7.531e-006
583.0, +7.548e-006
584.0, +7.566e-006
585.0, +7.579e-006
586.0, +7.601e-006
587.0, +7.618e-006
588.0, +7.639e-006
589.0, +7.660e-006
590.0, +7.684e-006
591.0, +7.705e-006
592.0, +7.727e-006
593.0, +7.742e-006
594.0, +7.760e-006
595.0, +7.775e-006
596.0, +7.794e-006
597.0, +7.814e-006
598.0, +7.835e-006
599.0, +7.859e-006
600.0, +7.884e-006
601.0, +7.904e-006
602.0, +7.929e-006
603.0, +7.950e-006
604.0, +7.965e-006
605.0, +7.980e-006
606.0, +8.000e-006
607.0, +8.018e-006
608.0, +8.041e-006
609.0, +8.062e-006
610.0, +8.083e-006
611.0, +8.104e-006
612.0, +8.130e-006
613.0, +8.149e-006
614.0, +8.166e-006
615.0, +8.184e-006
616.0, +8.201e-006
617.0, +8.220e-006
618.0, +8.242e-006
619.0, +8.259e-006
620.0, +8.280e-006
621.0, +8.300e-006
622.0, +8.316e-006
623.0, +8.331e-006
624.0, +8.346e-006
625.0, +8.359e-006
626.0, +8.373e-006
627.0, +8.382e-006
628.0, +8.397e-006
629.0, +8.415e-006
630.0, +8.434e-006
631.0, +8.448e-006
632.0, +8.465e-006
633.0, +8.482e-006
634.0, +8.500e-006
635.0, +8.514e-006
636.0, +8.523e-006
637.0, +8.530e-006
638.0, +8.539e-006
639.0, +8.550e-006
640.0, +8.562e-006
641.0, +8.575e-006
642.0, +8.589e-006
643.0, +8.603e-006
644.0, +8.617e-006
645.0, +8.629e-006
646.0, +8.640e-006
647.0, +8.650e-006
648.0, +8.658e-006
649.0, +8.665e-006
650.0, +8.677e-006
651.0, +8.686e-006
652.0, +8.699e-006
653.0, +8.708e-006
654.0, +8.716e-006
655.0, +8.723e-006
656.0, +8.730e-006
657.0, +8.733e-006
658.0, +8.745e-006
659.0, +8.751e-006
660.0, +8.759e-006
661.0, +8.766e-006
662.0, +8.773e-006
663.0, +8.781e-006
664.0, +8.793e-006
665.0, +8.802e-006
666.0, +8.817e-006
667.0, +8.830e-006
668.0, +8.846e-006
669.0, +8.865e-006
670.0, +8.884e-006
671.0, +8.899e-006
672.0, +8.913e-006
673.0, +8.921e-006
674.0, +8.937e-006
675.0, +8.951e-006
676.0, +8.967e-006
677.0, +8.982e-006
678.0, +8.998e-006
679.0, +9.018e-006
680.0, +9.038e-006
681.0, +9.057e-006
682.0, +9.076e-006
683.0, +9.090e-006
684.0, +9.109e-006
685.0, +9.127e-006
686.0, +9.144e-006
687.0, +9.165e-006
688.0, +9.186e-006
689.0, +9.208e-006
690.0, +9.236e-006
691.0, +9.259e-006
692.0, +9.283e-006
693.0, +9.314e-006
694.0, +9.341e-006
695.0, +9.369e-006
696.0, +9.395e-006
697.0, +9.423e-006
698.0, +9.452e-006
699.0, +9.483e-006
700.0, +9.504e-006
701.0, +9.534e-006
702.0, +9.562e-006
703.0, +9.597e-006
704.0, +9.626e-006
705.0, +9.659e-006
706.0, +9.695e-006
707.0, +9.736e-006
708.0, +9.773e-006
709.0, +9.808e-006
710.0, +9.842e-006
711.0, +9.880e-006
712.0, +9.922e-006
713.0, +9.962e-006
714.0, +1.000e-005
715.0, +1.005e-005
716.0, +1.009e-005
717.0, +1.014e-005
718.0, +1.018e-005
719.0, +1.022e-005
720.0, +1.027e-005
721.0, +1.032e-005
722.0, +1.036e-005
723.0, +1.041e-005
724.0, +1.046e-005
725.0, +1.051e-005
726.0, +1.057e-005
727.0, +1.062e-005
728.0, +1.067e-005
729.0, +1.073e-005
730.0, +1.078e-005
731.0, +1.084e-005
732.0, +1.089e-005
733.0, +1.095e-005
734.0, +1.101e-005
735.0, +1.107e-005
736.0, +1.113e-005
737.0, +1.119e-005
738.0, +1.126e-005
739.0, +1.132e-005
740.0, +1.138e-005
741.0, +1.144e-005
742.0, +1.150e-005
743.0, +1.157e-005
744.0, +1.164e-005
745.0, +1.170e-005
746.0, +1.177e-005
747.0, +1.185e-005
748.0, +1.191e-005
749.0, +1.199e-005
750.0, +1.205e-005
751.0, +1.212e-005
752.0, +1.219e-005
753.0, +1.225e-005
754.0, +1.232e-005
755.0, +1.240e-005
756.0, +1.247e-005
757.0, +1.254e-005
758.0, +1.262e-005
759.0, +1.269e-005
760.0, +1.276e-005
761.0, +1.283e-005
762.0, +1.291e-005
763.0, +1.299e-005
764.0, +1.306e-005
765.0, +1.314e-005
766.0, +1.321e-005
767.0, +1.329e-005
768.0, +1.337e-005
769.0, +1.344e-005
770.0, +1.352e-005
771.0, +1.360e-005
772.0, +1.367e-005
773.0, +1.376e-005
774.0, +1.384e-005
775.0, +1.391e-005
776.0, +1.399e-005
777.0, +1.407e-005
778.0, +1.415e-005
779.0, +1.423e-005
780.0, +1.430e-005
781.0, +1.438e-005
782.0, +1.446e-005
783.0, +1.455e-005
784.0, +1.463e-005
785.0, +1.471e-005
786.0, +1.480e-005
787.0, +1.488e-005
788.0, +1.496e-005
789.0, +1.504e-005
790.0, +1.513e-005
791.0, +1.520e-005
792.0, +1.528e-005
793.0, +1.537e-005
794.0, +1.545e-005
795.0, +1.553e-005
796.0, +1.561e-005
797.0, +1.569e-005
798.0, +1.578e-005
799.0, +1.586e-005
800.0, +1.594e-005
801.0, +1.602e-005
802.0, +1.610e-005
803.0, +1.619e-005
804.0, +1.627e-005
805.0, +1.636e-005
806.0, +1.644e-005
807.0, +1.653e-005
808.0, +1.662e-005
809.0, +1.670e-005
810.0, +1.679e-005
811.0, +1.687e-005
812.0, +1.696e-005
813.0, +1.704e-005
814.0, +1.713e-005
815.0, +1.721e-005
816.0, +1.730e-005
817.0, +1.740e-005
818.0, +1.749e-005
819.0, +1.758e-005
820.0, +1.767e-005
821.0, +1.777e-005
822.0, +1.786e-005
823.0, +1.795e-005
824.0, +1.804e-005
825.0, +1.813e-005
826.0, +1.822e-005
827.0, +1.831e-005
828.0, +1.841e-005
829.0, +1.850e-005
830.0, +1.860e-005
831.0, +1.869e-005
832.0, +1.879e-005
833.0, +1.888e-005
834.0, +1.898e-005
835.0, +1.908e-005
836.0, +1.918e-005
837.0, +1.927e-005
838.0, +1.938e-005
839.0, +1.948e-005
840.0, +1.958e-005
841.0, +1.969e-005
842.0, +1.979e-005
843.0, +1.990e-005
844.0, +2.001e-005
845.0, +2.012e-005
846.0, +2.022e-005
847.0, +2.033e-005
848.0, +2.045e-005
849.0, +2.056e-005
850.0, +2.067e-005
851.0, +2.079e-005
852.0, +2.090e-005
853.0, +2.103e-005
854.0, +2.115e-005
855.0, +2.127e-005
856.0, +2.140e-005
857.0, +2.152e-005
858.0, +2.165e-005
859.0, +2.178e-005
860.0, +2.190e-005
861.0, +2.203e-005
862.0, +2.217e-005
863.0, +2.231e-005
864.0, +2.244e-005
865.0, +2.258e-005
866.0, +2.272e-005
867.0, +2.287e-005
868.0, +2.301e-005
869.0, +2.316e-005
870.0, +2.331e-005
871.0, +2.346e-005
872.0, +2.361e-005
873.0, +2.377e-005
874.0, +2.393e-005
875.0, +2.409e-005
876.0, +2.425e-005
877.0, +2.442e-005
878.0, +2.459e-005
879.0, +2.476e-005
880.0, +2.493e-005
881.0, +2.510e-005
882.0, +2.528e-005
883.0, +2.546e-005
884.0, +2.564e-005
885.0, +2.582e-005
886.0, +2.600e-005
887.0, +2.619e-005
888.0, +2.638e-005
889.0, +2.657e-005
890.0, +2.677e-005
891.0, +2.697e-005
892.0, +2.717e-005
893.0, +2.738e-005
894.0, +2.758e-005
895.0, +2.779e-005
896.0, +2.800e-005
897.0, +2.820e-005
898.0, +2.841e-005
899.0, +2.862e-005
900.0, +2.883e-005
901.0, +2.903e-005
902.0, +2.923e-005
903.0, +2.944e-005
904.0, +2.964e-005
905.0, +2.983e-005
906.0, +3.003e-005
907.0, +3.022e-005
908.0, +3.041e-005
909.0, +3.060e-005
910.0, +3.079e-005
911.0, +3.098e-005
912.0, +3.115e-005
913.0, +3.133e-005
914.0, +3.150e-005
915.0, +3.168e-005
916.0, +3.185e-005
917.0, +3.202e-005
918.0, +3.218e-005
919.0, +3.235e-005
920.0, +3.251e-005
921.0, +3.267e-005
922.0, +3.283e-005
923.0, +3.299e-005
924.0, +3.315e-005
925.0, +3.330e-005
926.0, +3.345e-005
927.0, +3.360e-005
928.0, +3.375e-005
929.0, +3.390e-005
930.0, +3.405e-005
931.0, +3.419e-005
932.0, +3.433e-005
933.0, +3.448e-005
934.0, +3.462e-005
935.0, +3.477e-005
936.0, +3.491e-005
937.0, +3.505e-005
938.0, +3.520e-005
939.0, +3.534e-005
940.0, +3.548e-005
941.0, +3.562e-005
942.0, +3.577e-005
943.0, +3.591e-005
944.0, +3.606e-005
945.0, +3.620e-005
946.0, +3.635e-005
947.0, +3.650e-005
948.0, +3.664e-005
949.0, +3.679e-005
950.0, +3.694e-005
951.0, +3.709e-005
952.0, +3.724e-005
953.0, +3.739e-005
954.0, +3.755e-005
955.0, +3.771e-005
956.0, +3.786e-005
957.0, +3.801e-005
958.0, +3.817e-005
959.0, +3.833e-005
960.0, +3.849e-005
961.0, +3.864e-005
962.0, +3.879e-005
963.0, +3.895e-005
964.0, +3.911e-005
965.0, +3.927e-005
966.0, +3.943e-005
967.0, +3.958e-005
968.0, +3.974e-005
969.0, +3.990e-005
970.0, +4.007e-005
971.0, +4.023e-005
972.0, +4.038e-005
973.0, +4.054e-005
974.0, +4.070e-005
975.0, +4.086e-005
976.0, +4.101e-005
977.0, +4.116e-005
978.0, +4.132e-005
979.0, +4.147e-005
980.0, +4.160e-005
*
Segment = 3
Negative
Number of Data Points = 1540
#
979.0, +4.091e-005
978.0, +4.036e-005
977.0, +3.994e-005
976.0, +3.955e-005
975.0, +3.914e-005
974.0, +3.876e-005
973.0, +3.840e-005
972.0, +3.805e-005
971.0, +3.770e-005
970.0, +3.735e-005
969.0, +3.700e-005
968.0, +3.665e-005
967.0, +3.630e-005
966.0, +3.595e-005
965.0, +3.560e-005
964.0, +3.524e-005
963.0, +3.489e-005
962.0, +3.454e-005
961.0, +3.420e-005
960.0, +3.384e-005
959.0, +3.349e-005
958.0, +3.314e-005
957.0, +3.279e-005
956.0, +3.244e-005
955.0, +3.208e-005
954.0, +3.173e-005
953.0, +3.138e-005
952.0, +3.103e-005
951.0, +3.068e-005
950.0, +3.033e-005
949.0, +2.998e-005
948.0, +2.964e-005
947.0, +2.930e-005
946.0, +2.896e-005
945.0, +2.863e-005
944.0, +2.829e-005
943.0, +2.796e-005
942.0, +2.763e-005
941.0, +2.730e-005
940.0, +2.698e-005
939.0, +2.667e-005
938.0, +2.635e-005
937.0, +2.604e-005
936.0, +2.574e-005
935.0, +2.544e-005
934.0, +2.514e-005
933.0, +2.484e-005
932.0, +2.456e-005
931.0, +2.427e-005
930.0, +2.399e-005
929.0, +2.371e-005
928.0, +2.343e-005
927.0, +2.317e-005
926.0, +2.290e-005
925.0, +2.264e-005
924.0, +2.239e-005
923.0, +2.213e-005
922.0, +2.189e-005
921.0, +2.165e-005
920.0, +2.140e-005
919.0, +2.116e-005
918.0, +2.092e-005
917.0, +2.069e-005
916.0, +2.047e-005
915.0, +2.025e-005
914.0, +2.003e-005
913.0, +1.982e-005
912.0, +1.960e-005
911.0, +1.939e-005
910.0, +1.918e-005
909.0, +1.898e-005
908.0, +1.878e-005
907.0, +1.858e-005
906.0, +1.839e-005
905.0, +1.821e-005
904.0, +1.802e-005
903.0, +1.783e-005
902.0, +1.765e-005
901.0, +1.747e-005
900.0, +1.729e-005
899.0, +1.711e-005
898.0, +1.693e-005
897.0, +1.676e-005
896.0, +1.659e-005
895.0, +1.641e-005
894.0, +1.625e-005
893.0, +1.608e-005
892.0, +1.592e-005
891.0, +1.575e-005
890.0, +1.560e-005
889.0, +1.544e-005
888.0, +1.528e-005
887.0, +1.512e-005
886.0, +1.498e-005
885.0, +1.483e-005
884.0, +1.467e-005
883.0, +1.452e-005
882.0, +1.437e-005
881.0, +1.423e-005
880.0, +1.408e-005
879.0, +1.393e-005
878.0, +1.379e-005
877.0, +1.365e-005
876.0, +1.351e-005
875.0, +1.336e-005
874.0, +1.322e-005
873.0, +1.308e-005
872.0, +1.295e-005
871.0, +1.281e-005
870.0, +1.267e-005
869.0, +1.254e-005
868.0, +1.241e-005
867.0, +1.227e-005
866.0, +1.214e-005
865.0, +1.202e-005
864.0, +1.189e-005
863.0, +1.176e-005
862.0, +1.163e-005
861.0, +1.150e-005
860.0, +1.138e-005
859.0, +1.126e-005
858.0, +1.113e-005
857.0, +1.101e-005
856.0, +1.089e-005
855.0, +1.076e-005
854.0, +1.065e-005
853.0, +1.053e-005
852.0, +1.042e-005
851.0, +1.030e-005
850.0, +1.019e-005
849.0, +1.008e-005
848.0, +9.961e-006
847.0, +9.849e-006
846.0, +9.741e-006
845.0, +9.630e-006
844.0, +9.525e-006
843.0, +9.419e-006
842.0, +9.320e-006
841.0, +9.225e-006
840.0, +9.121e-006
839.0, +9.018e-006
838.0, +8.920e-006
837.0, +8.822e-006
836.0, +8.725e-006
835.0, +8.627e-006
834.0, +8.530e-006
833.0, +8.439e-006
832.0, +8.341e-006
831.0, +8.245e-006
830.0, +8.155e-006
829.0, +8.064e-006
828.0, +7.979e-006
827.0, +7.888e-006
826.0, +7.805e-006
825.0, +7.725e-006
824.0, +7.641e-006
823.0, +7.557e-006
822.0, +7.470e-006
821.0, +7.384e-006
820.0, +7.307e-006
819.0, +7.224e-006
818.0, +7.146e-006
817.0, +7.070e-006
816.0, +6.991e-006
815.0, +6.924e-006
814.0, +6.851e-006
813.0, +6.782e-006
812.0, +6.718e-006
811.0, +6.648e-006
810.0, +6.585e-006
809.0, +6.517e-006
808.0, +6.444e-006
807.0, +6.381e-006
806.0, +6.318e-006
805.0, +6.250e-006
804.0, +6.187e-006
803.0, +6.124e-006
802.0, +6.068e-006
801.0, +6.012e-006
800.0, +5.949e-006
799.0, +5.885e-006
798.0, +5.829e-006
797.0, +5.773e-006
796.0, +5.717e-006
795.0, +5.662e-006
794.0, +5.607e-006
793.0, +5.556e-006
792.0, +5.497e-006
791.0, +5.441e-006
790.0, +5.385e-006
789.0, +5.333e-006
788.0, +5.283e-006
787.0, +5.232e-006
786.0, +5.177e-006
785.0, +5.135e-006
784.0, +5.080e-006
783.0, +5.031e-006
782.0, +4.980e-006
781.0, +4.932e-006
780.0, +4.890e-006
779.0, +4.842e-006
778.0, +4.792e-006
777.0, +4.756e-006
776.0, +4.708e-006
775.0, +4.667e-006
774.0, +4.619e-006
773.0, +4.570e-006
772.0, +4.533e-006
771.0, +4.495e-006
770.0, +4.453e-006
769.0, +4.416e-006
768.0, +4.370e-006
767.0, +4.331e-006
766.0, +4.293e-006
765.0, +4.245e-006
764.0, +4.204e-006
763.0, +4.163e-006
762.0, +4.123e-006
761.0, +4.090e-006
760.0, +4.044e-006
759.0, +4.005e-006
758.0, +3.970e-006
757.0, +3.935e-006
756.0, +3.900e-006
755.0, +3.859e-006
754.0, +3.819e-006
753.0, +3.788e-006
752.0, +3.748e-006
751.0, +3.714e-006
750.0, +3.675e-006
749.0, +3.635e-006
748.0, +3.604e-006
747.0, +3.570e-006
746.0, +3.540e-006
745.0, +3.510e-006
744.0, +3.470e-006
743.0, +3.433e-006
742.0, +3.404e-006
741.0, +3.369e-006
740.0, +3.340e-006
739.0, +3.307e-006
738.0, +3.276e-006
737.0, +3.254e-006
736.0, +3.220e-006
735.0, +3.189e-006
734.0, +3.161e-006
733.0, +3.131e-006
732.0, +3.102e-006
731.0, +3.071e-006
730.0, +3.038e-006
729.0, +3.015e-006
728.0, +2.984e-006
727.0, +2.956e-006
726.0, +2.930e-006
725.0, +2.902e-006
724.0, +2.877e-006
723.0, +2.854e-006
722.0, +2.828e-006
721.0, +2.806e-006
720.0, +2.777e-006
719.0, +2.750e-006
718.0, +2.723e-006
717.0, +2.697e-006
716.0, +2.669e-006
715.0, +2.639e-006
714.0, +2.613e-006
713.0, +2.590e-006
712.0, +2.561e-006
711.0, +2.539e-006
710.0, +2.513e-006
709.0, +2.492e-006
708.0, +2.473e-006
707.0, +2.452e-006
706.0, +2.434e-006
705.0, +2.414e-006
704.0, +2.387e-006
703.0, +2.364e-006
702.0, +2.342e-006
701.0, +2.321e-006
700.0, +2.301e-006
699.0, +2.276e-006
698.0, +2.250e-006
697.0, +2.230e-006
696.0, +2.203e-006
695.0, +2.179e-006
694.0, +2.156e-006
693.0, +2.135e-006
692.0, +2.117e-006
691.0, +2.100e-006
690.0, +2.086e-006
689.0, +2.073e-006
688.0, +2.051e-006
687.0, +2.032e-006
686.0, +2.011e-006
685.0, +1.991e-006
684.0, +1.970e-006
683.0, +1.949e-006
682.0, +1.931e-006
681.0, +1.917e-006
680.0, +1.899e-006
679.0, +1.885e-006
678.0, +1.867e-006
677.0, +1.850e-006
676.0, +1.829e-006
675.0, +1.808e-006
674.0, +1.793e-006
673.0, +1.778e-006
672.0, +1.758e-006
671.0, +1.742e-006
670.0, +1.731e-006
669.0, +1.721e-006
668.0, +1.709e-006
667.0, +1.694e-006
666.0, +1.682e-006
665.0, +1.666e-006
664.0, +1.645e-006
663.0, +1.624e-006
662.0, +1.606e-006
661.0, +1.590e-006
660.0, +1.575e-006
659.0, +1.556e-006
658.0, +1.544e-006
657.0, +1.537e-006
656.0, +1.525e-006
655.0, +1.516e-006
654.0, +1.503e-006
653.0, +1.491e-006
652.0, +1.483e-006
651.0, +1.469e-006
650.0, +1.455e-006
649.0, +1.443e-006
648.0, +1.421e-006
647.0, +1.406e-006
646.0, +1.392e-006
645.0, +1.376e-006
644.0, +1.365e-006
643.0, +1.351e-006
642.0, +1.341e-006
641.0, +1.336e-006
640.0, +1.323e-006
639.0, +1.311e-006
638.0, +1.300e-006
637.0, +1.290e-006
636.0, +1.283e-006
635.0, +1.270e-006
634.0, +1.256e-006
633.0, +1.248e-006
632.0, +1.234e-006
631.0, +1.222e-006
630.0, +1.208e-006
629.0, +1.194e-006
628.0, +1.184e-006
627.0, +1.170e-006
626.0, +1.157e-006
625.0, +1.148e-006
624.0, +1.135e-006
623.0, +1.127e-006
622.0, +1.119e-006
621.0, +1.106e-006
620.0, +1.100e-006
619.0, +1.093e-006
618.0, +1.086e-006
617.0, +1.077e-006
616.0, +1.058e-006
615.0, +1.041e-006
614.0, +1.028e-006
613.0, +1.013e-006
612.0, +9.992e-007
611.0, +9.853e-007
610.0, +9.770e-007
609.0, +9.735e-007
608.0, +9.648e-007
607.0, +9.574e-007
606.0, +9.504e-007
605.0, +9.434e-007
604.0, +9.365e-007
603.0, +9.299e-007
602.0, +9.225e-007
601.0, +9.155e-007
600.0, +9.064e-007
599.0, +8.994e-007
598.0, +8.924e-007
597.0, +8.828e-007
596.0, +8.746e-007
595.0, +8.628e-007
594.0, +8.549e-007
593.0, +8.480e-007
592.0, +8.344e-007
591.0, +8.205e-007
590.0, +8.096e-007
589.0, +7.974e-007
588.0, +7.904e-007
587.0, +7.799e-007
586.0, +7.690e-007
585.0, +7.616e-007
584.0, +7.547e-007
583.0, +7.472e-007
582.0, +7.403e-007
581.0, +7.337e-007
580.0, +7.307e-007
579.0, +7.250e-007
578.0, +7.228e-007
577.0, +7.163e-007
576.0, +7.054e-007
575.0, +6.984e-007
574.0, +6.914e-007
573.0, +6.810e-007
572.0, +6.762e-007
571.0, +6.614e-007
570.0, +6.526e-007
569.0, +6.431e-007
568.0, +6.295e-007
567.0, +6.160e-007
566.0, +6.056e-007
565.0, +5.938e-007
564.0, +5.899e-007
563.0, +5.807e-007
562.0, +5.794e-007
561.0, +5.724e-007
560.0, +5.655e-007
559.0, +5.585e-007
558.0, +5.515e-007
557.0, +5.445e-007
556.0, +5.410e-007
555.0, +5.345e-007
554.0, +5.341e-007
553.0, +5.306e-007
552.0, +5.240e-007
551.0, +5.184e-007
550.0, +5.118e-007
549.0, +5.049e-007
548.0, +4.983e-007
547.0, +4.892e-007
546.0, +4.852e-007
545.0, +4.809e-007
544.0, +4.678e-007
543.0, +4.608e-007
542.0, +4.517e-007
541.0, +4.399e-007
540.0, +4.312e-007
539.0, +4.172e-007
538.0, +4.072e-007
537.0, +4.050e-007
536.0, +3.924e-007
535.0, +3.876e-007
534.0, +3.850e-007
533.0, +3.802e-007
532.0, +3.802e-007
531.0, +3.741e-007
530.0, +3.675e-007
529.0, +3.658e-007
528.0, +3.579e-007
527.0, +3.514e-007
526.0, +3.462e-007
525.0, +3.392e-007
524.0, +3.383e-007
523.0, +3.374e-007
522.0, +3.370e-007
521.0, +3.331e-007
520.0, +3.270e-007
519.0, +3.204e-007
518.0, +3.139e-007
517.0, +3.069e-007
516.0, +3.004e-007
515.0, +2.938e-007
514.0, +2.917e-007
513.0, +2.895e-007
512.0, +2.786e-007
511.0, +2.720e-007
510.0, +2.655e-007
509.0, +2.555e-007
508.0, +2.476e-007
507.0, +2.341e-007
506.0, +2.219e-007
505.0, +2.189e-007
504.0, +2.106e-007
503.0, +2.032e-007
502.0, +1.992e-007
501.0, +1.931e-007
500.0, +1.927e-007
499.0, +1.923e-007
498.0, +1.918e-007
497.0, +1.918e-007
496.0, +1.857e-007
495.0, +1.809e-007
494.0, +1.766e-007
493.0, +1.700e-007
492.0, +1.644e-007
491.0, +1.574e-007
490.0, +1.508e-007
489.0, +1.500e-007
488.0, +1.465e-007
487.0, +1.439e-007
486.0, +1.434e-007
485.0, +1.421e-007
484.0, +1.421e-007
483.0, +1.421e-007
482.0, +1.421e-007
481.0, +1.421e-007
480.0, +1.365e-007
479.0, +1.312e-007
478.0, +1.264e-007
477.0, +1.208e-007
476.0, +1.155e-007
475.0, +1.086e-007
474.0, +1.033e-007
473.0, +1.020e-007
472.0, +9.287e-008
471.0, +9.025e-008
470.0, +8.851e-008
469.0, +8.589e-008
468.0, +8.589e-008
467.0, +8.066e-008
466.0, +7.717e-008
465.0, +7.848e-008
464.0, +6.496e-008
463.0, +5.450e-008
462.0, +4.883e-008
461.0, +3.706e-008
460.0, +2.791e-008
459.0, +1.744e-008
458.0, +9.596e-009
457.0, +9.596e-009
456.0, +6.108e-009
455.0, -1.303e-009
454.0, -3.483e-009
453.0, -3.483e-009
452.0, -3.483e-009
451.0, -3.483e-009
450.0, -3.483e-009
449.0, -3.047e-009
448.0, -8.278e-009
447.0, -9.586e-009
446.0, -1.089e-008
445.0, -1.395e-008
444.0, -1.395e-008
443.0, -2.005e-008
442.0, -2.528e-008
441.0, -2.615e-008
440.0, -3.138e-008
439.0, -3.705e-008
438.0, -4.098e-008
437.0, -4.795e-008
436.0, -4.882e-008
435.0, -5.057e-008
434.0, -5.144e-008
433.0, -5.187e-008
432.0, -5.580e-008
431.0, -5.580e-008
430.0, -5.580e-008
429.0, -5.623e-008
428.0, -5.667e-008
427.0, -6.059e-008
426.0, -6.190e-008
425.0, -6.190e-008
424.0, -6.931e-008
423.0, -7.542e-008
422.0, -8.108e-008
421.0, -8.762e-008
420.0, -9.024e-008
419.0, -9.591e-008
418.0, -9.896e-008
417.0, -9.852e-008
416.0, -1.046e-007
415.0, -1.081e-007
414.0, -1.081e-007
413.0, -1.112e-007
412.0, -1.181e-007
411.0, -1.251e-007
410.0, -1.317e-007
409.0, -1.343e-007
408.0, -1.434e-007
407.0, -1.530e-007
406.0, -1.587e-007
405.0, -1.626e-007
404.0, -1.630e-007
403.0, -1.691e-007
402.0, -1.731e-007
401.0, -1.753e-007
400.0, -1.792e-007
399.0, -1.848e-007
398.0, -1.879e-007
397.0, -1.944e-007
396.0, -1.957e-007
395.0, -1.979e-007
394.0, -1.979e-007
393.0, -1.988e-007
392.0, -2.040e-007
391.0, -2.058e-007
390.0, -2.058e-007
389.0, -2.106e-007
388.0, -2.127e-007
387.0, -2.184e-007
386.0, -2.219e-007
385.0, -2.236e-007
384.0, -2.284e-007
383.0, -2.354e-007
382.0, -2.376e-007
381.0, -2.424e-007
380.0, -2.437e-007
379.0, -2.468e-007
378.0, -2.468e-007
377.0, -2.472e-007
376.0, -2.507e-007
375.0, -2.507e-007
374.0, -2.507e-007
373.0, -2.511e-007
372.0, -2.515e-007
371.0, -2.550e-007
370.0, -2.559e-007
369.0, -2.572e-007
368.0, -2.638e-007
367.0, -2.690e-007
366.0, -2.729e-007
365.0, -2.790e-007
364.0, -2.821e-007
363.0, -2.882e-007
362.0, -2.903e-007
361.0, -2.908e-007
360.0, -2.978e-007
359.0, -3.004e-007
358.0, -3.008e-007
357.0, -3.043e-007
356.0, -3.043e-007
355.0, -3.104e-007
354.0, -3.148e-007
353.0, -3.152e-007
352.0, -3.230e-007
351.0, -3.300e-007
350.0, -3.339e-007
349.0, -3.409e-007
348.0, -3.418e-007
347.0, -3.444e-007
346.0, -3.457e-007
345.0, -3.457e-007
344.0, -3.514e-007
343.0, -3.527e-007
342.0, -3.536e-007
341.0, -3.575e-007
340.0, -3.592e-007
339.0, -3.662e-007
338.0, -3.693e-007
337.0, -3.706e-007
336.0, -3.802e-007
335.0, -3.858e-007
334.0, -3.889e-007
333.0, -3.967e-007
332.0, -3.972e-007
331.0, -4.059e-007
330.0, -4.076e-007
329.0, -4.102e-007
328.0, -4.176e-007
327.0, -4.242e-007
326.0, -4.277e-007
325.0, -4.342e-007
324.0, -4.355e-007
323.0, -4.408e-007
322.0, -4.412e-007
321.0, -4.412e-007
320.0, -4.447e-007
319.0, -4.456e-007
318.0, -4.460e-007
317.0, -4.460e-007
316.0, -4.460e-007
315.0, -4.469e-007
314.0, -4.473e-007
313.0, -4.469e-007
312.0, -4.530e-007
311.0, -4.573e-007
310.0, -4.608e-007
309.0, -4.665e-007
308.0, -4.704e-007
307.0, -4.765e-007
306.0, -4.804e-007
305.0, -4.813e-007
304.0, -4.887e-007
303.0, -4.922e-007
302.0, -4.935e-007
301.0, -4.970e-007
300.0, -4.974e-007
299.0, -5.035e-007
298.0, -5.083e-007
297.0, -5.079e-007
296.0, -5.197e-007
295.0, -5.258e-007
294.0, -5.314e-007
293.0, -5.402e-007
292.0, -5.415e-007
291.0, -5.493e-007
290.0, -5.572e-007
289.0, -5.580e-007
288.0, -5.654e-007
287.0, -5.720e-007
286.0, -5.768e-007
285.0, -5.833e-007
284.0, -5.838e-007
283.0, -5.851e-007
282.0, -5.864e-007
281.0, -5.868e-007
280.0, -5.916e-007
279.0, -5.920e-007
278.0, -5.925e-007
277.0, -5.933e-007
276.0, -5.933e-007
275.0, -5.951e-007
274.0, -5.951e-007
273.0, -5.947e-007
272.0, -6.012e-007
271.0, -6.056e-007
270.0, -6.099e-007
269.0, -6.156e-007
268.0, -6.199e-007
267.0, -6.269e-007
266.0, -6.300e-007
265.0, -6.304e-007
264.0, -6.330e-007
263.0, -6.356e-007
262.0, -6.369e-007
261.0, -6.378e-007
260.0, -6.378e-007
259.0, -6.378e-007
258.0, -6.378e-007
257.0, -6.378e-007
256.0, -6.422e-007
255.0, -6.422e-007
254.0, -6.422e-007
253.0, -6.426e-007
252.0, -6.430e-007
251.0, -6.430e-007
250.0, -6.444e-007
249.0, -6.426e-007
248.0, -6.496e-007
247.0, -6.522e-007
246.0, -6.574e-007
245.0, -6.618e-007
244.0, -6.679e-007
243.0, -6.727e-007
242.0, -6.770e-007
241.0, -6.770e-007
240.0, -6.858e-007
239.0, -6.871e-007
238.0, -6.893e-007
237.0, -6.901e-007
236.0, -6.910e-007
235.0, -6.927e-007
234.0, -6.958e-007
233.0, -6.941e-007
232.0, -7.002e-007
231.0, -7.050e-007
230.0, -7.097e-007
229.0, -7.154e-007
228.0, -7.198e-007
227.0, -7.237e-007
226.0, -7.276e-007
225.0, -7.276e-007
224.0, -7.298e-007
223.0, -7.315e-007
222.0, -7.329e-007
221.0, -7.337e-007
220.0, -7.337e-007
219.0, -7.342e-007
218.0, -7.350e-007
217.0, -7.350e-007
216.0, -7.416e-007
215.0, -7.416e-007
214.0, -7.420e-007
213.0, -7.424e-007
212.0, -7.429e-007
211.0, -7.446e-007
210.0, -7.455e-007
209.0, -7.398e-007
208.0, -7.512e-007
207.0, -7.547e-007
206.0, -7.603e-007
205.0, -7.629e-007
204.0, -7.664e-007
203.0, -7.730e-007
202.0, -7.852e-007
201.0, -7.826e-007
200.0, -7.926e-007
199.0, -7.987e-007
198.0, -8.096e-007
197.0, -8.174e-007
196.0, -8.231e-007
195.0, -8.235e-007
194.0, -8.288e-007
193.0, -8.288e-007
192.0, -8.305e-007
191.0, -8.305e-007
190.0, -8.314e-007
189.0, -8.323e-007
188.0, -8.331e-007
187.0, -8.331e-007
186.0, -8.331e-007
185.0, -8.331e-007
184.0, -8.379e-007
183.0, -8.379e-007
182.0, -8.379e-007
181.0, -8.384e-007
180.0, -8.397e-007
179.0, -8.401e-007
178.0, -8.432e-007
177.0, -8.401e-007
176.0, -8.484e-007
175.0, -8.545e-007
174.0, -8.602e-007
173.0, -8.650e-007
172.0, -8.715e-007
171.0, -8.754e-007
170.0, -8.806e-007
169.0, -8.793e-007
168.0, -8.850e-007
167.0, -8.859e-007
166.0, -8.872e-007
165.0, -8.889e-007
164.0, -8.907e-007
163.0, -8.942e-007
162.0, -8.998e-007
161.0, -8.998e-007
160.0, -9.116e-007
159.0, -9.173e-007
158.0, -9.229e-007
157.0, -9.290e-007
156.0, -9.338e-007
155.0, -9.404e-007
154.0, -9.478e-007
153.0, -9.495e-007
152.0, -9.574e-007
151.0, -9.639e-007
150.0, -9.700e-007
149.0, -9.757e-007
148.0, -9.774e-007
147.0, -9.792e-007
146.0, -9.796e-007
145.0, -9.800e-007
144.0, -9.853e-007
143.0, -9.875e-007
142.0, -9.901e-007
141.0, -9.962e-007
140.0, -1.001e-006
139.0, -1.008e-006
138.0, -1.013e-006
137.0, -1.014e-006
136.0, -1.019e-006
135.0, -1.023e-006
134.0, -1.024e-006
133.0, -1.026e-006
132.0, -1.027e-006
131.0, -1.028e-006
130.0, -1.029e-006
129.0, -1.030e-006
128.0, -1.035e-006
127.0, -1.040e-006
126.0, -1.042e-006
125.0, -1.048e-006
124.0, -1.050e-006
123.0, -1.057e-006
122.0, -1.062e-006
121.0, -1.064e-006
120.0, -1.071e-006
119.0, -1.078e-006
118.0, -1.080e-006
117.0, -1.090e-006
116.0, -1.093e-006
115.0, -1.101e-006
114.0, -1.108e-006
113.0, -1.110e-006
112.0, -1.121e-006
111.0, -1.129e-006
110.0, -1.131e-006
109.0, -1.141e-006
108.0, -1.143e-006
107.0, -1.150e-006
106.0, -1.156e-006
105.0, -1.158e-006
104.0, -1.168e-006
103.0, -1.176e-006
102.0, -1.178e-006
101.0, -1.188e-006
100.0, -1.194e-006
99.0, -1.201e-006
98.0, -1.208e-006
97.0, -1.209e-006
96.0, -1.216e-006
95.0, -1.222e-006
94.0, -1.224e-006
93.0, -1.227e-006
92.0, -1.228e-006
91.0, -1.233e-006
90.0, -1.234e-006
89.0, -1.239e-006
88.0, -1.249e-006
87.0, -1.256e-006
86.0, -1.262e-006
85.0, -1.270e-006
84.0, -1.272e-006
83.0, -1.285e-006
82.0, -1.293e-006
81.0, -1.298e-006
80.0, -1.311e-006
79.0, -1.325e-006
78.0, -1.336e-006
77.0, -1.350e-006
76.0, -1.356e-006
75.0, -1.364e-006
74.0, -1.368e-006
73.0, -1.369e-006
72.0, -1.375e-006
71.0, -1.381e-006
70.0, -1.384e-006
69.0, -1.391e-006
68.0, -1.397e-006
67.0, -1.404e-006
66.0, -1.411e-006
65.0, -1.412e-006
64.0, -1.419e-006
63.0, -1.424e-006
62.0, -1.424e-006
61.0, -1.431e-006
60.0, -1.433e-006
59.0, -1.440e-006
58.0, -1.447e-006
57.0, -1.452e-006
56.0, -1.464e-006
55.0, -1.476e-006
54.0, -1.483e-006
53.0, -1.494e-006
52.0, -1.501e-006
51.0, -1.512e-006
50.0, -1.518e-006
49.0, -1.525e-006
48.0, -1.535e-006
47.0, -1.543e-006
46.0, -1.550e-006
45.0, -1.561e-006
44.0, -1.567e-006
43.0, -1.580e-006
42.0, -1.588e-006
41.0, -1.593e-006
40.0, -1.601e-006
39.0, -1.608e-006
38.0, -1.612e-006
37.0, -1.617e-006
36.0, -1.618e-006
35.0, -1.625e-006
34.0, -1.632e-006
33.0, -1.637e-006
32.0, -1.651e-006
31.0, -1.663e-006
30.0, -1.675e-006
29.0, -1.689e-006
28.0, -1.696e-006
27.0, -1.709e-006
26.0, -1.721e-006
25.0, -1.728e-006
24.0, -1.742e-006
23.0, -1.750e-006
22.0, -1.757e-006
21.0, -1.767e-006
20.0, -1.775e-006
19.0, -1.783e-006
18.0, -1.790e-006
17.0, -1.792e-006
16.0, -1.804e-006
15.0, -1.811e-006
14.0, -1.815e-006
13.0, -1.822e-006
12.0, -1.828e-006
11.0, -1.835e-006
10.0, -1.842e-006
9.0, -1.849e-006
8.0, -1.863e-006
7.0, -1.876e-006
6.0, -1.884e-006
5.0, -1.892e-006
4.0, -1.899e-006
3.0, -1.920e-006
2.0, -1.936e-006
1.0, -1.949e-006
0.0, -1.964e-006
-1.0, -1.978e-006
-2.0, -1.991e-006
-3.0, -2.005e-006
-4.0, -2.005e-006
-5.0, -2.006e-006
-6.0, -2.008e-006
-7.0, -2.014e-006
-8.0, -2.025e-006
-9.0, -2.032e-006
-10.0, -2.039e-006
-11.0, -2.051e-006
-12.0, -2.061e-006
-13.0, -2.078e-006
-14.0, -2.092e-006
-15.0, -2.102e-006
-16.0, -2.118e-006
-17.0, -2.131e-006
-18.0, -2.140e-006
-19.0, -2.153e-006
-20.0, -2.156e-006
-21.0, -2.164e-006
-22.0, -2.171e-006
-23.0, -2.175e-006
-24.0, -2.185e-006
-25.0, -2.192e-006
-26.0, -2.196e-006
-27.0, -2.204e-006
-28.0, -2.206e-006
-29.0, -2.213e-006
-30.0, -2.220e-006
-31.0, -2.226e-006
-32.0, -2.239e-006
-33.0, -2.252e-006
-34.0, -2.263e-006
-35.0, -2.277e-006
-36.0, -2.284e-006
-37.0, -2.295e-006
-38.0, -2.307e-006
-39.0, -2.314e-006
-40.0, -2.328e-006
-41.0, -2.339e-006
-42.0, -2.352e-006
-43.0, -2.365e-006
-44.0, -2.374e-006
-45.0, -2.383e-006
-46.0, -2.390e-006
-47.0, -2.393e-006
-48.0, -2.402e-006
-49.0, -2.410e-006
-50.0, -2.417e-006
-51.0, -2.424e-006
-52.0, -2.431e-006
-53.0, -2.444e-006
-54.0, -2.456e-006
-55.0, -2.467e-006
-56.0, -2.482e-006
-57.0, -2.495e-006
-58.0, -2.509e-006
-59.0, -2.523e-006
-60.0, -2.530e-006
-61.0, -2.544e-006
-62.0, -2.555e-006
-63.0, -2.562e-006
-64.0, -2.571e-006
-65.0, -2.578e-006
-66.0, -2.585e-006
-67.0, -2.594e-006
-68.0, -2.599e-006
-69.0, -2.605e-006
-70.0, -2.612e-006
-71.0, -2.621e-006
-72.0, -2.638e-006
-73.0, -2.652e-006
-74.0, -2.665e-006
-75.0, -2.681e-006
-76.0, -2.696e-006
-77.0, -2.710e-006
-78.0, -2.719e-006
-79.0, -2.729e-006
-80.0, -2.742e-006
-81.0, -2.755e-006
-82.0, -2.765e-006
-83.0, -2.772e-006
-84.0, -2.781e-006
-85.0, -2.795e-006
-86.0, -2.803e-006
-87.0, -2.812e-006
-88.0, -2.832e-006
-89.0, -2.850e-006
-90.0, -2.871e-006
-91.0, -2.890e-006
-92.0, -2.904e-006
-93.0, -2.923e-006
-94.0, -2.941e-006
-95.0, -2.949e-006
-96.0, -2.962e-006
-97.0, -2.970e-006
-98.0, -2.982e-006
-99.0, -2.996e-006
-100.0, -3.005e-006
-101.0, -3.019e-006
-102.0, -3.033e-006
-103.0, -3.043e-006
-104.0, -3.067e-006
-105.0, -3.088e-006
-106.0, -3.109e-006
-107.0, -3.129e-006
-108.0, -3.144e-006
-109.0, -3.165e-006
-110.0, -3.186e-006
-111.0, -3.201e-006
-112.0, -3.224e-006
-113.0, -3.244e-006
-114.0, -3.265e-006
-115.0, -3.291e-006
-116.0, -3.312e-006
-117.0, -3.335e-006
-118.0, -3.354e-006
-119.0, -3.369e-006
-120.0, -3.394e-006
-121.0, -3.416e-006
-122.0, -3.438e-006
-123.0, -3.465e-006
-124.0, -3.491e-006
-125.0, -3.520e-006
-126.0, -3.548e-006
-127.0, -3.571e-006
-128.0, -3.604e-006
-129.0, -3.632e-006
-130.0, -3.661e-006
-131.0, -3.689e-006
-132.0, -3.714e-006
-133.0, -3.744e-006
-134.0, -3.773e-006
-135.0, -3.796e-006
-136.0, -3.830e-006
-137.0, -3.858e-006
-138.0, -3.888e-006
-139.0, -3.924e-006
-140.0, -3.957e-006
-141.0, -3.992e-006
-142.0, -4.032e-006
-143.0, -4.061e-006
-144.0, -4.100e-006
-145.0, -4.139e-006
-146.0, -4.177e-006
-147.0, -4.216e-006
-148.0, -4.251e-006
-149.0, -4.285e-006
-150.0, -4.326e-006
-151.0, -4.363e-006
-152.0, -4.404e-006
-153.0, -4.440e-006
-154.0, -4.476e-006
-155.0, -4.517e-006
-156.0, -4.560e-006
-157.0, -4.602e-006
-158.0, -4.638e-006
-159.0, -4.674e-006
-160.0, -4.722e-006
-161.0, -4.765e-006
-162.0, -4.808e-006
-163.0, -4.844e-006
-164.0, -4.880e-006
-165.0, -4.925e-006
-166.0, -4.971e-006
-167.0, -5.007e-006
-168.0, -5.053e-006
-169.0, -5.096e-006
-170.0, -5.143e-006
-171.0, -5.191e-006
-172.0, -5.230e-006
-173.0, -5.271e-006
-174.0, -5.314e-006
-175.0, -5.356e-006
-176.0, -5.400e-006
-177.0, -5.441e-006
-178.0, -5.483e-006
-179.0, -5.532e-006
-180.0, -5.577e-006
-181.0, -5.619e-006
-182.0, -5.657e-006
-183.0, -5.700e-006
-184.0, -5.749e-006
-185.0, -5.790e-006
-186.0, -5.828e-006
-187.0, -5.867e-006
-188.0, -5.915e-006
-189.0, -5.961e-006
-190.0, -5.998e-006
-191.0, -6.034e-006
-192.0, -6.076e-006
-193.0, -6.121e-006
-194.0, -6.164e-006
-195.0, -6.199e-006
-196.0, -6.233e-006
-197.0, -6.274e-006
-198.0, -6.316e-006
-199.0, -6.353e-006
-200.0, -6.392e-006
-201.0, -6.427e-006
-202.0, -6.467e-006
-203.0, -6.505e-006
-204.0, -6.543e-006
-205.0, -6.578e-006
-206.0, -6.612e-006
-207.0, -6.644e-006
-208.0, -6.687e-006
-209.0, -6.724e-006
-210.0, -6.765e-006
-211.0, -6.799e-006
-212.0, -6.834e-006
-213.0, -6.873e-006
-214.0, -6.908e-006
-215.0, -6.941e-006
-216.0, -6.978e-006
-217.0, -7.006e-006
-218.0, -7.041e-006
-219.0, -7.080e-006
-220.0, -7.115e-006
-221.0, -7.156e-006
-222.0, -7.187e-006
-223.0, -7.218e-006
-224.0, -7.261e-006
-225.0, -7.297e-006
-226.0, -7.328e-006
-227.0, -7.363e-006
-228.0, -7.391e-006
-229.0, -7.426e-006
-230.0, -7.464e-006
-231.0, -7.497e-006
-232.0, -7.537e-006
-233.0, -7.572e-006
-234.0, -7.601e-006
-235.0, -7.636e-006
-236.0, -7.671e-006
-237.0, -7.704e-006
-238.0, -7.737e-006
-239.0, -7.765e-006
-240.0, -7.800e-006
-241.0, -7.834e-006
-242.0, -7.868e-006
-243.0, -7.903e-006
-244.0, -7.932e-006
-245.0, -7.962e-006
-246.0, -7.991e-006
-247.0, -8.019e-006
-248.0, -8.053e-006
-249.0, -8.081e-006
-250.0, -8.109e-006
-251.0, -8.142e-006
-252.0, -8.170e-006
-253.0, -8.201e-006
-254.0, -8.228e-006
-255.0, -8.253e-006
-256.0, -8.288e-006
-257.0, -8.316e-006
-258.0, -8.338e-006
-259.0, -8.365e-006
-260.0, -8.390e-006
-261.0, -8.412e-006
-262.0, -8.435e-006
-263.0, -8.450e-006
-264.0, -8.471e-006
-265.0, -8.492e-006
-266.0, -8.508e-006
-267.0, -8.527e-006
-268.0, -8.548e-006
-269.0, -8.567e-006
-270.0, -8.588e-006
-271.0, -8.602e-006
-272.0, -8.619e-006
-273.0, -8.632e-006
-274.0, -8.641e-006
-275.0, -8.650e-006
-276.0, -8.654e-006
-277.0, -8.661e-006
-278.0, -8.668e-006
-279.0, -8.671e-006
-280.0, -8.683e-006
-281.0, -8.690e-006
-282.0, -8.695e-006
-283.0, -8.699e-006
-284.0, -8.700e-006
-285.0, -8.700e-006
-286.0, -8.700e-006
-287.0, -8.695e-006
-288.0, -8.700e-006
-289.0, -8.699e-006
-290.0, -8.698e-006
-291.0, -8.695e-006
-292.0, -8.688e-006
-293.0, -8.682e-006
-294.0, -8.675e-006
-295.0, -8.663e-006
-296.0, -8.657e-006
-297.0, -8.650e-006
-298.0, -8.644e-006
-299.0, -8.637e-006
-300.0, -8.626e-006
-301.0, -8.615e-006
-302.0, -8.601e-006
-303.0, -8.585e-006
-304.0, -8.571e-006
-305.0, -8.552e-006
-306.0, -8.537e-006
-307.0, -8.520e-006
-308.0, -8.504e-006
-309.0, -8.489e-006
-310.0, -8.474e-006
-311.0, -8.454e-006
-312.0, -8.444e-006
-313.0, -8.428e-006
-314.0, -8.412e-006
-315.0, -8.391e-006
-316.0, -8.371e-006
-317.0, -8.349e-006
-318.0, -8.328e-006
-319.0, -8.304e-006
-320.0, -8.286e-006
-321.0, -8.265e-006
-322.0, -8.244e-006
-323.0, -8.223e-006
-324.0, -8.199e-006
-325.0, -8.178e-006
-326.0, -8.153e-006
-327.0, -8.126e-006
-328.0, -8.106e-006
-329.0, -8.090e-006
-330.0, -8.069e-006
-331.0, -8.054e-006
-332.0, -8.033e-006
-333.0, -8.014e-006
-334.0, -7.993e-006
-335.0, -7.967e-006
-336.0, -7.946e-006
-337.0, -7.925e-006
-338.0, -7.903e-006
-339.0, -7.882e-006
-340.0, -7.860e-006
-341.0, -7.839e-006
-342.0, -7.821e-006
-343.0, -7.795e-006
-344.0, -7.775e-006
-345.0, -7.748e-006
-346.0, -7.727e-006
-347.0, -7.710e-006
-348.0, -7.690e-006
-349.0, -7.669e-006
-350.0, -7.656e-006
-351.0, -7.634e-006
-352.0, -7.623e-006
-353.0, -7.602e-006
-354.0, -7.577e-006
-355.0, -7.556e-006
-356.0, -7.535e-006
-357.0, -7.514e-006
-358.0, -7.493e-006
-359.0, -7.470e-006
-360.0, -7.455e-006
-361.0, -7.438e-006
-362.0, -7.421e-006
-363.0, -7.400e-006
-364.0, -7.374e-006
-365.0, -7.355e-006
-366.0, -7.334e-006
-367.0, -7.314e-006
-368.0, -7.300e-006
-369.0, -7.282e-006
-370.0, -7.268e-006
-371.0, -7.257e-006
-372.0, -7.241e-006
-373.0, -7.225e-006
-374.0, -7.204e-006
-375.0, -7.184e-006
-376.0, -7.168e-006
-377.0, -7.148e-006
-378.0, -7.128e-006
-379.0, -7.114e-006
-380.0, -7.097e-006
-381.0, -7.082e-006
-382.0, -7.062e-006
-383.0, -7.043e-006
-384.0, -7.029e-006
-385.0, -7.012e-006
-386.0, -6.992e-006
-387.0, -6.976e-006
-388.0, -6.958e-006
-389.0, -6.945e-006
-390.0, -6.931e-006
-391.0, -6.917e-006
-392.0, -6.906e-006
-393.0, -6.894e-006
-394.0, -6.881e-006
-395.0, -6.872e-006
-396.0, -6.863e-006
-397.0, -6.856e-006
-398.0, -6.842e-006
-399.0, -6.825e-006
-400.0, -6.815e-006
-401.0, -6.801e-006
-402.0, -6.785e-006
-403.0, -6.767e-006
-404.0, -6.747e-006
-405.0, -6.733e-006
-406.0, -6.721e-006
-407.0, -6.707e-006
-408.0, -6.699e-006
-409.0, -6.688e-006
-410.0, -6.678e-006
-411.0, -6.667e-006
-412.0, -6.653e-006
-413.0, -6.639e-006
-414.0, -6.624e-006
-415.0, -6.608e-006
-416.0, -6.598e-006
-417.0, -6.585e-006
-418.0, -6.572e-006
-419.0, -6.562e-006
-420.0, -6.548e-006
-421.0, -6.535e-006
-422.0, -6.525e-006
-423.0, -6.513e-006
-424.0, -6.506e-006
-425.0, -6.498e-006
-426.0, -6.488e-006
-427.0, -6.481e-006
-428.0, -6.474e-006
-429.0, -6.467e-006
-430.0, -6.454e-006
-431.0, -6.441e-006
-432.0, -6.434e-006
-433.0, -6.424e-006
-434.0, -6.410e-006
-435.0, -6.396e-006
-436.0, -6.383e-006
-437.0, -6.375e-006
-438.0, -6.360e-006
-439.0, -6.343e-006
-440.0, -6.335e-006
-441.0, -6.329e-006
-442.0, -6.322e-006
-443.0, -6.315e-006
-444.0, -6.303e-006
-445.0, -6.300e-006
-446.0, -6.293e-006
-447.0, -6.282e-006
-448.0, -6.277e-006
-449.0, -6.270e-006
-450.0, -6.259e-006
-451.0, -6.251e-006
-452.0, -6.240e-006
-453.0, -6.232e-006
-454.0, -6.219e-006
-455.0, -6.206e-006
-456.0, -6.197e-006
-457.0, -6.188e-006
-458.0, -6.178e-006
-459.0, -6.170e-006
-460.0, -6.157e-006
-461.0, -6.152e-006
-462.0, -6.142e-006
-463.0, -6.130e-006
-464.0, -6.124e-006
-465.0, -6.119e-006
-466.0, -6.112e-006
-467.0, -6.111e-006
-468.0, -6.103e-006
-469.0, -6.102e-006
-470.0, -6.095e-006
-471.0, -6.086e-006
-472.0, -6.083e-006
-473.0, -6.077e-006
-474.0, -6.070e-006
-475.0, -6.068e-006
-476.0, -6.058e-006
-477.0, -6.058e-006
-478.0, -6.051e-006
-479.0, -6.041e-006
-480.0, -6.037e-006
-481.0, -6.026e-006
-482.0, -6.012e-006
-483.0, -6.002e-006
-484.0, -5.988e-006
-485.0, -5.981e-006
-486.0, -5.971e-006
-487.0, -5.961e-006
-488.0, -5.956e-006
-489.0, -5.950e-006
-490.0, -5.943e-006
-491.0, -5.937e-006
-492.0, -5.930e-006
-493.0, -5.925e-006
-494.0, -5.919e-006
-495.0, -5.913e-006
-496.0, -5.912e-006
-497.0, -5.912e-006
-498.0, -5.906e-006
-499.0, -5.904e-006
-500.0, -5.897e-006
-501.0, -5.892e-006
-502.0, -5.885e-006
-503.0, -5.878e-006
-504.0, -5.873e-006
-505.0, -5.871e-006
-506.0, -5.864e-006
-507.0, -5.863e-006
-508.0, -5.855e-006
-509.0, -5.852e-006
-510.0, -5.845e-006
-511.0, -5.835e-006
-512.0, -5.832e-006
-513.0, -5.825e-006
-514.0, -5.813e-006
-515.0, -5.808e-006
-516.0, -5.796e-006
-517.0, -5.790e-006
-518.0, -5.784e-006
-519.0, -5.772e-006
-520.0, -5.768e-006
-521.0, -5.767e-006
-522.0, -5.761e-006
-523.0, -5.760e-006
-524.0, -5.753e-006
-525.0, -5.750e-006
-526.0, -5.743e-006
-527.0, -5.736e-006
-528.0, -5.733e-006
-529.0, -5.730e-006
-530.0, -5.725e-006
-531.0, -5.725e-006
-532.0, -5.721e-006
-533.0, -5.720e-006
-534.0, -5.720e-006
-535.0, -5.716e-006
-536.0, -5.715e-006
-537.0, -5.715e-006
-538.0, -5.710e-006
-539.0, -5.708e-006
-540.0, -5.702e-006
-541.0, -5.697e-006
-542.0, -5.691e-006
-543.0, -5.684e-006
-544.0, -5.683e-006
-545.0, -5.680e-006
-546.0, -5.675e-006
-547.0, -5.675e-006
-548.0, -5.672e-006
-549.0, -5.672e-006
-550.0, -5.671e-006
-551.0, -5.666e-006
-552.0, -5.666e-006
-553.0, -5.664e-006
-554.0, -5.661e-006
-555.0, -5.658e-006
-556.0, -5.651e-006
-557.0, -5.648e-006
-558.0, -5.641e-006
-559.0, -5.633e-006
-560.0, -5.633e-006
*
**
