# Supplementary material for: DFT and CV data of 4-phenyl-substituted dichloro(bis{2-[1-(phenyl)-1H-1,2,3-triazol-4-yl-κN3]pyridine-κN})iron(II) coordination compounds
Source: Data Brief. 2018 Oct 27;21:1458–71. doi: 10.1016/j.dib.2018.10.085 (PMC6234228; doi:10.1016/j.dib.2018.10.085)
Supplement: Supplementary file 4 — Supplementary material. [file mmc4.zip › Fe_CV_raw_data/FeL5-2/T6.TXT]

Date: 31-Mar-2017
Time: 12:18:35
Label: 
Cyclic Voltammetry

Exp. Conditions:
Init E (mV) = 250
High E (mV) = 250
Low E (mV) = -560
Init P/N = N
V (mV/sec) = 100
Number of Segments = 2
Sample Interval (mV) = 1
Quiet Time (sec) = 2
Sensitivity (A/V) = 1E-5

2 Sets of Data
Total Number of Data Points = 1620
##
Potential (mV), Current (A)

Segment = 1
Negative
Number of Data Points = 810
#
249.0, +5.162e-006
248.0, +5.099e-006
247.0, +5.042e-006
246.0, +4.999e-006
245.0, +4.952e-006
244.0, +4.916e-006
243.0, +4.883e-006
242.0, +4.850e-006
241.0, +4.824e-006
240.0, +4.790e-006
239.0, +4.762e-006
238.0, +4.733e-006
237.0, +4.705e-006
236.0, +4.677e-006
235.0, +4.647e-006
234.0, +4.619e-006
233.0, +4.595e-006
232.0, +4.562e-006
231.0, +4.534e-006
230.0, +4.507e-006
229.0, +4.482e-006
228.0, +4.457e-006
227.0, +4.434e-006
226.0, +4.412e-006
225.0, +4.393e-006
224.0, +4.366e-006
223.0, +4.340e-006
222.0, +4.314e-006
221.0, +4.293e-006
220.0, +4.268e-006
219.0, +4.247e-006
218.0, +4.223e-006
217.0, +4.202e-006
216.0, +4.175e-006
215.0, +4.153e-006
214.0, +4.126e-006
213.0, +4.104e-006
212.0, +4.083e-006
211.0, +4.062e-006
210.0, +4.047e-006
209.0, +4.033e-006
208.0, +4.007e-006
207.0, +3.987e-006
206.0, +3.966e-006
205.0, +3.941e-006
204.0, +3.918e-006
203.0, +3.897e-006
202.0, +3.877e-006
201.0, +3.864e-006
200.0, +3.837e-006
199.0, +3.818e-006
198.0, +3.796e-006
197.0, +3.775e-006
196.0, +3.754e-006
195.0, +3.730e-006
194.0, +3.708e-006
193.0, +3.697e-006
192.0, +3.676e-006
191.0, +3.663e-006
190.0, +3.648e-006
189.0, +3.631e-006
188.0, +3.615e-006
187.0, +3.595e-006
186.0, +3.574e-006
185.0, +3.558e-006
184.0, +3.536e-006
183.0, +3.516e-006
182.0, +3.498e-006
181.0, +3.482e-006
180.0, +3.468e-006
179.0, +3.454e-006
178.0, +3.437e-006
177.0, +3.421e-006
176.0, +3.400e-006
175.0, +3.379e-006
174.0, +3.360e-006
173.0, +3.341e-006
172.0, +3.320e-006
171.0, +3.303e-006
170.0, +3.290e-006
169.0, +3.281e-006
168.0, +3.264e-006
167.0, +3.250e-006
166.0, +3.237e-006
165.0, +3.224e-006
164.0, +3.208e-006
163.0, +3.189e-006
162.0, +3.171e-006
161.0, +3.156e-006
160.0, +3.135e-006
159.0, +3.118e-006
158.0, +3.103e-006
157.0, +3.086e-006
156.0, +3.071e-006
155.0, +3.057e-006
154.0, +3.044e-006
153.0, +3.031e-006
152.0, +3.011e-006
151.0, +2.991e-006
150.0, +2.975e-006
149.0, +2.960e-006
148.0, +2.941e-006
147.0, +2.923e-006
146.0, +2.908e-006
145.0, +2.900e-006
144.0, +2.886e-006
143.0, +2.872e-006
142.0, +2.859e-006
141.0, +2.848e-006
140.0, +2.835e-006
139.0, +2.821e-006
138.0, +2.804e-006
137.0, +2.790e-006
136.0, +2.770e-006
135.0, +2.751e-006
134.0, +2.732e-006
133.0, +2.717e-006
132.0, +2.703e-006
131.0, +2.687e-006
130.0, +2.672e-006
129.0, +2.665e-006
128.0, +2.646e-006
127.0, +2.633e-006
126.0, +2.613e-006
125.0, +2.592e-006
124.0, +2.576e-006
123.0, +2.561e-006
122.0, +2.541e-006
121.0, +2.531e-006
120.0, +2.514e-006
119.0, +2.506e-006
118.0, +2.498e-006
117.0, +2.487e-006
116.0, +2.474e-006
115.0, +2.465e-006
114.0, +2.457e-006
113.0, +2.445e-006
112.0, +2.427e-006
111.0, +2.414e-006
110.0, +2.400e-006
109.0, +2.386e-006
108.0, +2.369e-006
107.0, +2.349e-006
106.0, +2.335e-006
105.0, +2.325e-006
104.0, +2.305e-006
103.0, +2.292e-006
102.0, +2.277e-006
101.0, +2.267e-006
100.0, +2.259e-006
99.0, +2.246e-006
98.0, +2.229e-006
97.0, +2.214e-006
96.0, +2.194e-006
95.0, +2.180e-006
94.0, +2.163e-006
93.0, +2.145e-006
92.0, +2.131e-006
91.0, +2.120e-006
90.0, +2.112e-006
89.0, +2.107e-006
88.0, +2.093e-006
87.0, +2.082e-006
86.0, +2.073e-006
85.0, +2.064e-006
84.0, +2.052e-006
83.0, +2.036e-006
82.0, +2.019e-006
81.0, +2.006e-006
80.0, +1.987e-006
79.0, +1.973e-006
78.0, +1.955e-006
77.0, +1.939e-006
76.0, +1.927e-006
75.0, +1.918e-006
74.0, +1.910e-006
73.0, +1.905e-006
72.0, +1.887e-006
71.0, +1.879e-006
70.0, +1.872e-006
69.0, +1.860e-006
68.0, +1.846e-006
67.0, +1.828e-006
66.0, +1.810e-006
65.0, +1.800e-006
64.0, +1.780e-006
63.0, +1.766e-006
62.0, +1.750e-006
61.0, +1.736e-006
60.0, +1.728e-006
59.0, +1.721e-006
58.0, +1.714e-006
57.0, +1.711e-006
56.0, +1.695e-006
55.0, +1.688e-006
54.0, +1.681e-006
53.0, +1.671e-006
52.0, +1.657e-006
51.0, +1.638e-006
50.0, +1.618e-006
49.0, +1.607e-006
48.0, +1.588e-006
47.0, +1.574e-006
46.0, +1.559e-006
45.0, +1.546e-006
44.0, +1.538e-006
43.0, +1.531e-006
42.0, +1.524e-006
41.0, +1.522e-006
40.0, +1.508e-006
39.0, +1.498e-006
38.0, +1.491e-006
37.0, +1.484e-006
36.0, +1.475e-006
35.0, +1.462e-006
34.0, +1.446e-006
33.0, +1.435e-006
32.0, +1.418e-006
31.0, +1.404e-006
30.0, +1.390e-006
29.0, +1.375e-006
28.0, +1.364e-006
27.0, +1.352e-006
26.0, +1.343e-006
25.0, +1.338e-006
24.0, +1.326e-006
23.0, +1.317e-006
22.0, +1.309e-006
21.0, +1.300e-006
20.0, +1.292e-006
19.0, +1.285e-006
18.0, +1.277e-006
17.0, +1.269e-006
16.0, +1.251e-006
15.0, +1.240e-006
14.0, +1.229e-006
13.0, +1.216e-006
12.0, +1.202e-006
11.0, +1.189e-006
10.0, +1.174e-006
9.0, +1.167e-006
8.0, +1.152e-006
7.0, +1.141e-006
6.0, +1.133e-006
5.0, +1.126e-006
4.0, +1.118e-006
3.0, +1.100e-006
2.0, +1.091e-006
1.0, +1.084e-006
0.0, +1.065e-006
-1.0, +1.052e-006
-2.0, +1.034e-006
-3.0, +1.017e-006
-4.0, +1.013e-006
-5.0, +1.001e-006
-6.0, +9.883e-007
-7.0, +9.862e-007
-8.0, +9.718e-007
-9.0, +9.639e-007
-10.0, +9.552e-007
-11.0, +9.482e-007
-12.0, +9.412e-007
-13.0, +9.343e-007
-14.0, +9.273e-007
-15.0, +9.269e-007
-16.0, +9.186e-007
-17.0, +9.120e-007
-18.0, +9.051e-007
-19.0, +8.981e-007
-20.0, +8.902e-007
-21.0, +8.802e-007
-22.0, +8.680e-007
-23.0, +8.610e-007
-24.0, +8.475e-007
-25.0, +8.362e-007
-26.0, +8.222e-007
-27.0, +8.100e-007
-28.0, +7.991e-007
-29.0, +7.891e-007
-30.0, +7.756e-007
-31.0, +7.699e-007
-32.0, +7.603e-007
-33.0, +7.533e-007
-34.0, +7.455e-007
-35.0, +7.385e-007
-36.0, +7.329e-007
-37.0, +7.294e-007
-38.0, +7.215e-007
-39.0, +7.145e-007
-40.0, +7.023e-007
-41.0, +6.954e-007
-42.0, +6.858e-007
-43.0, +6.744e-007
-44.0, +6.653e-007
-45.0, +6.518e-007
-46.0, +6.383e-007
-47.0, +6.295e-007
-48.0, +6.117e-007
-49.0, +6.003e-007
-50.0, +5.903e-007
-51.0, +5.803e-007
-52.0, +5.742e-007
-53.0, +5.672e-007
-54.0, +5.602e-007
-55.0, +5.572e-007
-56.0, +5.445e-007
-57.0, +5.380e-007
-58.0, +5.280e-007
-59.0, +5.201e-007
-60.0, +5.127e-007
-61.0, +5.057e-007
-62.0, +4.987e-007
-63.0, +4.948e-007
-64.0, +4.761e-007
-65.0, +4.656e-007
-66.0, +4.521e-007
-67.0, +4.395e-007
-68.0, +4.255e-007
-69.0, +4.116e-007
-70.0, +4.002e-007
-71.0, +3.967e-007
-72.0, +3.832e-007
-73.0, +3.745e-007
-74.0, +3.662e-007
-75.0, +3.592e-007
-76.0, +3.518e-007
-77.0, +3.396e-007
-78.0, +3.278e-007
-79.0, +3.204e-007
-80.0, +3.017e-007
-81.0, +2.917e-007
-82.0, +2.751e-007
-83.0, +2.555e-007
-84.0, +2.398e-007
-85.0, +2.250e-007
-86.0, +2.110e-007
-87.0, +2.058e-007
-88.0, +1.879e-007
-89.0, +1.766e-007
-90.0, +1.687e-007
-91.0, +1.609e-007
-92.0, +1.504e-007
-93.0, +1.365e-007
-94.0, +1.251e-007
-95.0, +1.129e-007
-96.0, +9.199e-008
-97.0, +7.106e-008
-98.0, +5.101e-008
-99.0, +3.313e-008
-100.0, +1.569e-008
-101.0, -5.232e-009
-102.0, -2.093e-008
-103.0, -2.834e-008
-104.0, -4.490e-008
-105.0, -5.886e-008
-106.0, -7.586e-008
-107.0, -9.373e-008
-108.0, -1.129e-007
-109.0, -1.338e-007
-110.0, -1.596e-007
-111.0, -1.779e-007
-112.0, -2.040e-007
-113.0, -2.237e-007
-114.0, -2.441e-007
-115.0, -2.638e-007
-116.0, -2.847e-007
-117.0, -3.017e-007
-118.0, -3.222e-007
-119.0, -3.444e-007
-120.0, -3.754e-007
-121.0, -3.980e-007
-122.0, -4.220e-007
-123.0, -4.477e-007
-124.0, -4.804e-007
-125.0, -5.088e-007
-126.0, -5.371e-007
-127.0, -5.598e-007
-128.0, -5.920e-007
-129.0, -6.199e-007
-130.0, -6.496e-007
-131.0, -6.714e-007
-132.0, -6.989e-007
-133.0, -7.268e-007
-134.0, -7.564e-007
-135.0, -7.852e-007
-136.0, -8.253e-007
-137.0, -8.602e-007
-138.0, -8.998e-007
-139.0, -9.351e-007
-140.0, -9.678e-007
-141.0, -1.002e-006
-142.0, -1.037e-006
-143.0, -1.067e-006
-144.0, -1.103e-006
-145.0, -1.134e-006
-146.0, -1.170e-006
-147.0, -1.212e-006
-148.0, -1.253e-006
-149.0, -1.295e-006
-150.0, -1.333e-006
-151.0, -1.369e-006
-152.0, -1.415e-006
-153.0, -1.459e-006
-154.0, -1.495e-006
-155.0, -1.536e-006
-156.0, -1.576e-006
-157.0, -1.622e-006
-158.0, -1.667e-006
-159.0, -1.704e-006
-160.0, -1.749e-006
-161.0, -1.791e-006
-162.0, -1.834e-006
-163.0, -1.878e-006
-164.0, -1.920e-006
-165.0, -1.964e-006
-166.0, -2.013e-006
-167.0, -2.056e-006
-168.0, -2.105e-006
-169.0, -2.149e-006
-170.0, -2.193e-006
-171.0, -2.239e-006
-172.0, -2.280e-006
-173.0, -2.322e-006
-174.0, -2.370e-006
-175.0, -2.413e-006
-176.0, -2.461e-006
-177.0, -2.508e-006
-178.0, -2.552e-006
-179.0, -2.601e-006
-180.0, -2.649e-006
-181.0, -2.689e-006
-182.0, -2.733e-006
-183.0, -2.779e-006
-184.0, -2.827e-006
-185.0, -2.869e-006
-186.0, -2.911e-006
-187.0, -2.952e-006
-188.0, -2.991e-006
-189.0, -3.036e-006
-190.0, -3.074e-006
-191.0, -3.112e-006
-192.0, -3.161e-006
-193.0, -3.204e-006
-194.0, -3.247e-006
-195.0, -3.293e-006
-196.0, -3.334e-006
-197.0, -3.377e-006
-198.0, -3.422e-006
-199.0, -3.457e-006
-200.0, -3.503e-006
-201.0, -3.544e-006
-202.0, -3.587e-006
-203.0, -3.629e-006
-204.0, -3.666e-006
-205.0, -3.702e-006
-206.0, -3.744e-006
-207.0, -3.774e-006
-208.0, -3.817e-006
-209.0, -3.852e-006
-210.0, -3.888e-006
-211.0, -3.928e-006
-212.0, -3.971e-006
-213.0, -4.009e-006
-214.0, -4.051e-006
-215.0, -4.083e-006
-216.0, -4.125e-006
-217.0, -4.160e-006
-218.0, -4.196e-006
-219.0, -4.231e-006
-220.0, -4.262e-006
-221.0, -4.298e-006
-222.0, -4.337e-006
-223.0, -4.372e-006
-224.0, -4.414e-006
-225.0, -4.449e-006
-226.0, -4.482e-006
-227.0, -4.519e-006
-228.0, -4.558e-006
-229.0, -4.590e-006
-230.0, -4.625e-006
-231.0, -4.653e-006
-232.0, -4.693e-006
-233.0, -4.728e-006
-234.0, -4.767e-006
-235.0, -4.798e-006
-236.0, -4.833e-006
-237.0, -4.862e-006
-238.0, -4.897e-006
-239.0, -4.925e-006
-240.0, -4.962e-006
-241.0, -4.992e-006
-242.0, -5.026e-006
-243.0, -5.055e-006
-244.0, -5.089e-006
-245.0, -5.123e-006
-246.0, -5.160e-006
-247.0, -5.188e-006
-248.0, -5.221e-006
-249.0, -5.249e-006
-250.0, -5.283e-006
-251.0, -5.311e-006
-252.0, -5.340e-006
-253.0, -5.367e-006
-254.0, -5.399e-006
-255.0, -5.426e-006
-256.0, -5.460e-006
-257.0, -5.488e-006
-258.0, -5.515e-006
-259.0, -5.542e-006
-260.0, -5.571e-006
-261.0, -5.595e-006
-262.0, -5.623e-006
-263.0, -5.645e-006
-264.0, -5.671e-006
-265.0, -5.696e-006
-266.0, -5.717e-006
-267.0, -5.734e-006
-268.0, -5.755e-006
-269.0, -5.774e-006
-270.0, -5.795e-006
-271.0, -5.811e-006
-272.0, -5.835e-006
-273.0, -5.855e-006
-274.0, -5.873e-006
-275.0, -5.887e-006
-276.0, -5.896e-006
-277.0, -5.903e-006
-278.0, -5.916e-006
-279.0, -5.922e-006
-280.0, -5.934e-006
-281.0, -5.941e-006
-282.0, -5.948e-006
-283.0, -5.955e-006
-284.0, -5.963e-006
-285.0, -5.967e-006
-286.0, -5.971e-006
-287.0, -5.971e-006
-288.0, -5.982e-006
-289.0, -5.985e-006
-290.0, -5.990e-006
-291.0, -5.990e-006
-292.0, -5.987e-006
-293.0, -5.984e-006
-294.0, -5.980e-006
-295.0, -5.968e-006
-296.0, -5.969e-006
-297.0, -5.964e-006
-298.0, -5.962e-006
-299.0, -5.955e-006
-300.0, -5.948e-006
-301.0, -5.941e-006
-302.0, -5.934e-006
-303.0, -5.923e-006
-304.0, -5.916e-006
-305.0, -5.904e-006
-306.0, -5.898e-006
-307.0, -5.891e-006
-308.0, -5.881e-006
-309.0, -5.869e-006
-310.0, -5.855e-006
-311.0, -5.835e-006
-312.0, -5.825e-006
-313.0, -5.808e-006
-314.0, -5.788e-006
-315.0, -5.770e-006
-316.0, -5.753e-006
-317.0, -5.740e-006
-318.0, -5.726e-006
-319.0, -5.706e-006
-320.0, -5.695e-006
-321.0, -5.679e-006
-322.0, -5.664e-006
-323.0, -5.643e-006
-324.0, -5.620e-006
-325.0, -5.599e-006
-326.0, -5.578e-006
-327.0, -5.558e-006
-328.0, -5.544e-006
-329.0, -5.525e-006
-330.0, -5.509e-006
-331.0, -5.491e-006
-332.0, -5.472e-006
-333.0, -5.451e-006
-334.0, -5.429e-006
-335.0, -5.403e-006
-336.0, -5.385e-006
-337.0, -5.367e-006
-338.0, -5.351e-006
-339.0, -5.335e-006
-340.0, -5.321e-006
-341.0, -5.307e-006
-342.0, -5.291e-006
-343.0, -5.267e-006
-344.0, -5.249e-006
-345.0, -5.226e-006
-346.0, -5.205e-006
-347.0, -5.185e-006
-348.0, -5.164e-006
-349.0, -5.147e-006
-350.0, -5.133e-006
-351.0, -5.109e-006
-352.0, -5.097e-006
-353.0, -5.078e-006
-354.0, -5.058e-006
-355.0, -5.037e-006
-356.0, -5.014e-006
-357.0, -4.994e-006
-358.0, -4.980e-006
-359.0, -4.960e-006
-360.0, -4.951e-006
-361.0, -4.936e-006
-362.0, -4.923e-006
-363.0, -4.912e-006
-364.0, -4.898e-006
-365.0, -4.882e-006
-366.0, -4.862e-006
-367.0, -4.841e-006
-368.0, -4.829e-006
-369.0, -4.809e-006
-370.0, -4.789e-006
-371.0, -4.775e-006
-372.0, -4.763e-006
-373.0, -4.753e-006
-374.0, -4.740e-006
-375.0, -4.724e-006
-376.0, -4.716e-006
-377.0, -4.707e-006
-378.0, -4.692e-006
-379.0, -4.674e-006
-380.0, -4.656e-006
-381.0, -4.642e-006
-382.0, -4.628e-006
-383.0, -4.607e-006
-384.0, -4.594e-006
-385.0, -4.580e-006
-386.0, -4.571e-006
-387.0, -4.563e-006
-388.0, -4.551e-006
-389.0, -4.538e-006
-390.0, -4.530e-006
-391.0, -4.518e-006
-392.0, -4.511e-006
-393.0, -4.501e-006
-394.0, -4.489e-006
-395.0, -4.477e-006
-396.0, -4.463e-006
-397.0, -4.449e-006
-398.0, -4.436e-006
-399.0, -4.420e-006
-400.0, -4.408e-006
-401.0, -4.394e-006
-402.0, -4.383e-006
-403.0, -4.375e-006
-404.0, -4.368e-006
-405.0, -4.361e-006
-406.0, -4.355e-006
-407.0, -4.347e-006
-408.0, -4.345e-006
-409.0, -4.337e-006
-410.0, -4.330e-006
-411.0, -4.320e-006
-412.0, -4.307e-006
-413.0, -4.293e-006
-414.0, -4.281e-006
-415.0, -4.266e-006
-416.0, -4.259e-006
-417.0, -4.246e-006
-418.0, -4.235e-006
-419.0, -4.228e-006
-420.0, -4.219e-006
-421.0, -4.210e-006
-422.0, -4.200e-006
-423.0, -4.187e-006
-424.0, -4.186e-006
-425.0, -4.179e-006
-426.0, -4.172e-006
-427.0, -4.167e-006
-428.0, -4.161e-006
-429.0, -4.159e-006
-430.0, -4.156e-006
-431.0, -4.144e-006
-432.0, -4.143e-006
-433.0, -4.136e-006
-434.0, -4.129e-006
-435.0, -4.122e-006
-436.0, -4.116e-006
-437.0, -4.109e-006
-438.0, -4.105e-006
-439.0, -4.095e-006
-440.0, -4.093e-006
-441.0, -4.085e-006
-442.0, -4.078e-006
-443.0, -4.065e-006
-444.0, -4.052e-006
-445.0, -4.042e-006
-446.0, -4.034e-006
-447.0, -4.021e-006
-448.0, -4.019e-006
-449.0, -4.011e-006
-450.0, -4.006e-006
-451.0, -4.001e-006
-452.0, -3.994e-006
-453.0, -3.987e-006
-454.0, -3.980e-006
-455.0, -3.970e-006
-456.0, -3.968e-006
-457.0, -3.964e-006
-458.0, -3.962e-006
-459.0, -3.962e-006
-460.0, -3.962e-006
-461.0, -3.962e-006
-462.0, -3.961e-006
-463.0, -3.955e-006
-464.0, -3.954e-006
-465.0, -3.947e-006
-466.0, -3.941e-006
-467.0, -3.933e-006
-468.0, -3.920e-006
-469.0, -3.908e-006
-470.0, -3.899e-006
-471.0, -3.886e-006
-472.0, -3.888e-006
-473.0, -3.880e-006
-474.0, -3.875e-006
-475.0, -3.874e-006
-476.0, -3.874e-006
-477.0, -3.872e-006
-478.0, -3.871e-006
-479.0, -3.862e-006
-480.0, -3.862e-006
-481.0, -3.861e-006
-482.0, -3.861e-006
-483.0, -3.859e-006
-484.0, -3.857e-006
-485.0, -3.856e-006
-486.0, -3.853e-006
-487.0, -3.847e-006
-488.0, -3.847e-006
-489.0, -3.840e-006
-490.0, -3.834e-006
-491.0, -3.828e-006
-492.0, -3.822e-006
-493.0, -3.819e-006
-494.0, -3.817e-006
-495.0, -3.811e-006
-496.0, -3.815e-006
-497.0, -3.814e-006
-498.0, -3.814e-006
-499.0, -3.813e-006
-500.0, -3.808e-006
-501.0, -3.807e-006
-502.0, -3.803e-006
-503.0, -3.792e-006
-504.0, -3.792e-006
-505.0, -3.786e-006
-506.0, -3.782e-006
-507.0, -3.781e-006
-508.0, -3.775e-006
-509.0, -3.772e-006
-510.0, -3.772e-006
-511.0, -3.766e-006
-512.0, -3.771e-006
-513.0, -3.770e-006
-514.0, -3.769e-006
-515.0, -3.768e-006
-516.0, -3.768e-006
-517.0, -3.768e-006
-518.0, -3.769e-006
-519.0, -3.763e-006
-520.0, -3.767e-006
-521.0, -3.767e-006
-522.0, -3.767e-006
-523.0, -3.767e-006
-524.0, -3.767e-006
-525.0, -3.766e-006
-526.0, -3.766e-006
-527.0, -3.763e-006
-528.0, -3.763e-006
-529.0, -3.763e-006
-530.0, -3.763e-006
-531.0, -3.763e-006
-532.0, -3.763e-006
-533.0, -3.762e-006
-534.0, -3.762e-006
-535.0, -3.762e-006
-536.0, -3.762e-006
-537.0, -3.762e-006
-538.0, -3.763e-006
-539.0, -3.763e-006
-540.0, -3.763e-006
-541.0, -3.763e-006
-542.0, -3.763e-006
-543.0, -3.761e-006
-544.0, -3.761e-006
-545.0, -3.761e-006
-546.0, -3.761e-006
-547.0, -3.761e-006
-548.0, -3.761e-006
-549.0, -3.761e-006
-550.0, -3.762e-006
-551.0, -3.762e-006
-552.0, -3.762e-006
-553.0, -3.762e-006
-554.0, -3.762e-006
-555.0, -3.761e-006
-556.0, -3.761e-006
-557.0, -3.760e-006
-558.0, -3.711e-006
-559.0, -3.691e-006
-560.0, -3.670e-006
*
Segment = 2
Positive
Number of Data Points = 810
#
-559.0, -3.451e-006
-558.0, -3.287e-006
-557.0, -3.203e-006
-556.0, -3.139e-006
-555.0, -3.063e-006
-554.0, -3.006e-006
-553.0, -2.953e-006
-552.0, -2.911e-006
-551.0, -2.870e-006
-550.0, -2.831e-006
-549.0, -2.785e-006
-548.0, -2.744e-006
-547.0, -2.704e-006
-546.0, -2.674e-006
-545.0, -2.639e-006
-544.0, -2.611e-006
-543.0, -2.579e-006
-542.0, -2.548e-006
-541.0, -2.515e-006
-540.0, -2.487e-006
-539.0, -2.458e-006
-538.0, -2.433e-006
-537.0, -2.400e-006
-536.0, -2.374e-006
-535.0, -2.350e-006
-534.0, -2.325e-006
-533.0, -2.298e-006
-532.0, -2.271e-006
-531.0, -2.247e-006
-530.0, -2.229e-006
-529.0, -2.207e-006
-528.0, -2.189e-006
-527.0, -2.170e-006
-526.0, -2.149e-006
-525.0, -2.127e-006
-524.0, -2.103e-006
-523.0, -2.077e-006
-522.0, -2.056e-006
-521.0, -2.034e-006
-520.0, -2.014e-006
-519.0, -1.996e-006
-518.0, -1.975e-006
-517.0, -1.956e-006
-516.0, -1.939e-006
-515.0, -1.918e-006
-514.0, -1.897e-006
-513.0, -1.876e-006
-512.0, -1.859e-006
-511.0, -1.845e-006
-510.0, -1.828e-006
-509.0, -1.810e-006
-508.0, -1.797e-006
-507.0, -1.780e-006
-506.0, -1.767e-006
-505.0, -1.748e-006
-504.0, -1.728e-006
-503.0, -1.710e-006
-502.0, -1.691e-006
-501.0, -1.670e-006
-500.0, -1.653e-006
-499.0, -1.638e-006
-498.0, -1.628e-006
-497.0, -1.614e-006
-496.0, -1.601e-006
-495.0, -1.588e-006
-494.0, -1.574e-006
-493.0, -1.560e-006
-492.0, -1.544e-006
-491.0, -1.524e-006
-490.0, -1.510e-006
-489.0, -1.492e-006
-488.0, -1.477e-006
-487.0, -1.463e-006
-486.0, -1.449e-006
-485.0, -1.436e-006
-484.0, -1.428e-006
-483.0, -1.414e-006
-482.0, -1.404e-006
-481.0, -1.396e-006
-480.0, -1.389e-006
-479.0, -1.375e-006
-478.0, -1.358e-006
-477.0, -1.339e-006
-476.0, -1.325e-006
-475.0, -1.311e-006
-474.0, -1.295e-006
-473.0, -1.274e-006
-472.0, -1.260e-006
-471.0, -1.249e-006
-470.0, -1.241e-006
-469.0, -1.233e-006
-468.0, -1.222e-006
-467.0, -1.210e-006
-466.0, -1.203e-006
-465.0, -1.191e-006
-464.0, -1.177e-006
-463.0, -1.164e-006
-462.0, -1.145e-006
-461.0, -1.130e-006
-460.0, -1.116e-006
-459.0, -1.101e-006
-458.0, -1.091e-006
-457.0, -1.078e-006
-456.0, -1.065e-006
-455.0, -1.057e-006
-454.0, -1.048e-006
-453.0, -1.041e-006
-452.0, -1.033e-006
-451.0, -1.021e-006
-450.0, -1.014e-006
-449.0, -1.007e-006
-448.0, -9.997e-007
-447.0, -9.909e-007
-446.0, -9.770e-007
-445.0, -9.639e-007
-444.0, -9.556e-007
-443.0, -9.412e-007
-442.0, -9.273e-007
-441.0, -9.125e-007
-440.0, -8.998e-007
-439.0, -8.863e-007
-438.0, -8.728e-007
-437.0, -8.597e-007
-436.0, -8.527e-007
-435.0, -8.449e-007
-434.0, -8.388e-007
-433.0, -8.266e-007
-432.0, -8.209e-007
-431.0, -8.074e-007
-430.0, -7.935e-007
-429.0, -7.799e-007
-428.0, -7.673e-007
-427.0, -7.533e-007
-426.0, -7.455e-007
-425.0, -7.337e-007
-424.0, -7.281e-007
-423.0, -7.207e-007
-422.0, -7.102e-007
-421.0, -7.019e-007
-420.0, -6.919e-007
-419.0, -6.779e-007
-418.0, -6.675e-007
-417.0, -6.587e-007
-416.0, -6.522e-007
-415.0, -6.478e-007
-414.0, -6.391e-007
-413.0, -6.308e-007
-412.0, -6.239e-007
-411.0, -6.165e-007
-410.0, -6.095e-007
-409.0, -6.021e-007
-408.0, -5.942e-007
-407.0, -5.855e-007
-406.0, -5.742e-007
-405.0, -5.650e-007
-404.0, -5.545e-007
-403.0, -5.406e-007
-402.0, -5.271e-007
-401.0, -5.127e-007
-400.0, -5.014e-007
-399.0, -4.900e-007
-398.0, -4.783e-007
-397.0, -4.678e-007
-396.0, -4.608e-007
-395.0, -4.538e-007
-394.0, -4.486e-007
-393.0, -4.412e-007
-392.0, -4.355e-007
-391.0, -4.286e-007
-390.0, -4.185e-007
-389.0, -4.081e-007
-388.0, -3.959e-007
-387.0, -3.819e-007
-386.0, -3.701e-007
-385.0, -3.605e-007
-384.0, -3.527e-007
-383.0, -3.440e-007
-382.0, -3.331e-007
-381.0, -3.239e-007
-380.0, -3.169e-007
-379.0, -3.078e-007
-378.0, -2.969e-007
-377.0, -2.838e-007
-376.0, -2.747e-007
-375.0, -2.681e-007
-374.0, -2.616e-007
-373.0, -2.537e-007
-372.0, -2.485e-007
-371.0, -2.415e-007
-370.0, -2.359e-007
-369.0, -2.289e-007
-368.0, -2.219e-007
-367.0, -2.141e-007
-366.0, -2.053e-007
-365.0, -1.936e-007
-364.0, -1.848e-007
-363.0, -1.748e-007
-362.0, -1.674e-007
-361.0, -1.535e-007
-360.0, -1.408e-007
-359.0, -1.286e-007
-358.0, -1.177e-007
-357.0, -1.059e-007
-356.0, -9.460e-008
-355.0, -8.153e-008
-354.0, -7.455e-008
-353.0, -6.714e-008
-352.0, -6.104e-008
-351.0, -5.406e-008
-350.0, -4.534e-008
-349.0, -3.749e-008
-348.0, -3.008e-008
-347.0, -2.311e-008
-346.0, -1.613e-008
-345.0, -6.539e-009
-344.0, -1.744e-009
-343.0, +9.591e-009
-342.0, +2.354e-008
-341.0, +3.749e-008
-340.0, +5.144e-008
-339.0, +6.583e-008
-338.0, +7.891e-008
-337.0, +9.984e-008
-336.0, +1.107e-007
-335.0, +1.177e-007
-334.0, +1.247e-007
-333.0, +1.334e-007
-332.0, +1.421e-007
-331.0, +1.543e-007
-330.0, +1.613e-007
-329.0, +1.687e-007
-328.0, +1.761e-007
-327.0, +1.888e-007
-326.0, +2.053e-007
-325.0, +2.237e-007
-324.0, +2.376e-007
-323.0, +2.524e-007
-322.0, +2.694e-007
-321.0, +2.899e-007
-320.0, +3.052e-007
-319.0, +3.148e-007
-318.0, +3.261e-007
-317.0, +3.396e-007
-316.0, +3.527e-007
-315.0, +3.632e-007
-314.0, +3.701e-007
-313.0, +3.858e-007
-312.0, +4.024e-007
-311.0, +4.194e-007
-310.0, +4.360e-007
-309.0, +4.547e-007
-308.0, +4.756e-007
-307.0, +4.966e-007
-306.0, +5.088e-007
-305.0, +5.266e-007
-304.0, +5.406e-007
-303.0, +5.541e-007
-302.0, +5.711e-007
-301.0, +5.890e-007
-300.0, +6.099e-007
-299.0, +6.317e-007
-298.0, +6.509e-007
-297.0, +6.718e-007
-296.0, +6.914e-007
-295.0, +7.111e-007
-294.0, +7.307e-007
-293.0, +7.499e-007
-292.0, +7.708e-007
-291.0, +7.939e-007
-290.0, +8.148e-007
-289.0, +8.423e-007
-288.0, +8.636e-007
-287.0, +8.833e-007
-286.0, +9.059e-007
-285.0, +9.269e-007
-284.0, +9.474e-007
-283.0, +9.753e-007
-282.0, +9.966e-007
-281.0, +1.025e-006
-280.0, +1.051e-006
-279.0, +1.079e-006
-278.0, +1.112e-006
-277.0, +1.141e-006
-276.0, +1.169e-006
-275.0, +1.198e-006
-274.0, +1.226e-006
-273.0, +1.257e-006
-272.0, +1.285e-006
-271.0, +1.310e-006
-270.0, +1.344e-006
-269.0, +1.373e-006
-268.0, +1.406e-006
-267.0, +1.435e-006
-266.0, +1.467e-006
-265.0, +1.498e-006
-264.0, +1.537e-006
-263.0, +1.571e-006
-262.0, +1.605e-006
-261.0, +1.640e-006
-260.0, +1.673e-006
-259.0, +1.712e-006
-258.0, +1.752e-006
-257.0, +1.787e-006
-256.0, +1.820e-006
-255.0, +1.860e-006
-254.0, +1.902e-006
-253.0, +1.948e-006
-252.0, +1.985e-006
-251.0, +2.026e-006
-250.0, +2.062e-006
-249.0, +2.107e-006
-248.0, +2.150e-006
-247.0, +2.187e-006
-246.0, +2.231e-006
-245.0, +2.280e-006
-244.0, +2.324e-006
-243.0, +2.373e-006
-242.0, +2.414e-006
-241.0, +2.460e-006
-240.0, +2.508e-006
-239.0, +2.550e-006
-238.0, +2.596e-006
-237.0, +2.646e-006
-236.0, +2.698e-006
-235.0, +2.748e-006
-234.0, +2.793e-006
-233.0, +2.847e-006
-232.0, +2.903e-006
-231.0, +2.953e-006
-230.0, +3.005e-006
-229.0, +3.058e-006
-228.0, +3.112e-006
-227.0, +3.168e-006
-226.0, +3.217e-006
-225.0, +3.272e-006
-224.0, +3.325e-006
-223.0, +3.376e-006
-222.0, +3.431e-006
-221.0, +3.487e-006
-220.0, +3.543e-006
-219.0, +3.604e-006
-218.0, +3.660e-006
-217.0, +3.721e-006
-216.0, +3.780e-006
-215.0, +3.838e-006
-214.0, +3.895e-006
-213.0, +3.952e-006
-212.0, +4.010e-006
-211.0, +4.066e-006
-210.0, +4.124e-006
-209.0, +4.187e-006
-208.0, +4.246e-006
-207.0, +4.308e-006
-206.0, +4.374e-006
-205.0, +4.436e-006
-204.0, +4.493e-006
-203.0, +4.555e-006
-202.0, +4.611e-006
-201.0, +4.668e-006
-200.0, +4.724e-006
-199.0, +4.783e-006
-198.0, +4.839e-006
-197.0, +4.900e-006
-196.0, +4.956e-006
-195.0, +5.013e-006
-194.0, +5.068e-006
-193.0, +5.124e-006
-192.0, +5.175e-006
-191.0, +5.231e-006
-190.0, +5.287e-006
-189.0, +5.343e-006
-188.0, +5.397e-006
-187.0, +5.453e-006
-186.0, +5.505e-006
-185.0, +5.556e-006
-184.0, +5.604e-006
-183.0, +5.654e-006
-182.0, +5.703e-006
-181.0, +5.752e-006
-180.0, +5.799e-006
-179.0, +5.850e-006
-178.0, +5.895e-006
-177.0, +5.937e-006
-176.0, +5.976e-006
-175.0, +6.018e-006
-174.0, +6.059e-006
-173.0, +6.097e-006
-172.0, +6.132e-006
-171.0, +6.168e-006
-170.0, +6.202e-006
-169.0, +6.240e-006
-168.0, +6.275e-006
-167.0, +6.303e-006
-166.0, +6.338e-006
-165.0, +6.366e-006
-164.0, +6.394e-006
-163.0, +6.426e-006
-162.0, +6.453e-006
-161.0, +6.480e-006
-160.0, +6.507e-006
-159.0, +6.528e-006
-158.0, +6.550e-006
-157.0, +6.576e-006
-156.0, +6.594e-006
-155.0, +6.607e-006
-154.0, +6.617e-006
-153.0, +6.632e-006
-152.0, +6.646e-006
-151.0, +6.663e-006
-150.0, +6.679e-006
-149.0, +6.693e-006
-148.0, +6.707e-006
-147.0, +6.720e-006
-146.0, +6.726e-006
-145.0, +6.733e-006
-144.0, +6.736e-006
-143.0, +6.738e-006
-142.0, +6.740e-006
-141.0, +6.740e-006
-140.0, +6.740e-006
-139.0, +6.740e-006
-138.0, +6.740e-006
-137.0, +6.741e-006
-136.0, +6.739e-006
-135.0, +6.737e-006
-134.0, +6.737e-006
-133.0, +6.737e-006
-132.0, +6.734e-006
-131.0, +6.732e-006
-130.0, +6.724e-006
-129.0, +6.717e-006
-128.0, +6.704e-006
-127.0, +6.692e-006
-126.0, +6.679e-006
-125.0, +6.667e-006
-124.0, +6.655e-006
-123.0, +6.645e-006
-122.0, +6.631e-006
-121.0, +6.625e-006
-120.0, +6.617e-006
-119.0, +6.608e-006
-118.0, +6.601e-006
-117.0, +6.590e-006
-116.0, +6.579e-006
-115.0, +6.572e-006
-114.0, +6.558e-006
-113.0, +6.543e-006
-112.0, +6.523e-006
-111.0, +6.503e-006
-110.0, +6.487e-006
-109.0, +6.472e-006
-108.0, +6.453e-006
-107.0, +6.438e-006
-106.0, +6.425e-006
-105.0, +6.417e-006
-104.0, +6.408e-006
-103.0, +6.396e-006
-102.0, +6.383e-006
-101.0, +6.374e-006
-100.0, +6.354e-006
-99.0, +6.337e-006
-98.0, +6.316e-006
-97.0, +6.297e-006
-96.0, +6.281e-006
-95.0, +6.265e-006
-94.0, +6.246e-006
-93.0, +6.237e-006
-92.0, +6.226e-006
-91.0, +6.219e-006
-90.0, +6.206e-006
-89.0, +6.193e-006
-88.0, +6.181e-006
-87.0, +6.170e-006
-86.0, +6.159e-006
-85.0, +6.145e-006
-84.0, +6.125e-006
-83.0, +6.110e-006
-82.0, +6.095e-006
-81.0, +6.080e-006
-80.0, +6.062e-006
-79.0, +6.045e-006
-78.0, +6.031e-006
-77.0, +6.023e-006
-76.0, +6.012e-006
-75.0, +6.001e-006
-74.0, +5.988e-006
-73.0, +5.981e-006
-72.0, +5.973e-006
-71.0, +5.963e-006
-70.0, +5.950e-006
-69.0, +5.939e-006
-68.0, +5.926e-006
-67.0, +5.914e-006
-66.0, +5.900e-006
-65.0, +5.886e-006
-64.0, +5.871e-006
-63.0, +5.857e-006
-62.0, +5.844e-006
-61.0, +5.834e-006
-60.0, +5.825e-006
-59.0, +5.818e-006
-58.0, +5.806e-006
-57.0, +5.798e-006
-56.0, +5.791e-006
-55.0, +5.784e-006
-54.0, +5.777e-006
-53.0, +5.769e-006
-52.0, +5.754e-006
-51.0, +5.745e-006
-50.0, +5.730e-006
-49.0, +5.717e-006
-48.0, +5.703e-006
-47.0, +5.689e-006
-46.0, +5.676e-006
-45.0, +5.669e-006
-44.0, +5.658e-006
-43.0, +5.652e-006
-42.0, +5.644e-006
-41.0, +5.637e-006
-40.0, +5.630e-006
-39.0, +5.624e-006
-38.0, +5.617e-006
-37.0, +5.615e-006
-36.0, +5.611e-006
-35.0, +5.610e-006
-34.0, +5.603e-006
-33.0, +5.597e-006
-32.0, +5.590e-006
-31.0, +5.583e-006
-30.0, +5.577e-006
-29.0, +5.571e-006
-28.0, +5.562e-006
-27.0, +5.558e-006
-26.0, +5.550e-006
-25.0, +5.544e-006
-24.0, +5.536e-006
-23.0, +5.529e-006
-22.0, +5.522e-006
-21.0, +5.518e-006
-20.0, +5.515e-006
-19.0, +5.513e-006
-18.0, +5.511e-006
-17.0, +5.511e-006
-16.0, +5.505e-006
-15.0, +5.499e-006
-14.0, +5.493e-006
-13.0, +5.483e-006
-12.0, +5.472e-006
-11.0, +5.460e-006
-10.0, +5.447e-006
-9.0, +5.440e-006
-8.0, +5.432e-006
-7.0, +5.424e-006
-6.0, +5.420e-006
-5.0, +5.419e-006
-4.0, +5.417e-006
-3.0, +5.417e-006
-2.0, +5.417e-006
-1.0, +5.417e-006
0.0, +5.417e-006
1.0, +5.417e-006
2.0, +5.417e-006
3.0, +5.416e-006
4.0, +5.415e-006
5.0, +5.415e-006
6.0, +5.409e-006
7.0, +5.406e-006
8.0, +5.399e-006
9.0, +5.394e-006
10.0, +5.389e-006
11.0, +5.384e-006
12.0, +5.378e-006
13.0, +5.376e-006
14.0, +5.372e-006
15.0, +5.372e-006
16.0, +5.369e-006
17.0, +5.368e-006
18.0, +5.367e-006
19.0, +5.365e-006
20.0, +5.361e-006
21.0, +5.357e-006
22.0, +5.351e-006
23.0, +5.346e-006
24.0, +5.340e-006
25.0, +5.335e-006
26.0, +5.334e-006
27.0, +5.331e-006
28.0, +5.327e-006
29.0, +5.326e-006
30.0, +5.321e-006
31.0, +5.318e-006
32.0, +5.313e-006
33.0, +5.306e-006
34.0, +5.303e-006
35.0, +5.301e-006
36.0, +5.296e-006
37.0, +5.294e-006
38.0, +5.289e-006
39.0, +5.289e-006
40.0, +5.286e-006
41.0, +5.282e-006
42.0, +5.280e-006
43.0, +5.279e-006
44.0, +5.278e-006
45.0, +5.279e-006
46.0, +5.276e-006
47.0, +5.276e-006
48.0, +5.275e-006
49.0, +5.273e-006
50.0, +5.273e-006
51.0, +5.273e-006
52.0, +5.273e-006
53.0, +5.273e-006
54.0, +5.273e-006
55.0, +5.273e-006
56.0, +5.273e-006
57.0, +5.271e-006
58.0, +5.271e-006
59.0, +5.271e-006
60.0, +5.271e-006
61.0, +5.271e-006
62.0, +5.271e-006
63.0, +5.271e-006
64.0, +5.271e-006
65.0, +5.270e-006
66.0, +5.271e-006
67.0, +5.271e-006
68.0, +5.271e-006
69.0, +5.271e-006
70.0, +5.271e-006
71.0, +5.271e-006
72.0, +5.271e-006
73.0, +5.270e-006
74.0, +5.270e-006
75.0, +5.270e-006
76.0, +5.270e-006
77.0, +5.270e-006
78.0, +5.270e-006
79.0, +5.270e-006
80.0, +5.270e-006
81.0, +5.271e-006
82.0, +5.272e-006
83.0, +5.272e-006
84.0, +5.272e-006
85.0, +5.272e-006
86.0, +5.272e-006
87.0, +5.272e-006
88.0, +5.272e-006
89.0, +5.271e-006
90.0, +5.271e-006
91.0, +5.272e-006
92.0, +5.272e-006
93.0, +5.272e-006
94.0, +5.271e-006
95.0, +5.272e-006
96.0, +5.272e-006
97.0, +5.272e-006
98.0, +5.272e-006
99.0, +5.273e-006
100.0, +5.273e-006
101.0, +5.274e-006
102.0, +5.273e-006
103.0, +5.275e-006
104.0, +5.274e-006
105.0, +5.275e-006
106.0, +5.277e-006
107.0, +5.278e-006
108.0, +5.278e-006
109.0, +5.280e-006
110.0, +5.279e-006
111.0, +5.280e-006
112.0, +5.280e-006
113.0, +5.279e-006
114.0, +5.281e-006
115.0, +5.281e-006
116.0, +5.281e-006
117.0, +5.283e-006
118.0, +5.283e-006
119.0, +5.287e-006
120.0, +5.285e-006
121.0, +5.285e-006
122.0, +5.290e-006
123.0, +5.293e-006
124.0, +5.294e-006
125.0, +5.297e-006
126.0, +5.295e-006
127.0, +5.301e-006
128.0, +5.300e-006
129.0, +5.300e-006
130.0, +5.304e-006
131.0, +5.306e-006
132.0, +5.308e-006
133.0, +5.314e-006
134.0, +5.312e-006
135.0, +5.319e-006
136.0, +5.320e-006
137.0, +5.321e-006
138.0, +5.324e-006
139.0, +5.325e-006
140.0, +5.324e-006
141.0, +5.327e-006
142.0, +5.324e-006
143.0, +5.327e-006
144.0, +5.327e-006
145.0, +5.327e-006
146.0, +5.334e-006
147.0, +5.338e-006
148.0, +5.339e-006
149.0, +5.343e-006
150.0, +5.340e-006
151.0, +5.344e-006
152.0, +5.344e-006
153.0, +5.344e-006
154.0, +5.347e-006
155.0, +5.349e-006
156.0, +5.351e-006
157.0, +5.357e-006
158.0, +5.356e-006
159.0, +5.361e-006
160.0, +5.360e-006
161.0, +5.360e-006
162.0, +5.362e-006
163.0, +5.364e-006
164.0, +5.363e-006
165.0, +5.366e-006
166.0, +5.366e-006
167.0, +5.368e-006
168.0, +5.368e-006
169.0, +5.368e-006
170.0, +5.369e-006
171.0, +5.370e-006
172.0, +5.370e-006
173.0, +5.370e-006
174.0, +5.370e-006
175.0, +5.371e-006
176.0, +5.371e-006
177.0, +5.370e-006
178.0, +5.372e-006
179.0, +5.374e-006
180.0, +5.374e-006
181.0, +5.376e-006
182.0, +5.376e-006
183.0, +5.379e-006
184.0, +5.380e-006
185.0, +5.379e-006
186.0, +5.385e-006
187.0, +5.391e-006
188.0, +5.390e-006
189.0, +5.395e-006
190.0, +5.396e-006
191.0, +5.399e-006
192.0, +5.403e-006
193.0, +5.403e-006
194.0, +5.404e-006
195.0, +5.409e-006
196.0, +5.410e-006
197.0, +5.414e-006
198.0, +5.416e-006
199.0, +5.416e-006
200.0, +5.416e-006
201.0, +5.416e-006
202.0, +5.416e-006
203.0, +5.416e-006
204.0, +5.417e-006
205.0, +5.417e-006
206.0, +5.417e-006
207.0, +5.417e-006
208.0, +5.417e-006
209.0, +5.417e-006
210.0, +5.417e-006
211.0, +5.417e-006
212.0, +5.417e-006
213.0, +5.417e-006
214.0, +5.417e-006
215.0, +5.417e-006
216.0, +5.417e-006
217.0, +5.418e-006
218.0, +5.420e-006
219.0, +5.421e-006
220.0, +5.422e-006
221.0, +5.423e-006
222.0, +5.424e-006
223.0, +5.427e-006
224.0, +5.427e-006
225.0, +5.429e-006
226.0, +5.436e-006
227.0, +5.442e-006
228.0, +5.444e-006
229.0, +5.451e-006
230.0, +5.453e-006
231.0, +5.461e-006
232.0, +5.465e-006
233.0, +5.466e-006
234.0, +5.472e-006
235.0, +5.481e-006
236.0, +5.482e-006
237.0, +5.490e-006
238.0, +5.493e-006
239.0, +5.498e-006
240.0, +5.502e-006
241.0, +5.502e-006
242.0, +5.503e-006
243.0, +5.508e-006
244.0, +5.508e-006
245.0, +5.511e-006
246.0, +5.512e-006
247.0, +5.512e-006
248.0, +5.513e-006
249.0, +5.514e-006
250.0, +5.512e-006
*
**
