# Supplementary material for: DFT and CV data of 4-phenyl-substituted dichloro(bis{2-[1-(phenyl)-1H-1,2,3-triazol-4-yl-κN3]pyridine-κN})iron(II) coordination compounds
Source: Data Brief. 2018 Oct 27;21:1458–71. doi: 10.1016/j.dib.2018.10.085 (PMC6234228; doi:10.1016/j.dib.2018.10.085)
Supplement: Supplementary file 4 — Supplementary material. [file mmc4.zip › Fe_CV_raw_data/FeL6-2/100_01.TXT]

Date: 04-Apr-2017
Time: 13:29:12
Label: 
Cyclic Voltammetry

Exp. Conditions:
Init E (mV) = 250
High E (mV) = 250
Low E (mV) = -560
Init P/N = N
V (mV/sec) = 100
Number of Segments = 2
Sample Interval (mV) = 1
Quiet Time (sec) = 2
Sensitivity (A/V) = 1E-5

2 Sets of Data
Total Number of Data Points = 1620
##
Potential (mV), Current (A)

Segment = 1
Negative
Number of Data Points = 810
#
249.0, +5.117e-006
248.0, +5.064e-006
247.0, +5.012e-006
246.0, +4.974e-006
245.0, +4.931e-006
244.0, +4.903e-006
243.0, +4.870e-006
242.0, +4.842e-006
241.0, +4.820e-006
240.0, +4.793e-006
239.0, +4.766e-006
238.0, +4.745e-006
237.0, +4.717e-006
236.0, +4.694e-006
235.0, +4.670e-006
234.0, +4.651e-006
233.0, +4.633e-006
232.0, +4.608e-006
231.0, +4.582e-006
230.0, +4.562e-006
229.0, +4.540e-006
228.0, +4.520e-006
227.0, +4.497e-006
226.0, +4.479e-006
225.0, +4.463e-006
224.0, +4.446e-006
223.0, +4.430e-006
222.0, +4.414e-006
221.0, +4.395e-006
220.0, +4.381e-006
219.0, +4.359e-006
218.0, +4.344e-006
217.0, +4.323e-006
216.0, +4.305e-006
215.0, +4.285e-006
214.0, +4.270e-006
213.0, +4.249e-006
212.0, +4.236e-006
211.0, +4.213e-006
210.0, +4.199e-006
209.0, +4.178e-006
208.0, +4.156e-006
207.0, +4.132e-006
206.0, +4.116e-006
205.0, +4.095e-006
204.0, +4.083e-006
203.0, +4.068e-006
202.0, +4.061e-006
201.0, +4.050e-006
200.0, +4.036e-006
199.0, +4.017e-006
198.0, +4.005e-006
197.0, +3.988e-006
196.0, +3.975e-006
195.0, +3.951e-006
194.0, +3.937e-006
193.0, +3.919e-006
192.0, +3.905e-006
191.0, +3.890e-006
190.0, +3.878e-006
189.0, +3.859e-006
188.0, +3.853e-006
187.0, +3.837e-006
186.0, +3.830e-006
185.0, +3.812e-006
184.0, +3.792e-006
183.0, +3.771e-006
182.0, +3.757e-006
181.0, +3.734e-006
180.0, +3.722e-006
179.0, +3.701e-006
178.0, +3.692e-006
177.0, +3.684e-006
176.0, +3.673e-006
175.0, +3.659e-006
174.0, +3.652e-006
173.0, +3.638e-006
172.0, +3.631e-006
171.0, +3.615e-006
170.0, +3.603e-006
169.0, +3.588e-006
168.0, +3.574e-006
167.0, +3.557e-006
166.0, +3.543e-006
165.0, +3.523e-006
164.0, +3.515e-006
163.0, +3.499e-006
162.0, +3.491e-006
161.0, +3.482e-006
160.0, +3.469e-006
159.0, +3.455e-006
158.0, +3.448e-006
157.0, +3.434e-006
156.0, +3.428e-006
155.0, +3.408e-006
154.0, +3.397e-006
153.0, +3.381e-006
152.0, +3.367e-006
151.0, +3.351e-006
150.0, +3.339e-006
149.0, +3.320e-006
148.0, +3.316e-006
147.0, +3.301e-006
146.0, +3.294e-006
145.0, +3.285e-006
144.0, +3.275e-006
143.0, +3.262e-006
142.0, +3.257e-006
141.0, +3.244e-006
140.0, +3.237e-006
139.0, +3.224e-006
138.0, +3.215e-006
137.0, +3.206e-006
136.0, +3.192e-006
135.0, +3.176e-006
134.0, +3.164e-006
133.0, +3.146e-006
132.0, +3.139e-006
131.0, +3.120e-006
130.0, +3.107e-006
129.0, +3.099e-006
128.0, +3.091e-006
127.0, +3.081e-006
126.0, +3.077e-006
125.0, +3.064e-006
124.0, +3.060e-006
123.0, +3.050e-006
122.0, +3.043e-006
121.0, +3.030e-006
120.0, +3.013e-006
119.0, +2.993e-006
118.0, +2.982e-006
117.0, +2.965e-006
116.0, +2.954e-006
115.0, +2.935e-006
114.0, +2.928e-006
113.0, +2.918e-006
112.0, +2.911e-006
111.0, +2.901e-006
110.0, +2.894e-006
109.0, +2.887e-006
108.0, +2.884e-006
107.0, +2.871e-006
106.0, +2.865e-006
105.0, +2.857e-006
104.0, +2.845e-006
103.0, +2.835e-006
102.0, +2.825e-006
101.0, +2.811e-006
100.0, +2.804e-006
99.0, +2.791e-006
98.0, +2.783e-006
97.0, +2.774e-006
96.0, +2.760e-006
95.0, +2.745e-006
94.0, +2.735e-006
93.0, +2.721e-006
92.0, +2.711e-006
91.0, +2.699e-006
90.0, +2.692e-006
89.0, +2.688e-006
88.0, +2.679e-006
87.0, +2.670e-006
86.0, +2.664e-006
85.0, +2.656e-006
84.0, +2.649e-006
83.0, +2.636e-006
82.0, +2.627e-006
81.0, +2.615e-006
80.0, +2.601e-006
79.0, +2.587e-006
78.0, +2.574e-006
77.0, +2.560e-006
76.0, +2.552e-006
75.0, +2.539e-006
74.0, +2.534e-006
73.0, +2.528e-006
72.0, +2.521e-006
71.0, +2.513e-006
70.0, +2.506e-006
69.0, +2.499e-006
68.0, +2.495e-006
67.0, +2.485e-006
66.0, +2.483e-006
65.0, +2.477e-006
64.0, +2.468e-006
63.0, +2.461e-006
62.0, +2.454e-006
61.0, +2.444e-006
60.0, +2.441e-006
59.0, +2.427e-006
58.0, +2.420e-006
57.0, +2.415e-006
56.0, +2.403e-006
55.0, +2.396e-006
54.0, +2.390e-006
53.0, +2.378e-006
52.0, +2.373e-006
51.0, +2.361e-006
50.0, +2.352e-006
49.0, +2.343e-006
48.0, +2.330e-006
47.0, +2.317e-006
46.0, +2.309e-006
45.0, +2.300e-006
44.0, +2.297e-006
43.0, +2.289e-006
42.0, +2.286e-006
41.0, +2.280e-006
40.0, +2.272e-006
39.0, +2.265e-006
38.0, +2.258e-006
37.0, +2.248e-006
36.0, +2.243e-006
35.0, +2.231e-006
34.0, +2.223e-006
33.0, +2.213e-006
32.0, +2.199e-006
31.0, +2.185e-006
30.0, +2.175e-006
29.0, +2.162e-006
28.0, +2.155e-006
27.0, +2.145e-006
26.0, +2.143e-006
25.0, +2.136e-006
24.0, +2.129e-006
23.0, +2.122e-006
22.0, +2.115e-006
21.0, +2.108e-006
20.0, +2.104e-006
19.0, +2.097e-006
18.0, +2.097e-006
17.0, +2.092e-006
16.0, +2.085e-006
15.0, +2.078e-006
14.0, +2.071e-006
13.0, +2.064e-006
12.0, +2.057e-006
11.0, +2.047e-006
10.0, +2.042e-006
9.0, +2.035e-006
8.0, +2.023e-006
7.0, +2.014e-006
6.0, +2.005e-006
5.0, +1.991e-006
4.0, +1.983e-006
3.0, +1.965e-006
2.0, +1.954e-006
1.0, +1.948e-006
0.0, +1.937e-006
-1.0, +1.926e-006
-2.0, +1.918e-006
-3.0, +1.909e-006
-4.0, +1.909e-006
-5.0, +1.905e-006
-6.0, +1.902e-006
-7.0, +1.900e-006
-8.0, +1.893e-006
-9.0, +1.887e-006
-10.0, +1.881e-006
-11.0, +1.874e-006
-12.0, +1.867e-006
-13.0, +1.858e-006
-14.0, +1.852e-006
-15.0, +1.845e-006
-16.0, +1.831e-006
-17.0, +1.818e-006
-18.0, +1.805e-006
-19.0, +1.791e-006
-20.0, +1.779e-006
-21.0, +1.766e-006
-22.0, +1.759e-006
-23.0, +1.757e-006
-24.0, +1.750e-006
-25.0, +1.743e-006
-26.0, +1.738e-006
-27.0, +1.731e-006
-28.0, +1.724e-006
-29.0, +1.717e-006
-30.0, +1.710e-006
-31.0, +1.709e-006
-32.0, +1.702e-006
-33.0, +1.694e-006
-34.0, +1.687e-006
-35.0, +1.680e-006
-36.0, +1.673e-006
-37.0, +1.664e-006
-38.0, +1.654e-006
-39.0, +1.647e-006
-40.0, +1.634e-006
-41.0, +1.620e-006
-42.0, +1.607e-006
-43.0, +1.593e-006
-44.0, +1.581e-006
-45.0, +1.569e-006
-46.0, +1.562e-006
-47.0, +1.557e-006
-48.0, +1.549e-006
-49.0, +1.542e-006
-50.0, +1.535e-006
-51.0, +1.528e-006
-52.0, +1.521e-006
-53.0, +1.515e-006
-54.0, +1.509e-006
-55.0, +1.503e-006
-56.0, +1.492e-006
-57.0, +1.485e-006
-58.0, +1.478e-006
-59.0, +1.468e-006
-60.0, +1.455e-006
-61.0, +1.442e-006
-62.0, +1.430e-006
-63.0, +1.420e-006
-64.0, +1.402e-006
-65.0, +1.388e-006
-66.0, +1.376e-006
-67.0, +1.366e-006
-68.0, +1.353e-006
-69.0, +1.343e-006
-70.0, +1.335e-006
-71.0, +1.333e-006
-72.0, +1.320e-006
-73.0, +1.311e-006
-74.0, +1.301e-006
-75.0, +1.294e-006
-76.0, +1.287e-006
-77.0, +1.278e-006
-78.0, +1.265e-006
-79.0, +1.257e-006
-80.0, +1.240e-006
-81.0, +1.228e-006
-82.0, +1.214e-006
-83.0, +1.200e-006
-84.0, +1.186e-006
-85.0, +1.171e-006
-86.0, +1.157e-006
-87.0, +1.149e-006
-88.0, +1.134e-006
-89.0, +1.124e-006
-90.0, +1.110e-006
-91.0, +1.099e-006
-92.0, +1.091e-006
-93.0, +1.077e-006
-94.0, +1.060e-006
-95.0, +1.045e-006
-96.0, +1.022e-006
-97.0, +1.008e-006
-98.0, +9.896e-007
-99.0, +9.696e-007
-100.0, +9.552e-007
-101.0, +9.447e-007
-102.0, +9.356e-007
-103.0, +9.273e-007
-104.0, +9.086e-007
-105.0, +8.990e-007
-106.0, +8.850e-007
-107.0, +8.702e-007
-108.0, +8.501e-007
-109.0, +8.310e-007
-110.0, +8.109e-007
-111.0, +7.952e-007
-112.0, +7.708e-007
-113.0, +7.560e-007
-114.0, +7.390e-007
-115.0, +7.241e-007
-116.0, +7.093e-007
-117.0, +6.928e-007
-118.0, +6.718e-007
-119.0, +6.544e-007
-120.0, +6.278e-007
-121.0, +6.038e-007
-122.0, +5.829e-007
-123.0, +5.624e-007
-124.0, +5.419e-007
-125.0, +5.275e-007
-126.0, +5.075e-007
-127.0, +4.883e-007
-128.0, +4.630e-007
-129.0, +4.403e-007
-130.0, +4.129e-007
-131.0, +3.919e-007
-132.0, +3.649e-007
-133.0, +3.431e-007
-134.0, +3.178e-007
-135.0, +2.952e-007
-136.0, +2.642e-007
-137.0, +2.393e-007
-138.0, +2.114e-007
-139.0, +1.896e-007
-140.0, +1.617e-007
-141.0, +1.399e-007
-142.0, +1.125e-007
-143.0, +8.937e-008
-144.0, +5.842e-008
-145.0, +3.052e-008
-146.0, -2.614e-009
-147.0, -3.052e-008
-148.0, -6.365e-008
-149.0, -9.242e-008
-150.0, -1.264e-007
-151.0, -1.543e-007
-152.0, -1.896e-007
-153.0, -2.193e-007
-154.0, -2.542e-007
-155.0, -2.856e-007
-156.0, -3.209e-007
-157.0, -3.496e-007
-158.0, -3.845e-007
-159.0, -4.155e-007
-160.0, -4.604e-007
-161.0, -4.966e-007
-162.0, -5.341e-007
-163.0, -5.641e-007
-164.0, -6.042e-007
-165.0, -6.391e-007
-166.0, -6.840e-007
-167.0, -7.159e-007
-168.0, -7.603e-007
-169.0, -7.991e-007
-170.0, -8.458e-007
-171.0, -8.854e-007
-172.0, -9.277e-007
-173.0, -9.630e-007
-174.0, -1.005e-006
-175.0, -1.042e-006
-176.0, -1.088e-006
-177.0, -1.126e-006
-178.0, -1.171e-006
-179.0, -1.219e-006
-180.0, -1.267e-006
-181.0, -1.309e-006
-182.0, -1.352e-006
-183.0, -1.392e-006
-184.0, -1.445e-006
-185.0, -1.487e-006
-186.0, -1.529e-006
-187.0, -1.570e-006
-188.0, -1.619e-006
-189.0, -1.668e-006
-190.0, -1.715e-006
-191.0, -1.754e-006
-192.0, -1.807e-006
-193.0, -1.854e-006
-194.0, -1.898e-006
-195.0, -1.940e-006
-196.0, -1.989e-006
-197.0, -2.035e-006
-198.0, -2.080e-006
-199.0, -2.117e-006
-200.0, -2.166e-006
-201.0, -2.215e-006
-202.0, -2.264e-006
-203.0, -2.306e-006
-204.0, -2.354e-006
-205.0, -2.403e-006
-206.0, -2.452e-006
-207.0, -2.492e-006
-208.0, -2.545e-006
-209.0, -2.592e-006
-210.0, -2.641e-006
-211.0, -2.681e-006
-212.0, -2.724e-006
-213.0, -2.772e-006
-214.0, -2.823e-006
-215.0, -2.860e-006
-216.0, -2.908e-006
-217.0, -2.949e-006
-218.0, -2.992e-006
-219.0, -3.040e-006
-220.0, -3.077e-006
-221.0, -3.115e-006
-222.0, -3.162e-006
-223.0, -3.201e-006
-224.0, -3.249e-006
-225.0, -3.295e-006
-226.0, -3.336e-006
-227.0, -3.381e-006
-228.0, -3.428e-006
-229.0, -3.464e-006
-230.0, -3.504e-006
-231.0, -3.545e-006
-232.0, -3.593e-006
-233.0, -3.635e-006
-234.0, -3.676e-006
-235.0, -3.711e-006
-236.0, -3.753e-006
-237.0, -3.795e-006
-238.0, -3.834e-006
-239.0, -3.868e-006
-240.0, -3.915e-006
-241.0, -3.959e-006
-242.0, -4.006e-006
-243.0, -4.048e-006
-244.0, -4.088e-006
-245.0, -4.129e-006
-246.0, -4.173e-006
-247.0, -4.207e-006
-248.0, -4.249e-006
-249.0, -4.285e-006
-250.0, -4.328e-006
-251.0, -4.370e-006
-252.0, -4.412e-006
-253.0, -4.448e-006
-254.0, -4.486e-006
-255.0, -4.521e-006
-256.0, -4.568e-006
-257.0, -4.608e-006
-258.0, -4.643e-006
-259.0, -4.678e-006
-260.0, -4.720e-006
-261.0, -4.761e-006
-262.0, -4.803e-006
-263.0, -4.833e-006
-264.0, -4.873e-006
-265.0, -4.912e-006
-266.0, -4.950e-006
-267.0, -4.985e-006
-268.0, -5.021e-006
-269.0, -5.051e-006
-270.0, -5.086e-006
-271.0, -5.120e-006
-272.0, -5.164e-006
-273.0, -5.200e-006
-274.0, -5.235e-006
-275.0, -5.268e-006
-276.0, -5.305e-006
-277.0, -5.340e-006
-278.0, -5.372e-006
-279.0, -5.400e-006
-280.0, -5.435e-006
-281.0, -5.466e-006
-282.0, -5.495e-006
-283.0, -5.528e-006
-284.0, -5.562e-006
-285.0, -5.591e-006
-286.0, -5.620e-006
-287.0, -5.643e-006
-288.0, -5.675e-006
-289.0, -5.702e-006
-290.0, -5.727e-006
-291.0, -5.747e-006
-292.0, -5.773e-006
-293.0, -5.795e-006
-294.0, -5.821e-006
-295.0, -5.841e-006
-296.0, -5.866e-006
-297.0, -5.883e-006
-298.0, -5.903e-006
-299.0, -5.918e-006
-300.0, -5.932e-006
-301.0, -5.943e-006
-302.0, -5.957e-006
-303.0, -5.971e-006
-304.0, -5.991e-006
-305.0, -6.007e-006
-306.0, -6.021e-006
-307.0, -6.035e-006
-308.0, -6.046e-006
-309.0, -6.053e-006
-310.0, -6.058e-006
-311.0, -6.059e-006
-312.0, -6.065e-006
-313.0, -6.066e-006
-314.0, -6.071e-006
-315.0, -6.075e-006
-316.0, -6.078e-006
-317.0, -6.081e-006
-318.0, -6.082e-006
-319.0, -6.076e-006
-320.0, -6.080e-006
-321.0, -6.076e-006
-322.0, -6.072e-006
-323.0, -6.069e-006
-324.0, -6.065e-006
-325.0, -6.063e-006
-326.0, -6.063e-006
-327.0, -6.054e-006
-328.0, -6.053e-006
-329.0, -6.042e-006
-330.0, -6.029e-006
-331.0, -6.015e-006
-332.0, -6.001e-006
-333.0, -5.985e-006
-334.0, -5.969e-006
-335.0, -5.949e-006
-336.0, -5.940e-006
-337.0, -5.933e-006
-338.0, -5.925e-006
-339.0, -5.911e-006
-340.0, -5.899e-006
-341.0, -5.891e-006
-342.0, -5.877e-006
-343.0, -5.859e-006
-344.0, -5.845e-006
-345.0, -5.825e-006
-346.0, -5.808e-006
-347.0, -5.787e-006
-348.0, -5.767e-006
-349.0, -5.753e-006
-350.0, -5.737e-006
-351.0, -5.717e-006
-352.0, -5.705e-006
-353.0, -5.691e-006
-354.0, -5.675e-006
-355.0, -5.654e-006
-356.0, -5.633e-006
-357.0, -5.614e-006
-358.0, -5.593e-006
-359.0, -5.570e-006
-360.0, -5.552e-006
-361.0, -5.532e-006
-362.0, -5.517e-006
-363.0, -5.498e-006
-364.0, -5.477e-006
-365.0, -5.459e-006
-366.0, -5.437e-006
-367.0, -5.413e-006
-368.0, -5.396e-006
-369.0, -5.376e-006
-370.0, -5.358e-006
-371.0, -5.341e-006
-372.0, -5.324e-006
-373.0, -5.310e-006
-374.0, -5.293e-006
-375.0, -5.270e-006
-376.0, -5.253e-006
-377.0, -5.233e-006
-378.0, -5.211e-006
-379.0, -5.190e-006
-380.0, -5.165e-006
-381.0, -5.147e-006
-382.0, -5.130e-006
-383.0, -5.107e-006
-384.0, -5.090e-006
-385.0, -5.074e-006
-386.0, -5.053e-006
-387.0, -5.036e-006
-388.0, -5.012e-006
-389.0, -4.992e-006
-390.0, -4.977e-006
-391.0, -4.959e-006
-392.0, -4.946e-006
-393.0, -4.932e-006
-394.0, -4.914e-006
-395.0, -4.901e-006
-396.0, -4.880e-006
-397.0, -4.859e-006
-398.0, -4.837e-006
-399.0, -4.813e-006
-400.0, -4.796e-006
-401.0, -4.779e-006
-402.0, -4.763e-006
-403.0, -4.752e-006
-404.0, -4.739e-006
-405.0, -4.726e-006
-406.0, -4.713e-006
-407.0, -4.701e-006
-408.0, -4.690e-006
-409.0, -4.670e-006
-410.0, -4.650e-006
-411.0, -4.635e-006
-412.0, -4.614e-006
-413.0, -4.596e-006
-414.0, -4.577e-006
-415.0, -4.559e-006
-416.0, -4.550e-006
-417.0, -4.539e-006
-418.0, -4.526e-006
-419.0, -4.518e-006
-420.0, -4.502e-006
-421.0, -4.488e-006
-422.0, -4.469e-006
-423.0, -4.449e-006
-424.0, -4.434e-006
-425.0, -4.415e-006
-426.0, -4.395e-006
-427.0, -4.384e-006
-428.0, -4.367e-006
-429.0, -4.360e-006
-430.0, -4.346e-006
-431.0, -4.333e-006
-432.0, -4.323e-006
-433.0, -4.313e-006
-434.0, -4.299e-006
-435.0, -4.288e-006
-436.0, -4.267e-006
-437.0, -4.255e-006
-438.0, -4.242e-006
-439.0, -4.228e-006
-440.0, -4.215e-006
-441.0, -4.203e-006
-442.0, -4.189e-006
-443.0, -4.182e-006
-444.0, -4.170e-006
-445.0, -4.162e-006
-446.0, -4.150e-006
-447.0, -4.137e-006
-448.0, -4.131e-006
-449.0, -4.124e-006
-450.0, -4.110e-006
-451.0, -4.105e-006
-452.0, -4.085e-006
-453.0, -4.078e-006
-454.0, -4.064e-006
-455.0, -4.048e-006
-456.0, -4.034e-006
-457.0, -4.027e-006
-458.0, -4.007e-006
-459.0, -4.001e-006
-460.0, -3.988e-006
-461.0, -3.981e-006
-462.0, -3.974e-006
-463.0, -3.967e-006
-464.0, -3.959e-006
-465.0, -3.957e-006
-466.0, -3.944e-006
-467.0, -3.935e-006
-468.0, -3.921e-006
-469.0, -3.909e-006
-470.0, -3.895e-006
-471.0, -3.882e-006
-472.0, -3.870e-006
-473.0, -3.867e-006
-474.0, -3.855e-006
-475.0, -3.852e-006
-476.0, -3.842e-006
-477.0, -3.834e-006
-478.0, -3.822e-006
-479.0, -3.814e-006
-480.0, -3.806e-006
-481.0, -3.801e-006
-482.0, -3.790e-006
-483.0, -3.784e-006
-484.0, -3.777e-006
-485.0, -3.775e-006
-486.0, -3.767e-006
-487.0, -3.762e-006
-488.0, -3.758e-006
-489.0, -3.755e-006
-490.0, -3.748e-006
-491.0, -3.742e-006
-492.0, -3.735e-006
-493.0, -3.731e-006
-494.0, -3.722e-006
-495.0, -3.717e-006
-496.0, -3.711e-006
-497.0, -3.710e-006
-498.0, -3.700e-006
-499.0, -3.693e-006
-500.0, -3.680e-006
-501.0, -3.673e-006
-502.0, -3.659e-006
-503.0, -3.647e-006
-504.0, -3.636e-006
-505.0, -3.632e-006
-506.0, -3.620e-006
-507.0, -3.619e-006
-508.0, -3.607e-006
-509.0, -3.601e-006
-510.0, -3.594e-006
-511.0, -3.585e-006
-512.0, -3.580e-006
-513.0, -3.578e-006
-514.0, -3.571e-006
-515.0, -3.571e-006
-516.0, -3.568e-006
-517.0, -3.568e-006
-518.0, -3.563e-006
-519.0, -3.561e-006
-520.0, -3.558e-006
-521.0, -3.553e-006
-522.0, -3.545e-006
-523.0, -3.540e-006
-524.0, -3.527e-006
-525.0, -3.524e-006
-526.0, -3.512e-006
-527.0, -3.504e-006
-528.0, -3.499e-006
-529.0, -3.493e-006
-530.0, -3.487e-006
-531.0, -3.486e-006
-532.0, -3.478e-006
-533.0, -3.477e-006
-534.0, -3.470e-006
-535.0, -3.464e-006
-536.0, -3.463e-006
-537.0, -3.460e-006
-538.0, -3.453e-006
-539.0, -3.448e-006
-540.0, -3.440e-006
-541.0, -3.436e-006
-542.0, -3.430e-006
-543.0, -3.424e-006
-544.0, -3.421e-006
-545.0, -3.421e-006
-546.0, -3.415e-006
-547.0, -3.413e-006
-548.0, -3.407e-006
-549.0, -3.401e-006
-550.0, -3.394e-006
-551.0, -3.387e-006
-552.0, -3.385e-006
-553.0, -3.384e-006
-554.0, -3.379e-006
-555.0, -3.378e-006
-556.0, -3.377e-006
-557.0, -3.377e-006
-558.0, -3.336e-006
-559.0, -3.315e-006
-560.0, -3.299e-006
*
Segment = 2
Positive
Number of Data Points = 810
#
-559.0, -3.117e-006
-558.0, -3.040e-006
-557.0, -2.992e-006
-556.0, -2.946e-006
-555.0, -2.898e-006
-554.0, -2.862e-006
-553.0, -2.827e-006
-552.0, -2.795e-006
-551.0, -2.765e-006
-550.0, -2.734e-006
-549.0, -2.706e-006
-548.0, -2.679e-006
-547.0, -2.652e-006
-546.0, -2.625e-006
-545.0, -2.601e-006
-544.0, -2.577e-006
-543.0, -2.557e-006
-542.0, -2.531e-006
-541.0, -2.510e-006
-540.0, -2.482e-006
-539.0, -2.461e-006
-538.0, -2.439e-006
-537.0, -2.416e-006
-536.0, -2.394e-006
-535.0, -2.375e-006
-534.0, -2.351e-006
-533.0, -2.334e-006
-532.0, -2.313e-006
-531.0, -2.291e-006
-530.0, -2.268e-006
-529.0, -2.250e-006
-528.0, -2.235e-006
-527.0, -2.222e-006
-526.0, -2.204e-006
-525.0, -2.190e-006
-524.0, -2.177e-006
-523.0, -2.165e-006
-522.0, -2.149e-006
-521.0, -2.128e-006
-520.0, -2.107e-006
-519.0, -2.087e-006
-518.0, -2.066e-006
-517.0, -2.046e-006
-516.0, -2.030e-006
-515.0, -2.017e-006
-514.0, -2.003e-006
-513.0, -1.988e-006
-512.0, -1.973e-006
-511.0, -1.959e-006
-510.0, -1.940e-006
-509.0, -1.920e-006
-508.0, -1.901e-006
-507.0, -1.886e-006
-506.0, -1.868e-006
-505.0, -1.854e-006
-504.0, -1.840e-006
-503.0, -1.832e-006
-502.0, -1.818e-006
-501.0, -1.804e-006
-500.0, -1.790e-006
-499.0, -1.783e-006
-498.0, -1.774e-006
-497.0, -1.760e-006
-496.0, -1.746e-006
-495.0, -1.733e-006
-494.0, -1.717e-006
-493.0, -1.704e-006
-492.0, -1.684e-006
-491.0, -1.665e-006
-490.0, -1.651e-006
-489.0, -1.637e-006
-488.0, -1.627e-006
-487.0, -1.619e-006
-486.0, -1.604e-006
-485.0, -1.597e-006
-484.0, -1.586e-006
-483.0, -1.573e-006
-482.0, -1.559e-006
-481.0, -1.545e-006
-480.0, -1.530e-006
-479.0, -1.517e-006
-478.0, -1.501e-006
-477.0, -1.488e-006
-476.0, -1.475e-006
-475.0, -1.461e-006
-474.0, -1.447e-006
-473.0, -1.437e-006
-472.0, -1.430e-006
-471.0, -1.424e-006
-470.0, -1.413e-006
-469.0, -1.405e-006
-468.0, -1.398e-006
-467.0, -1.391e-006
-466.0, -1.384e-006
-465.0, -1.372e-006
-464.0, -1.360e-006
-463.0, -1.348e-006
-462.0, -1.334e-006
-461.0, -1.320e-006
-460.0, -1.305e-006
-459.0, -1.286e-006
-458.0, -1.272e-006
-457.0, -1.258e-006
-456.0, -1.248e-006
-455.0, -1.242e-006
-454.0, -1.232e-006
-453.0, -1.225e-006
-452.0, -1.220e-006
-451.0, -1.210e-006
-450.0, -1.203e-006
-449.0, -1.192e-006
-448.0, -1.179e-006
-447.0, -1.168e-006
-446.0, -1.154e-006
-445.0, -1.140e-006
-444.0, -1.130e-006
-443.0, -1.116e-006
-442.0, -1.106e-006
-441.0, -1.095e-006
-440.0, -1.084e-006
-439.0, -1.071e-006
-438.0, -1.060e-006
-437.0, -1.050e-006
-436.0, -1.043e-006
-435.0, -1.035e-006
-434.0, -1.030e-006
-433.0, -1.021e-006
-432.0, -1.014e-006
-431.0, -1.008e-006
-430.0, -1.000e-006
-429.0, -9.910e-007
-428.0, -9.844e-007
-427.0, -9.700e-007
-426.0, -9.622e-007
-425.0, -9.487e-007
-424.0, -9.365e-007
-423.0, -9.225e-007
-422.0, -9.094e-007
-421.0, -8.916e-007
-420.0, -8.828e-007
-419.0, -8.689e-007
-418.0, -8.610e-007
-417.0, -8.523e-007
-416.0, -8.458e-007
-415.0, -8.388e-007
-414.0, -8.331e-007
-413.0, -8.205e-007
-412.0, -8.096e-007
-411.0, -7.952e-007
-410.0, -7.826e-007
-409.0, -7.690e-007
-408.0, -7.564e-007
-407.0, -7.459e-007
-406.0, -7.385e-007
-405.0, -7.302e-007
-404.0, -7.254e-007
-403.0, -7.172e-007
-402.0, -7.098e-007
-401.0, -6.997e-007
-400.0, -6.919e-007
-399.0, -6.797e-007
-398.0, -6.710e-007
-397.0, -6.618e-007
-396.0, -6.548e-007
-395.0, -6.474e-007
-394.0, -6.435e-007
-393.0, -6.335e-007
-392.0, -6.322e-007
-391.0, -6.252e-007
-390.0, -6.182e-007
-389.0, -6.112e-007
-388.0, -6.042e-007
-387.0, -5.942e-007
-386.0, -5.894e-007
-385.0, -5.737e-007
-384.0, -5.668e-007
-383.0, -5.528e-007
-382.0, -5.389e-007
-381.0, -5.245e-007
-380.0, -5.131e-007
-379.0, -4.944e-007
-378.0, -4.883e-007
-377.0, -4.743e-007
-376.0, -4.674e-007
-375.0, -4.604e-007
-374.0, -4.543e-007
-373.0, -4.460e-007
-372.0, -4.451e-007
-371.0, -4.334e-007
-370.0, -4.290e-007
-369.0, -4.168e-007
-368.0, -4.094e-007
-367.0, -3.954e-007
-366.0, -3.832e-007
-365.0, -3.688e-007
-364.0, -3.619e-007
-363.0, -3.462e-007
-362.0, -3.422e-007
-361.0, -3.278e-007
-360.0, -3.209e-007
-359.0, -3.087e-007
-358.0, -2.969e-007
-357.0, -2.834e-007
-356.0, -2.755e-007
-355.0, -2.633e-007
-354.0, -2.572e-007
-353.0, -2.481e-007
-352.0, -2.446e-007
-351.0, -2.363e-007
-350.0, -2.289e-007
-349.0, -2.210e-007
-348.0, -2.145e-007
-347.0, -2.010e-007
-346.0, -1.931e-007
-345.0, -1.770e-007
-344.0, -1.687e-007
-343.0, -1.539e-007
-342.0, -1.395e-007
-341.0, -1.195e-007
-340.0, -1.072e-007
-339.0, -8.937e-008
-338.0, -7.935e-008
-337.0, -6.583e-008
-336.0, -5.973e-008
-335.0, -4.796e-008
-334.0, -4.011e-008
-333.0, -3.095e-008
-332.0, -2.398e-008
-331.0, -1.352e-008
-330.0, -4.797e-009
-329.0, +1.613e-008
-328.0, +3.095e-008
-327.0, +4.578e-008
-326.0, +6.321e-008
-325.0, +8.414e-008
-324.0, +1.016e-007
-323.0, +1.208e-007
-322.0, +1.277e-007
-321.0, +1.417e-007
-320.0, +1.548e-007
-319.0, +1.652e-007
-318.0, +1.757e-007
-317.0, +1.940e-007
-316.0, +2.132e-007
-315.0, +2.345e-007
-314.0, +2.489e-007
-313.0, +2.699e-007
-312.0, +2.908e-007
-311.0, +3.091e-007
-310.0, +3.257e-007
-309.0, +3.409e-007
-308.0, +3.549e-007
-307.0, +3.758e-007
-306.0, +3.915e-007
-305.0, +4.124e-007
-304.0, +4.333e-007
-303.0, +4.543e-007
-302.0, +4.752e-007
-301.0, +4.996e-007
-300.0, +5.197e-007
-299.0, +5.410e-007
-298.0, +5.589e-007
-297.0, +5.859e-007
-296.0, +6.069e-007
-295.0, +6.339e-007
-294.0, +6.579e-007
-293.0, +6.849e-007
-292.0, +7.102e-007
-291.0, +7.407e-007
-290.0, +7.616e-007
-289.0, +7.900e-007
-288.0, +8.166e-007
-287.0, +8.445e-007
-286.0, +8.706e-007
-285.0, +8.990e-007
-284.0, +9.208e-007
-283.0, +9.556e-007
-282.0, +9.831e-007
-281.0, +1.013e-006
-280.0, +1.041e-006
-279.0, +1.072e-006
-278.0, +1.106e-006
-277.0, +1.147e-006
-276.0, +1.175e-006
-275.0, +1.210e-006
-274.0, +1.239e-006
-273.0, +1.273e-006
-272.0, +1.308e-006
-271.0, +1.343e-006
-270.0, +1.378e-006
-269.0, +1.413e-006
-268.0, +1.448e-006
-267.0, +1.486e-006
-266.0, +1.527e-006
-265.0, +1.569e-006
-264.0, +1.604e-006
-263.0, +1.639e-006
-262.0, +1.682e-006
-261.0, +1.724e-006
-260.0, +1.770e-006
-259.0, +1.810e-006
-258.0, +1.845e-006
-257.0, +1.894e-006
-256.0, +1.940e-006
-255.0, +1.982e-006
-254.0, +2.023e-006
-253.0, +2.069e-006
-252.0, +2.113e-006
-251.0, +2.162e-006
-250.0, +2.205e-006
-249.0, +2.253e-006
-248.0, +2.301e-006
-247.0, +2.349e-006
-246.0, +2.395e-006
-245.0, +2.447e-006
-244.0, +2.497e-006
-243.0, +2.546e-006
-242.0, +2.594e-006
-241.0, +2.649e-006
-240.0, +2.704e-006
-239.0, +2.760e-006
-238.0, +2.813e-006
-237.0, +2.869e-006
-236.0, +2.923e-006
-235.0, +2.979e-006
-234.0, +3.030e-006
-233.0, +3.086e-006
-232.0, +3.138e-006
-231.0, +3.190e-006
-230.0, +3.248e-006
-229.0, +3.305e-006
-228.0, +3.359e-006
-227.0, +3.419e-006
-226.0, +3.475e-006
-225.0, +3.535e-006
-224.0, +3.595e-006
-223.0, +3.654e-006
-222.0, +3.717e-006
-221.0, +3.782e-006
-220.0, +3.841e-006
-219.0, +3.901e-006
-218.0, +3.958e-006
-217.0, +4.025e-006
-216.0, +4.082e-006
-215.0, +4.144e-006
-214.0, +4.204e-006
-213.0, +4.264e-006
-212.0, +4.323e-006
-211.0, +4.391e-006
-210.0, +4.448e-006
-209.0, +4.511e-006
-208.0, +4.572e-006
-207.0, +4.634e-006
-206.0, +4.697e-006
-205.0, +4.765e-006
-204.0, +4.827e-006
-203.0, +4.890e-006
-202.0, +4.952e-006
-201.0, +5.017e-006
-200.0, +5.074e-006
-199.0, +5.134e-006
-198.0, +5.195e-006
-197.0, +5.251e-006
-196.0, +5.313e-006
-195.0, +5.376e-006
-194.0, +5.432e-006
-193.0, +5.494e-006
-192.0, +5.551e-006
-191.0, +5.610e-006
-190.0, +5.667e-006
-189.0, +5.723e-006
-188.0, +5.779e-006
-187.0, +5.835e-006
-186.0, +5.890e-006
-185.0, +5.946e-006
-184.0, +5.996e-006
-183.0, +6.050e-006
-182.0, +6.099e-006
-181.0, +6.144e-006
-180.0, +6.193e-006
-179.0, +6.243e-006
-178.0, +6.292e-006
-177.0, +6.337e-006
-176.0, +6.386e-006
-175.0, +6.434e-006
-174.0, +6.486e-006
-173.0, +6.528e-006
-172.0, +6.573e-006
-171.0, +6.617e-006
-170.0, +6.663e-006
-169.0, +6.703e-006
-168.0, +6.737e-006
-167.0, +6.774e-006
-166.0, +6.818e-006
-165.0, +6.856e-006
-164.0, +6.889e-006
-163.0, +6.924e-006
-162.0, +6.961e-006
-161.0, +7.000e-006
-160.0, +7.035e-006
-159.0, +7.067e-006
-158.0, +7.095e-006
-157.0, +7.124e-006
-156.0, +7.152e-006
-155.0, +7.174e-006
-154.0, +7.196e-006
-153.0, +7.224e-006
-152.0, +7.246e-006
-151.0, +7.273e-006
-150.0, +7.299e-006
-149.0, +7.320e-006
-148.0, +7.343e-006
-147.0, +7.365e-006
-146.0, +7.379e-006
-145.0, +7.397e-006
-144.0, +7.412e-006
-143.0, +7.426e-006
-142.0, +7.447e-006
-141.0, +7.464e-006
-140.0, +7.478e-006
-139.0, +7.491e-006
-138.0, +7.502e-006
-137.0, +7.511e-006
-136.0, +7.523e-006
-135.0, +7.529e-006
-134.0, +7.538e-006
-133.0, +7.545e-006
-132.0, +7.552e-006
-131.0, +7.558e-006
-130.0, +7.562e-006
-129.0, +7.564e-006
-128.0, +7.565e-006
-127.0, +7.565e-006
-126.0, +7.566e-006
-125.0, +7.566e-006
-124.0, +7.566e-006
-123.0, +7.566e-006
-122.0, +7.566e-006
-121.0, +7.566e-006
-120.0, +7.566e-006
-119.0, +7.564e-006
-118.0, +7.564e-006
-117.0, +7.559e-006
-116.0, +7.555e-006
-115.0, +7.549e-006
-114.0, +7.542e-006
-113.0, +7.535e-006
-112.0, +7.529e-006
-111.0, +7.517e-006
-110.0, +7.516e-006
-109.0, +7.506e-006
-108.0, +7.499e-006
-107.0, +7.490e-006
-106.0, +7.482e-006
-105.0, +7.469e-006
-104.0, +7.460e-006
-103.0, +7.442e-006
-102.0, +7.435e-006
-101.0, +7.420e-006
-100.0, +7.408e-006
-99.0, +7.396e-006
-98.0, +7.388e-006
-97.0, +7.376e-006
-96.0, +7.367e-006
-95.0, +7.353e-006
-94.0, +7.347e-006
-93.0, +7.333e-006
-92.0, +7.319e-006
-91.0, +7.298e-006
-90.0, +7.281e-006
-89.0, +7.266e-006
-88.0, +7.252e-006
-87.0, +7.231e-006
-86.0, +7.218e-006
-85.0, +7.205e-006
-84.0, +7.198e-006
-83.0, +7.185e-006
-82.0, +7.172e-006
-81.0, +7.157e-006
-80.0, +7.149e-006
-79.0, +7.133e-006
-78.0, +7.120e-006
-77.0, +7.100e-006
-76.0, +7.086e-006
-75.0, +7.065e-006
-74.0, +7.046e-006
-73.0, +7.025e-006
-72.0, +7.012e-006
-71.0, +6.995e-006
-70.0, +6.987e-006
-69.0, +6.972e-006
-68.0, +6.964e-006
-67.0, +6.948e-006
-66.0, +6.934e-006
-65.0, +6.913e-006
-64.0, +6.894e-006
-63.0, +6.871e-006
-62.0, +6.857e-006
-61.0, +6.836e-006
-60.0, +6.823e-006
-59.0, +6.809e-006
-58.0, +6.801e-006
-57.0, +6.787e-006
-56.0, +6.775e-006
-55.0, +6.755e-006
-54.0, +6.746e-006
-53.0, +6.727e-006
-52.0, +6.706e-006
-51.0, +6.687e-006
-50.0, +6.671e-006
-49.0, +6.650e-006
-48.0, +6.636e-006
-47.0, +6.617e-006
-46.0, +6.608e-006
-45.0, +6.595e-006
-44.0, +6.581e-006
-43.0, +6.567e-006
-42.0, +6.556e-006
-41.0, +6.536e-006
-40.0, +6.516e-006
-39.0, +6.495e-006
-38.0, +6.480e-006
-37.0, +6.461e-006
-36.0, +6.444e-006
-35.0, +6.428e-006
-34.0, +6.419e-006
-33.0, +6.411e-006
-32.0, +6.403e-006
-31.0, +6.389e-006
-30.0, +6.380e-006
-29.0, +6.368e-006
-28.0, +6.354e-006
-27.0, +6.333e-006
-26.0, +6.312e-006
-25.0, +6.293e-006
-24.0, +6.279e-006
-23.0, +6.261e-006
-22.0, +6.248e-006
-21.0, +6.234e-006
-20.0, +6.227e-006
-19.0, +6.220e-006
-18.0, +6.212e-006
-17.0, +6.200e-006
-16.0, +6.191e-006
-15.0, +6.178e-006
-14.0, +6.172e-006
-13.0, +6.158e-006
-12.0, +6.144e-006
-11.0, +6.126e-006
-10.0, +6.111e-006
-9.0, +6.096e-006
-8.0, +6.082e-006
-7.0, +6.062e-006
-6.0, +6.050e-006
-5.0, +6.037e-006
-4.0, +6.028e-006
-3.0, +6.021e-006
-2.0, +6.014e-006
-1.0, +6.006e-006
0.0, +6.005e-006
1.0, +5.996e-006
2.0, +5.989e-006
3.0, +5.981e-006
4.0, +5.974e-006
5.0, +5.961e-006
6.0, +5.947e-006
7.0, +5.934e-006
8.0, +5.924e-006
9.0, +5.911e-006
10.0, +5.900e-006
11.0, +5.883e-006
12.0, +5.871e-006
13.0, +5.857e-006
14.0, +5.843e-006
15.0, +5.831e-006
16.0, +5.823e-006
17.0, +5.813e-006
18.0, +5.810e-006
19.0, +5.801e-006
20.0, +5.794e-006
21.0, +5.787e-006
22.0, +5.780e-006
23.0, +5.769e-006
24.0, +5.757e-006
25.0, +5.743e-006
26.0, +5.737e-006
27.0, +5.723e-006
28.0, +5.709e-006
29.0, +5.695e-006
30.0, +5.685e-006
31.0, +5.677e-006
32.0, +5.669e-006
33.0, +5.655e-006
34.0, +5.651e-006
35.0, +5.644e-006
36.0, +5.637e-006
37.0, +5.630e-006
38.0, +5.623e-006
39.0, +5.617e-006
40.0, +5.616e-006
41.0, +5.611e-006
42.0, +5.610e-006
43.0, +5.604e-006
44.0, +5.597e-006
45.0, +5.590e-006
46.0, +5.583e-006
47.0, +5.574e-006
48.0, +5.567e-006
49.0, +5.554e-006
50.0, +5.549e-006
51.0, +5.542e-006
52.0, +5.535e-006
53.0, +5.528e-006
54.0, +5.523e-006
55.0, +5.517e-006
56.0, +5.516e-006
57.0, +5.508e-006
58.0, +5.508e-006
59.0, +5.501e-006
60.0, +5.492e-006
61.0, +5.481e-006
62.0, +5.468e-006
63.0, +5.455e-006
64.0, +5.446e-006
65.0, +5.433e-006
66.0, +5.426e-006
67.0, +5.421e-006
68.0, +5.418e-006
69.0, +5.418e-006
70.0, +5.418e-006
71.0, +5.416e-006
72.0, +5.415e-006
73.0, +5.409e-006
74.0, +5.406e-006
75.0, +5.399e-006
76.0, +5.393e-006
77.0, +5.386e-006
78.0, +5.380e-006
79.0, +5.374e-006
80.0, +5.372e-006
81.0, +5.366e-006
82.0, +5.364e-006
83.0, +5.357e-006
84.0, +5.350e-006
85.0, +5.343e-006
86.0, +5.333e-006
87.0, +5.325e-006
88.0, +5.314e-006
89.0, +5.304e-006
90.0, +5.299e-006
91.0, +5.293e-006
92.0, +5.286e-006
93.0, +5.282e-006
94.0, +5.277e-006
95.0, +5.276e-006
96.0, +5.274e-006
97.0, +5.270e-006
98.0, +5.270e-006
99.0, +5.269e-006
100.0, +5.267e-006
101.0, +5.264e-006
102.0, +5.258e-006
103.0, +5.253e-006
104.0, +5.246e-006
105.0, +5.240e-006
106.0, +5.236e-006
107.0, +5.231e-006
108.0, +5.227e-006
109.0, +5.226e-006
110.0, +5.224e-006
111.0, +5.224e-006
112.0, +5.223e-006
113.0, +5.222e-006
114.0, +5.222e-006
115.0, +5.222e-006
116.0, +5.222e-006
117.0, +5.222e-006
118.0, +5.220e-006
119.0, +5.220e-006
120.0, +5.217e-006
121.0, +5.217e-006
122.0, +5.215e-006
123.0, +5.214e-006
124.0, +5.208e-006
125.0, +5.207e-006
126.0, +5.201e-006
127.0, +5.199e-006
128.0, +5.192e-006
129.0, +5.188e-006
130.0, +5.184e-006
131.0, +5.183e-006
132.0, +5.179e-006
133.0, +5.179e-006
134.0, +5.176e-006
135.0, +5.177e-006
136.0, +5.175e-006
137.0, +5.174e-006
138.0, +5.173e-006
139.0, +5.173e-006
140.0, +5.171e-006
141.0, +5.172e-006
142.0, +5.169e-006
143.0, +5.170e-006
144.0, +5.166e-006
145.0, +5.165e-006
146.0, +5.164e-006
147.0, +5.162e-006
148.0, +5.156e-006
149.0, +5.157e-006
150.0, +5.150e-006
151.0, +5.152e-006
152.0, +5.146e-006
153.0, +5.144e-006
154.0, +5.140e-006
155.0, +5.141e-006
156.0, +5.136e-006
157.0, +5.136e-006
158.0, +5.131e-006
159.0, +5.133e-006
160.0, +5.128e-006
161.0, +5.127e-006
162.0, +5.126e-006
163.0, +5.126e-006
164.0, +5.124e-006
165.0, +5.124e-006
166.0, +5.119e-006
167.0, +5.121e-006
168.0, +5.116e-006
169.0, +5.116e-006
170.0, +5.113e-006
171.0, +5.114e-006
172.0, +5.109e-006
173.0, +5.112e-006
174.0, +5.105e-006
175.0, +5.110e-006
176.0, +5.104e-006
177.0, +5.106e-006
178.0, +5.102e-006
179.0, +5.106e-006
180.0, +5.099e-006
181.0, +5.105e-006
182.0, +5.099e-006
183.0, +5.103e-006
184.0, +5.097e-006
185.0, +5.101e-006
186.0, +5.097e-006
187.0, +5.101e-006
188.0, +5.096e-006
189.0, +5.102e-006
190.0, +5.096e-006
191.0, +5.101e-006
192.0, +5.095e-006
193.0, +5.099e-006
194.0, +5.096e-006
195.0, +5.100e-006
196.0, +5.094e-006
197.0, +5.099e-006
198.0, +5.093e-006
199.0, +5.098e-006
200.0, +5.092e-006
201.0, +5.096e-006
202.0, +5.093e-006
203.0, +5.099e-006
204.0, +5.095e-006
205.0, +5.099e-006
206.0, +5.094e-006
207.0, +5.098e-006
208.0, +5.093e-006
209.0, +5.097e-006
210.0, +5.093e-006
211.0, +5.098e-006
212.0, +5.094e-006
213.0, +5.100e-006
214.0, +5.097e-006
215.0, +5.103e-006
216.0, +5.099e-006
217.0, +5.101e-006
218.0, +5.098e-006
219.0, +5.103e-006
220.0, +5.098e-006
221.0, +5.103e-006
222.0, +5.097e-006
223.0, +5.103e-006
224.0, +5.099e-006
225.0, +5.104e-006
226.0, +5.102e-006
227.0, +5.107e-006
228.0, +5.103e-006
229.0, +5.110e-006
230.0, +5.104e-006
231.0, +5.111e-006
232.0, +5.106e-006
233.0, +5.109e-006
234.0, +5.110e-006
235.0, +5.115e-006
236.0, +5.112e-006
237.0, +5.117e-006
238.0, +5.113e-006
239.0, +5.118e-006
240.0, +5.117e-006
241.0, +5.118e-006
242.0, +5.118e-006
243.0, +5.122e-006
244.0, +5.122e-006
245.0, +5.127e-006
246.0, +5.127e-006
247.0, +5.130e-006
248.0, +5.131e-006
249.0, +5.132e-006
250.0, +5.140e-006
*
**
