# Supplementary material for: DFT and CV data of 4-phenyl-substituted dichloro(bis{2-[1-(phenyl)-1H-1,2,3-triazol-4-yl-κN3]pyridine-κN})iron(II) coordination compounds
Source: Data Brief. 2018 Oct 27;21:1458–71. doi: 10.1016/j.dib.2018.10.085 (PMC6234228; doi:10.1016/j.dib.2018.10.085)
Supplement: Supplementary file 4 — Supplementary material. [file mmc4.zip › Fe_CV_raw_data/FeL6-2/1000_01.TXT]

Date: 04-Apr-2017
Time: 13:34:33
Label: 
Cyclic Voltammetry

Exp. Conditions:
Init E (mV) = 250
High E (mV) = 250
Low E (mV) = -560
Init P/N = N
V (mV/sec) = 1003
Number of Segments = 2
Sample Interval (mV) = 1
Quiet Time (sec) = 2
Sensitivity (A/V) = 1E-5

2 Sets of Data
Total Number of Data Points = 1621
##
Potential (mV), Current (A)

Segment = 1
Negative
Number of Data Points = 810
#
249.0, +5.388e-006
248.0, +4.796e-006
247.0, +4.609e-006
246.0, +4.464e-006
245.0, +4.269e-006
244.0, +4.157e-006
243.0, +4.102e-006
242.0, +4.046e-006
241.0, +3.990e-006
240.0, +3.948e-006
239.0, +3.920e-006
238.0, +3.885e-006
237.0, +3.857e-006
236.0, +3.809e-006
235.0, +3.767e-006
234.0, +3.746e-006
233.0, +3.704e-006
232.0, +3.669e-006
231.0, +3.641e-006
230.0, +3.599e-006
229.0, +3.578e-006
228.0, +3.551e-006
227.0, +3.523e-006
226.0, +3.502e-006
225.0, +3.474e-006
224.0, +3.439e-006
223.0, +3.425e-006
222.0, +3.404e-006
221.0, +3.383e-006
220.0, +3.369e-006
219.0, +3.348e-006
218.0, +3.341e-006
217.0, +3.327e-006
216.0, +3.306e-006
215.0, +3.278e-006
214.0, +3.271e-006
213.0, +3.244e-006
212.0, +3.223e-006
211.0, +3.195e-006
210.0, +3.167e-006
209.0, +3.146e-006
208.0, +3.132e-006
207.0, +3.097e-006
206.0, +3.069e-006
205.0, +3.055e-006
204.0, +3.027e-006
203.0, +3.013e-006
202.0, +2.999e-006
201.0, +2.972e-006
200.0, +2.972e-006
199.0, +2.958e-006
198.0, +2.944e-006
197.0, +2.930e-006
196.0, +2.916e-006
195.0, +2.895e-006
194.0, +2.888e-006
193.0, +2.860e-006
192.0, +2.846e-006
191.0, +2.832e-006
190.0, +2.811e-006
189.0, +2.790e-006
188.0, +2.776e-006
187.0, +2.755e-006
186.0, +2.734e-006
185.0, +2.713e-006
184.0, +2.693e-006
183.0, +2.686e-006
182.0, +2.672e-006
181.0, +2.658e-006
180.0, +2.651e-006
179.0, +2.644e-006
178.0, +2.637e-006
177.0, +2.616e-006
176.0, +2.602e-006
175.0, +2.581e-006
174.0, +2.560e-006
173.0, +2.539e-006
172.0, +2.518e-006
171.0, +2.504e-006
170.0, +2.490e-006
169.0, +2.469e-006
168.0, +2.455e-006
167.0, +2.448e-006
166.0, +2.427e-006
165.0, +2.420e-006
164.0, +2.400e-006
163.0, +2.386e-006
162.0, +2.379e-006
161.0, +2.365e-006
160.0, +2.358e-006
159.0, +2.351e-006
158.0, +2.337e-006
157.0, +2.330e-006
156.0, +2.316e-006
155.0, +2.295e-006
154.0, +2.288e-006
153.0, +2.260e-006
152.0, +2.246e-006
151.0, +2.239e-006
150.0, +2.211e-006
149.0, +2.197e-006
148.0, +2.176e-006
147.0, +2.155e-006
146.0, +2.134e-006
145.0, +2.114e-006
144.0, +2.086e-006
143.0, +2.086e-006
142.0, +2.072e-006
141.0, +2.065e-006
140.0, +2.058e-006
139.0, +2.051e-006
138.0, +2.051e-006
137.0, +2.044e-006
136.0, +2.030e-006
135.0, +2.016e-006
134.0, +2.009e-006
133.0, +1.988e-006
132.0, +1.974e-006
131.0, +1.960e-006
130.0, +1.939e-006
129.0, +1.918e-006
128.0, +1.904e-006
127.0, +1.883e-006
126.0, +1.869e-006
125.0, +1.855e-006
124.0, +1.828e-006
123.0, +1.821e-006
122.0, +1.807e-006
121.0, +1.786e-006
120.0, +1.779e-006
119.0, +1.765e-006
118.0, +1.758e-006
117.0, +1.751e-006
116.0, +1.730e-006
115.0, +1.716e-006
114.0, +1.709e-006
113.0, +1.688e-006
112.0, +1.681e-006
111.0, +1.667e-006
110.0, +1.639e-006
109.0, +1.632e-006
108.0, +1.618e-006
107.0, +1.597e-006
106.0, +1.576e-006
105.0, +1.556e-006
104.0, +1.535e-006
103.0, +1.535e-006
102.0, +1.514e-006
101.0, +1.500e-006
100.0, +1.493e-006
99.0, +1.486e-006
98.0, +1.479e-006
97.0, +1.465e-006
96.0, +1.451e-006
95.0, +1.437e-006
94.0, +1.430e-006
93.0, +1.416e-006
92.0, +1.402e-006
91.0, +1.388e-006
90.0, +1.374e-006
89.0, +1.353e-006
88.0, +1.339e-006
87.0, +1.318e-006
86.0, +1.297e-006
85.0, +1.283e-006
84.0, +1.263e-006
83.0, +1.256e-006
82.0, +1.249e-006
81.0, +1.235e-006
80.0, +1.228e-006
79.0, +1.221e-006
78.0, +1.214e-006
77.0, +1.207e-006
76.0, +1.193e-006
75.0, +1.172e-006
74.0, +1.158e-006
73.0, +1.130e-006
72.0, +1.116e-006
71.0, +1.102e-006
70.0, +1.081e-006
69.0, +1.060e-006
68.0, +1.053e-006
67.0, +1.039e-006
66.0, +1.025e-006
65.0, +1.004e-006
64.0, +9.905e-007
63.0, +9.835e-007
62.0, +9.696e-007
61.0, +9.556e-007
60.0, +9.487e-007
59.0, +9.417e-007
58.0, +9.347e-007
57.0, +9.138e-007
56.0, +8.998e-007
55.0, +8.859e-007
54.0, +8.719e-007
53.0, +8.580e-007
52.0, +8.371e-007
51.0, +8.301e-007
50.0, +8.092e-007
49.0, +7.882e-007
48.0, +7.743e-007
47.0, +7.603e-007
46.0, +7.394e-007
45.0, +7.324e-007
44.0, +7.115e-007
43.0, +7.045e-007
42.0, +6.975e-007
41.0, +6.836e-007
40.0, +6.766e-007
39.0, +6.696e-007
38.0, +6.627e-007
37.0, +6.557e-007
36.0, +6.487e-007
35.0, +6.348e-007
34.0, +6.208e-007
33.0, +5.929e-007
32.0, +5.790e-007
31.0, +5.650e-007
30.0, +5.441e-007
29.0, +5.301e-007
28.0, +5.162e-007
27.0, +5.092e-007
26.0, +5.022e-007
25.0, +4.883e-007
24.0, +4.743e-007
23.0, +4.674e-007
22.0, +4.534e-007
21.0, +4.395e-007
20.0, +4.325e-007
19.0, +4.185e-007
18.0, +4.116e-007
17.0, +3.976e-007
16.0, +3.837e-007
15.0, +3.697e-007
14.0, +3.557e-007
13.0, +3.348e-007
12.0, +3.209e-007
11.0, +3.069e-007
10.0, +2.930e-007
9.0, +2.790e-007
8.0, +2.651e-007
7.0, +2.511e-007
6.0, +2.302e-007
5.0, +2.162e-007
4.0, +1.883e-007
3.0, +1.744e-007
2.0, +1.186e-007
1.0, +9.068e-008
0.0, +7.673e-008
-1.0, +6.976e-008
-2.0, +6.278e-008
-3.0, +6.278e-008
-4.0, +4.883e-008
-5.0, +6.976e-008
-6.0, +6.976e-008
-7.0, +4.883e-008
-8.0, +2.790e-008
-9.0, +6.977e-009
-10.0, -2.093e-008
-11.0, -3.488e-008
-12.0, -4.883e-008
-13.0, -6.278e-008
-14.0, -7.673e-008
-15.0, -8.370e-008
-16.0, -9.766e-008
-17.0, -9.766e-008
-18.0, -1.116e-007
-19.0, -1.186e-007
-20.0, -1.325e-007
-21.0, -1.395e-007
-22.0, -1.535e-007
-23.0, -1.674e-007
-24.0, -1.883e-007
-25.0, -2.023e-007
-26.0, -2.232e-007
-27.0, -2.441e-007
-28.0, -2.581e-007
-29.0, -2.720e-007
-30.0, -2.860e-007
-31.0, -3.069e-007
-32.0, -3.209e-007
-33.0, -3.348e-007
-34.0, -3.488e-007
-35.0, -3.627e-007
-36.0, -3.836e-007
-37.0, -3.906e-007
-38.0, -3.906e-007
-39.0, -4.116e-007
-40.0, -4.255e-007
-41.0, -4.325e-007
-42.0, -4.464e-007
-43.0, -4.534e-007
-44.0, -4.743e-007
-45.0, -5.022e-007
-46.0, -5.162e-007
-47.0, -5.441e-007
-48.0, -5.720e-007
-49.0, -5.929e-007
-50.0, -6.208e-007
-51.0, -6.417e-007
-52.0, -6.557e-007
-53.0, -6.766e-007
-54.0, -6.906e-007
-55.0, -7.045e-007
-56.0, -7.254e-007
-57.0, -7.394e-007
-58.0, -7.533e-007
-59.0, -7.743e-007
-60.0, -7.882e-007
-61.0, -8.022e-007
-62.0, -8.161e-007
-63.0, -8.371e-007
-64.0, -8.580e-007
-65.0, -8.789e-007
-66.0, -8.998e-007
-67.0, -9.277e-007
-68.0, -9.487e-007
-69.0, -9.696e-007
-70.0, -9.905e-007
-71.0, -1.011e-006
-72.0, -1.032e-006
-73.0, -1.053e-006
-74.0, -1.074e-006
-75.0, -1.095e-006
-76.0, -1.130e-006
-77.0, -1.144e-006
-78.0, -1.165e-006
-79.0, -1.193e-006
-80.0, -1.214e-006
-81.0, -1.235e-006
-82.0, -1.256e-006
-83.0, -1.263e-006
-84.0, -1.297e-006
-85.0, -1.325e-006
-86.0, -1.346e-006
-87.0, -1.374e-006
-88.0, -1.395e-006
-89.0, -1.416e-006
-90.0, -1.451e-006
-91.0, -1.472e-006
-92.0, -1.493e-006
-93.0, -1.521e-006
-94.0, -1.549e-006
-95.0, -1.576e-006
-96.0, -1.604e-006
-97.0, -1.625e-006
-98.0, -1.646e-006
-99.0, -1.667e-006
-100.0, -1.695e-006
-101.0, -1.716e-006
-102.0, -1.737e-006
-103.0, -1.765e-006
-104.0, -1.793e-006
-105.0, -1.821e-006
-106.0, -1.848e-006
-107.0, -1.876e-006
-108.0, -1.911e-006
-109.0, -1.932e-006
-110.0, -1.967e-006
-111.0, -2.002e-006
-112.0, -2.030e-006
-113.0, -2.072e-006
-114.0, -2.107e-006
-115.0, -2.134e-006
-116.0, -2.183e-006
-117.0, -2.204e-006
-118.0, -2.232e-006
-119.0, -2.274e-006
-120.0, -2.302e-006
-121.0, -2.330e-006
-122.0, -2.358e-006
-123.0, -2.386e-006
-124.0, -2.427e-006
-125.0, -2.462e-006
-126.0, -2.490e-006
-127.0, -2.532e-006
-128.0, -2.567e-006
-129.0, -2.602e-006
-130.0, -2.644e-006
-131.0, -2.686e-006
-132.0, -2.727e-006
-133.0, -2.769e-006
-134.0, -2.811e-006
-135.0, -2.860e-006
-136.0, -2.909e-006
-137.0, -2.951e-006
-138.0, -2.992e-006
-139.0, -3.034e-006
-140.0, -3.083e-006
-141.0, -3.125e-006
-142.0, -3.160e-006
-143.0, -3.209e-006
-144.0, -3.258e-006
-145.0, -3.306e-006
-146.0, -3.355e-006
-147.0, -3.411e-006
-148.0, -3.460e-006
-149.0, -3.516e-006
-150.0, -3.571e-006
-151.0, -3.627e-006
-152.0, -3.676e-006
-153.0, -3.732e-006
-154.0, -3.788e-006
-155.0, -3.843e-006
-156.0, -3.906e-006
-157.0, -3.962e-006
-158.0, -4.025e-006
-159.0, -4.088e-006
-160.0, -4.150e-006
-161.0, -4.206e-006
-162.0, -4.262e-006
-163.0, -4.325e-006
-164.0, -4.388e-006
-165.0, -4.450e-006
-166.0, -4.520e-006
-167.0, -4.597e-006
-168.0, -4.667e-006
-169.0, -4.743e-006
-170.0, -4.813e-006
-171.0, -4.883e-006
-172.0, -4.960e-006
-173.0, -5.036e-006
-174.0, -5.113e-006
-175.0, -5.197e-006
-176.0, -5.280e-006
-177.0, -5.357e-006
-178.0, -5.448e-006
-179.0, -5.525e-006
-180.0, -5.608e-006
-181.0, -5.685e-006
-182.0, -5.762e-006
-183.0, -5.845e-006
-184.0, -5.936e-006
-185.0, -6.020e-006
-186.0, -6.110e-006
-187.0, -6.208e-006
-188.0, -6.306e-006
-189.0, -6.396e-006
-190.0, -6.494e-006
-191.0, -6.592e-006
-192.0, -6.682e-006
-193.0, -6.773e-006
-194.0, -6.864e-006
-195.0, -6.961e-006
-196.0, -7.066e-006
-197.0, -7.164e-006
-198.0, -7.261e-006
-199.0, -7.373e-006
-200.0, -7.478e-006
-201.0, -7.582e-006
-202.0, -7.680e-006
-203.0, -7.785e-006
-204.0, -7.889e-006
-205.0, -7.994e-006
-206.0, -8.098e-006
-207.0, -8.217e-006
-208.0, -8.322e-006
-209.0, -8.433e-006
-210.0, -8.545e-006
-211.0, -8.657e-006
-212.0, -8.775e-006
-213.0, -8.887e-006
-214.0, -8.991e-006
-215.0, -9.110e-006
-216.0, -9.222e-006
-217.0, -9.326e-006
-218.0, -9.438e-006
-219.0, -9.542e-006
-220.0, -9.654e-006
-221.0, -9.766e-006
-222.0, -9.863e-006
-223.0, -9.968e-006
-224.0, -1.008e-005
-225.0, -1.019e-005
-226.0, -1.030e-005
-227.0, -1.041e-005
-228.0, -1.053e-005
-229.0, -1.064e-005
-230.0, -1.075e-005
-231.0, -1.087e-005
-232.0, -1.097e-005
-233.0, -1.108e-005
-234.0, -1.118e-005
-235.0, -1.129e-005
-236.0, -1.140e-005
-237.0, -1.151e-005
-238.0, -1.160e-005
-239.0, -1.170e-005
-240.0, -1.180e-005
-241.0, -1.190e-005
-242.0, -1.199e-005
-243.0, -1.207e-005
-244.0, -1.217e-005
-245.0, -1.228e-005
-246.0, -1.237e-005
-247.0, -1.249e-005
-248.0, -1.258e-005
-249.0, -1.267e-005
-250.0, -1.277e-005
-251.0, -1.286e-005
-252.0, -1.295e-005
-253.0, -1.304e-005
-254.0, -1.313e-005
-255.0, -1.323e-005
-256.0, -1.334e-005
-257.0, -1.343e-005
-258.0, -1.351e-005
-259.0, -1.360e-005
-260.0, -1.368e-005
-261.0, -1.376e-005
-262.0, -1.383e-005
-263.0, -1.391e-005
-264.0, -1.399e-005
-265.0, -1.407e-005
-266.0, -1.415e-005
-267.0, -1.424e-005
-268.0, -1.432e-005
-269.0, -1.440e-005
-270.0, -1.447e-005
-271.0, -1.456e-005
-272.0, -1.463e-005
-273.0, -1.470e-005
-274.0, -1.478e-005
-275.0, -1.486e-005
-276.0, -1.494e-005
-277.0, -1.502e-005
-278.0, -1.509e-005
-279.0, -1.517e-005
-280.0, -1.524e-005
-281.0, -1.530e-005
-282.0, -1.536e-005
-283.0, -1.542e-005
-284.0, -1.549e-005
-285.0, -1.556e-005
-286.0, -1.562e-005
-287.0, -1.570e-005
-288.0, -1.577e-005
-289.0, -1.584e-005
-290.0, -1.591e-005
-291.0, -1.598e-005
-292.0, -1.606e-005
-293.0, -1.613e-005
-294.0, -1.619e-005
-295.0, -1.627e-005
-296.0, -1.634e-005
-297.0, -1.641e-005
-298.0, -1.648e-005
-299.0, -1.655e-005
-300.0, -1.662e-005
-301.0, -1.669e-005
-302.0, -1.676e-005
-303.0, -1.682e-005
-304.0, -1.689e-005
-305.0, -1.696e-005
-306.0, -1.703e-005
-307.0, -1.709e-005
-308.0, -1.716e-005
-309.0, -1.723e-005
-310.0, -1.729e-005
-311.0, -1.736e-005
-312.0, -1.744e-005
-313.0, -1.751e-005
-314.0, -1.759e-005
-315.0, -1.765e-005
-316.0, -1.772e-005
-317.0, -1.780e-005
-318.0, -1.787e-005
-319.0, -1.794e-005
-320.0, -1.801e-005
-321.0, -1.807e-005
-322.0, -1.814e-005
-323.0, -1.820e-005
-324.0, -1.827e-005
-325.0, -1.833e-005
-326.0, -1.839e-005
-327.0, -1.847e-005
-328.0, -1.855e-005
-329.0, -1.862e-005
-330.0, -1.870e-005
-331.0, -1.877e-005
-332.0, -1.885e-005
-333.0, -1.892e-005
-334.0, -1.899e-005
-335.0, -1.906e-005
-336.0, -1.914e-005
-337.0, -1.921e-005
-338.0, -1.928e-005
-339.0, -1.935e-005
-340.0, -1.943e-005
-341.0, -1.949e-005
-342.0, -1.955e-005
-343.0, -1.961e-005
-344.0, -1.968e-005
-345.0, -1.975e-005
-346.0, -1.982e-005
-347.0, -1.989e-005
-348.0, -1.996e-005
-349.0, -2.003e-005
-350.0, -2.010e-005
-351.0, -2.017e-005
-352.0, -2.024e-005
-353.0, -2.031e-005
-354.0, -2.038e-005
-355.0, -2.045e-005
-356.0, -2.051e-005
-357.0, -2.058e-005
-358.0, -2.064e-005
-359.0, -2.071e-005
-360.0, -2.078e-005
-361.0, -2.084e-005
-362.0, -2.089e-005
-363.0, -2.095e-005
-364.0, -2.102e-005
-365.0, -2.108e-005
-366.0, -2.114e-005
-367.0, -2.120e-005
-368.0, -2.126e-005
-369.0, -2.132e-005
-370.0, -2.138e-005
-371.0, -2.144e-005
-372.0, -2.151e-005
-373.0, -2.156e-005
-374.0, -2.161e-005
-375.0, -2.167e-005
-376.0, -2.172e-005
-377.0, -2.177e-005
-378.0, -2.183e-005
-379.0, -2.187e-005
-380.0, -2.192e-005
-381.0, -2.197e-005
-382.0, -2.201e-005
-383.0, -2.205e-005
-384.0, -2.209e-005
-385.0, -2.213e-005
-386.0, -2.216e-005
-387.0, -2.220e-005
-388.0, -2.224e-005
-389.0, -2.228e-005
-390.0, -2.232e-005
-391.0, -2.236e-005
-392.0, -2.241e-005
-393.0, -2.245e-005
-394.0, -2.248e-005
-395.0, -2.252e-005
-396.0, -2.255e-005
-397.0, -2.259e-005
-398.0, -2.262e-005
-399.0, -2.266e-005
-400.0, -2.268e-005
-401.0, -2.271e-005
-402.0, -2.273e-005
-403.0, -2.274e-005
-404.0, -2.275e-005
-405.0, -2.276e-005
-406.0, -2.277e-005
-407.0, -2.280e-005
-408.0, -2.282e-005
-409.0, -2.284e-005
-410.0, -2.287e-005
-411.0, -2.289e-005
-412.0, -2.291e-005
-413.0, -2.292e-005
-414.0, -2.293e-005
-415.0, -2.294e-005
-416.0, -2.295e-005
-417.0, -2.295e-005
-418.0, -2.295e-005
-419.0, -2.295e-005
-420.0, -2.295e-005
-421.0, -2.294e-005
-422.0, -2.293e-005
-423.0, -2.292e-005
-424.0, -2.291e-005
-425.0, -2.290e-005
-426.0, -2.290e-005
-427.0, -2.289e-005
-428.0, -2.289e-005
-429.0, -2.288e-005
-430.0, -2.287e-005
-431.0, -2.286e-005
-432.0, -2.285e-005
-433.0, -2.284e-005
-434.0, -2.282e-005
-435.0, -2.280e-005
-436.0, -2.279e-005
-437.0, -2.277e-005
-438.0, -2.275e-005
-439.0, -2.274e-005
-440.0, -2.271e-005
-441.0, -2.268e-005
-442.0, -2.266e-005
-443.0, -2.263e-005
-444.0, -2.260e-005
-445.0, -2.257e-005
-446.0, -2.254e-005
-447.0, -2.251e-005
-448.0, -2.248e-005
-449.0, -2.245e-005
-450.0, -2.242e-005
-451.0, -2.238e-005
-452.0, -2.235e-005
-453.0, -2.232e-005
-454.0, -2.229e-005
-455.0, -2.227e-005
-456.0, -2.224e-005
-457.0, -2.220e-005
-458.0, -2.217e-005
-459.0, -2.213e-005
-460.0, -2.209e-005
-461.0, -2.206e-005
-462.0, -2.201e-005
-463.0, -2.197e-005
-464.0, -2.192e-005
-465.0, -2.188e-005
-466.0, -2.184e-005
-467.0, -2.181e-005
-468.0, -2.176e-005
-469.0, -2.172e-005
-470.0, -2.168e-005
-471.0, -2.164e-005
-472.0, -2.160e-005
-473.0, -2.156e-005
-474.0, -2.151e-005
-475.0, -2.147e-005
-476.0, -2.144e-005
-477.0, -2.139e-005
-478.0, -2.135e-005
-479.0, -2.131e-005
-480.0, -2.127e-005
-481.0, -2.122e-005
-482.0, -2.117e-005
-483.0, -2.111e-005
-484.0, -2.107e-005
-485.0, -2.102e-005
-486.0, -2.097e-005
-487.0, -2.093e-005
-488.0, -2.089e-005
-489.0, -2.085e-005
-490.0, -2.081e-005
-491.0, -2.077e-005
-492.0, -2.073e-005
-493.0, -2.070e-005
-494.0, -2.065e-005
-495.0, -2.061e-005
-496.0, -2.057e-005
-497.0, -2.053e-005
-498.0, -2.048e-005
-499.0, -2.043e-005
-500.0, -2.039e-005
-501.0, -2.034e-005
-502.0, -2.029e-005
-503.0, -2.024e-005
-504.0, -2.020e-005
-505.0, -2.016e-005
-506.0, -2.012e-005
-507.0, -2.008e-005
-508.0, -2.003e-005
-509.0, -1.998e-005
-510.0, -1.995e-005
-511.0, -1.991e-005
-512.0, -1.987e-005
-513.0, -1.983e-005
-514.0, -1.979e-005
-515.0, -1.975e-005
-516.0, -1.973e-005
-517.0, -1.968e-005
-518.0, -1.964e-005
-519.0, -1.960e-005
-520.0, -1.956e-005
-521.0, -1.952e-005
-522.0, -1.947e-005
-523.0, -1.942e-005
-524.0, -1.938e-005
-525.0, -1.935e-005
-526.0, -1.931e-005
-527.0, -1.927e-005
-528.0, -1.923e-005
-529.0, -1.920e-005
-530.0, -1.916e-005
-531.0, -1.912e-005
-532.0, -1.908e-005
-533.0, -1.906e-005
-534.0, -1.902e-005
-535.0, -1.899e-005
-536.0, -1.895e-005
-537.0, -1.892e-005
-538.0, -1.889e-005
-539.0, -1.885e-005
-540.0, -1.881e-005
-541.0, -1.878e-005
-542.0, -1.874e-005
-543.0, -1.871e-005
-544.0, -1.867e-005
-545.0, -1.863e-005
-546.0, -1.860e-005
-547.0, -1.857e-005
-548.0, -1.854e-005
-549.0, -1.850e-005
-550.0, -1.846e-005
-551.0, -1.844e-005
-552.0, -1.842e-005
-553.0, -1.839e-005
-554.0, -1.836e-005
-555.0, -1.833e-005
-556.0, -1.832e-005
-557.0, -1.830e-005
-558.0, -1.818e-005
-559.0, -1.812e-005
-560.0, -1.806e-005
*
Segment = 2
Positive
Number of Data Points = 810
#
-559.0, -1.755e-005
-558.0, -1.634e-005
-557.0, -1.595e-005
-556.0, -1.563e-005
-555.0, -1.520e-005
-554.0, -1.496e-005
-553.0, -1.478e-005
-552.0, -1.463e-005
-551.0, -1.447e-005
-550.0, -1.433e-005
-549.0, -1.421e-005
-548.0, -1.409e-005
-547.0, -1.397e-005
-546.0, -1.385e-005
-545.0, -1.374e-005
-544.0, -1.364e-005
-543.0, -1.353e-005
-542.0, -1.343e-005
-541.0, -1.332e-005
-540.0, -1.323e-005
-539.0, -1.313e-005
-538.0, -1.303e-005
-537.0, -1.293e-005
-536.0, -1.285e-005
-535.0, -1.275e-005
-534.0, -1.267e-005
-533.0, -1.258e-005
-532.0, -1.251e-005
-531.0, -1.243e-005
-530.0, -1.235e-005
-529.0, -1.228e-005
-528.0, -1.221e-005
-527.0, -1.214e-005
-526.0, -1.206e-005
-525.0, -1.199e-005
-524.0, -1.191e-005
-523.0, -1.184e-005
-522.0, -1.177e-005
-521.0, -1.170e-005
-520.0, -1.164e-005
-519.0, -1.156e-005
-518.0, -1.147e-005
-517.0, -1.140e-005
-516.0, -1.134e-005
-515.0, -1.127e-005
-514.0, -1.120e-005
-513.0, -1.114e-005
-512.0, -1.108e-005
-511.0, -1.101e-005
-510.0, -1.095e-005
-509.0, -1.088e-005
-508.0, -1.082e-005
-507.0, -1.076e-005
-506.0, -1.070e-005
-505.0, -1.064e-005
-504.0, -1.059e-005
-503.0, -1.053e-005
-502.0, -1.047e-005
-501.0, -1.041e-005
-500.0, -1.034e-005
-499.0, -1.028e-005
-498.0, -1.022e-005
-497.0, -1.016e-005
-496.0, -1.010e-005
-495.0, -1.004e-005
-494.0, -9.982e-006
-493.0, -9.933e-006
-492.0, -9.877e-006
-491.0, -9.821e-006
-490.0, -9.766e-006
-489.0, -9.710e-006
-488.0, -9.654e-006
-487.0, -9.591e-006
-486.0, -9.535e-006
-485.0, -9.487e-006
-484.0, -9.438e-006
-483.0, -9.389e-006
-482.0, -9.340e-006
-481.0, -9.291e-006
-480.0, -9.242e-006
-479.0, -9.173e-006
-478.0, -9.110e-006
-477.0, -9.047e-006
-476.0, -8.991e-006
-475.0, -8.929e-006
-474.0, -8.873e-006
-473.0, -8.817e-006
-472.0, -8.775e-006
-471.0, -8.719e-006
-470.0, -8.677e-006
-469.0, -8.629e-006
-468.0, -8.587e-006
-467.0, -8.545e-006
-466.0, -8.496e-006
-465.0, -8.454e-006
-464.0, -8.412e-006
-463.0, -8.357e-006
-462.0, -8.308e-006
-461.0, -8.259e-006
-460.0, -8.203e-006
-459.0, -8.147e-006
-458.0, -8.085e-006
-457.0, -8.036e-006
-456.0, -7.987e-006
-455.0, -7.931e-006
-454.0, -7.882e-006
-453.0, -7.833e-006
-452.0, -7.792e-006
-451.0, -7.750e-006
-450.0, -7.701e-006
-449.0, -7.659e-006
-448.0, -7.617e-006
-447.0, -7.568e-006
-446.0, -7.520e-006
-445.0, -7.471e-006
-444.0, -7.422e-006
-443.0, -7.380e-006
-442.0, -7.324e-006
-441.0, -7.282e-006
-440.0, -7.241e-006
-439.0, -7.185e-006
-438.0, -7.136e-006
-437.0, -7.087e-006
-436.0, -7.038e-006
-435.0, -6.996e-006
-434.0, -6.948e-006
-433.0, -6.899e-006
-432.0, -6.864e-006
-431.0, -6.815e-006
-430.0, -6.773e-006
-429.0, -6.724e-006
-428.0, -6.682e-006
-427.0, -6.641e-006
-426.0, -6.599e-006
-425.0, -6.557e-006
-424.0, -6.522e-006
-423.0, -6.473e-006
-422.0, -6.424e-006
-421.0, -6.376e-006
-420.0, -6.327e-006
-419.0, -6.271e-006
-418.0, -6.222e-006
-417.0, -6.173e-006
-416.0, -6.131e-006
-415.0, -6.083e-006
-414.0, -6.041e-006
-413.0, -5.999e-006
-412.0, -5.957e-006
-411.0, -5.901e-006
-410.0, -5.852e-006
-409.0, -5.811e-006
-408.0, -5.769e-006
-407.0, -5.727e-006
-406.0, -5.678e-006
-405.0, -5.643e-006
-404.0, -5.615e-006
-403.0, -5.573e-006
-402.0, -5.525e-006
-401.0, -5.490e-006
-400.0, -5.448e-006
-399.0, -5.392e-006
-398.0, -5.336e-006
-397.0, -5.287e-006
-396.0, -5.239e-006
-395.0, -5.197e-006
-394.0, -5.148e-006
-393.0, -5.099e-006
-392.0, -5.064e-006
-391.0, -5.015e-006
-390.0, -4.967e-006
-389.0, -4.932e-006
-388.0, -4.890e-006
-387.0, -4.855e-006
-386.0, -4.806e-006
-385.0, -4.771e-006
-384.0, -4.743e-006
-383.0, -4.701e-006
-382.0, -4.660e-006
-381.0, -4.625e-006
-380.0, -4.576e-006
-379.0, -4.534e-006
-378.0, -4.478e-006
-377.0, -4.429e-006
-376.0, -4.388e-006
-375.0, -4.339e-006
-374.0, -4.290e-006
-373.0, -4.248e-006
-372.0, -4.213e-006
-371.0, -4.178e-006
-370.0, -4.136e-006
-369.0, -4.102e-006
-368.0, -4.060e-006
-367.0, -4.018e-006
-366.0, -3.976e-006
-365.0, -3.934e-006
-364.0, -3.892e-006
-363.0, -3.857e-006
-362.0, -3.809e-006
-361.0, -3.767e-006
-360.0, -3.725e-006
-359.0, -3.676e-006
-358.0, -3.627e-006
-357.0, -3.578e-006
-356.0, -3.530e-006
-355.0, -3.488e-006
-354.0, -3.453e-006
-353.0, -3.404e-006
-352.0, -3.362e-006
-351.0, -3.313e-006
-350.0, -3.271e-006
-349.0, -3.230e-006
-348.0, -3.188e-006
-347.0, -3.139e-006
-346.0, -3.097e-006
-345.0, -3.062e-006
-344.0, -3.027e-006
-343.0, -2.985e-006
-342.0, -2.944e-006
-341.0, -2.895e-006
-340.0, -2.853e-006
-339.0, -2.804e-006
-338.0, -2.748e-006
-337.0, -2.693e-006
-336.0, -2.644e-006
-335.0, -2.588e-006
-334.0, -2.546e-006
-333.0, -2.497e-006
-332.0, -2.455e-006
-331.0, -2.407e-006
-330.0, -2.365e-006
-329.0, -2.330e-006
-328.0, -2.281e-006
-327.0, -2.232e-006
-326.0, -2.183e-006
-325.0, -2.134e-006
-324.0, -2.086e-006
-323.0, -2.044e-006
-322.0, -1.981e-006
-321.0, -1.939e-006
-320.0, -1.890e-006
-319.0, -1.835e-006
-318.0, -1.779e-006
-317.0, -1.730e-006
-316.0, -1.674e-006
-315.0, -1.625e-006
-314.0, -1.569e-006
-313.0, -1.514e-006
-312.0, -1.465e-006
-311.0, -1.409e-006
-310.0, -1.353e-006
-309.0, -1.297e-006
-308.0, -1.242e-006
-307.0, -1.193e-006
-306.0, -1.144e-006
-305.0, -1.095e-006
-304.0, -1.046e-006
-303.0, -9.905e-007
-302.0, -9.347e-007
-301.0, -8.789e-007
-300.0, -8.161e-007
-299.0, -7.464e-007
-298.0, -6.766e-007
-297.0, -6.138e-007
-296.0, -5.580e-007
-295.0, -4.883e-007
-294.0, -4.325e-007
-293.0, -3.697e-007
-292.0, -3.139e-007
-291.0, -2.581e-007
-290.0, -2.023e-007
-289.0, -1.535e-007
-288.0, -9.766e-008
-287.0, -3.488e-008
-286.0, +2.790e-008
-285.0, +8.370e-008
-284.0, +1.535e-007
-283.0, +2.162e-007
-282.0, +2.930e-007
-281.0, +3.488e-007
-280.0, +4.185e-007
-279.0, +4.883e-007
-278.0, +5.650e-007
-277.0, +6.348e-007
-276.0, +7.115e-007
-275.0, +7.812e-007
-274.0, +8.580e-007
-273.0, +9.347e-007
-272.0, +1.004e-006
-271.0, +1.081e-006
-270.0, +1.151e-006
-269.0, +1.221e-006
-268.0, +1.297e-006
-267.0, +1.374e-006
-266.0, +1.444e-006
-265.0, +1.514e-006
-264.0, +1.583e-006
-263.0, +1.660e-006
-262.0, +1.737e-006
-261.0, +1.814e-006
-260.0, +1.883e-006
-259.0, +1.960e-006
-258.0, +2.044e-006
-257.0, +2.128e-006
-256.0, +2.204e-006
-255.0, +2.295e-006
-254.0, +2.372e-006
-253.0, +2.462e-006
-252.0, +2.546e-006
-251.0, +2.630e-006
-250.0, +2.713e-006
-249.0, +2.797e-006
-248.0, +2.867e-006
-247.0, +2.958e-006
-246.0, +3.034e-006
-245.0, +3.111e-006
-244.0, +3.195e-006
-243.0, +3.278e-006
-242.0, +3.369e-006
-241.0, +3.467e-006
-240.0, +3.550e-006
-239.0, +3.655e-006
-238.0, +3.760e-006
-237.0, +3.857e-006
-236.0, +3.955e-006
-235.0, +4.053e-006
-234.0, +4.143e-006
-233.0, +4.248e-006
-232.0, +4.339e-006
-231.0, +4.436e-006
-230.0, +4.534e-006
-229.0, +4.618e-006
-228.0, +4.708e-006
-227.0, +4.806e-006
-226.0, +4.897e-006
-225.0, +4.987e-006
-224.0, +5.078e-006
-223.0, +5.176e-006
-222.0, +5.280e-006
-221.0, +5.378e-006
-220.0, +5.476e-006
-219.0, +5.580e-006
-218.0, +5.685e-006
-217.0, +5.797e-006
-216.0, +5.894e-006
-215.0, +6.006e-006
-214.0, +6.104e-006
-213.0, +6.208e-006
-212.0, +6.306e-006
-211.0, +6.410e-006
-210.0, +6.515e-006
-209.0, +6.620e-006
-208.0, +6.710e-006
-207.0, +6.829e-006
-206.0, +6.941e-006
-205.0, +7.045e-006
-204.0, +7.150e-006
-203.0, +7.247e-006
-202.0, +7.359e-006
-201.0, +7.471e-006
-200.0, +7.575e-006
-199.0, +7.687e-006
-198.0, +7.799e-006
-197.0, +7.910e-006
-196.0, +8.022e-006
-195.0, +8.126e-006
-194.0, +8.238e-006
-193.0, +8.350e-006
-192.0, +8.447e-006
-191.0, +8.566e-006
-190.0, +8.677e-006
-189.0, +8.775e-006
-188.0, +8.887e-006
-187.0, +8.991e-006
-186.0, +9.089e-006
-185.0, +9.194e-006
-184.0, +9.291e-006
-183.0, +9.396e-006
-182.0, +9.515e-006
-181.0, +9.612e-006
-180.0, +9.717e-006
-179.0, +9.835e-006
-178.0, +9.947e-006
-177.0, +1.006e-005
-176.0, +1.017e-005
-175.0, +1.028e-005
-174.0, +1.039e-005
-173.0, +1.051e-005
-172.0, +1.060e-005
-171.0, +1.071e-005
-170.0, +1.081e-005
-169.0, +1.090e-005
-168.0, +1.100e-005
-167.0, +1.110e-005
-166.0, +1.120e-005
-165.0, +1.130e-005
-164.0, +1.140e-005
-163.0, +1.150e-005
-162.0, +1.161e-005
-161.0, +1.171e-005
-160.0, +1.181e-005
-159.0, +1.192e-005
-158.0, +1.203e-005
-157.0, +1.212e-005
-156.0, +1.223e-005
-155.0, +1.233e-005
-154.0, +1.242e-005
-153.0, +1.251e-005
-152.0, +1.260e-005
-151.0, +1.270e-005
-150.0, +1.279e-005
-149.0, +1.288e-005
-148.0, +1.297e-005
-147.0, +1.306e-005
-146.0, +1.316e-005
-145.0, +1.325e-005
-144.0, +1.334e-005
-143.0, +1.343e-005
-142.0, +1.352e-005
-141.0, +1.361e-005
-140.0, +1.370e-005
-139.0, +1.380e-005
-138.0, +1.389e-005
-137.0, +1.399e-005
-136.0, +1.407e-005
-135.0, +1.416e-005
-134.0, +1.425e-005
-133.0, +1.433e-005
-132.0, +1.440e-005
-131.0, +1.448e-005
-130.0, +1.456e-005
-129.0, +1.464e-005
-128.0, +1.471e-005
-127.0, +1.479e-005
-126.0, +1.487e-005
-125.0, +1.495e-005
-124.0, +1.503e-005
-123.0, +1.510e-005
-122.0, +1.518e-005
-121.0, +1.526e-005
-120.0, +1.533e-005
-119.0, +1.542e-005
-118.0, +1.550e-005
-117.0, +1.557e-005
-116.0, +1.565e-005
-115.0, +1.573e-005
-114.0, +1.579e-005
-113.0, +1.586e-005
-112.0, +1.592e-005
-111.0, +1.598e-005
-110.0, +1.605e-005
-109.0, +1.610e-005
-108.0, +1.616e-005
-107.0, +1.622e-005
-106.0, +1.628e-005
-105.0, +1.634e-005
-104.0, +1.639e-005
-103.0, +1.645e-005
-102.0, +1.651e-005
-101.0, +1.657e-005
-100.0, +1.664e-005
-99.0, +1.670e-005
-98.0, +1.676e-005
-97.0, +1.681e-005
-96.0, +1.687e-005
-95.0, +1.692e-005
-94.0, +1.697e-005
-93.0, +1.702e-005
-92.0, +1.706e-005
-91.0, +1.711e-005
-90.0, +1.716e-005
-89.0, +1.719e-005
-88.0, +1.723e-005
-87.0, +1.728e-005
-86.0, +1.732e-005
-85.0, +1.735e-005
-84.0, +1.740e-005
-83.0, +1.743e-005
-82.0, +1.748e-005
-81.0, +1.752e-005
-80.0, +1.755e-005
-79.0, +1.760e-005
-78.0, +1.764e-005
-77.0, +1.768e-005
-76.0, +1.772e-005
-75.0, +1.775e-005
-74.0, +1.777e-005
-73.0, +1.781e-005
-72.0, +1.782e-005
-71.0, +1.785e-005
-70.0, +1.788e-005
-69.0, +1.790e-005
-68.0, +1.793e-005
-67.0, +1.795e-005
-66.0, +1.798e-005
-65.0, +1.800e-005
-64.0, +1.801e-005
-63.0, +1.802e-005
-62.0, +1.805e-005
-61.0, +1.806e-005
-60.0, +1.807e-005
-59.0, +1.809e-005
-58.0, +1.812e-005
-57.0, +1.814e-005
-56.0, +1.817e-005
-55.0, +1.819e-005
-54.0, +1.821e-005
-53.0, +1.823e-005
-52.0, +1.823e-005
-51.0, +1.823e-005
-50.0, +1.825e-005
-49.0, +1.824e-005
-48.0, +1.824e-005
-47.0, +1.825e-005
-46.0, +1.825e-005
-45.0, +1.825e-005
-44.0, +1.825e-005
-43.0, +1.825e-005
-42.0, +1.825e-005
-41.0, +1.825e-005
-40.0, +1.825e-005
-39.0, +1.827e-005
-38.0, +1.828e-005
-37.0, +1.828e-005
-36.0, +1.828e-005
-35.0, +1.828e-005
-34.0, +1.828e-005
-33.0, +1.828e-005
-32.0, +1.826e-005
-31.0, +1.826e-005
-30.0, +1.826e-005
-29.0, +1.825e-005
-28.0, +1.824e-005
-27.0, +1.823e-005
-26.0, +1.823e-005
-25.0, +1.822e-005
-24.0, +1.820e-005
-23.0, +1.819e-005
-22.0, +1.819e-005
-21.0, +1.818e-005
-20.0, +1.816e-005
-19.0, +1.815e-005
-18.0, +1.814e-005
-17.0, +1.814e-005
-16.0, +1.812e-005
-15.0, +1.811e-005
-14.0, +1.810e-005
-13.0, +1.809e-005
-12.0, +1.808e-005
-11.0, +1.807e-005
-10.0, +1.805e-005
-9.0, +1.803e-005
-8.0, +1.801e-005
-7.0, +1.799e-005
-6.0, +1.797e-005
-5.0, +1.795e-005
-4.0, +1.793e-005
-3.0, +1.790e-005
-2.0, +1.792e-005
-1.0, +1.793e-005
0.0, +1.792e-005
1.0, +1.792e-005
2.0, +1.791e-005
3.0, +1.791e-005
4.0, +1.791e-005
5.0, +1.786e-005
6.0, +1.783e-005
7.0, +1.781e-005
8.0, +1.777e-005
9.0, +1.775e-005
10.0, +1.772e-005
11.0, +1.770e-005
12.0, +1.768e-005
13.0, +1.765e-005
14.0, +1.763e-005
15.0, +1.761e-005
16.0, +1.758e-005
17.0, +1.755e-005
18.0, +1.754e-005
19.0, +1.751e-005
20.0, +1.749e-005
21.0, +1.747e-005
22.0, +1.745e-005
23.0, +1.745e-005
24.0, +1.743e-005
25.0, +1.741e-005
26.0, +1.739e-005
27.0, +1.738e-005
28.0, +1.734e-005
29.0, +1.732e-005
30.0, +1.730e-005
31.0, +1.727e-005
32.0, +1.725e-005
33.0, +1.724e-005
34.0, +1.721e-005
35.0, +1.718e-005
36.0, +1.716e-005
37.0, +1.712e-005
38.0, +1.711e-005
39.0, +1.709e-005
40.0, +1.707e-005
41.0, +1.705e-005
42.0, +1.704e-005
43.0, +1.702e-005
44.0, +1.701e-005
45.0, +1.698e-005
46.0, +1.695e-005
47.0, +1.692e-005
48.0, +1.689e-005
49.0, +1.688e-005
50.0, +1.687e-005
51.0, +1.683e-005
52.0, +1.682e-005
53.0, +1.680e-005
54.0, +1.678e-005
55.0, +1.675e-005
56.0, +1.672e-005
57.0, +1.669e-005
58.0, +1.668e-005
59.0, +1.664e-005
60.0, +1.662e-005
61.0, +1.660e-005
62.0, +1.659e-005
63.0, +1.657e-005
64.0, +1.655e-005
65.0, +1.653e-005
66.0, +1.652e-005
67.0, +1.651e-005
68.0, +1.648e-005
69.0, +1.645e-005
70.0, +1.643e-005
71.0, +1.640e-005
72.0, +1.637e-005
73.0, +1.635e-005
74.0, +1.632e-005
75.0, +1.630e-005
76.0, +1.629e-005
77.0, +1.626e-005
78.0, +1.625e-005
79.0, +1.623e-005
80.0, +1.621e-005
81.0, +1.620e-005
82.0, +1.619e-005
83.0, +1.618e-005
84.0, +1.617e-005
85.0, +1.614e-005
86.0, +1.613e-005
87.0, +1.611e-005
88.0, +1.608e-005
89.0, +1.606e-005
90.0, +1.604e-005
91.0, +1.602e-005
92.0, +1.599e-005
93.0, +1.597e-005
94.0, +1.595e-005
95.0, +1.594e-005
96.0, +1.592e-005
97.0, +1.590e-005
98.0, +1.589e-005
99.0, +1.587e-005
100.0, +1.585e-005
101.0, +1.583e-005
102.0, +1.581e-005
103.0, +1.580e-005
104.0, +1.579e-005
105.0, +1.576e-005
106.0, +1.575e-005
107.0, +1.574e-005
108.0, +1.570e-005
109.0, +1.569e-005
110.0, +1.567e-005
111.0, +1.565e-005
112.0, +1.562e-005
113.0, +1.561e-005
114.0, +1.559e-005
115.0, +1.558e-005
116.0, +1.556e-005
117.0, +1.553e-005
118.0, +1.552e-005
119.0, +1.551e-005
120.0, +1.549e-005
121.0, +1.549e-005
122.0, +1.549e-005
123.0, +1.548e-005
124.0, +1.547e-005
125.0, +1.545e-005
126.0, +1.544e-005
127.0, +1.542e-005
128.0, +1.539e-005
129.0, +1.537e-005
130.0, +1.537e-005
131.0, +1.535e-005
132.0, +1.533e-005
133.0, +1.532e-005
134.0, +1.531e-005
135.0, +1.530e-005
136.0, +1.528e-005
137.0, +1.527e-005
138.0, +1.526e-005
139.0, +1.526e-005
140.0, +1.525e-005
141.0, +1.524e-005
142.0, +1.523e-005
143.0, +1.523e-005
144.0, +1.523e-005
145.0, +1.523e-005
146.0, +1.522e-005
147.0, +1.521e-005
148.0, +1.519e-005
149.0, +1.517e-005
150.0, +1.516e-005
151.0, +1.514e-005
152.0, +1.512e-005
153.0, +1.511e-005
154.0, +1.510e-005
155.0, +1.509e-005
156.0, +1.507e-005
157.0, +1.505e-005
158.0, +1.505e-005
159.0, +1.503e-005
160.0, +1.501e-005
161.0, +1.501e-005
162.0, +1.501e-005
163.0, +1.501e-005
164.0, +1.501e-005
165.0, +1.500e-005
166.0, +1.500e-005
167.0, +1.500e-005
168.0, +1.498e-005
169.0, +1.498e-005
170.0, +1.498e-005
171.0, +1.496e-005
172.0, +1.495e-005
173.0, +1.495e-005
174.0, +1.494e-005
175.0, +1.493e-005
176.0, +1.492e-005
177.0, +1.491e-005
178.0, +1.492e-005
179.0, +1.492e-005
180.0, +1.491e-005
181.0, +1.491e-005
182.0, +1.491e-005
183.0, +1.491e-005
184.0, +1.491e-005
185.0, +1.490e-005
186.0, +1.490e-005
187.0, +1.489e-005
188.0, +1.487e-005
189.0, +1.486e-005
190.0, +1.486e-005
191.0, +1.484e-005
192.0, +1.483e-005
193.0, +1.483e-005
194.0, +1.482e-005
195.0, +1.482e-005
196.0, +1.482e-005
197.0, +1.481e-005
198.0, +1.482e-005
199.0, +1.482e-005
200.0, +1.481e-005
201.0, +1.482e-005
202.0, +1.482e-005
203.0, +1.483e-005
204.0, +1.484e-005
205.0, +1.483e-005
206.0, +1.482e-005
207.0, +1.482e-005
208.0, +1.480e-005
209.0, +1.481e-005
210.0, +1.480e-005
211.0, +1.479e-005
212.0, +1.479e-005
213.0, +1.479e-005
214.0, +1.479e-005
215.0, +1.479e-005
216.0, +1.478e-005
217.0, +1.478e-005
218.0, +1.479e-005
219.0, +1.479e-005
220.0, +1.478e-005
221.0, +1.478e-005
222.0, +1.479e-005
223.0, +1.479e-005
224.0, +1.480e-005
225.0, +1.480e-005
226.0, +1.480e-005
227.0, +1.481e-005
228.0, +1.481e-005
229.0, +1.481e-005
230.0, +1.481e-005
231.0, +1.479e-005
232.0, +1.479e-005
233.0, +1.479e-005
234.0, +1.479e-005
235.0, +1.479e-005
236.0, +1.479e-005
237.0, +1.479e-005
238.0, +1.480e-005
239.0, +1.481e-005
240.0, +1.481e-005
241.0, +1.482e-005
242.0, +1.483e-005
243.0, +1.484e-005
244.0, +1.485e-005
245.0, +1.485e-005
246.0, +1.485e-005
247.0, +1.486e-005
248.0, +1.485e-005
249.0, +1.485e-005
250.0, +1.484e-005
249.0, +1.421e-005
*
**
