# Supplementary material for: DFT and CV data of 4-phenyl-substituted dichloro(bis{2-[1-(phenyl)-1H-1,2,3-triazol-4-yl-κN3]pyridine-κN})iron(II) coordination compounds
Source: Data Brief. 2018 Oct 27;21:1458–71. doi: 10.1016/j.dib.2018.10.085 (PMC6234228; doi:10.1016/j.dib.2018.10.085)
Supplement: Supplementary file 4 — Supplementary material. [file mmc4.zip › Fe_CV_raw_data/FeL6-2/100FC.TXT]

Date: 04-Apr-2017
Time: 13:43:40
Label: 
Cyclic Voltammetry

Exp. Conditions:
Init E (mV) = 250
High E (mV) = 250
Low E (mV) = -560
Init P/N = N
V (mV/sec) = 100
Number of Segments = 2
Sample Interval (mV) = 1
Quiet Time (sec) = 2
Sensitivity (A/V) = 1E-5

2 Sets of Data
Total Number of Data Points = 1621
##
Potential (mV), Current (A)

Segment = 1
Negative
Number of Data Points = 810
#
249.0, +1.249e-005
248.0, +1.236e-005
247.0, +1.230e-005
246.0, +1.223e-005
245.0, +1.216e-005
244.0, +1.210e-005
243.0, +1.205e-005
242.0, +1.200e-005
241.0, +1.195e-005
240.0, +1.190e-005
239.0, +1.186e-005
238.0, +1.181e-005
237.0, +1.177e-005
236.0, +1.172e-005
235.0, +1.167e-005
234.0, +1.163e-005
233.0, +1.159e-005
232.0, +1.154e-005
231.0, +1.150e-005
230.0, +1.146e-005
229.0, +1.141e-005
228.0, +1.138e-005
227.0, +1.134e-005
226.0, +1.130e-005
225.0, +1.125e-005
224.0, +1.121e-005
223.0, +1.118e-005
222.0, +1.114e-005
221.0, +1.110e-005
220.0, +1.106e-005
219.0, +1.102e-005
218.0, +1.098e-005
217.0, +1.095e-005
216.0, +1.090e-005
215.0, +1.086e-005
214.0, +1.082e-005
213.0, +1.078e-005
212.0, +1.075e-005
211.0, +1.071e-005
210.0, +1.067e-005
209.0, +1.063e-005
208.0, +1.059e-005
207.0, +1.056e-005
206.0, +1.051e-005
205.0, +1.047e-005
204.0, +1.043e-005
203.0, +1.039e-005
202.0, +1.035e-005
201.0, +1.031e-005
200.0, +1.027e-005
199.0, +1.023e-005
198.0, +1.019e-005
197.0, +1.015e-005
196.0, +1.011e-005
195.0, +1.006e-005
194.0, +1.002e-005
193.0, +9.976e-006
192.0, +9.933e-006
191.0, +9.888e-006
190.0, +9.844e-006
189.0, +9.803e-006
188.0, +9.758e-006
187.0, +9.709e-006
186.0, +9.663e-006
185.0, +9.616e-006
184.0, +9.569e-006
183.0, +9.526e-006
182.0, +9.476e-006
181.0, +9.430e-006
180.0, +9.382e-006
179.0, +9.333e-006
178.0, +9.283e-006
177.0, +9.234e-006
176.0, +9.178e-006
175.0, +9.125e-006
174.0, +9.074e-006
173.0, +9.020e-006
172.0, +8.964e-006
171.0, +8.909e-006
170.0, +8.853e-006
169.0, +8.796e-006
168.0, +8.738e-006
167.0, +8.677e-006
166.0, +8.611e-006
165.0, +8.548e-006
164.0, +8.486e-006
163.0, +8.417e-006
162.0, +8.348e-006
161.0, +8.278e-006
160.0, +8.207e-006
159.0, +8.140e-006
158.0, +8.064e-006
157.0, +7.988e-006
156.0, +7.915e-006
155.0, +7.837e-006
154.0, +7.762e-006
153.0, +7.681e-006
152.0, +7.601e-006
151.0, +7.520e-006
150.0, +7.436e-006
149.0, +7.349e-006
148.0, +7.259e-006
147.0, +7.171e-006
146.0, +7.079e-006
145.0, +6.983e-006
144.0, +6.889e-006
143.0, +6.792e-006
142.0, +6.693e-006
141.0, +6.590e-006
140.0, +6.488e-006
139.0, +6.384e-006
138.0, +6.279e-006
137.0, +6.168e-006
136.0, +6.057e-006
135.0, +5.946e-006
134.0, +5.839e-006
133.0, +5.722e-006
132.0, +5.604e-006
131.0, +5.487e-006
130.0, +5.371e-006
129.0, +5.245e-006
128.0, +5.120e-006
127.0, +4.993e-006
126.0, +4.861e-006
125.0, +4.738e-006
124.0, +4.604e-006
123.0, +4.469e-006
122.0, +4.338e-006
121.0, +4.204e-006
120.0, +4.066e-006
119.0, +3.931e-006
118.0, +3.783e-006
117.0, +3.644e-006
116.0, +3.503e-006
115.0, +3.360e-006
114.0, +3.216e-006
113.0, +3.070e-006
112.0, +2.923e-006
111.0, +2.786e-006
110.0, +2.636e-006
109.0, +2.492e-006
108.0, +2.345e-006
107.0, +2.198e-006
106.0, +2.051e-006
105.0, +1.906e-006
104.0, +1.757e-006
103.0, +1.617e-006
102.0, +1.472e-006
101.0, +1.333e-006
100.0, +1.192e-006
99.0, +1.055e-006
98.0, +9.155e-007
97.0, +7.773e-007
96.0, +6.339e-007
95.0, +5.035e-007
94.0, +3.653e-007
93.0, +2.367e-007
92.0, +1.090e-007
91.0, -1.308e-008
90.0, -1.330e-007
89.0, -2.516e-007
88.0, -3.736e-007
87.0, -4.852e-007
86.0, -5.999e-007
85.0, -7.106e-007
84.0, -8.201e-007
83.0, -9.234e-007
82.0, -1.021e-006
81.0, -1.118e-006
80.0, -1.210e-006
79.0, -1.294e-006
78.0, -1.379e-006
77.0, -1.456e-006
76.0, -1.534e-006
75.0, -1.604e-006
74.0, -1.670e-006
73.0, -1.736e-006
72.0, -1.805e-006
71.0, -1.861e-006
70.0, -1.917e-006
69.0, -1.965e-006
68.0, -2.015e-006
67.0, -2.062e-006
66.0, -2.100e-006
65.0, -2.130e-006
64.0, -2.165e-006
63.0, -2.193e-006
62.0, -2.221e-006
61.0, -2.241e-006
60.0, -2.257e-006
59.0, -2.271e-006
58.0, -2.286e-006
57.0, -2.295e-006
56.0, -2.304e-006
55.0, -2.305e-006
54.0, -2.306e-006
53.0, -2.304e-006
52.0, -2.303e-006
51.0, -2.295e-006
50.0, -2.286e-006
49.0, -2.275e-006
48.0, -2.261e-006
47.0, -2.247e-006
46.0, -2.234e-006
45.0, -2.213e-006
44.0, -2.199e-006
43.0, -2.179e-006
42.0, -2.154e-006
41.0, -2.132e-006
40.0, -2.104e-006
39.0, -2.076e-006
38.0, -2.048e-006
37.0, -2.013e-006
36.0, -1.983e-006
35.0, -1.951e-006
34.0, -1.917e-006
33.0, -1.889e-006
32.0, -1.855e-006
31.0, -1.821e-006
30.0, -1.787e-006
29.0, -1.749e-006
28.0, -1.716e-006
27.0, -1.682e-006
26.0, -1.645e-006
25.0, -1.610e-006
24.0, -1.573e-006
23.0, -1.538e-006
22.0, -1.508e-006
21.0, -1.473e-006
20.0, -1.443e-006
19.0, -1.403e-006
18.0, -1.366e-006
17.0, -1.331e-006
16.0, -1.303e-006
15.0, -1.266e-006
14.0, -1.232e-006
13.0, -1.191e-006
12.0, -1.162e-006
11.0, -1.129e-006
10.0, -1.099e-006
9.0, -1.065e-006
8.0, -1.037e-006
7.0, -1.008e-006
6.0, -9.796e-007
5.0, -9.474e-007
4.0, -9.195e-007
3.0, -8.911e-007
2.0, -8.702e-007
1.0, -8.462e-007
0.0, -8.205e-007
-1.0, -7.978e-007
-2.0, -7.760e-007
-3.0, -7.499e-007
-4.0, -7.246e-007
-5.0, -6.967e-007
-6.0, -6.705e-007
-7.0, -6.513e-007
-8.0, -6.322e-007
-9.0, -6.156e-007
-10.0, -5.995e-007
-11.0, -5.785e-007
-12.0, -5.572e-007
-13.0, -5.367e-007
-14.0, -5.136e-007
-15.0, -4.926e-007
-16.0, -4.743e-007
-17.0, -4.599e-007
-18.0, -4.508e-007
-19.0, -4.373e-007
-20.0, -4.255e-007
-21.0, -4.159e-007
-22.0, -4.033e-007
-23.0, -3.906e-007
-24.0, -3.775e-007
-25.0, -3.649e-007
-26.0, -3.566e-007
-27.0, -3.453e-007
-28.0, -3.340e-007
-29.0, -3.257e-007
-30.0, -3.174e-007
-31.0, -3.104e-007
-32.0, -3.017e-007
-33.0, -2.899e-007
-34.0, -2.808e-007
-35.0, -2.738e-007
-36.0, -2.668e-007
-37.0, -2.598e-007
-38.0, -2.529e-007
-39.0, -2.485e-007
-40.0, -2.476e-007
-41.0, -2.450e-007
-42.0, -2.420e-007
-43.0, -2.372e-007
-44.0, -2.306e-007
-45.0, -2.237e-007
-46.0, -2.167e-007
-47.0, -2.097e-007
-48.0, -2.040e-007
-49.0, -1.984e-007
-50.0, -1.936e-007
-51.0, -1.883e-007
-52.0, -1.831e-007
-53.0, -1.761e-007
-54.0, -1.687e-007
-55.0, -1.626e-007
-56.0, -1.543e-007
-57.0, -1.452e-007
-58.0, -1.369e-007
-59.0, -1.282e-007
-60.0, -1.212e-007
-61.0, -1.147e-007
-62.0, -1.077e-007
-63.0, -1.038e-007
-64.0, -1.007e-007
-65.0, -9.766e-008
-66.0, -9.504e-008
-67.0, -8.938e-008
-68.0, -8.327e-008
-69.0, -7.760e-008
-70.0, -7.063e-008
-71.0, -6.801e-008
-72.0, -6.322e-008
-73.0, -5.886e-008
-74.0, -5.755e-008
-75.0, -5.668e-008
-76.0, -5.537e-008
-77.0, -5.537e-008
-78.0, -5.188e-008
-79.0, -5.188e-008
-80.0, -5.188e-008
-81.0, -5.188e-008
-82.0, -5.188e-008
-83.0, -5.188e-008
-84.0, -5.188e-008
-85.0, -5.188e-008
-86.0, -5.188e-008
-87.0, -5.232e-008
-88.0, -5.232e-008
-89.0, -5.232e-008
-90.0, -5.232e-008
-91.0, -5.232e-008
-92.0, -5.232e-008
-93.0, -5.232e-008
-94.0, -5.188e-008
-95.0, -5.232e-008
-96.0, -5.232e-008
-97.0, -5.319e-008
-98.0, -5.493e-008
-99.0, -5.537e-008
-100.0, -5.973e-008
-101.0, -6.540e-008
-102.0, -7.063e-008
-103.0, -7.760e-008
-104.0, -8.371e-008
-105.0, -8.894e-008
-106.0, -9.591e-008
-107.0, -9.984e-008
-108.0, -1.068e-007
-109.0, -1.142e-007
-110.0, -1.212e-007
-111.0, -1.317e-007
-112.0, -1.421e-007
-113.0, -1.539e-007
-114.0, -1.661e-007
-115.0, -1.744e-007
-116.0, -1.822e-007
-117.0, -1.910e-007
-118.0, -1.997e-007
-119.0, -2.101e-007
-120.0, -2.189e-007
-121.0, -2.263e-007
-122.0, -2.332e-007
-123.0, -2.407e-007
-124.0, -2.520e-007
-125.0, -2.607e-007
-126.0, -2.703e-007
-127.0, -2.843e-007
-128.0, -2.982e-007
-129.0, -3.126e-007
-130.0, -3.309e-007
-131.0, -3.457e-007
-132.0, -3.658e-007
-133.0, -3.841e-007
-134.0, -3.980e-007
-135.0, -4.163e-007
-136.0, -4.355e-007
-137.0, -4.517e-007
-138.0, -4.717e-007
-139.0, -4.900e-007
-140.0, -5.110e-007
-141.0, -5.319e-007
-142.0, -5.546e-007
-143.0, -5.768e-007
-144.0, -5.981e-007
-145.0, -6.186e-007
-146.0, -6.387e-007
-147.0, -6.587e-007
-148.0, -6.801e-007
-149.0, -6.997e-007
-150.0, -7.276e-007
-151.0, -7.564e-007
-152.0, -7.847e-007
-153.0, -8.109e-007
-154.0, -8.414e-007
-155.0, -8.754e-007
-156.0, -9.107e-007
-157.0, -9.386e-007
-158.0, -9.692e-007
-159.0, -1.001e-006
-160.0, -1.035e-006
-161.0, -1.067e-006
-162.0, -1.101e-006
-163.0, -1.131e-006
-164.0, -1.166e-006
-165.0, -1.202e-006
-166.0, -1.241e-006
-167.0, -1.283e-006
-168.0, -1.319e-006
-169.0, -1.353e-006
-170.0, -1.395e-006
-171.0, -1.435e-006
-172.0, -1.478e-006
-173.0, -1.514e-006
-174.0, -1.549e-006
-175.0, -1.597e-006
-176.0, -1.642e-006
-177.0, -1.684e-006
-178.0, -1.726e-006
-179.0, -1.768e-006
-180.0, -1.817e-006
-181.0, -1.865e-006
-182.0, -1.908e-006
-183.0, -1.960e-006
-184.0, -2.009e-006
-185.0, -2.059e-006
-186.0, -2.108e-006
-187.0, -2.158e-006
-188.0, -2.210e-006
-189.0, -2.259e-006
-190.0, -2.302e-006
-191.0, -2.358e-006
-192.0, -2.413e-006
-193.0, -2.464e-006
-194.0, -2.518e-006
-195.0, -2.570e-006
-196.0, -2.626e-006
-197.0, -2.681e-006
-198.0, -2.736e-006
-199.0, -2.792e-006
-200.0, -2.848e-006
-201.0, -2.902e-006
-202.0, -2.953e-006
-203.0, -3.009e-006
-204.0, -3.065e-006
-205.0, -3.121e-006
-206.0, -3.176e-006
-207.0, -3.236e-006
-208.0, -3.295e-006
-209.0, -3.357e-006
-210.0, -3.413e-006
-211.0, -3.470e-006
-212.0, -3.527e-006
-213.0, -3.584e-006
-214.0, -3.640e-006
-215.0, -3.697e-006
-216.0, -3.756e-006
-217.0, -3.814e-006
-218.0, -3.875e-006
-219.0, -3.931e-006
-220.0, -3.986e-006
-221.0, -4.042e-006
-222.0, -4.103e-006
-223.0, -4.160e-006
-224.0, -4.221e-006
-225.0, -4.282e-006
-226.0, -4.342e-006
-227.0, -4.398e-006
-228.0, -4.459e-006
-229.0, -4.516e-006
-230.0, -4.572e-006
-231.0, -4.629e-006
-232.0, -4.685e-006
-233.0, -4.741e-006
-234.0, -4.800e-006
-235.0, -4.856e-006
-236.0, -4.912e-006
-237.0, -4.968e-006
-238.0, -5.024e-006
-239.0, -5.081e-006
-240.0, -5.139e-006
-241.0, -5.192e-006
-242.0, -5.248e-006
-243.0, -5.304e-006
-244.0, -5.359e-006
-245.0, -5.415e-006
-246.0, -5.469e-006
-247.0, -5.525e-006
-248.0, -5.580e-006
-249.0, -5.632e-006
-250.0, -5.688e-006
-251.0, -5.744e-006
-252.0, -5.800e-006
-253.0, -5.854e-006
-254.0, -5.905e-006
-255.0, -5.960e-006
-256.0, -6.013e-006
-257.0, -6.066e-006
-258.0, -6.121e-006
-259.0, -6.172e-006
-260.0, -6.223e-006
-261.0, -6.277e-006
-262.0, -6.332e-006
-263.0, -6.389e-006
-264.0, -6.440e-006
-265.0, -6.490e-006
-266.0, -6.545e-006
-267.0, -6.594e-006
-268.0, -6.650e-006
-269.0, -6.702e-006
-270.0, -6.750e-006
-271.0, -6.803e-006
-272.0, -6.852e-006
-273.0, -6.907e-006
-274.0, -6.961e-006
-275.0, -7.003e-006
-276.0, -7.056e-006
-277.0, -7.111e-006
-278.0, -7.159e-006
-279.0, -7.211e-006
-280.0, -7.259e-006
-281.0, -7.307e-006
-282.0, -7.356e-006
-283.0, -7.397e-006
-284.0, -7.447e-006
-285.0, -7.493e-006
-286.0, -7.537e-006
-287.0, -7.581e-006
-288.0, -7.623e-006
-289.0, -7.670e-006
-290.0, -7.716e-006
-291.0, -7.752e-006
-292.0, -7.793e-006
-293.0, -7.832e-006
-294.0, -7.874e-006
-295.0, -7.916e-006
-296.0, -7.952e-006
-297.0, -7.983e-006
-298.0, -8.017e-006
-299.0, -8.049e-006
-300.0, -8.080e-006
-301.0, -8.107e-006
-302.0, -8.138e-006
-303.0, -8.166e-006
-304.0, -8.197e-006
-305.0, -8.224e-006
-306.0, -8.250e-006
-307.0, -8.276e-006
-308.0, -8.305e-006
-309.0, -8.326e-006
-310.0, -8.347e-006
-311.0, -8.371e-006
-312.0, -8.393e-006
-313.0, -8.412e-006
-314.0, -8.427e-006
-315.0, -8.435e-006
-316.0, -8.446e-006
-317.0, -8.457e-006
-318.0, -8.464e-006
-319.0, -8.471e-006
-320.0, -8.478e-006
-321.0, -8.485e-006
-322.0, -8.492e-006
-323.0, -8.495e-006
-324.0, -8.497e-006
-325.0, -8.498e-006
-326.0, -8.498e-006
-327.0, -8.499e-006
-328.0, -8.498e-006
-329.0, -8.495e-006
-330.0, -8.493e-006
-331.0, -8.487e-006
-332.0, -8.480e-006
-333.0, -8.473e-006
-334.0, -8.466e-006
-335.0, -8.459e-006
-336.0, -8.455e-006
-337.0, -8.444e-006
-338.0, -8.437e-006
-339.0, -8.429e-006
-340.0, -8.422e-006
-341.0, -8.408e-006
-342.0, -8.391e-006
-343.0, -8.371e-006
-344.0, -8.355e-006
-345.0, -8.334e-006
-346.0, -8.314e-006
-347.0, -8.292e-006
-348.0, -8.275e-006
-349.0, -8.255e-006
-350.0, -8.234e-006
-351.0, -8.214e-006
-352.0, -8.193e-006
-353.0, -8.170e-006
-354.0, -8.143e-006
-355.0, -8.119e-006
-356.0, -8.098e-006
-357.0, -8.077e-006
-358.0, -8.056e-006
-359.0, -8.035e-006
-360.0, -8.009e-006
-361.0, -7.986e-006
-362.0, -7.958e-006
-363.0, -7.931e-006
-364.0, -7.908e-006
-365.0, -7.880e-006
-366.0, -7.852e-006
-367.0, -7.831e-006
-368.0, -7.805e-006
-369.0, -7.777e-006
-370.0, -7.750e-006
-371.0, -7.720e-006
-372.0, -7.693e-006
-373.0, -7.670e-006
-374.0, -7.642e-006
-375.0, -7.615e-006
-376.0, -7.588e-006
-377.0, -7.561e-006
-378.0, -7.537e-006
-379.0, -7.509e-006
-380.0, -7.481e-006
-381.0, -7.451e-006
-382.0, -7.423e-006
-383.0, -7.398e-006
-384.0, -7.370e-006
-385.0, -7.343e-006
-386.0, -7.315e-006
-387.0, -7.288e-006
-388.0, -7.263e-006
-389.0, -7.235e-006
-390.0, -7.209e-006
-391.0, -7.181e-006
-392.0, -7.153e-006
-393.0, -7.125e-006
-394.0, -7.092e-006
-395.0, -7.063e-006
-396.0, -7.040e-006
-397.0, -7.013e-006
-398.0, -6.986e-006
-399.0, -6.958e-006
-400.0, -6.937e-006
-401.0, -6.914e-006
-402.0, -6.893e-006
-403.0, -6.865e-006
-404.0, -6.838e-006
-405.0, -6.814e-006
-406.0, -6.786e-006
-407.0, -6.759e-006
-408.0, -6.738e-006
-409.0, -6.710e-006
-410.0, -6.686e-006
-411.0, -6.664e-006
-412.0, -6.641e-006
-413.0, -6.619e-006
-414.0, -6.593e-006
-415.0, -6.565e-006
-416.0, -6.543e-006
-417.0, -6.521e-006
-418.0, -6.500e-006
-419.0, -6.476e-006
-420.0, -6.454e-006
-421.0, -6.432e-006
-422.0, -6.410e-006
-423.0, -6.383e-006
-424.0, -6.362e-006
-425.0, -6.338e-006
-426.0, -6.317e-006
-427.0, -6.294e-006
-428.0, -6.274e-006
-429.0, -6.249e-006
-430.0, -6.227e-006
-431.0, -6.206e-006
-432.0, -6.182e-006
-433.0, -6.161e-006
-434.0, -6.142e-006
-435.0, -6.120e-006
-436.0, -6.105e-006
-437.0, -6.090e-006
-438.0, -6.071e-006
-439.0, -6.055e-006
-440.0, -6.035e-006
-441.0, -6.009e-006
-442.0, -5.988e-006
-443.0, -5.967e-006
-444.0, -5.947e-006
-445.0, -5.924e-006
-446.0, -5.906e-006
-447.0, -5.892e-006
-448.0, -5.875e-006
-449.0, -5.854e-006
-450.0, -5.833e-006
-451.0, -5.809e-006
-452.0, -5.788e-006
-453.0, -5.767e-006
-454.0, -5.746e-006
-455.0, -5.732e-006
-456.0, -5.718e-006
-457.0, -5.704e-006
-458.0, -5.695e-006
-459.0, -5.680e-006
-460.0, -5.664e-006
-461.0, -5.643e-006
-462.0, -5.623e-006
-463.0, -5.608e-006
-464.0, -5.587e-006
-465.0, -5.566e-006
-466.0, -5.552e-006
-467.0, -5.538e-006
-468.0, -5.524e-006
-469.0, -5.509e-006
-470.0, -5.490e-006
-471.0, -5.477e-006
-472.0, -5.462e-006
-473.0, -5.441e-006
-474.0, -5.422e-006
-475.0, -5.405e-006
-476.0, -5.387e-006
-477.0, -5.372e-006
-478.0, -5.358e-006
-479.0, -5.345e-006
-480.0, -5.336e-006
-481.0, -5.322e-006
-482.0, -5.312e-006
-483.0, -5.303e-006
-484.0, -5.296e-006
-485.0, -5.282e-006
-486.0, -5.266e-006
-487.0, -5.251e-006
-488.0, -5.238e-006
-489.0, -5.222e-006
-490.0, -5.204e-006
-491.0, -5.184e-006
-492.0, -5.170e-006
-493.0, -5.157e-006
-494.0, -5.145e-006
-495.0, -5.137e-006
-496.0, -5.125e-006
-497.0, -5.115e-006
-498.0, -5.106e-006
-499.0, -5.092e-006
-500.0, -5.078e-006
-501.0, -5.064e-006
-502.0, -5.048e-006
-503.0, -5.038e-006
-504.0, -5.025e-006
-505.0, -5.012e-006
-506.0, -5.003e-006
-507.0, -4.989e-006
-508.0, -4.976e-006
-509.0, -4.964e-006
-510.0, -4.953e-006
-511.0, -4.946e-006
-512.0, -4.939e-006
-513.0, -4.927e-006
-514.0, -4.920e-006
-515.0, -4.913e-006
-516.0, -4.905e-006
-517.0, -4.896e-006
-518.0, -4.884e-006
-519.0, -4.873e-006
-520.0, -4.864e-006
-521.0, -4.851e-006
-522.0, -4.837e-006
-523.0, -4.822e-006
-524.0, -4.810e-006
-525.0, -4.796e-006
-526.0, -4.782e-006
-527.0, -4.771e-006
-528.0, -4.764e-006
-529.0, -4.757e-006
-530.0, -4.751e-006
-531.0, -4.742e-006
-532.0, -4.739e-006
-533.0, -4.732e-006
-534.0, -4.725e-006
-535.0, -4.718e-006
-536.0, -4.711e-006
-537.0, -4.704e-006
-538.0, -4.699e-006
-539.0, -4.690e-006
-540.0, -4.684e-006
-541.0, -4.677e-006
-542.0, -4.668e-006
-543.0, -4.660e-006
-544.0, -4.646e-006
-545.0, -4.632e-006
-546.0, -4.621e-006
-547.0, -4.609e-006
-548.0, -4.600e-006
-549.0, -4.588e-006
-550.0, -4.575e-006
-551.0, -4.568e-006
-552.0, -4.562e-006
-553.0, -4.555e-006
-554.0, -4.550e-006
-555.0, -4.545e-006
-556.0, -4.542e-006
-557.0, -4.541e-006
-558.0, -4.514e-006
-559.0, -4.501e-006
-560.0, -4.487e-006
*
Segment = 2
Positive
Number of Data Points = 810
#
-559.0, -4.356e-006
-558.0, -4.194e-006
-557.0, -4.131e-006
-556.0, -4.068e-006
-555.0, -3.995e-006
-554.0, -3.946e-006
-553.0, -3.899e-006
-552.0, -3.861e-006
-551.0, -3.821e-006
-550.0, -3.785e-006
-549.0, -3.757e-006
-548.0, -3.720e-006
-547.0, -3.686e-006
-546.0, -3.657e-006
-545.0, -3.625e-006
-544.0, -3.597e-006
-543.0, -3.562e-006
-542.0, -3.533e-006
-541.0, -3.507e-006
-540.0, -3.478e-006
-539.0, -3.450e-006
-538.0, -3.425e-006
-537.0, -3.397e-006
-536.0, -3.376e-006
-535.0, -3.351e-006
-534.0, -3.327e-006
-533.0, -3.306e-006
-532.0, -3.279e-006
-531.0, -3.252e-006
-530.0, -3.231e-006
-529.0, -3.202e-006
-528.0, -3.176e-006
-527.0, -3.151e-006
-526.0, -3.130e-006
-525.0, -3.109e-006
-524.0, -3.081e-006
-523.0, -3.054e-006
-522.0, -3.035e-006
-521.0, -3.018e-006
-520.0, -3.002e-006
-519.0, -2.981e-006
-518.0, -2.967e-006
-517.0, -2.955e-006
-516.0, -2.933e-006
-515.0, -2.912e-006
-514.0, -2.891e-006
-513.0, -2.865e-006
-512.0, -2.844e-006
-511.0, -2.822e-006
-510.0, -2.802e-006
-509.0, -2.788e-006
-508.0, -2.768e-006
-507.0, -2.749e-006
-506.0, -2.734e-006
-505.0, -2.713e-006
-504.0, -2.693e-006
-503.0, -2.671e-006
-502.0, -2.651e-006
-501.0, -2.636e-006
-500.0, -2.615e-006
-499.0, -2.598e-006
-498.0, -2.584e-006
-497.0, -2.569e-006
-496.0, -2.559e-006
-495.0, -2.543e-006
-494.0, -2.526e-006
-493.0, -2.511e-006
-492.0, -2.488e-006
-491.0, -2.467e-006
-490.0, -2.447e-006
-489.0, -2.427e-006
-488.0, -2.414e-006
-487.0, -2.396e-006
-486.0, -2.381e-006
-485.0, -2.368e-006
-484.0, -2.351e-006
-483.0, -2.337e-006
-482.0, -2.319e-006
-481.0, -2.299e-006
-480.0, -2.284e-006
-479.0, -2.264e-006
-478.0, -2.249e-006
-477.0, -2.237e-006
-476.0, -2.219e-006
-475.0, -2.206e-006
-474.0, -2.194e-006
-473.0, -2.181e-006
-472.0, -2.174e-006
-471.0, -2.162e-006
-470.0, -2.148e-006
-469.0, -2.134e-006
-468.0, -2.112e-006
-467.0, -2.096e-006
-466.0, -2.079e-006
-465.0, -2.058e-006
-464.0, -2.042e-006
-463.0, -2.027e-006
-462.0, -2.018e-006
-461.0, -2.007e-006
-460.0, -1.988e-006
-459.0, -1.974e-006
-458.0, -1.962e-006
-457.0, -1.948e-006
-456.0, -1.934e-006
-455.0, -1.915e-006
-454.0, -1.900e-006
-453.0, -1.892e-006
-452.0, -1.874e-006
-451.0, -1.859e-006
-450.0, -1.845e-006
-449.0, -1.831e-006
-448.0, -1.823e-006
-447.0, -1.810e-006
-446.0, -1.796e-006
-445.0, -1.789e-006
-444.0, -1.775e-006
-443.0, -1.763e-006
-442.0, -1.749e-006
-441.0, -1.733e-006
-440.0, -1.720e-006
-439.0, -1.705e-006
-438.0, -1.690e-006
-437.0, -1.678e-006
-436.0, -1.662e-006
-435.0, -1.648e-006
-434.0, -1.637e-006
-433.0, -1.627e-006
-432.0, -1.618e-006
-431.0, -1.604e-006
-430.0, -1.594e-006
-429.0, -1.580e-006
-428.0, -1.564e-006
-427.0, -1.550e-006
-426.0, -1.535e-006
-425.0, -1.518e-006
-424.0, -1.505e-006
-423.0, -1.489e-006
-422.0, -1.477e-006
-421.0, -1.466e-006
-420.0, -1.452e-006
-419.0, -1.439e-006
-418.0, -1.432e-006
-417.0, -1.420e-006
-416.0, -1.413e-006
-415.0, -1.404e-006
-414.0, -1.397e-006
-413.0, -1.389e-006
-412.0, -1.369e-006
-411.0, -1.353e-006
-410.0, -1.340e-006
-409.0, -1.322e-006
-408.0, -1.308e-006
-407.0, -1.288e-006
-406.0, -1.270e-006
-405.0, -1.262e-006
-404.0, -1.249e-006
-403.0, -1.238e-006
-402.0, -1.230e-006
-401.0, -1.217e-006
-400.0, -1.210e-006
-399.0, -1.201e-006
-398.0, -1.189e-006
-397.0, -1.177e-006
-396.0, -1.156e-006
-395.0, -1.140e-006
-394.0, -1.127e-006
-393.0, -1.111e-006
-392.0, -1.097e-006
-391.0, -1.083e-006
-390.0, -1.069e-006
-389.0, -1.062e-006
-388.0, -1.048e-006
-387.0, -1.039e-006
-386.0, -1.031e-006
-385.0, -1.018e-006
-384.0, -1.010e-006
-383.0, -1.002e-006
-382.0, -9.940e-007
-381.0, -9.844e-007
-380.0, -9.639e-007
-379.0, -9.460e-007
-378.0, -9.321e-007
-377.0, -9.173e-007
-376.0, -9.029e-007
-375.0, -8.828e-007
-374.0, -8.680e-007
-373.0, -8.610e-007
-372.0, -8.462e-007
-371.0, -8.375e-007
-370.0, -8.244e-007
-369.0, -8.057e-007
-368.0, -7.921e-007
-367.0, -7.782e-007
-366.0, -7.642e-007
-365.0, -7.525e-007
-364.0, -7.329e-007
-363.0, -7.185e-007
-362.0, -7.076e-007
-361.0, -6.936e-007
-360.0, -6.797e-007
-359.0, -6.657e-007
-358.0, -6.548e-007
-357.0, -6.448e-007
-356.0, -6.313e-007
-355.0, -6.195e-007
-354.0, -6.117e-007
-353.0, -5.995e-007
-352.0, -5.855e-007
-351.0, -5.654e-007
-350.0, -5.476e-007
-349.0, -5.297e-007
-348.0, -5.092e-007
-347.0, -4.887e-007
-346.0, -4.730e-007
-345.0, -4.543e-007
-344.0, -4.421e-007
-343.0, -4.233e-007
-342.0, -4.063e-007
-341.0, -3.919e-007
-340.0, -3.710e-007
-339.0, -3.496e-007
-338.0, -3.305e-007
-337.0, -3.082e-007
-336.0, -2.925e-007
-335.0, -2.773e-007
-334.0, -2.603e-007
-333.0, -2.463e-007
-332.0, -2.258e-007
-331.0, -2.080e-007
-330.0, -1.901e-007
-329.0, -1.683e-007
-328.0, -1.447e-007
-327.0, -1.203e-007
-326.0, -9.940e-008
-325.0, -7.935e-008
-324.0, -5.842e-008
-323.0, -4.098e-008
-322.0, -2.006e-008
-321.0, +3.923e-009
-320.0, +2.572e-008
-319.0, +5.362e-008
-318.0, +7.586e-008
-317.0, +1.029e-007
-316.0, +1.317e-007
-315.0, +1.548e-007
-314.0, +1.801e-007
-313.0, +2.075e-007
-312.0, +2.337e-007
-311.0, +2.620e-007
-310.0, +2.873e-007
-309.0, +3.143e-007
-308.0, +3.527e-007
-307.0, +3.832e-007
-306.0, +4.124e-007
-305.0, +4.421e-007
-304.0, +4.704e-007
-303.0, +5.022e-007
-302.0, +5.358e-007
-301.0, +5.641e-007
-300.0, +5.986e-007
-299.0, +6.321e-007
-298.0, +6.666e-007
-297.0, +7.041e-007
-296.0, +7.407e-007
-295.0, +7.821e-007
-294.0, +8.170e-007
-293.0, +8.523e-007
-292.0, +8.929e-007
-291.0, +9.347e-007
-290.0, +9.748e-007
-289.0, +1.014e-006
-288.0, +1.050e-006
-287.0, +1.093e-006
-286.0, +1.135e-006
-285.0, +1.178e-006
-284.0, +1.219e-006
-283.0, +1.260e-006
-282.0, +1.306e-006
-281.0, +1.355e-006
-280.0, +1.396e-006
-279.0, +1.438e-006
-278.0, +1.483e-006
-277.0, +1.532e-006
-276.0, +1.587e-006
-275.0, +1.632e-006
-274.0, +1.681e-006
-273.0, +1.736e-006
-272.0, +1.787e-006
-271.0, +1.840e-006
-270.0, +1.889e-006
-269.0, +1.938e-006
-268.0, +1.995e-006
-267.0, +2.051e-006
-266.0, +2.106e-006
-265.0, +2.169e-006
-264.0, +2.225e-006
-263.0, +2.285e-006
-262.0, +2.342e-006
-261.0, +2.399e-006
-260.0, +2.461e-006
-259.0, +2.518e-006
-258.0, +2.577e-006
-257.0, +2.639e-006
-256.0, +2.697e-006
-255.0, +2.762e-006
-254.0, +2.830e-006
-253.0, +2.887e-006
-252.0, +2.957e-006
-251.0, +3.022e-006
-250.0, +3.086e-006
-249.0, +3.152e-006
-248.0, +3.220e-006
-247.0, +3.289e-006
-246.0, +3.359e-006
-245.0, +3.428e-006
-244.0, +3.497e-006
-243.0, +3.572e-006
-242.0, +3.646e-006
-241.0, +3.721e-006
-240.0, +3.792e-006
-239.0, +3.868e-006
-238.0, +3.938e-006
-237.0, +4.015e-006
-236.0, +4.091e-006
-235.0, +4.169e-006
-234.0, +4.239e-006
-233.0, +4.316e-006
-232.0, +4.393e-006
-231.0, +4.472e-006
-230.0, +4.548e-006
-229.0, +4.620e-006
-228.0, +4.701e-006
-227.0, +4.785e-006
-226.0, +4.861e-006
-225.0, +4.938e-006
-224.0, +5.014e-006
-223.0, +5.094e-006
-222.0, +5.176e-006
-221.0, +5.255e-006
-220.0, +5.338e-006
-219.0, +5.419e-006
-218.0, +5.494e-006
-217.0, +5.577e-006
-216.0, +5.652e-006
-215.0, +5.733e-006
-214.0, +5.805e-006
-213.0, +5.880e-006
-212.0, +5.959e-006
-211.0, +6.037e-006
-210.0, +6.114e-006
-209.0, +6.193e-006
-208.0, +6.263e-006
-207.0, +6.344e-006
-206.0, +6.416e-006
-205.0, +6.494e-006
-204.0, +6.577e-006
-203.0, +6.652e-006
-202.0, +6.727e-006
-201.0, +6.806e-006
-200.0, +6.877e-006
-199.0, +6.954e-006
-198.0, +7.023e-006
-197.0, +7.093e-006
-196.0, +7.164e-006
-195.0, +7.234e-006
-194.0, +7.303e-006
-193.0, +7.372e-006
-192.0, +7.435e-006
-191.0, +7.504e-006
-190.0, +7.567e-006
-189.0, +7.630e-006
-188.0, +7.696e-006
-187.0, +7.760e-006
-186.0, +7.817e-006
-185.0, +7.876e-006
-184.0, +7.932e-006
-183.0, +7.989e-006
-182.0, +8.044e-006
-181.0, +8.094e-006
-180.0, +8.150e-006
-179.0, +8.204e-006
-178.0, +8.257e-006
-177.0, +8.307e-006
-176.0, +8.355e-006
-175.0, +8.405e-006
-174.0, +8.447e-006
-173.0, +8.489e-006
-172.0, +8.538e-006
-171.0, +8.585e-006
-170.0, +8.625e-006
-169.0, +8.667e-006
-168.0, +8.701e-006
-167.0, +8.745e-006
-166.0, +8.780e-006
-165.0, +8.815e-006
-164.0, +8.845e-006
-163.0, +8.878e-006
-162.0, +8.906e-006
-161.0, +8.941e-006
-160.0, +8.965e-006
-159.0, +8.994e-006
-158.0, +9.015e-006
-157.0, +9.043e-006
-156.0, +9.065e-006
-155.0, +9.088e-006
-154.0, +9.103e-006
-153.0, +9.124e-006
-152.0, +9.138e-006
-151.0, +9.154e-006
-150.0, +9.164e-006
-149.0, +9.179e-006
-148.0, +9.198e-006
-147.0, +9.217e-006
-146.0, +9.228e-006
-145.0, +9.242e-006
-144.0, +9.252e-006
-143.0, +9.265e-006
-142.0, +9.271e-006
-141.0, +9.276e-006
-140.0, +9.283e-006
-139.0, +9.293e-006
-138.0, +9.293e-006
-137.0, +9.300e-006
-136.0, +9.299e-006
-135.0, +9.305e-006
-134.0, +9.302e-006
-133.0, +9.300e-006
-132.0, +9.299e-006
-131.0, +9.300e-006
-130.0, +9.294e-006
-129.0, +9.294e-006
-128.0, +9.284e-006
-127.0, +9.283e-006
-126.0, +9.273e-006
-125.0, +9.262e-006
-124.0, +9.259e-006
-123.0, +9.253e-006
-122.0, +9.239e-006
-121.0, +9.232e-006
-120.0, +9.218e-006
-119.0, +9.209e-006
-118.0, +9.195e-006
-117.0, +9.178e-006
-116.0, +9.167e-006
-115.0, +9.159e-006
-114.0, +9.150e-006
-113.0, +9.144e-006
-112.0, +9.130e-006
-111.0, +9.124e-006
-110.0, +9.112e-006
-109.0, +9.100e-006
-108.0, +9.091e-006
-107.0, +9.078e-006
-106.0, +9.060e-006
-105.0, +9.048e-006
-104.0, +9.027e-006
-103.0, +9.011e-006
-102.0, +8.990e-006
-101.0, +8.972e-006
-100.0, +8.957e-006
-99.0, +8.947e-006
-98.0, +8.931e-006
-97.0, +8.922e-006
-96.0, +8.902e-006
-95.0, +8.888e-006
-94.0, +8.867e-006
-93.0, +8.847e-006
-92.0, +8.826e-006
-91.0, +8.807e-006
-90.0, +8.786e-006
-89.0, +8.775e-006
-88.0, +8.756e-006
-87.0, +8.749e-006
-86.0, +8.734e-006
-85.0, +8.721e-006
-84.0, +8.708e-006
-83.0, +8.694e-006
-82.0, +8.679e-006
-81.0, +8.667e-006
-80.0, +8.641e-006
-79.0, +8.622e-006
-78.0, +8.601e-006
-77.0, +8.583e-006
-76.0, +8.568e-006
-75.0, +8.550e-006
-74.0, +8.531e-006
-73.0, +8.521e-006
-72.0, +8.501e-006
-71.0, +8.486e-006
-70.0, +8.465e-006
-69.0, +8.445e-006
-68.0, +8.429e-006
-67.0, +8.412e-006
-66.0, +8.392e-006
-65.0, +8.383e-006
-64.0, +8.365e-006
-63.0, +8.358e-006
-62.0, +8.345e-006
-61.0, +8.332e-006
-60.0, +8.322e-006
-59.0, +8.309e-006
-58.0, +8.294e-006
-57.0, +8.285e-006
-56.0, +8.264e-006
-55.0, +8.251e-006
-54.0, +8.231e-006
-53.0, +8.217e-006
-52.0, +8.207e-006
-51.0, +8.194e-006
-50.0, +8.180e-006
-49.0, +8.173e-006
-48.0, +8.161e-006
-47.0, +8.159e-006
-46.0, +8.146e-006
-45.0, +8.135e-006
-44.0, +8.129e-006
-43.0, +8.122e-006
-42.0, +8.110e-006
-41.0, +8.105e-006
-40.0, +8.086e-006
-39.0, +8.079e-006
-38.0, +8.064e-006
-37.0, +8.050e-006
-36.0, +8.038e-006
-35.0, +8.030e-006
-34.0, +8.018e-006
-33.0, +8.017e-006
-32.0, +8.007e-006
-31.0, +8.007e-006
-30.0, +8.003e-006
-29.0, +8.001e-006
-28.0, +8.000e-006
-27.0, +8.000e-006
-26.0, +7.996e-006
-25.0, +7.997e-006
-24.0, +7.991e-006
-23.0, +7.994e-006
-22.0, +7.989e-006
-21.0, +7.988e-006
-20.0, +7.988e-006
-19.0, +7.993e-006
-18.0, +7.990e-006
-17.0, +7.996e-006
-16.0, +7.993e-006
-15.0, +7.998e-006
-14.0, +7.998e-006
-13.0, +7.999e-006
-12.0, +8.000e-006
-11.0, +8.003e-006
-10.0, +8.004e-006
-9.0, +8.016e-006
-8.0, +8.019e-006
-7.0, +8.033e-006
-6.0, +8.043e-006
-5.0, +8.056e-006
-4.0, +8.074e-006
-3.0, +8.092e-006
-2.0, +8.110e-006
-1.0, +8.135e-006
0.0, +8.143e-006
1.0, +8.162e-006
2.0, +8.176e-006
3.0, +8.191e-006
4.0, +8.209e-006
5.0, +8.224e-006
6.0, +8.237e-006
7.0, +8.261e-006
8.0, +8.275e-006
9.0, +8.296e-006
10.0, +8.311e-006
11.0, +8.330e-006
12.0, +8.347e-006
13.0, +8.371e-006
14.0, +8.389e-006
15.0, +8.421e-006
16.0, +8.443e-006
17.0, +8.474e-006
18.0, +8.497e-006
19.0, +8.530e-006
20.0, +8.562e-006
21.0, +8.599e-006
22.0, +8.628e-006
23.0, +8.664e-006
24.0, +8.695e-006
25.0, +8.738e-006
26.0, +8.773e-006
27.0, +8.809e-006
28.0, +8.846e-006
29.0, +8.889e-006
30.0, +8.932e-006
31.0, +8.982e-006
32.0, +9.021e-006
33.0, +9.072e-006
34.0, +9.120e-006
35.0, +9.171e-006
36.0, +9.226e-006
37.0, +9.284e-006
38.0, +9.340e-006
39.0, +9.402e-006
40.0, +9.457e-006
41.0, +9.520e-006
42.0, +9.581e-006
43.0, +9.648e-006
44.0, +9.716e-006
45.0, +9.792e-006
46.0, +9.868e-006
47.0, +9.951e-006
48.0, +1.003e-005
49.0, +1.011e-005
50.0, +1.019e-005
51.0, +1.028e-005
52.0, +1.036e-005
53.0, +1.045e-005
54.0, +1.054e-005
55.0, +1.064e-005
56.0, +1.073e-005
57.0, +1.083e-005
58.0, +1.093e-005
59.0, +1.103e-005
60.0, +1.114e-005
61.0, +1.124e-005
62.0, +1.135e-005
63.0, +1.147e-005
64.0, +1.157e-005
65.0, +1.169e-005
66.0, +1.180e-005
67.0, +1.191e-005
68.0, +1.203e-005
69.0, +1.215e-005
70.0, +1.227e-005
71.0, +1.240e-005
72.0, +1.252e-005
73.0, +1.265e-005
74.0, +1.276e-005
75.0, +1.289e-005
76.0, +1.301e-005
77.0, +1.314e-005
78.0, +1.326e-005
79.0, +1.339e-005
80.0, +1.351e-005
81.0, +1.364e-005
82.0, +1.376e-005
83.0, +1.388e-005
84.0, +1.401e-005
85.0, +1.414e-005
86.0, +1.425e-005
87.0, +1.438e-005
88.0, +1.449e-005
89.0, +1.462e-005
90.0, +1.473e-005
91.0, +1.484e-005
92.0, +1.495e-005
93.0, +1.507e-005
94.0, +1.517e-005
95.0, +1.528e-005
96.0, +1.538e-005
97.0, +1.549e-005
98.0, +1.558e-005
99.0, +1.567e-005
100.0, +1.577e-005
101.0, +1.587e-005
102.0, +1.594e-005
103.0, +1.603e-005
104.0, +1.611e-005
105.0, +1.620e-005
106.0, +1.627e-005
107.0, +1.634e-005
108.0, +1.640e-005
109.0, +1.647e-005
110.0, +1.652e-005
111.0, +1.659e-005
112.0, +1.663e-005
113.0, +1.668e-005
114.0, +1.672e-005
115.0, +1.676e-005
116.0, +1.680e-005
117.0, +1.684e-005
118.0, +1.686e-005
119.0, +1.689e-005
120.0, +1.691e-005
121.0, +1.693e-005
122.0, +1.694e-005
123.0, +1.695e-005
124.0, +1.696e-005
125.0, +1.697e-005
126.0, +1.696e-005
127.0, +1.697e-005
128.0, +1.696e-005
129.0, +1.696e-005
130.0, +1.695e-005
131.0, +1.694e-005
132.0, +1.692e-005
133.0, +1.691e-005
134.0, +1.689e-005
135.0, +1.687e-005
136.0, +1.684e-005
137.0, +1.682e-005
138.0, +1.678e-005
139.0, +1.675e-005
140.0, +1.672e-005
141.0, +1.669e-005
142.0, +1.665e-005
143.0, +1.661e-005
144.0, +1.657e-005
145.0, +1.653e-005
146.0, +1.649e-005
147.0, +1.646e-005
148.0, +1.642e-005
149.0, +1.637e-005
150.0, +1.632e-005
151.0, +1.628e-005
152.0, +1.623e-005
153.0, +1.618e-005
154.0, +1.613e-005
155.0, +1.608e-005
156.0, +1.604e-005
157.0, +1.599e-005
158.0, +1.593e-005
159.0, +1.589e-005
160.0, +1.584e-005
161.0, +1.580e-005
162.0, +1.574e-005
163.0, +1.569e-005
164.0, +1.565e-005
165.0, +1.560e-005
166.0, +1.554e-005
167.0, +1.550e-005
168.0, +1.545e-005
169.0, +1.540e-005
170.0, +1.535e-005
171.0, +1.530e-005
172.0, +1.525e-005
173.0, +1.521e-005
174.0, +1.515e-005
175.0, +1.511e-005
176.0, +1.506e-005
177.0, +1.501e-005
178.0, +1.496e-005
179.0, +1.491e-005
180.0, +1.487e-005
181.0, +1.483e-005
182.0, +1.478e-005
183.0, +1.473e-005
184.0, +1.468e-005
185.0, +1.465e-005
186.0, +1.460e-005
187.0, +1.456e-005
188.0, +1.452e-005
189.0, +1.448e-005
190.0, +1.443e-005
191.0, +1.439e-005
192.0, +1.434e-005
193.0, +1.431e-005
194.0, +1.427e-005
195.0, +1.423e-005
196.0, +1.418e-005
197.0, +1.415e-005
198.0, +1.412e-005
199.0, +1.408e-005
200.0, +1.404e-005
201.0, +1.401e-005
202.0, +1.397e-005
203.0, +1.394e-005
204.0, +1.390e-005
205.0, +1.387e-005
206.0, +1.383e-005
207.0, +1.380e-005
208.0, +1.376e-005
209.0, +1.373e-005
210.0, +1.370e-005
211.0, +1.367e-005
212.0, +1.364e-005
213.0, +1.360e-005
214.0, +1.357e-005
215.0, +1.354e-005
216.0, +1.351e-005
217.0, +1.349e-005
218.0, +1.346e-005
219.0, +1.343e-005
220.0, +1.341e-005
221.0, +1.338e-005
222.0, +1.335e-005
223.0, +1.332e-005
224.0, +1.329e-005
225.0, +1.327e-005
226.0, +1.324e-005
227.0, +1.321e-005
228.0, +1.319e-005
229.0, +1.317e-005
230.0, +1.314e-005
231.0, +1.311e-005
232.0, +1.309e-005
233.0, +1.307e-005
234.0, +1.304e-005
235.0, +1.302e-005
236.0, +1.300e-005
237.0, +1.298e-005
238.0, +1.296e-005
239.0, +1.294e-005
240.0, +1.291e-005
241.0, +1.289e-005
242.0, +1.287e-005
243.0, +1.284e-005
244.0, +1.283e-005
245.0, +1.281e-005
246.0, +1.279e-005
247.0, +1.277e-005
248.0, +1.275e-005
249.0, +1.272e-005
250.0, +1.268e-005
249.0, +1.247e-005
*
**
