# Supplementary material for: DFT and CV data of 4-phenyl-substituted dichloro(bis{2-[1-(phenyl)-1H-1,2,3-triazol-4-yl-κN3]pyridine-κN})iron(II) coordination compounds
Source: Data Brief. 2018 Oct 27;21:1458–71. doi: 10.1016/j.dib.2018.10.085 (PMC6234228; doi:10.1016/j.dib.2018.10.085)
Supplement: Supplementary file 4 — Supplementary material. [file mmc4.zip › Fe_CV_raw_data/FeL6-2/150_01.TXT]

Date: 04-Apr-2017
Time: 13:29:56
Label: 
Cyclic Voltammetry

Exp. Conditions:
Init E (mV) = 250
High E (mV) = 250
Low E (mV) = -560
Init P/N = N
V (mV/sec) = 150
Number of Segments = 2
Sample Interval (mV) = 1
Quiet Time (sec) = 2
Sensitivity (A/V) = 1E-5

2 Sets of Data
Total Number of Data Points = 1620
##
Potential (mV), Current (A)

Segment = 1
Negative
Number of Data Points = 810
#
249.0, +5.006e-006
248.0, +4.924e-006
247.0, +4.870e-006
246.0, +4.834e-006
245.0, +4.785e-006
244.0, +4.757e-006
243.0, +4.724e-006
242.0, +4.695e-006
241.0, +4.677e-006
240.0, +4.645e-006
239.0, +4.622e-006
238.0, +4.602e-006
237.0, +4.575e-006
236.0, +4.554e-006
235.0, +4.529e-006
234.0, +4.503e-006
233.0, +4.487e-006
232.0, +4.466e-006
231.0, +4.445e-006
230.0, +4.430e-006
229.0, +4.414e-006
228.0, +4.398e-006
227.0, +4.377e-006
226.0, +4.360e-006
225.0, +4.341e-006
224.0, +4.320e-006
223.0, +4.301e-006
222.0, +4.282e-006
221.0, +4.265e-006
220.0, +4.255e-006
219.0, +4.237e-006
218.0, +4.223e-006
217.0, +4.211e-006
216.0, +4.189e-006
215.0, +4.168e-006
214.0, +4.150e-006
213.0, +4.127e-006
212.0, +4.107e-006
211.0, +4.089e-006
210.0, +4.074e-006
209.0, +4.064e-006
208.0, +4.051e-006
207.0, +4.037e-006
206.0, +4.027e-006
205.0, +4.020e-006
204.0, +4.006e-006
203.0, +3.989e-006
202.0, +3.976e-006
201.0, +3.961e-006
200.0, +3.941e-006
199.0, +3.925e-006
198.0, +3.904e-006
197.0, +3.890e-006
196.0, +3.880e-006
195.0, +3.862e-006
194.0, +3.849e-006
193.0, +3.841e-006
192.0, +3.823e-006
191.0, +3.812e-006
190.0, +3.799e-006
189.0, +3.780e-006
188.0, +3.764e-006
187.0, +3.749e-006
186.0, +3.734e-006
185.0, +3.722e-006
184.0, +3.707e-006
183.0, +3.691e-006
182.0, +3.683e-006
181.0, +3.676e-006
180.0, +3.668e-006
179.0, +3.655e-006
178.0, +3.647e-006
177.0, +3.639e-006
176.0, +3.621e-006
175.0, +3.610e-006
174.0, +3.595e-006
173.0, +3.576e-006
172.0, +3.564e-006
171.0, +3.550e-006
170.0, +3.536e-006
169.0, +3.530e-006
168.0, +3.513e-006
167.0, +3.500e-006
166.0, +3.492e-006
165.0, +3.482e-006
164.0, +3.475e-006
163.0, +3.462e-006
162.0, +3.451e-006
161.0, +3.444e-006
160.0, +3.428e-006
159.0, +3.414e-006
158.0, +3.395e-006
157.0, +3.378e-006
156.0, +3.363e-006
155.0, +3.349e-006
154.0, +3.335e-006
153.0, +3.326e-006
152.0, +3.312e-006
151.0, +3.304e-006
150.0, +3.294e-006
149.0, +3.287e-006
148.0, +3.280e-006
147.0, +3.268e-006
146.0, +3.259e-006
145.0, +3.253e-006
144.0, +3.239e-006
143.0, +3.231e-006
142.0, +3.221e-006
141.0, +3.208e-006
140.0, +3.199e-006
139.0, +3.187e-006
138.0, +3.173e-006
137.0, +3.165e-006
136.0, +3.147e-006
135.0, +3.131e-006
134.0, +3.116e-006
133.0, +3.104e-006
132.0, +3.094e-006
131.0, +3.086e-006
130.0, +3.079e-006
129.0, +3.074e-006
128.0, +3.063e-006
127.0, +3.057e-006
126.0, +3.049e-006
125.0, +3.040e-006
124.0, +3.033e-006
123.0, +3.016e-006
122.0, +3.004e-006
121.0, +2.993e-006
120.0, +2.976e-006
119.0, +2.962e-006
118.0, +2.950e-006
117.0, +2.934e-006
116.0, +2.925e-006
115.0, +2.914e-006
114.0, +2.906e-006
113.0, +2.900e-006
112.0, +2.890e-006
111.0, +2.881e-006
110.0, +2.873e-006
109.0, +2.865e-006
108.0, +2.857e-006
107.0, +2.849e-006
106.0, +2.842e-006
105.0, +2.832e-006
104.0, +2.818e-006
103.0, +2.807e-006
102.0, +2.799e-006
101.0, +2.788e-006
100.0, +2.779e-006
99.0, +2.764e-006
98.0, +2.756e-006
97.0, +2.749e-006
96.0, +2.735e-006
95.0, +2.721e-006
94.0, +2.711e-006
93.0, +2.700e-006
92.0, +2.694e-006
91.0, +2.684e-006
90.0, +2.675e-006
89.0, +2.669e-006
88.0, +2.659e-006
87.0, +2.652e-006
86.0, +2.644e-006
85.0, +2.636e-006
84.0, +2.625e-006
83.0, +2.609e-006
82.0, +2.596e-006
81.0, +2.585e-006
80.0, +2.567e-006
79.0, +2.554e-006
78.0, +2.541e-006
77.0, +2.531e-006
76.0, +2.529e-006
75.0, +2.520e-006
74.0, +2.513e-006
73.0, +2.510e-006
72.0, +2.498e-006
71.0, +2.492e-006
70.0, +2.487e-006
69.0, +2.477e-006
68.0, +2.472e-006
67.0, +2.465e-006
66.0, +2.458e-006
65.0, +2.457e-006
64.0, +2.444e-006
63.0, +2.431e-006
62.0, +2.424e-006
61.0, +2.413e-006
60.0, +2.406e-006
59.0, +2.397e-006
58.0, +2.390e-006
57.0, +2.380e-006
56.0, +2.367e-006
55.0, +2.357e-006
54.0, +2.344e-006
53.0, +2.332e-006
52.0, +2.319e-006
51.0, +2.306e-006
50.0, +2.300e-006
49.0, +2.298e-006
48.0, +2.288e-006
47.0, +2.285e-006
46.0, +2.279e-006
45.0, +2.272e-006
44.0, +2.265e-006
43.0, +2.258e-006
42.0, +2.247e-006
41.0, +2.243e-006
40.0, +2.226e-006
39.0, +2.212e-006
38.0, +2.202e-006
37.0, +2.189e-006
36.0, +2.175e-006
35.0, +2.165e-006
34.0, +2.155e-006
33.0, +2.149e-006
32.0, +2.141e-006
31.0, +2.133e-006
30.0, +2.126e-006
29.0, +2.119e-006
28.0, +2.112e-006
27.0, +2.105e-006
26.0, +2.100e-006
25.0, +2.099e-006
24.0, +2.090e-006
23.0, +2.086e-006
22.0, +2.079e-006
21.0, +2.072e-006
20.0, +2.065e-006
19.0, +2.056e-006
18.0, +2.046e-006
17.0, +2.044e-006
16.0, +2.031e-006
15.0, +2.020e-006
14.0, +2.013e-006
13.0, +2.002e-006
12.0, +1.990e-006
11.0, +1.980e-006
10.0, +1.967e-006
9.0, +1.959e-006
8.0, +1.950e-006
7.0, +1.938e-006
6.0, +1.928e-006
5.0, +1.921e-006
4.0, +1.914e-006
3.0, +1.900e-006
2.0, +1.893e-006
1.0, +1.886e-006
0.0, +1.874e-006
-1.0, +1.869e-006
-2.0, +1.862e-006
-3.0, +1.854e-006
-4.0, +1.854e-006
-5.0, +1.845e-006
-6.0, +1.836e-006
-7.0, +1.833e-006
-8.0, +1.819e-006
-9.0, +1.805e-006
-10.0, +1.792e-006
-11.0, +1.778e-006
-12.0, +1.770e-006
-13.0, +1.763e-006
-14.0, +1.756e-006
-15.0, +1.750e-006
-16.0, +1.744e-006
-17.0, +1.738e-006
-18.0, +1.731e-006
-19.0, +1.724e-006
-20.0, +1.717e-006
-21.0, +1.707e-006
-22.0, +1.705e-006
-23.0, +1.698e-006
-24.0, +1.687e-006
-25.0, +1.681e-006
-26.0, +1.674e-006
-27.0, +1.662e-006
-28.0, +1.657e-006
-29.0, +1.638e-006
-30.0, +1.623e-006
-31.0, +1.613e-006
-32.0, +1.597e-006
-33.0, +1.583e-006
-34.0, +1.574e-006
-35.0, +1.562e-006
-36.0, +1.556e-006
-37.0, +1.550e-006
-38.0, +1.543e-006
-39.0, +1.537e-006
-40.0, +1.528e-006
-41.0, +1.522e-006
-42.0, +1.514e-006
-43.0, +1.508e-006
-44.0, +1.505e-006
-45.0, +1.497e-006
-46.0, +1.490e-006
-47.0, +1.484e-006
-48.0, +1.466e-006
-49.0, +1.454e-006
-50.0, +1.441e-006
-51.0, +1.423e-006
-52.0, +1.411e-006
-53.0, +1.397e-006
-54.0, +1.382e-006
-55.0, +1.380e-006
-56.0, +1.365e-006
-57.0, +1.353e-006
-58.0, +1.345e-006
-59.0, +1.337e-006
-60.0, +1.329e-006
-61.0, +1.321e-006
-62.0, +1.309e-006
-63.0, +1.301e-006
-64.0, +1.290e-006
-65.0, +1.282e-006
-66.0, +1.268e-006
-67.0, +1.256e-006
-68.0, +1.243e-006
-69.0, +1.228e-006
-70.0, +1.216e-006
-71.0, +1.206e-006
-72.0, +1.186e-006
-73.0, +1.175e-006
-74.0, +1.161e-006
-75.0, +1.147e-006
-76.0, +1.140e-006
-77.0, +1.124e-006
-78.0, +1.112e-006
-79.0, +1.105e-006
-80.0, +1.086e-006
-81.0, +1.074e-006
-82.0, +1.060e-006
-83.0, +1.040e-006
-84.0, +1.025e-006
-85.0, +1.010e-006
-86.0, +9.953e-007
-87.0, +9.835e-007
-88.0, +9.683e-007
-89.0, +9.548e-007
-90.0, +9.465e-007
-91.0, +9.395e-007
-92.0, +9.286e-007
-93.0, +9.129e-007
-94.0, +9.051e-007
-95.0, +8.915e-007
-96.0, +8.711e-007
-97.0, +8.527e-007
-98.0, +8.318e-007
-99.0, +8.096e-007
-100.0, +7.939e-007
-101.0, +7.730e-007
-102.0, +7.586e-007
-103.0, +7.499e-007
-104.0, +7.302e-007
-105.0, +7.150e-007
-106.0, +7.032e-007
-107.0, +6.810e-007
-108.0, +6.601e-007
-109.0, +6.391e-007
-110.0, +6.160e-007
-111.0, +5.981e-007
-112.0, +5.755e-007
-113.0, +5.545e-007
-114.0, +5.389e-007
-115.0, +5.249e-007
-116.0, +5.057e-007
-117.0, +4.809e-007
-118.0, +4.604e-007
-119.0, +4.390e-007
-120.0, +4.142e-007
-121.0, +3.932e-007
-122.0, +3.688e-007
-123.0, +3.462e-007
-124.0, +3.322e-007
-125.0, +3.043e-007
-126.0, +2.799e-007
-127.0, +2.590e-007
-128.0, +2.311e-007
-129.0, +2.066e-007
-130.0, +1.831e-007
-131.0, +1.556e-007
-132.0, +1.360e-007
-133.0, +1.081e-007
-134.0, +8.022e-008
-135.0, +5.275e-008
-136.0, +2.267e-008
-137.0, -7.849e-009
-138.0, -3.880e-008
-139.0, -6.714e-008
-140.0, -9.461e-008
-141.0, -1.277e-007
-142.0, -1.561e-007
-143.0, -1.835e-007
-144.0, -2.171e-007
-145.0, -2.481e-007
-146.0, -2.816e-007
-147.0, -3.156e-007
-148.0, -3.453e-007
-149.0, -3.797e-007
-150.0, -4.159e-007
-151.0, -4.521e-007
-152.0, -4.935e-007
-153.0, -5.310e-007
-154.0, -5.602e-007
-155.0, -5.977e-007
-156.0, -6.330e-007
-157.0, -6.696e-007
-158.0, -7.063e-007
-159.0, -7.416e-007
-160.0, -7.830e-007
-161.0, -8.314e-007
-162.0, -8.745e-007
-163.0, -9.164e-007
-164.0, -9.604e-007
-165.0, -1.002e-006
-166.0, -1.045e-006
-167.0, -1.087e-006
-168.0, -1.131e-006
-169.0, -1.172e-006
-170.0, -1.221e-006
-171.0, -1.270e-006
-172.0, -1.311e-006
-173.0, -1.359e-006
-174.0, -1.404e-006
-175.0, -1.449e-006
-176.0, -1.501e-006
-177.0, -1.547e-006
-178.0, -1.595e-006
-179.0, -1.650e-006
-180.0, -1.695e-006
-181.0, -1.745e-006
-182.0, -1.793e-006
-183.0, -1.842e-006
-184.0, -1.893e-006
-185.0, -1.942e-006
-186.0, -1.991e-006
-187.0, -2.045e-006
-188.0, -2.097e-006
-189.0, -2.148e-006
-190.0, -2.199e-006
-191.0, -2.248e-006
-192.0, -2.307e-006
-193.0, -2.360e-006
-194.0, -2.416e-006
-195.0, -2.468e-006
-196.0, -2.517e-006
-197.0, -2.572e-006
-198.0, -2.628e-006
-199.0, -2.673e-006
-200.0, -2.731e-006
-201.0, -2.784e-006
-202.0, -2.836e-006
-203.0, -2.893e-006
-204.0, -2.942e-006
-205.0, -2.997e-006
-206.0, -3.050e-006
-207.0, -3.099e-006
-208.0, -3.153e-006
-209.0, -3.208e-006
-210.0, -3.263e-006
-211.0, -3.316e-006
-212.0, -3.366e-006
-213.0, -3.419e-006
-214.0, -3.467e-006
-215.0, -3.519e-006
-216.0, -3.574e-006
-217.0, -3.622e-006
-218.0, -3.673e-006
-219.0, -3.723e-006
-220.0, -3.770e-006
-221.0, -3.820e-006
-222.0, -3.865e-006
-223.0, -3.911e-006
-224.0, -3.966e-006
-225.0, -4.015e-006
-226.0, -4.064e-006
-227.0, -4.115e-006
-228.0, -4.164e-006
-229.0, -4.213e-006
-230.0, -4.258e-006
-231.0, -4.304e-006
-232.0, -4.358e-006
-233.0, -4.407e-006
-234.0, -4.454e-006
-235.0, -4.500e-006
-236.0, -4.549e-006
-237.0, -4.598e-006
-238.0, -4.636e-006
-239.0, -4.675e-006
-240.0, -4.726e-006
-241.0, -4.769e-006
-242.0, -4.813e-006
-243.0, -4.855e-006
-244.0, -4.897e-006
-245.0, -4.946e-006
-246.0, -4.993e-006
-247.0, -5.031e-006
-248.0, -5.084e-006
-249.0, -5.133e-006
-250.0, -5.180e-006
-251.0, -5.223e-006
-252.0, -5.264e-006
-253.0, -5.307e-006
-254.0, -5.352e-006
-255.0, -5.389e-006
-256.0, -5.433e-006
-257.0, -5.476e-006
-258.0, -5.524e-006
-259.0, -5.571e-006
-260.0, -5.613e-006
-261.0, -5.657e-006
-262.0, -5.701e-006
-263.0, -5.746e-006
-264.0, -5.792e-006
-265.0, -5.833e-006
-266.0, -5.880e-006
-267.0, -5.928e-006
-268.0, -5.972e-006
-269.0, -6.016e-006
-270.0, -6.054e-006
-271.0, -6.093e-006
-272.0, -6.141e-006
-273.0, -6.180e-006
-274.0, -6.220e-006
-275.0, -6.262e-006
-276.0, -6.305e-006
-277.0, -6.353e-006
-278.0, -6.393e-006
-279.0, -6.430e-006
-280.0, -6.473e-006
-281.0, -6.514e-006
-282.0, -6.557e-006
-283.0, -6.592e-006
-284.0, -6.628e-006
-285.0, -6.674e-006
-286.0, -6.716e-006
-287.0, -6.755e-006
-288.0, -6.795e-006
-289.0, -6.829e-006
-290.0, -6.868e-006
-291.0, -6.904e-006
-292.0, -6.928e-006
-293.0, -6.963e-006
-294.0, -6.992e-006
-295.0, -7.023e-006
-296.0, -7.064e-006
-297.0, -7.100e-006
-298.0, -7.135e-006
-299.0, -7.174e-006
-300.0, -7.202e-006
-301.0, -7.234e-006
-302.0, -7.262e-006
-303.0, -7.282e-006
-304.0, -7.310e-006
-305.0, -7.337e-006
-306.0, -7.360e-006
-307.0, -7.386e-006
-308.0, -7.410e-006
-309.0, -7.431e-006
-310.0, -7.449e-006
-311.0, -7.465e-006
-312.0, -7.487e-006
-313.0, -7.506e-006
-314.0, -7.526e-006
-315.0, -7.545e-006
-316.0, -7.565e-006
-317.0, -7.586e-006
-318.0, -7.600e-006
-319.0, -7.607e-006
-320.0, -7.623e-006
-321.0, -7.632e-006
-322.0, -7.641e-006
-323.0, -7.648e-006
-324.0, -7.654e-006
-325.0, -7.661e-006
-326.0, -7.667e-006
-327.0, -7.667e-006
-328.0, -7.671e-006
-329.0, -7.671e-006
-330.0, -7.672e-006
-331.0, -7.672e-006
-332.0, -7.672e-006
-333.0, -7.672e-006
-334.0, -7.672e-006
-335.0, -7.669e-006
-336.0, -7.669e-006
-337.0, -7.669e-006
-338.0, -7.669e-006
-339.0, -7.666e-006
-340.0, -7.659e-006
-341.0, -7.657e-006
-342.0, -7.650e-006
-343.0, -7.643e-006
-344.0, -7.640e-006
-345.0, -7.632e-006
-346.0, -7.622e-006
-347.0, -7.620e-006
-348.0, -7.601e-006
-349.0, -7.587e-006
-350.0, -7.573e-006
-351.0, -7.553e-006
-352.0, -7.539e-006
-353.0, -7.523e-006
-354.0, -7.505e-006
-355.0, -7.496e-006
-356.0, -7.485e-006
-357.0, -7.471e-006
-358.0, -7.454e-006
-359.0, -7.437e-006
-360.0, -7.422e-006
-361.0, -7.401e-006
-362.0, -7.382e-006
-363.0, -7.361e-006
-364.0, -7.340e-006
-365.0, -7.325e-006
-366.0, -7.306e-006
-367.0, -7.287e-006
-368.0, -7.278e-006
-369.0, -7.259e-006
-370.0, -7.242e-006
-371.0, -7.226e-006
-372.0, -7.205e-006
-373.0, -7.185e-006
-374.0, -7.163e-006
-375.0, -7.138e-006
-376.0, -7.121e-006
-377.0, -7.099e-006
-378.0, -7.074e-006
-379.0, -7.053e-006
-380.0, -7.033e-006
-381.0, -7.011e-006
-382.0, -6.985e-006
-383.0, -6.960e-006
-384.0, -6.940e-006
-385.0, -6.925e-006
-386.0, -6.910e-006
-387.0, -6.890e-006
-388.0, -6.872e-006
-389.0, -6.860e-006
-390.0, -6.838e-006
-391.0, -6.816e-006
-392.0, -6.795e-006
-393.0, -6.769e-006
-394.0, -6.746e-006
-395.0, -6.727e-006
-396.0, -6.695e-006
-397.0, -6.674e-006
-398.0, -6.654e-006
-399.0, -6.627e-006
-400.0, -6.607e-006
-401.0, -6.586e-006
-402.0, -6.560e-006
-403.0, -6.545e-006
-404.0, -6.529e-006
-405.0, -6.509e-006
-406.0, -6.494e-006
-407.0, -6.478e-006
-408.0, -6.463e-006
-409.0, -6.442e-006
-410.0, -6.422e-006
-411.0, -6.395e-006
-412.0, -6.374e-006
-413.0, -6.354e-006
-414.0, -6.327e-006
-415.0, -6.302e-006
-416.0, -6.290e-006
-417.0, -6.268e-006
-418.0, -6.251e-006
-419.0, -6.231e-006
-420.0, -6.204e-006
-421.0, -6.184e-006
-422.0, -6.164e-006
-423.0, -6.141e-006
-424.0, -6.126e-006
-425.0, -6.108e-006
-426.0, -6.093e-006
-427.0, -6.083e-006
-428.0, -6.069e-006
-429.0, -6.048e-006
-430.0, -6.028e-006
-431.0, -6.008e-006
-432.0, -5.992e-006
-433.0, -5.971e-006
-434.0, -5.952e-006
-435.0, -5.932e-006
-436.0, -5.917e-006
-437.0, -5.903e-006
-438.0, -5.883e-006
-439.0, -5.863e-006
-440.0, -5.854e-006
-441.0, -5.833e-006
-442.0, -5.817e-006
-443.0, -5.802e-006
-444.0, -5.781e-006
-445.0, -5.767e-006
-446.0, -5.753e-006
-447.0, -5.729e-006
-448.0, -5.720e-006
-449.0, -5.707e-006
-450.0, -5.692e-006
-451.0, -5.681e-006
-452.0, -5.667e-006
-453.0, -5.646e-006
-454.0, -5.632e-006
-455.0, -5.613e-006
-456.0, -5.597e-006
-457.0, -5.578e-006
-458.0, -5.561e-006
-459.0, -5.545e-006
-460.0, -5.535e-006
-461.0, -5.527e-006
-462.0, -5.510e-006
-463.0, -5.496e-006
-464.0, -5.488e-006
-465.0, -5.474e-006
-466.0, -5.460e-006
-467.0, -5.445e-006
-468.0, -5.425e-006
-469.0, -5.414e-006
-470.0, -5.396e-006
-471.0, -5.376e-006
-472.0, -5.366e-006
-473.0, -5.353e-006
-474.0, -5.342e-006
-475.0, -5.334e-006
-476.0, -5.321e-006
-477.0, -5.312e-006
-478.0, -5.305e-006
-479.0, -5.295e-006
-480.0, -5.286e-006
-481.0, -5.273e-006
-482.0, -5.260e-006
-483.0, -5.246e-006
-484.0, -5.232e-006
-485.0, -5.218e-006
-486.0, -5.197e-006
-487.0, -5.180e-006
-488.0, -5.172e-006
-489.0, -5.158e-006
-490.0, -5.151e-006
-491.0, -5.144e-006
-492.0, -5.131e-006
-493.0, -5.128e-006
-494.0, -5.120e-006
-495.0, -5.105e-006
-496.0, -5.099e-006
-497.0, -5.088e-006
-498.0, -5.074e-006
-499.0, -5.067e-006
-500.0, -5.055e-006
-501.0, -5.045e-006
-502.0, -5.034e-006
-503.0, -5.019e-006
-504.0, -5.010e-006
-505.0, -5.001e-006
-506.0, -4.991e-006
-507.0, -4.977e-006
-508.0, -4.967e-006
-509.0, -4.959e-006
-510.0, -4.952e-006
-511.0, -4.944e-006
-512.0, -4.939e-006
-513.0, -4.930e-006
-514.0, -4.928e-006
-515.0, -4.921e-006
-516.0, -4.914e-006
-517.0, -4.907e-006
-518.0, -4.900e-006
-519.0, -4.889e-006
-520.0, -4.886e-006
-521.0, -4.877e-006
-522.0, -4.867e-006
-523.0, -4.859e-006
-524.0, -4.847e-006
-525.0, -4.833e-006
-526.0, -4.823e-006
-527.0, -4.810e-006
-528.0, -4.800e-006
-529.0, -4.794e-006
-530.0, -4.788e-006
-531.0, -4.779e-006
-532.0, -4.773e-006
-533.0, -4.766e-006
-534.0, -4.759e-006
-535.0, -4.752e-006
-536.0, -4.749e-006
-537.0, -4.742e-006
-538.0, -4.741e-006
-539.0, -4.740e-006
-540.0, -4.732e-006
-541.0, -4.732e-006
-542.0, -4.725e-006
-543.0, -4.716e-006
-544.0, -4.715e-006
-545.0, -4.708e-006
-546.0, -4.702e-006
-547.0, -4.702e-006
-548.0, -4.696e-006
-549.0, -4.694e-006
-550.0, -4.693e-006
-551.0, -4.684e-006
-552.0, -4.681e-006
-553.0, -4.672e-006
-554.0, -4.662e-006
-555.0, -4.648e-006
-556.0, -4.635e-006
-557.0, -4.624e-006
-558.0, -4.579e-006
-559.0, -4.552e-006
-560.0, -4.531e-006
*
Segment = 2
Positive
Number of Data Points = 810
#
-559.0, -4.365e-006
-558.0, -4.199e-006
-557.0, -4.122e-006
-556.0, -4.059e-006
-555.0, -3.983e-006
-554.0, -3.934e-006
-553.0, -3.885e-006
-552.0, -3.849e-006
-551.0, -3.814e-006
-550.0, -3.772e-006
-549.0, -3.737e-006
-548.0, -3.700e-006
-547.0, -3.665e-006
-546.0, -3.637e-006
-545.0, -3.602e-006
-544.0, -3.568e-006
-543.0, -3.539e-006
-542.0, -3.510e-006
-541.0, -3.479e-006
-540.0, -3.451e-006
-539.0, -3.422e-006
-538.0, -3.395e-006
-537.0, -3.373e-006
-536.0, -3.348e-006
-535.0, -3.322e-006
-534.0, -3.297e-006
-533.0, -3.269e-006
-532.0, -3.242e-006
-531.0, -3.221e-006
-530.0, -3.193e-006
-529.0, -3.165e-006
-528.0, -3.144e-006
-527.0, -3.124e-006
-526.0, -3.100e-006
-525.0, -3.077e-006
-524.0, -3.050e-006
-523.0, -3.030e-006
-522.0, -3.015e-006
-521.0, -2.994e-006
-520.0, -2.976e-006
-519.0, -2.964e-006
-518.0, -2.938e-006
-517.0, -2.917e-006
-516.0, -2.896e-006
-515.0, -2.870e-006
-514.0, -2.849e-006
-513.0, -2.829e-006
-512.0, -2.807e-006
-511.0, -2.791e-006
-510.0, -2.775e-006
-509.0, -2.757e-006
-508.0, -2.740e-006
-507.0, -2.721e-006
-506.0, -2.700e-006
-505.0, -2.675e-006
-504.0, -2.654e-006
-503.0, -2.636e-006
-502.0, -2.615e-006
-501.0, -2.600e-006
-500.0, -2.584e-006
-499.0, -2.570e-006
-498.0, -2.560e-006
-497.0, -2.543e-006
-496.0, -2.523e-006
-495.0, -2.507e-006
-494.0, -2.482e-006
-493.0, -2.461e-006
-492.0, -2.440e-006
-491.0, -2.421e-006
-490.0, -2.410e-006
-489.0, -2.396e-006
-488.0, -2.380e-006
-487.0, -2.367e-006
-486.0, -2.351e-006
-485.0, -2.335e-006
-484.0, -2.315e-006
-483.0, -2.294e-006
-482.0, -2.277e-006
-481.0, -2.257e-006
-480.0, -2.243e-006
-479.0, -2.230e-006
-478.0, -2.212e-006
-477.0, -2.202e-006
-476.0, -2.188e-006
-475.0, -2.177e-006
-474.0, -2.170e-006
-473.0, -2.155e-006
-472.0, -2.138e-006
-471.0, -2.122e-006
-470.0, -2.098e-006
-469.0, -2.080e-006
-468.0, -2.061e-006
-467.0, -2.040e-006
-466.0, -2.028e-006
-465.0, -2.017e-006
-464.0, -2.004e-006
-463.0, -1.995e-006
-462.0, -1.979e-006
-461.0, -1.963e-006
-460.0, -1.949e-006
-459.0, -1.934e-006
-458.0, -1.917e-006
-457.0, -1.901e-006
-456.0, -1.888e-006
-455.0, -1.874e-006
-454.0, -1.860e-006
-453.0, -1.846e-006
-452.0, -1.833e-006
-451.0, -1.823e-006
-450.0, -1.815e-006
-449.0, -1.801e-006
-448.0, -1.793e-006
-447.0, -1.784e-006
-446.0, -1.769e-006
-445.0, -1.753e-006
-444.0, -1.738e-006
-443.0, -1.718e-006
-442.0, -1.704e-006
-441.0, -1.687e-006
-440.0, -1.667e-006
-439.0, -1.655e-006
-438.0, -1.642e-006
-437.0, -1.629e-006
-436.0, -1.617e-006
-435.0, -1.606e-006
-434.0, -1.595e-006
-433.0, -1.581e-006
-432.0, -1.571e-006
-431.0, -1.557e-006
-430.0, -1.538e-006
-429.0, -1.525e-006
-428.0, -1.509e-006
-427.0, -1.495e-006
-426.0, -1.487e-006
-425.0, -1.469e-006
-424.0, -1.456e-006
-423.0, -1.449e-006
-422.0, -1.434e-006
-421.0, -1.424e-006
-420.0, -1.416e-006
-419.0, -1.403e-006
-418.0, -1.396e-006
-417.0, -1.389e-006
-416.0, -1.377e-006
-415.0, -1.365e-006
-414.0, -1.349e-006
-413.0, -1.330e-006
-412.0, -1.314e-006
-411.0, -1.299e-006
-410.0, -1.279e-006
-409.0, -1.263e-006
-408.0, -1.250e-006
-407.0, -1.241e-006
-406.0, -1.229e-006
-405.0, -1.223e-006
-404.0, -1.209e-006
-403.0, -1.201e-006
-402.0, -1.192e-006
-401.0, -1.178e-006
-400.0, -1.165e-006
-399.0, -1.156e-006
-398.0, -1.136e-006
-397.0, -1.122e-006
-396.0, -1.110e-006
-395.0, -1.090e-006
-394.0, -1.078e-006
-393.0, -1.064e-006
-392.0, -1.050e-006
-391.0, -1.044e-006
-390.0, -1.035e-006
-389.0, -1.022e-006
-388.0, -1.015e-006
-387.0, -1.006e-006
-386.0, -9.988e-007
-385.0, -9.879e-007
-384.0, -9.783e-007
-383.0, -9.630e-007
-382.0, -9.482e-007
-381.0, -9.351e-007
-380.0, -9.203e-007
-379.0, -9.033e-007
-378.0, -8.902e-007
-377.0, -8.719e-007
-376.0, -8.610e-007
-375.0, -8.545e-007
-374.0, -8.371e-007
-373.0, -8.231e-007
-372.0, -8.122e-007
-371.0, -7.948e-007
-370.0, -7.808e-007
-369.0, -7.673e-007
-368.0, -7.520e-007
-367.0, -7.438e-007
-366.0, -7.307e-007
-365.0, -7.172e-007
-364.0, -7.067e-007
-363.0, -6.954e-007
-362.0, -6.810e-007
-361.0, -6.683e-007
-360.0, -6.583e-007
-359.0, -6.492e-007
-358.0, -6.352e-007
-357.0, -6.243e-007
-356.0, -6.147e-007
-355.0, -6.073e-007
-354.0, -5.999e-007
-353.0, -5.820e-007
-352.0, -5.663e-007
-351.0, -5.528e-007
-350.0, -5.336e-007
-349.0, -5.136e-007
-348.0, -4.953e-007
-347.0, -4.748e-007
-346.0, -4.647e-007
-345.0, -4.525e-007
-344.0, -4.381e-007
-343.0, -4.281e-007
-342.0, -4.133e-007
-341.0, -3.972e-007
-340.0, -3.823e-007
-339.0, -3.666e-007
-338.0, -3.479e-007
-337.0, -3.322e-007
-336.0, -3.161e-007
-335.0, -3.021e-007
-334.0, -2.864e-007
-333.0, -2.725e-007
-332.0, -2.533e-007
-331.0, -2.393e-007
-330.0, -2.271e-007
-329.0, -2.093e-007
-328.0, -1.944e-007
-327.0, -1.787e-007
-326.0, -1.526e-007
-325.0, -1.317e-007
-324.0, -1.116e-007
-323.0, -9.068e-008
-322.0, -7.717e-008
-321.0, -5.885e-008
-320.0, -4.142e-008
-319.0, -3.357e-008
-318.0, -1.613e-008
-317.0, +5.668e-009
-316.0, +2.703e-008
-315.0, +4.970e-008
-314.0, +7.237e-008
-313.0, +9.461e-008
-312.0, +1.173e-007
-311.0, +1.347e-007
-310.0, +1.535e-007
-309.0, +1.718e-007
-308.0, +1.979e-007
-307.0, +2.202e-007
-306.0, +2.463e-007
-305.0, +2.742e-007
-304.0, +2.991e-007
-303.0, +3.222e-007
-302.0, +3.544e-007
-301.0, +3.815e-007
-300.0, +4.081e-007
-299.0, +4.364e-007
-298.0, +4.626e-007
-297.0, +4.878e-007
-296.0, +5.157e-007
-295.0, +5.384e-007
-294.0, +5.668e-007
-293.0, +5.955e-007
-292.0, +6.234e-007
-291.0, +6.513e-007
-290.0, +6.849e-007
-289.0, +7.176e-007
-288.0, +7.494e-007
-287.0, +7.786e-007
-286.0, +8.126e-007
-285.0, +8.414e-007
-284.0, +8.763e-007
-283.0, +9.051e-007
-282.0, +9.378e-007
-281.0, +9.787e-007
-280.0, +1.013e-006
-279.0, +1.043e-006
-278.0, +1.085e-006
-277.0, +1.122e-006
-276.0, +1.163e-006
-275.0, +1.202e-006
-274.0, +1.235e-006
-273.0, +1.271e-006
-272.0, +1.317e-006
-271.0, +1.355e-006
-270.0, +1.395e-006
-269.0, +1.437e-006
-268.0, +1.473e-006
-267.0, +1.517e-006
-266.0, +1.565e-006
-265.0, +1.603e-006
-264.0, +1.641e-006
-263.0, +1.689e-006
-262.0, +1.738e-006
-261.0, +1.786e-006
-260.0, +1.831e-006
-259.0, +1.878e-006
-258.0, +1.927e-006
-257.0, +1.981e-006
-256.0, +2.022e-006
-255.0, +2.070e-006
-254.0, +2.126e-006
-253.0, +2.175e-006
-252.0, +2.224e-006
-251.0, +2.278e-006
-250.0, +2.329e-006
-249.0, +2.385e-006
-248.0, +2.439e-006
-247.0, +2.492e-006
-246.0, +2.548e-006
-245.0, +2.604e-006
-244.0, +2.659e-006
-243.0, +2.715e-006
-242.0, +2.771e-006
-241.0, +2.829e-006
-240.0, +2.888e-006
-239.0, +2.948e-006
-238.0, +3.010e-006
-237.0, +3.069e-006
-236.0, +3.132e-006
-235.0, +3.192e-006
-234.0, +3.248e-006
-233.0, +3.311e-006
-232.0, +3.369e-006
-231.0, +3.426e-006
-230.0, +3.493e-006
-229.0, +3.554e-006
-228.0, +3.621e-006
-227.0, +3.689e-006
-226.0, +3.753e-006
-225.0, +3.823e-006
-224.0, +3.891e-006
-223.0, +3.953e-006
-222.0, +4.024e-006
-221.0, +4.092e-006
-220.0, +4.159e-006
-219.0, +4.229e-006
-218.0, +4.296e-006
-217.0, +4.366e-006
-216.0, +4.436e-006
-215.0, +4.502e-006
-214.0, +4.573e-006
-213.0, +4.640e-006
-212.0, +4.705e-006
-211.0, +4.775e-006
-210.0, +4.838e-006
-209.0, +4.910e-006
-208.0, +4.981e-006
-207.0, +5.049e-006
-206.0, +5.127e-006
-205.0, +5.201e-006
-204.0, +5.276e-006
-203.0, +5.353e-006
-202.0, +5.420e-006
-201.0, +5.486e-006
-200.0, +5.557e-006
-199.0, +5.620e-006
-198.0, +5.689e-006
-197.0, +5.757e-006
-196.0, +5.823e-006
-195.0, +5.891e-006
-194.0, +5.966e-006
-193.0, +6.033e-006
-192.0, +6.097e-006
-191.0, +6.166e-006
-190.0, +6.232e-006
-189.0, +6.294e-006
-188.0, +6.366e-006
-187.0, +6.427e-006
-186.0, +6.489e-006
-185.0, +6.565e-006
-184.0, +6.622e-006
-183.0, +6.680e-006
-182.0, +6.755e-006
-181.0, +6.812e-006
-180.0, +6.871e-006
-179.0, +6.936e-006
-178.0, +6.992e-006
-177.0, +7.053e-006
-176.0, +7.120e-006
-175.0, +7.173e-006
-174.0, +7.231e-006
-173.0, +7.293e-006
-172.0, +7.348e-006
-171.0, +7.404e-006
-170.0, +7.458e-006
-169.0, +7.506e-006
-168.0, +7.557e-006
-167.0, +7.610e-006
-166.0, +7.659e-006
-165.0, +7.701e-006
-164.0, +7.749e-006
-163.0, +7.797e-006
-162.0, +7.841e-006
-161.0, +7.883e-006
-160.0, +7.920e-006
-159.0, +7.962e-006
-158.0, +8.011e-006
-157.0, +8.046e-006
-156.0, +8.083e-006
-155.0, +8.126e-006
-154.0, +8.163e-006
-153.0, +8.204e-006
-152.0, +8.239e-006
-151.0, +8.268e-006
-150.0, +8.303e-006
-149.0, +8.333e-006
-148.0, +8.361e-006
-147.0, +8.392e-006
-146.0, +8.423e-006
-145.0, +8.451e-006
-144.0, +8.478e-006
-143.0, +8.504e-006
-142.0, +8.536e-006
-141.0, +8.563e-006
-140.0, +8.585e-006
-139.0, +8.605e-006
-138.0, +8.625e-006
-137.0, +8.647e-006
-136.0, +8.666e-006
-135.0, +8.681e-006
-134.0, +8.695e-006
-133.0, +8.709e-006
-132.0, +8.720e-006
-131.0, +8.732e-006
-130.0, +8.743e-006
-129.0, +8.755e-006
-128.0, +8.762e-006
-127.0, +8.768e-006
-126.0, +8.779e-006
-125.0, +8.789e-006
-124.0, +8.793e-006
-123.0, +8.797e-006
-122.0, +8.804e-006
-121.0, +8.812e-006
-120.0, +8.818e-006
-119.0, +8.823e-006
-118.0, +8.832e-006
-117.0, +8.838e-006
-116.0, +8.845e-006
-115.0, +8.846e-006
-114.0, +8.845e-006
-113.0, +8.849e-006
-112.0, +8.846e-006
-111.0, +8.839e-006
-110.0, +8.842e-006
-109.0, +8.836e-006
-108.0, +8.830e-006
-107.0, +8.824e-006
-106.0, +8.814e-006
-105.0, +8.808e-006
-104.0, +8.803e-006
-103.0, +8.793e-006
-102.0, +8.789e-006
-101.0, +8.787e-006
-100.0, +8.781e-006
-99.0, +8.775e-006
-98.0, +8.767e-006
-97.0, +8.760e-006
-96.0, +8.753e-006
-95.0, +8.746e-006
-94.0, +8.740e-006
-93.0, +8.734e-006
-92.0, +8.727e-006
-91.0, +8.720e-006
-90.0, +8.711e-006
-89.0, +8.703e-006
-88.0, +8.689e-006
-87.0, +8.675e-006
-86.0, +8.665e-006
-85.0, +8.653e-006
-84.0, +8.640e-006
-83.0, +8.623e-006
-82.0, +8.604e-006
-81.0, +8.590e-006
-80.0, +8.576e-006
-79.0, +8.558e-006
-78.0, +8.548e-006
-77.0, +8.534e-006
-76.0, +8.519e-006
-75.0, +8.506e-006
-74.0, +8.488e-006
-73.0, +8.467e-006
-72.0, +8.450e-006
-71.0, +8.430e-006
-70.0, +8.412e-006
-69.0, +8.395e-006
-68.0, +8.380e-006
-67.0, +8.367e-006
-66.0, +8.354e-006
-65.0, +8.340e-006
-64.0, +8.321e-006
-63.0, +8.305e-006
-62.0, +8.292e-006
-61.0, +8.272e-006
-60.0, +8.255e-006
-59.0, +8.238e-006
-58.0, +8.218e-006
-57.0, +8.202e-006
-56.0, +8.187e-006
-55.0, +8.166e-006
-54.0, +8.157e-006
-53.0, +8.143e-006
-52.0, +8.122e-006
-51.0, +8.105e-006
-50.0, +8.085e-006
-49.0, +8.064e-006
-48.0, +8.047e-006
-47.0, +8.023e-006
-46.0, +8.003e-006
-45.0, +7.990e-006
-44.0, +7.978e-006
-43.0, +7.965e-006
-42.0, +7.951e-006
-41.0, +7.937e-006
-40.0, +7.916e-006
-39.0, +7.896e-006
-38.0, +7.877e-006
-37.0, +7.856e-006
-36.0, +7.839e-006
-35.0, +7.819e-006
-34.0, +7.798e-006
-33.0, +7.789e-006
-32.0, +7.777e-006
-31.0, +7.761e-006
-30.0, +7.749e-006
-29.0, +7.734e-006
-28.0, +7.716e-006
-27.0, +7.696e-006
-26.0, +7.675e-006
-25.0, +7.657e-006
-24.0, +7.639e-006
-23.0, +7.618e-006
-22.0, +7.601e-006
-21.0, +7.591e-006
-20.0, +7.581e-006
-19.0, +7.567e-006
-18.0, +7.554e-006
-17.0, +7.544e-006
-16.0, +7.529e-006
-15.0, +7.515e-006
-14.0, +7.500e-006
-13.0, +7.480e-006
-12.0, +7.466e-006
-11.0, +7.448e-006
-10.0, +7.428e-006
-9.0, +7.414e-006
-8.0, +7.400e-006
-7.0, +7.381e-006
-6.0, +7.372e-006
-5.0, +7.359e-006
-4.0, +7.343e-006
-3.0, +7.331e-006
-2.0, +7.324e-006
-1.0, +7.307e-006
0.0, +7.292e-006
1.0, +7.273e-006
2.0, +7.259e-006
3.0, +7.248e-006
4.0, +7.234e-006
5.0, +7.213e-006
6.0, +7.202e-006
7.0, +7.194e-006
8.0, +7.180e-006
9.0, +7.168e-006
10.0, +7.158e-006
11.0, +7.145e-006
12.0, +7.135e-006
13.0, +7.121e-006
14.0, +7.102e-006
15.0, +7.093e-006
16.0, +7.078e-006
17.0, +7.062e-006
18.0, +7.054e-006
19.0, +7.038e-006
20.0, +7.023e-006
21.0, +7.015e-006
22.0, +7.002e-006
23.0, +6.992e-006
24.0, +6.985e-006
25.0, +6.972e-006
26.0, +6.964e-006
27.0, +6.956e-006
28.0, +6.947e-006
29.0, +6.933e-006
30.0, +6.919e-006
31.0, +6.904e-006
32.0, +6.888e-006
33.0, +6.873e-006
34.0, +6.860e-006
35.0, +6.845e-006
36.0, +6.836e-006
37.0, +6.826e-006
38.0, +6.816e-006
39.0, +6.810e-006
40.0, +6.803e-006
41.0, +6.795e-006
42.0, +6.791e-006
43.0, +6.784e-006
44.0, +6.775e-006
45.0, +6.768e-006
46.0, +6.761e-006
47.0, +6.752e-006
48.0, +6.744e-006
49.0, +6.732e-006
50.0, +6.722e-006
51.0, +6.715e-006
52.0, +6.703e-006
53.0, +6.689e-006
54.0, +6.676e-006
55.0, +6.664e-006
56.0, +6.651e-006
57.0, +6.643e-006
58.0, +6.636e-006
59.0, +6.627e-006
60.0, +6.621e-006
61.0, +6.614e-006
62.0, +6.607e-006
63.0, +6.603e-006
64.0, +6.596e-006
65.0, +6.588e-006
66.0, +6.588e-006
67.0, +6.581e-006
68.0, +6.574e-006
69.0, +6.568e-006
70.0, +6.561e-006
71.0, +6.552e-006
72.0, +6.546e-006
73.0, +6.535e-006
74.0, +6.529e-006
75.0, +6.523e-006
76.0, +6.510e-006
77.0, +6.497e-006
78.0, +6.485e-006
79.0, +6.472e-006
80.0, +6.462e-006
81.0, +6.452e-006
82.0, +6.444e-006
83.0, +6.441e-006
84.0, +6.440e-006
85.0, +6.436e-006
86.0, +6.429e-006
87.0, +6.425e-006
88.0, +6.418e-006
89.0, +6.412e-006
90.0, +6.409e-006
91.0, +6.402e-006
92.0, +6.398e-006
93.0, +6.398e-006
94.0, +6.395e-006
95.0, +6.393e-006
96.0, +6.392e-006
97.0, +6.387e-006
98.0, +6.383e-006
99.0, +6.378e-006
100.0, +6.371e-006
101.0, +6.364e-006
102.0, +6.359e-006
103.0, +6.353e-006
104.0, +6.345e-006
105.0, +6.342e-006
106.0, +6.340e-006
107.0, +6.328e-006
108.0, +6.323e-006
109.0, +6.311e-006
110.0, +6.297e-006
111.0, +6.290e-006
112.0, +6.276e-006
113.0, +6.262e-006
114.0, +6.264e-006
115.0, +6.255e-006
116.0, +6.253e-006
117.0, +6.253e-006
118.0, +6.251e-006
119.0, +6.251e-006
120.0, +6.251e-006
121.0, +6.247e-006
122.0, +6.247e-006
123.0, +6.247e-006
124.0, +6.243e-006
125.0, +6.238e-006
126.0, +6.234e-006
127.0, +6.229e-006
128.0, +6.222e-006
129.0, +6.216e-006
130.0, +6.213e-006
131.0, +6.210e-006
132.0, +6.210e-006
133.0, +6.207e-006
134.0, +6.206e-006
135.0, +6.206e-006
136.0, +6.204e-006
137.0, +6.200e-006
138.0, +6.201e-006
139.0, +6.199e-006
140.0, +6.199e-006
141.0, +6.199e-006
142.0, +6.196e-006
143.0, +6.196e-006
144.0, +6.196e-006
145.0, +6.194e-006
146.0, +6.194e-006
147.0, +6.194e-006
148.0, +6.188e-006
149.0, +6.184e-006
150.0, +6.182e-006
151.0, +6.176e-006
152.0, +6.172e-006
153.0, +6.167e-006
154.0, +6.164e-006
155.0, +6.162e-006
156.0, +6.163e-006
157.0, +6.158e-006
158.0, +6.157e-006
159.0, +6.157e-006
160.0, +6.155e-006
161.0, +6.151e-006
162.0, +6.154e-006
163.0, +6.151e-006
164.0, +6.149e-006
165.0, +6.149e-006
166.0, +6.144e-006
167.0, +6.141e-006
168.0, +6.141e-006
169.0, +6.137e-006
170.0, +6.138e-006
171.0, +6.140e-006
172.0, +6.135e-006
173.0, +6.135e-006
174.0, +6.134e-006
175.0, +6.129e-006
176.0, +6.124e-006
177.0, +6.122e-006
178.0, +6.120e-006
179.0, +6.118e-006
180.0, +6.123e-006
181.0, +6.119e-006
182.0, +6.116e-006
183.0, +6.123e-006
184.0, +6.118e-006
185.0, +6.113e-006
186.0, +6.117e-006
187.0, +6.110e-006
188.0, +6.108e-006
189.0, +6.110e-006
190.0, +6.100e-006
191.0, +6.101e-006
192.0, +6.102e-006
193.0, +6.096e-006
194.0, +6.097e-006
195.0, +6.099e-006
196.0, +6.096e-006
197.0, +6.095e-006
198.0, +6.095e-006
199.0, +6.092e-006
200.0, +6.089e-006
201.0, +6.090e-006
202.0, +6.090e-006
203.0, +6.088e-006
204.0, +6.093e-006
205.0, +6.090e-006
206.0, +6.087e-006
207.0, +6.092e-006
208.0, +6.086e-006
209.0, +6.080e-006
210.0, +6.086e-006
211.0, +6.080e-006
212.0, +6.079e-006
213.0, +6.086e-006
214.0, +6.080e-006
215.0, +6.081e-006
216.0, +6.087e-006
217.0, +6.082e-006
218.0, +6.088e-006
219.0, +6.093e-006
220.0, +6.087e-006
221.0, +6.088e-006
222.0, +6.091e-006
223.0, +6.089e-006
224.0, +6.088e-006
225.0, +6.089e-006
226.0, +6.088e-006
227.0, +6.090e-006
228.0, +6.094e-006
229.0, +6.094e-006
230.0, +6.093e-006
231.0, +6.098e-006
232.0, +6.095e-006
233.0, +6.093e-006
234.0, +6.102e-006
235.0, +6.103e-006
236.0, +6.103e-006
237.0, +6.108e-006
238.0, +6.107e-006
239.0, +6.110e-006
240.0, +6.114e-006
241.0, +6.110e-006
242.0, +6.114e-006
243.0, +6.118e-006
244.0, +6.116e-006
245.0, +6.118e-006
246.0, +6.122e-006
247.0, +6.121e-006
248.0, +6.121e-006
249.0, +6.120e-006
250.0, +6.129e-006
*
**
