# Supplementary material for: DFT and CV data of 4-phenyl-substituted dichloro(bis{2-[1-(phenyl)-1H-1,2,3-triazol-4-yl-κN3]pyridine-κN})iron(II) coordination compounds
Source: Data Brief. 2018 Oct 27;21:1458–71. doi: 10.1016/j.dib.2018.10.085 (PMC6234228; doi:10.1016/j.dib.2018.10.085)
Supplement: Supplementary file 4 — Supplementary material. [file mmc4.zip › Fe_CV_raw_data/FeL6-2/200_01.TXT]

Date: 04-Apr-2017
Time: 13:30:57
Label: 
Cyclic Voltammetry

Exp. Conditions:
Init E (mV) = 250
High E (mV) = 250
Low E (mV) = -560
Init P/N = N
V (mV/sec) = 200
Number of Segments = 2
Sample Interval (mV) = 1
Quiet Time (sec) = 2
Sensitivity (A/V) = 1E-5

2 Sets of Data
Total Number of Data Points = 1620
##
Potential (mV), Current (A)

Segment = 1
Negative
Number of Data Points = 810
#
249.0, +5.378e-006
248.0, +5.257e-006
247.0, +5.189e-006
246.0, +5.142e-006
245.0, +5.083e-006
244.0, +5.047e-006
243.0, +5.006e-006
242.0, +4.973e-006
241.0, +4.947e-006
240.0, +4.919e-006
239.0, +4.892e-006
238.0, +4.870e-006
237.0, +4.842e-006
236.0, +4.828e-006
235.0, +4.807e-006
234.0, +4.788e-006
233.0, +4.766e-006
232.0, +4.742e-006
231.0, +4.717e-006
230.0, +4.696e-006
229.0, +4.675e-006
228.0, +4.661e-006
227.0, +4.641e-006
226.0, +4.627e-006
225.0, +4.611e-006
224.0, +4.591e-006
223.0, +4.573e-006
222.0, +4.552e-006
221.0, +4.530e-006
220.0, +4.516e-006
219.0, +4.495e-006
218.0, +4.480e-006
217.0, +4.469e-006
216.0, +4.453e-006
215.0, +4.440e-006
214.0, +4.428e-006
213.0, +4.409e-006
212.0, +4.400e-006
211.0, +4.384e-006
210.0, +4.366e-006
209.0, +4.350e-006
208.0, +4.330e-006
207.0, +4.310e-006
206.0, +4.294e-006
205.0, +4.275e-006
204.0, +4.263e-006
203.0, +4.247e-006
202.0, +4.234e-006
201.0, +4.224e-006
200.0, +4.207e-006
199.0, +4.193e-006
198.0, +4.172e-006
197.0, +4.151e-006
196.0, +4.137e-006
195.0, +4.120e-006
194.0, +4.103e-006
193.0, +4.091e-006
192.0, +4.077e-006
191.0, +4.070e-006
190.0, +4.062e-006
189.0, +4.048e-006
188.0, +4.041e-006
187.0, +4.030e-006
186.0, +4.021e-006
185.0, +4.007e-006
184.0, +3.990e-006
183.0, +3.976e-006
182.0, +3.962e-006
181.0, +3.945e-006
180.0, +3.932e-006
179.0, +3.914e-006
178.0, +3.901e-006
177.0, +3.890e-006
176.0, +3.873e-006
175.0, +3.865e-006
174.0, +3.852e-006
173.0, +3.838e-006
172.0, +3.831e-006
171.0, +3.818e-006
170.0, +3.805e-006
169.0, +3.791e-006
168.0, +3.771e-006
167.0, +3.756e-006
166.0, +3.742e-006
165.0, +3.728e-006
164.0, +3.718e-006
163.0, +3.704e-006
162.0, +3.694e-006
161.0, +3.686e-006
160.0, +3.676e-006
159.0, +3.669e-006
158.0, +3.656e-006
157.0, +3.643e-006
156.0, +3.636e-006
155.0, +3.624e-006
154.0, +3.611e-006
153.0, +3.598e-006
152.0, +3.578e-006
151.0, +3.565e-006
150.0, +3.551e-006
149.0, +3.537e-006
148.0, +3.528e-006
147.0, +3.513e-006
146.0, +3.502e-006
145.0, +3.494e-006
144.0, +3.483e-006
143.0, +3.476e-006
142.0, +3.465e-006
141.0, +3.451e-006
140.0, +3.444e-006
139.0, +3.435e-006
138.0, +3.425e-006
137.0, +3.409e-006
136.0, +3.391e-006
135.0, +3.375e-006
134.0, +3.361e-006
133.0, +3.347e-006
132.0, +3.335e-006
131.0, +3.319e-006
130.0, +3.309e-006
129.0, +3.299e-006
128.0, +3.292e-006
127.0, +3.285e-006
126.0, +3.277e-006
125.0, +3.268e-006
124.0, +3.266e-006
123.0, +3.258e-006
122.0, +3.251e-006
121.0, +3.242e-006
120.0, +3.230e-006
119.0, +3.217e-006
118.0, +3.205e-006
117.0, +3.187e-006
116.0, +3.179e-006
115.0, +3.165e-006
114.0, +3.152e-006
113.0, +3.137e-006
112.0, +3.123e-006
111.0, +3.110e-006
110.0, +3.101e-006
109.0, +3.088e-006
108.0, +3.081e-006
107.0, +3.068e-006
106.0, +3.061e-006
105.0, +3.054e-006
104.0, +3.042e-006
103.0, +3.035e-006
102.0, +3.022e-006
101.0, +3.008e-006
100.0, +3.001e-006
99.0, +2.986e-006
98.0, +2.972e-006
97.0, +2.963e-006
96.0, +2.946e-006
95.0, +2.937e-006
94.0, +2.923e-006
93.0, +2.909e-006
92.0, +2.903e-006
91.0, +2.896e-006
90.0, +2.889e-006
89.0, +2.882e-006
88.0, +2.871e-006
87.0, +2.864e-006
86.0, +2.857e-006
85.0, +2.849e-006
84.0, +2.842e-006
83.0, +2.829e-006
82.0, +2.818e-006
81.0, +2.809e-006
80.0, +2.796e-006
79.0, +2.787e-006
78.0, +2.773e-006
77.0, +2.759e-006
76.0, +2.752e-006
75.0, +2.738e-006
74.0, +2.724e-006
73.0, +2.715e-006
72.0, +2.703e-006
71.0, +2.696e-006
70.0, +2.686e-006
69.0, +2.674e-006
68.0, +2.673e-006
67.0, +2.666e-006
66.0, +2.659e-006
65.0, +2.650e-006
64.0, +2.634e-006
63.0, +2.624e-006
62.0, +2.609e-006
61.0, +2.591e-006
60.0, +2.578e-006
59.0, +2.564e-006
58.0, +2.553e-006
57.0, +2.549e-006
56.0, +2.536e-006
55.0, +2.531e-006
54.0, +2.522e-006
53.0, +2.514e-006
52.0, +2.507e-006
51.0, +2.500e-006
50.0, +2.493e-006
49.0, +2.488e-006
48.0, +2.480e-006
47.0, +2.474e-006
46.0, +2.467e-006
45.0, +2.460e-006
44.0, +2.453e-006
43.0, +2.439e-006
42.0, +2.427e-006
41.0, +2.419e-006
40.0, +2.409e-006
39.0, +2.401e-006
38.0, +2.391e-006
37.0, +2.379e-006
36.0, +2.376e-006
35.0, +2.363e-006
34.0, +2.352e-006
33.0, +2.340e-006
32.0, +2.327e-006
31.0, +2.316e-006
30.0, +2.307e-006
29.0, +2.295e-006
28.0, +2.294e-006
27.0, +2.285e-006
26.0, +2.279e-006
25.0, +2.272e-006
24.0, +2.262e-006
23.0, +2.255e-006
22.0, +2.242e-006
21.0, +2.228e-006
20.0, +2.223e-006
19.0, +2.209e-006
18.0, +2.195e-006
17.0, +2.184e-006
16.0, +2.168e-006
15.0, +2.161e-006
14.0, +2.150e-006
13.0, +2.136e-006
12.0, +2.135e-006
11.0, +2.128e-006
10.0, +2.121e-006
9.0, +2.115e-006
8.0, +2.104e-006
7.0, +2.100e-006
6.0, +2.092e-006
5.0, +2.079e-006
4.0, +2.075e-006
3.0, +2.062e-006
2.0, +2.048e-006
1.0, +2.039e-006
0.0, +2.020e-006
-1.0, +2.012e-006
-2.0, +1.998e-006
-3.0, +1.982e-006
-4.0, +1.977e-006
-5.0, +1.970e-006
-6.0, +1.961e-006
-7.0, +1.953e-006
-8.0, +1.940e-006
-9.0, +1.933e-006
-10.0, +1.925e-006
-11.0, +1.916e-006
-12.0, +1.909e-006
-13.0, +1.903e-006
-14.0, +1.896e-006
-15.0, +1.889e-006
-16.0, +1.880e-006
-17.0, +1.873e-006
-18.0, +1.861e-006
-19.0, +1.850e-006
-20.0, +1.842e-006
-21.0, +1.826e-006
-22.0, +1.812e-006
-23.0, +1.800e-006
-24.0, +1.784e-006
-25.0, +1.775e-006
-26.0, +1.760e-006
-27.0, +1.743e-006
-28.0, +1.740e-006
-29.0, +1.732e-006
-30.0, +1.725e-006
-31.0, +1.719e-006
-32.0, +1.707e-006
-33.0, +1.702e-006
-34.0, +1.695e-006
-35.0, +1.684e-006
-36.0, +1.678e-006
-37.0, +1.665e-006
-38.0, +1.651e-006
-39.0, +1.636e-006
-40.0, +1.619e-006
-41.0, +1.605e-006
-42.0, +1.591e-006
-43.0, +1.576e-006
-44.0, +1.568e-006
-45.0, +1.555e-006
-46.0, +1.546e-006
-47.0, +1.539e-006
-48.0, +1.531e-006
-49.0, +1.524e-006
-50.0, +1.511e-006
-51.0, +1.498e-006
-52.0, +1.494e-006
-53.0, +1.486e-006
-54.0, +1.474e-006
-55.0, +1.461e-006
-56.0, +1.443e-006
-57.0, +1.430e-006
-58.0, +1.414e-006
-59.0, +1.398e-006
-60.0, +1.385e-006
-61.0, +1.369e-006
-62.0, +1.355e-006
-63.0, +1.345e-006
-64.0, +1.334e-006
-65.0, +1.326e-006
-66.0, +1.313e-006
-67.0, +1.299e-006
-68.0, +1.292e-006
-69.0, +1.279e-006
-70.0, +1.266e-006
-71.0, +1.254e-006
-72.0, +1.235e-006
-73.0, +1.222e-006
-74.0, +1.207e-006
-75.0, +1.188e-006
-76.0, +1.178e-006
-77.0, +1.163e-006
-78.0, +1.149e-006
-79.0, +1.140e-006
-80.0, +1.125e-006
-81.0, +1.113e-006
-82.0, +1.101e-006
-83.0, +1.085e-006
-84.0, +1.071e-006
-85.0, +1.050e-006
-86.0, +1.030e-006
-87.0, +1.014e-006
-88.0, +9.936e-007
-89.0, +9.766e-007
-90.0, +9.604e-007
-91.0, +9.469e-007
-92.0, +9.399e-007
-93.0, +9.260e-007
-94.0, +9.107e-007
-95.0, +8.968e-007
-96.0, +8.772e-007
-97.0, +8.575e-007
-98.0, +8.353e-007
-99.0, +8.113e-007
-100.0, +7.908e-007
-101.0, +7.712e-007
-102.0, +7.538e-007
-103.0, +7.381e-007
-104.0, +7.189e-007
-105.0, +7.015e-007
-106.0, +6.771e-007
-107.0, +6.557e-007
-108.0, +6.352e-007
-109.0, +6.099e-007
-110.0, +5.886e-007
-111.0, +5.716e-007
-112.0, +5.493e-007
-113.0, +5.349e-007
-114.0, +5.149e-007
-115.0, +4.905e-007
-116.0, +4.704e-007
-117.0, +4.438e-007
-118.0, +4.163e-007
-119.0, +3.945e-007
-120.0, +3.684e-007
-121.0, +3.479e-007
-122.0, +3.209e-007
-123.0, +2.934e-007
-124.0, +2.712e-007
-125.0, +2.433e-007
-126.0, +2.154e-007
-127.0, +1.927e-007
-128.0, +1.631e-007
-129.0, +1.443e-007
-130.0, +1.151e-007
-131.0, +8.719e-008
-132.0, +6.583e-008
-133.0, +3.793e-008
-134.0, +9.157e-009
-135.0, -1.831e-008
-136.0, -5.624e-008
-137.0, -8.283e-008
-138.0, -1.129e-007
-139.0, -1.478e-007
-140.0, -1.757e-007
-141.0, -2.106e-007
-142.0, -2.454e-007
-143.0, -2.742e-007
-144.0, -3.095e-007
-145.0, -3.422e-007
-146.0, -3.771e-007
-147.0, -4.181e-007
-148.0, -4.582e-007
-149.0, -4.983e-007
-150.0, -5.358e-007
-151.0, -5.711e-007
-152.0, -6.117e-007
-153.0, -6.465e-007
-154.0, -6.893e-007
-155.0, -7.250e-007
-156.0, -7.612e-007
-157.0, -8.096e-007
-158.0, -8.532e-007
-159.0, -8.963e-007
-160.0, -9.439e-007
-161.0, -9.835e-007
-162.0, -1.032e-006
-163.0, -1.081e-006
-164.0, -1.117e-006
-165.0, -1.164e-006
-166.0, -1.212e-006
-167.0, -1.263e-006
-168.0, -1.312e-006
-169.0, -1.357e-006
-170.0, -1.406e-006
-171.0, -1.460e-006
-172.0, -1.504e-006
-173.0, -1.554e-006
-174.0, -1.603e-006
-175.0, -1.654e-006
-176.0, -1.711e-006
-177.0, -1.760e-006
-178.0, -1.816e-006
-179.0, -1.872e-006
-180.0, -1.920e-006
-181.0, -1.975e-006
-182.0, -2.031e-006
-183.0, -2.083e-006
-184.0, -2.143e-006
-185.0, -2.198e-006
-186.0, -2.258e-006
-187.0, -2.319e-006
-188.0, -2.375e-006
-189.0, -2.431e-006
-190.0, -2.489e-006
-191.0, -2.546e-006
-192.0, -2.604e-006
-193.0, -2.660e-006
-194.0, -2.724e-006
-195.0, -2.785e-006
-196.0, -2.841e-006
-197.0, -2.901e-006
-198.0, -2.958e-006
-199.0, -3.015e-006
-200.0, -3.077e-006
-201.0, -3.132e-006
-202.0, -3.190e-006
-203.0, -3.253e-006
-204.0, -3.309e-006
-205.0, -3.371e-006
-206.0, -3.433e-006
-207.0, -3.494e-006
-208.0, -3.556e-006
-209.0, -3.613e-006
-210.0, -3.675e-006
-211.0, -3.734e-006
-212.0, -3.790e-006
-213.0, -3.846e-006
-214.0, -3.904e-006
-215.0, -3.960e-006
-216.0, -4.020e-006
-217.0, -4.075e-006
-218.0, -4.136e-006
-219.0, -4.192e-006
-220.0, -4.248e-006
-221.0, -4.304e-006
-222.0, -4.361e-006
-223.0, -4.412e-006
-224.0, -4.473e-006
-225.0, -4.527e-006
-226.0, -4.583e-006
-227.0, -4.639e-006
-228.0, -4.687e-006
-229.0, -4.740e-006
-230.0, -4.794e-006
-231.0, -4.840e-006
-232.0, -4.893e-006
-233.0, -4.946e-006
-234.0, -4.996e-006
-235.0, -5.046e-006
-236.0, -5.096e-006
-237.0, -5.152e-006
-238.0, -5.201e-006
-239.0, -5.245e-006
-240.0, -5.296e-006
-241.0, -5.349e-006
-242.0, -5.399e-006
-243.0, -5.443e-006
-244.0, -5.488e-006
-245.0, -5.544e-006
-246.0, -5.593e-006
-247.0, -5.636e-006
-248.0, -5.686e-006
-249.0, -5.734e-006
-250.0, -5.783e-006
-251.0, -5.828e-006
-252.0, -5.872e-006
-253.0, -5.926e-006
-254.0, -5.975e-006
-255.0, -6.018e-006
-256.0, -6.069e-006
-257.0, -6.117e-006
-258.0, -6.166e-006
-259.0, -6.211e-006
-260.0, -6.249e-006
-261.0, -6.298e-006
-262.0, -6.347e-006
-263.0, -6.386e-006
-264.0, -6.434e-006
-265.0, -6.476e-006
-266.0, -6.527e-006
-267.0, -6.574e-006
-268.0, -6.616e-006
-269.0, -6.665e-006
-270.0, -6.716e-006
-271.0, -6.759e-006
-272.0, -6.811e-006
-273.0, -6.853e-006
-274.0, -6.902e-006
-275.0, -6.951e-006
-276.0, -6.989e-006
-277.0, -7.035e-006
-278.0, -7.084e-006
-279.0, -7.129e-006
-280.0, -7.176e-006
-281.0, -7.218e-006
-282.0, -7.264e-006
-283.0, -7.312e-006
-284.0, -7.353e-006
-285.0, -7.395e-006
-286.0, -7.441e-006
-287.0, -7.485e-006
-288.0, -7.533e-006
-289.0, -7.574e-006
-290.0, -7.617e-006
-291.0, -7.660e-006
-292.0, -7.702e-006
-293.0, -7.739e-006
-294.0, -7.780e-006
-295.0, -7.817e-006
-296.0, -7.863e-006
-297.0, -7.904e-006
-298.0, -7.945e-006
-299.0, -7.984e-006
-300.0, -8.019e-006
-301.0, -8.058e-006
-302.0, -8.098e-006
-303.0, -8.132e-006
-304.0, -8.169e-006
-305.0, -8.203e-006
-306.0, -8.241e-006
-307.0, -8.281e-006
-308.0, -8.313e-006
-309.0, -8.348e-006
-310.0, -8.376e-006
-311.0, -8.401e-006
-312.0, -8.435e-006
-313.0, -8.462e-006
-314.0, -8.488e-006
-315.0, -8.514e-006
-316.0, -8.537e-006
-317.0, -8.565e-006
-318.0, -8.591e-006
-319.0, -8.609e-006
-320.0, -8.636e-006
-321.0, -8.656e-006
-322.0, -8.681e-006
-323.0, -8.704e-006
-324.0, -8.725e-006
-325.0, -8.746e-006
-326.0, -8.767e-006
-327.0, -8.782e-006
-328.0, -8.800e-006
-329.0, -8.811e-006
-330.0, -8.821e-006
-331.0, -8.828e-006
-332.0, -8.834e-006
-333.0, -8.846e-006
-334.0, -8.854e-006
-335.0, -8.861e-006
-336.0, -8.869e-006
-337.0, -8.876e-006
-338.0, -8.883e-006
-339.0, -8.890e-006
-340.0, -8.890e-006
-341.0, -8.893e-006
-342.0, -8.894e-006
-343.0, -8.892e-006
-344.0, -8.898e-006
-345.0, -8.898e-006
-346.0, -8.898e-006
-347.0, -8.897e-006
-348.0, -8.892e-006
-349.0, -8.892e-006
-350.0, -8.891e-006
-351.0, -8.878e-006
-352.0, -8.876e-006
-353.0, -8.870e-006
-354.0, -8.863e-006
-355.0, -8.859e-006
-356.0, -8.851e-006
-357.0, -8.845e-006
-358.0, -8.841e-006
-359.0, -8.830e-006
-360.0, -8.826e-006
-361.0, -8.819e-006
-362.0, -8.812e-006
-363.0, -8.797e-006
-364.0, -8.776e-006
-365.0, -8.763e-006
-366.0, -8.749e-006
-367.0, -8.727e-006
-368.0, -8.711e-006
-369.0, -8.691e-006
-370.0, -8.678e-006
-371.0, -8.667e-006
-372.0, -8.650e-006
-373.0, -8.636e-006
-374.0, -8.620e-006
-375.0, -8.599e-006
-376.0, -8.582e-006
-377.0, -8.561e-006
-378.0, -8.541e-006
-379.0, -8.521e-006
-380.0, -8.500e-006
-381.0, -8.485e-006
-382.0, -8.466e-006
-383.0, -8.448e-006
-384.0, -8.432e-006
-385.0, -8.413e-006
-386.0, -8.392e-006
-387.0, -8.367e-006
-388.0, -8.340e-006
-389.0, -8.319e-006
-390.0, -8.297e-006
-391.0, -8.270e-006
-392.0, -8.251e-006
-393.0, -8.230e-006
-394.0, -8.213e-006
-395.0, -8.192e-006
-396.0, -8.164e-006
-397.0, -8.137e-006
-398.0, -8.117e-006
-399.0, -8.091e-006
-400.0, -8.073e-006
-401.0, -8.051e-006
-402.0, -8.031e-006
-403.0, -8.010e-006
-404.0, -7.988e-006
-405.0, -7.967e-006
-406.0, -7.944e-006
-407.0, -7.919e-006
-408.0, -7.898e-006
-409.0, -7.876e-006
-410.0, -7.859e-006
-411.0, -7.836e-006
-412.0, -7.809e-006
-413.0, -7.788e-006
-414.0, -7.760e-006
-415.0, -7.733e-006
-416.0, -7.711e-006
-417.0, -7.686e-006
-418.0, -7.668e-006
-419.0, -7.648e-006
-420.0, -7.621e-006
-421.0, -7.600e-006
-422.0, -7.577e-006
-423.0, -7.550e-006
-424.0, -7.529e-006
-425.0, -7.506e-006
-426.0, -7.484e-006
-427.0, -7.463e-006
-428.0, -7.439e-006
-429.0, -7.420e-006
-430.0, -7.399e-006
-431.0, -7.371e-006
-432.0, -7.348e-006
-433.0, -7.327e-006
-434.0, -7.312e-006
-435.0, -7.294e-006
-436.0, -7.272e-006
-437.0, -7.258e-006
-438.0, -7.241e-006
-439.0, -7.217e-006
-440.0, -7.195e-006
-441.0, -7.168e-006
-442.0, -7.147e-006
-443.0, -7.126e-006
-444.0, -7.093e-006
-445.0, -7.072e-006
-446.0, -7.051e-006
-447.0, -7.030e-006
-448.0, -7.014e-006
-449.0, -6.993e-006
-450.0, -6.972e-006
-451.0, -6.957e-006
-452.0, -6.939e-006
-453.0, -6.925e-006
-454.0, -6.908e-006
-455.0, -6.889e-006
-456.0, -6.876e-006
-457.0, -6.861e-006
-458.0, -6.846e-006
-459.0, -6.825e-006
-460.0, -6.802e-006
-461.0, -6.784e-006
-462.0, -6.763e-006
-463.0, -6.742e-006
-464.0, -6.723e-006
-465.0, -6.708e-006
-466.0, -6.694e-006
-467.0, -6.676e-006
-468.0, -6.656e-006
-469.0, -6.642e-006
-470.0, -6.621e-006
-471.0, -6.600e-006
-472.0, -6.580e-006
-473.0, -6.561e-006
-474.0, -6.547e-006
-475.0, -6.533e-006
-476.0, -6.515e-006
-477.0, -6.507e-006
-478.0, -6.493e-006
-479.0, -6.479e-006
-480.0, -6.469e-006
-481.0, -6.455e-006
-482.0, -6.441e-006
-483.0, -6.424e-006
-484.0, -6.404e-006
-485.0, -6.390e-006
-486.0, -6.370e-006
-487.0, -6.351e-006
-488.0, -6.337e-006
-489.0, -6.323e-006
-490.0, -6.315e-006
-491.0, -6.301e-006
-492.0, -6.288e-006
-493.0, -6.280e-006
-494.0, -6.267e-006
-495.0, -6.253e-006
-496.0, -6.238e-006
-497.0, -6.222e-006
-498.0, -6.208e-006
-499.0, -6.192e-006
-500.0, -6.171e-006
-501.0, -6.162e-006
-502.0, -6.149e-006
-503.0, -6.135e-006
-504.0, -6.124e-006
-505.0, -6.116e-006
-506.0, -6.108e-006
-507.0, -6.100e-006
-508.0, -6.087e-006
-509.0, -6.080e-006
-510.0, -6.073e-006
-511.0, -6.059e-006
-512.0, -6.050e-006
-513.0, -6.039e-006
-514.0, -6.025e-006
-515.0, -6.010e-006
-516.0, -5.993e-006
-517.0, -5.979e-006
-518.0, -5.966e-006
-519.0, -5.947e-006
-520.0, -5.937e-006
-521.0, -5.930e-006
-522.0, -5.924e-006
-523.0, -5.916e-006
-524.0, -5.902e-006
-525.0, -5.900e-006
-526.0, -5.893e-006
-527.0, -5.883e-006
-528.0, -5.875e-006
-529.0, -5.866e-006
-530.0, -5.857e-006
-531.0, -5.845e-006
-532.0, -5.827e-006
-533.0, -5.819e-006
-534.0, -5.806e-006
-535.0, -5.792e-006
-536.0, -5.780e-006
-537.0, -5.772e-006
-538.0, -5.765e-006
-539.0, -5.758e-006
-540.0, -5.745e-006
-541.0, -5.738e-006
-542.0, -5.731e-006
-543.0, -5.724e-006
-544.0, -5.718e-006
-545.0, -5.713e-006
-546.0, -5.709e-006
-547.0, -5.702e-006
-548.0, -5.695e-006
-549.0, -5.688e-006
-550.0, -5.682e-006
-551.0, -5.673e-006
-552.0, -5.667e-006
-553.0, -5.663e-006
-554.0, -5.657e-006
-555.0, -5.646e-006
-556.0, -5.631e-006
-557.0, -5.623e-006
-558.0, -5.576e-006
-559.0, -5.543e-006
-560.0, -5.517e-006
*
Segment = 2
Positive
Number of Data Points = 810
#
-559.0, -5.343e-006
-558.0, -5.120e-006
-557.0, -5.016e-006
-556.0, -4.933e-006
-555.0, -4.837e-006
-554.0, -4.769e-006
-553.0, -4.710e-006
-552.0, -4.660e-006
-551.0, -4.618e-006
-550.0, -4.572e-006
-549.0, -4.527e-006
-548.0, -4.478e-006
-547.0, -4.442e-006
-546.0, -4.407e-006
-545.0, -4.365e-006
-544.0, -4.324e-006
-543.0, -4.292e-006
-542.0, -4.258e-006
-541.0, -4.226e-006
-540.0, -4.191e-006
-539.0, -4.162e-006
-538.0, -4.133e-006
-537.0, -4.101e-006
-536.0, -4.067e-006
-535.0, -4.039e-006
-534.0, -4.003e-006
-533.0, -3.968e-006
-532.0, -3.935e-006
-531.0, -3.905e-006
-530.0, -3.880e-006
-529.0, -3.851e-006
-528.0, -3.823e-006
-527.0, -3.806e-006
-526.0, -3.784e-006
-525.0, -3.759e-006
-524.0, -3.732e-006
-523.0, -3.705e-006
-522.0, -3.682e-006
-521.0, -3.654e-006
-520.0, -3.627e-006
-519.0, -3.605e-006
-518.0, -3.574e-006
-517.0, -3.550e-006
-516.0, -3.527e-006
-515.0, -3.502e-006
-514.0, -3.479e-006
-513.0, -3.452e-006
-512.0, -3.425e-006
-511.0, -3.411e-006
-510.0, -3.390e-006
-509.0, -3.369e-006
-508.0, -3.347e-006
-507.0, -3.326e-006
-506.0, -3.305e-006
-505.0, -3.277e-006
-504.0, -3.249e-006
-503.0, -3.228e-006
-502.0, -3.200e-006
-501.0, -3.173e-006
-500.0, -3.148e-006
-499.0, -3.127e-006
-498.0, -3.112e-006
-497.0, -3.091e-006
-496.0, -3.070e-006
-495.0, -3.053e-006
-494.0, -3.038e-006
-493.0, -3.023e-006
-492.0, -3.006e-006
-491.0, -2.986e-006
-490.0, -2.972e-006
-489.0, -2.950e-006
-488.0, -2.931e-006
-487.0, -2.911e-006
-486.0, -2.885e-006
-485.0, -2.861e-006
-484.0, -2.839e-006
-483.0, -2.819e-006
-482.0, -2.804e-006
-481.0, -2.785e-006
-480.0, -2.771e-006
-479.0, -2.761e-006
-478.0, -2.740e-006
-477.0, -2.720e-006
-476.0, -2.699e-006
-475.0, -2.678e-006
-474.0, -2.657e-006
-473.0, -2.635e-006
-472.0, -2.615e-006
-471.0, -2.606e-006
-470.0, -2.591e-006
-469.0, -2.577e-006
-468.0, -2.562e-006
-467.0, -2.549e-006
-466.0, -2.531e-006
-465.0, -2.508e-006
-464.0, -2.487e-006
-463.0, -2.469e-006
-462.0, -2.448e-006
-461.0, -2.428e-006
-460.0, -2.410e-006
-459.0, -2.396e-006
-458.0, -2.381e-006
-457.0, -2.362e-006
-456.0, -2.347e-006
-455.0, -2.332e-006
-454.0, -2.311e-006
-453.0, -2.289e-006
-452.0, -2.270e-006
-451.0, -2.252e-006
-450.0, -2.238e-006
-449.0, -2.221e-006
-448.0, -2.206e-006
-447.0, -2.194e-006
-446.0, -2.181e-006
-445.0, -2.169e-006
-444.0, -2.155e-006
-443.0, -2.139e-006
-442.0, -2.121e-006
-441.0, -2.098e-006
-440.0, -2.079e-006
-439.0, -2.060e-006
-438.0, -2.042e-006
-437.0, -2.026e-006
-436.0, -2.013e-006
-435.0, -2.000e-006
-434.0, -1.988e-006
-433.0, -1.972e-006
-432.0, -1.958e-006
-431.0, -1.944e-006
-430.0, -1.923e-006
-429.0, -1.903e-006
-428.0, -1.884e-006
-427.0, -1.866e-006
-426.0, -1.852e-006
-425.0, -1.838e-006
-424.0, -1.825e-006
-423.0, -1.814e-006
-422.0, -1.800e-006
-421.0, -1.788e-006
-420.0, -1.778e-006
-419.0, -1.765e-006
-418.0, -1.748e-006
-417.0, -1.727e-006
-416.0, -1.710e-006
-415.0, -1.696e-006
-414.0, -1.677e-006
-413.0, -1.659e-006
-412.0, -1.643e-006
-411.0, -1.631e-006
-410.0, -1.618e-006
-409.0, -1.601e-006
-408.0, -1.586e-006
-407.0, -1.573e-006
-406.0, -1.554e-006
-405.0, -1.536e-006
-404.0, -1.517e-006
-403.0, -1.502e-006
-402.0, -1.486e-006
-401.0, -1.467e-006
-400.0, -1.453e-006
-399.0, -1.444e-006
-398.0, -1.427e-006
-397.0, -1.415e-006
-396.0, -1.402e-006
-395.0, -1.393e-006
-394.0, -1.385e-006
-393.0, -1.370e-006
-392.0, -1.355e-006
-391.0, -1.343e-006
-390.0, -1.324e-006
-389.0, -1.307e-006
-388.0, -1.288e-006
-387.0, -1.267e-006
-386.0, -1.255e-006
-385.0, -1.240e-006
-384.0, -1.229e-006
-383.0, -1.218e-006
-382.0, -1.200e-006
-381.0, -1.185e-006
-380.0, -1.171e-006
-379.0, -1.156e-006
-378.0, -1.140e-006
-377.0, -1.120e-006
-376.0, -1.105e-006
-375.0, -1.095e-006
-374.0, -1.081e-006
-373.0, -1.067e-006
-372.0, -1.054e-006
-371.0, -1.042e-006
-370.0, -1.029e-006
-369.0, -1.016e-006
-368.0, -1.004e-006
-367.0, -9.949e-007
-366.0, -9.739e-007
-365.0, -9.539e-007
-364.0, -9.356e-007
-363.0, -9.203e-007
-362.0, -9.003e-007
-361.0, -8.798e-007
-360.0, -8.615e-007
-359.0, -8.541e-007
-358.0, -8.327e-007
-357.0, -8.122e-007
-356.0, -7.930e-007
-355.0, -7.786e-007
-354.0, -7.642e-007
-353.0, -7.433e-007
-352.0, -7.228e-007
-351.0, -7.145e-007
-350.0, -7.002e-007
-349.0, -6.858e-007
-348.0, -6.714e-007
-347.0, -6.566e-007
-346.0, -6.452e-007
-345.0, -6.308e-007
-344.0, -6.178e-007
-343.0, -6.082e-007
-342.0, -5.872e-007
-341.0, -5.663e-007
-340.0, -5.463e-007
-339.0, -5.245e-007
-338.0, -5.040e-007
-337.0, -4.826e-007
-336.0, -4.639e-007
-335.0, -4.512e-007
-334.0, -4.303e-007
-333.0, -4.098e-007
-332.0, -3.937e-007
-331.0, -3.758e-007
-330.0, -3.544e-007
-329.0, -3.270e-007
-328.0, -3.047e-007
-327.0, -2.908e-007
-326.0, -2.699e-007
-325.0, -2.494e-007
-324.0, -2.319e-007
-323.0, -2.119e-007
-322.0, -1.923e-007
-321.0, -1.705e-007
-320.0, -1.447e-007
-319.0, -1.242e-007
-318.0, -9.722e-008
-317.0, -7.237e-008
-316.0, -5.144e-008
-315.0, -3.618e-008
-314.0, -1.308e-008
-313.0, +1.003e-008
-312.0, +3.401e-008
-311.0, +5.580e-008
-310.0, +8.632e-008
-309.0, +1.142e-007
-308.0, +1.421e-007
-307.0, +1.639e-007
-306.0, +1.918e-007
-305.0, +2.219e-007
-304.0, +2.498e-007
-303.0, +2.707e-007
-302.0, +2.991e-007
-301.0, +3.287e-007
-300.0, +3.619e-007
-299.0, +3.898e-007
-298.0, +4.194e-007
-297.0, +4.477e-007
-296.0, +4.804e-007
-295.0, +5.079e-007
-294.0, +5.480e-007
-293.0, +5.807e-007
-292.0, +6.156e-007
-291.0, +6.439e-007
-290.0, +6.779e-007
-289.0, +7.141e-007
-288.0, +7.533e-007
-287.0, +7.821e-007
-286.0, +8.179e-007
-285.0, +8.497e-007
-284.0, +8.846e-007
-283.0, +9.216e-007
-282.0, +9.587e-007
-281.0, +9.966e-007
-280.0, +1.034e-006
-279.0, +1.070e-006
-278.0, +1.116e-006
-277.0, +1.161e-006
-276.0, +1.202e-006
-275.0, +1.242e-006
-274.0, +1.283e-006
-273.0, +1.329e-006
-272.0, +1.376e-006
-271.0, +1.411e-006
-270.0, +1.454e-006
-269.0, +1.502e-006
-268.0, +1.551e-006
-267.0, +1.595e-006
-266.0, +1.637e-006
-265.0, +1.685e-006
-264.0, +1.740e-006
-263.0, +1.784e-006
-262.0, +1.835e-006
-261.0, +1.883e-006
-260.0, +1.937e-006
-259.0, +1.990e-006
-258.0, +2.038e-006
-257.0, +2.088e-006
-256.0, +2.143e-006
-255.0, +2.194e-006
-254.0, +2.250e-006
-253.0, +2.306e-006
-252.0, +2.362e-006
-251.0, +2.414e-006
-250.0, +2.471e-006
-249.0, +2.528e-006
-248.0, +2.587e-006
-247.0, +2.642e-006
-246.0, +2.699e-006
-245.0, +2.759e-006
-244.0, +2.826e-006
-243.0, +2.887e-006
-242.0, +2.948e-006
-241.0, +3.012e-006
-240.0, +3.075e-006
-239.0, +3.136e-006
-238.0, +3.206e-006
-237.0, +3.268e-006
-236.0, +3.331e-006
-235.0, +3.400e-006
-234.0, +3.462e-006
-233.0, +3.526e-006
-232.0, +3.596e-006
-231.0, +3.659e-006
-230.0, +3.731e-006
-229.0, +3.803e-006
-228.0, +3.867e-006
-227.0, +3.934e-006
-226.0, +4.009e-006
-225.0, +4.079e-006
-224.0, +4.154e-006
-223.0, +4.221e-006
-222.0, +4.296e-006
-221.0, +4.373e-006
-220.0, +4.447e-006
-219.0, +4.517e-006
-218.0, +4.593e-006
-217.0, +4.665e-006
-216.0, +4.742e-006
-215.0, +4.811e-006
-214.0, +4.889e-006
-213.0, +4.971e-006
-212.0, +5.047e-006
-211.0, +5.120e-006
-210.0, +5.197e-006
-209.0, +5.273e-006
-208.0, +5.351e-006
-207.0, +5.423e-006
-206.0, +5.501e-006
-205.0, +5.578e-006
-204.0, +5.658e-006
-203.0, +5.736e-006
-202.0, +5.810e-006
-201.0, +5.892e-006
-200.0, +5.971e-006
-199.0, +6.041e-006
-198.0, +6.123e-006
-197.0, +6.194e-006
-196.0, +6.266e-006
-195.0, +6.343e-006
-194.0, +6.415e-006
-193.0, +6.492e-006
-192.0, +6.569e-006
-191.0, +6.633e-006
-190.0, +6.716e-006
-189.0, +6.792e-006
-188.0, +6.864e-006
-187.0, +6.939e-006
-186.0, +7.009e-006
-185.0, +7.086e-006
-184.0, +7.162e-006
-183.0, +7.226e-006
-182.0, +7.304e-006
-181.0, +7.373e-006
-180.0, +7.438e-006
-179.0, +7.507e-006
-178.0, +7.571e-006
-177.0, +7.635e-006
-176.0, +7.705e-006
-175.0, +7.764e-006
-174.0, +7.832e-006
-173.0, +7.901e-006
-172.0, +7.964e-006
-171.0, +8.027e-006
-170.0, +8.094e-006
-169.0, +8.157e-006
-168.0, +8.218e-006
-167.0, +8.274e-006
-166.0, +8.337e-006
-165.0, +8.392e-006
-164.0, +8.454e-006
-163.0, +8.508e-006
-162.0, +8.564e-006
-161.0, +8.622e-006
-160.0, +8.672e-006
-159.0, +8.721e-006
-158.0, +8.776e-006
-157.0, +8.823e-006
-156.0, +8.873e-006
-155.0, +8.920e-006
-154.0, +8.968e-006
-153.0, +9.018e-006
-152.0, +9.060e-006
-151.0, +9.099e-006
-150.0, +9.147e-006
-149.0, +9.190e-006
-148.0, +9.227e-006
-147.0, +9.265e-006
-146.0, +9.305e-006
-145.0, +9.347e-006
-144.0, +9.385e-006
-143.0, +9.416e-006
-142.0, +9.451e-006
-141.0, +9.486e-006
-140.0, +9.512e-006
-139.0, +9.540e-006
-138.0, +9.568e-006
-137.0, +9.602e-006
-136.0, +9.630e-006
-135.0, +9.651e-006
-134.0, +9.680e-006
-133.0, +9.707e-006
-132.0, +9.730e-006
-131.0, +9.753e-006
-130.0, +9.773e-006
-129.0, +9.795e-006
-128.0, +9.818e-006
-127.0, +9.838e-006
-126.0, +9.860e-006
-125.0, +9.879e-006
-124.0, +9.892e-006
-123.0, +9.903e-006
-122.0, +9.916e-006
-121.0, +9.929e-006
-120.0, +9.937e-006
-119.0, +9.942e-006
-118.0, +9.960e-006
-117.0, +9.974e-006
-116.0, +9.984e-006
-115.0, +9.993e-006
-114.0, +1.000e-005
-113.0, +1.002e-005
-112.0, +1.003e-005
-111.0, +1.003e-005
-110.0, +1.004e-005
-109.0, +1.005e-005
-108.0, +1.005e-005
-107.0, +1.006e-005
-106.0, +1.006e-005
-105.0, +1.006e-005
-104.0, +1.006e-005
-103.0, +1.006e-005
-102.0, +1.006e-005
-101.0, +1.006e-005
-100.0, +1.006e-005
-99.0, +1.005e-005
-98.0, +1.005e-005
-97.0, +1.005e-005
-96.0, +1.004e-005
-95.0, +1.003e-005
-94.0, +1.003e-005
-93.0, +1.002e-005
-92.0, +1.001e-005
-91.0, +9.998e-006
-90.0, +9.987e-006
-89.0, +9.980e-006
-88.0, +9.970e-006
-87.0, +9.955e-006
-86.0, +9.951e-006
-85.0, +9.944e-006
-84.0, +9.937e-006
-83.0, +9.930e-006
-82.0, +9.923e-006
-81.0, +9.920e-006
-80.0, +9.909e-006
-79.0, +9.895e-006
-78.0, +9.889e-006
-77.0, +9.881e-006
-76.0, +9.868e-006
-75.0, +9.850e-006
-74.0, +9.831e-006
-73.0, +9.818e-006
-72.0, +9.799e-006
-71.0, +9.778e-006
-70.0, +9.764e-006
-69.0, +9.750e-006
-68.0, +9.739e-006
-67.0, +9.728e-006
-66.0, +9.714e-006
-65.0, +9.705e-006
-64.0, +9.691e-006
-63.0, +9.667e-006
-62.0, +9.654e-006
-61.0, +9.634e-006
-60.0, +9.613e-006
-59.0, +9.593e-006
-58.0, +9.573e-006
-57.0, +9.558e-006
-56.0, +9.548e-006
-55.0, +9.527e-006
-54.0, +9.520e-006
-53.0, +9.508e-006
-52.0, +9.492e-006
-51.0, +9.478e-006
-50.0, +9.464e-006
-49.0, +9.450e-006
-48.0, +9.430e-006
-47.0, +9.402e-006
-46.0, +9.384e-006
-45.0, +9.370e-006
-44.0, +9.350e-006
-43.0, +9.329e-006
-42.0, +9.308e-006
-41.0, +9.296e-006
-40.0, +9.276e-006
-39.0, +9.252e-006
-38.0, +9.233e-006
-37.0, +9.214e-006
-36.0, +9.193e-006
-35.0, +9.172e-006
-34.0, +9.154e-006
-33.0, +9.143e-006
-32.0, +9.128e-006
-31.0, +9.110e-006
-30.0, +9.100e-006
-29.0, +9.086e-006
-28.0, +9.066e-006
-27.0, +9.046e-006
-26.0, +9.025e-006
-25.0, +9.006e-006
-24.0, +8.987e-006
-23.0, +8.965e-006
-22.0, +8.951e-006
-21.0, +8.936e-006
-20.0, +8.916e-006
-19.0, +8.898e-006
-18.0, +8.877e-006
-17.0, +8.856e-006
-16.0, +8.833e-006
-15.0, +8.807e-006
-14.0, +8.791e-006
-13.0, +8.775e-006
-12.0, +8.761e-006
-11.0, +8.749e-006
-10.0, +8.736e-006
-9.0, +8.726e-006
-8.0, +8.711e-006
-7.0, +8.693e-006
-6.0, +8.680e-006
-5.0, +8.666e-006
-4.0, +8.645e-006
-3.0, +8.625e-006
-2.0, +8.616e-006
-1.0, +8.606e-006
0.0, +8.592e-006
1.0, +8.576e-006
2.0, +8.563e-006
3.0, +8.552e-006
4.0, +8.541e-006
5.0, +8.517e-006
6.0, +8.499e-006
7.0, +8.480e-006
8.0, +8.459e-006
9.0, +8.438e-006
10.0, +8.424e-006
11.0, +8.406e-006
12.0, +8.390e-006
13.0, +8.376e-006
14.0, +8.367e-006
15.0, +8.355e-006
16.0, +8.341e-006
17.0, +8.326e-006
18.0, +8.319e-006
19.0, +8.306e-006
20.0, +8.286e-006
21.0, +8.267e-006
22.0, +8.252e-006
23.0, +8.238e-006
24.0, +8.219e-006
25.0, +8.198e-006
26.0, +8.186e-006
27.0, +8.177e-006
28.0, +8.164e-006
29.0, +8.154e-006
30.0, +8.140e-006
31.0, +8.133e-006
32.0, +8.121e-006
33.0, +8.106e-006
34.0, +8.098e-006
35.0, +8.081e-006
36.0, +8.063e-006
37.0, +8.049e-006
38.0, +8.035e-006
39.0, +8.025e-006
40.0, +8.010e-006
41.0, +7.989e-006
42.0, +7.984e-006
43.0, +7.977e-006
44.0, +7.970e-006
45.0, +7.962e-006
46.0, +7.952e-006
47.0, +7.946e-006
48.0, +7.937e-006
49.0, +7.927e-006
50.0, +7.920e-006
51.0, +7.903e-006
52.0, +7.883e-006
53.0, +7.867e-006
54.0, +7.852e-006
55.0, +7.840e-006
56.0, +7.824e-006
57.0, +7.808e-006
58.0, +7.804e-006
59.0, +7.798e-006
60.0, +7.791e-006
61.0, +7.784e-006
62.0, +7.777e-006
63.0, +7.773e-006
64.0, +7.762e-006
65.0, +7.750e-006
66.0, +7.748e-006
67.0, +7.741e-006
68.0, +7.731e-006
69.0, +7.723e-006
70.0, +7.710e-006
71.0, +7.704e-006
72.0, +7.689e-006
73.0, +7.672e-006
74.0, +7.666e-006
75.0, +7.655e-006
76.0, +7.643e-006
77.0, +7.634e-006
78.0, +7.625e-006
79.0, +7.621e-006
80.0, +7.612e-006
81.0, +7.598e-006
82.0, +7.593e-006
83.0, +7.586e-006
84.0, +7.579e-006
85.0, +7.572e-006
86.0, +7.569e-006
87.0, +7.567e-006
88.0, +7.560e-006
89.0, +7.551e-006
90.0, +7.547e-006
91.0, +7.540e-006
92.0, +7.533e-006
93.0, +7.526e-006
94.0, +7.517e-006
95.0, +7.511e-006
96.0, +7.503e-006
97.0, +7.494e-006
98.0, +7.489e-006
99.0, +7.479e-006
100.0, +7.468e-006
101.0, +7.459e-006
102.0, +7.452e-006
103.0, +7.445e-006
104.0, +7.437e-006
105.0, +7.428e-006
106.0, +7.425e-006
107.0, +7.418e-006
108.0, +7.409e-006
109.0, +7.403e-006
110.0, +7.395e-006
111.0, +7.389e-006
112.0, +7.382e-006
113.0, +7.373e-006
114.0, +7.372e-006
115.0, +7.371e-006
116.0, +7.367e-006
117.0, +7.367e-006
118.0, +7.362e-006
119.0, +7.357e-006
120.0, +7.350e-006
121.0, +7.344e-006
122.0, +7.340e-006
123.0, +7.335e-006
124.0, +7.328e-006
125.0, +7.326e-006
126.0, +7.320e-006
127.0, +7.317e-006
128.0, +7.309e-006
129.0, +7.303e-006
130.0, +7.302e-006
131.0, +7.292e-006
132.0, +7.279e-006
133.0, +7.274e-006
134.0, +7.263e-006
135.0, +7.256e-006
136.0, +7.246e-006
137.0, +7.234e-006
138.0, +7.233e-006
139.0, +7.231e-006
140.0, +7.226e-006
141.0, +7.226e-006
142.0, +7.225e-006
143.0, +7.225e-006
144.0, +7.222e-006
145.0, +7.220e-006
146.0, +7.220e-006
147.0, +7.215e-006
148.0, +7.210e-006
149.0, +7.206e-006
150.0, +7.199e-006
151.0, +7.196e-006
152.0, +7.189e-006
153.0, +7.183e-006
154.0, +7.184e-006
155.0, +7.183e-006
156.0, +7.179e-006
157.0, +7.179e-006
158.0, +7.178e-006
159.0, +7.178e-006
160.0, +7.177e-006
161.0, +7.175e-006
162.0, +7.175e-006
163.0, +7.175e-006
164.0, +7.174e-006
165.0, +7.174e-006
166.0, +7.174e-006
167.0, +7.174e-006
168.0, +7.170e-006
169.0, +7.169e-006
170.0, +7.169e-006
171.0, +7.164e-006
172.0, +7.159e-006
173.0, +7.157e-006
174.0, +7.152e-006
175.0, +7.152e-006
176.0, +7.145e-006
177.0, +7.141e-006
178.0, +7.145e-006
179.0, +7.145e-006
180.0, +7.139e-006
181.0, +7.139e-006
182.0, +7.137e-006
183.0, +7.138e-006
184.0, +7.135e-006
185.0, +7.129e-006
186.0, +7.130e-006
187.0, +7.130e-006
188.0, +7.128e-006
189.0, +7.129e-006
190.0, +7.128e-006
191.0, +7.128e-006
192.0, +7.126e-006
193.0, +7.125e-006
194.0, +7.125e-006
195.0, +7.123e-006
196.0, +7.120e-006
197.0, +7.120e-006
198.0, +7.117e-006
199.0, +7.119e-006
200.0, +7.115e-006
201.0, +7.115e-006
202.0, +7.117e-006
203.0, +7.118e-006
204.0, +7.114e-006
205.0, +7.117e-006
206.0, +7.115e-006
207.0, +7.116e-006
208.0, +7.111e-006
209.0, +7.110e-006
210.0, +7.112e-006
211.0, +7.111e-006
212.0, +7.105e-006
213.0, +7.108e-006
214.0, +7.107e-006
215.0, +7.111e-006
216.0, +7.104e-006
217.0, +7.102e-006
218.0, +7.107e-006
219.0, +7.108e-006
220.0, +7.102e-006
221.0, +7.104e-006
222.0, +7.102e-006
223.0, +7.108e-006
224.0, +7.104e-006
225.0, +7.103e-006
226.0, +7.109e-006
227.0, +7.111e-006
228.0, +7.105e-006
229.0, +7.109e-006
230.0, +7.108e-006
231.0, +7.112e-006
232.0, +7.108e-006
233.0, +7.108e-006
234.0, +7.112e-006
235.0, +7.116e-006
236.0, +7.113e-006
237.0, +7.115e-006
238.0, +7.114e-006
239.0, +7.118e-006
240.0, +7.115e-006
241.0, +7.115e-006
242.0, +7.118e-006
243.0, +7.120e-006
244.0, +7.119e-006
245.0, +7.122e-006
246.0, +7.122e-006
247.0, +7.126e-006
248.0, +7.125e-006
249.0, +7.128e-006
250.0, +7.128e-006
*
**
