# Supplementary material for: DFT and CV data of 4-phenyl-substituted dichloro(bis{2-[1-(phenyl)-1H-1,2,3-triazol-4-yl-κN3]pyridine-κN})iron(II) coordination compounds
Source: Data Brief. 2018 Oct 27;21:1458–71. doi: 10.1016/j.dib.2018.10.085 (PMC6234228; doi:10.1016/j.dib.2018.10.085)
Supplement: Supplementary file 4 — Supplementary material. [file mmc4.zip › Fe_CV_raw_data/FeL6-2/200FC.TXT]

Date: 04-Apr-2017
Time: 13:44:26
Label: 
Cyclic Voltammetry

Exp. Conditions:
Init E (mV) = 250
High E (mV) = 250
Low E (mV) = -560
Init P/N = N
V (mV/sec) = 200
Number of Segments = 2
Sample Interval (mV) = 1
Quiet Time (sec) = 2
Sensitivity (A/V) = 1E-5

2 Sets of Data
Total Number of Data Points = 1620
##
Potential (mV), Current (A)

Segment = 1
Negative
Number of Data Points = 810
#
249.0, +1.115e-005
248.0, +1.105e-005
247.0, +1.096e-005
246.0, +1.089e-005
245.0, +1.082e-005
244.0, +1.077e-005
243.0, +1.072e-005
242.0, +1.067e-005
241.0, +1.064e-005
240.0, +1.060e-005
239.0, +1.056e-005
238.0, +1.052e-005
237.0, +1.048e-005
236.0, +1.045e-005
235.0, +1.041e-005
234.0, +1.038e-005
233.0, +1.035e-005
232.0, +1.031e-005
231.0, +1.027e-005
230.0, +1.024e-005
229.0, +1.021e-005
228.0, +1.018e-005
227.0, +1.015e-005
226.0, +1.012e-005
225.0, +1.008e-005
224.0, +1.005e-005
223.0, +1.001e-005
222.0, +9.982e-006
221.0, +9.950e-006
220.0, +9.918e-006
219.0, +9.879e-006
218.0, +9.851e-006
217.0, +9.823e-006
216.0, +9.790e-006
215.0, +9.755e-006
214.0, +9.725e-006
213.0, +9.688e-006
212.0, +9.657e-006
211.0, +9.622e-006
210.0, +9.594e-006
209.0, +9.564e-006
208.0, +9.528e-006
207.0, +9.494e-006
206.0, +9.460e-006
205.0, +9.428e-006
204.0, +9.393e-006
203.0, +9.351e-006
202.0, +9.310e-006
201.0, +9.273e-006
200.0, +9.227e-006
199.0, +9.191e-006
198.0, +9.154e-006
197.0, +9.117e-006
196.0, +9.079e-006
195.0, +9.041e-006
194.0, +9.004e-006
193.0, +8.967e-006
192.0, +8.919e-006
191.0, +8.873e-006
190.0, +8.832e-006
189.0, +8.793e-006
188.0, +8.749e-006
187.0, +8.699e-006
186.0, +8.657e-006
185.0, +8.616e-006
184.0, +8.562e-006
183.0, +8.507e-006
182.0, +8.457e-006
181.0, +8.405e-006
180.0, +8.355e-006
179.0, +8.296e-006
178.0, +8.245e-006
177.0, +8.194e-006
176.0, +8.135e-006
175.0, +8.075e-006
174.0, +8.011e-006
173.0, +7.950e-006
172.0, +7.890e-006
171.0, +7.820e-006
170.0, +7.757e-006
169.0, +7.697e-006
168.0, +7.622e-006
167.0, +7.556e-006
166.0, +7.485e-006
165.0, +7.409e-006
164.0, +7.339e-006
163.0, +7.256e-006
162.0, +7.177e-006
161.0, +7.099e-006
160.0, +7.013e-006
159.0, +6.925e-006
158.0, +6.840e-006
157.0, +6.745e-006
156.0, +6.661e-006
155.0, +6.559e-006
154.0, +6.468e-006
153.0, +6.371e-006
152.0, +6.270e-006
151.0, +6.165e-006
150.0, +6.067e-006
149.0, +5.957e-006
148.0, +5.853e-006
147.0, +5.736e-006
146.0, +5.622e-006
145.0, +5.511e-006
144.0, +5.387e-006
143.0, +5.258e-006
142.0, +5.137e-006
141.0, +5.012e-006
140.0, +4.879e-006
139.0, +4.742e-006
138.0, +4.606e-006
137.0, +4.472e-006
136.0, +4.328e-006
135.0, +4.174e-006
134.0, +4.028e-006
133.0, +3.883e-006
132.0, +3.735e-006
131.0, +3.572e-006
130.0, +3.414e-006
129.0, +3.260e-006
128.0, +3.094e-006
127.0, +2.921e-006
126.0, +2.756e-006
125.0, +2.588e-006
124.0, +2.418e-006
123.0, +2.240e-006
122.0, +2.061e-006
121.0, +1.889e-006
120.0, +1.706e-006
119.0, +1.513e-006
118.0, +1.326e-006
117.0, +1.140e-006
116.0, +9.513e-007
115.0, +7.538e-007
114.0, +5.633e-007
113.0, +3.749e-007
112.0, +1.809e-007
111.0, -1.831e-008
110.0, -2.062e-007
109.0, -3.993e-007
108.0, -5.912e-007
107.0, -7.943e-007
106.0, -9.879e-007
105.0, -1.178e-006
104.0, -1.375e-006
103.0, -1.581e-006
102.0, -1.772e-006
101.0, -1.963e-006
100.0, -2.151e-006
99.0, -2.352e-006
98.0, -2.539e-006
97.0, -2.720e-006
96.0, -2.907e-006
95.0, -3.099e-006
94.0, -3.275e-006
93.0, -3.449e-006
92.0, -3.621e-006
91.0, -3.805e-006
90.0, -3.973e-006
89.0, -4.130e-006
88.0, -4.295e-006
87.0, -4.462e-006
86.0, -4.616e-006
85.0, -4.762e-006
84.0, -4.902e-006
83.0, -5.055e-006
82.0, -5.192e-006
81.0, -5.321e-006
80.0, -5.455e-006
79.0, -5.586e-006
78.0, -5.711e-006
77.0, -5.822e-006
76.0, -5.927e-006
75.0, -6.040e-006
74.0, -6.133e-006
73.0, -6.219e-006
72.0, -6.310e-006
71.0, -6.393e-006
70.0, -6.474e-006
69.0, -6.539e-006
68.0, -6.605e-006
67.0, -6.679e-006
66.0, -6.732e-006
65.0, -6.775e-006
64.0, -6.823e-006
63.0, -6.867e-006
62.0, -6.902e-006
61.0, -6.927e-006
60.0, -6.942e-006
59.0, -6.970e-006
58.0, -6.984e-006
57.0, -6.986e-006
56.0, -6.995e-006
55.0, -7.002e-006
54.0, -6.996e-006
53.0, -6.989e-006
52.0, -6.974e-006
51.0, -6.967e-006
50.0, -6.953e-006
49.0, -6.927e-006
48.0, -6.910e-006
47.0, -6.893e-006
46.0, -6.861e-006
45.0, -6.826e-006
44.0, -6.790e-006
43.0, -6.754e-006
42.0, -6.709e-006
41.0, -6.656e-006
40.0, -6.609e-006
39.0, -6.569e-006
38.0, -6.516e-006
37.0, -6.461e-006
36.0, -6.407e-006
35.0, -6.358e-006
34.0, -6.302e-006
33.0, -6.240e-006
32.0, -6.184e-006
31.0, -6.128e-006
30.0, -6.066e-006
29.0, -6.001e-006
28.0, -5.932e-006
27.0, -5.876e-006
26.0, -5.811e-006
25.0, -5.736e-006
24.0, -5.677e-006
23.0, -5.614e-006
22.0, -5.547e-006
21.0, -5.484e-006
20.0, -5.415e-006
19.0, -5.355e-006
18.0, -5.291e-006
17.0, -5.222e-006
16.0, -5.160e-006
15.0, -5.103e-006
14.0, -5.040e-006
13.0, -4.976e-006
12.0, -4.913e-006
11.0, -4.858e-006
10.0, -4.793e-006
9.0, -4.729e-006
8.0, -4.672e-006
7.0, -4.612e-006
6.0, -4.550e-006
5.0, -4.488e-006
4.0, -4.425e-006
3.0, -4.377e-006
2.0, -4.325e-006
1.0, -4.270e-006
0.0, -4.224e-006
-1.0, -4.173e-006
-2.0, -4.123e-006
-3.0, -4.068e-006
-4.0, -4.007e-006
-5.0, -3.948e-006
-6.0, -3.887e-006
-7.0, -3.830e-006
-8.0, -3.782e-006
-9.0, -3.727e-006
-10.0, -3.677e-006
-11.0, -3.628e-006
-12.0, -3.578e-006
-13.0, -3.531e-006
-14.0, -3.479e-006
-15.0, -3.431e-006
-16.0, -3.393e-006
-17.0, -3.349e-006
-18.0, -3.307e-006
-19.0, -3.261e-006
-20.0, -3.218e-006
-21.0, -3.179e-006
-22.0, -3.131e-006
-23.0, -3.085e-006
-24.0, -3.051e-006
-25.0, -3.015e-006
-26.0, -2.977e-006
-27.0, -2.939e-006
-28.0, -2.900e-006
-29.0, -2.871e-006
-30.0, -2.836e-006
-31.0, -2.795e-006
-32.0, -2.759e-006
-33.0, -2.728e-006
-34.0, -2.696e-006
-35.0, -2.666e-006
-36.0, -2.631e-006
-37.0, -2.604e-006
-38.0, -2.570e-006
-39.0, -2.536e-006
-40.0, -2.511e-006
-41.0, -2.483e-006
-42.0, -2.451e-006
-43.0, -2.421e-006
-44.0, -2.387e-006
-45.0, -2.366e-006
-46.0, -2.338e-006
-47.0, -2.307e-006
-48.0, -2.283e-006
-49.0, -2.261e-006
-50.0, -2.235e-006
-51.0, -2.213e-006
-52.0, -2.192e-006
-53.0, -2.178e-006
-54.0, -2.155e-006
-55.0, -2.130e-006
-56.0, -2.110e-006
-57.0, -2.089e-006
-58.0, -2.068e-006
-59.0, -2.046e-006
-60.0, -2.020e-006
-61.0, -2.007e-006
-62.0, -1.987e-006
-63.0, -1.965e-006
-64.0, -1.954e-006
-65.0, -1.935e-006
-66.0, -1.915e-006
-67.0, -1.899e-006
-68.0, -1.879e-006
-69.0, -1.871e-006
-70.0, -1.857e-006
-71.0, -1.840e-006
-72.0, -1.832e-006
-73.0, -1.824e-006
-74.0, -1.814e-006
-75.0, -1.805e-006
-76.0, -1.792e-006
-77.0, -1.785e-006
-78.0, -1.776e-006
-79.0, -1.768e-006
-80.0, -1.762e-006
-81.0, -1.756e-006
-82.0, -1.749e-006
-83.0, -1.743e-006
-84.0, -1.736e-006
-85.0, -1.733e-006
-86.0, -1.725e-006
-87.0, -1.718e-006
-88.0, -1.718e-006
-89.0, -1.716e-006
-90.0, -1.712e-006
-91.0, -1.710e-006
-92.0, -1.704e-006
-93.0, -1.706e-006
-94.0, -1.703e-006
-95.0, -1.698e-006
-96.0, -1.705e-006
-97.0, -1.707e-006
-98.0, -1.709e-006
-99.0, -1.712e-006
-100.0, -1.712e-006
-101.0, -1.722e-006
-102.0, -1.726e-006
-103.0, -1.727e-006
-104.0, -1.737e-006
-105.0, -1.744e-006
-106.0, -1.751e-006
-107.0, -1.758e-006
-108.0, -1.758e-006
-109.0, -1.767e-006
-110.0, -1.774e-006
-111.0, -1.778e-006
-112.0, -1.786e-006
-113.0, -1.793e-006
-114.0, -1.800e-006
-115.0, -1.807e-006
-116.0, -1.810e-006
-117.0, -1.818e-006
-118.0, -1.825e-006
-119.0, -1.832e-006
-120.0, -1.844e-006
-121.0, -1.858e-006
-122.0, -1.871e-006
-123.0, -1.884e-006
-124.0, -1.893e-006
-125.0, -1.910e-006
-126.0, -1.926e-006
-127.0, -1.941e-006
-128.0, -1.958e-006
-129.0, -1.972e-006
-130.0, -1.988e-006
-131.0, -2.007e-006
-132.0, -2.018e-006
-133.0, -2.042e-006
-134.0, -2.059e-006
-135.0, -2.078e-006
-136.0, -2.104e-006
-137.0, -2.129e-006
-138.0, -2.151e-006
-139.0, -2.172e-006
-140.0, -2.185e-006
-141.0, -2.209e-006
-142.0, -2.228e-006
-143.0, -2.244e-006
-144.0, -2.271e-006
-145.0, -2.297e-006
-146.0, -2.325e-006
-147.0, -2.349e-006
-148.0, -2.372e-006
-149.0, -2.406e-006
-150.0, -2.438e-006
-151.0, -2.462e-006
-152.0, -2.492e-006
-153.0, -2.520e-006
-154.0, -2.554e-006
-155.0, -2.588e-006
-156.0, -2.616e-006
-157.0, -2.651e-006
-158.0, -2.685e-006
-159.0, -2.718e-006
-160.0, -2.763e-006
-161.0, -2.805e-006
-162.0, -2.842e-006
-163.0, -2.880e-006
-164.0, -2.912e-006
-165.0, -2.954e-006
-166.0, -2.991e-006
-167.0, -3.029e-006
-168.0, -3.070e-006
-169.0, -3.112e-006
-170.0, -3.159e-006
-171.0, -3.209e-006
-172.0, -3.251e-006
-173.0, -3.305e-006
-174.0, -3.347e-006
-175.0, -3.396e-006
-176.0, -3.448e-006
-177.0, -3.497e-006
-178.0, -3.548e-006
-179.0, -3.604e-006
-180.0, -3.653e-006
-181.0, -3.710e-006
-182.0, -3.762e-006
-183.0, -3.815e-006
-184.0, -3.876e-006
-185.0, -3.932e-006
-186.0, -3.988e-006
-187.0, -4.045e-006
-188.0, -4.106e-006
-189.0, -4.166e-006
-190.0, -4.226e-006
-191.0, -4.285e-006
-192.0, -4.348e-006
-193.0, -4.411e-006
-194.0, -4.481e-006
-195.0, -4.545e-006
-196.0, -4.608e-006
-197.0, -4.677e-006
-198.0, -4.740e-006
-199.0, -4.802e-006
-200.0, -4.876e-006
-201.0, -4.939e-006
-202.0, -5.004e-006
-203.0, -5.074e-006
-204.0, -5.137e-006
-205.0, -5.207e-006
-206.0, -5.277e-006
-207.0, -5.341e-006
-208.0, -5.417e-006
-209.0, -5.491e-006
-210.0, -5.560e-006
-211.0, -5.635e-006
-212.0, -5.705e-006
-213.0, -5.780e-006
-214.0, -5.851e-006
-215.0, -5.915e-006
-216.0, -5.988e-006
-217.0, -6.062e-006
-218.0, -6.128e-006
-219.0, -6.201e-006
-220.0, -6.271e-006
-221.0, -6.341e-006
-222.0, -6.413e-006
-223.0, -6.481e-006
-224.0, -6.554e-006
-225.0, -6.629e-006
-226.0, -6.696e-006
-227.0, -6.764e-006
-228.0, -6.831e-006
-229.0, -6.904e-006
-230.0, -6.972e-006
-231.0, -7.037e-006
-232.0, -7.111e-006
-233.0, -7.185e-006
-234.0, -7.257e-006
-235.0, -7.329e-006
-236.0, -7.400e-006
-237.0, -7.471e-006
-238.0, -7.536e-006
-239.0, -7.601e-006
-240.0, -7.672e-006
-241.0, -7.739e-006
-242.0, -7.809e-006
-243.0, -7.872e-006
-244.0, -7.936e-006
-245.0, -8.012e-006
-246.0, -8.075e-006
-247.0, -8.140e-006
-248.0, -8.212e-006
-249.0, -8.279e-006
-250.0, -8.349e-006
-251.0, -8.421e-006
-252.0, -8.480e-006
-253.0, -8.556e-006
-254.0, -8.623e-006
-255.0, -8.686e-006
-256.0, -8.756e-006
-257.0, -8.825e-006
-258.0, -8.890e-006
-259.0, -8.965e-006
-260.0, -9.028e-006
-261.0, -9.093e-006
-262.0, -9.158e-006
-263.0, -9.223e-006
-264.0, -9.291e-006
-265.0, -9.361e-006
-266.0, -9.424e-006
-267.0, -9.487e-006
-268.0, -9.553e-006
-269.0, -9.623e-006
-270.0, -9.685e-006
-271.0, -9.751e-006
-272.0, -9.819e-006
-273.0, -9.887e-006
-274.0, -9.957e-006
-275.0, -1.002e-005
-276.0, -1.009e-005
-277.0, -1.017e-005
-278.0, -1.023e-005
-279.0, -1.030e-005
-280.0, -1.037e-005
-281.0, -1.044e-005
-282.0, -1.051e-005
-283.0, -1.059e-005
-284.0, -1.065e-005
-285.0, -1.072e-005
-286.0, -1.079e-005
-287.0, -1.086e-005
-288.0, -1.093e-005
-289.0, -1.099e-005
-290.0, -1.105e-005
-291.0, -1.112e-005
-292.0, -1.119e-005
-293.0, -1.126e-005
-294.0, -1.133e-005
-295.0, -1.138e-005
-296.0, -1.145e-005
-297.0, -1.152e-005
-298.0, -1.159e-005
-299.0, -1.165e-005
-300.0, -1.171e-005
-301.0, -1.178e-005
-302.0, -1.184e-005
-303.0, -1.190e-005
-304.0, -1.197e-005
-305.0, -1.203e-005
-306.0, -1.209e-005
-307.0, -1.215e-005
-308.0, -1.221e-005
-309.0, -1.227e-005
-310.0, -1.232e-005
-311.0, -1.237e-005
-312.0, -1.243e-005
-313.0, -1.248e-005
-314.0, -1.253e-005
-315.0, -1.259e-005
-316.0, -1.263e-005
-317.0, -1.269e-005
-318.0, -1.273e-005
-319.0, -1.278e-005
-320.0, -1.283e-005
-321.0, -1.287e-005
-322.0, -1.291e-005
-323.0, -1.296e-005
-324.0, -1.299e-005
-325.0, -1.304e-005
-326.0, -1.307e-005
-327.0, -1.310e-005
-328.0, -1.313e-005
-329.0, -1.316e-005
-330.0, -1.319e-005
-331.0, -1.322e-005
-332.0, -1.325e-005
-333.0, -1.328e-005
-334.0, -1.331e-005
-335.0, -1.333e-005
-336.0, -1.336e-005
-337.0, -1.339e-005
-338.0, -1.341e-005
-339.0, -1.343e-005
-340.0, -1.345e-005
-341.0, -1.347e-005
-342.0, -1.348e-005
-343.0, -1.349e-005
-344.0, -1.350e-005
-345.0, -1.351e-005
-346.0, -1.352e-005
-347.0, -1.352e-005
-348.0, -1.352e-005
-349.0, -1.353e-005
-350.0, -1.353e-005
-351.0, -1.353e-005
-352.0, -1.353e-005
-353.0, -1.353e-005
-354.0, -1.353e-005
-355.0, -1.353e-005
-356.0, -1.352e-005
-357.0, -1.352e-005
-358.0, -1.351e-005
-359.0, -1.351e-005
-360.0, -1.350e-005
-361.0, -1.349e-005
-362.0, -1.348e-005
-363.0, -1.346e-005
-364.0, -1.344e-005
-365.0, -1.343e-005
-366.0, -1.341e-005
-367.0, -1.339e-005
-368.0, -1.337e-005
-369.0, -1.335e-005
-370.0, -1.333e-005
-371.0, -1.331e-005
-372.0, -1.329e-005
-373.0, -1.327e-005
-374.0, -1.325e-005
-375.0, -1.322e-005
-376.0, -1.320e-005
-377.0, -1.319e-005
-378.0, -1.316e-005
-379.0, -1.314e-005
-380.0, -1.311e-005
-381.0, -1.309e-005
-382.0, -1.306e-005
-383.0, -1.303e-005
-384.0, -1.300e-005
-385.0, -1.298e-005
-386.0, -1.294e-005
-387.0, -1.291e-005
-388.0, -1.288e-005
-389.0, -1.286e-005
-390.0, -1.283e-005
-391.0, -1.279e-005
-392.0, -1.277e-005
-393.0, -1.274e-005
-394.0, -1.271e-005
-395.0, -1.267e-005
-396.0, -1.264e-005
-397.0, -1.261e-005
-398.0, -1.258e-005
-399.0, -1.254e-005
-400.0, -1.251e-005
-401.0, -1.248e-005
-402.0, -1.245e-005
-403.0, -1.242e-005
-404.0, -1.238e-005
-405.0, -1.236e-005
-406.0, -1.232e-005
-407.0, -1.229e-005
-408.0, -1.226e-005
-409.0, -1.223e-005
-410.0, -1.220e-005
-411.0, -1.216e-005
-412.0, -1.212e-005
-413.0, -1.209e-005
-414.0, -1.205e-005
-415.0, -1.202e-005
-416.0, -1.199e-005
-417.0, -1.195e-005
-418.0, -1.191e-005
-419.0, -1.188e-005
-420.0, -1.184e-005
-421.0, -1.181e-005
-422.0, -1.177e-005
-423.0, -1.173e-005
-424.0, -1.170e-005
-425.0, -1.167e-005
-426.0, -1.164e-005
-427.0, -1.161e-005
-428.0, -1.157e-005
-429.0, -1.154e-005
-430.0, -1.150e-005
-431.0, -1.147e-005
-432.0, -1.144e-005
-433.0, -1.141e-005
-434.0, -1.137e-005
-435.0, -1.134e-005
-436.0, -1.130e-005
-437.0, -1.127e-005
-438.0, -1.124e-005
-439.0, -1.120e-005
-440.0, -1.118e-005
-441.0, -1.115e-005
-442.0, -1.111e-005
-443.0, -1.108e-005
-444.0, -1.105e-005
-445.0, -1.102e-005
-446.0, -1.099e-005
-447.0, -1.095e-005
-448.0, -1.092e-005
-449.0, -1.089e-005
-450.0, -1.086e-005
-451.0, -1.083e-005
-452.0, -1.080e-005
-453.0, -1.078e-005
-454.0, -1.075e-005
-455.0, -1.072e-005
-456.0, -1.069e-005
-457.0, -1.066e-005
-458.0, -1.063e-005
-459.0, -1.060e-005
-460.0, -1.056e-005
-461.0, -1.053e-005
-462.0, -1.051e-005
-463.0, -1.048e-005
-464.0, -1.045e-005
-465.0, -1.042e-005
-466.0, -1.040e-005
-467.0, -1.037e-005
-468.0, -1.034e-005
-469.0, -1.032e-005
-470.0, -1.029e-005
-471.0, -1.026e-005
-472.0, -1.023e-005
-473.0, -1.021e-005
-474.0, -1.018e-005
-475.0, -1.016e-005
-476.0, -1.012e-005
-477.0, -1.010e-005
-478.0, -1.007e-005
-479.0, -1.004e-005
-480.0, -1.002e-005
-481.0, -1.000e-005
-482.0, -9.979e-006
-483.0, -9.957e-006
-484.0, -9.929e-006
-485.0, -9.902e-006
-486.0, -9.881e-006
-487.0, -9.851e-006
-488.0, -9.828e-006
-489.0, -9.803e-006
-490.0, -9.782e-006
-491.0, -9.761e-006
-492.0, -9.736e-006
-493.0, -9.713e-006
-494.0, -9.690e-006
-495.0, -9.664e-006
-496.0, -9.649e-006
-497.0, -9.628e-006
-498.0, -9.608e-006
-499.0, -9.587e-006
-500.0, -9.561e-006
-501.0, -9.541e-006
-502.0, -9.515e-006
-503.0, -9.489e-006
-504.0, -9.468e-006
-505.0, -9.449e-006
-506.0, -9.430e-006
-507.0, -9.409e-006
-508.0, -9.387e-006
-509.0, -9.373e-006
-510.0, -9.352e-006
-511.0, -9.327e-006
-512.0, -9.308e-006
-513.0, -9.287e-006
-514.0, -9.273e-006
-515.0, -9.253e-006
-516.0, -9.232e-006
-517.0, -9.218e-006
-518.0, -9.205e-006
-519.0, -9.183e-006
-520.0, -9.169e-006
-521.0, -9.148e-006
-522.0, -9.128e-006
-523.0, -9.107e-006
-524.0, -9.086e-006
-525.0, -9.069e-006
-526.0, -9.051e-006
-527.0, -9.030e-006
-528.0, -9.018e-006
-529.0, -9.007e-006
-530.0, -8.993e-006
-531.0, -8.972e-006
-532.0, -8.951e-006
-533.0, -8.938e-006
-534.0, -8.917e-006
-535.0, -8.894e-006
-536.0, -8.876e-006
-537.0, -8.862e-006
-538.0, -8.849e-006
-539.0, -8.835e-006
-540.0, -8.821e-006
-541.0, -8.814e-006
-542.0, -8.800e-006
-543.0, -8.781e-006
-544.0, -8.766e-006
-545.0, -8.751e-006
-546.0, -8.733e-006
-547.0, -8.712e-006
-548.0, -8.691e-006
-549.0, -8.678e-006
-550.0, -8.668e-006
-551.0, -8.651e-006
-552.0, -8.643e-006
-553.0, -8.632e-006
-554.0, -8.618e-006
-555.0, -8.604e-006
-556.0, -8.589e-006
-557.0, -8.575e-006
-558.0, -8.516e-006
-559.0, -8.477e-006
-560.0, -8.455e-006
*
Segment = 2
Positive
Number of Data Points = 810
#
-559.0, -8.222e-006
-558.0, -7.984e-006
-557.0, -7.867e-006
-556.0, -7.764e-006
-555.0, -7.651e-006
-554.0, -7.569e-006
-553.0, -7.493e-006
-552.0, -7.430e-006
-551.0, -7.374e-006
-550.0, -7.315e-006
-549.0, -7.260e-006
-548.0, -7.209e-006
-547.0, -7.154e-006
-546.0, -7.111e-006
-545.0, -7.057e-006
-544.0, -7.008e-006
-543.0, -6.972e-006
-542.0, -6.929e-006
-541.0, -6.880e-006
-540.0, -6.839e-006
-539.0, -6.797e-006
-538.0, -6.761e-006
-537.0, -6.719e-006
-536.0, -6.672e-006
-535.0, -6.636e-006
-534.0, -6.600e-006
-533.0, -6.564e-006
-532.0, -6.528e-006
-531.0, -6.491e-006
-530.0, -6.456e-006
-529.0, -6.421e-006
-528.0, -6.387e-006
-527.0, -6.354e-006
-526.0, -6.317e-006
-525.0, -6.277e-006
-524.0, -6.242e-006
-523.0, -6.207e-006
-522.0, -6.179e-006
-521.0, -6.144e-006
-520.0, -6.115e-006
-519.0, -6.087e-006
-518.0, -6.052e-006
-517.0, -6.019e-006
-516.0, -5.991e-006
-515.0, -5.957e-006
-514.0, -5.927e-006
-513.0, -5.886e-006
-512.0, -5.853e-006
-511.0, -5.828e-006
-510.0, -5.798e-006
-509.0, -5.764e-006
-508.0, -5.736e-006
-507.0, -5.707e-006
-506.0, -5.680e-006
-505.0, -5.647e-006
-504.0, -5.617e-006
-503.0, -5.591e-006
-502.0, -5.562e-006
-501.0, -5.528e-006
-500.0, -5.498e-006
-499.0, -5.471e-006
-498.0, -5.447e-006
-497.0, -5.419e-006
-496.0, -5.391e-006
-495.0, -5.366e-006
-494.0, -5.342e-006
-493.0, -5.315e-006
-492.0, -5.284e-006
-491.0, -5.256e-006
-490.0, -5.229e-006
-489.0, -5.201e-006
-488.0, -5.175e-006
-487.0, -5.149e-006
-486.0, -5.120e-006
-485.0, -5.096e-006
-484.0, -5.069e-006
-483.0, -5.045e-006
-482.0, -5.018e-006
-481.0, -4.989e-006
-480.0, -4.962e-006
-479.0, -4.941e-006
-478.0, -4.914e-006
-477.0, -4.889e-006
-476.0, -4.863e-006
-475.0, -4.838e-006
-474.0, -4.813e-006
-473.0, -4.789e-006
-472.0, -4.762e-006
-471.0, -4.743e-006
-470.0, -4.718e-006
-469.0, -4.691e-006
-468.0, -4.666e-006
-467.0, -4.642e-006
-466.0, -4.617e-006
-465.0, -4.593e-006
-464.0, -4.567e-006
-463.0, -4.548e-006
-462.0, -4.526e-006
-461.0, -4.501e-006
-460.0, -4.476e-006
-459.0, -4.454e-006
-458.0, -4.428e-006
-457.0, -4.405e-006
-456.0, -4.382e-006
-455.0, -4.362e-006
-454.0, -4.337e-006
-453.0, -4.316e-006
-452.0, -4.289e-006
-451.0, -4.267e-006
-450.0, -4.242e-006
-449.0, -4.215e-006
-448.0, -4.193e-006
-447.0, -4.174e-006
-446.0, -4.152e-006
-445.0, -4.132e-006
-444.0, -4.108e-006
-443.0, -4.086e-006
-442.0, -4.062e-006
-441.0, -4.035e-006
-440.0, -4.014e-006
-439.0, -3.994e-006
-438.0, -3.966e-006
-437.0, -3.942e-006
-436.0, -3.920e-006
-435.0, -3.898e-006
-434.0, -3.877e-006
-433.0, -3.849e-006
-432.0, -3.822e-006
-431.0, -3.808e-006
-430.0, -3.786e-006
-429.0, -3.766e-006
-428.0, -3.748e-006
-427.0, -3.728e-006
-426.0, -3.709e-006
-425.0, -3.682e-006
-424.0, -3.656e-006
-423.0, -3.636e-006
-422.0, -3.611e-006
-421.0, -3.584e-006
-420.0, -3.561e-006
-419.0, -3.537e-006
-418.0, -3.522e-006
-417.0, -3.499e-006
-416.0, -3.478e-006
-415.0, -3.455e-006
-414.0, -3.432e-006
-413.0, -3.412e-006
-412.0, -3.391e-006
-411.0, -3.370e-006
-410.0, -3.353e-006
-409.0, -3.326e-006
-408.0, -3.304e-006
-407.0, -3.284e-006
-406.0, -3.257e-006
-405.0, -3.236e-006
-404.0, -3.215e-006
-403.0, -3.190e-006
-402.0, -3.170e-006
-401.0, -3.148e-006
-400.0, -3.127e-006
-399.0, -3.107e-006
-398.0, -3.081e-006
-397.0, -3.054e-006
-396.0, -3.032e-006
-395.0, -3.017e-006
-394.0, -3.001e-006
-393.0, -2.980e-006
-392.0, -2.964e-006
-391.0, -2.949e-006
-390.0, -2.927e-006
-389.0, -2.905e-006
-388.0, -2.877e-006
-387.0, -2.852e-006
-386.0, -2.832e-006
-385.0, -2.805e-006
-384.0, -2.784e-006
-383.0, -2.768e-006
-382.0, -2.742e-006
-381.0, -2.721e-006
-380.0, -2.697e-006
-379.0, -2.669e-006
-378.0, -2.648e-006
-377.0, -2.621e-006
-376.0, -2.595e-006
-375.0, -2.581e-006
-374.0, -2.558e-006
-373.0, -2.533e-006
-372.0, -2.512e-006
-371.0, -2.487e-006
-370.0, -2.466e-006
-369.0, -2.442e-006
-368.0, -2.415e-006
-367.0, -2.395e-006
-366.0, -2.373e-006
-365.0, -2.348e-006
-364.0, -2.324e-006
-363.0, -2.299e-006
-362.0, -2.274e-006
-361.0, -2.250e-006
-360.0, -2.226e-006
-359.0, -2.206e-006
-358.0, -2.182e-006
-357.0, -2.156e-006
-356.0, -2.132e-006
-355.0, -2.106e-006
-354.0, -2.080e-006
-353.0, -2.054e-006
-352.0, -2.026e-006
-351.0, -2.004e-006
-350.0, -1.975e-006
-349.0, -1.947e-006
-348.0, -1.923e-006
-347.0, -1.895e-006
-346.0, -1.870e-006
-345.0, -1.842e-006
-344.0, -1.817e-006
-343.0, -1.795e-006
-342.0, -1.767e-006
-341.0, -1.739e-006
-340.0, -1.711e-006
-339.0, -1.682e-006
-338.0, -1.654e-006
-337.0, -1.620e-006
-336.0, -1.590e-006
-335.0, -1.563e-006
-334.0, -1.530e-006
-333.0, -1.502e-006
-332.0, -1.469e-006
-331.0, -1.441e-006
-330.0, -1.416e-006
-329.0, -1.382e-006
-328.0, -1.347e-006
-327.0, -1.319e-006
-326.0, -1.283e-006
-325.0, -1.248e-006
-324.0, -1.211e-006
-323.0, -1.172e-006
-322.0, -1.137e-006
-321.0, -1.105e-006
-320.0, -1.070e-006
-319.0, -1.037e-006
-318.0, -1.001e-006
-317.0, -9.613e-007
-316.0, -9.269e-007
-315.0, -8.868e-007
-314.0, -8.493e-007
-313.0, -8.061e-007
-312.0, -7.634e-007
-311.0, -7.294e-007
-310.0, -6.932e-007
-309.0, -6.496e-007
-308.0, -6.117e-007
-307.0, -5.698e-007
-306.0, -5.336e-007
-305.0, -4.909e-007
-304.0, -4.425e-007
-303.0, -3.954e-007
-302.0, -3.496e-007
-301.0, -3.065e-007
-300.0, -2.581e-007
-299.0, -2.058e-007
-298.0, -1.644e-007
-297.0, -1.221e-007
-296.0, -7.368e-008
-295.0, -2.660e-008
-294.0, +2.398e-008
-293.0, +6.714e-008
-292.0, +1.168e-007
-291.0, +1.722e-007
-290.0, +2.254e-007
-289.0, +2.768e-007
-288.0, +3.287e-007
-287.0, +3.802e-007
-286.0, +4.360e-007
-285.0, +4.918e-007
-284.0, +5.476e-007
-283.0, +6.047e-007
-282.0, +6.583e-007
-281.0, +7.211e-007
-280.0, +7.795e-007
-279.0, +8.349e-007
-278.0, +8.955e-007
-277.0, +9.539e-007
-276.0, +1.018e-006
-275.0, +1.081e-006
-274.0, +1.137e-006
-273.0, +1.203e-006
-272.0, +1.273e-006
-271.0, +1.331e-006
-270.0, +1.394e-006
-269.0, +1.458e-006
-268.0, +1.524e-006
-267.0, +1.590e-006
-266.0, +1.655e-006
-265.0, +1.725e-006
-264.0, +1.797e-006
-263.0, +1.871e-006
-262.0, +1.940e-006
-261.0, +2.015e-006
-260.0, +2.088e-006
-259.0, +2.163e-006
-258.0, +2.238e-006
-257.0, +2.311e-006
-256.0, +2.389e-006
-255.0, +2.465e-006
-254.0, +2.543e-006
-253.0, +2.627e-006
-252.0, +2.703e-006
-251.0, +2.782e-006
-250.0, +2.859e-006
-249.0, +2.942e-006
-248.0, +3.026e-006
-247.0, +3.100e-006
-246.0, +3.183e-006
-245.0, +3.267e-006
-244.0, +3.350e-006
-243.0, +3.435e-006
-242.0, +3.512e-006
-241.0, +3.596e-006
-240.0, +3.686e-006
-239.0, +3.771e-006
-238.0, +3.856e-006
-237.0, +3.945e-006
-236.0, +4.035e-006
-235.0, +4.126e-006
-234.0, +4.213e-006
-233.0, +4.305e-006
-232.0, +4.391e-006
-231.0, +4.486e-006
-230.0, +4.574e-006
-229.0, +4.669e-006
-228.0, +4.760e-006
-227.0, +4.856e-006
-226.0, +4.946e-006
-225.0, +5.042e-006
-224.0, +5.134e-006
-223.0, +5.229e-006
-222.0, +5.322e-006
-221.0, +5.413e-006
-220.0, +5.509e-006
-219.0, +5.605e-006
-218.0, +5.699e-006
-217.0, +5.793e-006
-216.0, +5.889e-006
-215.0, +5.980e-006
-214.0, +6.083e-006
-213.0, +6.174e-006
-212.0, +6.267e-006
-211.0, +6.360e-006
-210.0, +6.454e-006
-209.0, +6.546e-006
-208.0, +6.644e-006
-207.0, +6.733e-006
-206.0, +6.831e-006
-205.0, +6.924e-006
-204.0, +7.020e-006
-203.0, +7.111e-006
-202.0, +7.202e-006
-201.0, +7.292e-006
-200.0, +7.384e-006
-199.0, +7.474e-006
-198.0, +7.562e-006
-197.0, +7.652e-006
-196.0, +7.742e-006
-195.0, +7.833e-006
-194.0, +7.917e-006
-193.0, +8.007e-006
-192.0, +8.092e-006
-191.0, +8.175e-006
-190.0, +8.260e-006
-189.0, +8.343e-006
-188.0, +8.426e-006
-187.0, +8.510e-006
-186.0, +8.582e-006
-185.0, +8.665e-006
-184.0, +8.748e-006
-183.0, +8.822e-006
-182.0, +8.899e-006
-181.0, +8.969e-006
-180.0, +9.045e-006
-179.0, +9.122e-006
-178.0, +9.190e-006
-177.0, +9.263e-006
-176.0, +9.330e-006
-175.0, +9.392e-006
-174.0, +9.463e-006
-173.0, +9.526e-006
-172.0, +9.589e-006
-171.0, +9.652e-006
-170.0, +9.712e-006
-169.0, +9.775e-006
-168.0, +9.837e-006
-167.0, +9.892e-006
-166.0, +9.950e-006
-165.0, +1.001e-005
-164.0, +1.006e-005
-163.0, +1.011e-005
-162.0, +1.016e-005
-161.0, +1.021e-005
-160.0, +1.025e-005
-159.0, +1.030e-005
-158.0, +1.035e-005
-157.0, +1.039e-005
-156.0, +1.043e-005
-155.0, +1.048e-005
-154.0, +1.052e-005
-153.0, +1.056e-005
-152.0, +1.060e-005
-151.0, +1.063e-005
-150.0, +1.066e-005
-149.0, +1.069e-005
-148.0, +1.073e-005
-147.0, +1.076e-005
-146.0, +1.079e-005
-145.0, +1.081e-005
-144.0, +1.084e-005
-143.0, +1.086e-005
-142.0, +1.089e-005
-141.0, +1.091e-005
-140.0, +1.093e-005
-139.0, +1.096e-005
-138.0, +1.098e-005
-137.0, +1.100e-005
-136.0, +1.102e-005
-135.0, +1.104e-005
-134.0, +1.105e-005
-133.0, +1.106e-005
-132.0, +1.107e-005
-131.0, +1.108e-005
-130.0, +1.108e-005
-129.0, +1.109e-005
-128.0, +1.110e-005
-127.0, +1.110e-005
-126.0, +1.111e-005
-125.0, +1.112e-005
-124.0, +1.112e-005
-123.0, +1.113e-005
-122.0, +1.113e-005
-121.0, +1.113e-005
-120.0, +1.113e-005
-119.0, +1.113e-005
-118.0, +1.113e-005
-117.0, +1.113e-005
-116.0, +1.113e-005
-115.0, +1.113e-005
-114.0, +1.112e-005
-113.0, +1.112e-005
-112.0, +1.111e-005
-111.0, +1.111e-005
-110.0, +1.110e-005
-109.0, +1.110e-005
-108.0, +1.109e-005
-107.0, +1.109e-005
-106.0, +1.108e-005
-105.0, +1.108e-005
-104.0, +1.107e-005
-103.0, +1.106e-005
-102.0, +1.106e-005
-101.0, +1.105e-005
-100.0, +1.103e-005
-99.0, +1.102e-005
-98.0, +1.100e-005
-97.0, +1.099e-005
-96.0, +1.098e-005
-95.0, +1.096e-005
-94.0, +1.095e-005
-93.0, +1.093e-005
-92.0, +1.092e-005
-91.0, +1.091e-005
-90.0, +1.089e-005
-89.0, +1.088e-005
-88.0, +1.087e-005
-87.0, +1.085e-005
-86.0, +1.084e-005
-85.0, +1.082e-005
-84.0, +1.080e-005
-83.0, +1.079e-005
-82.0, +1.077e-005
-81.0, +1.075e-005
-80.0, +1.073e-005
-79.0, +1.072e-005
-78.0, +1.071e-005
-77.0, +1.069e-005
-76.0, +1.068e-005
-75.0, +1.067e-005
-74.0, +1.065e-005
-73.0, +1.064e-005
-72.0, +1.062e-005
-71.0, +1.060e-005
-70.0, +1.058e-005
-69.0, +1.056e-005
-68.0, +1.054e-005
-67.0, +1.053e-005
-66.0, +1.051e-005
-65.0, +1.050e-005
-64.0, +1.048e-005
-63.0, +1.047e-005
-62.0, +1.046e-005
-61.0, +1.044e-005
-60.0, +1.042e-005
-59.0, +1.040e-005
-58.0, +1.039e-005
-57.0, +1.037e-005
-56.0, +1.035e-005
-55.0, +1.033e-005
-54.0, +1.032e-005
-53.0, +1.032e-005
-52.0, +1.031e-005
-51.0, +1.030e-005
-50.0, +1.029e-005
-49.0, +1.028e-005
-48.0, +1.027e-005
-47.0, +1.025e-005
-46.0, +1.024e-005
-45.0, +1.023e-005
-44.0, +1.022e-005
-43.0, +1.021e-005
-42.0, +1.019e-005
-41.0, +1.019e-005
-40.0, +1.018e-005
-39.0, +1.016e-005
-38.0, +1.015e-005
-37.0, +1.014e-005
-36.0, +1.013e-005
-35.0, +1.013e-005
-34.0, +1.012e-005
-33.0, +1.011e-005
-32.0, +1.011e-005
-31.0, +1.011e-005
-30.0, +1.010e-005
-29.0, +1.010e-005
-28.0, +1.010e-005
-27.0, +1.010e-005
-26.0, +1.010e-005
-25.0, +1.010e-005
-24.0, +1.010e-005
-23.0, +1.010e-005
-22.0, +1.010e-005
-21.0, +1.010e-005
-20.0, +1.010e-005
-19.0, +1.010e-005
-18.0, +1.010e-005
-17.0, +1.011e-005
-16.0, +1.011e-005
-15.0, +1.012e-005
-14.0, +1.013e-005
-13.0, +1.014e-005
-12.0, +1.015e-005
-11.0, +1.016e-005
-10.0, +1.017e-005
-9.0, +1.019e-005
-8.0, +1.021e-005
-7.0, +1.022e-005
-6.0, +1.024e-005
-5.0, +1.025e-005
-4.0, +1.027e-005
-3.0, +1.028e-005
-2.0, +1.030e-005
-1.0, +1.033e-005
0.0, +1.036e-005
1.0, +1.039e-005
2.0, +1.042e-005
3.0, +1.044e-005
4.0, +1.047e-005
5.0, +1.050e-005
6.0, +1.052e-005
7.0, +1.055e-005
8.0, +1.057e-005
9.0, +1.060e-005
10.0, +1.063e-005
11.0, +1.066e-005
12.0, +1.069e-005
13.0, +1.073e-005
14.0, +1.076e-005
15.0, +1.080e-005
16.0, +1.084e-005
17.0, +1.088e-005
18.0, +1.093e-005
19.0, +1.097e-005
20.0, +1.101e-005
21.0, +1.106e-005
22.0, +1.110e-005
23.0, +1.115e-005
24.0, +1.120e-005
25.0, +1.125e-005
26.0, +1.131e-005
27.0, +1.137e-005
28.0, +1.142e-005
29.0, +1.148e-005
30.0, +1.155e-005
31.0, +1.161e-005
32.0, +1.168e-005
33.0, +1.175e-005
34.0, +1.182e-005
35.0, +1.189e-005
36.0, +1.197e-005
37.0, +1.204e-005
38.0, +1.212e-005
39.0, +1.220e-005
40.0, +1.229e-005
41.0, +1.237e-005
42.0, +1.246e-005
43.0, +1.256e-005
44.0, +1.266e-005
45.0, +1.276e-005
46.0, +1.286e-005
47.0, +1.296e-005
48.0, +1.308e-005
49.0, +1.319e-005
50.0, +1.330e-005
51.0, +1.342e-005
52.0, +1.354e-005
53.0, +1.366e-005
54.0, +1.378e-005
55.0, +1.391e-005
56.0, +1.405e-005
57.0, +1.418e-005
58.0, +1.432e-005
59.0, +1.446e-005
60.0, +1.460e-005
61.0, +1.475e-005
62.0, +1.489e-005
63.0, +1.505e-005
64.0, +1.521e-005
65.0, +1.536e-005
66.0, +1.552e-005
67.0, +1.568e-005
68.0, +1.585e-005
69.0, +1.602e-005
70.0, +1.618e-005
71.0, +1.635e-005
72.0, +1.652e-005
73.0, +1.670e-005
74.0, +1.687e-005
75.0, +1.704e-005
76.0, +1.722e-005
77.0, +1.740e-005
78.0, +1.757e-005
79.0, +1.774e-005
80.0, +1.792e-005
81.0, +1.810e-005
82.0, +1.827e-005
83.0, +1.844e-005
84.0, +1.862e-005
85.0, +1.879e-005
86.0, +1.896e-005
87.0, +1.913e-005
88.0, +1.930e-005
89.0, +1.947e-005
90.0, +1.964e-005
91.0, +1.980e-005
92.0, +1.997e-005
93.0, +2.013e-005
94.0, +2.028e-005
95.0, +2.043e-005
96.0, +2.058e-005
97.0, +2.073e-005
98.0, +2.088e-005
99.0, +2.102e-005
100.0, +2.116e-005
101.0, +2.130e-005
102.0, +2.143e-005
103.0, +2.155e-005
104.0, +2.167e-005
105.0, +2.178e-005
106.0, +2.189e-005
107.0, +2.199e-005
108.0, +2.210e-005
109.0, +2.219e-005
110.0, +2.228e-005
111.0, +2.236e-005
112.0, +2.245e-005
113.0, +2.253e-005
114.0, +2.260e-005
115.0, +2.266e-005
116.0, +2.272e-005
117.0, +2.278e-005
118.0, +2.283e-005
119.0, +2.287e-005
120.0, +2.291e-005
121.0, +2.294e-005
122.0, +2.297e-005
123.0, +2.299e-005
124.0, +2.301e-005
125.0, +2.303e-005
126.0, +2.303e-005
127.0, +2.303e-005
128.0, +2.304e-005
129.0, +2.303e-005
130.0, +2.303e-005
131.0, +2.301e-005
132.0, +2.300e-005
133.0, +2.298e-005
134.0, +2.296e-005
135.0, +2.292e-005
136.0, +2.290e-005
137.0, +2.286e-005
138.0, +2.283e-005
139.0, +2.278e-005
140.0, +2.274e-005
141.0, +2.269e-005
142.0, +2.264e-005
143.0, +2.259e-005
144.0, +2.254e-005
145.0, +2.248e-005
146.0, +2.242e-005
147.0, +2.236e-005
148.0, +2.230e-005
149.0, +2.224e-005
150.0, +2.217e-005
151.0, +2.211e-005
152.0, +2.204e-005
153.0, +2.198e-005
154.0, +2.191e-005
155.0, +2.184e-005
156.0, +2.177e-005
157.0, +2.170e-005
158.0, +2.163e-005
159.0, +2.156e-005
160.0, +2.148e-005
161.0, +2.142e-005
162.0, +2.135e-005
163.0, +2.127e-005
164.0, +2.120e-005
165.0, +2.113e-005
166.0, +2.105e-005
167.0, +2.098e-005
168.0, +2.090e-005
169.0, +2.083e-005
170.0, +2.075e-005
171.0, +2.068e-005
172.0, +2.061e-005
173.0, +2.053e-005
174.0, +2.046e-005
175.0, +2.040e-005
176.0, +2.033e-005
177.0, +2.026e-005
178.0, +2.019e-005
179.0, +2.012e-005
180.0, +2.006e-005
181.0, +1.999e-005
182.0, +1.992e-005
183.0, +1.986e-005
184.0, +1.979e-005
185.0, +1.972e-005
186.0, +1.966e-005
187.0, +1.960e-005
188.0, +1.953e-005
189.0, +1.947e-005
190.0, +1.941e-005
191.0, +1.935e-005
192.0, +1.928e-005
193.0, +1.922e-005
194.0, +1.916e-005
195.0, +1.910e-005
196.0, +1.905e-005
197.0, +1.899e-005
198.0, +1.894e-005
199.0, +1.888e-005
200.0, +1.883e-005
201.0, +1.878e-005
202.0, +1.873e-005
203.0, +1.867e-005
204.0, +1.862e-005
205.0, +1.858e-005
206.0, +1.852e-005
207.0, +1.847e-005
208.0, +1.842e-005
209.0, +1.838e-005
210.0, +1.833e-005
211.0, +1.827e-005
212.0, +1.823e-005
213.0, +1.819e-005
214.0, +1.814e-005
215.0, +1.810e-005
216.0, +1.805e-005
217.0, +1.801e-005
218.0, +1.797e-005
219.0, +1.793e-005
220.0, +1.788e-005
221.0, +1.784e-005
222.0, +1.779e-005
223.0, +1.776e-005
224.0, +1.771e-005
225.0, +1.767e-005
226.0, +1.764e-005
227.0, +1.760e-005
228.0, +1.756e-005
229.0, +1.752e-005
230.0, +1.748e-005
231.0, +1.744e-005
232.0, +1.741e-005
233.0, +1.738e-005
234.0, +1.734e-005
235.0, +1.731e-005
236.0, +1.728e-005
237.0, +1.725e-005
238.0, +1.721e-005
239.0, +1.718e-005
240.0, +1.715e-005
241.0, +1.711e-005
242.0, +1.708e-005
243.0, +1.705e-005
244.0, +1.702e-005
245.0, +1.699e-005
246.0, +1.696e-005
247.0, +1.693e-005
248.0, +1.690e-005
249.0, +1.688e-005
250.0, +1.685e-005
*
**
