# Supplementary material for: DFT and CV data of 4-phenyl-substituted dichloro(bis{2-[1-(phenyl)-1H-1,2,3-triazol-4-yl-κN3]pyridine-κN})iron(II) coordination compounds
Source: Data Brief. 2018 Oct 27;21:1458–71. doi: 10.1016/j.dib.2018.10.085 (PMC6234228; doi:10.1016/j.dib.2018.10.085)
Supplement: Supplementary file 4 — Supplementary material. [file mmc4.zip › Fe_CV_raw_data/FeL6-2/250_01.TXT]

Date: 04-Apr-2017
Time: 13:31:59
Label: 
Cyclic Voltammetry

Exp. Conditions:
Init E (mV) = 250
High E (mV) = 250
Low E (mV) = -560
Init P/N = N
V (mV/sec) = 250
Number of Segments = 2
Sample Interval (mV) = 1
Quiet Time (sec) = 2
Sensitivity (A/V) = 1E-5

2 Sets of Data
Total Number of Data Points = 1620
##
Potential (mV), Current (A)

Segment = 1
Negative
Number of Data Points = 810
#
249.0, +5.446e-006
248.0, +5.315e-006
247.0, +5.244e-006
246.0, +5.184e-006
245.0, +5.120e-006
244.0, +5.078e-006
243.0, +5.035e-006
242.0, +4.994e-006
241.0, +4.964e-006
240.0, +4.935e-006
239.0, +4.909e-006
238.0, +4.882e-006
237.0, +4.856e-006
236.0, +4.836e-006
235.0, +4.817e-006
234.0, +4.798e-006
233.0, +4.778e-006
232.0, +4.751e-006
231.0, +4.725e-006
230.0, +4.703e-006
229.0, +4.682e-006
228.0, +4.666e-006
227.0, +4.643e-006
226.0, +4.627e-006
225.0, +4.618e-006
224.0, +4.599e-006
223.0, +4.582e-006
222.0, +4.562e-006
221.0, +4.541e-006
220.0, +4.527e-006
219.0, +4.506e-006
218.0, +4.485e-006
217.0, +4.474e-006
216.0, +4.456e-006
215.0, +4.444e-006
214.0, +4.430e-006
213.0, +4.416e-006
212.0, +4.403e-006
211.0, +4.386e-006
210.0, +4.371e-006
209.0, +4.359e-006
208.0, +4.337e-006
207.0, +4.317e-006
206.0, +4.296e-006
205.0, +4.281e-006
204.0, +4.270e-006
203.0, +4.252e-006
202.0, +4.237e-006
201.0, +4.228e-006
200.0, +4.212e-006
199.0, +4.204e-006
198.0, +4.187e-006
197.0, +4.167e-006
196.0, +4.151e-006
195.0, +4.136e-006
194.0, +4.122e-006
193.0, +4.109e-006
192.0, +4.088e-006
191.0, +4.076e-006
190.0, +4.069e-006
189.0, +4.062e-006
188.0, +4.052e-006
187.0, +4.035e-006
186.0, +4.027e-006
185.0, +4.019e-006
184.0, +4.005e-006
183.0, +3.991e-006
182.0, +3.972e-006
181.0, +3.956e-006
180.0, +3.944e-006
179.0, +3.925e-006
178.0, +3.909e-006
177.0, +3.895e-006
176.0, +3.877e-006
175.0, +3.868e-006
174.0, +3.860e-006
173.0, +3.850e-006
172.0, +3.841e-006
171.0, +3.826e-006
170.0, +3.819e-006
169.0, +3.811e-006
168.0, +3.792e-006
167.0, +3.771e-006
166.0, +3.754e-006
165.0, +3.740e-006
164.0, +3.732e-006
163.0, +3.711e-006
162.0, +3.697e-006
161.0, +3.688e-006
160.0, +3.679e-006
159.0, +3.672e-006
158.0, +3.663e-006
157.0, +3.649e-006
156.0, +3.642e-006
155.0, +3.635e-006
154.0, +3.628e-006
153.0, +3.617e-006
152.0, +3.598e-006
151.0, +3.580e-006
150.0, +3.566e-006
149.0, +3.553e-006
148.0, +3.539e-006
147.0, +3.518e-006
146.0, +3.503e-006
145.0, +3.494e-006
144.0, +3.485e-006
143.0, +3.478e-006
142.0, +3.465e-006
141.0, +3.453e-006
140.0, +3.450e-006
139.0, +3.443e-006
138.0, +3.436e-006
137.0, +3.423e-006
136.0, +3.404e-006
135.0, +3.390e-006
134.0, +3.374e-006
133.0, +3.356e-006
132.0, +3.343e-006
131.0, +3.323e-006
130.0, +3.316e-006
129.0, +3.309e-006
128.0, +3.299e-006
127.0, +3.292e-006
126.0, +3.285e-006
125.0, +3.278e-006
124.0, +3.277e-006
123.0, +3.263e-006
122.0, +3.254e-006
121.0, +3.247e-006
120.0, +3.234e-006
119.0, +3.223e-006
118.0, +3.208e-006
117.0, +3.190e-006
116.0, +3.181e-006
115.0, +3.167e-006
114.0, +3.154e-006
113.0, +3.142e-006
112.0, +3.127e-006
111.0, +3.114e-006
110.0, +3.104e-006
109.0, +3.092e-006
108.0, +3.085e-006
107.0, +3.071e-006
106.0, +3.063e-006
105.0, +3.055e-006
104.0, +3.045e-006
103.0, +3.038e-006
102.0, +3.025e-006
101.0, +3.011e-006
100.0, +3.003e-006
99.0, +2.988e-006
98.0, +2.974e-006
97.0, +2.963e-006
96.0, +2.944e-006
95.0, +2.934e-006
94.0, +2.922e-006
93.0, +2.909e-006
92.0, +2.902e-006
91.0, +2.894e-006
90.0, +2.887e-006
89.0, +2.883e-006
88.0, +2.870e-006
87.0, +2.862e-006
86.0, +2.855e-006
85.0, +2.848e-006
84.0, +2.842e-006
83.0, +2.828e-006
82.0, +2.816e-006
81.0, +2.808e-006
80.0, +2.796e-006
79.0, +2.785e-006
78.0, +2.771e-006
77.0, +2.752e-006
76.0, +2.740e-006
75.0, +2.726e-006
74.0, +2.712e-006
73.0, +2.703e-006
72.0, +2.689e-006
71.0, +2.682e-006
70.0, +2.676e-006
69.0, +2.670e-006
68.0, +2.663e-006
67.0, +2.650e-006
66.0, +2.642e-006
65.0, +2.637e-006
64.0, +2.619e-006
63.0, +2.604e-006
62.0, +2.587e-006
61.0, +2.574e-006
60.0, +2.565e-006
59.0, +2.552e-006
58.0, +2.540e-006
57.0, +2.531e-006
56.0, +2.522e-006
55.0, +2.516e-006
54.0, +2.509e-006
53.0, +2.502e-006
52.0, +2.496e-006
51.0, +2.483e-006
50.0, +2.481e-006
49.0, +2.473e-006
48.0, +2.463e-006
47.0, +2.455e-006
46.0, +2.443e-006
45.0, +2.433e-006
44.0, +2.426e-006
43.0, +2.413e-006
42.0, +2.405e-006
41.0, +2.400e-006
40.0, +2.385e-006
39.0, +2.379e-006
38.0, +2.367e-006
37.0, +2.354e-006
36.0, +2.341e-006
35.0, +2.327e-006
34.0, +2.315e-006
33.0, +2.310e-006
32.0, +2.293e-006
31.0, +2.285e-006
30.0, +2.282e-006
29.0, +2.276e-006
28.0, +2.269e-006
27.0, +2.257e-006
26.0, +2.247e-006
25.0, +2.242e-006
24.0, +2.226e-006
23.0, +2.212e-006
22.0, +2.197e-006
21.0, +2.183e-006
20.0, +2.174e-006
19.0, +2.162e-006
18.0, +2.153e-006
17.0, +2.144e-006
16.0, +2.133e-006
15.0, +2.128e-006
14.0, +2.121e-006
13.0, +2.114e-006
12.0, +2.107e-006
11.0, +2.094e-006
10.0, +2.092e-006
9.0, +2.085e-006
8.0, +2.072e-006
7.0, +2.065e-006
6.0, +2.055e-006
5.0, +2.046e-006
4.0, +2.041e-006
3.0, +2.021e-006
2.0, +2.003e-006
1.0, +1.992e-006
0.0, +1.973e-006
-1.0, +1.961e-006
-2.0, +1.944e-006
-3.0, +1.927e-006
-4.0, +1.920e-006
-5.0, +1.916e-006
-6.0, +1.910e-006
-7.0, +1.908e-006
-8.0, +1.896e-006
-9.0, +1.889e-006
-10.0, +1.882e-006
-11.0, +1.876e-006
-12.0, +1.869e-006
-13.0, +1.852e-006
-14.0, +1.839e-006
-15.0, +1.831e-006
-16.0, +1.817e-006
-17.0, +1.804e-006
-18.0, +1.789e-006
-19.0, +1.775e-006
-20.0, +1.771e-006
-21.0, +1.756e-006
-22.0, +1.744e-006
-23.0, +1.736e-006
-24.0, +1.726e-006
-25.0, +1.719e-006
-26.0, +1.712e-006
-27.0, +1.702e-006
-28.0, +1.695e-006
-29.0, +1.687e-006
-30.0, +1.680e-006
-31.0, +1.671e-006
-32.0, +1.654e-006
-33.0, +1.634e-006
-34.0, +1.616e-006
-35.0, +1.602e-006
-36.0, +1.588e-006
-37.0, +1.569e-006
-38.0, +1.556e-006
-39.0, +1.546e-006
-40.0, +1.538e-006
-41.0, +1.531e-006
-42.0, +1.524e-006
-43.0, +1.514e-006
-44.0, +1.510e-006
-45.0, +1.500e-006
-46.0, +1.492e-006
-47.0, +1.484e-006
-48.0, +1.465e-006
-49.0, +1.449e-006
-50.0, +1.435e-006
-51.0, +1.416e-006
-52.0, +1.402e-006
-53.0, +1.384e-006
-54.0, +1.367e-006
-55.0, +1.360e-006
-56.0, +1.348e-006
-57.0, +1.337e-006
-58.0, +1.324e-006
-59.0, +1.312e-006
-60.0, +1.305e-006
-61.0, +1.295e-006
-62.0, +1.286e-006
-63.0, +1.273e-006
-64.0, +1.253e-006
-65.0, +1.244e-006
-66.0, +1.228e-006
-67.0, +1.212e-006
-68.0, +1.195e-006
-69.0, +1.174e-006
-70.0, +1.161e-006
-71.0, +1.152e-006
-72.0, +1.134e-006
-73.0, +1.121e-006
-74.0, +1.108e-006
-75.0, +1.096e-006
-76.0, +1.087e-006
-77.0, +1.065e-006
-78.0, +1.045e-006
-79.0, +1.029e-006
-80.0, +1.008e-006
-81.0, +9.896e-007
-82.0, +9.687e-007
-83.0, +9.500e-007
-84.0, +9.430e-007
-85.0, +9.303e-007
-86.0, +9.164e-007
-87.0, +9.038e-007
-88.0, +8.828e-007
-89.0, +8.684e-007
-90.0, +8.488e-007
-91.0, +8.279e-007
-92.0, +8.100e-007
-93.0, +7.891e-007
-94.0, +7.717e-007
-95.0, +7.625e-007
-96.0, +7.420e-007
-97.0, +7.268e-007
-98.0, +7.076e-007
-99.0, +6.871e-007
-100.0, +6.683e-007
-101.0, +6.470e-007
-102.0, +6.226e-007
-103.0, +6.016e-007
-104.0, +5.759e-007
-105.0, +5.602e-007
-106.0, +5.415e-007
-107.0, +5.253e-007
-108.0, +5.053e-007
-109.0, +4.809e-007
-110.0, +4.613e-007
-111.0, +4.416e-007
-112.0, +4.142e-007
-113.0, +3.932e-007
-114.0, +3.671e-007
-115.0, +3.466e-007
-116.0, +3.322e-007
-117.0, +3.030e-007
-118.0, +2.786e-007
-119.0, +2.516e-007
-120.0, +2.241e-007
-121.0, +2.014e-007
-122.0, +1.726e-007
-123.0, +1.426e-007
-124.0, +1.229e-007
-125.0, +9.504e-008
-126.0, +7.193e-008
-127.0, +4.360e-008
-128.0, +1.046e-008
-129.0, -1.613e-008
-130.0, -4.229e-008
-131.0, -7.324e-008
-132.0, -1.011e-007
-133.0, -1.351e-007
-134.0, -1.631e-007
-135.0, -1.901e-007
-136.0, -2.250e-007
-137.0, -2.590e-007
-138.0, -2.925e-007
-139.0, -3.270e-007
-140.0, -3.549e-007
-141.0, -3.898e-007
-142.0, -4.259e-007
-143.0, -4.621e-007
-144.0, -5.031e-007
-145.0, -5.375e-007
-146.0, -5.729e-007
-147.0, -6.134e-007
-148.0, -6.492e-007
-149.0, -6.923e-007
-150.0, -7.272e-007
-151.0, -7.629e-007
-152.0, -8.109e-007
-153.0, -8.532e-007
-154.0, -8.963e-007
-155.0, -9.421e-007
-156.0, -9.783e-007
-157.0, -1.027e-006
-158.0, -1.076e-006
-159.0, -1.116e-006
-160.0, -1.165e-006
-161.0, -1.213e-006
-162.0, -1.264e-006
-163.0, -1.315e-006
-164.0, -1.360e-006
-165.0, -1.408e-006
-166.0, -1.457e-006
-167.0, -1.503e-006
-168.0, -1.557e-006
-169.0, -1.606e-006
-170.0, -1.658e-006
-171.0, -1.711e-006
-172.0, -1.761e-006
-173.0, -1.819e-006
-174.0, -1.872e-006
-175.0, -1.921e-006
-176.0, -1.982e-006
-177.0, -2.038e-006
-178.0, -2.097e-006
-179.0, -2.157e-006
-180.0, -2.210e-006
-181.0, -2.271e-006
-182.0, -2.333e-006
-183.0, -2.391e-006
-184.0, -2.454e-006
-185.0, -2.510e-006
-186.0, -2.574e-006
-187.0, -2.635e-006
-188.0, -2.699e-006
-189.0, -2.763e-006
-190.0, -2.819e-006
-191.0, -2.879e-006
-192.0, -2.948e-006
-193.0, -3.009e-006
-194.0, -3.074e-006
-195.0, -3.136e-006
-196.0, -3.193e-006
-197.0, -3.262e-006
-198.0, -3.328e-006
-199.0, -3.387e-006
-200.0, -3.459e-006
-201.0, -3.523e-006
-202.0, -3.586e-006
-203.0, -3.655e-006
-204.0, -3.717e-006
-205.0, -3.782e-006
-206.0, -3.847e-006
-207.0, -3.908e-006
-208.0, -3.976e-006
-209.0, -4.043e-006
-210.0, -4.107e-006
-211.0, -4.170e-006
-212.0, -4.233e-006
-213.0, -4.306e-006
-214.0, -4.367e-006
-215.0, -4.424e-006
-216.0, -4.493e-006
-217.0, -4.555e-006
-218.0, -4.621e-006
-219.0, -4.688e-006
-220.0, -4.744e-006
-221.0, -4.807e-006
-222.0, -4.870e-006
-223.0, -4.929e-006
-224.0, -4.994e-006
-225.0, -5.052e-006
-226.0, -5.109e-006
-227.0, -5.167e-006
-228.0, -5.225e-006
-229.0, -5.289e-006
-230.0, -5.344e-006
-231.0, -5.397e-006
-232.0, -5.461e-006
-233.0, -5.522e-006
-234.0, -5.579e-006
-235.0, -5.635e-006
-236.0, -5.689e-006
-237.0, -5.746e-006
-238.0, -5.802e-006
-239.0, -5.858e-006
-240.0, -5.913e-006
-241.0, -5.967e-006
-242.0, -6.020e-006
-243.0, -6.075e-006
-244.0, -6.129e-006
-245.0, -6.180e-006
-246.0, -6.223e-006
-247.0, -6.274e-006
-248.0, -6.329e-006
-249.0, -6.383e-006
-250.0, -6.428e-006
-251.0, -6.475e-006
-252.0, -6.529e-006
-253.0, -6.584e-006
-254.0, -6.632e-006
-255.0, -6.681e-006
-256.0, -6.732e-006
-257.0, -6.784e-006
-258.0, -6.837e-006
-259.0, -6.883e-006
-260.0, -6.931e-006
-261.0, -6.981e-006
-262.0, -7.029e-006
-263.0, -7.080e-006
-264.0, -7.133e-006
-265.0, -7.179e-006
-266.0, -7.229e-006
-267.0, -7.279e-006
-268.0, -7.328e-006
-269.0, -7.378e-006
-270.0, -7.423e-006
-271.0, -7.469e-006
-272.0, -7.522e-006
-273.0, -7.571e-006
-274.0, -7.620e-006
-275.0, -7.669e-006
-276.0, -7.718e-006
-277.0, -7.768e-006
-278.0, -7.819e-006
-279.0, -7.866e-006
-280.0, -7.915e-006
-281.0, -7.962e-006
-282.0, -8.011e-006
-283.0, -8.061e-006
-284.0, -8.109e-006
-285.0, -8.156e-006
-286.0, -8.203e-006
-287.0, -8.252e-006
-288.0, -8.305e-006
-289.0, -8.353e-006
-290.0, -8.399e-006
-291.0, -8.446e-006
-292.0, -8.494e-006
-293.0, -8.545e-006
-294.0, -8.590e-006
-295.0, -8.636e-006
-296.0, -8.684e-006
-297.0, -8.728e-006
-298.0, -8.773e-006
-299.0, -8.820e-006
-300.0, -8.861e-006
-301.0, -8.907e-006
-302.0, -8.947e-006
-303.0, -8.990e-006
-304.0, -9.041e-006
-305.0, -9.083e-006
-306.0, -9.121e-006
-307.0, -9.162e-006
-308.0, -9.203e-006
-309.0, -9.247e-006
-310.0, -9.283e-006
-311.0, -9.317e-006
-312.0, -9.359e-006
-313.0, -9.398e-006
-314.0, -9.439e-006
-315.0, -9.474e-006
-316.0, -9.507e-006
-317.0, -9.543e-006
-318.0, -9.578e-006
-319.0, -9.607e-006
-320.0, -9.640e-006
-321.0, -9.667e-006
-322.0, -9.700e-006
-323.0, -9.731e-006
-324.0, -9.755e-006
-325.0, -9.782e-006
-326.0, -9.807e-006
-327.0, -9.834e-006
-328.0, -9.865e-006
-329.0, -9.888e-006
-330.0, -9.909e-006
-331.0, -9.934e-006
-332.0, -9.956e-006
-333.0, -9.982e-006
-334.0, -9.998e-006
-335.0, -1.001e-005
-336.0, -1.003e-005
-337.0, -1.004e-005
-338.0, -1.006e-005
-339.0, -1.008e-005
-340.0, -1.008e-005
-341.0, -1.010e-005
-342.0, -1.011e-005
-343.0, -1.012e-005
-344.0, -1.013e-005
-345.0, -1.014e-005
-346.0, -1.015e-005
-347.0, -1.016e-005
-348.0, -1.017e-005
-349.0, -1.019e-005
-350.0, -1.019e-005
-351.0, -1.019e-005
-352.0, -1.020e-005
-353.0, -1.020e-005
-354.0, -1.021e-005
-355.0, -1.020e-005
-356.0, -1.020e-005
-357.0, -1.020e-005
-358.0, -1.020e-005
-359.0, -1.020e-005
-360.0, -1.020e-005
-361.0, -1.019e-005
-362.0, -1.019e-005
-363.0, -1.018e-005
-364.0, -1.017e-005
-365.0, -1.015e-005
-366.0, -1.014e-005
-367.0, -1.013e-005
-368.0, -1.012e-005
-369.0, -1.011e-005
-370.0, -1.010e-005
-371.0, -1.009e-005
-372.0, -1.008e-005
-373.0, -1.007e-005
-374.0, -1.006e-005
-375.0, -1.005e-005
-376.0, -1.004e-005
-377.0, -1.003e-005
-378.0, -1.002e-005
-379.0, -1.000e-005
-380.0, -9.984e-006
-381.0, -9.973e-006
-382.0, -9.953e-006
-383.0, -9.932e-006
-384.0, -9.913e-006
-385.0, -9.891e-006
-386.0, -9.870e-006
-387.0, -9.856e-006
-388.0, -9.831e-006
-389.0, -9.817e-006
-390.0, -9.796e-006
-391.0, -9.774e-006
-392.0, -9.759e-006
-393.0, -9.738e-006
-394.0, -9.712e-006
-395.0, -9.691e-006
-396.0, -9.668e-006
-397.0, -9.655e-006
-398.0, -9.634e-006
-399.0, -9.613e-006
-400.0, -9.594e-006
-401.0, -9.572e-006
-402.0, -9.551e-006
-403.0, -9.525e-006
-404.0, -9.497e-006
-405.0, -9.476e-006
-406.0, -9.449e-006
-407.0, -9.426e-006
-408.0, -9.411e-006
-409.0, -9.383e-006
-410.0, -9.361e-006
-411.0, -9.334e-006
-412.0, -9.306e-006
-413.0, -9.286e-006
-414.0, -9.258e-006
-415.0, -9.232e-006
-416.0, -9.216e-006
-417.0, -9.192e-006
-418.0, -9.171e-006
-419.0, -9.143e-006
-420.0, -9.116e-006
-421.0, -9.095e-006
-422.0, -9.067e-006
-423.0, -9.040e-006
-424.0, -9.020e-006
-425.0, -8.992e-006
-426.0, -8.970e-006
-427.0, -8.943e-006
-428.0, -8.915e-006
-429.0, -8.894e-006
-430.0, -8.866e-006
-431.0, -8.840e-006
-432.0, -8.824e-006
-433.0, -8.796e-006
-434.0, -8.775e-006
-435.0, -8.747e-006
-436.0, -8.719e-006
-437.0, -8.698e-006
-438.0, -8.671e-006
-439.0, -8.639e-006
-440.0, -8.617e-006
-441.0, -8.590e-006
-442.0, -8.569e-006
-443.0, -8.543e-006
-444.0, -8.515e-006
-445.0, -8.494e-006
-446.0, -8.473e-006
-447.0, -8.452e-006
-448.0, -8.438e-006
-449.0, -8.413e-006
-450.0, -8.390e-006
-451.0, -8.364e-006
-452.0, -8.337e-006
-453.0, -8.316e-006
-454.0, -8.290e-006
-455.0, -8.262e-006
-456.0, -8.244e-006
-457.0, -8.223e-006
-458.0, -8.206e-006
-459.0, -8.185e-006
-460.0, -8.157e-006
-461.0, -8.134e-006
-462.0, -8.115e-006
-463.0, -8.095e-006
-464.0, -8.078e-006
-465.0, -8.057e-006
-466.0, -8.039e-006
-467.0, -8.024e-006
-468.0, -8.003e-006
-469.0, -7.982e-006
-470.0, -7.954e-006
-471.0, -7.928e-006
-472.0, -7.910e-006
-473.0, -7.891e-006
-474.0, -7.870e-006
-475.0, -7.853e-006
-476.0, -7.833e-006
-477.0, -7.819e-006
-478.0, -7.798e-006
-479.0, -7.775e-006
-480.0, -7.755e-006
-481.0, -7.734e-006
-482.0, -7.716e-006
-483.0, -7.702e-006
-484.0, -7.681e-006
-485.0, -7.667e-006
-486.0, -7.653e-006
-487.0, -7.640e-006
-488.0, -7.632e-006
-489.0, -7.611e-006
-490.0, -7.590e-006
-491.0, -7.571e-006
-492.0, -7.550e-006
-493.0, -7.530e-006
-494.0, -7.510e-006
-495.0, -7.486e-006
-496.0, -7.477e-006
-497.0, -7.463e-006
-498.0, -7.452e-006
-499.0, -7.438e-006
-500.0, -7.420e-006
-501.0, -7.405e-006
-502.0, -7.388e-006
-503.0, -7.368e-006
-504.0, -7.353e-006
-505.0, -7.333e-006
-506.0, -7.319e-006
-507.0, -7.309e-006
-508.0, -7.295e-006
-509.0, -7.282e-006
-510.0, -7.269e-006
-511.0, -7.257e-006
-512.0, -7.250e-006
-513.0, -7.236e-006
-514.0, -7.220e-006
-515.0, -7.202e-006
-516.0, -7.186e-006
-517.0, -7.172e-006
-518.0, -7.153e-006
-519.0, -7.132e-006
-520.0, -7.119e-006
-521.0, -7.108e-006
-522.0, -7.100e-006
-523.0, -7.093e-006
-524.0, -7.074e-006
-525.0, -7.064e-006
-526.0, -7.050e-006
-527.0, -7.035e-006
-528.0, -7.021e-006
-529.0, -7.004e-006
-530.0, -6.985e-006
-531.0, -6.976e-006
-532.0, -6.964e-006
-533.0, -6.956e-006
-534.0, -6.942e-006
-535.0, -6.927e-006
-536.0, -6.921e-006
-537.0, -6.913e-006
-538.0, -6.906e-006
-539.0, -6.895e-006
-540.0, -6.881e-006
-541.0, -6.879e-006
-542.0, -6.872e-006
-543.0, -6.861e-006
-544.0, -6.854e-006
-545.0, -6.844e-006
-546.0, -6.839e-006
-547.0, -6.836e-006
-548.0, -6.821e-006
-549.0, -6.812e-006
-550.0, -6.797e-006
-551.0, -6.783e-006
-552.0, -6.777e-006
-553.0, -6.761e-006
-554.0, -6.743e-006
-555.0, -6.733e-006
-556.0, -6.721e-006
-557.0, -6.715e-006
-558.0, -6.669e-006
-559.0, -6.639e-006
-560.0, -6.625e-006
*
Segment = 2
Positive
Number of Data Points = 810
#
-559.0, -6.431e-006
-558.0, -6.162e-006
-557.0, -6.037e-006
-556.0, -5.938e-006
-555.0, -5.811e-006
-554.0, -5.726e-006
-553.0, -5.658e-006
-552.0, -5.594e-006
-551.0, -5.538e-006
-550.0, -5.481e-006
-549.0, -5.432e-006
-548.0, -5.390e-006
-547.0, -5.345e-006
-546.0, -5.298e-006
-545.0, -5.255e-006
-544.0, -5.215e-006
-543.0, -5.178e-006
-542.0, -5.130e-006
-541.0, -5.085e-006
-540.0, -5.046e-006
-539.0, -5.010e-006
-538.0, -4.975e-006
-537.0, -4.938e-006
-536.0, -4.900e-006
-535.0, -4.867e-006
-534.0, -4.834e-006
-533.0, -4.806e-006
-532.0, -4.774e-006
-531.0, -4.736e-006
-530.0, -4.702e-006
-529.0, -4.668e-006
-528.0, -4.638e-006
-527.0, -4.612e-006
-526.0, -4.575e-006
-525.0, -4.546e-006
-524.0, -4.517e-006
-523.0, -4.488e-006
-522.0, -4.461e-006
-521.0, -4.433e-006
-520.0, -4.402e-006
-519.0, -4.376e-006
-518.0, -4.340e-006
-517.0, -4.314e-006
-516.0, -4.286e-006
-515.0, -4.256e-006
-514.0, -4.228e-006
-513.0, -4.202e-006
-512.0, -4.175e-006
-511.0, -4.152e-006
-510.0, -4.119e-006
-509.0, -4.093e-006
-508.0, -4.071e-006
-507.0, -4.044e-006
-506.0, -4.018e-006
-505.0, -3.988e-006
-504.0, -3.958e-006
-503.0, -3.937e-006
-502.0, -3.909e-006
-501.0, -3.881e-006
-500.0, -3.854e-006
-499.0, -3.826e-006
-498.0, -3.807e-006
-497.0, -3.787e-006
-496.0, -3.766e-006
-495.0, -3.751e-006
-494.0, -3.725e-006
-493.0, -3.707e-006
-492.0, -3.687e-006
-491.0, -3.659e-006
-490.0, -3.636e-006
-489.0, -3.611e-006
-488.0, -3.588e-006
-487.0, -3.570e-006
-486.0, -3.542e-006
-485.0, -3.520e-006
-484.0, -3.499e-006
-483.0, -3.476e-006
-482.0, -3.451e-006
-481.0, -3.425e-006
-480.0, -3.404e-006
-479.0, -3.386e-006
-478.0, -3.364e-006
-477.0, -3.348e-006
-476.0, -3.326e-006
-475.0, -3.305e-006
-474.0, -3.286e-006
-473.0, -3.261e-006
-472.0, -3.240e-006
-471.0, -3.220e-006
-470.0, -3.187e-006
-469.0, -3.163e-006
-468.0, -3.143e-006
-467.0, -3.120e-006
-466.0, -3.099e-006
-465.0, -3.078e-006
-464.0, -3.057e-006
-463.0, -3.044e-006
-462.0, -3.028e-006
-461.0, -3.013e-006
-460.0, -2.994e-006
-459.0, -2.979e-006
-458.0, -2.965e-006
-457.0, -2.945e-006
-456.0, -2.923e-006
-455.0, -2.904e-006
-454.0, -2.876e-006
-453.0, -2.857e-006
-452.0, -2.837e-006
-451.0, -2.812e-006
-450.0, -2.794e-006
-449.0, -2.779e-006
-448.0, -2.765e-006
-447.0, -2.752e-006
-446.0, -2.727e-006
-445.0, -2.706e-006
-444.0, -2.688e-006
-443.0, -2.665e-006
-442.0, -2.645e-006
-441.0, -2.621e-006
-440.0, -2.605e-006
-439.0, -2.592e-006
-438.0, -2.577e-006
-437.0, -2.563e-006
-436.0, -2.546e-006
-435.0, -2.524e-006
-434.0, -2.506e-006
-433.0, -2.485e-006
-432.0, -2.463e-006
-431.0, -2.443e-006
-430.0, -2.417e-006
-429.0, -2.403e-006
-428.0, -2.389e-006
-427.0, -2.369e-006
-426.0, -2.351e-006
-425.0, -2.332e-006
-424.0, -2.311e-006
-423.0, -2.296e-006
-422.0, -2.271e-006
-421.0, -2.251e-006
-420.0, -2.237e-006
-419.0, -2.221e-006
-418.0, -2.209e-006
-417.0, -2.195e-006
-416.0, -2.181e-006
-415.0, -2.169e-006
-414.0, -2.148e-006
-413.0, -2.131e-006
-412.0, -2.107e-006
-411.0, -2.083e-006
-410.0, -2.062e-006
-409.0, -2.041e-006
-408.0, -2.024e-006
-407.0, -2.012e-006
-406.0, -1.987e-006
-405.0, -1.971e-006
-404.0, -1.957e-006
-403.0, -1.941e-006
-402.0, -1.921e-006
-401.0, -1.896e-006
-400.0, -1.874e-006
-399.0, -1.861e-006
-398.0, -1.845e-006
-397.0, -1.831e-006
-396.0, -1.812e-006
-395.0, -1.797e-006
-394.0, -1.788e-006
-393.0, -1.775e-006
-392.0, -1.761e-006
-391.0, -1.741e-006
-390.0, -1.718e-006
-389.0, -1.702e-006
-388.0, -1.682e-006
-387.0, -1.661e-006
-386.0, -1.645e-006
-385.0, -1.625e-006
-384.0, -1.611e-006
-383.0, -1.600e-006
-382.0, -1.580e-006
-381.0, -1.564e-006
-380.0, -1.545e-006
-379.0, -1.523e-006
-378.0, -1.508e-006
-377.0, -1.488e-006
-376.0, -1.467e-006
-375.0, -1.454e-006
-374.0, -1.435e-006
-373.0, -1.424e-006
-372.0, -1.411e-006
-371.0, -1.392e-006
-370.0, -1.382e-006
-369.0, -1.364e-006
-368.0, -1.343e-006
-367.0, -1.327e-006
-366.0, -1.301e-006
-365.0, -1.280e-006
-364.0, -1.264e-006
-363.0, -1.245e-006
-362.0, -1.231e-006
-361.0, -1.209e-006
-360.0, -1.191e-006
-359.0, -1.176e-006
-358.0, -1.155e-006
-357.0, -1.134e-006
-356.0, -1.108e-006
-355.0, -1.085e-006
-354.0, -1.071e-006
-353.0, -1.055e-006
-352.0, -1.038e-006
-351.0, -1.024e-006
-350.0, -1.003e-006
-349.0, -9.905e-007
-348.0, -9.753e-007
-347.0, -9.539e-007
-346.0, -9.299e-007
-345.0, -9.055e-007
-344.0, -8.846e-007
-343.0, -8.702e-007
-342.0, -8.410e-007
-341.0, -8.148e-007
-340.0, -7.948e-007
-339.0, -7.769e-007
-338.0, -7.595e-007
-337.0, -7.355e-007
-336.0, -7.080e-007
-335.0, -6.936e-007
-334.0, -6.744e-007
-333.0, -6.574e-007
-332.0, -6.378e-007
-331.0, -6.134e-007
-330.0, -5.947e-007
-329.0, -5.733e-007
-328.0, -5.524e-007
-327.0, -5.293e-007
-326.0, -4.970e-007
-325.0, -4.730e-007
-324.0, -4.512e-007
-323.0, -4.242e-007
-322.0, -4.037e-007
-321.0, -3.749e-007
-320.0, -3.496e-007
-319.0, -3.287e-007
-318.0, -3.008e-007
-317.0, -2.747e-007
-316.0, -2.520e-007
-315.0, -2.228e-007
-314.0, -1.984e-007
-313.0, -1.726e-007
-312.0, -1.447e-007
-311.0, -1.181e-007
-310.0, -8.937e-008
-309.0, -6.322e-008
-308.0, -3.924e-008
-307.0, -8.284e-009
-306.0, +2.441e-008
-305.0, +5.275e-008
-304.0, +7.978e-008
-303.0, +1.077e-007
-302.0, +1.452e-007
-301.0, +1.827e-007
-300.0, +2.167e-007
-299.0, +2.454e-007
-298.0, +2.733e-007
-297.0, +3.087e-007
-296.0, +3.483e-007
-295.0, +3.806e-007
-294.0, +4.155e-007
-293.0, +4.438e-007
-292.0, +4.778e-007
-291.0, +5.227e-007
-290.0, +5.633e-007
-289.0, +5.999e-007
-288.0, +6.348e-007
-287.0, +6.696e-007
-286.0, +7.185e-007
-285.0, +7.608e-007
-284.0, +7.991e-007
-283.0, +8.362e-007
-282.0, +8.715e-007
-281.0, +9.199e-007
-280.0, +9.644e-007
-279.0, +9.992e-007
-278.0, +1.043e-006
-277.0, +1.085e-006
-276.0, +1.132e-006
-275.0, +1.181e-006
-274.0, +1.220e-006
-273.0, +1.263e-006
-272.0, +1.311e-006
-271.0, +1.358e-006
-270.0, +1.407e-006
-269.0, +1.448e-006
-268.0, +1.497e-006
-267.0, +1.549e-006
-266.0, +1.601e-006
-265.0, +1.651e-006
-264.0, +1.701e-006
-263.0, +1.750e-006
-262.0, +1.809e-006
-261.0, +1.865e-006
-260.0, +1.920e-006
-259.0, +1.973e-006
-258.0, +2.021e-006
-257.0, +2.077e-006
-256.0, +2.132e-006
-255.0, +2.192e-006
-254.0, +2.249e-006
-253.0, +2.305e-006
-252.0, +2.364e-006
-251.0, +2.434e-006
-250.0, +2.496e-006
-249.0, +2.560e-006
-248.0, +2.616e-006
-247.0, +2.677e-006
-246.0, +2.741e-006
-245.0, +2.806e-006
-244.0, +2.869e-006
-243.0, +2.931e-006
-242.0, +2.993e-006
-241.0, +3.063e-006
-240.0, +3.125e-006
-239.0, +3.193e-006
-238.0, +3.261e-006
-237.0, +3.324e-006
-236.0, +3.395e-006
-235.0, +3.466e-006
-234.0, +3.529e-006
-233.0, +3.602e-006
-232.0, +3.667e-006
-231.0, +3.740e-006
-230.0, +3.817e-006
-229.0, +3.887e-006
-228.0, +3.962e-006
-227.0, +4.039e-006
-226.0, +4.114e-006
-225.0, +4.196e-006
-224.0, +4.269e-006
-223.0, +4.344e-006
-222.0, +4.423e-006
-221.0, +4.500e-006
-220.0, +4.582e-006
-219.0, +4.658e-006
-218.0, +4.733e-006
-217.0, +4.810e-006
-216.0, +4.888e-006
-215.0, +4.970e-006
-214.0, +5.047e-006
-213.0, +5.123e-006
-212.0, +5.201e-006
-211.0, +5.283e-006
-210.0, +5.366e-006
-209.0, +5.443e-006
-208.0, +5.520e-006
-207.0, +5.603e-006
-206.0, +5.688e-006
-205.0, +5.771e-006
-204.0, +5.851e-006
-203.0, +5.933e-006
-202.0, +6.016e-006
-201.0, +6.104e-006
-200.0, +6.183e-006
-199.0, +6.259e-006
-198.0, +6.343e-006
-197.0, +6.420e-006
-196.0, +6.504e-006
-195.0, +6.588e-006
-194.0, +6.665e-006
-193.0, +6.747e-006
-192.0, +6.830e-006
-191.0, +6.913e-006
-190.0, +6.997e-006
-189.0, +7.075e-006
-188.0, +7.152e-006
-187.0, +7.231e-006
-186.0, +7.313e-006
-185.0, +7.390e-006
-184.0, +7.465e-006
-183.0, +7.541e-006
-182.0, +7.618e-006
-181.0, +7.698e-006
-180.0, +7.771e-006
-179.0, +7.844e-006
-178.0, +7.919e-006
-177.0, +7.992e-006
-176.0, +8.068e-006
-175.0, +8.138e-006
-174.0, +8.207e-006
-173.0, +8.279e-006
-172.0, +8.348e-006
-171.0, +8.421e-006
-170.0, +8.490e-006
-169.0, +8.553e-006
-168.0, +8.616e-006
-167.0, +8.683e-006
-166.0, +8.752e-006
-165.0, +8.822e-006
-164.0, +8.884e-006
-163.0, +8.948e-006
-162.0, +9.010e-006
-161.0, +9.080e-006
-160.0, +9.143e-006
-159.0, +9.195e-006
-158.0, +9.253e-006
-157.0, +9.309e-006
-156.0, +9.365e-006
-155.0, +9.421e-006
-154.0, +9.469e-006
-153.0, +9.524e-006
-152.0, +9.576e-006
-151.0, +9.625e-006
-150.0, +9.681e-006
-149.0, +9.730e-006
-148.0, +9.779e-006
-147.0, +9.828e-006
-146.0, +9.871e-006
-145.0, +9.920e-006
-144.0, +9.967e-006
-143.0, +1.000e-005
-142.0, +1.005e-005
-141.0, +1.009e-005
-140.0, +1.013e-005
-139.0, +1.017e-005
-138.0, +1.021e-005
-137.0, +1.024e-005
-136.0, +1.028e-005
-135.0, +1.031e-005
-134.0, +1.035e-005
-133.0, +1.038e-005
-132.0, +1.041e-005
-131.0, +1.045e-005
-130.0, +1.048e-005
-129.0, +1.051e-005
-128.0, +1.054e-005
-127.0, +1.056e-005
-126.0, +1.059e-005
-125.0, +1.062e-005
-124.0, +1.064e-005
-123.0, +1.066e-005
-122.0, +1.068e-005
-121.0, +1.070e-005
-120.0, +1.072e-005
-119.0, +1.074e-005
-118.0, +1.076e-005
-117.0, +1.078e-005
-116.0, +1.080e-005
-115.0, +1.082e-005
-114.0, +1.084e-005
-113.0, +1.085e-005
-112.0, +1.087e-005
-111.0, +1.087e-005
-110.0, +1.089e-005
-109.0, +1.089e-005
-108.0, +1.090e-005
-107.0, +1.090e-005
-106.0, +1.091e-005
-105.0, +1.092e-005
-104.0, +1.093e-005
-103.0, +1.093e-005
-102.0, +1.094e-005
-101.0, +1.095e-005
-100.0, +1.095e-005
-99.0, +1.096e-005
-98.0, +1.096e-005
-97.0, +1.096e-005
-96.0, +1.097e-005
-95.0, +1.096e-005
-94.0, +1.097e-005
-93.0, +1.096e-005
-92.0, +1.096e-005
-91.0, +1.096e-005
-90.0, +1.096e-005
-89.0, +1.095e-005
-88.0, +1.095e-005
-87.0, +1.094e-005
-86.0, +1.094e-005
-85.0, +1.093e-005
-84.0, +1.092e-005
-83.0, +1.092e-005
-82.0, +1.091e-005
-81.0, +1.091e-005
-80.0, +1.090e-005
-79.0, +1.089e-005
-78.0, +1.089e-005
-77.0, +1.088e-005
-76.0, +1.087e-005
-75.0, +1.087e-005
-74.0, +1.086e-005
-73.0, +1.084e-005
-72.0, +1.083e-005
-71.0, +1.081e-005
-70.0, +1.080e-005
-69.0, +1.079e-005
-68.0, +1.077e-005
-67.0, +1.076e-005
-66.0, +1.074e-005
-65.0, +1.073e-005
-64.0, +1.072e-005
-63.0, +1.070e-005
-62.0, +1.069e-005
-61.0, +1.068e-005
-60.0, +1.067e-005
-59.0, +1.066e-005
-58.0, +1.064e-005
-57.0, +1.063e-005
-56.0, +1.061e-005
-55.0, +1.059e-005
-54.0, +1.057e-005
-53.0, +1.055e-005
-52.0, +1.054e-005
-51.0, +1.052e-005
-50.0, +1.050e-005
-49.0, +1.049e-005
-48.0, +1.047e-005
-47.0, +1.045e-005
-46.0, +1.043e-005
-45.0, +1.041e-005
-44.0, +1.039e-005
-43.0, +1.037e-005
-42.0, +1.035e-005
-41.0, +1.033e-005
-40.0, +1.032e-005
-39.0, +1.030e-005
-38.0, +1.029e-005
-37.0, +1.027e-005
-36.0, +1.025e-005
-35.0, +1.024e-005
-34.0, +1.021e-005
-33.0, +1.019e-005
-32.0, +1.017e-005
-31.0, +1.015e-005
-30.0, +1.014e-005
-29.0, +1.011e-005
-28.0, +1.009e-005
-27.0, +1.008e-005
-26.0, +1.006e-005
-25.0, +1.004e-005
-24.0, +1.002e-005
-23.0, +9.992e-006
-22.0, +9.975e-006
-21.0, +9.956e-006
-20.0, +9.938e-006
-19.0, +9.923e-006
-18.0, +9.907e-006
-17.0, +9.895e-006
-16.0, +9.880e-006
-15.0, +9.857e-006
-14.0, +9.838e-006
-13.0, +9.813e-006
-12.0, +9.792e-006
-11.0, +9.772e-006
-10.0, +9.751e-006
-9.0, +9.734e-006
-8.0, +9.718e-006
-7.0, +9.703e-006
-6.0, +9.693e-006
-5.0, +9.672e-006
-4.0, +9.650e-006
-3.0, +9.629e-006
-2.0, +9.612e-006
-1.0, +9.598e-006
0.0, +9.579e-006
1.0, +9.558e-006
2.0, +9.550e-006
3.0, +9.541e-006
4.0, +9.528e-006
5.0, +9.514e-006
6.0, +9.494e-006
7.0, +9.478e-006
8.0, +9.464e-006
9.0, +9.447e-006
10.0, +9.435e-006
11.0, +9.412e-006
12.0, +9.392e-006
13.0, +9.377e-006
14.0, +9.361e-006
15.0, +9.344e-006
16.0, +9.325e-006
17.0, +9.300e-006
18.0, +9.294e-006
19.0, +9.279e-006
20.0, +9.258e-006
21.0, +9.240e-006
22.0, +9.218e-006
23.0, +9.204e-006
24.0, +9.188e-006
25.0, +9.167e-006
26.0, +9.154e-006
27.0, +9.141e-006
28.0, +9.131e-006
29.0, +9.121e-006
30.0, +9.106e-006
31.0, +9.093e-006
32.0, +9.079e-006
33.0, +9.065e-006
34.0, +9.056e-006
35.0, +9.039e-006
36.0, +9.021e-006
37.0, +9.004e-006
38.0, +8.987e-006
39.0, +8.974e-006
40.0, +8.960e-006
41.0, +8.940e-006
42.0, +8.932e-006
43.0, +8.922e-006
44.0, +8.914e-006
45.0, +8.903e-006
46.0, +8.884e-006
47.0, +8.868e-006
48.0, +8.853e-006
49.0, +8.832e-006
50.0, +8.818e-006
51.0, +8.800e-006
52.0, +8.783e-006
53.0, +8.776e-006
54.0, +8.765e-006
55.0, +8.757e-006
56.0, +8.750e-006
57.0, +8.739e-006
58.0, +8.737e-006
59.0, +8.729e-006
60.0, +8.720e-006
61.0, +8.710e-006
62.0, +8.696e-006
63.0, +8.685e-006
64.0, +8.674e-006
65.0, +8.660e-006
66.0, +8.652e-006
67.0, +8.640e-006
68.0, +8.634e-006
69.0, +8.626e-006
70.0, +8.609e-006
71.0, +8.595e-006
72.0, +8.582e-006
73.0, +8.568e-006
74.0, +8.559e-006
75.0, +8.547e-006
76.0, +8.534e-006
77.0, +8.528e-006
78.0, +8.521e-006
79.0, +8.514e-006
80.0, +8.504e-006
81.0, +8.490e-006
82.0, +8.480e-006
83.0, +8.472e-006
84.0, +8.459e-006
85.0, +8.446e-006
86.0, +8.432e-006
87.0, +8.421e-006
88.0, +8.413e-006
89.0, +8.402e-006
90.0, +8.396e-006
91.0, +8.387e-006
92.0, +8.379e-006
93.0, +8.373e-006
94.0, +8.366e-006
95.0, +8.359e-006
96.0, +8.350e-006
97.0, +8.339e-006
98.0, +8.339e-006
99.0, +8.333e-006
100.0, +8.326e-006
101.0, +8.318e-006
102.0, +8.309e-006
103.0, +8.306e-006
104.0, +8.299e-006
105.0, +8.286e-006
106.0, +8.280e-006
107.0, +8.271e-006
108.0, +8.264e-006
109.0, +8.256e-006
110.0, +8.242e-006
111.0, +8.233e-006
112.0, +8.225e-006
113.0, +8.216e-006
114.0, +8.212e-006
115.0, +8.201e-006
116.0, +8.192e-006
117.0, +8.186e-006
118.0, +8.181e-006
119.0, +8.174e-006
120.0, +8.167e-006
121.0, +8.159e-006
122.0, +8.157e-006
123.0, +8.155e-006
124.0, +8.154e-006
125.0, +8.150e-006
126.0, +8.143e-006
127.0, +8.138e-006
128.0, +8.133e-006
129.0, +8.126e-006
130.0, +8.121e-006
131.0, +8.112e-006
132.0, +8.108e-006
133.0, +8.108e-006
134.0, +8.102e-006
135.0, +8.097e-006
136.0, +8.085e-006
137.0, +8.074e-006
138.0, +8.075e-006
139.0, +8.062e-006
140.0, +8.049e-006
141.0, +8.039e-006
142.0, +8.028e-006
143.0, +8.029e-006
144.0, +8.024e-006
145.0, +8.011e-006
146.0, +8.010e-006
147.0, +8.010e-006
148.0, +8.009e-006
149.0, +8.009e-006
150.0, +8.000e-006
151.0, +7.997e-006
152.0, +7.992e-006
153.0, +7.990e-006
154.0, +7.990e-006
155.0, +7.983e-006
156.0, +7.976e-006
157.0, +7.975e-006
158.0, +7.972e-006
159.0, +7.970e-006
160.0, +7.965e-006
161.0, +7.958e-006
162.0, +7.960e-006
163.0, +7.960e-006
164.0, +7.959e-006
165.0, +7.958e-006
166.0, +7.955e-006
167.0, +7.955e-006
168.0, +7.955e-006
169.0, +7.953e-006
170.0, +7.954e-006
171.0, +7.949e-006
172.0, +7.947e-006
173.0, +7.949e-006
174.0, +7.945e-006
175.0, +7.944e-006
176.0, +7.937e-006
177.0, +7.931e-006
178.0, +7.935e-006
179.0, +7.932e-006
180.0, +7.926e-006
181.0, +7.924e-006
182.0, +7.918e-006
183.0, +7.921e-006
184.0, +7.920e-006
185.0, +7.913e-006
186.0, +7.913e-006
187.0, +7.912e-006
188.0, +7.911e-006
189.0, +7.911e-006
190.0, +7.906e-006
191.0, +7.905e-006
192.0, +7.904e-006
193.0, +7.903e-006
194.0, +7.905e-006
195.0, +7.902e-006
196.0, +7.898e-006
197.0, +7.901e-006
198.0, +7.901e-006
199.0, +7.903e-006
200.0, +7.898e-006
201.0, +7.890e-006
202.0, +7.892e-006
203.0, +7.896e-006
204.0, +7.894e-006
205.0, +7.892e-006
206.0, +7.882e-006
207.0, +7.885e-006
208.0, +7.891e-006
209.0, +7.887e-006
210.0, +7.886e-006
211.0, +7.877e-006
212.0, +7.874e-006
213.0, +7.884e-006
214.0, +7.877e-006
215.0, +7.874e-006
216.0, +7.866e-006
217.0, +7.861e-006
218.0, +7.872e-006
219.0, +7.871e-006
220.0, +7.866e-006
221.0, +7.864e-006
222.0, +7.860e-006
223.0, +7.871e-006
224.0, +7.870e-006
225.0, +7.863e-006
226.0, +7.866e-006
227.0, +7.866e-006
228.0, +7.871e-006
229.0, +7.877e-006
230.0, +7.867e-006
231.0, +7.869e-006
232.0, +7.869e-006
233.0, +7.871e-006
234.0, +7.877e-006
235.0, +7.875e-006
236.0, +7.873e-006
237.0, +7.879e-006
238.0, +7.884e-006
239.0, +7.889e-006
240.0, +7.885e-006
241.0, +7.879e-006
242.0, +7.885e-006
243.0, +7.891e-006
244.0, +7.894e-006
245.0, +7.892e-006
246.0, +7.887e-006
247.0, +7.892e-006
248.0, +7.893e-006
249.0, +7.883e-006
250.0, +7.893e-006
*
**
