# Supplementary material for: DFT and CV data of 4-phenyl-substituted dichloro(bis{2-[1-(phenyl)-1H-1,2,3-triazol-4-yl-κN3]pyridine-κN})iron(II) coordination compounds
Source: Data Brief. 2018 Oct 27;21:1458–71. doi: 10.1016/j.dib.2018.10.085 (PMC6234228; doi:10.1016/j.dib.2018.10.085)
Supplement: Supplementary file 4 — Supplementary material. [file mmc4.zip › Fe_CV_raw_data/FeL6-2/300_01.TXT]

Date: 04-Apr-2017
Time: 13:32:52
Label: 
Cyclic Voltammetry

Exp. Conditions:
Init E (mV) = 250
High E (mV) = 250
Low E (mV) = -560
Init P/N = N
V (mV/sec) = 300
Number of Segments = 2
Sample Interval (mV) = 1
Quiet Time (sec) = 2
Sensitivity (A/V) = 1E-5

2 Sets of Data
Total Number of Data Points = 1620
##
Potential (mV), Current (A)

Segment = 1
Negative
Number of Data Points = 810
#
249.0, +5.478e-006
248.0, +5.318e-006
247.0, +5.223e-006
246.0, +5.159e-006
245.0, +5.080e-006
244.0, +5.023e-006
243.0, +4.969e-006
242.0, +4.930e-006
241.0, +4.902e-006
240.0, +4.871e-006
239.0, +4.843e-006
238.0, +4.814e-006
237.0, +4.790e-006
236.0, +4.769e-006
235.0, +4.741e-006
234.0, +4.717e-006
233.0, +4.694e-006
232.0, +4.668e-006
231.0, +4.647e-006
230.0, +4.629e-006
229.0, +4.610e-006
228.0, +4.600e-006
227.0, +4.576e-006
226.0, +4.556e-006
225.0, +4.540e-006
224.0, +4.518e-006
223.0, +4.497e-006
222.0, +4.481e-006
221.0, +4.463e-006
220.0, +4.453e-006
219.0, +4.437e-006
218.0, +4.422e-006
217.0, +4.409e-006
216.0, +4.393e-006
215.0, +4.379e-006
214.0, +4.358e-006
213.0, +4.337e-006
212.0, +4.319e-006
211.0, +4.300e-006
210.0, +4.284e-006
209.0, +4.272e-006
208.0, +4.253e-006
207.0, +4.239e-006
206.0, +4.223e-006
205.0, +4.212e-006
204.0, +4.202e-006
203.0, +4.182e-006
202.0, +4.162e-006
201.0, +4.147e-006
200.0, +4.127e-006
199.0, +4.110e-006
198.0, +4.094e-006
197.0, +4.076e-006
196.0, +4.069e-006
195.0, +4.055e-006
194.0, +4.043e-006
193.0, +4.034e-006
192.0, +4.024e-006
191.0, +4.015e-006
190.0, +4.002e-006
189.0, +3.988e-006
188.0, +3.979e-006
187.0, +3.964e-006
186.0, +3.951e-006
185.0, +3.938e-006
184.0, +3.918e-006
183.0, +3.903e-006
182.0, +3.889e-006
181.0, +3.876e-006
180.0, +3.868e-006
179.0, +3.853e-006
178.0, +3.843e-006
177.0, +3.835e-006
176.0, +3.817e-006
175.0, +3.805e-006
174.0, +3.791e-006
173.0, +3.772e-006
172.0, +3.759e-006
171.0, +3.741e-006
170.0, +3.726e-006
169.0, +3.716e-006
168.0, +3.702e-006
167.0, +3.688e-006
166.0, +3.679e-006
165.0, +3.672e-006
164.0, +3.663e-006
163.0, +3.650e-006
162.0, +3.643e-006
161.0, +3.636e-006
160.0, +3.619e-006
159.0, +3.606e-006
158.0, +3.588e-006
157.0, +3.573e-006
156.0, +3.561e-006
155.0, +3.546e-006
154.0, +3.532e-006
153.0, +3.523e-006
152.0, +3.508e-006
151.0, +3.499e-006
150.0, +3.489e-006
149.0, +3.481e-006
148.0, +3.474e-006
147.0, +3.460e-006
146.0, +3.450e-006
145.0, +3.443e-006
144.0, +3.429e-006
143.0, +3.419e-006
142.0, +3.402e-006
141.0, +3.383e-006
140.0, +3.369e-006
139.0, +3.355e-006
138.0, +3.341e-006
137.0, +3.333e-006
136.0, +3.316e-006
135.0, +3.306e-006
134.0, +3.298e-006
133.0, +3.291e-006
132.0, +3.284e-006
131.0, +3.272e-006
130.0, +3.264e-006
129.0, +3.255e-006
128.0, +3.243e-006
127.0, +3.236e-006
126.0, +3.227e-006
125.0, +3.216e-006
124.0, +3.206e-006
123.0, +3.187e-006
122.0, +3.174e-006
121.0, +3.165e-006
120.0, +3.147e-006
119.0, +3.134e-006
118.0, +3.117e-006
117.0, +3.104e-006
116.0, +3.097e-006
115.0, +3.088e-006
114.0, +3.081e-006
113.0, +3.073e-006
112.0, +3.061e-006
111.0, +3.054e-006
110.0, +3.043e-006
109.0, +3.032e-006
108.0, +3.023e-006
107.0, +3.004e-006
106.0, +2.993e-006
105.0, +2.979e-006
104.0, +2.959e-006
103.0, +2.949e-006
102.0, +2.939e-006
101.0, +2.924e-006
100.0, +2.916e-006
99.0, +2.904e-006
98.0, +2.897e-006
97.0, +2.895e-006
96.0, +2.882e-006
95.0, +2.873e-006
94.0, +2.863e-006
93.0, +2.855e-006
92.0, +2.848e-006
91.0, +2.834e-006
90.0, +2.826e-006
89.0, +2.818e-006
88.0, +2.802e-006
87.0, +2.791e-006
86.0, +2.777e-006
85.0, +2.764e-006
84.0, +2.756e-006
83.0, +2.737e-006
82.0, +2.723e-006
81.0, +2.715e-006
80.0, +2.701e-006
79.0, +2.694e-006
78.0, +2.686e-006
77.0, +2.677e-006
76.0, +2.672e-006
75.0, +2.660e-006
74.0, +2.652e-006
73.0, +2.645e-006
72.0, +2.627e-006
71.0, +2.613e-006
70.0, +2.596e-006
69.0, +2.579e-006
68.0, +2.570e-006
67.0, +2.554e-006
66.0, +2.545e-006
65.0, +2.537e-006
64.0, +2.524e-006
63.0, +2.516e-006
62.0, +2.509e-006
61.0, +2.502e-006
60.0, +2.498e-006
59.0, +2.485e-006
58.0, +2.478e-006
57.0, +2.470e-006
56.0, +2.458e-006
55.0, +2.451e-006
54.0, +2.441e-006
53.0, +2.429e-006
52.0, +2.421e-006
51.0, +2.410e-006
50.0, +2.402e-006
49.0, +2.397e-006
48.0, +2.381e-006
47.0, +2.372e-006
46.0, +2.357e-006
45.0, +2.343e-006
44.0, +2.331e-006
43.0, +2.318e-006
42.0, +2.306e-006
41.0, +2.302e-006
40.0, +2.288e-006
39.0, +2.281e-006
38.0, +2.273e-006
37.0, +2.266e-006
36.0, +2.259e-006
35.0, +2.245e-006
34.0, +2.233e-006
33.0, +2.221e-006
32.0, +2.206e-006
31.0, +2.192e-006
30.0, +2.179e-006
29.0, +2.165e-006
28.0, +2.158e-006
27.0, +2.141e-006
26.0, +2.135e-006
25.0, +2.128e-006
24.0, +2.121e-006
23.0, +2.114e-006
22.0, +2.106e-006
21.0, +2.097e-006
20.0, +2.095e-006
19.0, +2.085e-006
18.0, +2.079e-006
17.0, +2.072e-006
16.0, +2.058e-006
15.0, +2.047e-006
14.0, +2.035e-006
13.0, +2.024e-006
12.0, +2.017e-006
11.0, +2.002e-006
10.0, +1.989e-006
9.0, +1.981e-006
8.0, +1.966e-006
7.0, +1.955e-006
6.0, +1.942e-006
5.0, +1.929e-006
4.0, +1.922e-006
3.0, +1.908e-006
2.0, +1.895e-006
1.0, +1.886e-006
0.0, +1.872e-006
-1.0, +1.864e-006
-2.0, +1.853e-006
-3.0, +1.841e-006
-4.0, +1.833e-006
-5.0, +1.819e-006
-6.0, +1.808e-006
-7.0, +1.798e-006
-8.0, +1.781e-006
-9.0, +1.770e-006
-10.0, +1.758e-006
-11.0, +1.747e-006
-12.0, +1.745e-006
-13.0, +1.734e-006
-14.0, +1.727e-006
-15.0, +1.723e-006
-16.0, +1.711e-006
-17.0, +1.705e-006
-18.0, +1.699e-006
-19.0, +1.688e-006
-20.0, +1.681e-006
-21.0, +1.662e-006
-22.0, +1.649e-006
-23.0, +1.635e-006
-24.0, +1.618e-006
-25.0, +1.600e-006
-26.0, +1.586e-006
-27.0, +1.572e-006
-28.0, +1.569e-006
-29.0, +1.554e-006
-30.0, +1.546e-006
-31.0, +1.539e-006
-32.0, +1.527e-006
-33.0, +1.520e-006
-34.0, +1.508e-006
-35.0, +1.497e-006
-36.0, +1.491e-006
-37.0, +1.478e-006
-38.0, +1.469e-006
-39.0, +1.459e-006
-40.0, +1.439e-006
-41.0, +1.424e-006
-42.0, +1.409e-006
-43.0, +1.393e-006
-44.0, +1.384e-006
-45.0, +1.365e-006
-46.0, +1.352e-006
-47.0, +1.345e-006
-48.0, +1.333e-006
-49.0, +1.325e-006
-50.0, +1.311e-006
-51.0, +1.298e-006
-52.0, +1.291e-006
-53.0, +1.277e-006
-54.0, +1.267e-006
-55.0, +1.256e-006
-56.0, +1.237e-006
-57.0, +1.224e-006
-58.0, +1.208e-006
-59.0, +1.191e-006
-60.0, +1.182e-006
-61.0, +1.164e-006
-62.0, +1.150e-006
-63.0, +1.137e-006
-64.0, +1.121e-006
-65.0, +1.110e-006
-66.0, +1.098e-006
-67.0, +1.085e-006
-68.0, +1.071e-006
-69.0, +1.050e-006
-70.0, +1.034e-006
-71.0, +1.021e-006
-72.0, +1.001e-006
-73.0, +9.814e-007
-74.0, +9.622e-007
-75.0, +9.482e-007
-76.0, +9.395e-007
-77.0, +9.256e-007
-78.0, +9.120e-007
-79.0, +8.977e-007
-80.0, +8.780e-007
-81.0, +8.597e-007
-82.0, +8.388e-007
-83.0, +8.196e-007
-84.0, +8.044e-007
-85.0, +7.830e-007
-86.0, +7.677e-007
-87.0, +7.534e-007
-88.0, +7.359e-007
-89.0, +7.215e-007
-90.0, +7.071e-007
-91.0, +6.880e-007
-92.0, +6.675e-007
-93.0, +6.448e-007
-94.0, +6.260e-007
-95.0, +6.069e-007
-96.0, +5.864e-007
-97.0, +5.659e-007
-98.0, +5.458e-007
-99.0, +5.314e-007
-100.0, +5.175e-007
-101.0, +4.935e-007
-102.0, +4.743e-007
-103.0, +4.534e-007
-104.0, +4.268e-007
-105.0, +4.046e-007
-106.0, +3.837e-007
-107.0, +3.597e-007
-108.0, +3.462e-007
-109.0, +3.196e-007
-110.0, +2.947e-007
-111.0, +2.725e-007
-112.0, +2.455e-007
-113.0, +2.184e-007
-114.0, +1.953e-007
-115.0, +1.709e-007
-116.0, +1.530e-007
-117.0, +1.221e-007
-118.0, +9.592e-008
-119.0, +7.412e-008
-120.0, +4.709e-008
-121.0, +1.919e-008
-122.0, -6.973e-009
-123.0, -3.444e-008
-124.0, -5.101e-008
-125.0, -8.021e-008
-126.0, -1.068e-007
-127.0, -1.347e-007
-128.0, -1.635e-007
-129.0, -1.957e-007
-130.0, -2.250e-007
-131.0, -2.563e-007
-132.0, -2.777e-007
-133.0, -3.117e-007
-134.0, -3.414e-007
-135.0, -3.732e-007
-136.0, -4.115e-007
-137.0, -4.460e-007
-138.0, -4.817e-007
-139.0, -5.214e-007
-140.0, -5.515e-007
-141.0, -5.886e-007
-142.0, -6.247e-007
-143.0, -6.518e-007
-144.0, -6.919e-007
-145.0, -7.268e-007
-146.0, -7.638e-007
-147.0, -8.070e-007
-148.0, -8.466e-007
-149.0, -8.894e-007
-150.0, -9.308e-007
-151.0, -9.670e-007
-152.0, -1.014e-006
-153.0, -1.060e-006
-154.0, -1.101e-006
-155.0, -1.142e-006
-156.0, -1.183e-006
-157.0, -1.236e-006
-158.0, -1.285e-006
-159.0, -1.329e-006
-160.0, -1.379e-006
-161.0, -1.427e-006
-162.0, -1.476e-006
-163.0, -1.525e-006
-164.0, -1.571e-006
-165.0, -1.627e-006
-166.0, -1.676e-006
-167.0, -1.726e-006
-168.0, -1.781e-006
-169.0, -1.837e-006
-170.0, -1.893e-006
-171.0, -1.953e-006
-172.0, -2.005e-006
-173.0, -2.066e-006
-174.0, -2.119e-006
-175.0, -2.175e-006
-176.0, -2.235e-006
-177.0, -2.295e-006
-178.0, -2.352e-006
-179.0, -2.411e-006
-180.0, -2.468e-006
-181.0, -2.536e-006
-182.0, -2.599e-006
-183.0, -2.659e-006
-184.0, -2.728e-006
-185.0, -2.791e-006
-186.0, -2.854e-006
-187.0, -2.917e-006
-188.0, -2.980e-006
-189.0, -3.049e-006
-190.0, -3.118e-006
-191.0, -3.176e-006
-192.0, -3.244e-006
-193.0, -3.312e-006
-194.0, -3.382e-006
-195.0, -3.451e-006
-196.0, -3.516e-006
-197.0, -3.584e-006
-198.0, -3.651e-006
-199.0, -3.720e-006
-200.0, -3.791e-006
-201.0, -3.866e-006
-202.0, -3.937e-006
-203.0, -4.006e-006
-204.0, -4.071e-006
-205.0, -4.145e-006
-206.0, -4.211e-006
-207.0, -4.283e-006
-208.0, -4.353e-006
-209.0, -4.420e-006
-210.0, -4.490e-006
-211.0, -4.560e-006
-212.0, -4.629e-006
-213.0, -4.705e-006
-214.0, -4.771e-006
-215.0, -4.836e-006
-216.0, -4.907e-006
-217.0, -4.974e-006
-218.0, -5.049e-006
-219.0, -5.119e-006
-220.0, -5.181e-006
-221.0, -5.252e-006
-222.0, -5.321e-006
-223.0, -5.385e-006
-224.0, -5.457e-006
-225.0, -5.520e-006
-226.0, -5.583e-006
-227.0, -5.651e-006
-228.0, -5.714e-006
-229.0, -5.777e-006
-230.0, -5.844e-006
-231.0, -5.906e-006
-232.0, -5.972e-006
-233.0, -6.035e-006
-234.0, -6.095e-006
-235.0, -6.152e-006
-236.0, -6.211e-006
-237.0, -6.274e-006
-238.0, -6.331e-006
-239.0, -6.384e-006
-240.0, -6.445e-006
-241.0, -6.503e-006
-242.0, -6.565e-006
-243.0, -6.628e-006
-244.0, -6.679e-006
-245.0, -6.737e-006
-246.0, -6.793e-006
-247.0, -6.844e-006
-248.0, -6.901e-006
-249.0, -6.956e-006
-250.0, -7.011e-006
-251.0, -7.066e-006
-252.0, -7.120e-006
-253.0, -7.176e-006
-254.0, -7.230e-006
-255.0, -7.286e-006
-256.0, -7.342e-006
-257.0, -7.387e-006
-258.0, -7.443e-006
-259.0, -7.498e-006
-260.0, -7.547e-006
-261.0, -7.604e-006
-262.0, -7.653e-006
-263.0, -7.704e-006
-264.0, -7.758e-006
-265.0, -7.805e-006
-266.0, -7.855e-006
-267.0, -7.911e-006
-268.0, -7.959e-006
-269.0, -8.010e-006
-270.0, -8.058e-006
-271.0, -8.108e-006
-272.0, -8.165e-006
-273.0, -8.220e-006
-274.0, -8.275e-006
-275.0, -8.324e-006
-276.0, -8.371e-006
-277.0, -8.426e-006
-278.0, -8.480e-006
-279.0, -8.528e-006
-280.0, -8.582e-006
-281.0, -8.631e-006
-282.0, -8.687e-006
-283.0, -8.739e-006
-284.0, -8.787e-006
-285.0, -8.843e-006
-286.0, -8.893e-006
-287.0, -8.937e-006
-288.0, -8.991e-006
-289.0, -9.040e-006
-290.0, -9.092e-006
-291.0, -9.143e-006
-292.0, -9.188e-006
-293.0, -9.242e-006
-294.0, -9.291e-006
-295.0, -9.335e-006
-296.0, -9.389e-006
-297.0, -9.443e-006
-298.0, -9.492e-006
-299.0, -9.540e-006
-300.0, -9.584e-006
-301.0, -9.637e-006
-302.0, -9.686e-006
-303.0, -9.730e-006
-304.0, -9.780e-006
-305.0, -9.829e-006
-306.0, -9.878e-006
-307.0, -9.925e-006
-308.0, -9.968e-006
-309.0, -1.002e-005
-310.0, -1.007e-005
-311.0, -1.011e-005
-312.0, -1.015e-005
-313.0, -1.020e-005
-314.0, -1.024e-005
-315.0, -1.029e-005
-316.0, -1.032e-005
-317.0, -1.036e-005
-318.0, -1.040e-005
-319.0, -1.044e-005
-320.0, -1.048e-005
-321.0, -1.052e-005
-322.0, -1.056e-005
-323.0, -1.060e-005
-324.0, -1.063e-005
-325.0, -1.068e-005
-326.0, -1.071e-005
-327.0, -1.074e-005
-328.0, -1.078e-005
-329.0, -1.082e-005
-330.0, -1.085e-005
-331.0, -1.088e-005
-332.0, -1.090e-005
-333.0, -1.094e-005
-334.0, -1.097e-005
-335.0, -1.098e-005
-336.0, -1.101e-005
-337.0, -1.104e-005
-338.0, -1.107e-005
-339.0, -1.109e-005
-340.0, -1.111e-005
-341.0, -1.114e-005
-342.0, -1.116e-005
-343.0, -1.117e-005
-344.0, -1.119e-005
-345.0, -1.121e-005
-346.0, -1.123e-005
-347.0, -1.124e-005
-348.0, -1.125e-005
-349.0, -1.127e-005
-350.0, -1.129e-005
-351.0, -1.130e-005
-352.0, -1.131e-005
-353.0, -1.132e-005
-354.0, -1.134e-005
-355.0, -1.135e-005
-356.0, -1.136e-005
-357.0, -1.137e-005
-358.0, -1.137e-005
-359.0, -1.137e-005
-360.0, -1.138e-005
-361.0, -1.138e-005
-362.0, -1.138e-005
-363.0, -1.138e-005
-364.0, -1.138e-005
-365.0, -1.138e-005
-366.0, -1.138e-005
-367.0, -1.138e-005
-368.0, -1.138e-005
-369.0, -1.138e-005
-370.0, -1.138e-005
-371.0, -1.138e-005
-372.0, -1.137e-005
-373.0, -1.137e-005
-374.0, -1.136e-005
-375.0, -1.135e-005
-376.0, -1.135e-005
-377.0, -1.133e-005
-378.0, -1.132e-005
-379.0, -1.131e-005
-380.0, -1.129e-005
-381.0, -1.129e-005
-382.0, -1.127e-005
-383.0, -1.125e-005
-384.0, -1.124e-005
-385.0, -1.123e-005
-386.0, -1.122e-005
-387.0, -1.121e-005
-388.0, -1.119e-005
-389.0, -1.118e-005
-390.0, -1.117e-005
-391.0, -1.115e-005
-392.0, -1.114e-005
-393.0, -1.112e-005
-394.0, -1.109e-005
-395.0, -1.107e-005
-396.0, -1.105e-005
-397.0, -1.104e-005
-398.0, -1.101e-005
-399.0, -1.099e-005
-400.0, -1.098e-005
-401.0, -1.095e-005
-402.0, -1.093e-005
-403.0, -1.091e-005
-404.0, -1.088e-005
-405.0, -1.086e-005
-406.0, -1.084e-005
-407.0, -1.081e-005
-408.0, -1.080e-005
-409.0, -1.078e-005
-410.0, -1.076e-005
-411.0, -1.074e-005
-412.0, -1.071e-005
-413.0, -1.069e-005
-414.0, -1.066e-005
-415.0, -1.063e-005
-416.0, -1.061e-005
-417.0, -1.058e-005
-418.0, -1.056e-005
-419.0, -1.053e-005
-420.0, -1.050e-005
-421.0, -1.048e-005
-422.0, -1.045e-005
-423.0, -1.042e-005
-424.0, -1.040e-005
-425.0, -1.037e-005
-426.0, -1.034e-005
-427.0, -1.031e-005
-428.0, -1.029e-005
-429.0, -1.026e-005
-430.0, -1.024e-005
-431.0, -1.020e-005
-432.0, -1.018e-005
-433.0, -1.015e-005
-434.0, -1.013e-005
-435.0, -1.010e-005
-436.0, -1.007e-005
-437.0, -1.005e-005
-438.0, -1.003e-005
-439.0, -1.001e-005
-440.0, -9.988e-006
-441.0, -9.960e-006
-442.0, -9.936e-006
-443.0, -9.908e-006
-444.0, -9.875e-006
-445.0, -9.848e-006
-446.0, -9.817e-006
-447.0, -9.787e-006
-448.0, -9.764e-006
-449.0, -9.733e-006
-450.0, -9.705e-006
-451.0, -9.683e-006
-452.0, -9.655e-006
-453.0, -9.635e-006
-454.0, -9.610e-006
-455.0, -9.580e-006
-456.0, -9.561e-006
-457.0, -9.533e-006
-458.0, -9.506e-006
-459.0, -9.484e-006
-460.0, -9.457e-006
-461.0, -9.433e-006
-462.0, -9.409e-006
-463.0, -9.383e-006
-464.0, -9.366e-006
-465.0, -9.343e-006
-466.0, -9.315e-006
-467.0, -9.293e-006
-468.0, -9.266e-006
-469.0, -9.245e-006
-470.0, -9.227e-006
-471.0, -9.205e-006
-472.0, -9.188e-006
-473.0, -9.165e-006
-474.0, -9.138e-006
-475.0, -9.117e-006
-476.0, -9.094e-006
-477.0, -9.073e-006
-478.0, -9.049e-006
-479.0, -9.020e-006
-480.0, -9.003e-006
-481.0, -8.982e-006
-482.0, -8.961e-006
-483.0, -8.939e-006
-484.0, -8.912e-006
-485.0, -8.891e-006
-486.0, -8.870e-006
-487.0, -8.847e-006
-488.0, -8.834e-006
-489.0, -8.815e-006
-490.0, -8.797e-006
-491.0, -8.776e-006
-492.0, -8.749e-006
-493.0, -8.732e-006
-494.0, -8.711e-006
-495.0, -8.689e-006
-496.0, -8.671e-006
-497.0, -8.648e-006
-498.0, -8.627e-006
-499.0, -8.612e-006
-500.0, -8.591e-006
-501.0, -8.576e-006
-502.0, -8.555e-006
-503.0, -8.529e-006
-504.0, -8.513e-006
-505.0, -8.499e-006
-506.0, -8.484e-006
-507.0, -8.472e-006
-508.0, -8.452e-006
-509.0, -8.438e-006
-510.0, -8.425e-006
-511.0, -8.407e-006
-512.0, -8.397e-006
-513.0, -8.376e-006
-514.0, -8.357e-006
-515.0, -8.336e-006
-516.0, -8.315e-006
-517.0, -8.299e-006
-518.0, -8.286e-006
-519.0, -8.267e-006
-520.0, -8.257e-006
-521.0, -8.237e-006
-522.0, -8.223e-006
-523.0, -8.209e-006
-524.0, -8.191e-006
-525.0, -8.177e-006
-526.0, -8.157e-006
-527.0, -8.137e-006
-528.0, -8.127e-006
-529.0, -8.113e-006
-530.0, -8.099e-006
-531.0, -8.089e-006
-532.0, -8.072e-006
-533.0, -8.059e-006
-534.0, -8.047e-006
-535.0, -8.036e-006
-536.0, -8.028e-006
-537.0, -8.017e-006
-538.0, -8.003e-006
-539.0, -7.986e-006
-540.0, -7.971e-006
-541.0, -7.957e-006
-542.0, -7.941e-006
-543.0, -7.925e-006
-544.0, -7.912e-006
-545.0, -7.897e-006
-546.0, -7.891e-006
-547.0, -7.883e-006
-548.0, -7.872e-006
-549.0, -7.866e-006
-550.0, -7.854e-006
-551.0, -7.840e-006
-552.0, -7.833e-006
-553.0, -7.819e-006
-554.0, -7.806e-006
-555.0, -7.793e-006
-556.0, -7.775e-006
-557.0, -7.760e-006
-558.0, -7.711e-006
-559.0, -7.681e-006
-560.0, -7.648e-006
*
Segment = 2
Positive
Number of Data Points = 810
#
-559.0, -7.461e-006
-558.0, -7.180e-006
-557.0, -7.024e-006
-556.0, -6.890e-006
-555.0, -6.746e-006
-554.0, -6.645e-006
-553.0, -6.555e-006
-552.0, -6.478e-006
-551.0, -6.413e-006
-550.0, -6.349e-006
-549.0, -6.291e-006
-548.0, -6.238e-006
-547.0, -6.185e-006
-546.0, -6.133e-006
-545.0, -6.077e-006
-544.0, -6.030e-006
-543.0, -5.990e-006
-542.0, -5.945e-006
-541.0, -5.896e-006
-540.0, -5.848e-006
-539.0, -5.805e-006
-538.0, -5.770e-006
-537.0, -5.726e-006
-536.0, -5.684e-006
-535.0, -5.646e-006
-534.0, -5.604e-006
-533.0, -5.568e-006
-532.0, -5.531e-006
-531.0, -5.488e-006
-530.0, -5.451e-006
-529.0, -5.416e-006
-528.0, -5.383e-006
-527.0, -5.355e-006
-526.0, -5.314e-006
-525.0, -5.280e-006
-524.0, -5.247e-006
-523.0, -5.215e-006
-522.0, -5.181e-006
-521.0, -5.143e-006
-520.0, -5.108e-006
-519.0, -5.080e-006
-518.0, -5.045e-006
-517.0, -5.017e-006
-516.0, -4.985e-006
-515.0, -4.953e-006
-514.0, -4.926e-006
-513.0, -4.892e-006
-512.0, -4.863e-006
-511.0, -4.835e-006
-510.0, -4.802e-006
-509.0, -4.773e-006
-508.0, -4.747e-006
-507.0, -4.716e-006
-506.0, -4.688e-006
-505.0, -4.656e-006
-504.0, -4.628e-006
-503.0, -4.603e-006
-502.0, -4.574e-006
-501.0, -4.547e-006
-500.0, -4.523e-006
-499.0, -4.494e-006
-498.0, -4.470e-006
-497.0, -4.442e-006
-496.0, -4.417e-006
-495.0, -4.391e-006
-494.0, -4.360e-006
-493.0, -4.332e-006
-492.0, -4.304e-006
-491.0, -4.274e-006
-490.0, -4.248e-006
-489.0, -4.220e-006
-488.0, -4.197e-006
-487.0, -4.174e-006
-486.0, -4.146e-006
-485.0, -4.124e-006
-484.0, -4.100e-006
-483.0, -4.075e-006
-482.0, -4.050e-006
-481.0, -4.022e-006
-480.0, -3.998e-006
-479.0, -3.972e-006
-478.0, -3.943e-006
-477.0, -3.922e-006
-476.0, -3.899e-006
-475.0, -3.873e-006
-474.0, -3.846e-006
-473.0, -3.819e-006
-472.0, -3.804e-006
-471.0, -3.784e-006
-470.0, -3.761e-006
-469.0, -3.743e-006
-468.0, -3.721e-006
-467.0, -3.697e-006
-466.0, -3.674e-006
-465.0, -3.646e-006
-464.0, -3.625e-006
-463.0, -3.605e-006
-462.0, -3.571e-006
-461.0, -3.546e-006
-460.0, -3.526e-006
-459.0, -3.501e-006
-458.0, -3.480e-006
-457.0, -3.452e-006
-456.0, -3.426e-006
-455.0, -3.410e-006
-454.0, -3.387e-006
-453.0, -3.367e-006
-452.0, -3.353e-006
-451.0, -3.329e-006
-450.0, -3.310e-006
-449.0, -3.283e-006
-448.0, -3.258e-006
-447.0, -3.239e-006
-446.0, -3.213e-006
-445.0, -3.187e-006
-444.0, -3.162e-006
-443.0, -3.138e-006
-442.0, -3.123e-006
-441.0, -3.101e-006
-440.0, -3.080e-006
-439.0, -3.062e-006
-438.0, -3.039e-006
-437.0, -3.025e-006
-436.0, -3.007e-006
-435.0, -2.986e-006
-434.0, -2.973e-006
-433.0, -2.951e-006
-432.0, -2.931e-006
-431.0, -2.910e-006
-430.0, -2.882e-006
-429.0, -2.860e-006
-428.0, -2.839e-006
-427.0, -2.815e-006
-426.0, -2.795e-006
-425.0, -2.770e-006
-424.0, -2.751e-006
-423.0, -2.736e-006
-422.0, -2.714e-006
-421.0, -2.693e-006
-420.0, -2.668e-006
-419.0, -2.646e-006
-418.0, -2.631e-006
-417.0, -2.608e-006
-416.0, -2.589e-006
-415.0, -2.576e-006
-414.0, -2.550e-006
-413.0, -2.530e-006
-412.0, -2.509e-006
-411.0, -2.483e-006
-410.0, -2.462e-006
-409.0, -2.441e-006
-408.0, -2.419e-006
-407.0, -2.403e-006
-406.0, -2.381e-006
-405.0, -2.361e-006
-404.0, -2.345e-006
-403.0, -2.325e-006
-402.0, -2.305e-006
-401.0, -2.277e-006
-400.0, -2.257e-006
-399.0, -2.243e-006
-398.0, -2.223e-006
-397.0, -2.204e-006
-396.0, -2.189e-006
-395.0, -2.166e-006
-394.0, -2.152e-006
-393.0, -2.131e-006
-392.0, -2.111e-006
-391.0, -2.091e-006
-390.0, -2.068e-006
-389.0, -2.047e-006
-388.0, -2.032e-006
-387.0, -2.008e-006
-386.0, -1.994e-006
-385.0, -1.973e-006
-384.0, -1.955e-006
-383.0, -1.936e-006
-382.0, -1.910e-006
-381.0, -1.886e-006
-380.0, -1.866e-006
-379.0, -1.844e-006
-378.0, -1.826e-006
-377.0, -1.806e-006
-376.0, -1.791e-006
-375.0, -1.778e-006
-374.0, -1.758e-006
-373.0, -1.738e-006
-372.0, -1.716e-006
-371.0, -1.692e-006
-370.0, -1.672e-006
-369.0, -1.650e-006
-368.0, -1.632e-006
-367.0, -1.616e-006
-366.0, -1.594e-006
-365.0, -1.575e-006
-364.0, -1.555e-006
-363.0, -1.532e-006
-362.0, -1.513e-006
-361.0, -1.486e-006
-360.0, -1.465e-006
-359.0, -1.450e-006
-358.0, -1.428e-006
-357.0, -1.413e-006
-356.0, -1.399e-006
-355.0, -1.375e-006
-354.0, -1.355e-006
-353.0, -1.327e-006
-352.0, -1.302e-006
-351.0, -1.281e-006
-350.0, -1.256e-006
-349.0, -1.231e-006
-348.0, -1.208e-006
-347.0, -1.184e-006
-346.0, -1.166e-006
-345.0, -1.144e-006
-344.0, -1.123e-006
-343.0, -1.100e-006
-342.0, -1.074e-006
-341.0, -1.054e-006
-340.0, -1.035e-006
-339.0, -1.014e-006
-338.0, -9.962e-007
-337.0, -9.687e-007
-336.0, -9.456e-007
-335.0, -9.208e-007
-334.0, -8.937e-007
-333.0, -8.719e-007
-332.0, -8.427e-007
-331.0, -8.135e-007
-330.0, -7.922e-007
-329.0, -7.638e-007
-328.0, -7.385e-007
-327.0, -7.154e-007
-326.0, -6.853e-007
-325.0, -6.648e-007
-324.0, -6.435e-007
-323.0, -6.117e-007
-322.0, -5.864e-007
-321.0, -5.580e-007
-320.0, -5.306e-007
-319.0, -5.057e-007
-318.0, -4.704e-007
-317.0, -4.360e-007
-316.0, -4.085e-007
-315.0, -3.793e-007
-314.0, -3.540e-007
-313.0, -3.252e-007
-312.0, -2.930e-007
-311.0, -2.690e-007
-310.0, -2.359e-007
-309.0, -2.049e-007
-308.0, -1.744e-007
-307.0, -1.417e-007
-306.0, -1.120e-007
-305.0, -7.891e-008
-304.0, -5.232e-008
-303.0, -2.180e-008
-302.0, +1.308e-008
-301.0, +4.403e-008
-300.0, +7.891e-008
-299.0, +1.181e-007
-298.0, +1.565e-007
-297.0, +2.053e-007
-296.0, +2.398e-007
-295.0, +2.725e-007
-294.0, +3.165e-007
-293.0, +3.584e-007
-292.0, +4.002e-007
-291.0, +4.373e-007
-290.0, +4.682e-007
-289.0, +5.079e-007
-288.0, +5.519e-007
-287.0, +5.916e-007
-286.0, +6.335e-007
-285.0, +6.692e-007
-284.0, +7.097e-007
-283.0, +7.581e-007
-282.0, +8.022e-007
-281.0, +8.440e-007
-280.0, +8.846e-007
-279.0, +9.269e-007
-278.0, +9.766e-007
-277.0, +1.023e-006
-276.0, +1.069e-006
-275.0, +1.121e-006
-274.0, +1.170e-006
-273.0, +1.220e-006
-272.0, +1.266e-006
-271.0, +1.314e-006
-270.0, +1.367e-006
-269.0, +1.416e-006
-268.0, +1.468e-006
-267.0, +1.524e-006
-266.0, +1.573e-006
-265.0, +1.625e-006
-264.0, +1.681e-006
-263.0, +1.734e-006
-262.0, +1.794e-006
-261.0, +1.848e-006
-260.0, +1.903e-006
-259.0, +1.964e-006
-258.0, +2.025e-006
-257.0, +2.087e-006
-256.0, +2.145e-006
-255.0, +2.203e-006
-254.0, +2.266e-006
-253.0, +2.322e-006
-252.0, +2.382e-006
-251.0, +2.449e-006
-250.0, +2.506e-006
-249.0, +2.574e-006
-248.0, +2.637e-006
-247.0, +2.696e-006
-246.0, +2.769e-006
-245.0, +2.841e-006
-244.0, +2.907e-006
-243.0, +2.978e-006
-242.0, +3.043e-006
-241.0, +3.112e-006
-240.0, +3.186e-006
-239.0, +3.252e-006
-238.0, +3.325e-006
-237.0, +3.394e-006
-236.0, +3.462e-006
-235.0, +3.536e-006
-234.0, +3.611e-006
-233.0, +3.687e-006
-232.0, +3.764e-006
-231.0, +3.833e-006
-230.0, +3.909e-006
-229.0, +3.988e-006
-228.0, +4.067e-006
-227.0, +4.146e-006
-226.0, +4.219e-006
-225.0, +4.296e-006
-224.0, +4.375e-006
-223.0, +4.453e-006
-222.0, +4.538e-006
-221.0, +4.615e-006
-220.0, +4.692e-006
-219.0, +4.776e-006
-218.0, +4.852e-006
-217.0, +4.936e-006
-216.0, +5.019e-006
-215.0, +5.099e-006
-214.0, +5.191e-006
-213.0, +5.274e-006
-212.0, +5.358e-006
-211.0, +5.443e-006
-210.0, +5.527e-006
-209.0, +5.616e-006
-208.0, +5.700e-006
-207.0, +5.775e-006
-206.0, +5.865e-006
-205.0, +5.949e-006
-204.0, +6.032e-006
-203.0, +6.120e-006
-202.0, +6.199e-006
-201.0, +6.288e-006
-200.0, +6.373e-006
-199.0, +6.454e-006
-198.0, +6.543e-006
-197.0, +6.633e-006
-196.0, +6.716e-006
-195.0, +6.805e-006
-194.0, +6.885e-006
-193.0, +6.973e-006
-192.0, +7.059e-006
-191.0, +7.139e-006
-190.0, +7.230e-006
-189.0, +7.313e-006
-188.0, +7.391e-006
-187.0, +7.477e-006
-186.0, +7.559e-006
-185.0, +7.643e-006
-184.0, +7.726e-006
-183.0, +7.798e-006
-182.0, +7.882e-006
-181.0, +7.966e-006
-180.0, +8.047e-006
-179.0, +8.129e-006
-178.0, +8.205e-006
-177.0, +8.289e-006
-176.0, +8.371e-006
-175.0, +8.445e-006
-174.0, +8.525e-006
-173.0, +8.596e-006
-172.0, +8.676e-006
-171.0, +8.751e-006
-170.0, +8.820e-006
-169.0, +8.897e-006
-168.0, +8.969e-006
-167.0, +9.042e-006
-166.0, +9.118e-006
-165.0, +9.187e-006
-164.0, +9.259e-006
-163.0, +9.329e-006
-162.0, +9.392e-006
-161.0, +9.462e-006
-160.0, +9.525e-006
-159.0, +9.587e-006
-158.0, +9.651e-006
-157.0, +9.715e-006
-156.0, +9.777e-006
-155.0, +9.845e-006
-154.0, +9.906e-006
-153.0, +9.967e-006
-152.0, +1.003e-005
-151.0, +1.009e-005
-150.0, +1.014e-005
-149.0, +1.020e-005
-148.0, +1.025e-005
-147.0, +1.031e-005
-146.0, +1.036e-005
-145.0, +1.041e-005
-144.0, +1.046e-005
-143.0, +1.051e-005
-142.0, +1.056e-005
-141.0, +1.061e-005
-140.0, +1.065e-005
-139.0, +1.070e-005
-138.0, +1.074e-005
-137.0, +1.079e-005
-136.0, +1.083e-005
-135.0, +1.087e-005
-134.0, +1.091e-005
-133.0, +1.095e-005
-132.0, +1.099e-005
-131.0, +1.103e-005
-130.0, +1.106e-005
-129.0, +1.110e-005
-128.0, +1.113e-005
-127.0, +1.116e-005
-126.0, +1.120e-005
-125.0, +1.123e-005
-124.0, +1.127e-005
-123.0, +1.130e-005
-122.0, +1.133e-005
-121.0, +1.136e-005
-120.0, +1.139e-005
-119.0, +1.141e-005
-118.0, +1.144e-005
-117.0, +1.146e-005
-116.0, +1.148e-005
-115.0, +1.150e-005
-114.0, +1.152e-005
-113.0, +1.154e-005
-112.0, +1.156e-005
-111.0, +1.158e-005
-110.0, +1.160e-005
-109.0, +1.162e-005
-108.0, +1.164e-005
-107.0, +1.165e-005
-106.0, +1.166e-005
-105.0, +1.168e-005
-104.0, +1.169e-005
-103.0, +1.170e-005
-102.0, +1.172e-005
-101.0, +1.173e-005
-100.0, +1.174e-005
-99.0, +1.175e-005
-98.0, +1.176e-005
-97.0, +1.177e-005
-96.0, +1.177e-005
-95.0, +1.177e-005
-94.0, +1.178e-005
-93.0, +1.178e-005
-92.0, +1.178e-005
-91.0, +1.179e-005
-90.0, +1.179e-005
-89.0, +1.180e-005
-88.0, +1.180e-005
-87.0, +1.179e-005
-86.0, +1.180e-005
-85.0, +1.180e-005
-84.0, +1.179e-005
-83.0, +1.179e-005
-82.0, +1.178e-005
-81.0, +1.178e-005
-80.0, +1.178e-005
-79.0, +1.177e-005
-78.0, +1.177e-005
-77.0, +1.177e-005
-76.0, +1.176e-005
-75.0, +1.176e-005
-74.0, +1.175e-005
-73.0, +1.174e-005
-72.0, +1.173e-005
-71.0, +1.171e-005
-70.0, +1.170e-005
-69.0, +1.169e-005
-68.0, +1.168e-005
-67.0, +1.167e-005
-66.0, +1.166e-005
-65.0, +1.166e-005
-64.0, +1.165e-005
-63.0, +1.163e-005
-62.0, +1.162e-005
-61.0, +1.160e-005
-60.0, +1.159e-005
-59.0, +1.157e-005
-58.0, +1.156e-005
-57.0, +1.154e-005
-56.0, +1.152e-005
-55.0, +1.151e-005
-54.0, +1.150e-005
-53.0, +1.149e-005
-52.0, +1.148e-005
-51.0, +1.146e-005
-50.0, +1.144e-005
-49.0, +1.143e-005
-48.0, +1.141e-005
-47.0, +1.139e-005
-46.0, +1.138e-005
-45.0, +1.136e-005
-44.0, +1.134e-005
-43.0, +1.132e-005
-42.0, +1.130e-005
-41.0, +1.129e-005
-40.0, +1.127e-005
-39.0, +1.125e-005
-38.0, +1.124e-005
-37.0, +1.122e-005
-36.0, +1.120e-005
-35.0, +1.118e-005
-34.0, +1.115e-005
-33.0, +1.113e-005
-32.0, +1.111e-005
-31.0, +1.109e-005
-30.0, +1.108e-005
-29.0, +1.106e-005
-28.0, +1.105e-005
-27.0, +1.103e-005
-26.0, +1.101e-005
-25.0, +1.099e-005
-24.0, +1.097e-005
-23.0, +1.095e-005
-22.0, +1.093e-005
-21.0, +1.091e-005
-20.0, +1.089e-005
-19.0, +1.087e-005
-18.0, +1.085e-005
-17.0, +1.084e-005
-16.0, +1.081e-005
-15.0, +1.079e-005
-14.0, +1.077e-005
-13.0, +1.075e-005
-12.0, +1.073e-005
-11.0, +1.072e-005
-10.0, +1.070e-005
-9.0, +1.068e-005
-8.0, +1.067e-005
-7.0, +1.065e-005
-6.0, +1.063e-005
-5.0, +1.061e-005
-4.0, +1.059e-005
-3.0, +1.057e-005
-2.0, +1.055e-005
-1.0, +1.053e-005
0.0, +1.052e-005
1.0, +1.050e-005
2.0, +1.049e-005
3.0, +1.047e-005
4.0, +1.045e-005
5.0, +1.043e-005
6.0, +1.041e-005
7.0, +1.039e-005
8.0, +1.037e-005
9.0, +1.034e-005
10.0, +1.033e-005
11.0, +1.031e-005
12.0, +1.030e-005
13.0, +1.028e-005
14.0, +1.026e-005
15.0, +1.025e-005
16.0, +1.023e-005
17.0, +1.021e-005
18.0, +1.019e-005
19.0, +1.017e-005
20.0, +1.015e-005
21.0, +1.014e-005
22.0, +1.012e-005
23.0, +1.011e-005
24.0, +1.009e-005
25.0, +1.007e-005
26.0, +1.006e-005
27.0, +1.004e-005
28.0, +1.002e-005
29.0, +1.001e-005
30.0, +9.986e-006
31.0, +9.967e-006
32.0, +9.951e-006
33.0, +9.932e-006
34.0, +9.923e-006
35.0, +9.909e-006
36.0, +9.896e-006
37.0, +9.886e-006
38.0, +9.869e-006
39.0, +9.853e-006
40.0, +9.835e-006
41.0, +9.814e-006
42.0, +9.802e-006
43.0, +9.783e-006
44.0, +9.763e-006
45.0, +9.749e-006
46.0, +9.736e-006
47.0, +9.728e-006
48.0, +9.716e-006
49.0, +9.700e-006
50.0, +9.693e-006
51.0, +9.678e-006
52.0, +9.659e-006
53.0, +9.644e-006
54.0, +9.624e-006
55.0, +9.608e-006
56.0, +9.591e-006
57.0, +9.570e-006
58.0, +9.560e-006
59.0, +9.551e-006
60.0, +9.541e-006
61.0, +9.533e-006
62.0, +9.523e-006
63.0, +9.514e-006
64.0, +9.506e-006
65.0, +9.495e-006
66.0, +9.490e-006
67.0, +9.477e-006
68.0, +9.464e-006
69.0, +9.452e-006
70.0, +9.442e-006
71.0, +9.434e-006
72.0, +9.422e-006
73.0, +9.403e-006
74.0, +9.395e-006
75.0, +9.380e-006
76.0, +9.367e-006
77.0, +9.354e-006
78.0, +9.341e-006
79.0, +9.333e-006
80.0, +9.323e-006
81.0, +9.309e-006
82.0, +9.303e-006
83.0, +9.292e-006
84.0, +9.284e-006
85.0, +9.272e-006
86.0, +9.252e-006
87.0, +9.240e-006
88.0, +9.226e-006
89.0, +9.212e-006
90.0, +9.204e-006
91.0, +9.188e-006
92.0, +9.174e-006
93.0, +9.168e-006
94.0, +9.159e-006
95.0, +9.153e-006
96.0, +9.146e-006
97.0, +9.137e-006
98.0, +9.132e-006
99.0, +9.123e-006
100.0, +9.115e-006
101.0, +9.109e-006
102.0, +9.102e-006
103.0, +9.095e-006
104.0, +9.083e-006
105.0, +9.070e-006
106.0, +9.066e-006
107.0, +9.058e-006
108.0, +9.050e-006
109.0, +9.042e-006
110.0, +9.028e-006
111.0, +9.021e-006
112.0, +9.010e-006
113.0, +8.997e-006
114.0, +8.992e-006
115.0, +8.980e-006
116.0, +8.967e-006
117.0, +8.960e-006
118.0, +8.951e-006
119.0, +8.948e-006
120.0, +8.943e-006
121.0, +8.934e-006
122.0, +8.933e-006
123.0, +8.926e-006
124.0, +8.919e-006
125.0, +8.915e-006
126.0, +8.908e-006
127.0, +8.902e-006
128.0, +8.893e-006
129.0, +8.881e-006
130.0, +8.879e-006
131.0, +8.871e-006
132.0, +8.864e-006
133.0, +8.857e-006
134.0, +8.842e-006
135.0, +8.831e-006
136.0, +8.822e-006
137.0, +8.810e-006
138.0, +8.808e-006
139.0, +8.799e-006
140.0, +8.792e-006
141.0, +8.790e-006
142.0, +8.784e-006
143.0, +8.783e-006
144.0, +8.779e-006
145.0, +8.769e-006
146.0, +8.766e-006
147.0, +8.759e-006
148.0, +8.754e-006
149.0, +8.752e-006
150.0, +8.745e-006
151.0, +8.744e-006
152.0, +8.742e-006
153.0, +8.737e-006
154.0, +8.737e-006
155.0, +8.736e-006
156.0, +8.735e-006
157.0, +8.734e-006
158.0, +8.729e-006
159.0, +8.725e-006
160.0, +8.718e-006
161.0, +8.713e-006
162.0, +8.714e-006
163.0, +8.708e-006
164.0, +8.701e-006
165.0, +8.700e-006
166.0, +8.696e-006
167.0, +8.697e-006
168.0, +8.695e-006
169.0, +8.686e-006
170.0, +8.686e-006
171.0, +8.679e-006
172.0, +8.673e-006
173.0, +8.670e-006
174.0, +8.664e-006
175.0, +8.659e-006
176.0, +8.654e-006
177.0, +8.647e-006
178.0, +8.650e-006
179.0, +8.649e-006
180.0, +8.645e-006
181.0, +8.645e-006
182.0, +8.643e-006
183.0, +8.642e-006
184.0, +8.642e-006
185.0, +8.639e-006
186.0, +8.641e-006
187.0, +8.640e-006
188.0, +8.640e-006
189.0, +8.640e-006
190.0, +8.636e-006
191.0, +8.636e-006
192.0, +8.635e-006
193.0, +8.630e-006
194.0, +8.631e-006
195.0, +8.624e-006
196.0, +8.619e-006
197.0, +8.621e-006
198.0, +8.618e-006
199.0, +8.616e-006
200.0, +8.612e-006
201.0, +8.603e-006
202.0, +8.610e-006
203.0, +8.609e-006
204.0, +8.611e-006
205.0, +8.611e-006
206.0, +8.603e-006
207.0, +8.602e-006
208.0, +8.598e-006
209.0, +8.589e-006
210.0, +8.595e-006
211.0, +8.584e-006
212.0, +8.577e-006
213.0, +8.577e-006
214.0, +8.571e-006
215.0, +8.578e-006
216.0, +8.579e-006
217.0, +8.569e-006
218.0, +8.577e-006
219.0, +8.574e-006
220.0, +8.572e-006
221.0, +8.578e-006
222.0, +8.574e-006
223.0, +8.574e-006
224.0, +8.571e-006
225.0, +8.561e-006
226.0, +8.567e-006
227.0, +8.567e-006
228.0, +8.568e-006
229.0, +8.569e-006
230.0, +8.564e-006
231.0, +8.566e-006
232.0, +8.566e-006
233.0, +8.561e-006
234.0, +8.574e-006
235.0, +8.568e-006
236.0, +8.566e-006
237.0, +8.571e-006
238.0, +8.568e-006
239.0, +8.576e-006
240.0, +8.582e-006
241.0, +8.577e-006
242.0, +8.587e-006
243.0, +8.585e-006
244.0, +8.582e-006
245.0, +8.592e-006
246.0, +8.592e-006
247.0, +8.594e-006
248.0, +8.588e-006
249.0, +8.609e-006
250.0, +8.614e-006
*
**
