# Supplementary material for: DFT and CV data of 4-phenyl-substituted dichloro(bis{2-[1-(phenyl)-1H-1,2,3-triazol-4-yl-κN3]pyridine-κN})iron(II) coordination compounds
Source: Data Brief. 2018 Oct 27;21:1458–71. doi: 10.1016/j.dib.2018.10.085 (PMC6234228; doi:10.1016/j.dib.2018.10.085)
Supplement: Supplementary file 4 — Supplementary material. [file mmc4.zip › Fe_CV_raw_data/FeL6-2/300FC.TXT]

Date: 04-Apr-2017
Time: 13:45:03
Label: 
Cyclic Voltammetry

Exp. Conditions:
Init E (mV) = 250
High E (mV) = 250
Low E (mV) = -560
Init P/N = N
V (mV/sec) = 300
Number of Segments = 2
Sample Interval (mV) = 1
Quiet Time (sec) = 2
Sensitivity (A/V) = 1E-5

2 Sets of Data
Total Number of Data Points = 1620
##
Potential (mV), Current (A)

Segment = 1
Negative
Number of Data Points = 810
#
249.0, +1.141e-005
248.0, +1.123e-005
247.0, +1.112e-005
246.0, +1.102e-005
245.0, +1.093e-005
244.0, +1.085e-005
243.0, +1.079e-005
242.0, +1.074e-005
241.0, +1.069e-005
240.0, +1.064e-005
239.0, +1.061e-005
238.0, +1.057e-005
237.0, +1.054e-005
236.0, +1.050e-005
235.0, +1.045e-005
234.0, +1.042e-005
233.0, +1.039e-005
232.0, +1.035e-005
231.0, +1.032e-005
230.0, +1.028e-005
229.0, +1.025e-005
228.0, +1.022e-005
227.0, +1.019e-005
226.0, +1.016e-005
225.0, +1.013e-005
224.0, +1.009e-005
223.0, +1.005e-005
222.0, +1.002e-005
221.0, +9.988e-006
220.0, +9.957e-006
219.0, +9.920e-006
218.0, +9.883e-006
217.0, +9.851e-006
216.0, +9.817e-006
215.0, +9.789e-006
214.0, +9.754e-006
213.0, +9.717e-006
212.0, +9.682e-006
211.0, +9.646e-006
210.0, +9.616e-006
209.0, +9.584e-006
208.0, +9.544e-006
207.0, +9.508e-006
206.0, +9.467e-006
205.0, +9.433e-006
204.0, +9.401e-006
203.0, +9.361e-006
202.0, +9.321e-006
201.0, +9.280e-006
200.0, +9.233e-006
199.0, +9.197e-006
198.0, +9.157e-006
197.0, +9.115e-006
196.0, +9.075e-006
195.0, +9.030e-006
194.0, +8.990e-006
193.0, +8.946e-006
192.0, +8.898e-006
191.0, +8.855e-006
190.0, +8.810e-006
189.0, +8.764e-006
188.0, +8.715e-006
187.0, +8.661e-006
186.0, +8.612e-006
185.0, +8.563e-006
184.0, +8.504e-006
183.0, +8.448e-006
182.0, +8.386e-006
181.0, +8.331e-006
180.0, +8.275e-006
179.0, +8.212e-006
178.0, +8.150e-006
177.0, +8.090e-006
176.0, +8.017e-006
175.0, +7.953e-006
174.0, +7.884e-006
173.0, +7.813e-006
172.0, +7.750e-006
171.0, +7.674e-006
170.0, +7.597e-006
169.0, +7.520e-006
168.0, +7.437e-006
167.0, +7.359e-006
166.0, +7.277e-006
165.0, +7.188e-006
164.0, +7.102e-006
163.0, +7.011e-006
162.0, +6.924e-006
161.0, +6.833e-006
160.0, +6.730e-006
159.0, +6.633e-006
158.0, +6.528e-006
157.0, +6.424e-006
156.0, +6.320e-006
155.0, +6.210e-006
154.0, +6.101e-006
153.0, +5.989e-006
152.0, +5.870e-006
151.0, +5.752e-006
150.0, +5.627e-006
149.0, +5.498e-006
148.0, +5.376e-006
147.0, +5.240e-006
146.0, +5.105e-006
145.0, +4.961e-006
144.0, +4.815e-006
143.0, +4.674e-006
142.0, +4.525e-006
141.0, +4.368e-006
140.0, +4.211e-006
139.0, +4.048e-006
138.0, +3.888e-006
137.0, +3.727e-006
136.0, +3.556e-006
135.0, +3.386e-006
134.0, +3.210e-006
133.0, +3.033e-006
132.0, +2.856e-006
131.0, +2.670e-006
130.0, +2.483e-006
129.0, +2.293e-006
128.0, +2.094e-006
127.0, +1.895e-006
126.0, +1.692e-006
125.0, +1.489e-006
124.0, +1.287e-006
123.0, +1.073e-006
122.0, +8.580e-007
121.0, +6.413e-007
120.0, +4.185e-007
119.0, +2.014e-007
118.0, -1.744e-008
117.0, -2.446e-007
116.0, -4.674e-007
115.0, -6.971e-007
114.0, -9.247e-007
113.0, -1.151e-006
112.0, -1.387e-006
111.0, -1.624e-006
110.0, -1.862e-006
109.0, -2.100e-006
108.0, -2.335e-006
107.0, -2.577e-006
106.0, -2.810e-006
105.0, -3.045e-006
104.0, -3.285e-006
103.0, -3.522e-006
102.0, -3.764e-006
101.0, -4.002e-006
100.0, -4.230e-006
99.0, -4.467e-006
98.0, -4.697e-006
97.0, -4.931e-006
96.0, -5.168e-006
95.0, -5.392e-006
94.0, -5.613e-006
93.0, -5.836e-006
92.0, -6.053e-006
91.0, -6.274e-006
90.0, -6.486e-006
89.0, -6.687e-006
88.0, -6.886e-006
87.0, -7.085e-006
86.0, -7.282e-006
85.0, -7.478e-006
84.0, -7.666e-006
83.0, -7.852e-006
82.0, -8.022e-006
81.0, -8.191e-006
80.0, -8.359e-006
79.0, -8.520e-006
78.0, -8.681e-006
77.0, -8.824e-006
76.0, -8.957e-006
75.0, -9.097e-006
74.0, -9.230e-006
73.0, -9.353e-006
72.0, -9.476e-006
71.0, -9.581e-006
70.0, -9.685e-006
69.0, -9.784e-006
68.0, -9.875e-006
67.0, -9.963e-006
66.0, -1.004e-005
65.0, -1.011e-005
64.0, -1.018e-005
63.0, -1.024e-005
62.0, -1.029e-005
61.0, -1.034e-005
60.0, -1.037e-005
59.0, -1.041e-005
58.0, -1.043e-005
57.0, -1.044e-005
56.0, -1.046e-005
55.0, -1.046e-005
54.0, -1.047e-005
53.0, -1.047e-005
52.0, -1.046e-005
51.0, -1.045e-005
50.0, -1.044e-005
49.0, -1.042e-005
48.0, -1.040e-005
47.0, -1.037e-005
46.0, -1.033e-005
45.0, -1.029e-005
44.0, -1.024e-005
43.0, -1.020e-005
42.0, -1.015e-005
41.0, -1.009e-005
40.0, -1.004e-005
39.0, -9.974e-006
38.0, -9.918e-006
37.0, -9.855e-006
36.0, -9.785e-006
35.0, -9.715e-006
34.0, -9.639e-006
33.0, -9.564e-006
32.0, -9.493e-006
31.0, -9.417e-006
30.0, -9.344e-006
29.0, -9.268e-006
28.0, -9.181e-006
27.0, -9.097e-006
26.0, -9.018e-006
25.0, -8.933e-006
24.0, -8.856e-006
23.0, -8.768e-006
22.0, -8.682e-006
21.0, -8.597e-006
20.0, -8.513e-006
19.0, -8.428e-006
18.0, -8.340e-006
17.0, -8.251e-006
16.0, -8.168e-006
15.0, -8.079e-006
14.0, -7.999e-006
13.0, -7.915e-006
12.0, -7.835e-006
11.0, -7.756e-006
10.0, -7.671e-006
9.0, -7.586e-006
8.0, -7.509e-006
7.0, -7.428e-006
6.0, -7.347e-006
5.0, -7.258e-006
4.0, -7.175e-006
3.0, -7.100e-006
2.0, -7.034e-006
1.0, -6.965e-006
0.0, -6.899e-006
-1.0, -6.826e-006
-2.0, -6.757e-006
-3.0, -6.688e-006
-4.0, -6.612e-006
-5.0, -6.532e-006
-6.0, -6.455e-006
-7.0, -6.375e-006
-8.0, -6.305e-006
-9.0, -6.240e-006
-10.0, -6.171e-006
-11.0, -6.107e-006
-12.0, -6.044e-006
-13.0, -5.977e-006
-14.0, -5.914e-006
-15.0, -5.852e-006
-16.0, -5.788e-006
-17.0, -5.725e-006
-18.0, -5.666e-006
-19.0, -5.603e-006
-20.0, -5.538e-006
-21.0, -5.482e-006
-22.0, -5.426e-006
-23.0, -5.364e-006
-24.0, -5.314e-006
-25.0, -5.255e-006
-26.0, -5.199e-006
-27.0, -5.150e-006
-28.0, -5.095e-006
-29.0, -5.045e-006
-30.0, -4.998e-006
-31.0, -4.944e-006
-32.0, -4.897e-006
-33.0, -4.848e-006
-34.0, -4.806e-006
-35.0, -4.757e-006
-36.0, -4.702e-006
-37.0, -4.659e-006
-38.0, -4.617e-006
-39.0, -4.571e-006
-40.0, -4.533e-006
-41.0, -4.484e-006
-42.0, -4.450e-006
-43.0, -4.413e-006
-44.0, -4.366e-006
-45.0, -4.324e-006
-46.0, -4.283e-006
-47.0, -4.245e-006
-48.0, -4.214e-006
-49.0, -4.174e-006
-50.0, -4.134e-006
-51.0, -4.098e-006
-52.0, -4.063e-006
-53.0, -4.035e-006
-54.0, -3.993e-006
-55.0, -3.953e-006
-56.0, -3.922e-006
-57.0, -3.887e-006
-58.0, -3.858e-006
-59.0, -3.830e-006
-60.0, -3.795e-006
-61.0, -3.773e-006
-62.0, -3.743e-006
-63.0, -3.710e-006
-64.0, -3.689e-006
-65.0, -3.661e-006
-66.0, -3.634e-006
-67.0, -3.606e-006
-68.0, -3.571e-006
-69.0, -3.546e-006
-70.0, -3.518e-006
-71.0, -3.491e-006
-72.0, -3.469e-006
-73.0, -3.442e-006
-74.0, -3.421e-006
-75.0, -3.401e-006
-76.0, -3.379e-006
-77.0, -3.365e-006
-78.0, -3.344e-006
-79.0, -3.321e-006
-80.0, -3.305e-006
-81.0, -3.278e-006
-82.0, -3.257e-006
-83.0, -3.237e-006
-84.0, -3.216e-006
-85.0, -3.202e-006
-86.0, -3.178e-006
-87.0, -3.152e-006
-88.0, -3.141e-006
-89.0, -3.126e-006
-90.0, -3.112e-006
-91.0, -3.095e-006
-92.0, -3.074e-006
-93.0, -3.067e-006
-94.0, -3.054e-006
-95.0, -3.038e-006
-96.0, -3.030e-006
-97.0, -3.016e-006
-98.0, -3.005e-006
-99.0, -2.996e-006
-100.0, -2.989e-006
-101.0, -2.988e-006
-102.0, -2.982e-006
-103.0, -2.971e-006
-104.0, -2.968e-006
-105.0, -2.961e-006
-106.0, -2.955e-006
-107.0, -2.948e-006
-108.0, -2.941e-006
-109.0, -2.938e-006
-110.0, -2.936e-006
-111.0, -2.931e-006
-112.0, -2.930e-006
-113.0, -2.928e-006
-114.0, -2.928e-006
-115.0, -2.927e-006
-116.0, -2.923e-006
-117.0, -2.924e-006
-118.0, -2.924e-006
-119.0, -2.924e-006
-120.0, -2.928e-006
-121.0, -2.927e-006
-122.0, -2.928e-006
-123.0, -2.932e-006
-124.0, -2.932e-006
-125.0, -2.938e-006
-126.0, -2.942e-006
-127.0, -2.947e-006
-128.0, -2.955e-006
-129.0, -2.962e-006
-130.0, -2.969e-006
-131.0, -2.976e-006
-132.0, -2.982e-006
-133.0, -2.992e-006
-134.0, -2.999e-006
-135.0, -3.010e-006
-136.0, -3.024e-006
-137.0, -3.037e-006
-138.0, -3.059e-006
-139.0, -3.083e-006
-140.0, -3.104e-006
-141.0, -3.127e-006
-142.0, -3.151e-006
-143.0, -3.174e-006
-144.0, -3.207e-006
-145.0, -3.234e-006
-146.0, -3.258e-006
-147.0, -3.284e-006
-148.0, -3.310e-006
-149.0, -3.339e-006
-150.0, -3.369e-006
-151.0, -3.395e-006
-152.0, -3.429e-006
-153.0, -3.461e-006
-154.0, -3.495e-006
-155.0, -3.532e-006
-156.0, -3.571e-006
-157.0, -3.614e-006
-158.0, -3.653e-006
-159.0, -3.687e-006
-160.0, -3.728e-006
-161.0, -3.766e-006
-162.0, -3.812e-006
-163.0, -3.853e-006
-164.0, -3.889e-006
-165.0, -3.938e-006
-166.0, -3.986e-006
-167.0, -4.032e-006
-168.0, -4.085e-006
-169.0, -4.132e-006
-170.0, -4.184e-006
-171.0, -4.236e-006
-172.0, -4.284e-006
-173.0, -4.340e-006
-174.0, -4.393e-006
-175.0, -4.446e-006
-176.0, -4.508e-006
-177.0, -4.563e-006
-178.0, -4.623e-006
-179.0, -4.684e-006
-180.0, -4.742e-006
-181.0, -4.804e-006
-182.0, -4.865e-006
-183.0, -4.924e-006
-184.0, -4.990e-006
-185.0, -5.059e-006
-186.0, -5.124e-006
-187.0, -5.188e-006
-188.0, -5.255e-006
-189.0, -5.324e-006
-190.0, -5.390e-006
-191.0, -5.457e-006
-192.0, -5.527e-006
-193.0, -5.598e-006
-194.0, -5.675e-006
-195.0, -5.746e-006
-196.0, -5.822e-006
-197.0, -5.898e-006
-198.0, -5.972e-006
-199.0, -6.049e-006
-200.0, -6.128e-006
-201.0, -6.203e-006
-202.0, -6.281e-006
-203.0, -6.356e-006
-204.0, -6.437e-006
-205.0, -6.520e-006
-206.0, -6.598e-006
-207.0, -6.672e-006
-208.0, -6.751e-006
-209.0, -6.833e-006
-210.0, -6.916e-006
-211.0, -6.997e-006
-212.0, -7.077e-006
-213.0, -7.160e-006
-214.0, -7.243e-006
-215.0, -7.328e-006
-216.0, -7.412e-006
-217.0, -7.493e-006
-218.0, -7.577e-006
-219.0, -7.657e-006
-220.0, -7.738e-006
-221.0, -7.822e-006
-222.0, -7.901e-006
-223.0, -7.985e-006
-224.0, -8.072e-006
-225.0, -8.152e-006
-226.0, -8.235e-006
-227.0, -8.314e-006
-228.0, -8.398e-006
-229.0, -8.486e-006
-230.0, -8.566e-006
-231.0, -8.643e-006
-232.0, -8.726e-006
-233.0, -8.809e-006
-234.0, -8.895e-006
-235.0, -8.977e-006
-236.0, -9.052e-006
-237.0, -9.132e-006
-238.0, -9.210e-006
-239.0, -9.287e-006
-240.0, -9.370e-006
-241.0, -9.444e-006
-242.0, -9.522e-006
-243.0, -9.599e-006
-244.0, -9.671e-006
-245.0, -9.755e-006
-246.0, -9.831e-006
-247.0, -9.906e-006
-248.0, -9.987e-006
-249.0, -1.006e-005
-250.0, -1.014e-005
-251.0, -1.022e-005
-252.0, -1.029e-005
-253.0, -1.037e-005
-254.0, -1.044e-005
-255.0, -1.051e-005
-256.0, -1.059e-005
-257.0, -1.067e-005
-258.0, -1.075e-005
-259.0, -1.082e-005
-260.0, -1.090e-005
-261.0, -1.097e-005
-262.0, -1.104e-005
-263.0, -1.112e-005
-264.0, -1.119e-005
-265.0, -1.127e-005
-266.0, -1.135e-005
-267.0, -1.142e-005
-268.0, -1.149e-005
-269.0, -1.157e-005
-270.0, -1.164e-005
-271.0, -1.172e-005
-272.0, -1.180e-005
-273.0, -1.187e-005
-274.0, -1.195e-005
-275.0, -1.202e-005
-276.0, -1.210e-005
-277.0, -1.218e-005
-278.0, -1.225e-005
-279.0, -1.232e-005
-280.0, -1.240e-005
-281.0, -1.247e-005
-282.0, -1.255e-005
-283.0, -1.263e-005
-284.0, -1.270e-005
-285.0, -1.279e-005
-286.0, -1.286e-005
-287.0, -1.294e-005
-288.0, -1.302e-005
-289.0, -1.310e-005
-290.0, -1.318e-005
-291.0, -1.325e-005
-292.0, -1.333e-005
-293.0, -1.341e-005
-294.0, -1.349e-005
-295.0, -1.357e-005
-296.0, -1.365e-005
-297.0, -1.372e-005
-298.0, -1.380e-005
-299.0, -1.388e-005
-300.0, -1.396e-005
-301.0, -1.404e-005
-302.0, -1.412e-005
-303.0, -1.419e-005
-304.0, -1.427e-005
-305.0, -1.434e-005
-306.0, -1.442e-005
-307.0, -1.450e-005
-308.0, -1.457e-005
-309.0, -1.465e-005
-310.0, -1.473e-005
-311.0, -1.480e-005
-312.0, -1.488e-005
-313.0, -1.496e-005
-314.0, -1.503e-005
-315.0, -1.510e-005
-316.0, -1.517e-005
-317.0, -1.525e-005
-318.0, -1.532e-005
-319.0, -1.538e-005
-320.0, -1.545e-005
-321.0, -1.551e-005
-322.0, -1.558e-005
-323.0, -1.565e-005
-324.0, -1.571e-005
-325.0, -1.577e-005
-326.0, -1.584e-005
-327.0, -1.589e-005
-328.0, -1.596e-005
-329.0, -1.602e-005
-330.0, -1.608e-005
-331.0, -1.614e-005
-332.0, -1.619e-005
-333.0, -1.625e-005
-334.0, -1.630e-005
-335.0, -1.635e-005
-336.0, -1.640e-005
-337.0, -1.645e-005
-338.0, -1.650e-005
-339.0, -1.654e-005
-340.0, -1.658e-005
-341.0, -1.663e-005
-342.0, -1.667e-005
-343.0, -1.670e-005
-344.0, -1.674e-005
-345.0, -1.677e-005
-346.0, -1.680e-005
-347.0, -1.683e-005
-348.0, -1.686e-005
-349.0, -1.690e-005
-350.0, -1.692e-005
-351.0, -1.695e-005
-352.0, -1.698e-005
-353.0, -1.700e-005
-354.0, -1.702e-005
-355.0, -1.704e-005
-356.0, -1.706e-005
-357.0, -1.708e-005
-358.0, -1.708e-005
-359.0, -1.710e-005
-360.0, -1.712e-005
-361.0, -1.713e-005
-362.0, -1.715e-005
-363.0, -1.716e-005
-364.0, -1.717e-005
-365.0, -1.718e-005
-366.0, -1.719e-005
-367.0, -1.719e-005
-368.0, -1.719e-005
-369.0, -1.719e-005
-370.0, -1.719e-005
-371.0, -1.718e-005
-372.0, -1.718e-005
-373.0, -1.717e-005
-374.0, -1.716e-005
-375.0, -1.715e-005
-376.0, -1.713e-005
-377.0, -1.712e-005
-378.0, -1.710e-005
-379.0, -1.709e-005
-380.0, -1.707e-005
-381.0, -1.706e-005
-382.0, -1.705e-005
-383.0, -1.703e-005
-384.0, -1.702e-005
-385.0, -1.701e-005
-386.0, -1.699e-005
-387.0, -1.697e-005
-388.0, -1.694e-005
-389.0, -1.692e-005
-390.0, -1.689e-005
-391.0, -1.686e-005
-392.0, -1.684e-005
-393.0, -1.681e-005
-394.0, -1.679e-005
-395.0, -1.676e-005
-396.0, -1.673e-005
-397.0, -1.671e-005
-398.0, -1.668e-005
-399.0, -1.665e-005
-400.0, -1.662e-005
-401.0, -1.659e-005
-402.0, -1.656e-005
-403.0, -1.652e-005
-404.0, -1.648e-005
-405.0, -1.645e-005
-406.0, -1.641e-005
-407.0, -1.638e-005
-408.0, -1.635e-005
-409.0, -1.631e-005
-410.0, -1.629e-005
-411.0, -1.625e-005
-412.0, -1.621e-005
-413.0, -1.618e-005
-414.0, -1.614e-005
-415.0, -1.610e-005
-416.0, -1.606e-005
-417.0, -1.602e-005
-418.0, -1.598e-005
-419.0, -1.595e-005
-420.0, -1.591e-005
-421.0, -1.588e-005
-422.0, -1.584e-005
-423.0, -1.580e-005
-424.0, -1.576e-005
-425.0, -1.572e-005
-426.0, -1.568e-005
-427.0, -1.563e-005
-428.0, -1.559e-005
-429.0, -1.556e-005
-430.0, -1.552e-005
-431.0, -1.547e-005
-432.0, -1.543e-005
-433.0, -1.540e-005
-434.0, -1.536e-005
-435.0, -1.532e-005
-436.0, -1.527e-005
-437.0, -1.524e-005
-438.0, -1.520e-005
-439.0, -1.516e-005
-440.0, -1.512e-005
-441.0, -1.508e-005
-442.0, -1.504e-005
-443.0, -1.500e-005
-444.0, -1.496e-005
-445.0, -1.492e-005
-446.0, -1.488e-005
-447.0, -1.483e-005
-448.0, -1.479e-005
-449.0, -1.476e-005
-450.0, -1.472e-005
-451.0, -1.468e-005
-452.0, -1.464e-005
-453.0, -1.460e-005
-454.0, -1.456e-005
-455.0, -1.452e-005
-456.0, -1.449e-005
-457.0, -1.444e-005
-458.0, -1.441e-005
-459.0, -1.437e-005
-460.0, -1.433e-005
-461.0, -1.430e-005
-462.0, -1.426e-005
-463.0, -1.422e-005
-464.0, -1.419e-005
-465.0, -1.415e-005
-466.0, -1.411e-005
-467.0, -1.407e-005
-468.0, -1.403e-005
-469.0, -1.400e-005
-470.0, -1.397e-005
-471.0, -1.393e-005
-472.0, -1.390e-005
-473.0, -1.386e-005
-474.0, -1.383e-005
-475.0, -1.379e-005
-476.0, -1.376e-005
-477.0, -1.372e-005
-478.0, -1.368e-005
-479.0, -1.364e-005
-480.0, -1.362e-005
-481.0, -1.358e-005
-482.0, -1.355e-005
-483.0, -1.352e-005
-484.0, -1.348e-005
-485.0, -1.345e-005
-486.0, -1.342e-005
-487.0, -1.339e-005
-488.0, -1.336e-005
-489.0, -1.332e-005
-490.0, -1.329e-005
-491.0, -1.326e-005
-492.0, -1.323e-005
-493.0, -1.320e-005
-494.0, -1.317e-005
-495.0, -1.314e-005
-496.0, -1.311e-005
-497.0, -1.308e-005
-498.0, -1.305e-005
-499.0, -1.302e-005
-500.0, -1.299e-005
-501.0, -1.296e-005
-502.0, -1.293e-005
-503.0, -1.289e-005
-504.0, -1.287e-005
-505.0, -1.284e-005
-506.0, -1.281e-005
-507.0, -1.278e-005
-508.0, -1.275e-005
-509.0, -1.273e-005
-510.0, -1.270e-005
-511.0, -1.267e-005
-512.0, -1.265e-005
-513.0, -1.262e-005
-514.0, -1.259e-005
-515.0, -1.256e-005
-516.0, -1.254e-005
-517.0, -1.252e-005
-518.0, -1.249e-005
-519.0, -1.246e-005
-520.0, -1.243e-005
-521.0, -1.241e-005
-522.0, -1.239e-005
-523.0, -1.237e-005
-524.0, -1.235e-005
-525.0, -1.233e-005
-526.0, -1.231e-005
-527.0, -1.228e-005
-528.0, -1.226e-005
-529.0, -1.223e-005
-530.0, -1.221e-005
-531.0, -1.218e-005
-532.0, -1.216e-005
-533.0, -1.213e-005
-534.0, -1.211e-005
-535.0, -1.209e-005
-536.0, -1.206e-005
-537.0, -1.204e-005
-538.0, -1.202e-005
-539.0, -1.199e-005
-540.0, -1.197e-005
-541.0, -1.196e-005
-542.0, -1.194e-005
-543.0, -1.191e-005
-544.0, -1.190e-005
-545.0, -1.187e-005
-546.0, -1.185e-005
-547.0, -1.183e-005
-548.0, -1.181e-005
-549.0, -1.179e-005
-550.0, -1.177e-005
-551.0, -1.175e-005
-552.0, -1.174e-005
-553.0, -1.172e-005
-554.0, -1.169e-005
-555.0, -1.167e-005
-556.0, -1.164e-005
-557.0, -1.162e-005
-558.0, -1.156e-005
-559.0, -1.152e-005
-560.0, -1.149e-005
*
Segment = 2
Positive
Number of Data Points = 810
#
-559.0, -1.127e-005
-558.0, -1.096e-005
-557.0, -1.076e-005
-556.0, -1.061e-005
-555.0, -1.044e-005
-554.0, -1.030e-005
-553.0, -1.020e-005
-552.0, -1.010e-005
-551.0, -1.003e-005
-550.0, -9.948e-006
-549.0, -9.873e-006
-548.0, -9.808e-006
-547.0, -9.743e-006
-546.0, -9.674e-006
-545.0, -9.611e-006
-544.0, -9.549e-006
-543.0, -9.495e-006
-542.0, -9.432e-006
-541.0, -9.376e-006
-540.0, -9.323e-006
-539.0, -9.266e-006
-538.0, -9.212e-006
-537.0, -9.161e-006
-536.0, -9.113e-006
-535.0, -9.067e-006
-534.0, -9.011e-006
-533.0, -8.961e-006
-532.0, -8.919e-006
-531.0, -8.871e-006
-530.0, -8.824e-006
-529.0, -8.774e-006
-528.0, -8.729e-006
-527.0, -8.687e-006
-526.0, -8.634e-006
-525.0, -8.585e-006
-524.0, -8.547e-006
-523.0, -8.503e-006
-522.0, -8.458e-006
-521.0, -8.409e-006
-520.0, -8.368e-006
-519.0, -8.332e-006
-518.0, -8.289e-006
-517.0, -8.242e-006
-516.0, -8.196e-006
-515.0, -8.155e-006
-514.0, -8.120e-006
-513.0, -8.078e-006
-512.0, -8.036e-006
-511.0, -7.997e-006
-510.0, -7.958e-006
-509.0, -7.923e-006
-508.0, -7.884e-006
-507.0, -7.841e-006
-506.0, -7.806e-006
-505.0, -7.770e-006
-504.0, -7.734e-006
-503.0, -7.702e-006
-502.0, -7.659e-006
-501.0, -7.625e-006
-500.0, -7.590e-006
-499.0, -7.554e-006
-498.0, -7.520e-006
-497.0, -7.481e-006
-496.0, -7.440e-006
-495.0, -7.407e-006
-494.0, -7.371e-006
-493.0, -7.338e-006
-492.0, -7.305e-006
-491.0, -7.264e-006
-490.0, -7.232e-006
-489.0, -7.197e-006
-488.0, -7.168e-006
-487.0, -7.133e-006
-486.0, -7.094e-006
-485.0, -7.053e-006
-484.0, -7.022e-006
-483.0, -6.987e-006
-482.0, -6.959e-006
-481.0, -6.924e-006
-480.0, -6.896e-006
-479.0, -6.863e-006
-478.0, -6.828e-006
-477.0, -6.795e-006
-476.0, -6.767e-006
-475.0, -6.729e-006
-474.0, -6.694e-006
-473.0, -6.654e-006
-472.0, -6.626e-006
-471.0, -6.598e-006
-470.0, -6.565e-006
-469.0, -6.530e-006
-468.0, -6.499e-006
-467.0, -6.464e-006
-466.0, -6.436e-006
-465.0, -6.401e-006
-464.0, -6.373e-006
-463.0, -6.345e-006
-462.0, -6.308e-006
-461.0, -6.277e-006
-460.0, -6.248e-006
-459.0, -6.214e-006
-458.0, -6.186e-006
-457.0, -6.151e-006
-456.0, -6.123e-006
-455.0, -6.097e-006
-454.0, -6.063e-006
-453.0, -6.033e-006
-452.0, -6.005e-006
-451.0, -5.974e-006
-450.0, -5.946e-006
-449.0, -5.910e-006
-448.0, -5.881e-006
-447.0, -5.855e-006
-446.0, -5.823e-006
-445.0, -5.795e-006
-444.0, -5.763e-006
-443.0, -5.732e-006
-442.0, -5.705e-006
-441.0, -5.671e-006
-440.0, -5.642e-006
-439.0, -5.614e-006
-438.0, -5.580e-006
-437.0, -5.552e-006
-436.0, -5.521e-006
-435.0, -5.487e-006
-434.0, -5.460e-006
-433.0, -5.426e-006
-432.0, -5.398e-006
-431.0, -5.369e-006
-430.0, -5.338e-006
-429.0, -5.314e-006
-428.0, -5.285e-006
-427.0, -5.254e-006
-426.0, -5.226e-006
-425.0, -5.194e-006
-424.0, -5.167e-006
-423.0, -5.136e-006
-422.0, -5.098e-006
-421.0, -5.070e-006
-420.0, -5.041e-006
-419.0, -5.012e-006
-418.0, -4.988e-006
-417.0, -4.960e-006
-416.0, -4.936e-006
-415.0, -4.913e-006
-414.0, -4.879e-006
-413.0, -4.849e-006
-412.0, -4.822e-006
-411.0, -4.788e-006
-410.0, -4.760e-006
-409.0, -4.725e-006
-408.0, -4.692e-006
-407.0, -4.665e-006
-406.0, -4.636e-006
-405.0, -4.607e-006
-404.0, -4.579e-006
-403.0, -4.550e-006
-402.0, -4.524e-006
-401.0, -4.495e-006
-400.0, -4.469e-006
-399.0, -4.442e-006
-398.0, -4.408e-006
-397.0, -4.380e-006
-396.0, -4.349e-006
-395.0, -4.315e-006
-394.0, -4.288e-006
-393.0, -4.256e-006
-392.0, -4.228e-006
-391.0, -4.206e-006
-390.0, -4.177e-006
-389.0, -4.148e-006
-388.0, -4.118e-006
-387.0, -4.087e-006
-386.0, -4.058e-006
-385.0, -4.030e-006
-384.0, -4.000e-006
-383.0, -3.967e-006
-382.0, -3.930e-006
-381.0, -3.902e-006
-380.0, -3.873e-006
-379.0, -3.845e-006
-378.0, -3.818e-006
-377.0, -3.786e-006
-376.0, -3.765e-006
-375.0, -3.740e-006
-374.0, -3.706e-006
-373.0, -3.677e-006
-372.0, -3.649e-006
-371.0, -3.612e-006
-370.0, -3.578e-006
-369.0, -3.540e-006
-368.0, -3.509e-006
-367.0, -3.484e-006
-366.0, -3.453e-006
-365.0, -3.421e-006
-364.0, -3.395e-006
-363.0, -3.364e-006
-362.0, -3.335e-006
-361.0, -3.302e-006
-360.0, -3.270e-006
-359.0, -3.240e-006
-358.0, -3.202e-006
-357.0, -3.168e-006
-356.0, -3.135e-006
-355.0, -3.102e-006
-354.0, -3.072e-006
-353.0, -3.037e-006
-352.0, -3.006e-006
-351.0, -2.978e-006
-350.0, -2.941e-006
-349.0, -2.911e-006
-348.0, -2.880e-006
-347.0, -2.845e-006
-346.0, -2.814e-006
-345.0, -2.773e-006
-344.0, -2.737e-006
-343.0, -2.705e-006
-342.0, -2.665e-006
-341.0, -2.631e-006
-340.0, -2.593e-006
-339.0, -2.552e-006
-338.0, -2.517e-006
-337.0, -2.482e-006
-336.0, -2.447e-006
-335.0, -2.411e-006
-334.0, -2.362e-006
-333.0, -2.324e-006
-332.0, -2.291e-006
-331.0, -2.256e-006
-330.0, -2.219e-006
-329.0, -2.176e-006
-328.0, -2.134e-006
-327.0, -2.105e-006
-326.0, -2.063e-006
-325.0, -2.021e-006
-324.0, -1.975e-006
-323.0, -1.927e-006
-322.0, -1.886e-006
-321.0, -1.843e-006
-320.0, -1.795e-006
-319.0, -1.753e-006
-318.0, -1.704e-006
-317.0, -1.659e-006
-316.0, -1.612e-006
-315.0, -1.563e-006
-314.0, -1.522e-006
-313.0, -1.480e-006
-312.0, -1.435e-006
-311.0, -1.387e-006
-310.0, -1.337e-006
-309.0, -1.288e-006
-308.0, -1.240e-006
-307.0, -1.185e-006
-306.0, -1.135e-006
-305.0, -1.082e-006
-304.0, -1.032e-006
-303.0, -9.844e-007
-302.0, -9.286e-007
-301.0, -8.793e-007
-300.0, -8.244e-007
-299.0, -7.642e-007
-298.0, -7.137e-007
-297.0, -6.566e-007
-296.0, -6.008e-007
-295.0, -5.502e-007
-294.0, -4.861e-007
-293.0, -4.294e-007
-292.0, -3.723e-007
-291.0, -3.082e-007
-290.0, -2.489e-007
-289.0, -1.879e-007
-288.0, -1.338e-007
-287.0, -7.368e-008
-286.0, -1.090e-008
-285.0, +5.057e-008
-284.0, +1.155e-007
-283.0, +1.761e-007
-282.0, +2.393e-007
-281.0, +3.161e-007
-280.0, +3.797e-007
-279.0, +4.451e-007
-278.0, +5.162e-007
-277.0, +5.798e-007
-276.0, +6.526e-007
-275.0, +7.254e-007
-274.0, +7.882e-007
-273.0, +8.641e-007
-272.0, +9.312e-007
-271.0, +1.001e-006
-270.0, +1.078e-006
-269.0, +1.148e-006
-268.0, +1.223e-006
-267.0, +1.303e-006
-266.0, +1.367e-006
-265.0, +1.451e-006
-264.0, +1.528e-006
-263.0, +1.604e-006
-262.0, +1.688e-006
-261.0, +1.766e-006
-260.0, +1.847e-006
-259.0, +1.933e-006
-258.0, +2.010e-006
-257.0, +2.097e-006
-256.0, +2.181e-006
-255.0, +2.260e-006
-254.0, +2.349e-006
-253.0, +2.433e-006
-252.0, +2.521e-006
-251.0, +2.611e-006
-250.0, +2.691e-006
-249.0, +2.782e-006
-248.0, +2.870e-006
-247.0, +2.954e-006
-246.0, +3.045e-006
-245.0, +3.135e-006
-244.0, +3.227e-006
-243.0, +3.325e-006
-242.0, +3.409e-006
-241.0, +3.507e-006
-240.0, +3.598e-006
-239.0, +3.696e-006
-238.0, +3.793e-006
-237.0, +3.891e-006
-236.0, +3.983e-006
-235.0, +4.087e-006
-234.0, +4.178e-006
-233.0, +4.283e-006
-232.0, +4.380e-006
-231.0, +4.477e-006
-230.0, +4.575e-006
-229.0, +4.677e-006
-228.0, +4.774e-006
-227.0, +4.880e-006
-226.0, +4.977e-006
-225.0, +5.082e-006
-224.0, +5.185e-006
-223.0, +5.287e-006
-222.0, +5.385e-006
-221.0, +5.490e-006
-220.0, +5.593e-006
-219.0, +5.698e-006
-218.0, +5.797e-006
-217.0, +5.896e-006
-216.0, +5.992e-006
-215.0, +6.096e-006
-214.0, +6.201e-006
-213.0, +6.301e-006
-212.0, +6.405e-006
-211.0, +6.510e-006
-210.0, +6.614e-006
-209.0, +6.724e-006
-208.0, +6.834e-006
-207.0, +6.931e-006
-206.0, +7.040e-006
-205.0, +7.145e-006
-204.0, +7.250e-006
-203.0, +7.354e-006
-202.0, +7.458e-006
-201.0, +7.559e-006
-200.0, +7.664e-006
-199.0, +7.760e-006
-198.0, +7.859e-006
-197.0, +7.957e-006
-196.0, +8.054e-006
-195.0, +8.155e-006
-194.0, +8.251e-006
-193.0, +8.352e-006
-192.0, +8.451e-006
-191.0, +8.544e-006
-190.0, +8.643e-006
-189.0, +8.741e-006
-188.0, +8.836e-006
-187.0, +8.929e-006
-186.0, +9.020e-006
-185.0, +9.117e-006
-184.0, +9.212e-006
-183.0, +9.300e-006
-182.0, +9.391e-006
-181.0, +9.475e-006
-180.0, +9.563e-006
-179.0, +9.651e-006
-178.0, +9.728e-006
-177.0, +9.814e-006
-176.0, +9.896e-006
-175.0, +9.973e-006
-174.0, +1.006e-005
-173.0, +1.013e-005
-172.0, +1.021e-005
-171.0, +1.029e-005
-170.0, +1.037e-005
-169.0, +1.044e-005
-168.0, +1.052e-005
-167.0, +1.059e-005
-166.0, +1.066e-005
-165.0, +1.073e-005
-164.0, +1.080e-005
-163.0, +1.087e-005
-162.0, +1.092e-005
-161.0, +1.099e-005
-160.0, +1.105e-005
-159.0, +1.111e-005
-158.0, +1.117e-005
-157.0, +1.123e-005
-156.0, +1.129e-005
-155.0, +1.135e-005
-154.0, +1.140e-005
-153.0, +1.145e-005
-152.0, +1.151e-005
-151.0, +1.155e-005
-150.0, +1.160e-005
-149.0, +1.165e-005
-148.0, +1.170e-005
-147.0, +1.175e-005
-146.0, +1.179e-005
-145.0, +1.182e-005
-144.0, +1.187e-005
-143.0, +1.190e-005
-142.0, +1.194e-005
-141.0, +1.197e-005
-140.0, +1.201e-005
-139.0, +1.205e-005
-138.0, +1.208e-005
-137.0, +1.211e-005
-136.0, +1.215e-005
-135.0, +1.217e-005
-134.0, +1.221e-005
-133.0, +1.223e-005
-132.0, +1.225e-005
-131.0, +1.228e-005
-130.0, +1.230e-005
-129.0, +1.232e-005
-128.0, +1.234e-005
-127.0, +1.236e-005
-126.0, +1.238e-005
-125.0, +1.240e-005
-124.0, +1.242e-005
-123.0, +1.243e-005
-122.0, +1.244e-005
-121.0, +1.246e-005
-120.0, +1.246e-005
-119.0, +1.247e-005
-118.0, +1.249e-005
-117.0, +1.249e-005
-116.0, +1.250e-005
-115.0, +1.251e-005
-114.0, +1.251e-005
-113.0, +1.252e-005
-112.0, +1.253e-005
-111.0, +1.253e-005
-110.0, +1.254e-005
-109.0, +1.254e-005
-108.0, +1.254e-005
-107.0, +1.254e-005
-106.0, +1.254e-005
-105.0, +1.254e-005
-104.0, +1.254e-005
-103.0, +1.253e-005
-102.0, +1.253e-005
-101.0, +1.252e-005
-100.0, +1.252e-005
-99.0, +1.252e-005
-98.0, +1.251e-005
-97.0, +1.250e-005
-96.0, +1.250e-005
-95.0, +1.249e-005
-94.0, +1.248e-005
-93.0, +1.248e-005
-92.0, +1.247e-005
-91.0, +1.246e-005
-90.0, +1.245e-005
-89.0, +1.244e-005
-88.0, +1.244e-005
-87.0, +1.243e-005
-86.0, +1.242e-005
-85.0, +1.241e-005
-84.0, +1.240e-005
-83.0, +1.239e-005
-82.0, +1.237e-005
-81.0, +1.236e-005
-80.0, +1.234e-005
-79.0, +1.232e-005
-78.0, +1.231e-005
-77.0, +1.230e-005
-76.0, +1.229e-005
-75.0, +1.228e-005
-74.0, +1.226e-005
-73.0, +1.225e-005
-72.0, +1.224e-005
-71.0, +1.223e-005
-70.0, +1.222e-005
-69.0, +1.221e-005
-68.0, +1.219e-005
-67.0, +1.218e-005
-66.0, +1.216e-005
-65.0, +1.214e-005
-64.0, +1.213e-005
-63.0, +1.211e-005
-62.0, +1.209e-005
-61.0, +1.208e-005
-60.0, +1.206e-005
-59.0, +1.206e-005
-58.0, +1.204e-005
-57.0, +1.204e-005
-56.0, +1.202e-005
-55.0, +1.201e-005
-54.0, +1.199e-005
-53.0, +1.197e-005
-52.0, +1.196e-005
-51.0, +1.194e-005
-50.0, +1.193e-005
-49.0, +1.191e-005
-48.0, +1.190e-005
-47.0, +1.189e-005
-46.0, +1.188e-005
-45.0, +1.188e-005
-44.0, +1.187e-005
-43.0, +1.187e-005
-42.0, +1.186e-005
-41.0, +1.185e-005
-40.0, +1.185e-005
-39.0, +1.184e-005
-38.0, +1.183e-005
-37.0, +1.182e-005
-36.0, +1.181e-005
-35.0, +1.181e-005
-34.0, +1.180e-005
-33.0, +1.180e-005
-32.0, +1.179e-005
-31.0, +1.178e-005
-30.0, +1.178e-005
-29.0, +1.178e-005
-28.0, +1.178e-005
-27.0, +1.179e-005
-26.0, +1.178e-005
-25.0, +1.178e-005
-24.0, +1.178e-005
-23.0, +1.178e-005
-22.0, +1.179e-005
-21.0, +1.180e-005
-20.0, +1.180e-005
-19.0, +1.181e-005
-18.0, +1.181e-005
-17.0, +1.182e-005
-16.0, +1.183e-005
-15.0, +1.184e-005
-14.0, +1.185e-005
-13.0, +1.186e-005
-12.0, +1.187e-005
-11.0, +1.188e-005
-10.0, +1.189e-005
-9.0, +1.190e-005
-8.0, +1.192e-005
-7.0, +1.194e-005
-6.0, +1.196e-005
-5.0, +1.199e-005
-4.0, +1.201e-005
-3.0, +1.204e-005
-2.0, +1.207e-005
-1.0, +1.211e-005
0.0, +1.214e-005
1.0, +1.217e-005
2.0, +1.221e-005
3.0, +1.224e-005
4.0, +1.229e-005
5.0, +1.232e-005
6.0, +1.234e-005
7.0, +1.237e-005
8.0, +1.241e-005
9.0, +1.244e-005
10.0, +1.249e-005
11.0, +1.252e-005
12.0, +1.256e-005
13.0, +1.260e-005
14.0, +1.265e-005
15.0, +1.270e-005
16.0, +1.275e-005
17.0, +1.279e-005
18.0, +1.285e-005
19.0, +1.290e-005
20.0, +1.296e-005
21.0, +1.302e-005
22.0, +1.308e-005
23.0, +1.314e-005
24.0, +1.320e-005
25.0, +1.326e-005
26.0, +1.334e-005
27.0, +1.341e-005
28.0, +1.348e-005
29.0, +1.356e-005
30.0, +1.363e-005
31.0, +1.371e-005
32.0, +1.379e-005
33.0, +1.387e-005
34.0, +1.396e-005
35.0, +1.405e-005
36.0, +1.414e-005
37.0, +1.423e-005
38.0, +1.432e-005
39.0, +1.443e-005
40.0, +1.453e-005
41.0, +1.464e-005
42.0, +1.475e-005
43.0, +1.486e-005
44.0, +1.497e-005
45.0, +1.510e-005
46.0, +1.522e-005
47.0, +1.534e-005
48.0, +1.546e-005
49.0, +1.559e-005
50.0, +1.572e-005
51.0, +1.587e-005
52.0, +1.601e-005
53.0, +1.616e-005
54.0, +1.630e-005
55.0, +1.646e-005
56.0, +1.662e-005
57.0, +1.678e-005
58.0, +1.695e-005
59.0, +1.712e-005
60.0, +1.729e-005
61.0, +1.747e-005
62.0, +1.764e-005
63.0, +1.783e-005
64.0, +1.801e-005
65.0, +1.819e-005
66.0, +1.837e-005
67.0, +1.856e-005
68.0, +1.875e-005
69.0, +1.896e-005
70.0, +1.915e-005
71.0, +1.936e-005
72.0, +1.957e-005
73.0, +1.978e-005
74.0, +2.000e-005
75.0, +2.021e-005
76.0, +2.042e-005
77.0, +2.064e-005
78.0, +2.085e-005
79.0, +2.106e-005
80.0, +2.127e-005
81.0, +2.149e-005
82.0, +2.171e-005
83.0, +2.193e-005
84.0, +2.214e-005
85.0, +2.235e-005
86.0, +2.257e-005
87.0, +2.278e-005
88.0, +2.299e-005
89.0, +2.319e-005
90.0, +2.340e-005
91.0, +2.359e-005
92.0, +2.379e-005
93.0, +2.400e-005
94.0, +2.420e-005
95.0, +2.440e-005
96.0, +2.458e-005
97.0, +2.477e-005
98.0, +2.496e-005
99.0, +2.514e-005
100.0, +2.532e-005
101.0, +2.549e-005
102.0, +2.565e-005
103.0, +2.581e-005
104.0, +2.597e-005
105.0, +2.612e-005
106.0, +2.627e-005
107.0, +2.640e-005
108.0, +2.653e-005
109.0, +2.665e-005
110.0, +2.677e-005
111.0, +2.690e-005
112.0, +2.701e-005
113.0, +2.711e-005
114.0, +2.721e-005
115.0, +2.730e-005
116.0, +2.738e-005
117.0, +2.747e-005
118.0, +2.754e-005
119.0, +2.761e-005
120.0, +2.767e-005
121.0, +2.772e-005
122.0, +2.777e-005
123.0, +2.781e-005
124.0, +2.785e-005
125.0, +2.787e-005
126.0, +2.789e-005
127.0, +2.790e-005
128.0, +2.791e-005
129.0, +2.792e-005
130.0, +2.792e-005
131.0, +2.791e-005
132.0, +2.790e-005
133.0, +2.789e-005
134.0, +2.787e-005
135.0, +2.785e-005
136.0, +2.782e-005
137.0, +2.778e-005
138.0, +2.775e-005
139.0, +2.769e-005
140.0, +2.765e-005
141.0, +2.760e-005
142.0, +2.754e-005
143.0, +2.749e-005
144.0, +2.742e-005
145.0, +2.735e-005
146.0, +2.729e-005
147.0, +2.722e-005
148.0, +2.714e-005
149.0, +2.706e-005
150.0, +2.698e-005
151.0, +2.690e-005
152.0, +2.682e-005
153.0, +2.674e-005
154.0, +2.666e-005
155.0, +2.658e-005
156.0, +2.648e-005
157.0, +2.640e-005
158.0, +2.631e-005
159.0, +2.622e-005
160.0, +2.613e-005
161.0, +2.603e-005
162.0, +2.594e-005
163.0, +2.585e-005
164.0, +2.576e-005
165.0, +2.567e-005
166.0, +2.558e-005
167.0, +2.548e-005
168.0, +2.539e-005
169.0, +2.529e-005
170.0, +2.520e-005
171.0, +2.511e-005
172.0, +2.502e-005
173.0, +2.493e-005
174.0, +2.484e-005
175.0, +2.475e-005
176.0, +2.467e-005
177.0, +2.458e-005
178.0, +2.449e-005
179.0, +2.441e-005
180.0, +2.432e-005
181.0, +2.423e-005
182.0, +2.415e-005
183.0, +2.407e-005
184.0, +2.398e-005
185.0, +2.389e-005
186.0, +2.381e-005
187.0, +2.373e-005
188.0, +2.365e-005
189.0, +2.357e-005
190.0, +2.349e-005
191.0, +2.341e-005
192.0, +2.334e-005
193.0, +2.326e-005
194.0, +2.318e-005
195.0, +2.311e-005
196.0, +2.303e-005
197.0, +2.296e-005
198.0, +2.289e-005
199.0, +2.282e-005
200.0, +2.275e-005
201.0, +2.268e-005
202.0, +2.262e-005
203.0, +2.255e-005
204.0, +2.248e-005
205.0, +2.242e-005
206.0, +2.235e-005
207.0, +2.229e-005
208.0, +2.223e-005
209.0, +2.216e-005
210.0, +2.211e-005
211.0, +2.205e-005
212.0, +2.199e-005
213.0, +2.193e-005
214.0, +2.187e-005
215.0, +2.182e-005
216.0, +2.176e-005
217.0, +2.170e-005
218.0, +2.165e-005
219.0, +2.159e-005
220.0, +2.154e-005
221.0, +2.149e-005
222.0, +2.143e-005
223.0, +2.138e-005
224.0, +2.133e-005
225.0, +2.128e-005
226.0, +2.124e-005
227.0, +2.119e-005
228.0, +2.114e-005
229.0, +2.110e-005
230.0, +2.105e-005
231.0, +2.100e-005
232.0, +2.096e-005
233.0, +2.091e-005
234.0, +2.087e-005
235.0, +2.082e-005
236.0, +2.078e-005
237.0, +2.074e-005
238.0, +2.070e-005
239.0, +2.066e-005
240.0, +2.061e-005
241.0, +2.057e-005
242.0, +2.053e-005
243.0, +2.050e-005
244.0, +2.045e-005
245.0, +2.041e-005
246.0, +2.037e-005
247.0, +2.034e-005
248.0, +2.030e-005
249.0, +2.026e-005
250.0, +2.025e-005
*
**
