# Supplementary material for: DFT and CV data of 4-phenyl-substituted dichloro(bis{2-[1-(phenyl)-1H-1,2,3-triazol-4-yl-κN3]pyridine-κN})iron(II) coordination compounds
Source: Data Brief. 2018 Oct 27;21:1458–71. doi: 10.1016/j.dib.2018.10.085 (PMC6234228; doi:10.1016/j.dib.2018.10.085)
Supplement: Supplementary file 4 — Supplementary material. [file mmc4.zip › Fe_CV_raw_data/FeL6-2/50_01.TXT]

Date: 04-Apr-2017
Time: 13:28:09
Label: 
Cyclic Voltammetry

Exp. Conditions:
Init E (mV) = 250
High E (mV) = 250
Low E (mV) = -560
Init P/N = N
V (mV/sec) = 50
Number of Segments = 2
Sample Interval (mV) = 1
Quiet Time (sec) = 2
Sensitivity (A/V) = 1E-5

2 Sets of Data
Total Number of Data Points = 1620
##
Potential (mV), Current (A)

Segment = 1
Negative
Number of Data Points = 810
#
249.0, +5.862e-006
248.0, +5.836e-006
247.0, +5.775e-006
246.0, +5.728e-006
245.0, +5.683e-006
244.0, +5.634e-006
243.0, +5.588e-006
242.0, +5.545e-006
241.0, +5.504e-006
240.0, +5.469e-006
239.0, +5.421e-006
238.0, +5.382e-006
237.0, +5.341e-006
236.0, +5.302e-006
235.0, +5.267e-006
234.0, +5.233e-006
233.0, +5.194e-006
232.0, +5.166e-006
231.0, +5.131e-006
230.0, +5.103e-006
229.0, +5.076e-006
228.0, +5.045e-006
227.0, +5.018e-006
226.0, +4.987e-006
225.0, +4.959e-006
224.0, +4.934e-006
223.0, +4.906e-006
222.0, +4.878e-006
221.0, +4.853e-006
220.0, +4.824e-006
219.0, +4.803e-006
218.0, +4.776e-006
217.0, +4.745e-006
216.0, +4.718e-006
215.0, +4.692e-006
214.0, +4.670e-006
213.0, +4.649e-006
212.0, +4.621e-006
211.0, +4.600e-006
210.0, +4.579e-006
209.0, +4.557e-006
208.0, +4.530e-006
207.0, +4.504e-006
206.0, +4.483e-006
205.0, +4.463e-006
204.0, +4.441e-006
203.0, +4.427e-006
202.0, +4.407e-006
201.0, +4.385e-006
200.0, +4.364e-006
199.0, +4.337e-006
198.0, +4.314e-006
197.0, +4.294e-006
196.0, +4.266e-006
195.0, +4.246e-006
194.0, +4.231e-006
193.0, +4.210e-006
192.0, +4.195e-006
191.0, +4.174e-006
190.0, +4.153e-006
189.0, +4.139e-006
188.0, +4.117e-006
187.0, +4.097e-006
186.0, +4.083e-006
185.0, +4.062e-006
184.0, +4.049e-006
183.0, +4.030e-006
182.0, +4.013e-006
181.0, +3.998e-006
180.0, +3.977e-006
179.0, +3.958e-006
178.0, +3.939e-006
177.0, +3.917e-006
176.0, +3.901e-006
175.0, +3.884e-006
174.0, +3.870e-006
173.0, +3.856e-006
172.0, +3.841e-006
171.0, +3.833e-006
170.0, +3.819e-006
169.0, +3.799e-006
168.0, +3.781e-006
167.0, +3.760e-006
166.0, +3.746e-006
165.0, +3.726e-006
164.0, +3.705e-006
163.0, +3.691e-006
162.0, +3.682e-006
161.0, +3.670e-006
160.0, +3.661e-006
159.0, +3.647e-006
158.0, +3.639e-006
157.0, +3.629e-006
156.0, +3.613e-006
155.0, +3.599e-006
154.0, +3.583e-006
153.0, +3.563e-006
152.0, +3.549e-006
151.0, +3.529e-006
150.0, +3.511e-006
149.0, +3.499e-006
148.0, +3.484e-006
147.0, +3.477e-006
146.0, +3.463e-006
145.0, +3.449e-006
144.0, +3.442e-006
143.0, +3.431e-006
142.0, +3.420e-006
141.0, +3.404e-006
140.0, +3.384e-006
139.0, +3.370e-006
138.0, +3.356e-006
137.0, +3.342e-006
136.0, +3.331e-006
135.0, +3.315e-006
134.0, +3.303e-006
133.0, +3.296e-006
132.0, +3.289e-006
131.0, +3.282e-006
130.0, +3.268e-006
129.0, +3.254e-006
128.0, +3.248e-006
127.0, +3.241e-006
126.0, +3.234e-006
125.0, +3.220e-006
124.0, +3.207e-006
123.0, +3.199e-006
122.0, +3.186e-006
121.0, +3.171e-006
120.0, +3.158e-006
119.0, +3.137e-006
118.0, +3.125e-006
117.0, +3.111e-006
116.0, +3.098e-006
115.0, +3.090e-006
114.0, +3.083e-006
113.0, +3.074e-006
112.0, +3.073e-006
111.0, +3.063e-006
110.0, +3.056e-006
109.0, +3.049e-006
108.0, +3.035e-006
107.0, +3.026e-006
106.0, +3.013e-006
105.0, +2.994e-006
104.0, +2.984e-006
103.0, +2.970e-006
102.0, +2.956e-006
101.0, +2.949e-006
100.0, +2.931e-006
99.0, +2.924e-006
98.0, +2.916e-006
97.0, +2.905e-006
96.0, +2.898e-006
95.0, +2.891e-006
94.0, +2.884e-006
93.0, +2.883e-006
92.0, +2.870e-006
91.0, +2.867e-006
90.0, +2.860e-006
89.0, +2.853e-006
88.0, +2.846e-006
87.0, +2.833e-006
86.0, +2.822e-006
85.0, +2.815e-006
84.0, +2.804e-006
83.0, +2.797e-006
82.0, +2.787e-006
81.0, +2.774e-006
80.0, +2.769e-006
79.0, +2.757e-006
78.0, +2.750e-006
77.0, +2.742e-006
76.0, +2.728e-006
75.0, +2.717e-006
74.0, +2.709e-006
73.0, +2.700e-006
72.0, +2.695e-006
71.0, +2.689e-006
70.0, +2.682e-006
69.0, +2.681e-006
68.0, +2.674e-006
67.0, +2.668e-006
66.0, +2.661e-006
65.0, +2.654e-006
64.0, +2.647e-006
63.0, +2.635e-006
62.0, +2.626e-006
61.0, +2.620e-006
60.0, +2.605e-006
59.0, +2.595e-006
58.0, +2.581e-006
57.0, +2.567e-006
56.0, +2.559e-006
55.0, +2.547e-006
54.0, +2.539e-006
53.0, +2.539e-006
52.0, +2.529e-006
51.0, +2.529e-006
50.0, +2.522e-006
49.0, +2.515e-006
48.0, +2.508e-006
47.0, +2.501e-006
46.0, +2.494e-006
45.0, +2.493e-006
44.0, +2.486e-006
43.0, +2.486e-006
42.0, +2.483e-006
41.0, +2.477e-006
40.0, +2.473e-006
39.0, +2.466e-006
38.0, +2.460e-006
37.0, +2.453e-006
36.0, +2.442e-006
35.0, +2.438e-006
34.0, +2.431e-006
33.0, +2.420e-006
32.0, +2.414e-006
31.0, +2.407e-006
30.0, +2.400e-006
29.0, +2.397e-006
28.0, +2.388e-006
27.0, +2.387e-006
26.0, +2.383e-006
25.0, +2.375e-006
24.0, +2.370e-006
23.0, +2.358e-006
22.0, +2.349e-006
21.0, +2.339e-006
20.0, +2.325e-006
19.0, +2.316e-006
18.0, +2.309e-006
17.0, +2.300e-006
16.0, +2.298e-006
15.0, +2.294e-006
14.0, +2.292e-006
13.0, +2.291e-006
12.0, +2.286e-006
11.0, +2.285e-006
10.0, +2.278e-006
9.0, +2.271e-006
8.0, +2.264e-006
7.0, +2.257e-006
6.0, +2.250e-006
5.0, +2.249e-006
4.0, +2.235e-006
3.0, +2.234e-006
2.0, +2.228e-006
1.0, +2.215e-006
0.0, +2.204e-006
-1.0, +2.190e-006
-2.0, +2.176e-006
-3.0, +2.169e-006
-4.0, +2.156e-006
-5.0, +2.148e-006
-6.0, +2.147e-006
-7.0, +2.142e-006
-8.0, +2.142e-006
-9.0, +2.135e-006
-10.0, +2.131e-006
-11.0, +2.124e-006
-12.0, +2.117e-006
-13.0, +2.110e-006
-14.0, +2.106e-006
-15.0, +2.099e-006
-16.0, +2.099e-006
-17.0, +2.092e-006
-18.0, +2.091e-006
-19.0, +2.086e-006
-20.0, +2.079e-006
-21.0, +2.072e-006
-22.0, +2.065e-006
-23.0, +2.058e-006
-24.0, +2.056e-006
-25.0, +2.044e-006
-26.0, +2.038e-006
-27.0, +2.034e-006
-28.0, +2.026e-006
-29.0, +2.020e-006
-30.0, +2.010e-006
-31.0, +1.996e-006
-32.0, +1.991e-006
-33.0, +1.981e-006
-34.0, +1.971e-006
-35.0, +1.964e-006
-36.0, +1.952e-006
-37.0, +1.948e-006
-38.0, +1.943e-006
-39.0, +1.933e-006
-40.0, +1.927e-006
-41.0, +1.920e-006
-42.0, +1.913e-006
-43.0, +1.911e-006
-44.0, +1.903e-006
-45.0, +1.902e-006
-46.0, +1.898e-006
-47.0, +1.891e-006
-48.0, +1.886e-006
-49.0, +1.879e-006
-50.0, +1.872e-006
-51.0, +1.865e-006
-52.0, +1.856e-006
-53.0, +1.852e-006
-54.0, +1.844e-006
-55.0, +1.829e-006
-56.0, +1.821e-006
-57.0, +1.808e-006
-58.0, +1.794e-006
-59.0, +1.783e-006
-60.0, +1.769e-006
-61.0, +1.763e-006
-62.0, +1.759e-006
-63.0, +1.747e-006
-64.0, +1.743e-006
-65.0, +1.736e-006
-66.0, +1.729e-006
-67.0, +1.722e-006
-68.0, +1.715e-006
-69.0, +1.710e-006
-70.0, +1.708e-006
-71.0, +1.702e-006
-72.0, +1.700e-006
-73.0, +1.693e-006
-74.0, +1.686e-006
-75.0, +1.679e-006
-76.0, +1.665e-006
-77.0, +1.659e-006
-78.0, +1.641e-006
-79.0, +1.623e-006
-80.0, +1.609e-006
-81.0, +1.595e-006
-82.0, +1.581e-006
-83.0, +1.574e-006
-84.0, +1.556e-006
-85.0, +1.555e-006
-86.0, +1.548e-006
-87.0, +1.541e-006
-88.0, +1.534e-006
-89.0, +1.526e-006
-90.0, +1.519e-006
-91.0, +1.516e-006
-92.0, +1.502e-006
-93.0, +1.496e-006
-94.0, +1.488e-006
-95.0, +1.479e-006
-96.0, +1.472e-006
-97.0, +1.454e-006
-98.0, +1.435e-006
-99.0, +1.421e-006
-100.0, +1.407e-006
-101.0, +1.393e-006
-102.0, +1.378e-006
-103.0, +1.358e-006
-104.0, +1.351e-006
-105.0, +1.342e-006
-106.0, +1.334e-006
-107.0, +1.327e-006
-108.0, +1.313e-006
-109.0, +1.303e-006
-110.0, +1.294e-006
-111.0, +1.281e-006
-112.0, +1.270e-006
-113.0, +1.254e-006
-114.0, +1.235e-006
-115.0, +1.221e-006
-116.0, +1.202e-006
-117.0, +1.185e-006
-118.0, +1.169e-006
-119.0, +1.152e-006
-120.0, +1.140e-006
-121.0, +1.124e-006
-122.0, +1.110e-006
-123.0, +1.101e-006
-124.0, +1.080e-006
-125.0, +1.063e-006
-126.0, +1.043e-006
-127.0, +1.022e-006
-128.0, +1.008e-006
-129.0, +9.866e-007
-130.0, +9.657e-007
-131.0, +9.552e-007
-132.0, +9.373e-007
-133.0, +9.234e-007
-134.0, +9.029e-007
-135.0, +8.824e-007
-136.0, +8.671e-007
-137.0, +8.462e-007
-138.0, +8.192e-007
-139.0, +7.983e-007
-140.0, +7.747e-007
-141.0, +7.568e-007
-142.0, +7.359e-007
-143.0, +7.093e-007
-144.0, +6.849e-007
-145.0, +6.627e-007
-146.0, +6.391e-007
-147.0, +6.138e-007
-148.0, +5.890e-007
-149.0, +5.646e-007
-150.0, +5.436e-007
-151.0, +5.188e-007
-152.0, +4.913e-007
-153.0, +4.643e-007
-154.0, +4.368e-007
-155.0, +4.094e-007
-156.0, +3.784e-007
-157.0, +3.505e-007
-158.0, +3.200e-007
-159.0, +2.921e-007
-160.0, +2.659e-007
-161.0, +2.372e-007
-162.0, +2.093e-007
-163.0, +1.814e-007
-164.0, +1.452e-007
-165.0, +1.138e-007
-166.0, +8.588e-008
-167.0, +5.101e-008
-168.0, +2.354e-008
-169.0, -1.134e-008
-170.0, -4.011e-008
-171.0, -6.888e-008
-172.0, -9.678e-008
-173.0, -1.286e-007
-174.0, -1.565e-007
-175.0, -1.918e-007
-176.0, -2.223e-007
-177.0, -2.572e-007
-178.0, -2.908e-007
-179.0, -3.257e-007
-180.0, -3.623e-007
-181.0, -3.972e-007
-182.0, -4.368e-007
-183.0, -4.765e-007
-184.0, -5.149e-007
-185.0, -5.489e-007
-186.0, -5.829e-007
-187.0, -6.191e-007
-188.0, -6.544e-007
-189.0, -6.840e-007
-190.0, -7.185e-007
-191.0, -7.560e-007
-192.0, -7.913e-007
-193.0, -8.340e-007
-194.0, -8.693e-007
-195.0, -9.107e-007
-196.0, -9.504e-007
-197.0, -9.853e-007
-198.0, -1.020e-006
-199.0, -1.062e-006
-200.0, -1.096e-006
-201.0, -1.133e-006
-202.0, -1.168e-006
-203.0, -1.205e-006
-204.0, -1.247e-006
-205.0, -1.287e-006
-206.0, -1.321e-006
-207.0, -1.357e-006
-208.0, -1.391e-006
-209.0, -1.433e-006
-210.0, -1.467e-006
-211.0, -1.502e-006
-212.0, -1.539e-006
-213.0, -1.574e-006
-214.0, -1.614e-006
-215.0, -1.654e-006
-216.0, -1.687e-006
-217.0, -1.724e-006
-218.0, -1.759e-006
-219.0, -1.793e-006
-220.0, -1.835e-006
-221.0, -1.866e-006
-222.0, -1.901e-006
-223.0, -1.937e-006
-224.0, -1.970e-006
-225.0, -2.011e-006
-226.0, -2.047e-006
-227.0, -2.082e-006
-228.0, -2.116e-006
-229.0, -2.149e-006
-230.0, -2.183e-006
-231.0, -2.218e-006
-232.0, -2.247e-006
-233.0, -2.282e-006
-234.0, -2.310e-006
-235.0, -2.345e-006
-236.0, -2.383e-006
-237.0, -2.419e-006
-238.0, -2.460e-006
-239.0, -2.495e-006
-240.0, -2.522e-006
-241.0, -2.557e-006
-242.0, -2.592e-006
-243.0, -2.625e-006
-244.0, -2.658e-006
-245.0, -2.686e-006
-246.0, -2.715e-006
-247.0, -2.750e-006
-248.0, -2.778e-006
-249.0, -2.813e-006
-250.0, -2.841e-006
-251.0, -2.871e-006
-252.0, -2.899e-006
-253.0, -2.928e-006
-254.0, -2.956e-006
-255.0, -2.990e-006
-256.0, -3.012e-006
-257.0, -3.045e-006
-258.0, -3.073e-006
-259.0, -3.101e-006
-260.0, -3.135e-006
-261.0, -3.162e-006
-262.0, -3.190e-006
-263.0, -3.224e-006
-264.0, -3.247e-006
-265.0, -3.274e-006
-266.0, -3.302e-006
-267.0, -3.322e-006
-268.0, -3.350e-006
-269.0, -3.371e-006
-270.0, -3.390e-006
-271.0, -3.411e-006
-272.0, -3.425e-006
-273.0, -3.447e-006
-274.0, -3.468e-006
-275.0, -3.486e-006
-276.0, -3.507e-006
-277.0, -3.524e-006
-278.0, -3.538e-006
-279.0, -3.558e-006
-280.0, -3.568e-006
-281.0, -3.582e-006
-282.0, -3.591e-006
-283.0, -3.603e-006
-284.0, -3.618e-006
-285.0, -3.632e-006
-286.0, -3.646e-006
-287.0, -3.663e-006
-288.0, -3.677e-006
-289.0, -3.691e-006
-290.0, -3.701e-006
-291.0, -3.707e-006
-292.0, -3.714e-006
-293.0, -3.714e-006
-294.0, -3.714e-006
-295.0, -3.715e-006
-296.0, -3.715e-006
-297.0, -3.715e-006
-298.0, -3.715e-006
-299.0, -3.715e-006
-300.0, -3.715e-006
-301.0, -3.715e-006
-302.0, -3.714e-006
-303.0, -3.714e-006
-304.0, -3.713e-006
-305.0, -3.713e-006
-306.0, -3.708e-006
-307.0, -3.702e-006
-308.0, -3.696e-006
-309.0, -3.683e-006
-310.0, -3.669e-006
-311.0, -3.657e-006
-312.0, -3.639e-006
-313.0, -3.630e-006
-314.0, -3.615e-006
-315.0, -3.601e-006
-316.0, -3.593e-006
-317.0, -3.586e-006
-318.0, -3.578e-006
-319.0, -3.572e-006
-320.0, -3.555e-006
-321.0, -3.548e-006
-322.0, -3.534e-006
-323.0, -3.520e-006
-324.0, -3.506e-006
-325.0, -3.485e-006
-326.0, -3.468e-006
-327.0, -3.457e-006
-328.0, -3.436e-006
-329.0, -3.422e-006
-330.0, -3.408e-006
-331.0, -3.394e-006
-332.0, -3.383e-006
-333.0, -3.368e-006
-334.0, -3.354e-006
-335.0, -3.344e-006
-336.0, -3.327e-006
-337.0, -3.311e-006
-338.0, -3.291e-006
-339.0, -3.268e-006
-340.0, -3.248e-006
-341.0, -3.227e-006
-342.0, -3.209e-006
-343.0, -3.197e-006
-344.0, -3.173e-006
-345.0, -3.152e-006
-346.0, -3.138e-006
-347.0, -3.123e-006
-348.0, -3.109e-006
-349.0, -3.088e-006
-350.0, -3.067e-006
-351.0, -3.057e-006
-352.0, -3.043e-006
-353.0, -3.029e-006
-354.0, -3.015e-006
-355.0, -2.999e-006
-356.0, -2.990e-006
-357.0, -2.976e-006
-358.0, -2.964e-006
-359.0, -2.957e-006
-360.0, -2.942e-006
-361.0, -2.928e-006
-362.0, -2.909e-006
-363.0, -2.890e-006
-364.0, -2.876e-006
-365.0, -2.855e-006
-366.0, -2.834e-006
-367.0, -2.821e-006
-368.0, -2.804e-006
-369.0, -2.796e-006
-370.0, -2.783e-006
-371.0, -2.769e-006
-372.0, -2.761e-006
-373.0, -2.747e-006
-374.0, -2.733e-006
-375.0, -2.721e-006
-376.0, -2.700e-006
-377.0, -2.686e-006
-378.0, -2.669e-006
-379.0, -2.648e-006
-380.0, -2.635e-006
-381.0, -2.621e-006
-382.0, -2.609e-006
-383.0, -2.602e-006
-384.0, -2.588e-006
-385.0, -2.580e-006
-386.0, -2.573e-006
-387.0, -2.566e-006
-388.0, -2.559e-006
-389.0, -2.545e-006
-390.0, -2.531e-006
-391.0, -2.521e-006
-392.0, -2.505e-006
-393.0, -2.492e-006
-394.0, -2.478e-006
-395.0, -2.459e-006
-396.0, -2.449e-006
-397.0, -2.435e-006
-398.0, -2.424e-006
-399.0, -2.417e-006
-400.0, -2.409e-006
-401.0, -2.402e-006
-402.0, -2.394e-006
-403.0, -2.383e-006
-404.0, -2.377e-006
-405.0, -2.364e-006
-406.0, -2.355e-006
-407.0, -2.341e-006
-408.0, -2.327e-006
-409.0, -2.319e-006
-410.0, -2.312e-006
-411.0, -2.301e-006
-412.0, -2.297e-006
-413.0, -2.286e-006
-414.0, -2.278e-006
-415.0, -2.271e-006
-416.0, -2.260e-006
-417.0, -2.253e-006
-418.0, -2.242e-006
-419.0, -2.231e-006
-420.0, -2.223e-006
-421.0, -2.216e-006
-422.0, -2.209e-006
-423.0, -2.207e-006
-424.0, -2.198e-006
-425.0, -2.198e-006
-426.0, -2.193e-006
-427.0, -2.186e-006
-428.0, -2.182e-006
-429.0, -2.175e-006
-430.0, -2.168e-006
-431.0, -2.163e-006
-432.0, -2.156e-006
-433.0, -2.154e-006
-434.0, -2.150e-006
-435.0, -2.141e-006
-436.0, -2.140e-006
-437.0, -2.130e-006
-438.0, -2.124e-006
-439.0, -2.116e-006
-440.0, -2.102e-006
-441.0, -2.094e-006
-442.0, -2.085e-006
-443.0, -2.073e-006
-444.0, -2.069e-006
-445.0, -2.056e-006
-446.0, -2.049e-006
-447.0, -2.044e-006
-448.0, -2.036e-006
-449.0, -2.032e-006
-450.0, -2.025e-006
-451.0, -2.018e-006
-452.0, -2.015e-006
-453.0, -2.010e-006
-454.0, -2.008e-006
-455.0, -2.007e-006
-456.0, -2.004e-006
-457.0, -2.004e-006
-458.0, -2.003e-006
-459.0, -2.001e-006
-460.0, -2.001e-006
-461.0, -1.994e-006
-462.0, -1.989e-006
-463.0, -1.983e-006
-464.0, -1.976e-006
-465.0, -1.970e-006
-466.0, -1.964e-006
-467.0, -1.954e-006
-468.0, -1.954e-006
-469.0, -1.946e-006
-470.0, -1.939e-006
-471.0, -1.932e-006
-472.0, -1.925e-006
-473.0, -1.919e-006
-474.0, -1.915e-006
-475.0, -1.908e-006
-476.0, -1.908e-006
-477.0, -1.903e-006
-478.0, -1.902e-006
-479.0, -1.902e-006
-480.0, -1.896e-006
-481.0, -1.892e-006
-482.0, -1.885e-006
-483.0, -1.879e-006
-484.0, -1.878e-006
-485.0, -1.872e-006
-486.0, -1.865e-006
-487.0, -1.864e-006
-488.0, -1.860e-006
-489.0, -1.859e-006
-490.0, -1.859e-006
-491.0, -1.854e-006
-492.0, -1.854e-006
-493.0, -1.847e-006
-494.0, -1.840e-006
-495.0, -1.836e-006
-496.0, -1.829e-006
-497.0, -1.825e-006
-498.0, -1.821e-006
-499.0, -1.814e-006
-500.0, -1.814e-006
-501.0, -1.814e-006
-502.0, -1.812e-006
-503.0, -1.812e-006
-504.0, -1.810e-006
-505.0, -1.810e-006
-506.0, -1.810e-006
-507.0, -1.810e-006
-508.0, -1.810e-006
-509.0, -1.809e-006
-510.0, -1.809e-006
-511.0, -1.809e-006
-512.0, -1.805e-006
-513.0, -1.805e-006
-514.0, -1.804e-006
-515.0, -1.803e-006
-516.0, -1.804e-006
-517.0, -1.797e-006
-518.0, -1.794e-006
-519.0, -1.797e-006
-520.0, -1.790e-006
-521.0, -1.790e-006
-522.0, -1.783e-006
-523.0, -1.776e-006
-524.0, -1.779e-006
-525.0, -1.775e-006
-526.0, -1.770e-006
-527.0, -1.769e-006
-528.0, -1.764e-006
-529.0, -1.764e-006
-530.0, -1.764e-006
-531.0, -1.761e-006
-532.0, -1.761e-006
-533.0, -1.761e-006
-534.0, -1.761e-006
-535.0, -1.761e-006
-536.0, -1.760e-006
-537.0, -1.760e-006
-538.0, -1.760e-006
-539.0, -1.758e-006
-540.0, -1.758e-006
-541.0, -1.755e-006
-542.0, -1.754e-006
-543.0, -1.754e-006
-544.0, -1.749e-006
-545.0, -1.749e-006
-546.0, -1.747e-006
-547.0, -1.742e-006
-548.0, -1.744e-006
-549.0, -1.738e-006
-550.0, -1.736e-006
-551.0, -1.738e-006
-552.0, -1.731e-006
-553.0, -1.733e-006
-554.0, -1.731e-006
-555.0, -1.725e-006
-556.0, -1.729e-006
-557.0, -1.725e-006
-558.0, -1.719e-006
-559.0, -1.715e-006
-560.0, -1.719e-006
*
Segment = 2
Positive
Number of Data Points = 810
#
-559.0, -1.699e-006
-558.0, -1.657e-006
-557.0, -1.609e-006
-556.0, -1.564e-006
-555.0, -1.524e-006
-554.0, -1.488e-006
-553.0, -1.454e-006
-552.0, -1.428e-006
-551.0, -1.400e-006
-550.0, -1.380e-006
-549.0, -1.357e-006
-548.0, -1.335e-006
-547.0, -1.311e-006
-546.0, -1.289e-006
-545.0, -1.268e-006
-544.0, -1.254e-006
-543.0, -1.232e-006
-542.0, -1.219e-006
-541.0, -1.199e-006
-540.0, -1.183e-006
-539.0, -1.169e-006
-538.0, -1.148e-006
-537.0, -1.127e-006
-536.0, -1.113e-006
-535.0, -1.093e-006
-534.0, -1.079e-006
-533.0, -1.065e-006
-532.0, -1.052e-006
-531.0, -1.044e-006
-530.0, -1.031e-006
-529.0, -1.021e-006
-528.0, -1.014e-006
-527.0, -1.006e-006
-526.0, -9.988e-007
-525.0, -9.853e-007
-524.0, -9.713e-007
-523.0, -9.630e-007
-522.0, -9.447e-007
-521.0, -9.308e-007
-520.0, -9.168e-007
-519.0, -8.981e-007
-518.0, -8.902e-007
-517.0, -8.763e-007
-516.0, -8.628e-007
-515.0, -8.558e-007
-514.0, -8.488e-007
-513.0, -8.418e-007
-512.0, -8.384e-007
-511.0, -8.235e-007
-510.0, -8.174e-007
-509.0, -8.039e-007
-508.0, -7.904e-007
-507.0, -7.769e-007
-506.0, -7.629e-007
-505.0, -7.503e-007
-504.0, -7.446e-007
-503.0, -7.307e-007
-502.0, -7.276e-007
-501.0, -7.202e-007
-500.0, -7.128e-007
-499.0, -7.058e-007
-498.0, -6.923e-007
-497.0, -6.810e-007
-496.0, -6.731e-007
-495.0, -6.618e-007
-494.0, -6.548e-007
-493.0, -6.478e-007
-492.0, -6.409e-007
-491.0, -6.404e-007
-490.0, -6.326e-007
-489.0, -6.322e-007
-488.0, -6.256e-007
-487.0, -6.186e-007
-486.0, -6.117e-007
-485.0, -6.047e-007
-484.0, -5.977e-007
-483.0, -5.960e-007
-482.0, -5.829e-007
-481.0, -5.816e-007
-480.0, -5.742e-007
-479.0, -5.628e-007
-478.0, -5.545e-007
-477.0, -5.410e-007
-476.0, -5.271e-007
-475.0, -5.197e-007
-474.0, -5.040e-007
-473.0, -4.974e-007
-472.0, -4.887e-007
-471.0, -4.765e-007
-470.0, -4.726e-007
-469.0, -4.656e-007
-468.0, -4.586e-007
-467.0, -4.547e-007
-466.0, -4.469e-007
-465.0, -4.460e-007
-464.0, -4.456e-007
-463.0, -4.390e-007
-462.0, -4.390e-007
-461.0, -4.320e-007
-460.0, -4.246e-007
-459.0, -4.185e-007
-458.0, -4.081e-007
-457.0, -4.007e-007
-456.0, -3.902e-007
-455.0, -3.762e-007
-454.0, -3.693e-007
-453.0, -3.623e-007
-452.0, -3.553e-007
-451.0, -3.518e-007
-450.0, -3.392e-007
-449.0, -3.379e-007
-448.0, -3.313e-007
-447.0, -3.244e-007
-446.0, -3.174e-007
-445.0, -3.104e-007
-444.0, -3.034e-007
-443.0, -3.026e-007
-442.0, -2.899e-007
-441.0, -2.860e-007
-440.0, -2.795e-007
-439.0, -2.725e-007
-438.0, -2.655e-007
-437.0, -2.585e-007
-436.0, -2.511e-007
-435.0, -2.507e-007
-434.0, -2.472e-007
-433.0, -2.468e-007
-432.0, -2.468e-007
-431.0, -2.437e-007
-430.0, -2.428e-007
-429.0, -2.363e-007
-428.0, -2.298e-007
-427.0, -2.228e-007
-426.0, -2.158e-007
-425.0, -2.088e-007
-424.0, -2.049e-007
-423.0, -1.975e-007
-422.0, -1.975e-007
-421.0, -1.914e-007
-420.0, -1.862e-007
-419.0, -1.818e-007
-418.0, -1.718e-007
-417.0, -1.648e-007
-416.0, -1.552e-007
-415.0, -1.417e-007
-414.0, -1.404e-007
-413.0, -1.321e-007
-412.0, -1.225e-007
-411.0, -1.190e-007
-410.0, -1.090e-007
-409.0, -1.059e-007
-408.0, -1.051e-007
-407.0, -9.199e-008
-406.0, -9.112e-008
-405.0, -8.458e-008
-404.0, -7.717e-008
-403.0, -7.324e-008
-402.0, -6.627e-008
-401.0, -5.973e-008
-400.0, -5.886e-008
-399.0, -5.232e-008
-398.0, -5.188e-008
-397.0, -5.057e-008
-396.0, -5.014e-008
-395.0, -5.014e-008
-394.0, -4.360e-008
-393.0, -4.142e-008
-392.0, -3.531e-008
-391.0, -2.834e-008
-390.0, -2.398e-008
-389.0, -1.744e-008
-388.0, -1.046e-008
-387.0, -1.003e-008
-386.0, -5.233e-009
-385.0, -4.361e-009
-384.0, -4.361e-009
-383.0, -3.053e-009
-382.0, -3.053e-009
-381.0, +4.359e-009
-380.0, +1.177e-008
-379.0, +1.177e-008
-378.0, +2.485e-008
-377.0, +3.793e-008
-376.0, +5.188e-008
-375.0, +6.583e-008
-374.0, +7.237e-008
-373.0, +7.891e-008
-372.0, +9.286e-008
-371.0, +9.373e-008
-370.0, +1.007e-007
-369.0, +1.007e-007
-368.0, +1.064e-007
-367.0, +1.134e-007
-366.0, +1.199e-007
-365.0, +1.269e-007
-364.0, +1.338e-007
-363.0, +1.347e-007
-362.0, +1.421e-007
-361.0, +1.434e-007
-360.0, +1.434e-007
-359.0, +1.443e-007
-358.0, +1.443e-007
-357.0, +1.500e-007
-356.0, +1.561e-007
-355.0, +1.613e-007
-354.0, +1.683e-007
-353.0, +1.748e-007
-352.0, +1.814e-007
-351.0, +1.883e-007
-350.0, +1.896e-007
-349.0, +1.910e-007
-348.0, +1.931e-007
-347.0, +1.936e-007
-346.0, +2.036e-007
-345.0, +2.075e-007
-344.0, +2.197e-007
-343.0, +2.337e-007
-342.0, +2.454e-007
-341.0, +2.585e-007
-340.0, +2.720e-007
-339.0, +2.764e-007
-338.0, +2.930e-007
-337.0, +2.960e-007
-336.0, +3.026e-007
-335.0, +3.113e-007
-334.0, +3.178e-007
-333.0, +3.248e-007
-332.0, +3.318e-007
-331.0, +3.322e-007
-330.0, +3.427e-007
-329.0, +3.453e-007
-328.0, +3.523e-007
-327.0, +3.597e-007
-326.0, +3.666e-007
-325.0, +3.741e-007
-324.0, +3.815e-007
-323.0, +3.841e-007
-322.0, +3.980e-007
-321.0, +4.054e-007
-320.0, +4.190e-007
-319.0, +4.329e-007
-318.0, +4.464e-007
-317.0, +4.608e-007
-316.0, +4.804e-007
-315.0, +4.905e-007
-314.0, +5.040e-007
-313.0, +5.114e-007
-312.0, +5.184e-007
-311.0, +5.301e-007
-310.0, +5.384e-007
-309.0, +5.463e-007
-308.0, +5.550e-007
-307.0, +5.620e-007
-306.0, +5.772e-007
-305.0, +5.907e-007
-304.0, +6.060e-007
-303.0, +6.247e-007
-302.0, +6.387e-007
-301.0, +6.596e-007
-300.0, +6.805e-007
-299.0, +6.932e-007
-298.0, +7.089e-007
-297.0, +7.189e-007
-296.0, +7.329e-007
-295.0, +7.512e-007
-294.0, +7.621e-007
-293.0, +7.821e-007
-292.0, +8.022e-007
-291.0, +8.218e-007
-290.0, +8.471e-007
-289.0, +8.680e-007
-288.0, +8.846e-007
-287.0, +9.077e-007
-286.0, +9.212e-007
-285.0, +9.360e-007
-284.0, +9.539e-007
-283.0, +9.678e-007
-282.0, +9.888e-007
-281.0, +1.012e-006
-280.0, +1.033e-006
-279.0, +1.056e-006
-278.0, +1.077e-006
-277.0, +1.103e-006
-276.0, +1.132e-006
-275.0, +1.154e-006
-274.0, +1.179e-006
-273.0, +1.203e-006
-272.0, +1.230e-006
-271.0, +1.263e-006
-270.0, +1.288e-006
-269.0, +1.314e-006
-268.0, +1.344e-006
-267.0, +1.371e-006
-266.0, +1.403e-006
-265.0, +1.432e-006
-264.0, +1.461e-006
-263.0, +1.489e-006
-262.0, +1.513e-006
-261.0, +1.545e-006
-260.0, +1.580e-006
-259.0, +1.608e-006
-258.0, +1.642e-006
-257.0, +1.671e-006
-256.0, +1.709e-006
-255.0, +1.752e-006
-254.0, +1.786e-006
-253.0, +1.815e-006
-252.0, +1.850e-006
-251.0, +1.885e-006
-250.0, +1.927e-006
-249.0, +1.965e-006
-248.0, +1.999e-006
-247.0, +2.034e-006
-246.0, +2.069e-006
-245.0, +2.111e-006
-244.0, +2.153e-006
-243.0, +2.188e-006
-242.0, +2.230e-006
-241.0, +2.271e-006
-240.0, +2.313e-006
-239.0, +2.361e-006
-238.0, +2.396e-006
-237.0, +2.432e-006
-236.0, +2.481e-006
-235.0, +2.520e-006
-234.0, +2.567e-006
-233.0, +2.608e-006
-232.0, +2.650e-006
-231.0, +2.703e-006
-230.0, +2.751e-006
-229.0, +2.793e-006
-228.0, +2.837e-006
-227.0, +2.882e-006
-226.0, +2.931e-006
-225.0, +2.978e-006
-224.0, +3.023e-006
-223.0, +3.071e-006
-222.0, +3.120e-006
-221.0, +3.168e-006
-220.0, +3.210e-006
-219.0, +3.259e-006
-218.0, +3.309e-006
-217.0, +3.352e-006
-216.0, +3.396e-006
-215.0, +3.445e-006
-214.0, +3.494e-006
-213.0, +3.550e-006
-212.0, +3.591e-006
-211.0, +3.640e-006
-210.0, +3.695e-006
-209.0, +3.742e-006
-208.0, +3.790e-006
-207.0, +3.840e-006
-206.0, +3.887e-006
-205.0, +3.940e-006
-204.0, +3.983e-006
-203.0, +4.029e-006
-202.0, +4.084e-006
-201.0, +4.126e-006
-200.0, +4.170e-006
-199.0, +4.220e-006
-198.0, +4.265e-006
-197.0, +4.313e-006
-196.0, +4.358e-006
-195.0, +4.398e-006
-194.0, +4.448e-006
-193.0, +4.495e-006
-192.0, +4.531e-006
-191.0, +4.579e-006
-190.0, +4.621e-006
-189.0, +4.667e-006
-188.0, +4.710e-006
-187.0, +4.745e-006
-186.0, +4.781e-006
-185.0, +4.823e-006
-184.0, +4.860e-006
-183.0, +4.901e-006
-182.0, +4.933e-006
-181.0, +4.970e-006
-180.0, +5.011e-006
-179.0, +5.051e-006
-178.0, +5.092e-006
-177.0, +5.127e-006
-176.0, +5.158e-006
-175.0, +5.193e-006
-174.0, +5.219e-006
-173.0, +5.253e-006
-172.0, +5.283e-006
-171.0, +5.310e-006
-170.0, +5.339e-006
-169.0, +5.366e-006
-168.0, +5.400e-006
-167.0, +5.434e-006
-166.0, +5.455e-006
-165.0, +5.482e-006
-164.0, +5.504e-006
-163.0, +5.530e-006
-162.0, +5.555e-006
-161.0, +5.569e-006
-160.0, +5.586e-006
-159.0, +5.607e-006
-158.0, +5.621e-006
-157.0, +5.634e-006
-156.0, +5.645e-006
-155.0, +5.658e-006
-154.0, +5.678e-006
-153.0, +5.697e-006
-152.0, +5.711e-006
-151.0, +5.726e-006
-150.0, +5.739e-006
-149.0, +5.758e-006
-148.0, +5.773e-006
-147.0, +5.780e-006
-146.0, +5.787e-006
-145.0, +5.794e-006
-144.0, +5.800e-006
-143.0, +5.807e-006
-142.0, +5.807e-006
-141.0, +5.807e-006
-140.0, +5.807e-006
-139.0, +5.807e-006
-138.0, +5.808e-006
-137.0, +5.808e-006
-136.0, +5.808e-006
-135.0, +5.808e-006
-134.0, +5.808e-006
-133.0, +5.808e-006
-132.0, +5.808e-006
-131.0, +5.807e-006
-130.0, +5.807e-006
-129.0, +5.807e-006
-128.0, +5.807e-006
-127.0, +5.807e-006
-126.0, +5.806e-006
-125.0, +5.806e-006
-124.0, +5.806e-006
-123.0, +5.799e-006
-122.0, +5.792e-006
-121.0, +5.785e-006
-120.0, +5.778e-006
-119.0, +5.772e-006
-118.0, +5.757e-006
-117.0, +5.744e-006
-116.0, +5.733e-006
-115.0, +5.719e-006
-114.0, +5.706e-006
-113.0, +5.692e-006
-112.0, +5.678e-006
-111.0, +5.673e-006
-110.0, +5.658e-006
-109.0, +5.650e-006
-108.0, +5.643e-006
-107.0, +5.634e-006
-106.0, +5.627e-006
-105.0, +5.619e-006
-104.0, +5.611e-006
-103.0, +5.605e-006
-102.0, +5.596e-006
-101.0, +5.589e-006
-100.0, +5.580e-006
-99.0, +5.566e-006
-98.0, +5.554e-006
-97.0, +5.541e-006
-96.0, +5.532e-006
-95.0, +5.524e-006
-94.0, +5.505e-006
-93.0, +5.487e-006
-92.0, +5.473e-006
-91.0, +5.459e-006
-90.0, +5.446e-006
-89.0, +5.431e-006
-88.0, +5.413e-006
-87.0, +5.405e-006
-86.0, +5.393e-006
-85.0, +5.385e-006
-84.0, +5.371e-006
-83.0, +5.351e-006
-82.0, +5.334e-006
-81.0, +5.318e-006
-80.0, +5.304e-006
-79.0, +5.294e-006
-78.0, +5.273e-006
-77.0, +5.260e-006
-76.0, +5.252e-006
-75.0, +5.242e-006
-74.0, +5.235e-006
-73.0, +5.221e-006
-72.0, +5.207e-006
-71.0, +5.200e-006
-70.0, +5.189e-006
-69.0, +5.179e-006
-68.0, +5.165e-006
-67.0, +5.148e-006
-66.0, +5.141e-006
-65.0, +5.127e-006
-64.0, +5.113e-006
-63.0, +5.103e-006
-62.0, +5.085e-006
-61.0, +5.071e-006
-60.0, +5.061e-006
-59.0, +5.046e-006
-58.0, +5.040e-006
-57.0, +5.026e-006
-56.0, +5.012e-006
-55.0, +5.005e-006
-54.0, +4.993e-006
-53.0, +4.982e-006
-52.0, +4.967e-006
-51.0, +4.946e-006
-50.0, +4.933e-006
-49.0, +4.919e-006
-48.0, +4.905e-006
-47.0, +4.896e-006
-46.0, +4.879e-006
-45.0, +4.867e-006
-44.0, +4.860e-006
-43.0, +4.852e-006
-42.0, +4.845e-006
-41.0, +4.836e-006
-40.0, +4.827e-006
-39.0, +4.823e-006
-38.0, +4.815e-006
-37.0, +4.808e-006
-36.0, +4.801e-006
-35.0, +4.787e-006
-34.0, +4.779e-006
-33.0, +4.764e-006
-32.0, +4.750e-006
-31.0, +4.737e-006
-30.0, +4.723e-006
-29.0, +4.709e-006
-28.0, +4.701e-006
-27.0, +4.685e-006
-26.0, +4.674e-006
-25.0, +4.664e-006
-24.0, +4.657e-006
-23.0, +4.650e-006
-22.0, +4.642e-006
-21.0, +4.635e-006
-20.0, +4.632e-006
-19.0, +4.624e-006
-18.0, +4.618e-006
-17.0, +4.611e-006
-16.0, +4.603e-006
-15.0, +4.598e-006
-14.0, +4.583e-006
-13.0, +4.573e-006
-12.0, +4.566e-006
-11.0, +4.551e-006
-10.0, +4.539e-006
-9.0, +4.526e-006
-8.0, +4.512e-006
-7.0, +4.506e-006
-6.0, +4.493e-006
-5.0, +4.486e-006
-4.0, +4.481e-006
-3.0, +4.472e-006
-2.0, +4.465e-006
-1.0, +4.458e-006
0.0, +4.451e-006
1.0, +4.449e-006
2.0, +4.442e-006
3.0, +4.440e-006
4.0, +4.439e-006
5.0, +4.432e-006
6.0, +4.430e-006
7.0, +4.423e-006
8.0, +4.416e-006
9.0, +4.410e-006
10.0, +4.400e-006
11.0, +4.394e-006
12.0, +4.390e-006
13.0, +4.378e-006
14.0, +4.376e-006
15.0, +4.369e-006
16.0, +4.362e-006
17.0, +4.358e-006
18.0, +4.344e-006
19.0, +4.339e-006
20.0, +4.332e-006
21.0, +4.320e-006
22.0, +4.314e-006
23.0, +4.306e-006
24.0, +4.299e-006
25.0, +4.299e-006
26.0, +4.287e-006
27.0, +4.283e-006
28.0, +4.276e-006
29.0, +4.268e-006
30.0, +4.262e-006
31.0, +4.255e-006
32.0, +4.248e-006
33.0, +4.248e-006
34.0, +4.245e-006
35.0, +4.245e-006
36.0, +4.245e-006
37.0, +4.244e-006
38.0, +4.243e-006
39.0, +4.236e-006
40.0, +4.229e-006
41.0, +4.225e-006
42.0, +4.218e-006
43.0, +4.212e-006
44.0, +4.206e-006
45.0, +4.199e-006
46.0, +4.199e-006
47.0, +4.196e-006
48.0, +4.193e-006
49.0, +4.193e-006
50.0, +4.184e-006
51.0, +4.180e-006
52.0, +4.173e-006
53.0, +4.161e-006
54.0, +4.157e-006
55.0, +4.144e-006
56.0, +4.131e-006
57.0, +4.129e-006
58.0, +4.119e-006
59.0, +4.112e-006
60.0, +4.110e-006
61.0, +4.103e-006
62.0, +4.103e-006
63.0, +4.102e-006
64.0, +4.099e-006
65.0, +4.099e-006
66.0, +4.098e-006
67.0, +4.098e-006
68.0, +4.097e-006
69.0, +4.096e-006
70.0, +4.096e-006
71.0, +4.094e-006
72.0, +4.092e-006
73.0, +4.091e-006
74.0, +4.084e-006
75.0, +4.082e-006
76.0, +4.078e-006
77.0, +4.072e-006
78.0, +4.069e-006
79.0, +4.064e-006
80.0, +4.059e-006
81.0, +4.059e-006
82.0, +4.054e-006
83.0, +4.053e-006
84.0, +4.052e-006
85.0, +4.050e-006
86.0, +4.051e-006
87.0, +4.051e-006
88.0, +4.050e-006
89.0, +4.050e-006
90.0, +4.050e-006
91.0, +4.050e-006
92.0, +4.050e-006
93.0, +4.049e-006
94.0, +4.049e-006
95.0, +4.049e-006
96.0, +4.049e-006
97.0, +4.049e-006
98.0, +4.047e-006
99.0, +4.047e-006
100.0, +4.046e-006
101.0, +4.043e-006
102.0, +4.043e-006
103.0, +4.039e-006
104.0, +4.037e-006
105.0, +4.039e-006
106.0, +4.034e-006
107.0, +4.034e-006
108.0, +4.037e-006
109.0, +4.030e-006
110.0, +4.034e-006
111.0, +4.029e-006
112.0, +4.024e-006
113.0, +4.028e-006
114.0, +4.021e-006
115.0, +4.022e-006
116.0, +4.022e-006
117.0, +4.016e-006
118.0, +4.019e-006
119.0, +4.017e-006
120.0, +4.011e-006
121.0, +4.011e-006
122.0, +4.004e-006
123.0, +4.003e-006
124.0, +4.003e-006
125.0, +4.000e-006
126.0, +4.000e-006
127.0, +4.000e-006
128.0, +4.000e-006
129.0, +4.000e-006
130.0, +4.000e-006
131.0, +4.000e-006
132.0, +4.000e-006
133.0, +3.999e-006
134.0, +3.999e-006
135.0, +3.999e-006
136.0, +3.999e-006
137.0, +4.000e-006
138.0, +4.000e-006
139.0, +4.000e-006
140.0, +4.001e-006
141.0, +4.000e-006
142.0, +4.000e-006
143.0, +4.000e-006
144.0, +4.000e-006
145.0, +4.000e-006
146.0, +3.996e-006
147.0, +3.996e-006
148.0, +3.996e-006
149.0, +3.993e-006
150.0, +3.994e-006
151.0, +3.994e-006
152.0, +3.993e-006
153.0, +3.997e-006
154.0, +3.994e-006
155.0, +3.995e-006
156.0, +3.996e-006
157.0, +3.994e-006
158.0, +3.994e-006
159.0, +3.992e-006
160.0, +3.992e-006
161.0, +3.994e-006
162.0, +3.990e-006
163.0, +3.990e-006
164.0, +3.992e-006
165.0, +3.988e-006
166.0, +3.991e-006
167.0, +3.987e-006
168.0, +3.987e-006
169.0, +3.992e-006
170.0, +3.990e-006
171.0, +3.990e-006
172.0, +3.993e-006
173.0, +3.989e-006
174.0, +3.993e-006
175.0, +3.990e-006
176.0, +3.990e-006
177.0, +3.992e-006
178.0, +3.988e-006
179.0, +3.988e-006
180.0, +3.992e-006
181.0, +3.987e-006
182.0, +3.991e-006
183.0, +3.990e-006
184.0, +3.990e-006
185.0, +3.994e-006
186.0, +3.993e-006
187.0, +3.993e-006
188.0, +3.997e-006
189.0, +3.997e-006
190.0, +3.998e-006
191.0, +3.998e-006
192.0, +3.998e-006
193.0, +4.000e-006
194.0, +3.997e-006
195.0, +3.997e-006
196.0, +3.998e-006
197.0, +3.997e-006
198.0, +3.998e-006
199.0, +3.997e-006
200.0, +3.997e-006
201.0, +4.000e-006
202.0, +4.000e-006
203.0, +4.000e-006
204.0, +4.000e-006
205.0, +4.000e-006
206.0, +4.000e-006
207.0, +4.000e-006
208.0, +4.000e-006
209.0, +4.001e-006
210.0, +4.000e-006
211.0, +4.000e-006
212.0, +4.000e-006
213.0, +4.000e-006
214.0, +4.000e-006
215.0, +4.000e-006
216.0, +4.000e-006
217.0, +4.002e-006
218.0, +4.002e-006
219.0, +4.004e-006
220.0, +4.004e-006
221.0, +4.003e-006
222.0, +4.009e-006
223.0, +4.009e-006
224.0, +4.008e-006
225.0, +4.013e-006
226.0, +4.011e-006
227.0, +4.014e-006
228.0, +4.017e-006
229.0, +4.013e-006
230.0, +4.020e-006
231.0, +4.020e-006
232.0, +4.020e-006
233.0, +4.027e-006
234.0, +4.024e-006
235.0, +4.028e-006
236.0, +4.034e-006
237.0, +4.032e-006
238.0, +4.038e-006
239.0, +4.040e-006
240.0, +4.040e-006
241.0, +4.046e-006
242.0, +4.044e-006
243.0, +4.044e-006
244.0, +4.047e-006
245.0, +4.047e-006
246.0, +4.047e-006
247.0, +4.047e-006
248.0, +4.050e-006
249.0, +4.050e-006
250.0, +4.050e-006
*
**
