# Supplementary material for: DFT and CV data of 4-phenyl-substituted dichloro(bis{2-[1-(phenyl)-1H-1,2,3-triazol-4-yl-κN3]pyridine-κN})iron(II) coordination compounds
Source: Data Brief. 2018 Oct 27;21:1458–71. doi: 10.1016/j.dib.2018.10.085 (PMC6234228; doi:10.1016/j.dib.2018.10.085)
Supplement: Supplementary file 4 — Supplementary material. [file mmc4.zip › Fe_CV_raw_data/FeL6-2/500_01.TXT]

Date: 04-Apr-2017
Time: 13:33:48
Label: 
Cyclic Voltammetry

Exp. Conditions:
Init E (mV) = 250
High E (mV) = 250
Low E (mV) = -560
Init P/N = N
V (mV/sec) = 500
Number of Segments = 2
Sample Interval (mV) = 1
Quiet Time (sec) = 2
Sensitivity (A/V) = 1E-5

2 Sets of Data
Total Number of Data Points = 1620
##
Potential (mV), Current (A)

Segment = 1
Negative
Number of Data Points = 810
#
249.0, +5.742e-006
248.0, +5.557e-006
247.0, +5.413e-006
246.0, +5.291e-006
245.0, +5.172e-006
244.0, +5.065e-006
243.0, +4.986e-006
242.0, +4.922e-006
241.0, +4.859e-006
240.0, +4.812e-006
239.0, +4.769e-006
238.0, +4.728e-006
237.0, +4.698e-006
236.0, +4.662e-006
235.0, +4.633e-006
234.0, +4.612e-006
233.0, +4.582e-006
232.0, +4.560e-006
231.0, +4.536e-006
230.0, +4.507e-006
229.0, +4.486e-006
228.0, +4.459e-006
227.0, +4.436e-006
226.0, +4.420e-006
225.0, +4.397e-006
224.0, +4.383e-006
223.0, +4.366e-006
222.0, +4.343e-006
221.0, +4.324e-006
220.0, +4.303e-006
219.0, +4.285e-006
218.0, +4.267e-006
217.0, +4.242e-006
216.0, +4.225e-006
215.0, +4.209e-006
214.0, +4.190e-006
213.0, +4.171e-006
212.0, +4.150e-006
211.0, +4.136e-006
210.0, +4.119e-006
209.0, +4.099e-006
208.0, +4.085e-006
207.0, +4.070e-006
206.0, +4.054e-006
205.0, +4.041e-006
204.0, +4.026e-006
203.0, +4.016e-006
202.0, +4.001e-006
201.0, +3.981e-006
200.0, +3.965e-006
199.0, +3.948e-006
198.0, +3.928e-006
197.0, +3.908e-006
196.0, +3.889e-006
195.0, +3.876e-006
194.0, +3.868e-006
193.0, +3.852e-006
192.0, +3.843e-006
191.0, +3.834e-006
190.0, +3.819e-006
189.0, +3.804e-006
188.0, +3.783e-006
187.0, +3.762e-006
186.0, +3.748e-006
185.0, +3.727e-006
184.0, +3.713e-006
183.0, +3.700e-006
182.0, +3.686e-006
181.0, +3.679e-006
180.0, +3.665e-006
179.0, +3.653e-006
178.0, +3.645e-006
177.0, +3.625e-006
176.0, +3.615e-006
175.0, +3.604e-006
174.0, +3.587e-006
173.0, +3.577e-006
172.0, +3.561e-006
171.0, +3.547e-006
170.0, +3.537e-006
169.0, +3.519e-006
168.0, +3.503e-006
167.0, +3.492e-006
166.0, +3.478e-006
165.0, +3.470e-006
164.0, +3.457e-006
163.0, +3.448e-006
162.0, +3.441e-006
161.0, +3.424e-006
160.0, +3.410e-006
159.0, +3.393e-006
158.0, +3.371e-006
157.0, +3.357e-006
156.0, +3.340e-006
155.0, +3.326e-006
154.0, +3.320e-006
153.0, +3.306e-006
152.0, +3.299e-006
151.0, +3.293e-006
150.0, +3.282e-006
149.0, +3.273e-006
148.0, +3.259e-006
147.0, +3.247e-006
146.0, +3.239e-006
145.0, +3.225e-006
144.0, +3.216e-006
143.0, +3.206e-006
142.0, +3.191e-006
141.0, +3.179e-006
140.0, +3.162e-006
139.0, +3.145e-006
138.0, +3.132e-006
137.0, +3.113e-006
136.0, +3.099e-006
135.0, +3.090e-006
134.0, +3.077e-006
133.0, +3.072e-006
132.0, +3.062e-006
131.0, +3.055e-006
130.0, +3.047e-006
129.0, +3.028e-006
128.0, +3.013e-006
127.0, +2.996e-006
126.0, +2.976e-006
125.0, +2.963e-006
124.0, +2.948e-006
123.0, +2.935e-006
122.0, +2.930e-006
121.0, +2.917e-006
120.0, +2.909e-006
119.0, +2.902e-006
118.0, +2.890e-006
117.0, +2.880e-006
116.0, +2.866e-006
115.0, +2.857e-006
114.0, +2.850e-006
113.0, +2.836e-006
112.0, +2.823e-006
111.0, +2.813e-006
110.0, +2.798e-006
109.0, +2.786e-006
108.0, +2.768e-006
107.0, +2.752e-006
106.0, +2.740e-006
105.0, +2.726e-006
104.0, +2.712e-006
103.0, +2.703e-006
102.0, +2.689e-006
101.0, +2.684e-006
100.0, +2.672e-006
99.0, +2.663e-006
98.0, +2.655e-006
97.0, +2.635e-006
96.0, +2.622e-006
95.0, +2.607e-006
94.0, +2.590e-006
93.0, +2.577e-006
92.0, +2.563e-006
91.0, +2.550e-006
90.0, +2.544e-006
89.0, +2.529e-006
88.0, +2.520e-006
87.0, +2.510e-006
86.0, +2.499e-006
85.0, +2.491e-006
84.0, +2.478e-006
83.0, +2.472e-006
82.0, +2.465e-006
81.0, +2.451e-006
80.0, +2.441e-006
79.0, +2.430e-006
78.0, +2.413e-006
77.0, +2.404e-006
76.0, +2.388e-006
75.0, +2.377e-006
74.0, +2.371e-006
73.0, +2.354e-006
72.0, +2.341e-006
71.0, +2.331e-006
70.0, +2.314e-006
69.0, +2.305e-006
68.0, +2.288e-006
67.0, +2.274e-006
66.0, +2.267e-006
65.0, +2.256e-006
64.0, +2.249e-006
63.0, +2.239e-006
62.0, +2.222e-006
61.0, +2.210e-006
60.0, +2.196e-006
59.0, +2.182e-006
58.0, +2.170e-006
57.0, +2.149e-006
56.0, +2.136e-006
55.0, +2.126e-006
54.0, +2.117e-006
53.0, +2.110e-006
52.0, +2.099e-006
51.0, +2.090e-006
50.0, +2.083e-006
49.0, +2.069e-006
48.0, +2.062e-006
47.0, +2.049e-006
46.0, +2.034e-006
45.0, +2.025e-006
44.0, +2.010e-006
43.0, +2.000e-006
42.0, +1.992e-006
41.0, +1.972e-006
40.0, +1.964e-006
39.0, +1.951e-006
38.0, +1.936e-006
37.0, +1.927e-006
36.0, +1.916e-006
35.0, +1.909e-006
34.0, +1.906e-006
33.0, +1.893e-006
32.0, +1.887e-006
31.0, +1.880e-006
30.0, +1.866e-006
29.0, +1.854e-006
28.0, +1.833e-006
27.0, +1.814e-006
26.0, +1.800e-006
25.0, +1.785e-006
24.0, +1.771e-006
23.0, +1.763e-006
22.0, +1.751e-006
21.0, +1.746e-006
20.0, +1.738e-006
19.0, +1.731e-006
18.0, +1.724e-006
17.0, +1.711e-006
16.0, +1.700e-006
15.0, +1.691e-006
14.0, +1.680e-006
13.0, +1.673e-006
12.0, +1.657e-006
11.0, +1.644e-006
10.0, +1.631e-006
9.0, +1.615e-006
8.0, +1.600e-006
7.0, +1.588e-006
6.0, +1.571e-006
5.0, +1.566e-006
4.0, +1.551e-006
3.0, +1.543e-006
2.0, +1.533e-006
1.0, +1.517e-006
0.0, +1.503e-006
-1.0, +1.489e-006
-2.0, +1.468e-006
-3.0, +1.459e-006
-4.0, +1.443e-006
-5.0, +1.434e-006
-6.0, +1.430e-006
-7.0, +1.416e-006
-8.0, +1.406e-006
-9.0, +1.398e-006
-10.0, +1.382e-006
-11.0, +1.371e-006
-12.0, +1.356e-006
-13.0, +1.342e-006
-14.0, +1.335e-006
-15.0, +1.324e-006
-16.0, +1.317e-006
-17.0, +1.308e-006
-18.0, +1.297e-006
-19.0, +1.290e-006
-20.0, +1.277e-006
-21.0, +1.264e-006
-22.0, +1.253e-006
-23.0, +1.232e-006
-24.0, +1.220e-006
-25.0, +1.208e-006
-26.0, +1.191e-006
-27.0, +1.180e-006
-28.0, +1.164e-006
-29.0, +1.151e-006
-30.0, +1.144e-006
-31.0, +1.128e-006
-32.0, +1.116e-006
-33.0, +1.104e-006
-34.0, +1.089e-006
-35.0, +1.081e-006
-36.0, +1.066e-006
-37.0, +1.048e-006
-38.0, +1.034e-006
-39.0, +1.016e-006
-40.0, +1.002e-006
-41.0, +9.879e-007
-42.0, +9.683e-007
-43.0, +9.556e-007
-44.0, +9.456e-007
-45.0, +9.386e-007
-46.0, +9.317e-007
-47.0, +9.164e-007
-48.0, +9.086e-007
-49.0, +8.942e-007
-50.0, +8.772e-007
-51.0, +8.597e-007
-52.0, +8.384e-007
-53.0, +8.192e-007
-54.0, +8.044e-007
-55.0, +7.834e-007
-56.0, +7.690e-007
-57.0, +7.581e-007
-58.0, +7.438e-007
-59.0, +7.320e-007
-60.0, +7.163e-007
-61.0, +7.019e-007
-62.0, +6.853e-007
-63.0, +6.644e-007
-64.0, +6.439e-007
-65.0, +6.269e-007
-66.0, +6.069e-007
-67.0, +5.894e-007
-68.0, +5.707e-007
-69.0, +5.589e-007
-70.0, +5.476e-007
-71.0, +5.275e-007
-72.0, +5.136e-007
-73.0, +4.961e-007
-74.0, +4.761e-007
-75.0, +4.578e-007
-76.0, +4.368e-007
-77.0, +4.190e-007
-78.0, +4.037e-007
-79.0, +3.802e-007
-80.0, +3.671e-007
-81.0, +3.505e-007
-82.0, +3.287e-007
-83.0, +3.113e-007
-84.0, +2.851e-007
-85.0, +2.655e-007
-86.0, +2.472e-007
-87.0, +2.197e-007
-88.0, +1.997e-007
-89.0, +1.844e-007
-90.0, +1.630e-007
-91.0, +1.495e-007
-92.0, +1.282e-007
-93.0, +1.068e-007
-94.0, +8.545e-008
-95.0, +6.321e-008
-96.0, +4.229e-008
-97.0, +1.875e-008
-98.0, -4.361e-009
-99.0, -2.006e-008
-100.0, -4.098e-008
-101.0, -5.886e-008
-102.0, -8.022e-008
-103.0, -1.081e-007
-104.0, -1.290e-007
-105.0, -1.548e-007
-106.0, -1.818e-007
-107.0, -2.023e-007
-108.0, -2.263e-007
-109.0, -2.472e-007
-110.0, -2.681e-007
-111.0, -2.978e-007
-112.0, -3.209e-007
-113.0, -3.488e-007
-114.0, -3.793e-007
-115.0, -4.011e-007
-116.0, -4.290e-007
-117.0, -4.551e-007
-118.0, -4.809e-007
-119.0, -5.131e-007
-120.0, -5.406e-007
-121.0, -5.668e-007
-122.0, -6.021e-007
-123.0, -6.326e-007
-124.0, -6.627e-007
-125.0, -6.849e-007
-126.0, -7.111e-007
-127.0, -7.433e-007
-128.0, -7.734e-007
-129.0, -8.057e-007
-130.0, -8.419e-007
-131.0, -8.763e-007
-132.0, -9.173e-007
-133.0, -9.482e-007
-134.0, -9.792e-007
-135.0, -1.018e-006
-136.0, -1.051e-006
-137.0, -1.087e-006
-138.0, -1.125e-006
-139.0, -1.158e-006
-140.0, -1.205e-006
-141.0, -1.247e-006
-142.0, -1.288e-006
-143.0, -1.332e-006
-144.0, -1.368e-006
-145.0, -1.407e-006
-146.0, -1.453e-006
-147.0, -1.489e-006
-148.0, -1.531e-006
-149.0, -1.570e-006
-150.0, -1.613e-006
-151.0, -1.662e-006
-152.0, -1.709e-006
-153.0, -1.755e-006
-154.0, -1.805e-006
-155.0, -1.853e-006
-156.0, -1.904e-006
-157.0, -1.951e-006
-158.0, -1.999e-006
-159.0, -2.052e-006
-160.0, -2.101e-006
-161.0, -2.153e-006
-162.0, -2.209e-006
-163.0, -2.263e-006
-164.0, -2.323e-006
-165.0, -2.380e-006
-166.0, -2.433e-006
-167.0, -2.496e-006
-168.0, -2.553e-006
-169.0, -2.611e-006
-170.0, -2.675e-006
-171.0, -2.735e-006
-172.0, -2.798e-006
-173.0, -2.861e-006
-174.0, -2.917e-006
-175.0, -2.981e-006
-176.0, -3.043e-006
-177.0, -3.107e-006
-178.0, -3.172e-006
-179.0, -3.239e-006
-180.0, -3.315e-006
-181.0, -3.389e-006
-182.0, -3.463e-006
-183.0, -3.540e-006
-184.0, -3.610e-006
-185.0, -3.677e-006
-186.0, -3.753e-006
-187.0, -3.820e-006
-188.0, -3.898e-006
-189.0, -3.968e-006
-190.0, -4.043e-006
-191.0, -4.126e-006
-192.0, -4.208e-006
-193.0, -4.287e-006
-194.0, -4.369e-006
-195.0, -4.446e-006
-196.0, -4.526e-006
-197.0, -4.603e-006
-198.0, -4.681e-006
-199.0, -4.764e-006
-200.0, -4.844e-006
-201.0, -4.926e-006
-202.0, -5.013e-006
-203.0, -5.098e-006
-204.0, -5.185e-006
-205.0, -5.267e-006
-206.0, -5.345e-006
-207.0, -5.434e-006
-208.0, -5.517e-006
-209.0, -5.598e-006
-210.0, -5.684e-006
-211.0, -5.770e-006
-212.0, -5.855e-006
-213.0, -5.944e-006
-214.0, -6.026e-006
-215.0, -6.114e-006
-216.0, -6.196e-006
-217.0, -6.280e-006
-218.0, -6.362e-006
-219.0, -6.445e-006
-220.0, -6.534e-006
-221.0, -6.618e-006
-222.0, -6.700e-006
-223.0, -6.790e-006
-224.0, -6.871e-006
-225.0, -6.956e-006
-226.0, -7.040e-006
-227.0, -7.114e-006
-228.0, -7.198e-006
-229.0, -7.278e-006
-230.0, -7.355e-006
-231.0, -7.442e-006
-232.0, -7.519e-006
-233.0, -7.602e-006
-234.0, -7.683e-006
-235.0, -7.758e-006
-236.0, -7.838e-006
-237.0, -7.909e-006
-238.0, -7.980e-006
-239.0, -8.058e-006
-240.0, -8.130e-006
-241.0, -8.208e-006
-242.0, -8.283e-006
-243.0, -8.356e-006
-244.0, -8.432e-006
-245.0, -8.502e-006
-246.0, -8.573e-006
-247.0, -8.643e-006
-248.0, -8.706e-006
-249.0, -8.774e-006
-250.0, -8.844e-006
-251.0, -8.911e-006
-252.0, -8.986e-006
-253.0, -9.048e-006
-254.0, -9.113e-006
-255.0, -9.184e-006
-256.0, -9.246e-006
-257.0, -9.307e-006
-258.0, -9.373e-006
-259.0, -9.431e-006
-260.0, -9.498e-006
-261.0, -9.562e-006
-262.0, -9.624e-006
-263.0, -9.690e-006
-264.0, -9.756e-006
-265.0, -9.815e-006
-266.0, -9.875e-006
-267.0, -9.932e-006
-268.0, -9.993e-006
-269.0, -1.005e-005
-270.0, -1.010e-005
-271.0, -1.016e-005
-272.0, -1.022e-005
-273.0, -1.028e-005
-274.0, -1.034e-005
-275.0, -1.040e-005
-276.0, -1.046e-005
-277.0, -1.052e-005
-278.0, -1.057e-005
-279.0, -1.062e-005
-280.0, -1.068e-005
-281.0, -1.074e-005
-282.0, -1.080e-005
-283.0, -1.086e-005
-284.0, -1.092e-005
-285.0, -1.097e-005
-286.0, -1.103e-005
-287.0, -1.109e-005
-288.0, -1.114e-005
-289.0, -1.120e-005
-290.0, -1.125e-005
-291.0, -1.131e-005
-292.0, -1.138e-005
-293.0, -1.143e-005
-294.0, -1.148e-005
-295.0, -1.155e-005
-296.0, -1.160e-005
-297.0, -1.166e-005
-298.0, -1.171e-005
-299.0, -1.176e-005
-300.0, -1.182e-005
-301.0, -1.188e-005
-302.0, -1.194e-005
-303.0, -1.200e-005
-304.0, -1.206e-005
-305.0, -1.212e-005
-306.0, -1.217e-005
-307.0, -1.223e-005
-308.0, -1.229e-005
-309.0, -1.234e-005
-310.0, -1.239e-005
-311.0, -1.245e-005
-312.0, -1.251e-005
-313.0, -1.257e-005
-314.0, -1.262e-005
-315.0, -1.268e-005
-316.0, -1.273e-005
-317.0, -1.279e-005
-318.0, -1.284e-005
-319.0, -1.290e-005
-320.0, -1.295e-005
-321.0, -1.301e-005
-322.0, -1.306e-005
-323.0, -1.311e-005
-324.0, -1.317e-005
-325.0, -1.322e-005
-326.0, -1.327e-005
-327.0, -1.332e-005
-328.0, -1.337e-005
-329.0, -1.343e-005
-330.0, -1.348e-005
-331.0, -1.354e-005
-332.0, -1.359e-005
-333.0, -1.364e-005
-334.0, -1.369e-005
-335.0, -1.374e-005
-336.0, -1.379e-005
-337.0, -1.383e-005
-338.0, -1.388e-005
-339.0, -1.392e-005
-340.0, -1.397e-005
-341.0, -1.401e-005
-342.0, -1.405e-005
-343.0, -1.410e-005
-344.0, -1.414e-005
-345.0, -1.419e-005
-346.0, -1.423e-005
-347.0, -1.426e-005
-348.0, -1.430e-005
-349.0, -1.434e-005
-350.0, -1.438e-005
-351.0, -1.442e-005
-352.0, -1.445e-005
-353.0, -1.450e-005
-354.0, -1.454e-005
-355.0, -1.457e-005
-356.0, -1.461e-005
-357.0, -1.463e-005
-358.0, -1.466e-005
-359.0, -1.470e-005
-360.0, -1.472e-005
-361.0, -1.475e-005
-362.0, -1.478e-005
-363.0, -1.481e-005
-364.0, -1.484e-005
-365.0, -1.486e-005
-366.0, -1.488e-005
-367.0, -1.491e-005
-368.0, -1.493e-005
-369.0, -1.495e-005
-370.0, -1.497e-005
-371.0, -1.500e-005
-372.0, -1.502e-005
-373.0, -1.504e-005
-374.0, -1.506e-005
-375.0, -1.507e-005
-376.0, -1.508e-005
-377.0, -1.509e-005
-378.0, -1.510e-005
-379.0, -1.511e-005
-380.0, -1.511e-005
-381.0, -1.512e-005
-382.0, -1.513e-005
-383.0, -1.514e-005
-384.0, -1.515e-005
-385.0, -1.515e-005
-386.0, -1.516e-005
-387.0, -1.516e-005
-388.0, -1.517e-005
-389.0, -1.517e-005
-390.0, -1.517e-005
-391.0, -1.518e-005
-392.0, -1.518e-005
-393.0, -1.518e-005
-394.0, -1.518e-005
-395.0, -1.517e-005
-396.0, -1.517e-005
-397.0, -1.516e-005
-398.0, -1.515e-005
-399.0, -1.514e-005
-400.0, -1.513e-005
-401.0, -1.512e-005
-402.0, -1.512e-005
-403.0, -1.511e-005
-404.0, -1.510e-005
-405.0, -1.509e-005
-406.0, -1.508e-005
-407.0, -1.507e-005
-408.0, -1.506e-005
-409.0, -1.505e-005
-410.0, -1.504e-005
-411.0, -1.502e-005
-412.0, -1.501e-005
-413.0, -1.499e-005
-414.0, -1.497e-005
-415.0, -1.495e-005
-416.0, -1.492e-005
-417.0, -1.490e-005
-418.0, -1.488e-005
-419.0, -1.485e-005
-420.0, -1.484e-005
-421.0, -1.481e-005
-422.0, -1.479e-005
-423.0, -1.476e-005
-424.0, -1.474e-005
-425.0, -1.471e-005
-426.0, -1.469e-005
-427.0, -1.466e-005
-428.0, -1.464e-005
-429.0, -1.461e-005
-430.0, -1.458e-005
-431.0, -1.456e-005
-432.0, -1.453e-005
-433.0, -1.450e-005
-434.0, -1.447e-005
-435.0, -1.444e-005
-436.0, -1.441e-005
-437.0, -1.438e-005
-438.0, -1.435e-005
-439.0, -1.432e-005
-440.0, -1.429e-005
-441.0, -1.426e-005
-442.0, -1.424e-005
-443.0, -1.421e-005
-444.0, -1.418e-005
-445.0, -1.415e-005
-446.0, -1.411e-005
-447.0, -1.408e-005
-448.0, -1.404e-005
-449.0, -1.401e-005
-450.0, -1.398e-005
-451.0, -1.395e-005
-452.0, -1.393e-005
-453.0, -1.389e-005
-454.0, -1.385e-005
-455.0, -1.383e-005
-456.0, -1.379e-005
-457.0, -1.376e-005
-458.0, -1.372e-005
-459.0, -1.368e-005
-460.0, -1.365e-005
-461.0, -1.363e-005
-462.0, -1.360e-005
-463.0, -1.357e-005
-464.0, -1.353e-005
-465.0, -1.350e-005
-466.0, -1.347e-005
-467.0, -1.343e-005
-468.0, -1.340e-005
-469.0, -1.336e-005
-470.0, -1.333e-005
-471.0, -1.330e-005
-472.0, -1.327e-005
-473.0, -1.324e-005
-474.0, -1.321e-005
-475.0, -1.317e-005
-476.0, -1.315e-005
-477.0, -1.311e-005
-478.0, -1.307e-005
-479.0, -1.305e-005
-480.0, -1.302e-005
-481.0, -1.299e-005
-482.0, -1.296e-005
-483.0, -1.292e-005
-484.0, -1.289e-005
-485.0, -1.286e-005
-486.0, -1.283e-005
-487.0, -1.280e-005
-488.0, -1.277e-005
-489.0, -1.274e-005
-490.0, -1.271e-005
-491.0, -1.268e-005
-492.0, -1.266e-005
-493.0, -1.263e-005
-494.0, -1.259e-005
-495.0, -1.256e-005
-496.0, -1.253e-005
-497.0, -1.250e-005
-498.0, -1.247e-005
-499.0, -1.244e-005
-500.0, -1.241e-005
-501.0, -1.239e-005
-502.0, -1.236e-005
-503.0, -1.235e-005
-504.0, -1.232e-005
-505.0, -1.229e-005
-506.0, -1.227e-005
-507.0, -1.224e-005
-508.0, -1.222e-005
-509.0, -1.219e-005
-510.0, -1.216e-005
-511.0, -1.214e-005
-512.0, -1.212e-005
-513.0, -1.209e-005
-514.0, -1.206e-005
-515.0, -1.204e-005
-516.0, -1.201e-005
-517.0, -1.198e-005
-518.0, -1.195e-005
-519.0, -1.194e-005
-520.0, -1.191e-005
-521.0, -1.189e-005
-522.0, -1.187e-005
-523.0, -1.184e-005
-524.0, -1.182e-005
-525.0, -1.180e-005
-526.0, -1.177e-005
-527.0, -1.175e-005
-528.0, -1.172e-005
-529.0, -1.170e-005
-530.0, -1.167e-005
-531.0, -1.165e-005
-532.0, -1.163e-005
-533.0, -1.161e-005
-534.0, -1.158e-005
-535.0, -1.157e-005
-536.0, -1.155e-005
-537.0, -1.153e-005
-538.0, -1.151e-005
-539.0, -1.149e-005
-540.0, -1.147e-005
-541.0, -1.145e-005
-542.0, -1.143e-005
-543.0, -1.141e-005
-544.0, -1.139e-005
-545.0, -1.137e-005
-546.0, -1.135e-005
-547.0, -1.133e-005
-548.0, -1.131e-005
-549.0, -1.129e-005
-550.0, -1.126e-005
-551.0, -1.125e-005
-552.0, -1.124e-005
-553.0, -1.122e-005
-554.0, -1.121e-005
-555.0, -1.119e-005
-556.0, -1.118e-005
-557.0, -1.116e-005
-558.0, -1.113e-005
-559.0, -1.110e-005
-560.0, -1.108e-005
*
Segment = 2
Positive
Number of Data Points = 810
#
-559.0, -1.101e-005
-558.0, -1.065e-005
-557.0, -1.037e-005
-556.0, -1.014e-005
-555.0, -9.902e-006
-554.0, -9.697e-006
-553.0, -9.527e-006
-552.0, -9.385e-006
-551.0, -9.259e-006
-550.0, -9.153e-006
-549.0, -9.060e-006
-548.0, -8.965e-006
-547.0, -8.881e-006
-546.0, -8.796e-006
-545.0, -8.718e-006
-544.0, -8.648e-006
-543.0, -8.576e-006
-542.0, -8.507e-006
-541.0, -8.444e-006
-540.0, -8.381e-006
-539.0, -8.324e-006
-538.0, -8.265e-006
-537.0, -8.207e-006
-536.0, -8.151e-006
-535.0, -8.092e-006
-534.0, -8.036e-006
-533.0, -7.980e-006
-532.0, -7.923e-006
-531.0, -7.871e-006
-530.0, -7.818e-006
-529.0, -7.769e-006
-528.0, -7.727e-006
-527.0, -7.677e-006
-526.0, -7.628e-006
-525.0, -7.581e-006
-524.0, -7.530e-006
-523.0, -7.482e-006
-522.0, -7.428e-006
-521.0, -7.379e-006
-520.0, -7.339e-006
-519.0, -7.292e-006
-518.0, -7.250e-006
-517.0, -7.210e-006
-516.0, -7.161e-006
-515.0, -7.119e-006
-514.0, -7.072e-006
-513.0, -7.024e-006
-512.0, -6.986e-006
-511.0, -6.944e-006
-510.0, -6.909e-006
-509.0, -6.873e-006
-508.0, -6.831e-006
-507.0, -6.796e-006
-506.0, -6.756e-006
-505.0, -6.713e-006
-504.0, -6.671e-006
-503.0, -6.623e-006
-502.0, -6.588e-006
-501.0, -6.553e-006
-500.0, -6.511e-006
-499.0, -6.478e-006
-498.0, -6.440e-006
-497.0, -6.404e-006
-496.0, -6.369e-006
-495.0, -6.326e-006
-494.0, -6.288e-006
-493.0, -6.250e-006
-492.0, -6.211e-006
-491.0, -6.182e-006
-490.0, -6.148e-006
-489.0, -6.117e-006
-488.0, -6.083e-006
-487.0, -6.044e-006
-486.0, -6.012e-006
-485.0, -5.978e-006
-484.0, -5.935e-006
-483.0, -5.899e-006
-482.0, -5.859e-006
-481.0, -5.825e-006
-480.0, -5.797e-006
-479.0, -5.762e-006
-478.0, -5.734e-006
-477.0, -5.701e-006
-476.0, -5.660e-006
-475.0, -5.627e-006
-474.0, -5.596e-006
-473.0, -5.560e-006
-472.0, -5.528e-006
-471.0, -5.485e-006
-470.0, -5.457e-006
-469.0, -5.428e-006
-468.0, -5.394e-006
-467.0, -5.362e-006
-466.0, -5.328e-006
-465.0, -5.292e-006
-464.0, -5.264e-006
-463.0, -5.229e-006
-462.0, -5.201e-006
-461.0, -5.172e-006
-460.0, -5.138e-006
-459.0, -5.110e-006
-458.0, -5.080e-006
-457.0, -5.047e-006
-456.0, -5.019e-006
-455.0, -4.984e-006
-454.0, -4.956e-006
-453.0, -4.926e-006
-452.0, -4.889e-006
-451.0, -4.862e-006
-450.0, -4.833e-006
-449.0, -4.804e-006
-448.0, -4.776e-006
-447.0, -4.739e-006
-446.0, -4.708e-006
-445.0, -4.677e-006
-444.0, -4.643e-006
-443.0, -4.615e-006
-442.0, -4.582e-006
-441.0, -4.553e-006
-440.0, -4.531e-006
-439.0, -4.500e-006
-438.0, -4.476e-006
-437.0, -4.448e-006
-436.0, -4.414e-006
-435.0, -4.386e-006
-434.0, -4.352e-006
-433.0, -4.317e-006
-432.0, -4.289e-006
-431.0, -4.255e-006
-430.0, -4.227e-006
-429.0, -4.203e-006
-428.0, -4.175e-006
-427.0, -4.150e-006
-426.0, -4.118e-006
-425.0, -4.088e-006
-424.0, -4.060e-006
-423.0, -4.029e-006
-422.0, -4.002e-006
-421.0, -3.967e-006
-420.0, -3.936e-006
-419.0, -3.913e-006
-418.0, -3.884e-006
-417.0, -3.857e-006
-416.0, -3.832e-006
-415.0, -3.799e-006
-414.0, -3.777e-006
-413.0, -3.750e-006
-412.0, -3.715e-006
-411.0, -3.686e-006
-410.0, -3.658e-006
-409.0, -3.628e-006
-408.0, -3.601e-006
-407.0, -3.565e-006
-406.0, -3.537e-006
-405.0, -3.510e-006
-404.0, -3.480e-006
-403.0, -3.452e-006
-402.0, -3.421e-006
-401.0, -3.394e-006
-400.0, -3.372e-006
-399.0, -3.342e-006
-398.0, -3.317e-006
-397.0, -3.292e-006
-396.0, -3.264e-006
-395.0, -3.240e-006
-394.0, -3.205e-006
-393.0, -3.172e-006
-392.0, -3.147e-006
-391.0, -3.117e-006
-390.0, -3.093e-006
-389.0, -3.065e-006
-388.0, -3.035e-006
-387.0, -3.015e-006
-386.0, -2.992e-006
-385.0, -2.965e-006
-384.0, -2.938e-006
-383.0, -2.904e-006
-382.0, -2.876e-006
-381.0, -2.850e-006
-380.0, -2.822e-006
-379.0, -2.795e-006
-378.0, -2.766e-006
-377.0, -2.739e-006
-376.0, -2.716e-006
-375.0, -2.688e-006
-374.0, -2.660e-006
-373.0, -2.632e-006
-372.0, -2.602e-006
-371.0, -2.580e-006
-370.0, -2.554e-006
-369.0, -2.528e-006
-368.0, -2.501e-006
-367.0, -2.470e-006
-366.0, -2.443e-006
-365.0, -2.411e-006
-364.0, -2.373e-006
-363.0, -2.344e-006
-362.0, -2.315e-006
-361.0, -2.287e-006
-360.0, -2.262e-006
-359.0, -2.233e-006
-358.0, -2.211e-006
-357.0, -2.187e-006
-356.0, -2.155e-006
-355.0, -2.128e-006
-354.0, -2.100e-006
-353.0, -2.071e-006
-352.0, -2.045e-006
-351.0, -2.010e-006
-350.0, -1.982e-006
-349.0, -1.957e-006
-348.0, -1.922e-006
-347.0, -1.894e-006
-346.0, -1.861e-006
-345.0, -1.831e-006
-344.0, -1.807e-006
-343.0, -1.771e-006
-342.0, -1.743e-006
-341.0, -1.715e-006
-340.0, -1.687e-006
-339.0, -1.662e-006
-338.0, -1.628e-006
-337.0, -1.594e-006
-336.0, -1.566e-006
-335.0, -1.531e-006
-334.0, -1.503e-006
-333.0, -1.468e-006
-332.0, -1.432e-006
-331.0, -1.405e-006
-330.0, -1.372e-006
-329.0, -1.340e-006
-328.0, -1.312e-006
-327.0, -1.275e-006
-326.0, -1.242e-006
-325.0, -1.205e-006
-324.0, -1.162e-006
-323.0, -1.128e-006
-322.0, -1.095e-006
-321.0, -1.060e-006
-320.0, -1.032e-006
-319.0, -9.949e-007
-318.0, -9.617e-007
-317.0, -9.330e-007
-316.0, -8.915e-007
-315.0, -8.532e-007
-314.0, -8.113e-007
-313.0, -7.664e-007
-312.0, -7.324e-007
-311.0, -6.954e-007
-310.0, -6.605e-007
-309.0, -6.260e-007
-308.0, -5.842e-007
-307.0, -5.498e-007
-306.0, -5.079e-007
-305.0, -4.647e-007
-304.0, -4.229e-007
-303.0, -3.745e-007
-302.0, -3.383e-007
-301.0, -3.030e-007
-300.0, -2.555e-007
-299.0, -2.189e-007
-298.0, -1.779e-007
-297.0, -1.360e-007
-296.0, -9.591e-008
-295.0, -4.229e-008
-294.0, +6.542e-009
-293.0, +4.970e-008
-292.0, +1.011e-007
-291.0, +1.482e-007
-290.0, +1.966e-007
-289.0, +2.428e-007
-288.0, +2.808e-007
-287.0, +3.313e-007
-286.0, +3.802e-007
-285.0, +4.264e-007
-284.0, +4.817e-007
-283.0, +5.310e-007
-282.0, +5.842e-007
-281.0, +6.400e-007
-280.0, +6.880e-007
-279.0, +7.438e-007
-278.0, +7.926e-007
-277.0, +8.375e-007
-276.0, +8.985e-007
-275.0, +9.543e-007
-274.0, +1.011e-006
-273.0, +1.070e-006
-272.0, +1.124e-006
-271.0, +1.187e-006
-270.0, +1.243e-006
-269.0, +1.295e-006
-268.0, +1.357e-006
-267.0, +1.411e-006
-266.0, +1.473e-006
-265.0, +1.532e-006
-264.0, +1.587e-006
-263.0, +1.658e-006
-262.0, +1.719e-006
-261.0, +1.777e-006
-260.0, +1.848e-006
-259.0, +1.907e-006
-258.0, +1.971e-006
-257.0, +2.042e-006
-256.0, +2.105e-006
-255.0, +2.180e-006
-254.0, +2.252e-006
-253.0, +2.320e-006
-252.0, +2.396e-006
-251.0, +2.470e-006
-250.0, +2.539e-006
-249.0, +2.612e-006
-248.0, +2.676e-006
-247.0, +2.752e-006
-246.0, +2.826e-006
-245.0, +2.897e-006
-244.0, +2.973e-006
-243.0, +3.049e-006
-242.0, +3.120e-006
-241.0, +3.198e-006
-240.0, +3.267e-006
-239.0, +3.347e-006
-238.0, +3.424e-006
-237.0, +3.496e-006
-236.0, +3.579e-006
-235.0, +3.662e-006
-234.0, +3.744e-006
-233.0, +3.830e-006
-232.0, +3.906e-006
-231.0, +3.990e-006
-230.0, +4.074e-006
-229.0, +4.154e-006
-228.0, +4.239e-006
-227.0, +4.322e-006
-226.0, +4.410e-006
-225.0, +4.502e-006
-224.0, +4.586e-006
-223.0, +4.681e-006
-222.0, +4.769e-006
-221.0, +4.858e-006
-220.0, +4.949e-006
-219.0, +5.033e-006
-218.0, +5.121e-006
-217.0, +5.217e-006
-216.0, +5.304e-006
-215.0, +5.395e-006
-214.0, +5.486e-006
-213.0, +5.577e-006
-212.0, +5.676e-006
-211.0, +5.762e-006
-210.0, +5.853e-006
-209.0, +5.943e-006
-208.0, +6.034e-006
-207.0, +6.130e-006
-206.0, +6.224e-006
-205.0, +6.314e-006
-204.0, +6.417e-006
-203.0, +6.509e-006
-202.0, +6.609e-006
-201.0, +6.706e-006
-200.0, +6.798e-006
-199.0, +6.892e-006
-198.0, +6.984e-006
-197.0, +7.075e-006
-196.0, +7.178e-006
-195.0, +7.272e-006
-194.0, +7.370e-006
-193.0, +7.468e-006
-192.0, +7.559e-006
-191.0, +7.662e-006
-190.0, +7.753e-006
-189.0, +7.844e-006
-188.0, +7.940e-006
-187.0, +8.034e-006
-186.0, +8.128e-006
-185.0, +8.230e-006
-184.0, +8.326e-006
-183.0, +8.431e-006
-182.0, +8.521e-006
-181.0, +8.613e-006
-180.0, +8.708e-006
-179.0, +8.800e-006
-178.0, +8.893e-006
-177.0, +8.985e-006
-176.0, +9.069e-006
-175.0, +9.168e-006
-174.0, +9.259e-006
-173.0, +9.344e-006
-172.0, +9.436e-006
-171.0, +9.520e-006
-170.0, +9.606e-006
-169.0, +9.695e-006
-168.0, +9.778e-006
-167.0, +9.869e-006
-166.0, +9.961e-006
-165.0, +1.004e-005
-164.0, +1.014e-005
-163.0, +1.023e-005
-162.0, +1.031e-005
-161.0, +1.040e-005
-160.0, +1.047e-005
-159.0, +1.056e-005
-158.0, +1.064e-005
-157.0, +1.072e-005
-156.0, +1.080e-005
-155.0, +1.088e-005
-154.0, +1.096e-005
-153.0, +1.104e-005
-152.0, +1.111e-005
-151.0, +1.119e-005
-150.0, +1.127e-005
-149.0, +1.133e-005
-148.0, +1.141e-005
-147.0, +1.148e-005
-146.0, +1.155e-005
-145.0, +1.163e-005
-144.0, +1.170e-005
-143.0, +1.177e-005
-142.0, +1.185e-005
-141.0, +1.191e-005
-140.0, +1.199e-005
-139.0, +1.205e-005
-138.0, +1.211e-005
-137.0, +1.218e-005
-136.0, +1.224e-005
-135.0, +1.230e-005
-134.0, +1.236e-005
-133.0, +1.242e-005
-132.0, +1.248e-005
-131.0, +1.254e-005
-130.0, +1.259e-005
-129.0, +1.265e-005
-128.0, +1.270e-005
-127.0, +1.275e-005
-126.0, +1.281e-005
-125.0, +1.286e-005
-124.0, +1.292e-005
-123.0, +1.297e-005
-122.0, +1.302e-005
-121.0, +1.307e-005
-120.0, +1.312e-005
-119.0, +1.316e-005
-118.0, +1.320e-005
-117.0, +1.325e-005
-116.0, +1.330e-005
-115.0, +1.334e-005
-114.0, +1.338e-005
-113.0, +1.342e-005
-112.0, +1.346e-005
-111.0, +1.350e-005
-110.0, +1.354e-005
-109.0, +1.357e-005
-108.0, +1.361e-005
-107.0, +1.366e-005
-106.0, +1.369e-005
-105.0, +1.373e-005
-104.0, +1.376e-005
-103.0, +1.379e-005
-102.0, +1.382e-005
-101.0, +1.385e-005
-100.0, +1.388e-005
-99.0, +1.390e-005
-98.0, +1.393e-005
-97.0, +1.396e-005
-96.0, +1.398e-005
-95.0, +1.401e-005
-94.0, +1.403e-005
-93.0, +1.405e-005
-92.0, +1.407e-005
-91.0, +1.409e-005
-90.0, +1.412e-005
-89.0, +1.414e-005
-88.0, +1.415e-005
-87.0, +1.418e-005
-86.0, +1.419e-005
-85.0, +1.420e-005
-84.0, +1.422e-005
-83.0, +1.423e-005
-82.0, +1.424e-005
-81.0, +1.424e-005
-80.0, +1.425e-005
-79.0, +1.426e-005
-78.0, +1.427e-005
-77.0, +1.428e-005
-76.0, +1.429e-005
-75.0, +1.430e-005
-74.0, +1.432e-005
-73.0, +1.433e-005
-72.0, +1.434e-005
-71.0, +1.435e-005
-70.0, +1.435e-005
-69.0, +1.435e-005
-68.0, +1.436e-005
-67.0, +1.435e-005
-66.0, +1.436e-005
-65.0, +1.436e-005
-64.0, +1.436e-005
-63.0, +1.436e-005
-62.0, +1.436e-005
-61.0, +1.435e-005
-60.0, +1.435e-005
-59.0, +1.434e-005
-58.0, +1.433e-005
-57.0, +1.433e-005
-56.0, +1.431e-005
-55.0, +1.431e-005
-54.0, +1.430e-005
-53.0, +1.429e-005
-52.0, +1.428e-005
-51.0, +1.427e-005
-50.0, +1.426e-005
-49.0, +1.425e-005
-48.0, +1.424e-005
-47.0, +1.423e-005
-46.0, +1.423e-005
-45.0, +1.422e-005
-44.0, +1.422e-005
-43.0, +1.420e-005
-42.0, +1.420e-005
-41.0, +1.418e-005
-40.0, +1.416e-005
-39.0, +1.415e-005
-38.0, +1.413e-005
-37.0, +1.411e-005
-36.0, +1.409e-005
-35.0, +1.407e-005
-34.0, +1.406e-005
-33.0, +1.405e-005
-32.0, +1.403e-005
-31.0, +1.403e-005
-30.0, +1.401e-005
-29.0, +1.399e-005
-28.0, +1.399e-005
-27.0, +1.397e-005
-26.0, +1.395e-005
-25.0, +1.393e-005
-24.0, +1.391e-005
-23.0, +1.389e-005
-22.0, +1.387e-005
-21.0, +1.385e-005
-20.0, +1.384e-005
-19.0, +1.382e-005
-18.0, +1.380e-005
-17.0, +1.379e-005
-16.0, +1.377e-005
-15.0, +1.375e-005
-14.0, +1.373e-005
-13.0, +1.370e-005
-12.0, +1.368e-005
-11.0, +1.365e-005
-10.0, +1.363e-005
-9.0, +1.362e-005
-8.0, +1.359e-005
-7.0, +1.358e-005
-6.0, +1.355e-005
-5.0, +1.353e-005
-4.0, +1.352e-005
-3.0, +1.349e-005
-2.0, +1.347e-005
-1.0, +1.346e-005
0.0, +1.345e-005
1.0, +1.344e-005
2.0, +1.342e-005
3.0, +1.341e-005
4.0, +1.340e-005
5.0, +1.338e-005
6.0, +1.336e-005
7.0, +1.333e-005
8.0, +1.330e-005
9.0, +1.328e-005
10.0, +1.326e-005
11.0, +1.323e-005
12.0, +1.321e-005
13.0, +1.319e-005
14.0, +1.317e-005
15.0, +1.314e-005
16.0, +1.312e-005
17.0, +1.310e-005
18.0, +1.307e-005
19.0, +1.305e-005
20.0, +1.303e-005
21.0, +1.301e-005
22.0, +1.299e-005
23.0, +1.297e-005
24.0, +1.295e-005
25.0, +1.293e-005
26.0, +1.291e-005
27.0, +1.289e-005
28.0, +1.288e-005
29.0, +1.285e-005
30.0, +1.284e-005
31.0, +1.282e-005
32.0, +1.279e-005
33.0, +1.277e-005
34.0, +1.275e-005
35.0, +1.273e-005
36.0, +1.271e-005
37.0, +1.269e-005
38.0, +1.268e-005
39.0, +1.266e-005
40.0, +1.265e-005
41.0, +1.263e-005
42.0, +1.261e-005
43.0, +1.259e-005
44.0, +1.258e-005
45.0, +1.255e-005
46.0, +1.254e-005
47.0, +1.252e-005
48.0, +1.250e-005
49.0, +1.248e-005
50.0, +1.247e-005
51.0, +1.244e-005
52.0, +1.243e-005
53.0, +1.241e-005
54.0, +1.240e-005
55.0, +1.238e-005
56.0, +1.236e-005
57.0, +1.234e-005
58.0, +1.232e-005
59.0, +1.230e-005
60.0, +1.229e-005
61.0, +1.227e-005
62.0, +1.225e-005
63.0, +1.224e-005
64.0, +1.222e-005
65.0, +1.221e-005
66.0, +1.220e-005
67.0, +1.218e-005
68.0, +1.217e-005
69.0, +1.214e-005
70.0, +1.213e-005
71.0, +1.211e-005
72.0, +1.209e-005
73.0, +1.208e-005
74.0, +1.206e-005
75.0, +1.205e-005
76.0, +1.204e-005
77.0, +1.202e-005
78.0, +1.201e-005
79.0, +1.199e-005
80.0, +1.197e-005
81.0, +1.195e-005
82.0, +1.193e-005
83.0, +1.191e-005
84.0, +1.190e-005
85.0, +1.189e-005
86.0, +1.189e-005
87.0, +1.187e-005
88.0, +1.186e-005
89.0, +1.185e-005
90.0, +1.184e-005
91.0, +1.182e-005
92.0, +1.181e-005
93.0, +1.179e-005
94.0, +1.178e-005
95.0, +1.177e-005
96.0, +1.176e-005
97.0, +1.175e-005
98.0, +1.173e-005
99.0, +1.171e-005
100.0, +1.170e-005
101.0, +1.168e-005
102.0, +1.167e-005
103.0, +1.166e-005
104.0, +1.165e-005
105.0, +1.164e-005
106.0, +1.163e-005
107.0, +1.162e-005
108.0, +1.161e-005
109.0, +1.159e-005
110.0, +1.157e-005
111.0, +1.156e-005
112.0, +1.154e-005
113.0, +1.153e-005
114.0, +1.152e-005
115.0, +1.150e-005
116.0, +1.150e-005
117.0, +1.149e-005
118.0, +1.148e-005
119.0, +1.147e-005
120.0, +1.146e-005
121.0, +1.145e-005
122.0, +1.144e-005
123.0, +1.144e-005
124.0, +1.143e-005
125.0, +1.142e-005
126.0, +1.141e-005
127.0, +1.140e-005
128.0, +1.139e-005
129.0, +1.138e-005
130.0, +1.136e-005
131.0, +1.134e-005
132.0, +1.134e-005
133.0, +1.132e-005
134.0, +1.131e-005
135.0, +1.131e-005
136.0, +1.130e-005
137.0, +1.129e-005
138.0, +1.129e-005
139.0, +1.128e-005
140.0, +1.128e-005
141.0, +1.127e-005
142.0, +1.126e-005
143.0, +1.126e-005
144.0, +1.125e-005
145.0, +1.124e-005
146.0, +1.123e-005
147.0, +1.122e-005
148.0, +1.122e-005
149.0, +1.120e-005
150.0, +1.119e-005
151.0, +1.118e-005
152.0, +1.116e-005
153.0, +1.116e-005
154.0, +1.115e-005
155.0, +1.114e-005
156.0, +1.114e-005
157.0, +1.113e-005
158.0, +1.113e-005
159.0, +1.112e-005
160.0, +1.111e-005
161.0, +1.111e-005
162.0, +1.110e-005
163.0, +1.109e-005
164.0, +1.109e-005
165.0, +1.109e-005
166.0, +1.109e-005
167.0, +1.109e-005
168.0, +1.108e-005
169.0, +1.108e-005
170.0, +1.107e-005
171.0, +1.107e-005
172.0, +1.107e-005
173.0, +1.106e-005
174.0, +1.106e-005
175.0, +1.106e-005
176.0, +1.105e-005
177.0, +1.105e-005
178.0, +1.105e-005
179.0, +1.104e-005
180.0, +1.104e-005
181.0, +1.103e-005
182.0, +1.103e-005
183.0, +1.102e-005
184.0, +1.102e-005
185.0, +1.102e-005
186.0, +1.101e-005
187.0, +1.101e-005
188.0, +1.101e-005
189.0, +1.100e-005
190.0, +1.099e-005
191.0, +1.099e-005
192.0, +1.099e-005
193.0, +1.099e-005
194.0, +1.099e-005
195.0, +1.098e-005
196.0, +1.098e-005
197.0, +1.098e-005
198.0, +1.097e-005
199.0, +1.097e-005
200.0, +1.096e-005
201.0, +1.096e-005
202.0, +1.095e-005
203.0, +1.095e-005
204.0, +1.095e-005
205.0, +1.095e-005
206.0, +1.095e-005
207.0, +1.095e-005
208.0, +1.095e-005
209.0, +1.095e-005
210.0, +1.094e-005
211.0, +1.094e-005
212.0, +1.094e-005
213.0, +1.094e-005
214.0, +1.094e-005
215.0, +1.094e-005
216.0, +1.094e-005
217.0, +1.094e-005
218.0, +1.093e-005
219.0, +1.092e-005
220.0, +1.092e-005
221.0, +1.092e-005
222.0, +1.092e-005
223.0, +1.092e-005
224.0, +1.092e-005
225.0, +1.092e-005
226.0, +1.092e-005
227.0, +1.092e-005
228.0, +1.093e-005
229.0, +1.092e-005
230.0, +1.092e-005
231.0, +1.092e-005
232.0, +1.091e-005
233.0, +1.092e-005
234.0, +1.092e-005
235.0, +1.092e-005
236.0, +1.093e-005
237.0, +1.093e-005
238.0, +1.093e-005
239.0, +1.093e-005
240.0, +1.092e-005
241.0, +1.092e-005
242.0, +1.092e-005
243.0, +1.093e-005
244.0, +1.094e-005
245.0, +1.094e-005
246.0, +1.094e-005
247.0, +1.095e-005
248.0, +1.095e-005
249.0, +1.095e-005
250.0, +1.094e-005
*
**
