# Supplementary material for: DFT and CV data of 4-phenyl-substituted dichloro(bis{2-[1-(phenyl)-1H-1,2,3-triazol-4-yl-κN3]pyridine-κN})iron(II) coordination compounds
Source: Data Brief. 2018 Oct 27;21:1458–71. doi: 10.1016/j.dib.2018.10.085 (PMC6234228; doi:10.1016/j.dib.2018.10.085)
Supplement: Supplementary file 4 — Supplementary material. [file mmc4.zip › Fe_CV_raw_data/FeL6-2/5000_01.TXT]

Date: 04-Apr-2017
Time: 13:36:09
Label: 
Cyclic Voltammetry

Exp. Conditions:
Init E (mV) = 250
High E (mV) = 250
Low E (mV) = -560
Init P/N = N
V (mV/sec) = 5120
Number of Segments = 2
Sample Interval (mV) = 1
Quiet Time (sec) = 2
Sensitivity (A/V) = 1E-5

2 Sets of Data
Total Number of Data Points = 1620
##
Potential (mV), Current (A)

Segment = 1
Negative
Number of Data Points = 810
#
249.0, +6.032e-006
248.0, +5.216e-006
247.0, +4.219e-006
246.0, +3.397e-006
245.0, +2.637e-006
244.0, +1.904e-006
243.0, +1.283e-006
242.0, +8.022e-007
241.0, +4.185e-007
240.0, +1.116e-007
239.0, -1.395e-007
238.0, -3.418e-007
237.0, -5.092e-007
236.0, -6.487e-007
235.0, -7.812e-007
234.0, -8.929e-007
233.0, -9.905e-007
232.0, -1.081e-006
231.0, -1.172e-006
230.0, -1.256e-006
229.0, -1.325e-006
228.0, -1.395e-006
227.0, -1.465e-006
226.0, -1.535e-006
225.0, -1.604e-006
224.0, -1.660e-006
223.0, -1.709e-006
222.0, -1.765e-006
221.0, -1.814e-006
220.0, -1.855e-006
219.0, -1.897e-006
218.0, -1.932e-006
217.0, -1.974e-006
216.0, -2.016e-006
215.0, -2.058e-006
214.0, -2.100e-006
213.0, -2.148e-006
212.0, -2.204e-006
211.0, -2.260e-006
210.0, -2.309e-006
209.0, -2.358e-006
208.0, -2.400e-006
207.0, -2.441e-006
206.0, -2.483e-006
205.0, -2.511e-006
204.0, -2.539e-006
203.0, -2.567e-006
202.0, -2.595e-006
201.0, -2.630e-006
200.0, -2.665e-006
199.0, -2.699e-006
198.0, -2.727e-006
197.0, -2.755e-006
196.0, -2.790e-006
195.0, -2.818e-006
194.0, -2.853e-006
193.0, -2.881e-006
192.0, -2.909e-006
191.0, -2.944e-006
190.0, -2.979e-006
189.0, -3.006e-006
188.0, -3.041e-006
187.0, -3.062e-006
186.0, -3.090e-006
185.0, -3.118e-006
184.0, -3.146e-006
183.0, -3.167e-006
182.0, -3.188e-006
181.0, -3.209e-006
180.0, -3.237e-006
179.0, -3.265e-006
178.0, -3.285e-006
177.0, -3.306e-006
176.0, -3.334e-006
175.0, -3.362e-006
174.0, -3.390e-006
173.0, -3.411e-006
172.0, -3.432e-006
171.0, -3.460e-006
170.0, -3.495e-006
169.0, -3.523e-006
168.0, -3.557e-006
167.0, -3.585e-006
166.0, -3.613e-006
165.0, -3.648e-006
164.0, -3.676e-006
163.0, -3.697e-006
162.0, -3.725e-006
161.0, -3.739e-006
160.0, -3.753e-006
159.0, -3.774e-006
158.0, -3.788e-006
157.0, -3.809e-006
156.0, -3.836e-006
155.0, -3.857e-006
154.0, -3.892e-006
153.0, -3.927e-006
152.0, -3.955e-006
151.0, -3.983e-006
150.0, -4.004e-006
149.0, -4.018e-006
148.0, -4.039e-006
147.0, -4.046e-006
146.0, -4.067e-006
145.0, -4.095e-006
144.0, -4.116e-006
143.0, -4.143e-006
142.0, -4.171e-006
141.0, -4.199e-006
140.0, -4.234e-006
139.0, -4.255e-006
138.0, -4.283e-006
137.0, -4.311e-006
136.0, -4.339e-006
135.0, -4.367e-006
134.0, -4.395e-006
133.0, -4.429e-006
132.0, -4.464e-006
131.0, -4.485e-006
130.0, -4.513e-006
129.0, -4.534e-006
128.0, -4.555e-006
127.0, -4.576e-006
126.0, -4.597e-006
125.0, -4.618e-006
124.0, -4.646e-006
123.0, -4.667e-006
122.0, -4.694e-006
121.0, -4.722e-006
120.0, -4.743e-006
119.0, -4.764e-006
118.0, -4.785e-006
117.0, -4.799e-006
116.0, -4.820e-006
115.0, -4.841e-006
114.0, -4.862e-006
113.0, -4.890e-006
112.0, -4.911e-006
111.0, -4.939e-006
110.0, -4.967e-006
109.0, -4.994e-006
108.0, -5.022e-006
107.0, -5.050e-006
106.0, -5.078e-006
105.0, -5.106e-006
104.0, -5.127e-006
103.0, -5.148e-006
102.0, -5.169e-006
101.0, -5.183e-006
100.0, -5.204e-006
99.0, -5.232e-006
98.0, -5.259e-006
97.0, -5.287e-006
96.0, -5.315e-006
95.0, -5.336e-006
94.0, -5.364e-006
93.0, -5.385e-006
92.0, -5.406e-006
91.0, -5.427e-006
90.0, -5.455e-006
89.0, -5.483e-006
88.0, -5.518e-006
87.0, -5.545e-006
86.0, -5.573e-006
85.0, -5.594e-006
84.0, -5.615e-006
83.0, -5.636e-006
82.0, -5.657e-006
81.0, -5.678e-006
80.0, -5.699e-006
79.0, -5.720e-006
78.0, -5.741e-006
77.0, -5.762e-006
76.0, -5.783e-006
75.0, -5.804e-006
74.0, -5.818e-006
73.0, -5.838e-006
72.0, -5.859e-006
71.0, -5.880e-006
70.0, -5.908e-006
69.0, -5.929e-006
68.0, -5.950e-006
67.0, -5.978e-006
66.0, -6.006e-006
65.0, -6.034e-006
64.0, -6.062e-006
63.0, -6.083e-006
62.0, -6.110e-006
61.0, -6.138e-006
60.0, -6.159e-006
59.0, -6.173e-006
58.0, -6.187e-006
57.0, -6.201e-006
56.0, -6.222e-006
55.0, -6.243e-006
54.0, -6.264e-006
53.0, -6.292e-006
52.0, -6.320e-006
51.0, -6.348e-006
50.0, -6.376e-006
49.0, -6.396e-006
48.0, -6.417e-006
47.0, -6.438e-006
46.0, -6.459e-006
45.0, -6.480e-006
44.0, -6.501e-006
43.0, -6.515e-006
42.0, -6.543e-006
41.0, -6.564e-006
40.0, -6.585e-006
39.0, -6.613e-006
38.0, -6.641e-006
37.0, -6.662e-006
36.0, -6.689e-006
35.0, -6.710e-006
34.0, -6.731e-006
33.0, -6.759e-006
32.0, -6.780e-006
31.0, -6.801e-006
30.0, -6.829e-006
29.0, -6.857e-006
28.0, -6.885e-006
27.0, -6.913e-006
26.0, -6.934e-006
25.0, -6.955e-006
24.0, -6.975e-006
23.0, -7.003e-006
22.0, -7.031e-006
21.0, -7.052e-006
20.0, -7.073e-006
19.0, -7.094e-006
18.0, -7.115e-006
17.0, -7.136e-006
16.0, -7.150e-006
15.0, -7.164e-006
14.0, -7.185e-006
13.0, -7.206e-006
12.0, -7.227e-006
11.0, -7.241e-006
10.0, -7.261e-006
9.0, -7.282e-006
8.0, -7.303e-006
7.0, -7.324e-006
6.0, -7.352e-006
5.0, -7.380e-006
4.0, -7.408e-006
3.0, -7.429e-006
2.0, -7.464e-006
1.0, -7.526e-006
0.0, -7.589e-006
-1.0, -7.638e-006
-2.0, -7.680e-006
-3.0, -7.722e-006
-4.0, -7.764e-006
-5.0, -7.785e-006
-6.0, -7.778e-006
-7.0, -7.764e-006
-8.0, -7.757e-006
-9.0, -7.757e-006
-10.0, -7.764e-006
-11.0, -7.771e-006
-12.0, -7.792e-006
-13.0, -7.812e-006
-14.0, -7.833e-006
-15.0, -7.854e-006
-16.0, -7.882e-006
-17.0, -7.903e-006
-18.0, -7.924e-006
-19.0, -7.938e-006
-20.0, -7.952e-006
-21.0, -7.966e-006
-22.0, -7.987e-006
-23.0, -8.001e-006
-24.0, -8.022e-006
-25.0, -8.050e-006
-26.0, -8.071e-006
-27.0, -8.092e-006
-28.0, -8.112e-006
-29.0, -8.126e-006
-30.0, -8.147e-006
-31.0, -8.168e-006
-32.0, -8.189e-006
-33.0, -8.217e-006
-34.0, -8.238e-006
-35.0, -8.266e-006
-36.0, -8.301e-006
-37.0, -8.329e-006
-38.0, -8.357e-006
-39.0, -8.384e-006
-40.0, -8.405e-006
-41.0, -8.433e-006
-42.0, -8.454e-006
-43.0, -8.475e-006
-44.0, -8.489e-006
-45.0, -8.503e-006
-46.0, -8.524e-006
-47.0, -8.552e-006
-48.0, -8.580e-006
-49.0, -8.608e-006
-50.0, -8.629e-006
-51.0, -8.663e-006
-52.0, -8.698e-006
-53.0, -8.719e-006
-54.0, -8.740e-006
-55.0, -8.761e-006
-56.0, -8.789e-006
-57.0, -8.824e-006
-58.0, -8.852e-006
-59.0, -8.873e-006
-60.0, -8.908e-006
-61.0, -8.943e-006
-62.0, -8.977e-006
-63.0, -9.005e-006
-64.0, -9.026e-006
-65.0, -9.054e-006
-66.0, -9.089e-006
-67.0, -9.117e-006
-68.0, -9.145e-006
-69.0, -9.173e-006
-70.0, -9.208e-006
-71.0, -9.249e-006
-72.0, -9.291e-006
-73.0, -9.326e-006
-74.0, -9.354e-006
-75.0, -9.382e-006
-76.0, -9.410e-006
-77.0, -9.438e-006
-78.0, -9.466e-006
-79.0, -9.494e-006
-80.0, -9.528e-006
-81.0, -9.570e-006
-82.0, -9.612e-006
-83.0, -9.654e-006
-84.0, -9.689e-006
-85.0, -9.717e-006
-86.0, -9.752e-006
-87.0, -9.780e-006
-88.0, -9.807e-006
-89.0, -9.835e-006
-90.0, -9.863e-006
-91.0, -9.898e-006
-92.0, -9.940e-006
-93.0, -9.975e-006
-94.0, -1.002e-005
-95.0, -1.007e-005
-96.0, -1.012e-005
-97.0, -1.017e-005
-98.0, -1.021e-005
-99.0, -1.025e-005
-100.0, -1.030e-005
-101.0, -1.033e-005
-102.0, -1.037e-005
-103.0, -1.040e-005
-104.0, -1.044e-005
-105.0, -1.048e-005
-106.0, -1.053e-005
-107.0, -1.057e-005
-108.0, -1.062e-005
-109.0, -1.066e-005
-110.0, -1.071e-005
-111.0, -1.076e-005
-112.0, -1.079e-005
-113.0, -1.084e-005
-114.0, -1.089e-005
-115.0, -1.093e-005
-116.0, -1.099e-005
-117.0, -1.104e-005
-118.0, -1.108e-005
-119.0, -1.114e-005
-120.0, -1.119e-005
-121.0, -1.124e-005
-122.0, -1.129e-005
-123.0, -1.133e-005
-124.0, -1.138e-005
-125.0, -1.144e-005
-126.0, -1.150e-005
-127.0, -1.155e-005
-128.0, -1.161e-005
-129.0, -1.166e-005
-130.0, -1.172e-005
-131.0, -1.177e-005
-132.0, -1.182e-005
-133.0, -1.187e-005
-134.0, -1.192e-005
-135.0, -1.198e-005
-136.0, -1.204e-005
-137.0, -1.211e-005
-138.0, -1.217e-005
-139.0, -1.224e-005
-140.0, -1.231e-005
-141.0, -1.238e-005
-142.0, -1.245e-005
-143.0, -1.252e-005
-144.0, -1.258e-005
-145.0, -1.265e-005
-146.0, -1.272e-005
-147.0, -1.277e-005
-148.0, -1.283e-005
-149.0, -1.290e-005
-150.0, -1.297e-005
-151.0, -1.304e-005
-152.0, -1.311e-005
-153.0, -1.320e-005
-154.0, -1.329e-005
-155.0, -1.337e-005
-156.0, -1.345e-005
-157.0, -1.353e-005
-158.0, -1.362e-005
-159.0, -1.370e-005
-160.0, -1.377e-005
-161.0, -1.385e-005
-162.0, -1.394e-005
-163.0, -1.403e-005
-164.0, -1.412e-005
-165.0, -1.420e-005
-166.0, -1.430e-005
-167.0, -1.441e-005
-168.0, -1.451e-005
-169.0, -1.461e-005
-170.0, -1.470e-005
-171.0, -1.481e-005
-172.0, -1.492e-005
-173.0, -1.503e-005
-174.0, -1.513e-005
-175.0, -1.524e-005
-176.0, -1.535e-005
-177.0, -1.546e-005
-178.0, -1.558e-005
-179.0, -1.568e-005
-180.0, -1.580e-005
-181.0, -1.592e-005
-182.0, -1.604e-005
-183.0, -1.617e-005
-184.0, -1.629e-005
-185.0, -1.642e-005
-186.0, -1.655e-005
-187.0, -1.668e-005
-188.0, -1.680e-005
-189.0, -1.693e-005
-190.0, -1.706e-005
-191.0, -1.719e-005
-192.0, -1.733e-005
-193.0, -1.746e-005
-194.0, -1.760e-005
-195.0, -1.775e-005
-196.0, -1.790e-005
-197.0, -1.806e-005
-198.0, -1.822e-005
-199.0, -1.838e-005
-200.0, -1.854e-005
-201.0, -1.870e-005
-202.0, -1.885e-005
-203.0, -1.901e-005
-204.0, -1.917e-005
-205.0, -1.934e-005
-206.0, -1.951e-005
-207.0, -1.968e-005
-208.0, -1.986e-005
-209.0, -2.005e-005
-210.0, -2.022e-005
-211.0, -2.040e-005
-212.0, -2.058e-005
-213.0, -2.075e-005
-214.0, -2.093e-005
-215.0, -2.111e-005
-216.0, -2.130e-005
-217.0, -2.149e-005
-218.0, -2.168e-005
-219.0, -2.187e-005
-220.0, -2.206e-005
-221.0, -2.225e-005
-222.0, -2.245e-005
-223.0, -2.264e-005
-224.0, -2.283e-005
-225.0, -2.303e-005
-226.0, -2.322e-005
-227.0, -2.342e-005
-228.0, -2.363e-005
-229.0, -2.384e-005
-230.0, -2.403e-005
-231.0, -2.424e-005
-232.0, -2.444e-005
-233.0, -2.464e-005
-234.0, -2.485e-005
-235.0, -2.505e-005
-236.0, -2.526e-005
-237.0, -2.547e-005
-238.0, -2.568e-005
-239.0, -2.589e-005
-240.0, -2.610e-005
-241.0, -2.630e-005
-242.0, -2.652e-005
-243.0, -2.674e-005
-244.0, -2.696e-005
-245.0, -2.717e-005
-246.0, -2.739e-005
-247.0, -2.760e-005
-248.0, -2.780e-005
-249.0, -2.800e-005
-250.0, -2.820e-005
-251.0, -2.840e-005
-252.0, -2.861e-005
-253.0, -2.882e-005
-254.0, -2.903e-005
-255.0, -2.925e-005
-256.0, -2.946e-005
-257.0, -2.968e-005
-258.0, -2.989e-005
-259.0, -3.009e-005
-260.0, -3.029e-005
-261.0, -3.048e-005
-262.0, -3.068e-005
-263.0, -3.089e-005
-264.0, -3.108e-005
-265.0, -3.127e-005
-266.0, -3.147e-005
-267.0, -3.168e-005
-268.0, -3.188e-005
-269.0, -3.207e-005
-270.0, -3.226e-005
-271.0, -3.246e-005
-272.0, -3.265e-005
-273.0, -3.285e-005
-274.0, -3.304e-005
-275.0, -3.324e-005
-276.0, -3.343e-005
-277.0, -3.363e-005
-278.0, -3.381e-005
-279.0, -3.400e-005
-280.0, -3.417e-005
-281.0, -3.435e-005
-282.0, -3.452e-005
-283.0, -3.469e-005
-284.0, -3.486e-005
-285.0, -3.504e-005
-286.0, -3.521e-005
-287.0, -3.538e-005
-288.0, -3.554e-005
-289.0, -3.570e-005
-290.0, -3.586e-005
-291.0, -3.601e-005
-292.0, -3.617e-005
-293.0, -3.631e-005
-294.0, -3.647e-005
-295.0, -3.662e-005
-296.0, -3.677e-005
-297.0, -3.692e-005
-298.0, -3.707e-005
-299.0, -3.723e-005
-300.0, -3.739e-005
-301.0, -3.754e-005
-302.0, -3.770e-005
-303.0, -3.784e-005
-304.0, -3.798e-005
-305.0, -3.812e-005
-306.0, -3.825e-005
-307.0, -3.838e-005
-308.0, -3.851e-005
-309.0, -3.864e-005
-310.0, -3.877e-005
-311.0, -3.890e-005
-312.0, -3.903e-005
-313.0, -3.915e-005
-314.0, -3.928e-005
-315.0, -3.940e-005
-316.0, -3.954e-005
-317.0, -3.966e-005
-318.0, -3.979e-005
-319.0, -3.991e-005
-320.0, -4.004e-005
-321.0, -4.016e-005
-322.0, -4.028e-005
-323.0, -4.040e-005
-324.0, -4.052e-005
-325.0, -4.063e-005
-326.0, -4.075e-005
-327.0, -4.086e-005
-328.0, -4.097e-005
-329.0, -4.109e-005
-330.0, -4.120e-005
-331.0, -4.132e-005
-332.0, -4.143e-005
-333.0, -4.154e-005
-334.0, -4.165e-005
-335.0, -4.176e-005
-336.0, -4.187e-005
-337.0, -4.198e-005
-338.0, -4.209e-005
-339.0, -4.220e-005
-340.0, -4.231e-005
-341.0, -4.242e-005
-342.0, -4.254e-005
-343.0, -4.266e-005
-344.0, -4.277e-005
-345.0, -4.289e-005
-346.0, -4.301e-005
-347.0, -4.312e-005
-348.0, -4.325e-005
-349.0, -4.335e-005
-350.0, -4.346e-005
-351.0, -4.358e-005
-352.0, -4.368e-005
-353.0, -4.379e-005
-354.0, -4.391e-005
-355.0, -4.402e-005
-356.0, -4.415e-005
-357.0, -4.427e-005
-358.0, -4.439e-005
-359.0, -4.452e-005
-360.0, -4.464e-005
-361.0, -4.476e-005
-362.0, -4.488e-005
-363.0, -4.500e-005
-364.0, -4.512e-005
-365.0, -4.524e-005
-366.0, -4.535e-005
-367.0, -4.547e-005
-368.0, -4.560e-005
-369.0, -4.573e-005
-370.0, -4.586e-005
-371.0, -4.599e-005
-372.0, -4.612e-005
-373.0, -4.625e-005
-374.0, -4.639e-005
-375.0, -4.652e-005
-376.0, -4.664e-005
-377.0, -4.678e-005
-378.0, -4.692e-005
-379.0, -4.706e-005
-380.0, -4.720e-005
-381.0, -4.734e-005
-382.0, -4.749e-005
-383.0, -4.764e-005
-384.0, -4.777e-005
-385.0, -4.792e-005
-386.0, -4.807e-005
-387.0, -4.822e-005
-388.0, -4.837e-005
-389.0, -4.851e-005
-390.0, -4.866e-005
-391.0, -4.881e-005
-392.0, -4.895e-005
-393.0, -4.909e-005
-394.0, -4.922e-005
-395.0, -4.935e-005
-396.0, -4.949e-005
-397.0, -4.963e-005
-398.0, -4.978e-005
-399.0, -4.992e-005
-400.0, -5.007e-005
-401.0, -5.023e-005
-402.0, -5.039e-005
-403.0, -5.055e-005
-404.0, -5.070e-005
-405.0, -5.085e-005
-406.0, -5.100e-005
-407.0, -5.116e-005
-408.0, -5.131e-005
-409.0, -5.147e-005
-410.0, -5.163e-005
-411.0, -5.179e-005
-412.0, -5.196e-005
-413.0, -5.212e-005
-414.0, -5.228e-005
-415.0, -5.243e-005
-416.0, -5.257e-005
-417.0, -5.271e-005
-418.0, -5.285e-005
-419.0, -5.299e-005
-420.0, -5.312e-005
-421.0, -5.326e-005
-422.0, -5.341e-005
-423.0, -5.356e-005
-424.0, -5.370e-005
-425.0, -5.385e-005
-426.0, -5.400e-005
-427.0, -5.415e-005
-428.0, -5.430e-005
-429.0, -5.444e-005
-430.0, -5.458e-005
-431.0, -5.472e-005
-432.0, -5.485e-005
-433.0, -5.498e-005
-434.0, -5.511e-005
-435.0, -5.524e-005
-436.0, -5.536e-005
-437.0, -5.548e-005
-438.0, -5.560e-005
-439.0, -5.573e-005
-440.0, -5.585e-005
-441.0, -5.596e-005
-442.0, -5.609e-005
-443.0, -5.622e-005
-444.0, -5.635e-005
-445.0, -5.647e-005
-446.0, -5.658e-005
-447.0, -5.670e-005
-448.0, -5.681e-005
-449.0, -5.692e-005
-450.0, -5.702e-005
-451.0, -5.712e-005
-452.0, -5.723e-005
-453.0, -5.732e-005
-454.0, -5.741e-005
-455.0, -5.751e-005
-456.0, -5.759e-005
-457.0, -5.768e-005
-458.0, -5.777e-005
-459.0, -5.786e-005
-460.0, -5.795e-005
-461.0, -5.804e-005
-462.0, -5.813e-005
-463.0, -5.821e-005
-464.0, -5.828e-005
-465.0, -5.835e-005
-466.0, -5.841e-005
-467.0, -5.848e-005
-468.0, -5.854e-005
-469.0, -5.860e-005
-470.0, -5.866e-005
-471.0, -5.873e-005
-472.0, -5.879e-005
-473.0, -5.884e-005
-474.0, -5.890e-005
-475.0, -5.895e-005
-476.0, -5.900e-005
-477.0, -5.903e-005
-478.0, -5.907e-005
-479.0, -5.911e-005
-480.0, -5.915e-005
-481.0, -5.919e-005
-482.0, -5.921e-005
-483.0, -5.924e-005
-484.0, -5.927e-005
-485.0, -5.929e-005
-486.0, -5.931e-005
-487.0, -5.933e-005
-488.0, -5.935e-005
-489.0, -5.937e-005
-490.0, -5.939e-005
-491.0, -5.940e-005
-492.0, -5.941e-005
-493.0, -5.941e-005
-494.0, -5.940e-005
-495.0, -5.939e-005
-496.0, -5.937e-005
-497.0, -5.935e-005
-498.0, -5.933e-005
-499.0, -5.931e-005
-500.0, -5.929e-005
-501.0, -5.927e-005
-502.0, -5.925e-005
-503.0, -5.924e-005
-504.0, -5.923e-005
-505.0, -5.921e-005
-506.0, -5.918e-005
-507.0, -5.915e-005
-508.0, -5.912e-005
-509.0, -5.909e-005
-510.0, -5.905e-005
-511.0, -5.901e-005
-512.0, -5.896e-005
-513.0, -5.892e-005
-514.0, -5.888e-005
-515.0, -5.883e-005
-516.0, -5.879e-005
-517.0, -5.873e-005
-518.0, -5.868e-005
-519.0, -5.862e-005
-520.0, -5.856e-005
-521.0, -5.850e-005
-522.0, -5.845e-005
-523.0, -5.839e-005
-524.0, -5.834e-005
-525.0, -5.829e-005
-526.0, -5.823e-005
-527.0, -5.818e-005
-528.0, -5.811e-005
-529.0, -5.804e-005
-530.0, -5.797e-005
-531.0, -5.789e-005
-532.0, -5.781e-005
-533.0, -5.774e-005
-534.0, -5.766e-005
-535.0, -5.758e-005
-536.0, -5.751e-005
-537.0, -5.743e-005
-538.0, -5.735e-005
-539.0, -5.727e-005
-540.0, -5.718e-005
-541.0, -5.710e-005
-542.0, -5.702e-005
-543.0, -5.694e-005
-544.0, -5.686e-005
-545.0, -5.677e-005
-546.0, -5.670e-005
-547.0, -5.663e-005
-548.0, -5.655e-005
-549.0, -5.647e-005
-550.0, -5.638e-005
-551.0, -5.630e-005
-552.0, -5.622e-005
-553.0, -5.612e-005
-554.0, -5.603e-005
-555.0, -5.594e-005
-556.0, -5.585e-005
-557.0, -5.575e-005
-558.0, -5.565e-005
-559.0, -5.555e-005
-560.0, -5.545e-005
*
Segment = 2
Positive
Number of Data Points = 810
#
-559.0, -5.545e-005
-558.0, -5.379e-005
-557.0, -5.169e-005
-556.0, -4.986e-005
-555.0, -4.818e-005
-554.0, -4.653e-005
-553.0, -4.508e-005
-552.0, -4.385e-005
-551.0, -4.281e-005
-550.0, -4.192e-005
-549.0, -4.114e-005
-548.0, -4.046e-005
-547.0, -3.985e-005
-546.0, -3.929e-005
-545.0, -3.878e-005
-544.0, -3.830e-005
-543.0, -3.783e-005
-542.0, -3.740e-005
-541.0, -3.698e-005
-540.0, -3.658e-005
-539.0, -3.620e-005
-538.0, -3.583e-005
-537.0, -3.547e-005
-536.0, -3.514e-005
-535.0, -3.481e-005
-534.0, -3.448e-005
-533.0, -3.416e-005
-532.0, -3.385e-005
-531.0, -3.356e-005
-530.0, -3.327e-005
-529.0, -3.298e-005
-528.0, -3.270e-005
-527.0, -3.243e-005
-526.0, -3.216e-005
-525.0, -3.190e-005
-524.0, -3.163e-005
-523.0, -3.138e-005
-522.0, -3.112e-005
-521.0, -3.086e-005
-520.0, -3.061e-005
-519.0, -3.036e-005
-518.0, -3.011e-005
-517.0, -2.988e-005
-516.0, -2.965e-005
-515.0, -2.942e-005
-514.0, -2.921e-005
-513.0, -2.900e-005
-512.0, -2.879e-005
-511.0, -2.858e-005
-510.0, -2.837e-005
-509.0, -2.816e-005
-508.0, -2.795e-005
-507.0, -2.773e-005
-506.0, -2.753e-005
-505.0, -2.732e-005
-504.0, -2.712e-005
-503.0, -2.693e-005
-502.0, -2.673e-005
-501.0, -2.653e-005
-500.0, -2.635e-005
-499.0, -2.616e-005
-498.0, -2.597e-005
-497.0, -2.579e-005
-496.0, -2.560e-005
-495.0, -2.542e-005
-494.0, -2.524e-005
-493.0, -2.506e-005
-492.0, -2.487e-005
-491.0, -2.470e-005
-490.0, -2.452e-005
-489.0, -2.434e-005
-488.0, -2.417e-005
-487.0, -2.400e-005
-486.0, -2.382e-005
-485.0, -2.365e-005
-484.0, -2.347e-005
-483.0, -2.330e-005
-482.0, -2.313e-005
-481.0, -2.296e-005
-480.0, -2.278e-005
-479.0, -2.261e-005
-478.0, -2.245e-005
-477.0, -2.228e-005
-476.0, -2.211e-005
-475.0, -2.196e-005
-474.0, -2.180e-005
-473.0, -2.164e-005
-472.0, -2.149e-005
-471.0, -2.134e-005
-470.0, -2.118e-005
-469.0, -2.103e-005
-468.0, -2.088e-005
-467.0, -2.072e-005
-466.0, -2.058e-005
-465.0, -2.042e-005
-464.0, -2.027e-005
-463.0, -2.012e-005
-462.0, -1.996e-005
-461.0, -1.979e-005
-460.0, -1.964e-005
-459.0, -1.949e-005
-458.0, -1.934e-005
-457.0, -1.920e-005
-456.0, -1.906e-005
-455.0, -1.892e-005
-454.0, -1.878e-005
-453.0, -1.864e-005
-452.0, -1.849e-005
-451.0, -1.835e-005
-450.0, -1.821e-005
-449.0, -1.806e-005
-448.0, -1.792e-005
-447.0, -1.777e-005
-446.0, -1.763e-005
-445.0, -1.749e-005
-444.0, -1.735e-005
-443.0, -1.721e-005
-442.0, -1.707e-005
-441.0, -1.693e-005
-440.0, -1.680e-005
-439.0, -1.666e-005
-438.0, -1.652e-005
-437.0, -1.639e-005
-436.0, -1.627e-005
-435.0, -1.614e-005
-434.0, -1.602e-005
-433.0, -1.588e-005
-432.0, -1.575e-005
-431.0, -1.562e-005
-430.0, -1.549e-005
-429.0, -1.537e-005
-428.0, -1.524e-005
-427.0, -1.512e-005
-426.0, -1.499e-005
-425.0, -1.486e-005
-424.0, -1.474e-005
-423.0, -1.461e-005
-422.0, -1.447e-005
-421.0, -1.434e-005
-420.0, -1.421e-005
-419.0, -1.408e-005
-418.0, -1.394e-005
-417.0, -1.381e-005
-416.0, -1.368e-005
-415.0, -1.355e-005
-414.0, -1.343e-005
-413.0, -1.332e-005
-412.0, -1.320e-005
-411.0, -1.309e-005
-410.0, -1.295e-005
-409.0, -1.283e-005
-408.0, -1.270e-005
-407.0, -1.256e-005
-406.0, -1.244e-005
-405.0, -1.230e-005
-404.0, -1.219e-005
-403.0, -1.208e-005
-402.0, -1.197e-005
-401.0, -1.187e-005
-400.0, -1.175e-005
-399.0, -1.164e-005
-398.0, -1.153e-005
-397.0, -1.142e-005
-396.0, -1.131e-005
-395.0, -1.120e-005
-394.0, -1.108e-005
-393.0, -1.097e-005
-392.0, -1.086e-005
-391.0, -1.075e-005
-390.0, -1.064e-005
-389.0, -1.053e-005
-388.0, -1.041e-005
-387.0, -1.030e-005
-386.0, -1.019e-005
-385.0, -1.007e-005
-384.0, -9.954e-006
-383.0, -9.842e-006
-382.0, -9.731e-006
-381.0, -9.619e-006
-380.0, -9.508e-006
-379.0, -9.396e-006
-378.0, -9.284e-006
-377.0, -9.173e-006
-376.0, -9.054e-006
-375.0, -8.936e-006
-374.0, -8.824e-006
-373.0, -8.712e-006
-372.0, -8.601e-006
-371.0, -8.496e-006
-370.0, -8.391e-006
-369.0, -8.294e-006
-368.0, -8.196e-006
-367.0, -8.092e-006
-366.0, -7.994e-006
-365.0, -7.896e-006
-364.0, -7.799e-006
-363.0, -7.694e-006
-362.0, -7.575e-006
-361.0, -7.457e-006
-360.0, -7.345e-006
-359.0, -7.234e-006
-358.0, -7.115e-006
-357.0, -7.003e-006
-356.0, -6.899e-006
-355.0, -6.808e-006
-354.0, -6.710e-006
-353.0, -6.606e-006
-352.0, -6.501e-006
-351.0, -6.403e-006
-350.0, -6.292e-006
-349.0, -6.180e-006
-348.0, -6.069e-006
-347.0, -5.957e-006
-346.0, -5.852e-006
-345.0, -5.748e-006
-344.0, -5.636e-006
-343.0, -5.532e-006
-342.0, -5.434e-006
-341.0, -5.329e-006
-340.0, -5.232e-006
-339.0, -5.134e-006
-338.0, -5.022e-006
-337.0, -4.918e-006
-336.0, -4.813e-006
-335.0, -4.708e-006
-334.0, -4.611e-006
-333.0, -4.506e-006
-332.0, -4.408e-006
-331.0, -4.318e-006
-330.0, -4.213e-006
-329.0, -4.116e-006
-328.0, -4.011e-006
-327.0, -3.906e-006
-326.0, -3.809e-006
-325.0, -3.704e-006
-324.0, -3.599e-006
-323.0, -3.509e-006
-322.0, -3.397e-006
-321.0, -3.292e-006
-320.0, -3.181e-006
-319.0, -3.069e-006
-318.0, -2.958e-006
-317.0, -2.846e-006
-316.0, -2.734e-006
-315.0, -2.630e-006
-314.0, -2.518e-006
-313.0, -2.413e-006
-312.0, -2.309e-006
-311.0, -2.204e-006
-310.0, -2.107e-006
-309.0, -2.002e-006
-308.0, -1.897e-006
-307.0, -1.800e-006
-306.0, -1.702e-006
-305.0, -1.597e-006
-304.0, -1.493e-006
-303.0, -1.381e-006
-302.0, -1.270e-006
-301.0, -1.165e-006
-300.0, -1.053e-006
-299.0, -9.417e-007
-298.0, -8.301e-007
-297.0, -7.185e-007
-296.0, -6.069e-007
-295.0, -4.952e-007
-294.0, -3.906e-007
-293.0, -2.790e-007
-292.0, -1.674e-007
-291.0, -6.277e-008
-290.0, +4.186e-008
-289.0, +1.395e-007
-288.0, +2.372e-007
-287.0, +3.488e-007
-286.0, +4.464e-007
-285.0, +5.511e-007
-284.0, +6.627e-007
-283.0, +7.743e-007
-282.0, +8.929e-007
-281.0, +1.004e-006
-280.0, +1.116e-006
-279.0, +1.228e-006
-278.0, +1.339e-006
-277.0, +1.458e-006
-276.0, +1.576e-006
-275.0, +1.688e-006
-274.0, +1.814e-006
-273.0, +1.932e-006
-272.0, +2.058e-006
-271.0, +2.176e-006
-270.0, +2.281e-006
-269.0, +2.393e-006
-268.0, +2.504e-006
-267.0, +2.602e-006
-266.0, +2.706e-006
-265.0, +2.818e-006
-264.0, +2.930e-006
-263.0, +3.041e-006
-262.0, +3.146e-006
-261.0, +3.265e-006
-260.0, +3.390e-006
-259.0, +3.516e-006
-258.0, +3.641e-006
-257.0, +3.767e-006
-256.0, +3.885e-006
-255.0, +4.011e-006
-254.0, +4.122e-006
-253.0, +4.241e-006
-252.0, +4.360e-006
-251.0, +4.471e-006
-250.0, +4.590e-006
-249.0, +4.715e-006
-248.0, +4.834e-006
-247.0, +4.960e-006
-246.0, +5.078e-006
-245.0, +5.197e-006
-244.0, +5.308e-006
-243.0, +5.420e-006
-242.0, +5.539e-006
-241.0, +5.650e-006
-240.0, +5.762e-006
-239.0, +5.873e-006
-238.0, +5.985e-006
-237.0, +6.110e-006
-236.0, +6.236e-006
-235.0, +6.355e-006
-234.0, +6.487e-006
-233.0, +6.613e-006
-232.0, +6.738e-006
-231.0, +6.857e-006
-230.0, +6.975e-006
-229.0, +7.094e-006
-228.0, +7.213e-006
-227.0, +7.331e-006
-226.0, +7.457e-006
-225.0, +7.575e-006
-224.0, +7.701e-006
-223.0, +7.826e-006
-222.0, +7.945e-006
-221.0, +8.071e-006
-220.0, +8.196e-006
-219.0, +8.322e-006
-218.0, +8.454e-006
-217.0, +8.587e-006
-216.0, +8.712e-006
-215.0, +8.852e-006
-214.0, +8.984e-006
-213.0, +9.110e-006
-212.0, +9.235e-006
-211.0, +9.368e-006
-210.0, +9.494e-006
-209.0, +9.612e-006
-208.0, +9.724e-006
-207.0, +9.849e-006
-206.0, +9.982e-006
-205.0, +1.011e-005
-204.0, +1.024e-005
-203.0, +1.037e-005
-202.0, +1.051e-005
-201.0, +1.064e-005
-200.0, +1.078e-005
-199.0, +1.091e-005
-198.0, +1.104e-005
-197.0, +1.116e-005
-196.0, +1.129e-005
-195.0, +1.141e-005
-194.0, +1.153e-005
-193.0, +1.165e-005
-192.0, +1.177e-005
-191.0, +1.191e-005
-190.0, +1.203e-005
-189.0, +1.217e-005
-188.0, +1.229e-005
-187.0, +1.242e-005
-186.0, +1.256e-005
-185.0, +1.267e-005
-184.0, +1.280e-005
-183.0, +1.293e-005
-182.0, +1.306e-005
-181.0, +1.319e-005
-180.0, +1.332e-005
-179.0, +1.345e-005
-178.0, +1.359e-005
-177.0, +1.372e-005
-176.0, +1.385e-005
-175.0, +1.399e-005
-174.0, +1.412e-005
-173.0, +1.426e-005
-172.0, +1.440e-005
-171.0, +1.453e-005
-170.0, +1.466e-005
-169.0, +1.481e-005
-168.0, +1.494e-005
-167.0, +1.507e-005
-166.0, +1.519e-005
-165.0, +1.533e-005
-164.0, +1.546e-005
-163.0, +1.558e-005
-162.0, +1.571e-005
-161.0, +1.583e-005
-160.0, +1.596e-005
-159.0, +1.609e-005
-158.0, +1.622e-005
-157.0, +1.636e-005
-156.0, +1.650e-005
-155.0, +1.664e-005
-154.0, +1.678e-005
-153.0, +1.691e-005
-152.0, +1.705e-005
-151.0, +1.718e-005
-150.0, +1.730e-005
-149.0, +1.743e-005
-148.0, +1.756e-005
-147.0, +1.770e-005
-146.0, +1.784e-005
-145.0, +1.798e-005
-144.0, +1.811e-005
-143.0, +1.825e-005
-142.0, +1.838e-005
-141.0, +1.851e-005
-140.0, +1.864e-005
-139.0, +1.876e-005
-138.0, +1.889e-005
-137.0, +1.902e-005
-136.0, +1.915e-005
-135.0, +1.927e-005
-134.0, +1.941e-005
-133.0, +1.955e-005
-132.0, +1.968e-005
-131.0, +1.981e-005
-130.0, +1.994e-005
-129.0, +2.005e-005
-128.0, +2.019e-005
-127.0, +2.032e-005
-126.0, +2.045e-005
-125.0, +2.057e-005
-124.0, +2.070e-005
-123.0, +2.084e-005
-122.0, +2.097e-005
-121.0, +2.109e-005
-120.0, +2.121e-005
-119.0, +2.134e-005
-118.0, +2.148e-005
-117.0, +2.161e-005
-116.0, +2.175e-005
-115.0, +2.188e-005
-114.0, +2.202e-005
-113.0, +2.216e-005
-112.0, +2.229e-005
-111.0, +2.243e-005
-110.0, +2.256e-005
-109.0, +2.269e-005
-108.0, +2.282e-005
-107.0, +2.294e-005
-106.0, +2.306e-005
-105.0, +2.318e-005
-104.0, +2.330e-005
-103.0, +2.343e-005
-102.0, +2.355e-005
-101.0, +2.368e-005
-100.0, +2.381e-005
-99.0, +2.394e-005
-98.0, +2.407e-005
-97.0, +2.420e-005
-96.0, +2.433e-005
-95.0, +2.446e-005
-94.0, +2.457e-005
-93.0, +2.469e-005
-92.0, +2.481e-005
-91.0, +2.493e-005
-90.0, +2.505e-005
-89.0, +2.517e-005
-88.0, +2.529e-005
-87.0, +2.542e-005
-86.0, +2.554e-005
-85.0, +2.567e-005
-84.0, +2.580e-005
-83.0, +2.591e-005
-82.0, +2.603e-005
-81.0, +2.615e-005
-80.0, +2.627e-005
-79.0, +2.638e-005
-78.0, +2.650e-005
-77.0, +2.662e-005
-76.0, +2.674e-005
-75.0, +2.686e-005
-74.0, +2.697e-005
-73.0, +2.709e-005
-72.0, +2.721e-005
-71.0, +2.732e-005
-70.0, +2.743e-005
-69.0, +2.755e-005
-68.0, +2.766e-005
-67.0, +2.777e-005
-66.0, +2.788e-005
-65.0, +2.798e-005
-64.0, +2.809e-005
-63.0, +2.820e-005
-62.0, +2.831e-005
-61.0, +2.842e-005
-60.0, +2.852e-005
-59.0, +2.862e-005
-58.0, +2.873e-005
-57.0, +2.883e-005
-56.0, +2.893e-005
-55.0, +2.905e-005
-54.0, +2.915e-005
-53.0, +2.926e-005
-52.0, +2.937e-005
-51.0, +2.946e-005
-50.0, +2.956e-005
-49.0, +2.965e-005
-48.0, +2.974e-005
-47.0, +2.983e-005
-46.0, +2.992e-005
-45.0, +3.002e-005
-44.0, +3.012e-005
-43.0, +3.022e-005
-42.0, +3.031e-005
-41.0, +3.040e-005
-40.0, +3.049e-005
-39.0, +3.058e-005
-38.0, +3.067e-005
-37.0, +3.075e-005
-36.0, +3.084e-005
-35.0, +3.092e-005
-34.0, +3.101e-005
-33.0, +3.109e-005
-32.0, +3.117e-005
-31.0, +3.124e-005
-30.0, +3.133e-005
-29.0, +3.141e-005
-28.0, +3.149e-005
-27.0, +3.156e-005
-26.0, +3.162e-005
-25.0, +3.169e-005
-24.0, +3.175e-005
-23.0, +3.181e-005
-22.0, +3.187e-005
-21.0, +3.194e-005
-20.0, +3.200e-005
-19.0, +3.207e-005
-18.0, +3.214e-005
-17.0, +3.221e-005
-16.0, +3.228e-005
-15.0, +3.235e-005
-14.0, +3.240e-005
-13.0, +3.247e-005
-12.0, +3.253e-005
-11.0, +3.260e-005
-10.0, +3.266e-005
-9.0, +3.272e-005
-8.0, +3.278e-005
-7.0, +3.285e-005
-6.0, +3.291e-005
-5.0, +3.296e-005
-4.0, +3.301e-005
-3.0, +3.305e-005
-2.0, +3.308e-005
-1.0, +3.315e-005
0.0, +3.324e-005
1.0, +3.334e-005
2.0, +3.343e-005
3.0, +3.351e-005
4.0, +3.359e-005
5.0, +3.366e-005
6.0, +3.370e-005
7.0, +3.370e-005
8.0, +3.371e-005
9.0, +3.372e-005
10.0, +3.373e-005
11.0, +3.376e-005
12.0, +3.378e-005
13.0, +3.381e-005
14.0, +3.384e-005
15.0, +3.387e-005
16.0, +3.390e-005
17.0, +3.393e-005
18.0, +3.394e-005
19.0, +3.396e-005
20.0, +3.399e-005
21.0, +3.401e-005
22.0, +3.404e-005
23.0, +3.406e-005
24.0, +3.408e-005
25.0, +3.412e-005
26.0, +3.414e-005
27.0, +3.417e-005
28.0, +3.419e-005
29.0, +3.421e-005
30.0, +3.424e-005
31.0, +3.427e-005
32.0, +3.429e-005
33.0, +3.431e-005
34.0, +3.433e-005
35.0, +3.435e-005
36.0, +3.437e-005
37.0, +3.438e-005
38.0, +3.440e-005
39.0, +3.440e-005
40.0, +3.442e-005
41.0, +3.443e-005
42.0, +3.443e-005
43.0, +3.444e-005
44.0, +3.444e-005
45.0, +3.445e-005
46.0, +3.446e-005
47.0, +3.447e-005
48.0, +3.447e-005
49.0, +3.449e-005
50.0, +3.450e-005
51.0, +3.451e-005
52.0, +3.451e-005
53.0, +3.451e-005
54.0, +3.451e-005
55.0, +3.450e-005
56.0, +3.450e-005
57.0, +3.450e-005
58.0, +3.450e-005
59.0, +3.451e-005
60.0, +3.451e-005
61.0, +3.451e-005
62.0, +3.451e-005
63.0, +3.451e-005
64.0, +3.450e-005
65.0, +3.449e-005
66.0, +3.449e-005
67.0, +3.448e-005
68.0, +3.447e-005
69.0, +3.447e-005
70.0, +3.447e-005
71.0, +3.447e-005
72.0, +3.446e-005
73.0, +3.445e-005
74.0, +3.444e-005
75.0, +3.442e-005
76.0, +3.440e-005
77.0, +3.438e-005
78.0, +3.437e-005
79.0, +3.435e-005
80.0, +3.433e-005
81.0, +3.432e-005
82.0, +3.431e-005
83.0, +3.429e-005
84.0, +3.428e-005
85.0, +3.426e-005
86.0, +3.425e-005
87.0, +3.424e-005
88.0, +3.421e-005
89.0, +3.421e-005
90.0, +3.419e-005
91.0, +3.418e-005
92.0, +3.416e-005
93.0, +3.414e-005
94.0, +3.413e-005
95.0, +3.412e-005
96.0, +3.410e-005
97.0, +3.409e-005
98.0, +3.407e-005
99.0, +3.405e-005
100.0, +3.402e-005
101.0, +3.398e-005
102.0, +3.396e-005
103.0, +3.393e-005
104.0, +3.391e-005
105.0, +3.389e-005
106.0, +3.387e-005
107.0, +3.387e-005
108.0, +3.385e-005
109.0, +3.383e-005
110.0, +3.381e-005
111.0, +3.378e-005
112.0, +3.376e-005
113.0, +3.373e-005
114.0, +3.371e-005
115.0, +3.368e-005
116.0, +3.366e-005
117.0, +3.364e-005
118.0, +3.361e-005
119.0, +3.358e-005
120.0, +3.355e-005
121.0, +3.352e-005
122.0, +3.350e-005
123.0, +3.348e-005
124.0, +3.346e-005
125.0, +3.344e-005
126.0, +3.342e-005
127.0, +3.341e-005
128.0, +3.339e-005
129.0, +3.337e-005
130.0, +3.334e-005
131.0, +3.332e-005
132.0, +3.331e-005
133.0, +3.329e-005
134.0, +3.328e-005
135.0, +3.326e-005
136.0, +3.324e-005
137.0, +3.323e-005
138.0, +3.321e-005
139.0, +3.319e-005
140.0, +3.317e-005
141.0, +3.314e-005
142.0, +3.312e-005
143.0, +3.309e-005
144.0, +3.306e-005
145.0, +3.304e-005
146.0, +3.301e-005
147.0, +3.299e-005
148.0, +3.297e-005
149.0, +3.296e-005
150.0, +3.296e-005
151.0, +3.296e-005
152.0, +3.295e-005
153.0, +3.294e-005
154.0, +3.292e-005
155.0, +3.292e-005
156.0, +3.290e-005
157.0, +3.288e-005
158.0, +3.287e-005
159.0, +3.285e-005
160.0, +3.283e-005
161.0, +3.282e-005
162.0, +3.280e-005
163.0, +3.278e-005
164.0, +3.276e-005
165.0, +3.274e-005
166.0, +3.274e-005
167.0, +3.273e-005
168.0, +3.271e-005
169.0, +3.271e-005
170.0, +3.269e-005
171.0, +3.269e-005
172.0, +3.267e-005
173.0, +3.266e-005
174.0, +3.265e-005
175.0, +3.264e-005
176.0, +3.262e-005
177.0, +3.261e-005
178.0, +3.259e-005
179.0, +3.258e-005
180.0, +3.257e-005
181.0, +3.255e-005
182.0, +3.255e-005
183.0, +3.253e-005
184.0, +3.252e-005
185.0, +3.251e-005
186.0, +3.250e-005
187.0, +3.248e-005
188.0, +3.248e-005
189.0, +3.248e-005
190.0, +3.248e-005
191.0, +3.248e-005
192.0, +3.248e-005
193.0, +3.248e-005
194.0, +3.249e-005
195.0, +3.249e-005
196.0, +3.249e-005
197.0, +3.249e-005
198.0, +3.249e-005
199.0, +3.248e-005
200.0, +3.248e-005
201.0, +3.246e-005
202.0, +3.245e-005
203.0, +3.245e-005
204.0, +3.245e-005
205.0, +3.245e-005
206.0, +3.246e-005
207.0, +3.246e-005
208.0, +3.247e-005
209.0, +3.248e-005
210.0, +3.248e-005
211.0, +3.248e-005
212.0, +3.248e-005
213.0, +3.246e-005
214.0, +3.246e-005
215.0, +3.246e-005
216.0, +3.246e-005
217.0, +3.246e-005
218.0, +3.246e-005
219.0, +3.247e-005
220.0, +3.248e-005
221.0, +3.248e-005
222.0, +3.248e-005
223.0, +3.248e-005
224.0, +3.248e-005
225.0, +3.248e-005
226.0, +3.248e-005
227.0, +3.248e-005
228.0, +3.249e-005
229.0, +3.251e-005
230.0, +3.252e-005
231.0, +3.253e-005
232.0, +3.253e-005
233.0, +3.254e-005
234.0, +3.255e-005
235.0, +3.256e-005
236.0, +3.258e-005
237.0, +3.259e-005
238.0, +3.261e-005
239.0, +3.263e-005
240.0, +3.265e-005
241.0, +3.266e-005
242.0, +3.267e-005
243.0, +3.267e-005
244.0, +3.268e-005
245.0, +3.269e-005
246.0, +3.269e-005
247.0, +3.270e-005
248.0, +3.271e-005
249.0, +3.271e-005
250.0, +3.271e-005
*
**
