# Supplementary material for: DFT and CV data of 4-phenyl-substituted dichloro(bis{2-[1-(phenyl)-1H-1,2,3-triazol-4-yl-κN3]pyridine-κN})iron(II) coordination compounds
Source: Data Brief. 2018 Oct 27;21:1458–71. doi: 10.1016/j.dib.2018.10.085 (PMC6234228; doi:10.1016/j.dib.2018.10.085)
Supplement: Supplementary file 4 — Supplementary material. [file mmc4.zip › Fe_CV_raw_data/FeL6-2/500FC.TXT]

Date: 04-Apr-2017
Time: 13:45:40
Label: 
Cyclic Voltammetry

Exp. Conditions:
Init E (mV) = 250
High E (mV) = 250
Low E (mV) = -560
Init P/N = N
V (mV/sec) = 500
Number of Segments = 2
Sample Interval (mV) = 1
Quiet Time (sec) = 2
Sensitivity (A/V) = 1E-5

2 Sets of Data
Total Number of Data Points = 1620
##
Potential (mV), Current (A)

Segment = 1
Negative
Number of Data Points = 810
#
249.0, +1.192e-005
248.0, +1.170e-005
247.0, +1.154e-005
246.0, +1.140e-005
245.0, +1.126e-005
244.0, +1.113e-005
243.0, +1.103e-005
242.0, +1.095e-005
241.0, +1.087e-005
240.0, +1.081e-005
239.0, +1.075e-005
238.0, +1.070e-005
237.0, +1.065e-005
236.0, +1.060e-005
235.0, +1.056e-005
234.0, +1.051e-005
233.0, +1.046e-005
232.0, +1.042e-005
231.0, +1.039e-005
230.0, +1.035e-005
229.0, +1.031e-005
228.0, +1.027e-005
227.0, +1.024e-005
226.0, +1.021e-005
225.0, +1.017e-005
224.0, +1.014e-005
223.0, +1.010e-005
222.0, +1.005e-005
221.0, +1.002e-005
220.0, +9.982e-006
219.0, +9.948e-006
218.0, +9.915e-006
217.0, +9.871e-006
216.0, +9.838e-006
215.0, +9.806e-006
214.0, +9.766e-006
213.0, +9.726e-006
212.0, +9.682e-006
211.0, +9.640e-006
210.0, +9.610e-006
209.0, +9.569e-006
208.0, +9.528e-006
207.0, +9.490e-006
206.0, +9.450e-006
205.0, +9.411e-006
204.0, +9.367e-006
203.0, +9.319e-006
202.0, +9.274e-006
201.0, +9.225e-006
200.0, +9.184e-006
199.0, +9.143e-006
198.0, +9.096e-006
197.0, +9.054e-006
196.0, +9.007e-006
195.0, +8.960e-006
194.0, +8.911e-006
193.0, +8.854e-006
192.0, +8.801e-006
191.0, +8.745e-006
190.0, +8.687e-006
189.0, +8.636e-006
188.0, +8.579e-006
187.0, +8.524e-006
186.0, +8.469e-006
185.0, +8.404e-006
184.0, +8.344e-006
183.0, +8.278e-006
182.0, +8.204e-006
181.0, +8.141e-006
180.0, +8.066e-006
179.0, +7.992e-006
178.0, +7.925e-006
177.0, +7.847e-006
176.0, +7.777e-006
175.0, +7.704e-006
174.0, +7.621e-006
173.0, +7.543e-006
172.0, +7.456e-006
171.0, +7.368e-006
170.0, +7.279e-006
169.0, +7.183e-006
168.0, +7.088e-006
167.0, +6.995e-006
166.0, +6.897e-006
165.0, +6.797e-006
164.0, +6.692e-006
163.0, +6.584e-006
162.0, +6.477e-006
161.0, +6.361e-006
160.0, +6.246e-006
159.0, +6.131e-006
158.0, +6.009e-006
157.0, +5.889e-006
156.0, +5.764e-006
155.0, +5.633e-006
154.0, +5.501e-006
153.0, +5.355e-006
152.0, +5.212e-006
151.0, +5.065e-006
150.0, +4.909e-006
149.0, +4.758e-006
148.0, +4.598e-006
147.0, +4.441e-006
146.0, +4.283e-006
145.0, +4.112e-006
144.0, +3.943e-006
143.0, +3.768e-006
142.0, +3.581e-006
141.0, +3.398e-006
140.0, +3.205e-006
139.0, +3.016e-006
138.0, +2.825e-006
137.0, +2.621e-006
136.0, +2.418e-006
135.0, +2.211e-006
134.0, +1.995e-006
133.0, +1.778e-006
132.0, +1.548e-006
131.0, +1.314e-006
130.0, +1.082e-006
129.0, +8.462e-007
128.0, +6.147e-007
127.0, +3.775e-007
126.0, +1.308e-007
125.0, -1.120e-007
124.0, -3.653e-007
123.0, -6.208e-007
122.0, -8.841e-007
121.0, -1.158e-006
120.0, -1.430e-006
119.0, -1.702e-006
118.0, -1.981e-006
117.0, -2.254e-006
116.0, -2.536e-006
115.0, -2.817e-006
114.0, -3.099e-006
113.0, -3.396e-006
112.0, -3.689e-006
111.0, -3.988e-006
110.0, -4.292e-006
109.0, -4.588e-006
108.0, -4.884e-006
107.0, -5.181e-006
106.0, -5.473e-006
105.0, -5.771e-006
104.0, -6.065e-006
103.0, -6.365e-006
102.0, -6.675e-006
101.0, -6.982e-006
100.0, -7.293e-006
99.0, -7.595e-006
98.0, -7.894e-006
97.0, -8.194e-006
96.0, -8.484e-006
95.0, -8.771e-006
94.0, -9.063e-006
93.0, -9.348e-006
92.0, -9.645e-006
91.0, -9.934e-006
90.0, -1.022e-005
89.0, -1.050e-005
88.0, -1.078e-005
87.0, -1.104e-005
86.0, -1.131e-005
85.0, -1.156e-005
84.0, -1.181e-005
83.0, -1.206e-005
82.0, -1.230e-005
81.0, -1.255e-005
80.0, -1.279e-005
79.0, -1.301e-005
78.0, -1.323e-005
77.0, -1.344e-005
76.0, -1.365e-005
75.0, -1.384e-005
74.0, -1.402e-005
73.0, -1.421e-005
72.0, -1.439e-005
71.0, -1.456e-005
70.0, -1.473e-005
69.0, -1.488e-005
68.0, -1.503e-005
67.0, -1.516e-005
66.0, -1.528e-005
65.0, -1.540e-005
64.0, -1.550e-005
63.0, -1.560e-005
62.0, -1.570e-005
61.0, -1.579e-005
60.0, -1.587e-005
59.0, -1.595e-005
58.0, -1.600e-005
57.0, -1.606e-005
56.0, -1.610e-005
55.0, -1.614e-005
54.0, -1.616e-005
53.0, -1.619e-005
52.0, -1.621e-005
51.0, -1.622e-005
50.0, -1.622e-005
49.0, -1.622e-005
48.0, -1.620e-005
47.0, -1.617e-005
46.0, -1.615e-005
45.0, -1.610e-005
44.0, -1.606e-005
43.0, -1.601e-005
42.0, -1.596e-005
41.0, -1.592e-005
40.0, -1.586e-005
39.0, -1.579e-005
38.0, -1.572e-005
37.0, -1.565e-005
36.0, -1.556e-005
35.0, -1.548e-005
34.0, -1.539e-005
33.0, -1.530e-005
32.0, -1.521e-005
31.0, -1.512e-005
30.0, -1.502e-005
29.0, -1.492e-005
28.0, -1.482e-005
27.0, -1.471e-005
26.0, -1.460e-005
25.0, -1.449e-005
24.0, -1.437e-005
23.0, -1.426e-005
22.0, -1.415e-005
21.0, -1.404e-005
20.0, -1.393e-005
19.0, -1.382e-005
18.0, -1.370e-005
17.0, -1.359e-005
16.0, -1.347e-005
15.0, -1.335e-005
14.0, -1.323e-005
13.0, -1.311e-005
12.0, -1.300e-005
11.0, -1.289e-005
10.0, -1.277e-005
9.0, -1.266e-005
8.0, -1.254e-005
7.0, -1.243e-005
6.0, -1.232e-005
5.0, -1.220e-005
4.0, -1.209e-005
3.0, -1.198e-005
2.0, -1.187e-005
1.0, -1.178e-005
0.0, -1.168e-005
-1.0, -1.158e-005
-2.0, -1.149e-005
-3.0, -1.138e-005
-4.0, -1.129e-005
-5.0, -1.118e-005
-6.0, -1.107e-005
-7.0, -1.097e-005
-8.0, -1.087e-005
-9.0, -1.076e-005
-10.0, -1.067e-005
-11.0, -1.057e-005
-12.0, -1.047e-005
-13.0, -1.037e-005
-14.0, -1.028e-005
-15.0, -1.019e-005
-16.0, -1.010e-005
-17.0, -1.000e-005
-18.0, -9.918e-006
-19.0, -9.829e-006
-20.0, -9.747e-006
-21.0, -9.662e-006
-22.0, -9.571e-006
-23.0, -9.491e-006
-24.0, -9.412e-006
-25.0, -9.331e-006
-26.0, -9.255e-006
-27.0, -9.176e-006
-28.0, -9.101e-006
-29.0, -9.027e-006
-30.0, -8.951e-006
-31.0, -8.878e-006
-32.0, -8.804e-006
-33.0, -8.727e-006
-34.0, -8.658e-006
-35.0, -8.589e-006
-36.0, -8.524e-006
-37.0, -8.456e-006
-38.0, -8.391e-006
-39.0, -8.332e-006
-40.0, -8.269e-006
-41.0, -8.207e-006
-42.0, -8.145e-006
-43.0, -8.077e-006
-44.0, -8.020e-006
-45.0, -7.957e-006
-46.0, -7.894e-006
-47.0, -7.842e-006
-48.0, -7.785e-006
-49.0, -7.733e-006
-50.0, -7.682e-006
-51.0, -7.626e-006
-52.0, -7.577e-006
-53.0, -7.522e-006
-54.0, -7.465e-006
-55.0, -7.417e-006
-56.0, -7.364e-006
-57.0, -7.317e-006
-58.0, -7.270e-006
-59.0, -7.221e-006
-60.0, -7.182e-006
-61.0, -7.136e-006
-62.0, -7.087e-006
-63.0, -7.041e-006
-64.0, -6.998e-006
-65.0, -6.955e-006
-66.0, -6.916e-006
-67.0, -6.870e-006
-68.0, -6.830e-006
-69.0, -6.793e-006
-70.0, -6.750e-006
-71.0, -6.710e-006
-72.0, -6.668e-006
-73.0, -6.624e-006
-74.0, -6.590e-006
-75.0, -6.553e-006
-76.0, -6.519e-006
-77.0, -6.482e-006
-78.0, -6.446e-006
-79.0, -6.414e-006
-80.0, -6.383e-006
-81.0, -6.349e-006
-82.0, -6.318e-006
-83.0, -6.277e-006
-84.0, -6.249e-006
-85.0, -6.215e-006
-86.0, -6.184e-006
-87.0, -6.158e-006
-88.0, -6.131e-006
-89.0, -6.106e-006
-90.0, -6.085e-006
-91.0, -6.056e-006
-92.0, -6.029e-006
-93.0, -6.001e-006
-94.0, -5.972e-006
-95.0, -5.949e-006
-96.0, -5.921e-006
-97.0, -5.896e-006
-98.0, -5.877e-006
-99.0, -5.855e-006
-100.0, -5.834e-006
-101.0, -5.808e-006
-102.0, -5.782e-006
-103.0, -5.762e-006
-104.0, -5.737e-006
-105.0, -5.716e-006
-106.0, -5.700e-006
-107.0, -5.680e-006
-108.0, -5.667e-006
-109.0, -5.646e-006
-110.0, -5.625e-006
-111.0, -5.611e-006
-112.0, -5.590e-006
-113.0, -5.571e-006
-114.0, -5.556e-006
-115.0, -5.539e-006
-116.0, -5.532e-006
-117.0, -5.518e-006
-118.0, -5.505e-006
-119.0, -5.499e-006
-120.0, -5.485e-006
-121.0, -5.472e-006
-122.0, -5.463e-006
-123.0, -5.447e-006
-124.0, -5.441e-006
-125.0, -5.429e-006
-126.0, -5.416e-006
-127.0, -5.415e-006
-128.0, -5.408e-006
-129.0, -5.399e-006
-130.0, -5.397e-006
-131.0, -5.389e-006
-132.0, -5.387e-006
-133.0, -5.384e-006
-134.0, -5.377e-006
-135.0, -5.380e-006
-136.0, -5.379e-006
-137.0, -5.376e-006
-138.0, -5.381e-006
-139.0, -5.382e-006
-140.0, -5.391e-006
-141.0, -5.395e-006
-142.0, -5.396e-006
-143.0, -5.405e-006
-144.0, -5.412e-006
-145.0, -5.421e-006
-146.0, -5.435e-006
-147.0, -5.442e-006
-148.0, -5.459e-006
-149.0, -5.474e-006
-150.0, -5.486e-006
-151.0, -5.505e-006
-152.0, -5.514e-006
-153.0, -5.526e-006
-154.0, -5.546e-006
-155.0, -5.560e-006
-156.0, -5.581e-006
-157.0, -5.602e-006
-158.0, -5.624e-006
-159.0, -5.655e-006
-160.0, -5.679e-006
-161.0, -5.702e-006
-162.0, -5.733e-006
-163.0, -5.759e-006
-164.0, -5.793e-006
-165.0, -5.821e-006
-166.0, -5.852e-006
-167.0, -5.897e-006
-168.0, -5.937e-006
-169.0, -5.978e-006
-170.0, -6.018e-006
-171.0, -6.053e-006
-172.0, -6.101e-006
-173.0, -6.144e-006
-174.0, -6.180e-006
-175.0, -6.228e-006
-176.0, -6.275e-006
-177.0, -6.327e-006
-178.0, -6.383e-006
-179.0, -6.432e-006
-180.0, -6.494e-006
-181.0, -6.552e-006
-182.0, -6.608e-006
-183.0, -6.673e-006
-184.0, -6.732e-006
-185.0, -6.794e-006
-186.0, -6.863e-006
-187.0, -6.924e-006
-188.0, -6.999e-006
-189.0, -7.069e-006
-190.0, -7.139e-006
-191.0, -7.220e-006
-192.0, -7.295e-006
-193.0, -7.374e-006
-194.0, -7.456e-006
-195.0, -7.533e-006
-196.0, -7.616e-006
-197.0, -7.698e-006
-198.0, -7.782e-006
-199.0, -7.873e-006
-200.0, -7.960e-006
-201.0, -8.048e-006
-202.0, -8.142e-006
-203.0, -8.230e-006
-204.0, -8.327e-006
-205.0, -8.416e-006
-206.0, -8.508e-006
-207.0, -8.602e-006
-208.0, -8.700e-006
-209.0, -8.794e-006
-210.0, -8.898e-006
-211.0, -8.989e-006
-212.0, -9.093e-006
-213.0, -9.188e-006
-214.0, -9.286e-006
-215.0, -9.386e-006
-216.0, -9.485e-006
-217.0, -9.581e-006
-218.0, -9.685e-006
-219.0, -9.783e-006
-220.0, -9.889e-006
-221.0, -9.989e-006
-222.0, -1.009e-005
-223.0, -1.019e-005
-224.0, -1.029e-005
-225.0, -1.040e-005
-226.0, -1.050e-005
-227.0, -1.060e-005
-228.0, -1.070e-005
-229.0, -1.080e-005
-230.0, -1.090e-005
-231.0, -1.100e-005
-232.0, -1.110e-005
-233.0, -1.120e-005
-234.0, -1.130e-005
-235.0, -1.140e-005
-236.0, -1.150e-005
-237.0, -1.160e-005
-238.0, -1.169e-005
-239.0, -1.180e-005
-240.0, -1.189e-005
-241.0, -1.199e-005
-242.0, -1.209e-005
-243.0, -1.218e-005
-244.0, -1.227e-005
-245.0, -1.237e-005
-246.0, -1.246e-005
-247.0, -1.256e-005
-248.0, -1.265e-005
-249.0, -1.275e-005
-250.0, -1.284e-005
-251.0, -1.294e-005
-252.0, -1.303e-005
-253.0, -1.312e-005
-254.0, -1.321e-005
-255.0, -1.330e-005
-256.0, -1.339e-005
-257.0, -1.348e-005
-258.0, -1.357e-005
-259.0, -1.366e-005
-260.0, -1.375e-005
-261.0, -1.384e-005
-262.0, -1.392e-005
-263.0, -1.402e-005
-264.0, -1.410e-005
-265.0, -1.418e-005
-266.0, -1.427e-005
-267.0, -1.436e-005
-268.0, -1.444e-005
-269.0, -1.453e-005
-270.0, -1.462e-005
-271.0, -1.471e-005
-272.0, -1.480e-005
-273.0, -1.488e-005
-274.0, -1.497e-005
-275.0, -1.505e-005
-276.0, -1.514e-005
-277.0, -1.522e-005
-278.0, -1.531e-005
-279.0, -1.540e-005
-280.0, -1.548e-005
-281.0, -1.557e-005
-282.0, -1.566e-005
-283.0, -1.573e-005
-284.0, -1.582e-005
-285.0, -1.590e-005
-286.0, -1.599e-005
-287.0, -1.608e-005
-288.0, -1.616e-005
-289.0, -1.625e-005
-290.0, -1.635e-005
-291.0, -1.644e-005
-292.0, -1.653e-005
-293.0, -1.661e-005
-294.0, -1.670e-005
-295.0, -1.679e-005
-296.0, -1.688e-005
-297.0, -1.697e-005
-298.0, -1.706e-005
-299.0, -1.715e-005
-300.0, -1.725e-005
-301.0, -1.734e-005
-302.0, -1.742e-005
-303.0, -1.752e-005
-304.0, -1.761e-005
-305.0, -1.770e-005
-306.0, -1.779e-005
-307.0, -1.788e-005
-308.0, -1.797e-005
-309.0, -1.807e-005
-310.0, -1.816e-005
-311.0, -1.826e-005
-312.0, -1.834e-005
-313.0, -1.844e-005
-314.0, -1.853e-005
-315.0, -1.862e-005
-316.0, -1.871e-005
-317.0, -1.881e-005
-318.0, -1.890e-005
-319.0, -1.900e-005
-320.0, -1.909e-005
-321.0, -1.918e-005
-322.0, -1.927e-005
-323.0, -1.936e-005
-324.0, -1.945e-005
-325.0, -1.954e-005
-326.0, -1.962e-005
-327.0, -1.971e-005
-328.0, -1.980e-005
-329.0, -1.988e-005
-330.0, -1.998e-005
-331.0, -2.006e-005
-332.0, -2.015e-005
-333.0, -2.024e-005
-334.0, -2.032e-005
-335.0, -2.041e-005
-336.0, -2.049e-005
-337.0, -2.057e-005
-338.0, -2.065e-005
-339.0, -2.073e-005
-340.0, -2.081e-005
-341.0, -2.089e-005
-342.0, -2.097e-005
-343.0, -2.105e-005
-344.0, -2.112e-005
-345.0, -2.119e-005
-346.0, -2.127e-005
-347.0, -2.134e-005
-348.0, -2.141e-005
-349.0, -2.148e-005
-350.0, -2.154e-005
-351.0, -2.161e-005
-352.0, -2.167e-005
-353.0, -2.174e-005
-354.0, -2.180e-005
-355.0, -2.186e-005
-356.0, -2.191e-005
-357.0, -2.197e-005
-358.0, -2.202e-005
-359.0, -2.208e-005
-360.0, -2.213e-005
-361.0, -2.219e-005
-362.0, -2.224e-005
-363.0, -2.228e-005
-364.0, -2.233e-005
-365.0, -2.238e-005
-366.0, -2.241e-005
-367.0, -2.245e-005
-368.0, -2.249e-005
-369.0, -2.253e-005
-370.0, -2.257e-005
-371.0, -2.261e-005
-372.0, -2.264e-005
-373.0, -2.267e-005
-374.0, -2.269e-005
-375.0, -2.273e-005
-376.0, -2.276e-005
-377.0, -2.278e-005
-378.0, -2.281e-005
-379.0, -2.283e-005
-380.0, -2.285e-005
-381.0, -2.288e-005
-382.0, -2.288e-005
-383.0, -2.290e-005
-384.0, -2.290e-005
-385.0, -2.291e-005
-386.0, -2.292e-005
-387.0, -2.293e-005
-388.0, -2.293e-005
-389.0, -2.294e-005
-390.0, -2.294e-005
-391.0, -2.295e-005
-392.0, -2.295e-005
-393.0, -2.295e-005
-394.0, -2.294e-005
-395.0, -2.294e-005
-396.0, -2.293e-005
-397.0, -2.292e-005
-398.0, -2.292e-005
-399.0, -2.291e-005
-400.0, -2.290e-005
-401.0, -2.289e-005
-402.0, -2.288e-005
-403.0, -2.287e-005
-404.0, -2.285e-005
-405.0, -2.283e-005
-406.0, -2.281e-005
-407.0, -2.279e-005
-408.0, -2.277e-005
-409.0, -2.275e-005
-410.0, -2.274e-005
-411.0, -2.271e-005
-412.0, -2.269e-005
-413.0, -2.266e-005
-414.0, -2.263e-005
-415.0, -2.260e-005
-416.0, -2.257e-005
-417.0, -2.254e-005
-418.0, -2.251e-005
-419.0, -2.247e-005
-420.0, -2.244e-005
-421.0, -2.241e-005
-422.0, -2.238e-005
-423.0, -2.234e-005
-424.0, -2.230e-005
-425.0, -2.226e-005
-426.0, -2.222e-005
-427.0, -2.219e-005
-428.0, -2.215e-005
-429.0, -2.211e-005
-430.0, -2.206e-005
-431.0, -2.203e-005
-432.0, -2.199e-005
-433.0, -2.194e-005
-434.0, -2.190e-005
-435.0, -2.185e-005
-436.0, -2.181e-005
-437.0, -2.177e-005
-438.0, -2.172e-005
-439.0, -2.167e-005
-440.0, -2.163e-005
-441.0, -2.159e-005
-442.0, -2.154e-005
-443.0, -2.149e-005
-444.0, -2.145e-005
-445.0, -2.140e-005
-446.0, -2.135e-005
-447.0, -2.131e-005
-448.0, -2.125e-005
-449.0, -2.120e-005
-450.0, -2.116e-005
-451.0, -2.111e-005
-452.0, -2.106e-005
-453.0, -2.101e-005
-454.0, -2.096e-005
-455.0, -2.091e-005
-456.0, -2.086e-005
-457.0, -2.081e-005
-458.0, -2.077e-005
-459.0, -2.071e-005
-460.0, -2.067e-005
-461.0, -2.062e-005
-462.0, -2.057e-005
-463.0, -2.052e-005
-464.0, -2.047e-005
-465.0, -2.042e-005
-466.0, -2.038e-005
-467.0, -2.032e-005
-468.0, -2.028e-005
-469.0, -2.023e-005
-470.0, -2.018e-005
-471.0, -2.014e-005
-472.0, -2.009e-005
-473.0, -2.004e-005
-474.0, -1.999e-005
-475.0, -1.994e-005
-476.0, -1.989e-005
-477.0, -1.984e-005
-478.0, -1.979e-005
-479.0, -1.975e-005
-480.0, -1.970e-005
-481.0, -1.965e-005
-482.0, -1.961e-005
-483.0, -1.956e-005
-484.0, -1.951e-005
-485.0, -1.947e-005
-486.0, -1.942e-005
-487.0, -1.937e-005
-488.0, -1.933e-005
-489.0, -1.928e-005
-490.0, -1.924e-005
-491.0, -1.920e-005
-492.0, -1.915e-005
-493.0, -1.910e-005
-494.0, -1.906e-005
-495.0, -1.902e-005
-496.0, -1.897e-005
-497.0, -1.892e-005
-498.0, -1.888e-005
-499.0, -1.885e-005
-500.0, -1.881e-005
-501.0, -1.876e-005
-502.0, -1.872e-005
-503.0, -1.869e-005
-504.0, -1.864e-005
-505.0, -1.859e-005
-506.0, -1.855e-005
-507.0, -1.851e-005
-508.0, -1.847e-005
-509.0, -1.843e-005
-510.0, -1.839e-005
-511.0, -1.835e-005
-512.0, -1.831e-005
-513.0, -1.828e-005
-514.0, -1.824e-005
-515.0, -1.820e-005
-516.0, -1.816e-005
-517.0, -1.812e-005
-518.0, -1.808e-005
-519.0, -1.805e-005
-520.0, -1.801e-005
-521.0, -1.797e-005
-522.0, -1.793e-005
-523.0, -1.790e-005
-524.0, -1.786e-005
-525.0, -1.782e-005
-526.0, -1.778e-005
-527.0, -1.775e-005
-528.0, -1.772e-005
-529.0, -1.768e-005
-530.0, -1.765e-005
-531.0, -1.761e-005
-532.0, -1.758e-005
-533.0, -1.755e-005
-534.0, -1.751e-005
-535.0, -1.748e-005
-536.0, -1.744e-005
-537.0, -1.741e-005
-538.0, -1.738e-005
-539.0, -1.734e-005
-540.0, -1.731e-005
-541.0, -1.728e-005
-542.0, -1.725e-005
-543.0, -1.723e-005
-544.0, -1.720e-005
-545.0, -1.716e-005
-546.0, -1.713e-005
-547.0, -1.710e-005
-548.0, -1.707e-005
-549.0, -1.704e-005
-550.0, -1.701e-005
-551.0, -1.698e-005
-552.0, -1.695e-005
-553.0, -1.693e-005
-554.0, -1.690e-005
-555.0, -1.687e-005
-556.0, -1.684e-005
-557.0, -1.681e-005
-558.0, -1.677e-005
-559.0, -1.673e-005
-560.0, -1.669e-005
*
Segment = 2
Positive
Number of Data Points = 810
#
-559.0, -1.664e-005
-558.0, -1.621e-005
-557.0, -1.589e-005
-556.0, -1.561e-005
-555.0, -1.534e-005
-554.0, -1.509e-005
-553.0, -1.489e-005
-552.0, -1.472e-005
-551.0, -1.456e-005
-550.0, -1.443e-005
-549.0, -1.431e-005
-548.0, -1.419e-005
-547.0, -1.409e-005
-546.0, -1.399e-005
-545.0, -1.389e-005
-544.0, -1.380e-005
-543.0, -1.371e-005
-542.0, -1.363e-005
-541.0, -1.355e-005
-540.0, -1.347e-005
-539.0, -1.339e-005
-538.0, -1.332e-005
-537.0, -1.324e-005
-536.0, -1.317e-005
-535.0, -1.309e-005
-534.0, -1.301e-005
-533.0, -1.294e-005
-532.0, -1.288e-005
-531.0, -1.281e-005
-530.0, -1.274e-005
-529.0, -1.268e-005
-528.0, -1.262e-005
-527.0, -1.255e-005
-526.0, -1.249e-005
-525.0, -1.243e-005
-524.0, -1.236e-005
-523.0, -1.231e-005
-522.0, -1.225e-005
-521.0, -1.218e-005
-520.0, -1.213e-005
-519.0, -1.207e-005
-518.0, -1.202e-005
-517.0, -1.196e-005
-516.0, -1.190e-005
-515.0, -1.184e-005
-514.0, -1.179e-005
-513.0, -1.173e-005
-512.0, -1.167e-005
-511.0, -1.161e-005
-510.0, -1.156e-005
-509.0, -1.151e-005
-508.0, -1.146e-005
-507.0, -1.140e-005
-506.0, -1.135e-005
-505.0, -1.129e-005
-504.0, -1.125e-005
-503.0, -1.119e-005
-502.0, -1.114e-005
-501.0, -1.109e-005
-500.0, -1.104e-005
-499.0, -1.099e-005
-498.0, -1.094e-005
-497.0, -1.089e-005
-496.0, -1.084e-005
-495.0, -1.078e-005
-494.0, -1.073e-005
-493.0, -1.069e-005
-492.0, -1.063e-005
-491.0, -1.059e-005
-490.0, -1.054e-005
-489.0, -1.049e-005
-488.0, -1.045e-005
-487.0, -1.040e-005
-486.0, -1.035e-005
-485.0, -1.030e-005
-484.0, -1.025e-005
-483.0, -1.020e-005
-482.0, -1.015e-005
-481.0, -1.010e-005
-480.0, -1.007e-005
-479.0, -1.002e-005
-478.0, -9.974e-006
-477.0, -9.933e-006
-476.0, -9.884e-006
-475.0, -9.839e-006
-474.0, -9.789e-006
-473.0, -9.739e-006
-472.0, -9.698e-006
-471.0, -9.651e-006
-470.0, -9.604e-006
-469.0, -9.562e-006
-468.0, -9.517e-006
-467.0, -9.474e-006
-466.0, -9.426e-006
-465.0, -9.377e-006
-464.0, -9.338e-006
-463.0, -9.295e-006
-462.0, -9.255e-006
-461.0, -9.212e-006
-460.0, -9.170e-006
-459.0, -9.134e-006
-458.0, -9.094e-006
-457.0, -9.045e-006
-456.0, -8.997e-006
-455.0, -8.947e-006
-454.0, -8.905e-006
-453.0, -8.862e-006
-452.0, -8.809e-006
-451.0, -8.765e-006
-450.0, -8.727e-006
-449.0, -8.686e-006
-448.0, -8.647e-006
-447.0, -8.598e-006
-446.0, -8.558e-006
-445.0, -8.521e-006
-444.0, -8.473e-006
-443.0, -8.429e-006
-442.0, -8.385e-006
-441.0, -8.345e-006
-440.0, -8.309e-006
-439.0, -8.260e-006
-438.0, -8.218e-006
-437.0, -8.181e-006
-436.0, -8.138e-006
-435.0, -8.098e-006
-434.0, -8.051e-006
-433.0, -8.004e-006
-432.0, -7.969e-006
-431.0, -7.923e-006
-430.0, -7.881e-006
-429.0, -7.840e-006
-428.0, -7.797e-006
-427.0, -7.761e-006
-426.0, -7.723e-006
-425.0, -7.676e-006
-424.0, -7.637e-006
-423.0, -7.593e-006
-422.0, -7.554e-006
-421.0, -7.512e-006
-420.0, -7.465e-006
-419.0, -7.422e-006
-418.0, -7.386e-006
-417.0, -7.345e-006
-416.0, -7.305e-006
-415.0, -7.257e-006
-414.0, -7.215e-006
-413.0, -7.178e-006
-412.0, -7.132e-006
-411.0, -7.084e-006
-410.0, -7.037e-006
-409.0, -6.995e-006
-408.0, -6.958e-006
-407.0, -6.913e-006
-406.0, -6.866e-006
-405.0, -6.824e-006
-404.0, -6.783e-006
-403.0, -6.747e-006
-402.0, -6.705e-006
-401.0, -6.662e-006
-400.0, -6.624e-006
-399.0, -6.584e-006
-398.0, -6.549e-006
-397.0, -6.511e-006
-396.0, -6.463e-006
-395.0, -6.423e-006
-394.0, -6.382e-006
-393.0, -6.342e-006
-392.0, -6.301e-006
-391.0, -6.253e-006
-390.0, -6.212e-006
-389.0, -6.177e-006
-388.0, -6.135e-006
-387.0, -6.093e-006
-386.0, -6.048e-006
-385.0, -6.008e-006
-384.0, -5.973e-006
-383.0, -5.925e-006
-382.0, -5.882e-006
-381.0, -5.840e-006
-380.0, -5.799e-006
-379.0, -5.764e-006
-378.0, -5.717e-006
-377.0, -5.671e-006
-376.0, -5.635e-006
-375.0, -5.590e-006
-374.0, -5.549e-006
-373.0, -5.507e-006
-372.0, -5.458e-006
-371.0, -5.423e-006
-370.0, -5.385e-006
-369.0, -5.342e-006
-368.0, -5.304e-006
-367.0, -5.260e-006
-366.0, -5.218e-006
-365.0, -5.176e-006
-364.0, -5.126e-006
-363.0, -5.077e-006
-362.0, -5.033e-006
-361.0, -4.990e-006
-360.0, -4.949e-006
-359.0, -4.900e-006
-358.0, -4.858e-006
-357.0, -4.818e-006
-356.0, -4.770e-006
-355.0, -4.725e-006
-354.0, -4.677e-006
-353.0, -4.631e-006
-352.0, -4.594e-006
-351.0, -4.545e-006
-350.0, -4.497e-006
-349.0, -4.459e-006
-348.0, -4.410e-006
-347.0, -4.362e-006
-346.0, -4.310e-006
-345.0, -4.260e-006
-344.0, -4.219e-006
-343.0, -4.168e-006
-342.0, -4.116e-006
-341.0, -4.073e-006
-340.0, -4.024e-006
-339.0, -3.979e-006
-338.0, -3.927e-006
-337.0, -3.877e-006
-336.0, -3.835e-006
-335.0, -3.782e-006
-334.0, -3.728e-006
-333.0, -3.680e-006
-332.0, -3.624e-006
-331.0, -3.575e-006
-330.0, -3.521e-006
-329.0, -3.465e-006
-328.0, -3.418e-006
-327.0, -3.362e-006
-326.0, -3.311e-006
-325.0, -3.259e-006
-324.0, -3.200e-006
-323.0, -3.144e-006
-322.0, -3.089e-006
-321.0, -3.035e-006
-320.0, -2.986e-006
-319.0, -2.929e-006
-318.0, -2.879e-006
-317.0, -2.826e-006
-316.0, -2.768e-006
-315.0, -2.713e-006
-314.0, -2.648e-006
-313.0, -2.586e-006
-312.0, -2.526e-006
-311.0, -2.457e-006
-310.0, -2.397e-006
-309.0, -2.338e-006
-308.0, -2.270e-006
-307.0, -2.210e-006
-306.0, -2.147e-006
-305.0, -2.082e-006
-304.0, -2.021e-006
-303.0, -1.955e-006
-302.0, -1.890e-006
-301.0, -1.826e-006
-300.0, -1.760e-006
-299.0, -1.698e-006
-298.0, -1.630e-006
-297.0, -1.567e-006
-296.0, -1.500e-006
-295.0, -1.430e-006
-294.0, -1.367e-006
-293.0, -1.297e-006
-292.0, -1.223e-006
-291.0, -1.159e-006
-290.0, -1.084e-006
-289.0, -1.015e-006
-288.0, -9.452e-007
-287.0, -8.684e-007
-286.0, -7.987e-007
-285.0, -7.250e-007
-284.0, -6.431e-007
-283.0, -5.702e-007
-282.0, -4.905e-007
-281.0, -4.129e-007
-280.0, -3.361e-007
-279.0, -2.533e-007
-278.0, -1.849e-007
-277.0, -1.072e-007
-276.0, -2.747e-008
-275.0, +5.101e-008
-274.0, +1.334e-007
-273.0, +2.171e-007
-272.0, +2.947e-007
-271.0, +3.902e-007
-270.0, +4.739e-007
-269.0, +5.545e-007
-268.0, +6.426e-007
-267.0, +7.259e-007
-266.0, +8.135e-007
-265.0, +9.033e-007
-264.0, +9.892e-007
-263.0, +1.078e-006
-262.0, +1.171e-006
-261.0, +1.255e-006
-260.0, +1.350e-006
-259.0, +1.437e-006
-258.0, +1.525e-006
-257.0, +1.616e-006
-256.0, +1.707e-006
-255.0, +1.803e-006
-254.0, +1.894e-006
-253.0, +1.988e-006
-252.0, +2.086e-006
-251.0, +2.185e-006
-250.0, +2.277e-006
-249.0, +2.375e-006
-248.0, +2.472e-006
-247.0, +2.576e-006
-246.0, +2.671e-006
-245.0, +2.768e-006
-244.0, +2.872e-006
-243.0, +2.975e-006
-242.0, +3.079e-006
-241.0, +3.179e-006
-240.0, +3.282e-006
-239.0, +3.388e-006
-238.0, +3.492e-006
-237.0, +3.591e-006
-236.0, +3.702e-006
-235.0, +3.802e-006
-234.0, +3.911e-006
-233.0, +4.021e-006
-232.0, +4.127e-006
-231.0, +4.239e-006
-230.0, +4.345e-006
-229.0, +4.450e-006
-228.0, +4.562e-006
-227.0, +4.668e-006
-226.0, +4.778e-006
-225.0, +4.891e-006
-224.0, +4.997e-006
-223.0, +5.117e-006
-222.0, +5.229e-006
-221.0, +5.340e-006
-220.0, +5.457e-006
-219.0, +5.568e-006
-218.0, +5.678e-006
-217.0, +5.793e-006
-216.0, +5.900e-006
-215.0, +6.019e-006
-214.0, +6.131e-006
-213.0, +6.243e-006
-212.0, +6.361e-006
-211.0, +6.474e-006
-210.0, +6.588e-006
-209.0, +6.702e-006
-208.0, +6.811e-006
-207.0, +6.931e-006
-206.0, +7.043e-006
-205.0, +7.156e-006
-204.0, +7.278e-006
-203.0, +7.393e-006
-202.0, +7.509e-006
-201.0, +7.623e-006
-200.0, +7.734e-006
-199.0, +7.852e-006
-198.0, +7.963e-006
-197.0, +8.071e-006
-196.0, +8.185e-006
-195.0, +8.299e-006
-194.0, +8.410e-006
-193.0, +8.523e-006
-192.0, +8.629e-006
-191.0, +8.742e-006
-190.0, +8.853e-006
-189.0, +8.958e-006
-188.0, +9.069e-006
-187.0, +9.177e-006
-186.0, +9.280e-006
-185.0, +9.390e-006
-184.0, +9.494e-006
-183.0, +9.600e-006
-182.0, +9.705e-006
-181.0, +9.803e-006
-180.0, +9.910e-006
-179.0, +1.001e-005
-178.0, +1.011e-005
-177.0, +1.021e-005
-176.0, +1.031e-005
-175.0, +1.041e-005
-174.0, +1.051e-005
-173.0, +1.060e-005
-172.0, +1.071e-005
-171.0, +1.080e-005
-170.0, +1.089e-005
-169.0, +1.098e-005
-168.0, +1.107e-005
-167.0, +1.116e-005
-166.0, +1.125e-005
-165.0, +1.134e-005
-164.0, +1.143e-005
-163.0, +1.152e-005
-162.0, +1.160e-005
-161.0, +1.169e-005
-160.0, +1.177e-005
-159.0, +1.185e-005
-158.0, +1.192e-005
-157.0, +1.200e-005
-156.0, +1.208e-005
-155.0, +1.215e-005
-154.0, +1.223e-005
-153.0, +1.230e-005
-152.0, +1.237e-005
-151.0, +1.244e-005
-150.0, +1.251e-005
-149.0, +1.257e-005
-148.0, +1.264e-005
-147.0, +1.270e-005
-146.0, +1.277e-005
-145.0, +1.283e-005
-144.0, +1.290e-005
-143.0, +1.296e-005
-142.0, +1.302e-005
-141.0, +1.308e-005
-140.0, +1.314e-005
-139.0, +1.318e-005
-138.0, +1.324e-005
-137.0, +1.329e-005
-136.0, +1.333e-005
-135.0, +1.339e-005
-134.0, +1.344e-005
-133.0, +1.348e-005
-132.0, +1.353e-005
-131.0, +1.357e-005
-130.0, +1.362e-005
-129.0, +1.366e-005
-128.0, +1.370e-005
-127.0, +1.374e-005
-126.0, +1.378e-005
-125.0, +1.381e-005
-124.0, +1.386e-005
-123.0, +1.389e-005
-122.0, +1.392e-005
-121.0, +1.395e-005
-120.0, +1.398e-005
-119.0, +1.401e-005
-118.0, +1.404e-005
-117.0, +1.406e-005
-116.0, +1.409e-005
-115.0, +1.412e-005
-114.0, +1.414e-005
-113.0, +1.417e-005
-112.0, +1.419e-005
-111.0, +1.422e-005
-110.0, +1.423e-005
-109.0, +1.424e-005
-108.0, +1.426e-005
-107.0, +1.428e-005
-106.0, +1.430e-005
-105.0, +1.432e-005
-104.0, +1.434e-005
-103.0, +1.436e-005
-102.0, +1.438e-005
-101.0, +1.438e-005
-100.0, +1.440e-005
-99.0, +1.440e-005
-98.0, +1.441e-005
-97.0, +1.441e-005
-96.0, +1.442e-005
-95.0, +1.442e-005
-94.0, +1.443e-005
-93.0, +1.443e-005
-92.0, +1.444e-005
-91.0, +1.445e-005
-90.0, +1.445e-005
-89.0, +1.446e-005
-88.0, +1.445e-005
-87.0, +1.446e-005
-86.0, +1.446e-005
-85.0, +1.445e-005
-84.0, +1.446e-005
-83.0, +1.446e-005
-82.0, +1.446e-005
-81.0, +1.446e-005
-80.0, +1.445e-005
-79.0, +1.445e-005
-78.0, +1.444e-005
-77.0, +1.444e-005
-76.0, +1.443e-005
-75.0, +1.443e-005
-74.0, +1.442e-005
-73.0, +1.442e-005
-72.0, +1.441e-005
-71.0, +1.441e-005
-70.0, +1.441e-005
-69.0, +1.440e-005
-68.0, +1.440e-005
-67.0, +1.439e-005
-66.0, +1.439e-005
-65.0, +1.438e-005
-64.0, +1.437e-005
-63.0, +1.437e-005
-62.0, +1.436e-005
-61.0, +1.435e-005
-60.0, +1.434e-005
-59.0, +1.433e-005
-58.0, +1.432e-005
-57.0, +1.430e-005
-56.0, +1.429e-005
-55.0, +1.428e-005
-54.0, +1.427e-005
-53.0, +1.426e-005
-52.0, +1.426e-005
-51.0, +1.425e-005
-50.0, +1.425e-005
-49.0, +1.424e-005
-48.0, +1.423e-005
-47.0, +1.423e-005
-46.0, +1.422e-005
-45.0, +1.421e-005
-44.0, +1.421e-005
-43.0, +1.421e-005
-42.0, +1.421e-005
-41.0, +1.421e-005
-40.0, +1.420e-005
-39.0, +1.420e-005
-38.0, +1.420e-005
-37.0, +1.419e-005
-36.0, +1.419e-005
-35.0, +1.419e-005
-34.0, +1.419e-005
-33.0, +1.419e-005
-32.0, +1.419e-005
-31.0, +1.419e-005
-30.0, +1.420e-005
-29.0, +1.419e-005
-28.0, +1.420e-005
-27.0, +1.420e-005
-26.0, +1.420e-005
-25.0, +1.420e-005
-24.0, +1.420e-005
-23.0, +1.421e-005
-22.0, +1.421e-005
-21.0, +1.422e-005
-20.0, +1.423e-005
-19.0, +1.423e-005
-18.0, +1.424e-005
-17.0, +1.425e-005
-16.0, +1.426e-005
-15.0, +1.428e-005
-14.0, +1.430e-005
-13.0, +1.432e-005
-12.0, +1.434e-005
-11.0, +1.437e-005
-10.0, +1.439e-005
-9.0, +1.441e-005
-8.0, +1.443e-005
-7.0, +1.446e-005
-6.0, +1.448e-005
-5.0, +1.451e-005
-4.0, +1.454e-005
-3.0, +1.457e-005
-2.0, +1.461e-005
-1.0, +1.465e-005
0.0, +1.470e-005
1.0, +1.475e-005
2.0, +1.480e-005
3.0, +1.485e-005
4.0, +1.490e-005
5.0, +1.495e-005
6.0, +1.499e-005
7.0, +1.504e-005
8.0, +1.508e-005
9.0, +1.513e-005
10.0, +1.518e-005
11.0, +1.523e-005
12.0, +1.529e-005
13.0, +1.535e-005
14.0, +1.540e-005
15.0, +1.547e-005
16.0, +1.553e-005
17.0, +1.560e-005
18.0, +1.566e-005
19.0, +1.574e-005
20.0, +1.581e-005
21.0, +1.589e-005
22.0, +1.596e-005
23.0, +1.603e-005
24.0, +1.611e-005
25.0, +1.620e-005
26.0, +1.629e-005
27.0, +1.638e-005
28.0, +1.647e-005
29.0, +1.657e-005
30.0, +1.667e-005
31.0, +1.677e-005
32.0, +1.686e-005
33.0, +1.697e-005
34.0, +1.707e-005
35.0, +1.718e-005
36.0, +1.730e-005
37.0, +1.742e-005
38.0, +1.754e-005
39.0, +1.767e-005
40.0, +1.779e-005
41.0, +1.792e-005
42.0, +1.805e-005
43.0, +1.818e-005
44.0, +1.832e-005
45.0, +1.847e-005
46.0, +1.861e-005
47.0, +1.877e-005
48.0, +1.893e-005
49.0, +1.909e-005
50.0, +1.925e-005
51.0, +1.942e-005
52.0, +1.959e-005
53.0, +1.976e-005
54.0, +1.994e-005
55.0, +2.012e-005
56.0, +2.031e-005
57.0, +2.051e-005
58.0, +2.071e-005
59.0, +2.092e-005
60.0, +2.113e-005
61.0, +2.134e-005
62.0, +2.156e-005
63.0, +2.177e-005
64.0, +2.199e-005
65.0, +2.222e-005
66.0, +2.245e-005
67.0, +2.269e-005
68.0, +2.293e-005
69.0, +2.318e-005
70.0, +2.343e-005
71.0, +2.368e-005
72.0, +2.392e-005
73.0, +2.418e-005
74.0, +2.442e-005
75.0, +2.468e-005
76.0, +2.495e-005
77.0, +2.521e-005
78.0, +2.549e-005
79.0, +2.576e-005
80.0, +2.603e-005
81.0, +2.631e-005
82.0, +2.657e-005
83.0, +2.684e-005
84.0, +2.711e-005
85.0, +2.739e-005
86.0, +2.766e-005
87.0, +2.794e-005
88.0, +2.821e-005
89.0, +2.849e-005
90.0, +2.877e-005
91.0, +2.904e-005
92.0, +2.930e-005
93.0, +2.956e-005
94.0, +2.982e-005
95.0, +3.007e-005
96.0, +3.033e-005
97.0, +3.059e-005
98.0, +3.084e-005
99.0, +3.109e-005
100.0, +3.134e-005
101.0, +3.157e-005
102.0, +3.180e-005
103.0, +3.203e-005
104.0, +3.223e-005
105.0, +3.245e-005
106.0, +3.267e-005
107.0, +3.287e-005
108.0, +3.308e-005
109.0, +3.327e-005
110.0, +3.346e-005
111.0, +3.365e-005
112.0, +3.381e-005
113.0, +3.397e-005
114.0, +3.411e-005
115.0, +3.426e-005
116.0, +3.441e-005
117.0, +3.454e-005
118.0, +3.466e-005
119.0, +3.478e-005
120.0, +3.489e-005
121.0, +3.500e-005
122.0, +3.509e-005
123.0, +3.516e-005
124.0, +3.524e-005
125.0, +3.530e-005
126.0, +3.536e-005
127.0, +3.542e-005
128.0, +3.546e-005
129.0, +3.550e-005
130.0, +3.553e-005
131.0, +3.555e-005
132.0, +3.555e-005
133.0, +3.555e-005
134.0, +3.554e-005
135.0, +3.553e-005
136.0, +3.551e-005
137.0, +3.550e-005
138.0, +3.547e-005
139.0, +3.543e-005
140.0, +3.540e-005
141.0, +3.535e-005
142.0, +3.530e-005
143.0, +3.523e-005
144.0, +3.516e-005
145.0, +3.509e-005
146.0, +3.501e-005
147.0, +3.493e-005
148.0, +3.485e-005
149.0, +3.476e-005
150.0, +3.468e-005
151.0, +3.459e-005
152.0, +3.449e-005
153.0, +3.439e-005
154.0, +3.428e-005
155.0, +3.417e-005
156.0, +3.406e-005
157.0, +3.395e-005
158.0, +3.384e-005
159.0, +3.373e-005
160.0, +3.361e-005
161.0, +3.350e-005
162.0, +3.338e-005
163.0, +3.325e-005
164.0, +3.313e-005
165.0, +3.300e-005
166.0, +3.288e-005
167.0, +3.276e-005
168.0, +3.263e-005
169.0, +3.252e-005
170.0, +3.239e-005
171.0, +3.227e-005
172.0, +3.215e-005
173.0, +3.202e-005
174.0, +3.190e-005
175.0, +3.178e-005
176.0, +3.165e-005
177.0, +3.153e-005
178.0, +3.141e-005
179.0, +3.130e-005
180.0, +3.118e-005
181.0, +3.106e-005
182.0, +3.094e-005
183.0, +3.083e-005
184.0, +3.071e-005
185.0, +3.060e-005
186.0, +3.048e-005
187.0, +3.037e-005
188.0, +3.027e-005
189.0, +3.016e-005
190.0, +3.005e-005
191.0, +2.994e-005
192.0, +2.983e-005
193.0, +2.973e-005
194.0, +2.962e-005
195.0, +2.952e-005
196.0, +2.941e-005
197.0, +2.932e-005
198.0, +2.921e-005
199.0, +2.912e-005
200.0, +2.902e-005
201.0, +2.893e-005
202.0, +2.883e-005
203.0, +2.873e-005
204.0, +2.865e-005
205.0, +2.855e-005
206.0, +2.847e-005
207.0, +2.838e-005
208.0, +2.829e-005
209.0, +2.821e-005
210.0, +2.813e-005
211.0, +2.804e-005
212.0, +2.796e-005
213.0, +2.787e-005
214.0, +2.779e-005
215.0, +2.771e-005
216.0, +2.763e-005
217.0, +2.756e-005
218.0, +2.748e-005
219.0, +2.741e-005
220.0, +2.733e-005
221.0, +2.727e-005
222.0, +2.719e-005
223.0, +2.712e-005
224.0, +2.704e-005
225.0, +2.697e-005
226.0, +2.691e-005
227.0, +2.684e-005
228.0, +2.678e-005
229.0, +2.671e-005
230.0, +2.665e-005
231.0, +2.659e-005
232.0, +2.652e-005
233.0, +2.646e-005
234.0, +2.640e-005
235.0, +2.634e-005
236.0, +2.628e-005
237.0, +2.623e-005
238.0, +2.617e-005
239.0, +2.611e-005
240.0, +2.606e-005
241.0, +2.601e-005
242.0, +2.595e-005
243.0, +2.589e-005
244.0, +2.584e-005
245.0, +2.579e-005
246.0, +2.574e-005
247.0, +2.569e-005
248.0, +2.564e-005
249.0, +2.558e-005
250.0, +2.553e-005
*
**
