# Supplementary material for: DFT and CV data of 4-phenyl-substituted dichloro(bis{2-[1-(phenyl)-1H-1,2,3-triazol-4-yl-κN3]pyridine-κN})iron(II) coordination compounds
Source: Data Brief. 2018 Oct 27;21:1458–71. doi: 10.1016/j.dib.2018.10.085 (PMC6234228; doi:10.1016/j.dib.2018.10.085)
Supplement: Supplementary file 4 — Supplementary material. [file mmc4.zip › Fe_CV_raw_data/FeL6-2/BACK1.TXT]

Date: 04-Apr-2017
Time: 12:57:36
Label: 
Cyclic Voltammetry

Exp. Conditions:
Init E (mV) = 0
High E (mV) = 1500
Low E (mV) = -2000
Init P/N = P
V (mV/sec) = 100
Number of Segments = 3
Sample Interval (mV) = 2
Quiet Time (sec) = 2
Sensitivity (A/V) = 1E-5

3 Sets of Data
Total Number of Data Points = 4250
##
Potential (mV), Current (A)

Segment = 1
Positive
Number of Data Points = 750
#
2.0, +7.275e-007
4.0, +7.520e-007
6.0, +7.825e-007
8.0, +8.100e-007
10.0, +8.336e-007
12.0, +8.589e-007
14.0, +8.793e-007
16.0, +8.955e-007
18.0, +9.107e-007
20.0, +9.247e-007
22.0, +9.378e-007
24.0, +9.491e-007
26.0, +9.587e-007
28.0, +9.748e-007
30.0, +9.957e-007
32.0, +1.013e-006
34.0, +1.028e-006
36.0, +1.047e-006
38.0, +1.068e-006
40.0, +1.086e-006
42.0, +1.098e-006
44.0, +1.107e-006
46.0, +1.119e-006
48.0, +1.133e-006
50.0, +1.144e-006
52.0, +1.157e-006
54.0, +1.172e-006
56.0, +1.188e-006
58.0, +1.207e-006
60.0, +1.223e-006
62.0, +1.237e-006
64.0, +1.253e-006
66.0, +1.266e-006
68.0, +1.280e-006
70.0, +1.291e-006
72.0, +1.300e-006
74.0, +1.314e-006
76.0, +1.327e-006
78.0, +1.338e-006
80.0, +1.347e-006
82.0, +1.362e-006
84.0, +1.380e-006
86.0, +1.399e-006
88.0, +1.415e-006
90.0, +1.430e-006
92.0, +1.451e-006
94.0, +1.470e-006
96.0, +1.483e-006
98.0, +1.495e-006
100.0, +1.509e-006
102.0, +1.522e-006
104.0, +1.535e-006
106.0, +1.542e-006
108.0, +1.556e-006
110.0, +1.573e-006
112.0, +1.591e-006
114.0, +1.606e-006
116.0, +1.625e-006
118.0, +1.646e-006
120.0, +1.666e-006
122.0, +1.681e-006
124.0, +1.693e-006
126.0, +1.706e-006
128.0, +1.719e-006
130.0, +1.728e-006
132.0, +1.738e-006
134.0, +1.753e-006
136.0, +1.774e-006
138.0, +1.792e-006
140.0, +1.808e-006
142.0, +1.827e-006
144.0, +1.848e-006
146.0, +1.866e-006
148.0, +1.878e-006
150.0, +1.888e-006
152.0, +1.901e-006
154.0, +1.915e-006
156.0, +1.925e-006
158.0, +1.936e-006
160.0, +1.951e-006
162.0, +1.966e-006
164.0, +1.985e-006
166.0, +1.999e-006
168.0, +2.015e-006
170.0, +2.032e-006
172.0, +2.049e-006
174.0, +2.062e-006
176.0, +2.075e-006
178.0, +2.082e-006
180.0, +2.094e-006
182.0, +2.107e-006
184.0, +2.116e-006
186.0, +2.123e-006
188.0, +2.132e-006
190.0, +2.144e-006
192.0, +2.158e-006
194.0, +2.172e-006
196.0, +2.186e-006
198.0, +2.200e-006
200.0, +2.214e-006
202.0, +2.232e-006
204.0, +2.248e-006
206.0, +2.261e-006
208.0, +2.271e-006
210.0, +2.278e-006
212.0, +2.285e-006
214.0, +2.295e-006
216.0, +2.303e-006
218.0, +2.313e-006
220.0, +2.326e-006
222.0, +2.339e-006
224.0, +2.353e-006
226.0, +2.366e-006
228.0, +2.379e-006
230.0, +2.390e-006
232.0, +2.401e-006
234.0, +2.410e-006
236.0, +2.419e-006
238.0, +2.427e-006
240.0, +2.440e-006
242.0, +2.451e-006
244.0, +2.461e-006
246.0, +2.468e-006
248.0, +2.475e-006
250.0, +2.481e-006
252.0, +2.488e-006
254.0, +2.492e-006
256.0, +2.499e-006
258.0, +2.506e-006
260.0, +2.513e-006
262.0, +2.520e-006
264.0, +2.527e-006
266.0, +2.534e-006
268.0, +2.544e-006
270.0, +2.552e-006
272.0, +2.561e-006
274.0, +2.575e-006
276.0, +2.589e-006
278.0, +2.602e-006
280.0, +2.615e-006
282.0, +2.626e-006
284.0, +2.639e-006
286.0, +2.650e-006
288.0, +2.658e-006
290.0, +2.665e-006
292.0, +2.672e-006
294.0, +2.679e-006
296.0, +2.684e-006
298.0, +2.686e-006
300.0, +2.693e-006
302.0, +2.700e-006
304.0, +2.707e-006
306.0, +2.717e-006
308.0, +2.730e-006
310.0, +2.743e-006
312.0, +2.754e-006
314.0, +2.763e-006
316.0, +2.771e-006
318.0, +2.782e-006
320.0, +2.793e-006
322.0, +2.801e-006
324.0, +2.808e-006
326.0, +2.815e-006
328.0, +2.823e-006
330.0, +2.834e-006
332.0, +2.844e-006
334.0, +2.851e-006
336.0, +2.858e-006
338.0, +2.865e-006
340.0, +2.873e-006
342.0, +2.878e-006
344.0, +2.882e-006
346.0, +2.887e-006
348.0, +2.894e-006
350.0, +2.901e-006
352.0, +2.909e-006
354.0, +2.916e-006
356.0, +2.927e-006
358.0, +2.938e-006
360.0, +2.947e-006
362.0, +2.956e-006
364.0, +2.970e-006
366.0, +2.984e-006
368.0, +2.997e-006
370.0, +3.009e-006
372.0, +3.021e-006
374.0, +3.034e-006
376.0, +3.046e-006
378.0, +3.053e-006
380.0, +3.060e-006
382.0, +3.066e-006
384.0, +3.074e-006
386.0, +3.082e-006
388.0, +3.090e-006
390.0, +3.097e-006
392.0, +3.110e-006
394.0, +3.124e-006
396.0, +3.139e-006
398.0, +3.156e-006
400.0, +3.170e-006
402.0, +3.184e-006
404.0, +3.204e-006
406.0, +3.219e-006
408.0, +3.234e-006
410.0, +3.246e-006
412.0, +3.258e-006
414.0, +3.272e-006
416.0, +3.286e-006
418.0, +3.293e-006
420.0, +3.308e-006
422.0, +3.329e-006
424.0, +3.349e-006
426.0, +3.372e-006
428.0, +3.393e-006
430.0, +3.414e-006
432.0, +3.438e-006
434.0, +3.459e-006
436.0, +3.477e-006
438.0, +3.499e-006
440.0, +3.522e-006
442.0, +3.544e-006
444.0, +3.571e-006
446.0, +3.595e-006
448.0, +3.618e-006
450.0, +3.641e-006
452.0, +3.662e-006
454.0, +3.680e-006
456.0, +3.704e-006
458.0, +3.724e-006
460.0, +3.747e-006
462.0, +3.773e-006
464.0, +3.794e-006
466.0, +3.816e-006
468.0, +3.838e-006
470.0, +3.855e-006
472.0, +3.874e-006
474.0, +3.893e-006
476.0, +3.909e-006
478.0, +3.928e-006
480.0, +3.948e-006
482.0, +3.965e-006
484.0, +3.983e-006
486.0, +3.999e-006
488.0, +4.013e-006
490.0, +4.026e-006
492.0, +4.034e-006
494.0, +4.041e-006
496.0, +4.048e-006
498.0, +4.052e-006
500.0, +4.059e-006
502.0, +4.066e-006
504.0, +4.073e-006
506.0, +4.080e-006
508.0, +4.087e-006
510.0, +4.094e-006
512.0, +4.100e-006
514.0, +4.103e-006
516.0, +4.110e-006
518.0, +4.117e-006
520.0, +4.126e-006
522.0, +4.137e-006
524.0, +4.150e-006
526.0, +4.162e-006
528.0, +4.174e-006
530.0, +4.181e-006
532.0, +4.188e-006
534.0, +4.194e-006
536.0, +4.198e-006
538.0, +4.204e-006
540.0, +4.211e-006
542.0, +4.218e-006
544.0, +4.225e-006
546.0, +4.231e-006
548.0, +4.238e-006
550.0, +4.243e-006
552.0, +4.244e-006
554.0, +4.245e-006
556.0, +4.247e-006
558.0, +4.250e-006
560.0, +4.255e-006
562.0, +4.262e-006
564.0, +4.270e-006
566.0, +4.278e-006
568.0, +4.289e-006
570.0, +4.301e-006
572.0, +4.311e-006
574.0, +4.320e-006
576.0, +4.328e-006
578.0, +4.336e-006
580.0, +4.344e-006
582.0, +4.354e-006
584.0, +4.361e-006
586.0, +4.368e-006
588.0, +4.375e-006
590.0, +4.383e-006
592.0, +4.391e-006
594.0, +4.401e-006
596.0, +4.408e-006
598.0, +4.415e-006
600.0, +4.422e-006
602.0, +4.429e-006
604.0, +4.435e-006
606.0, +4.439e-006
608.0, +4.444e-006
610.0, +4.450e-006
612.0, +4.457e-006
614.0, +4.464e-006
616.0, +4.471e-006
618.0, +4.478e-006
620.0, +4.487e-006
622.0, +4.499e-006
624.0, +4.507e-006
626.0, +4.515e-006
628.0, +4.528e-006
630.0, +4.541e-006
632.0, +4.555e-006
634.0, +4.567e-006
636.0, +4.577e-006
638.0, +4.589e-006
640.0, +4.600e-006
642.0, +4.608e-006
644.0, +4.616e-006
646.0, +4.623e-006
648.0, +4.629e-006
650.0, +4.635e-006
652.0, +4.640e-006
654.0, +4.649e-006
656.0, +4.656e-006
658.0, +4.663e-006
660.0, +4.673e-006
662.0, +4.683e-006
664.0, +4.694e-006
666.0, +4.704e-006
668.0, +4.715e-006
670.0, +4.728e-006
672.0, +4.741e-006
674.0, +4.752e-006
676.0, +4.765e-006
678.0, +4.774e-006
680.0, +4.788e-006
682.0, +4.798e-006
684.0, +4.806e-006
686.0, +4.813e-006
688.0, +4.820e-006
690.0, +4.827e-006
692.0, +4.836e-006
694.0, +4.842e-006
696.0, +4.849e-006
698.0, +4.856e-006
700.0, +4.863e-006
702.0, +4.871e-006
704.0, +4.878e-006
706.0, +4.887e-006
708.0, +4.901e-006
710.0, +4.912e-006
712.0, +4.926e-006
714.0, +4.940e-006
716.0, +4.954e-006
718.0, +4.969e-006
720.0, +4.984e-006
722.0, +4.992e-006
724.0, +5.002e-006
726.0, +5.009e-006
728.0, +5.016e-006
730.0, +5.024e-006
732.0, +5.031e-006
734.0, +5.038e-006
736.0, +5.045e-006
738.0, +5.054e-006
740.0, +5.064e-006
742.0, +5.076e-006
744.0, +5.089e-006
746.0, +5.100e-006
748.0, +5.110e-006
750.0, +5.124e-006
752.0, +5.137e-006
754.0, +5.147e-006
756.0, +5.158e-006
758.0, +5.171e-006
760.0, +5.184e-006
762.0, +5.195e-006
764.0, +5.202e-006
766.0, +5.210e-006
768.0, +5.219e-006
770.0, +5.229e-006
772.0, +5.236e-006
774.0, +5.244e-006
776.0, +5.252e-006
778.0, +5.261e-006
780.0, +5.275e-006
782.0, +5.289e-006
784.0, +5.302e-006
786.0, +5.316e-006
788.0, +5.331e-006
790.0, +5.346e-006
792.0, +5.363e-006
794.0, +5.376e-006
796.0, +5.388e-006
798.0, +5.397e-006
800.0, +5.405e-006
802.0, +5.412e-006
804.0, +5.426e-006
806.0, +5.441e-006
808.0, +5.454e-006
810.0, +5.468e-006
812.0, +5.482e-006
814.0, +5.502e-006
816.0, +5.521e-006
818.0, +5.533e-006
820.0, +5.543e-006
822.0, +5.554e-006
824.0, +5.569e-006
826.0, +5.583e-006
828.0, +5.590e-006
830.0, +5.597e-006
832.0, +5.606e-006
834.0, +5.618e-006
836.0, +5.628e-006
838.0, +5.635e-006
840.0, +5.643e-006
842.0, +5.655e-006
844.0, +5.671e-006
846.0, +5.688e-006
848.0, +5.702e-006
850.0, +5.717e-006
852.0, +5.736e-006
854.0, +5.756e-006
856.0, +5.772e-006
858.0, +5.785e-006
860.0, +5.796e-006
862.0, +5.808e-006
864.0, +5.822e-006
866.0, +5.834e-006
868.0, +5.848e-006
870.0, +5.862e-006
872.0, +5.877e-006
874.0, +5.896e-006
876.0, +5.911e-006
878.0, +5.925e-006
880.0, +5.940e-006
882.0, +5.954e-006
884.0, +5.968e-006
886.0, +5.981e-006
888.0, +5.992e-006
890.0, +6.006e-006
892.0, +6.019e-006
894.0, +6.029e-006
896.0, +6.042e-006
898.0, +6.056e-006
900.0, +6.075e-006
902.0, +6.092e-006
904.0, +6.107e-006
906.0, +6.126e-006
908.0, +6.145e-006
910.0, +6.161e-006
912.0, +6.175e-006
914.0, +6.186e-006
916.0, +6.200e-006
918.0, +6.213e-006
920.0, +6.222e-006
922.0, +6.233e-006
924.0, +6.247e-006
926.0, +6.267e-006
928.0, +6.287e-006
930.0, +6.302e-006
932.0, +6.323e-006
934.0, +6.345e-006
936.0, +6.362e-006
938.0, +6.377e-006
940.0, +6.390e-006
942.0, +6.403e-006
944.0, +6.416e-006
946.0, +6.425e-006
948.0, +6.440e-006
950.0, +6.460e-006
952.0, +6.480e-006
954.0, +6.496e-006
956.0, +6.517e-006
958.0, +6.538e-006
960.0, +6.557e-006
962.0, +6.571e-006
964.0, +6.585e-006
966.0, +6.599e-006
968.0, +6.611e-006
970.0, +6.623e-006
972.0, +6.640e-006
974.0, +6.661e-006
976.0, +6.681e-006
978.0, +6.696e-006
980.0, +6.717e-006
982.0, +6.738e-006
984.0, +6.755e-006
986.0, +6.770e-006
988.0, +6.784e-006
990.0, +6.798e-006
992.0, +6.811e-006
994.0, +6.824e-006
996.0, +6.844e-006
998.0, +6.864e-006
1000.0, +6.883e-006
1002.0, +6.902e-006
1004.0, +6.923e-006
1006.0, +6.943e-006
1008.0, +6.957e-006
1010.0, +6.971e-006
1012.0, +6.987e-006
1014.0, +7.003e-006
1016.0, +7.018e-006
1018.0, +7.034e-006
1020.0, +7.055e-006
1022.0, +7.076e-006
1024.0, +7.096e-006
1026.0, +7.115e-006
1028.0, +7.133e-006
1030.0, +7.149e-006
1032.0, +7.166e-006
1034.0, +7.180e-006
1036.0, +7.194e-006
1038.0, +7.204e-006
1040.0, +7.222e-006
1042.0, +7.243e-006
1044.0, +7.263e-006
1046.0, +7.282e-006
1048.0, +7.303e-006
1050.0, +7.324e-006
1052.0, +7.344e-006
1054.0, +7.359e-006
1056.0, +7.374e-006
1058.0, +7.391e-006
1060.0, +7.408e-006
1062.0, +7.424e-006
1064.0, +7.445e-006
1066.0, +7.466e-006
1068.0, +7.486e-006
1070.0, +7.505e-006
1072.0, +7.523e-006
1074.0, +7.538e-006
1076.0, +7.556e-006
1078.0, +7.570e-006
1080.0, +7.585e-006
1082.0, +7.602e-006
1084.0, +7.620e-006
1086.0, +7.641e-006
1088.0, +7.663e-006
1090.0, +7.683e-006
1092.0, +7.704e-006
1094.0, +7.724e-006
1096.0, +7.742e-006
1098.0, +7.758e-006
1100.0, +7.772e-006
1102.0, +7.787e-006
1104.0, +7.806e-006
1106.0, +7.827e-006
1108.0, +7.848e-006
1110.0, +7.872e-006
1112.0, +7.893e-006
1114.0, +7.914e-006
1116.0, +7.935e-006
1118.0, +7.952e-006
1120.0, +7.966e-006
1122.0, +7.983e-006
1124.0, +8.000e-006
1126.0, +8.021e-006
1128.0, +8.043e-006
1130.0, +8.067e-006
1132.0, +8.088e-006
1134.0, +8.111e-006
1136.0, +8.134e-006
1138.0, +8.153e-006
1140.0, +8.174e-006
1142.0, +8.198e-006
1144.0, +8.220e-006
1146.0, +8.244e-006
1148.0, +8.269e-006
1150.0, +8.292e-006
1152.0, +8.316e-006
1154.0, +8.337e-006
1156.0, +8.360e-006
1158.0, +8.384e-006
1160.0, +8.408e-006
1162.0, +8.436e-006
1164.0, +8.464e-006
1166.0, +8.491e-006
1168.0, +8.524e-006
1170.0, +8.554e-006
1172.0, +8.586e-006
1174.0, +8.615e-006
1176.0, +8.643e-006
1178.0, +8.671e-006
1180.0, +8.702e-006
1182.0, +8.724e-006
1184.0, +8.748e-006
1186.0, +8.773e-006
1188.0, +8.800e-006
1190.0, +8.826e-006
1192.0, +8.854e-006
1194.0, +8.875e-006
1196.0, +8.901e-006
1198.0, +8.926e-006
1200.0, +8.950e-006
1202.0, +8.971e-006
1204.0, +8.993e-006
1206.0, +9.014e-006
1208.0, +9.036e-006
1210.0, +9.057e-006
1212.0, +9.077e-006
1214.0, +9.091e-006
1216.0, +9.106e-006
1218.0, +9.122e-006
1220.0, +9.136e-006
1222.0, +9.151e-006
1224.0, +9.173e-006
1226.0, +9.194e-006
1228.0, +9.215e-006
1230.0, +9.240e-006
1232.0, +9.261e-006
1234.0, +9.282e-006
1236.0, +9.301e-006
1238.0, +9.317e-006
1240.0, +9.337e-006
1242.0, +9.358e-006
1244.0, +9.375e-006
1246.0, +9.395e-006
1248.0, +9.417e-006
1250.0, +9.440e-006
1252.0, +9.460e-006
1254.0, +9.475e-006
1256.0, +9.492e-006
1258.0, +9.511e-006
1260.0, +9.525e-006
1262.0, +9.542e-006
1264.0, +9.565e-006
1266.0, +9.586e-006
1268.0, +9.612e-006
1270.0, +9.637e-006
1272.0, +9.658e-006
1274.0, +9.680e-006
1276.0, +9.705e-006
1278.0, +9.722e-006
1280.0, +9.742e-006
1282.0, +9.762e-006
1284.0, +9.783e-006
1286.0, +9.808e-006
1288.0, +9.834e-006
1290.0, +9.855e-006
1292.0, +9.880e-006
1294.0, +9.902e-006
1296.0, +9.918e-006
1298.0, +9.939e-006
1300.0, +9.962e-006
1302.0, +9.984e-006
1304.0, +1.001e-005
1306.0, +1.003e-005
1308.0, +1.006e-005
1310.0, +1.008e-005
1312.0, +1.011e-005
1314.0, +1.013e-005
1316.0, +1.016e-005
1318.0, +1.018e-005
1320.0, +1.021e-005
1322.0, +1.023e-005
1324.0, +1.026e-005
1326.0, +1.028e-005
1328.0, +1.030e-005
1330.0, +1.032e-005
1332.0, +1.035e-005
1334.0, +1.037e-005
1336.0, +1.039e-005
1338.0, +1.042e-005
1340.0, +1.044e-005
1342.0, +1.047e-005
1344.0, +1.050e-005
1346.0, +1.053e-005
1348.0, +1.055e-005
1350.0, +1.058e-005
1352.0, +1.061e-005
1354.0, +1.063e-005
1356.0, +1.066e-005
1358.0, +1.068e-005
1360.0, +1.071e-005
1362.0, +1.073e-005
1364.0, +1.076e-005
1366.0, +1.079e-005
1368.0, +1.082e-005
1370.0, +1.085e-005
1372.0, +1.088e-005
1374.0, +1.090e-005
1376.0, +1.093e-005
1378.0, +1.096e-005
1380.0, +1.099e-005
1382.0, +1.102e-005
1384.0, +1.104e-005
1386.0, +1.107e-005
1388.0, +1.110e-005
1390.0, +1.113e-005
1392.0, +1.116e-005
1394.0, +1.119e-005
1396.0, +1.122e-005
1398.0, +1.125e-005
1400.0, +1.128e-005
1402.0, +1.132e-005
1404.0, +1.135e-005
1406.0, +1.138e-005
1408.0, +1.140e-005
1410.0, +1.143e-005
1412.0, +1.147e-005
1414.0, +1.150e-005
1416.0, +1.153e-005
1418.0, +1.156e-005
1420.0, +1.159e-005
1422.0, +1.163e-005
1424.0, +1.167e-005
1426.0, +1.170e-005
1428.0, +1.174e-005
1430.0, +1.177e-005
1432.0, +1.180e-005
1434.0, +1.183e-005
1436.0, +1.186e-005
1438.0, +1.190e-005
1440.0, +1.193e-005
1442.0, +1.196e-005
1444.0, +1.200e-005
1446.0, +1.204e-005
1448.0, +1.208e-005
1450.0, +1.211e-005
1452.0, +1.215e-005
1454.0, +1.218e-005
1456.0, +1.221e-005
1458.0, +1.225e-005
1460.0, +1.228e-005
1462.0, +1.232e-005
1464.0, +1.235e-005
1466.0, +1.239e-005
1468.0, +1.243e-005
1470.0, +1.247e-005
1472.0, +1.251e-005
1474.0, +1.255e-005
1476.0, +1.258e-005
1478.0, +1.262e-005
1480.0, +1.266e-005
1482.0, +1.270e-005
1484.0, +1.274e-005
1486.0, +1.277e-005
1488.0, +1.282e-005
1490.0, +1.286e-005
1492.0, +1.291e-005
1494.0, +1.294e-005
1496.0, +1.298e-005
1498.0, +1.303e-005
1500.0, +1.305e-005
*
Segment = 2
Negative
Number of Data Points = 1750
#
1498.0, +1.182e-005
1496.0, +1.142e-005
1494.0, +1.111e-005
1492.0, +1.084e-005
1490.0, +1.056e-005
1488.0, +1.031e-005
1486.0, +1.008e-005
1484.0, +9.869e-006
1482.0, +9.674e-006
1480.0, +9.483e-006
1478.0, +9.302e-006
1476.0, +9.136e-006
1474.0, +8.978e-006
1472.0, +8.824e-006
1470.0, +8.684e-006
1468.0, +8.544e-006
1466.0, +8.411e-006
1464.0, +8.291e-006
1462.0, +8.166e-006
1460.0, +8.049e-006
1458.0, +7.938e-006
1456.0, +7.829e-006
1454.0, +7.724e-006
1452.0, +7.627e-006
1450.0, +7.524e-006
1448.0, +7.433e-006
1446.0, +7.340e-006
1444.0, +7.249e-006
1442.0, +7.163e-006
1440.0, +7.079e-006
1438.0, +6.996e-006
1436.0, +6.915e-006
1434.0, +6.832e-006
1432.0, +6.756e-006
1430.0, +6.679e-006
1428.0, +6.603e-006
1426.0, +6.533e-006
1424.0, +6.461e-006
1422.0, +6.395e-006
1420.0, +6.332e-006
1418.0, +6.263e-006
1416.0, +6.201e-006
1414.0, +6.138e-006
1412.0, +6.076e-006
1410.0, +6.016e-006
1408.0, +5.960e-006
1406.0, +5.902e-006
1404.0, +5.844e-006
1402.0, +5.787e-006
1400.0, +5.733e-006
1398.0, +5.677e-006
1396.0, +5.631e-006
1394.0, +5.576e-006
1392.0, +5.522e-006
1390.0, +5.470e-006
1388.0, +5.421e-006
1386.0, +5.371e-006
1384.0, +5.322e-006
1382.0, +5.268e-006
1380.0, +5.219e-006
1378.0, +5.170e-006
1376.0, +5.126e-006
1374.0, +5.079e-006
1372.0, +5.031e-006
1370.0, +4.982e-006
1368.0, +4.940e-006
1366.0, +4.898e-006
1364.0, +4.857e-006
1362.0, +4.813e-006
1360.0, +4.769e-006
1358.0, +4.733e-006
1356.0, +4.698e-006
1354.0, +4.653e-006
1352.0, +4.611e-006
1350.0, +4.568e-006
1348.0, +4.531e-006
1346.0, +4.496e-006
1344.0, +4.455e-006
1342.0, +4.414e-006
1340.0, +4.375e-006
1338.0, +4.340e-006
1336.0, +4.305e-006
1334.0, +4.266e-006
1332.0, +4.224e-006
1330.0, +4.185e-006
1328.0, +4.150e-006
1326.0, +4.116e-006
1324.0, +4.080e-006
1322.0, +4.044e-006
1320.0, +4.010e-006
1318.0, +3.976e-006
1316.0, +3.945e-006
1314.0, +3.911e-006
1312.0, +3.878e-006
1310.0, +3.839e-006
1308.0, +3.805e-006
1306.0, +3.770e-006
1304.0, +3.741e-006
1302.0, +3.707e-006
1300.0, +3.676e-006
1298.0, +3.641e-006
1296.0, +3.612e-006
1294.0, +3.577e-006
1292.0, +3.549e-006
1290.0, +3.516e-006
1288.0, +3.489e-006
1286.0, +3.452e-006
1284.0, +3.421e-006
1282.0, +3.391e-006
1280.0, +3.363e-006
1278.0, +3.336e-006
1276.0, +3.305e-006
1274.0, +3.277e-006
1272.0, +3.253e-006
1270.0, +3.225e-006
1268.0, +3.195e-006
1266.0, +3.167e-006
1264.0, +3.139e-006
1262.0, +3.111e-006
1260.0, +3.079e-006
1258.0, +3.049e-006
1256.0, +3.021e-006
1254.0, +2.993e-006
1252.0, +2.965e-006
1250.0, +2.937e-006
1248.0, +2.911e-006
1246.0, +2.887e-006
1244.0, +2.862e-006
1242.0, +2.841e-006
1240.0, +2.818e-006
1238.0, +2.790e-006
1236.0, +2.762e-006
1234.0, +2.734e-006
1232.0, +2.706e-006
1230.0, +2.678e-006
1228.0, +2.644e-006
1226.0, +2.616e-006
1224.0, +2.593e-006
1222.0, +2.565e-006
1220.0, +2.544e-006
1218.0, +2.521e-006
1216.0, +2.499e-006
1214.0, +2.480e-006
1212.0, +2.459e-006
1210.0, +2.439e-006
1208.0, +2.417e-006
1206.0, +2.390e-006
1204.0, +2.364e-006
1202.0, +2.341e-006
1200.0, +2.317e-006
1198.0, +2.293e-006
1196.0, +2.264e-006
1194.0, +2.237e-006
1192.0, +2.216e-006
1190.0, +2.189e-006
1188.0, +2.163e-006
1186.0, +2.142e-006
1184.0, +2.121e-006
1182.0, +2.101e-006
1180.0, +2.084e-006
1178.0, +2.063e-006
1176.0, +2.042e-006
1174.0, +2.021e-006
1172.0, +1.997e-006
1170.0, +1.973e-006
1168.0, +1.952e-006
1166.0, +1.932e-006
1164.0, +1.911e-006
1162.0, +1.895e-006
1160.0, +1.872e-006
1158.0, +1.848e-006
1156.0, +1.826e-006
1154.0, +1.804e-006
1152.0, +1.779e-006
1150.0, +1.758e-006
1148.0, +1.739e-006
1146.0, +1.721e-006
1144.0, +1.707e-006
1142.0, +1.689e-006
1140.0, +1.665e-006
1138.0, +1.644e-006
1136.0, +1.623e-006
1134.0, +1.601e-006
1132.0, +1.578e-006
1130.0, +1.557e-006
1128.0, +1.541e-006
1126.0, +1.528e-006
1124.0, +1.514e-006
1122.0, +1.499e-006
1120.0, +1.481e-006
1118.0, +1.462e-006
1116.0, +1.441e-006
1114.0, +1.420e-006
1112.0, +1.399e-006
1110.0, +1.378e-006
1108.0, +1.358e-006
1106.0, +1.341e-006
1104.0, +1.327e-006
1102.0, +1.313e-006
1100.0, +1.297e-006
1098.0, +1.280e-006
1096.0, +1.266e-006
1094.0, +1.246e-006
1092.0, +1.226e-006
1090.0, +1.208e-006
1088.0, +1.188e-006
1086.0, +1.170e-006
1084.0, +1.155e-006
1082.0, +1.137e-006
1080.0, +1.122e-006
1078.0, +1.109e-006
1076.0, +1.091e-006
1074.0, +1.074e-006
1072.0, +1.053e-006
1070.0, +1.032e-006
1068.0, +1.015e-006
1066.0, +9.975e-007
1064.0, +9.766e-007
1062.0, +9.613e-007
1060.0, +9.491e-007
1058.0, +9.399e-007
1056.0, +9.260e-007
1054.0, +9.120e-007
1052.0, +8.990e-007
1050.0, +8.859e-007
1048.0, +8.702e-007
1046.0, +8.493e-007
1044.0, +8.305e-007
1042.0, +8.153e-007
1040.0, +7.943e-007
1038.0, +7.760e-007
1036.0, +7.612e-007
1034.0, +7.490e-007
1032.0, +7.368e-007
1030.0, +7.202e-007
1028.0, +7.076e-007
1026.0, +6.967e-007
1024.0, +6.823e-007
1022.0, +6.614e-007
1020.0, +6.404e-007
1018.0, +6.247e-007
1016.0, +6.112e-007
1014.0, +5.903e-007
1012.0, +5.742e-007
1010.0, +5.607e-007
1008.0, +5.532e-007
1006.0, +5.410e-007
1004.0, +5.271e-007
1002.0, +5.149e-007
1000.0, +5.053e-007
998.0, +4.918e-007
996.0, +4.778e-007
994.0, +4.578e-007
992.0, +4.421e-007
990.0, +4.281e-007
988.0, +4.107e-007
986.0, +3.937e-007
984.0, +3.784e-007
982.0, +3.645e-007
980.0, +3.571e-007
978.0, +3.457e-007
976.0, +3.322e-007
974.0, +3.222e-007
972.0, +3.135e-007
970.0, +3.021e-007
968.0, +2.851e-007
966.0, +2.651e-007
964.0, +2.485e-007
962.0, +2.341e-007
960.0, +2.202e-007
958.0, +2.014e-007
956.0, +1.853e-007
954.0, +1.748e-007
952.0, +1.670e-007
950.0, +1.596e-007
948.0, +1.491e-007
946.0, +1.365e-007
944.0, +1.277e-007
942.0, +1.199e-007
940.0, +1.094e-007
938.0, +9.635e-008
936.0, +8.284e-008
934.0, +6.540e-008
932.0, +5.014e-008
930.0, +3.619e-008
928.0, +2.267e-008
926.0, +6.978e-009
924.0, -7.409e-009
922.0, -2.005e-008
920.0, -2.703e-008
918.0, -3.400e-008
916.0, -4.141e-008
914.0, -5.362e-008
912.0, -6.147e-008
910.0, -6.932e-008
908.0, -8.022e-008
906.0, -8.937e-008
904.0, -1.029e-007
902.0, -1.199e-007
900.0, -1.338e-007
898.0, -1.487e-007
896.0, -1.622e-007
894.0, -1.757e-007
892.0, -1.896e-007
890.0, -2.014e-007
888.0, -2.119e-007
886.0, -2.206e-007
884.0, -2.280e-007
882.0, -2.350e-007
880.0, -2.424e-007
878.0, -2.537e-007
876.0, -2.629e-007
874.0, -2.699e-007
872.0, -2.795e-007
870.0, -2.925e-007
868.0, -3.060e-007
866.0, -3.174e-007
864.0, -3.257e-007
862.0, -3.357e-007
860.0, -3.475e-007
858.0, -3.592e-007
856.0, -3.723e-007
854.0, -3.863e-007
852.0, -3.998e-007
850.0, -4.129e-007
848.0, -4.242e-007
846.0, -4.338e-007
844.0, -4.412e-007
842.0, -4.469e-007
840.0, -4.534e-007
838.0, -4.608e-007
836.0, -4.691e-007
834.0, -4.809e-007
832.0, -4.939e-007
830.0, -5.109e-007
828.0, -5.271e-007
826.0, -5.419e-007
824.0, -5.559e-007
822.0, -5.694e-007
820.0, -5.807e-007
818.0, -5.920e-007
816.0, -6.021e-007
814.0, -6.099e-007
812.0, -6.169e-007
810.0, -6.239e-007
808.0, -6.304e-007
806.0, -6.387e-007
804.0, -6.474e-007
802.0, -6.539e-007
800.0, -6.609e-007
798.0, -6.696e-007
796.0, -6.814e-007
794.0, -6.945e-007
792.0, -7.050e-007
790.0, -7.132e-007
788.0, -7.211e-007
786.0, -7.281e-007
784.0, -7.337e-007
782.0, -7.411e-007
780.0, -7.516e-007
778.0, -7.642e-007
776.0, -7.773e-007
774.0, -7.908e-007
772.0, -8.048e-007
770.0, -8.183e-007
768.0, -8.270e-007
766.0, -8.336e-007
764.0, -8.392e-007
762.0, -8.458e-007
760.0, -8.523e-007
758.0, -8.602e-007
756.0, -8.693e-007
754.0, -8.802e-007
752.0, -8.911e-007
750.0, -9.033e-007
748.0, -9.151e-007
746.0, -9.290e-007
744.0, -9.421e-007
742.0, -9.539e-007
740.0, -9.639e-007
738.0, -9.713e-007
736.0, -9.783e-007
734.0, -9.888e-007
732.0, -9.962e-007
730.0, -1.003e-006
728.0, -1.010e-006
726.0, -1.017e-006
724.0, -1.024e-006
722.0, -1.029e-006
720.0, -1.031e-006
718.0, -1.038e-006
716.0, -1.045e-006
714.0, -1.051e-006
712.0, -1.059e-006
710.0, -1.071e-006
708.0, -1.083e-006
706.0, -1.094e-006
704.0, -1.103e-006
702.0, -1.110e-006
700.0, -1.120e-006
698.0, -1.131e-006
696.0, -1.139e-006
694.0, -1.147e-006
692.0, -1.155e-006
690.0, -1.165e-006
688.0, -1.178e-006
686.0, -1.189e-006
684.0, -1.198e-006
682.0, -1.205e-006
680.0, -1.212e-006
678.0, -1.219e-006
676.0, -1.223e-006
674.0, -1.226e-006
672.0, -1.231e-006
670.0, -1.237e-006
668.0, -1.244e-006
666.0, -1.252e-006
664.0, -1.259e-006
662.0, -1.270e-006
660.0, -1.278e-006
658.0, -1.286e-006
656.0, -1.294e-006
654.0, -1.307e-006
652.0, -1.319e-006
650.0, -1.333e-006
648.0, -1.341e-006
646.0, -1.353e-006
644.0, -1.361e-006
642.0, -1.367e-006
640.0, -1.371e-006
638.0, -1.377e-006
636.0, -1.384e-006
634.0, -1.391e-006
632.0, -1.398e-006
630.0, -1.405e-006
628.0, -1.412e-006
626.0, -1.417e-006
624.0, -1.419e-006
622.0, -1.420e-006
620.0, -1.425e-006
618.0, -1.431e-006
616.0, -1.438e-006
614.0, -1.445e-006
612.0, -1.452e-006
610.0, -1.460e-006
608.0, -1.470e-006
606.0, -1.478e-006
604.0, -1.486e-006
602.0, -1.493e-006
600.0, -1.500e-006
598.0, -1.507e-006
596.0, -1.518e-006
594.0, -1.527e-006
592.0, -1.534e-006
590.0, -1.542e-006
588.0, -1.549e-006
586.0, -1.557e-006
584.0, -1.568e-006
582.0, -1.577e-006
580.0, -1.585e-006
578.0, -1.593e-006
576.0, -1.599e-006
574.0, -1.606e-006
572.0, -1.612e-006
570.0, -1.614e-006
568.0, -1.616e-006
566.0, -1.620e-006
564.0, -1.626e-006
562.0, -1.633e-006
560.0, -1.640e-006
558.0, -1.647e-006
556.0, -1.654e-006
554.0, -1.663e-006
552.0, -1.671e-006
550.0, -1.681e-006
548.0, -1.688e-006
546.0, -1.697e-006
544.0, -1.710e-006
542.0, -1.723e-006
540.0, -1.734e-006
538.0, -1.742e-006
536.0, -1.749e-006
534.0, -1.758e-006
532.0, -1.765e-006
530.0, -1.772e-006
528.0, -1.777e-006
526.0, -1.784e-006
524.0, -1.791e-006
522.0, -1.797e-006
520.0, -1.802e-006
518.0, -1.807e-006
516.0, -1.809e-006
514.0, -1.812e-006
512.0, -1.818e-006
510.0, -1.825e-006
508.0, -1.832e-006
506.0, -1.839e-006
504.0, -1.848e-006
502.0, -1.859e-006
500.0, -1.871e-006
498.0, -1.878e-006
496.0, -1.885e-006
494.0, -1.893e-006
492.0, -1.900e-006
490.0, -1.907e-006
488.0, -1.913e-006
486.0, -1.921e-006
484.0, -1.929e-006
482.0, -1.936e-006
480.0, -1.946e-006
478.0, -1.958e-006
476.0, -1.969e-006
474.0, -1.978e-006
472.0, -1.985e-006
470.0, -1.992e-006
468.0, -1.999e-006
466.0, -2.003e-006
464.0, -2.004e-006
462.0, -2.006e-006
460.0, -2.011e-006
458.0, -2.015e-006
456.0, -2.021e-006
454.0, -2.029e-006
452.0, -2.036e-006
450.0, -2.043e-006
448.0, -2.052e-006
446.0, -2.060e-006
444.0, -2.069e-006
442.0, -2.076e-006
440.0, -2.084e-006
438.0, -2.096e-006
436.0, -2.109e-006
434.0, -2.120e-006
432.0, -2.128e-006
430.0, -2.135e-006
428.0, -2.143e-006
426.0, -2.148e-006
424.0, -2.150e-006
422.0, -2.154e-006
420.0, -2.157e-006
418.0, -2.159e-006
416.0, -2.164e-006
414.0, -2.171e-006
412.0, -2.178e-006
410.0, -2.185e-006
408.0, -2.190e-006
406.0, -2.193e-006
404.0, -2.198e-006
402.0, -2.200e-006
400.0, -2.200e-006
398.0, -2.201e-006
396.0, -2.201e-006
394.0, -2.202e-006
392.0, -2.203e-006
390.0, -2.209e-006
388.0, -2.214e-006
386.0, -2.220e-006
384.0, -2.226e-006
382.0, -2.233e-006
380.0, -2.239e-006
378.0, -2.244e-006
376.0, -2.245e-006
374.0, -2.250e-006
372.0, -2.254e-006
370.0, -2.260e-006
368.0, -2.266e-006
366.0, -2.274e-006
364.0, -2.281e-006
362.0, -2.288e-006
360.0, -2.291e-006
358.0, -2.296e-006
356.0, -2.298e-006
354.0, -2.299e-006
352.0, -2.299e-006
350.0, -2.302e-006
348.0, -2.306e-006
346.0, -2.310e-006
344.0, -2.315e-006
342.0, -2.322e-006
340.0, -2.328e-006
338.0, -2.333e-006
336.0, -2.339e-006
334.0, -2.345e-006
332.0, -2.352e-006
330.0, -2.356e-006
328.0, -2.362e-006
326.0, -2.369e-006
324.0, -2.375e-006
322.0, -2.381e-006
320.0, -2.385e-006
318.0, -2.388e-006
316.0, -2.392e-006
314.0, -2.393e-006
312.0, -2.393e-006
310.0, -2.395e-006
308.0, -2.396e-006
306.0, -2.396e-006
304.0, -2.396e-006
302.0, -2.396e-006
300.0, -2.396e-006
298.0, -2.397e-006
296.0, -2.400e-006
294.0, -2.405e-006
292.0, -2.411e-006
290.0, -2.417e-006
288.0, -2.423e-006
286.0, -2.430e-006
284.0, -2.435e-006
282.0, -2.440e-006
280.0, -2.441e-006
278.0, -2.443e-006
276.0, -2.444e-006
274.0, -2.445e-006
272.0, -2.448e-006
270.0, -2.452e-006
268.0, -2.454e-006
266.0, -2.459e-006
264.0, -2.464e-006
262.0, -2.471e-006
260.0, -2.475e-006
258.0, -2.480e-006
256.0, -2.482e-006
254.0, -2.488e-006
252.0, -2.492e-006
250.0, -2.498e-006
248.0, -2.503e-006
246.0, -2.509e-006
244.0, -2.514e-006
242.0, -2.522e-006
240.0, -2.526e-006
238.0, -2.532e-006
236.0, -2.534e-006
234.0, -2.536e-006
232.0, -2.537e-006
230.0, -2.539e-006
228.0, -2.540e-006
226.0, -2.542e-006
224.0, -2.542e-006
222.0, -2.542e-006
220.0, -2.542e-006
218.0, -2.542e-006
216.0, -2.542e-006
214.0, -2.543e-006
212.0, -2.546e-006
210.0, -2.550e-006
208.0, -2.553e-006
206.0, -2.559e-006
204.0, -2.564e-006
202.0, -2.570e-006
200.0, -2.574e-006
198.0, -2.578e-006
196.0, -2.580e-006
194.0, -2.584e-006
192.0, -2.586e-006
190.0, -2.587e-006
188.0, -2.589e-006
186.0, -2.591e-006
184.0, -2.591e-006
182.0, -2.591e-006
180.0, -2.591e-006
178.0, -2.591e-006
176.0, -2.591e-006
174.0, -2.592e-006
172.0, -2.593e-006
170.0, -2.594e-006
168.0, -2.598e-006
166.0, -2.604e-006
164.0, -2.611e-006
162.0, -2.616e-006
160.0, -2.622e-006
158.0, -2.628e-006
156.0, -2.634e-006
154.0, -2.637e-006
152.0, -2.638e-006
150.0, -2.641e-006
148.0, -2.644e-006
146.0, -2.645e-006
144.0, -2.652e-006
142.0, -2.658e-006
140.0, -2.665e-006
138.0, -2.671e-006
136.0, -2.678e-006
134.0, -2.689e-006
132.0, -2.699e-006
130.0, -2.704e-006
128.0, -2.711e-006
126.0, -2.718e-006
124.0, -2.725e-006
122.0, -2.730e-006
120.0, -2.732e-006
118.0, -2.737e-006
116.0, -2.741e-006
114.0, -2.747e-006
112.0, -2.753e-006
110.0, -2.759e-006
108.0, -2.766e-006
106.0, -2.773e-006
104.0, -2.778e-006
102.0, -2.782e-006
100.0, -2.785e-006
98.0, -2.786e-006
96.0, -2.786e-006
94.0, -2.787e-006
92.0, -2.788e-006
90.0, -2.790e-006
88.0, -2.796e-006
86.0, -2.803e-006
84.0, -2.809e-006
82.0, -2.816e-006
80.0, -2.822e-006
78.0, -2.828e-006
76.0, -2.833e-006
74.0, -2.834e-006
72.0, -2.837e-006
70.0, -2.843e-006
68.0, -2.849e-006
66.0, -2.855e-006
64.0, -2.862e-006
62.0, -2.871e-006
60.0, -2.881e-006
58.0, -2.891e-006
56.0, -2.897e-006
54.0, -2.906e-006
52.0, -2.913e-006
50.0, -2.920e-006
48.0, -2.924e-006
46.0, -2.928e-006
44.0, -2.930e-006
42.0, -2.931e-006
40.0, -2.931e-006
38.0, -2.932e-006
36.0, -2.932e-006
34.0, -2.933e-006
32.0, -2.933e-006
30.0, -2.934e-006
28.0, -2.934e-006
26.0, -2.934e-006
24.0, -2.934e-006
22.0, -2.935e-006
20.0, -2.937e-006
18.0, -2.941e-006
16.0, -2.943e-006
14.0, -2.948e-006
12.0, -2.954e-006
10.0, -2.959e-006
8.0, -2.964e-006
6.0, -2.973e-006
4.0, -2.975e-006
2.0, -2.979e-006
0.0, -2.982e-006
-2.0, -2.982e-006
-4.0, -2.984e-006
-6.0, -2.985e-006
-8.0, -2.980e-006
-10.0, -2.980e-006
-12.0, -2.980e-006
-14.0, -2.980e-006
-16.0, -2.980e-006
-18.0, -2.980e-006
-20.0, -2.981e-006
-22.0, -2.981e-006
-24.0, -2.982e-006
-26.0, -2.982e-006
-28.0, -2.982e-006
-30.0, -2.982e-006
-32.0, -2.982e-006
-34.0, -2.982e-006
-36.0, -2.982e-006
-38.0, -2.982e-006
-40.0, -2.982e-006
-42.0, -2.982e-006
-44.0, -2.982e-006
-46.0, -2.981e-006
-48.0, -2.981e-006
-50.0, -2.981e-006
-52.0, -2.981e-006
-54.0, -2.981e-006
-56.0, -2.981e-006
-58.0, -2.981e-006
-60.0, -2.981e-006
-62.0, -2.981e-006
-64.0, -2.981e-006
-66.0, -2.981e-006
-68.0, -2.981e-006
-70.0, -2.981e-006
-72.0, -2.981e-006
-74.0, -2.982e-006
-76.0, -2.981e-006
-78.0, -2.981e-006
-80.0, -2.981e-006
-82.0, -2.981e-006
-84.0, -2.981e-006
-86.0, -2.980e-006
-88.0, -2.980e-006
-90.0, -2.981e-006
-92.0, -2.980e-006
-94.0, -2.980e-006
-96.0, -2.980e-006
-98.0, -2.980e-006
-100.0, -2.981e-006
-102.0, -2.980e-006
-104.0, -2.979e-006
-106.0, -2.980e-006
-108.0, -2.980e-006
-110.0, -2.980e-006
-112.0, -2.980e-006
-114.0, -2.979e-006
-116.0, -2.979e-006
-118.0, -2.980e-006
-120.0, -2.980e-006
-122.0, -2.980e-006
-124.0, -2.980e-006
-126.0, -2.980e-006
-128.0, -2.980e-006
-130.0, -2.981e-006
-132.0, -2.981e-006
-134.0, -2.981e-006
-136.0, -2.981e-006
-138.0, -2.981e-006
-140.0, -2.981e-006
-142.0, -2.982e-006
-144.0, -2.982e-006
-146.0, -2.982e-006
-148.0, -2.982e-006
-150.0, -2.982e-006
-152.0, -2.982e-006
-154.0, -2.982e-006
-156.0, -2.982e-006
-158.0, -2.982e-006
-160.0, -2.982e-006
-162.0, -2.982e-006
-164.0, -2.982e-006
-166.0, -2.982e-006
-168.0, -2.984e-006
-170.0, -2.987e-006
-172.0, -2.992e-006
-174.0, -2.997e-006
-176.0, -3.002e-006
-178.0, -3.009e-006
-180.0, -3.016e-006
-182.0, -3.021e-006
-184.0, -3.024e-006
-186.0, -3.027e-006
-188.0, -3.032e-006
-190.0, -3.037e-006
-192.0, -3.043e-006
-194.0, -3.050e-006
-196.0, -3.057e-006
-198.0, -3.064e-006
-200.0, -3.070e-006
-202.0, -3.074e-006
-204.0, -3.077e-006
-206.0, -3.080e-006
-208.0, -3.080e-006
-210.0, -3.085e-006
-212.0, -3.092e-006
-214.0, -3.103e-006
-216.0, -3.115e-006
-218.0, -3.129e-006
-220.0, -3.142e-006
-222.0, -3.156e-006
-224.0, -3.165e-006
-226.0, -3.172e-006
-228.0, -3.175e-006
-230.0, -3.179e-006
-232.0, -3.183e-006
-234.0, -3.190e-006
-236.0, -3.196e-006
-238.0, -3.203e-006
-240.0, -3.212e-006
-242.0, -3.223e-006
-244.0, -3.234e-006
-246.0, -3.244e-006
-248.0, -3.251e-006
-250.0, -3.261e-006
-252.0, -3.275e-006
-254.0, -3.287e-006
-256.0, -3.296e-006
-258.0, -3.304e-006
-260.0, -3.312e-006
-262.0, -3.321e-006
-264.0, -3.329e-006
-266.0, -3.336e-006
-268.0, -3.343e-006
-270.0, -3.350e-006
-272.0, -3.357e-006
-274.0, -3.364e-006
-276.0, -3.369e-006
-278.0, -3.371e-006
-280.0, -3.372e-006
-282.0, -3.375e-006
-284.0, -3.378e-006
-286.0, -3.384e-006
-288.0, -3.391e-006
-290.0, -3.397e-006
-292.0, -3.404e-006
-294.0, -3.411e-006
-296.0, -3.415e-006
-298.0, -3.422e-006
-300.0, -3.427e-006
-302.0, -3.432e-006
-304.0, -3.437e-006
-306.0, -3.444e-006
-308.0, -3.451e-006
-310.0, -3.458e-006
-312.0, -3.462e-006
-314.0, -3.465e-006
-316.0, -3.468e-006
-318.0, -3.470e-006
-320.0, -3.470e-006
-322.0, -3.471e-006
-324.0, -3.473e-006
-326.0, -3.476e-006
-328.0, -3.477e-006
-330.0, -3.482e-006
-332.0, -3.487e-006
-334.0, -3.493e-006
-336.0, -3.498e-006
-338.0, -3.502e-006
-340.0, -3.506e-006
-342.0, -3.512e-006
-344.0, -3.513e-006
-346.0, -3.515e-006
-348.0, -3.517e-006
-350.0, -3.518e-006
-352.0, -3.519e-006
-354.0, -3.520e-006
-356.0, -3.520e-006
-358.0, -3.522e-006
-360.0, -3.526e-006
-362.0, -3.528e-006
-364.0, -3.530e-006
-366.0, -3.535e-006
-368.0, -3.538e-006
-370.0, -3.543e-006
-372.0, -3.545e-006
-374.0, -3.547e-006
-376.0, -3.550e-006
-378.0, -3.554e-006
-380.0, -3.555e-006
-382.0, -3.556e-006
-384.0, -3.557e-006
-386.0, -3.560e-006
-388.0, -3.561e-006
-390.0, -3.562e-006
-392.0, -3.561e-006
-394.0, -3.561e-006
-396.0, -3.563e-006
-398.0, -3.563e-006
-400.0, -3.563e-006
-402.0, -3.564e-006
-404.0, -3.564e-006
-406.0, -3.566e-006
-408.0, -3.566e-006
-410.0, -3.566e-006
-412.0, -3.567e-006
-414.0, -3.567e-006
-416.0, -3.567e-006
-418.0, -3.567e-006
-420.0, -3.567e-006
-422.0, -3.567e-006
-424.0, -3.567e-006
-426.0, -3.567e-006
-428.0, -3.568e-006
-430.0, -3.568e-006
-432.0, -3.568e-006
-434.0, -3.568e-006
-436.0, -3.568e-006
-438.0, -3.568e-006
-440.0, -3.568e-006
-442.0, -3.568e-006
-444.0, -3.568e-006
-446.0, -3.568e-006
-448.0, -3.568e-006
-450.0, -3.568e-006
-452.0, -3.568e-006
-454.0, -3.568e-006
-456.0, -3.568e-006
-458.0, -3.568e-006
-460.0, -3.568e-006
-462.0, -3.569e-006
-464.0, -3.569e-006
-466.0, -3.571e-006
-468.0, -3.573e-006
-470.0, -3.574e-006
-472.0, -3.576e-006
-474.0, -3.581e-006
-476.0, -3.584e-006
-478.0, -3.588e-006
-480.0, -3.590e-006
-482.0, -3.594e-006
-484.0, -3.598e-006
-486.0, -3.602e-006
-488.0, -3.603e-006
-490.0, -3.607e-006
-492.0, -3.608e-006
-494.0, -3.611e-006
-496.0, -3.612e-006
-498.0, -3.614e-006
-500.0, -3.615e-006
-502.0, -3.616e-006
-504.0, -3.616e-006
-506.0, -3.619e-006
-508.0, -3.620e-006
-510.0, -3.623e-006
-512.0, -3.625e-006
-514.0, -3.630e-006
-516.0, -3.635e-006
-518.0, -3.640e-006
-520.0, -3.644e-006
-522.0, -3.651e-006
-524.0, -3.656e-006
-526.0, -3.662e-006
-528.0, -3.666e-006
-530.0, -3.672e-006
-532.0, -3.678e-006
-534.0, -3.683e-006
-536.0, -3.687e-006
-538.0, -3.694e-006
-540.0, -3.699e-006
-542.0, -3.704e-006
-544.0, -3.707e-006
-546.0, -3.709e-006
-548.0, -3.711e-006
-550.0, -3.713e-006
-552.0, -3.713e-006
-554.0, -3.713e-006
-556.0, -3.714e-006
-558.0, -3.714e-006
-560.0, -3.714e-006
-562.0, -3.715e-006
-564.0, -3.715e-006
-566.0, -3.717e-006
-568.0, -3.720e-006
-570.0, -3.724e-006
-572.0, -3.728e-006
-574.0, -3.733e-006
-576.0, -3.738e-006
-578.0, -3.744e-006
-580.0, -3.750e-006
-582.0, -3.753e-006
-584.0, -3.755e-006
-586.0, -3.758e-006
-588.0, -3.760e-006
-590.0, -3.761e-006
-592.0, -3.762e-006
-594.0, -3.762e-006
-596.0, -3.762e-006
-598.0, -3.763e-006
-600.0, -3.763e-006
-602.0, -3.763e-006
-604.0, -3.763e-006
-606.0, -3.763e-006
-608.0, -3.763e-006
-610.0, -3.765e-006
-612.0, -3.766e-006
-614.0, -3.768e-006
-616.0, -3.768e-006
-618.0, -3.774e-006
-620.0, -3.777e-006
-622.0, -3.781e-006
-624.0, -3.785e-006
-626.0, -3.790e-006
-628.0, -3.794e-006
-630.0, -3.800e-006
-632.0, -3.802e-006
-634.0, -3.805e-006
-636.0, -3.808e-006
-638.0, -3.809e-006
-640.0, -3.810e-006
-642.0, -3.810e-006
-644.0, -3.811e-006
-646.0, -3.812e-006
-648.0, -3.812e-006
-650.0, -3.813e-006
-652.0, -3.815e-006
-654.0, -3.818e-006
-656.0, -3.821e-006
-658.0, -3.826e-006
-660.0, -3.831e-006
-662.0, -3.837e-006
-664.0, -3.841e-006
-666.0, -3.846e-006
-668.0, -3.850e-006
-670.0, -3.853e-006
-672.0, -3.855e-006
-674.0, -3.857e-006
-676.0, -3.857e-006
-678.0, -3.859e-006
-680.0, -3.859e-006
-682.0, -3.860e-006
-684.0, -3.861e-006
-686.0, -3.861e-006
-688.0, -3.862e-006
-690.0, -3.862e-006
-692.0, -3.863e-006
-694.0, -3.863e-006
-696.0, -3.864e-006
-698.0, -3.864e-006
-700.0, -3.864e-006
-702.0, -3.864e-006
-704.0, -3.866e-006
-706.0, -3.866e-006
-708.0, -3.867e-006
-710.0, -3.867e-006
-712.0, -3.868e-006
-714.0, -3.873e-006
-716.0, -3.878e-006
-718.0, -3.881e-006
-720.0, -3.886e-006
-722.0, -3.896e-006
-724.0, -3.904e-006
-726.0, -3.911e-006
-728.0, -3.918e-006
-730.0, -3.925e-006
-732.0, -3.932e-006
-734.0, -3.939e-006
-736.0, -3.941e-006
-738.0, -3.946e-006
-740.0, -3.950e-006
-742.0, -3.951e-006
-744.0, -3.953e-006
-746.0, -3.954e-006
-748.0, -3.956e-006
-750.0, -3.956e-006
-752.0, -3.957e-006
-754.0, -3.957e-006
-756.0, -3.958e-006
-758.0, -3.958e-006
-760.0, -3.958e-006
-762.0, -3.959e-006
-764.0, -3.959e-006
-766.0, -3.959e-006
-768.0, -3.959e-006
-770.0, -3.962e-006
-772.0, -3.964e-006
-774.0, -3.968e-006
-776.0, -3.969e-006
-778.0, -3.975e-006
-780.0, -3.979e-006
-782.0, -3.985e-006
-784.0, -3.987e-006
-786.0, -3.992e-006
-788.0, -3.995e-006
-790.0, -4.000e-006
-792.0, -4.001e-006
-794.0, -4.004e-006
-796.0, -4.006e-006
-798.0, -4.007e-006
-800.0, -4.007e-006
-802.0, -4.012e-006
-804.0, -4.014e-006
-806.0, -4.018e-006
-808.0, -4.023e-006
-810.0, -4.029e-006
-812.0, -4.035e-006
-814.0, -4.048e-006
-816.0, -4.051e-006
-818.0, -4.060e-006
-820.0, -4.067e-006
-822.0, -4.074e-006
-824.0, -4.080e-006
-826.0, -4.088e-006
-828.0, -4.088e-006
-830.0, -4.094e-006
-832.0, -4.096e-006
-834.0, -4.099e-006
-836.0, -4.101e-006
-838.0, -4.102e-006
-840.0, -4.103e-006
-842.0, -4.104e-006
-844.0, -4.104e-006
-846.0, -4.105e-006
-848.0, -4.105e-006
-850.0, -4.106e-006
-852.0, -4.107e-006
-854.0, -4.109e-006
-856.0, -4.113e-006
-858.0, -4.117e-006
-860.0, -4.123e-006
-862.0, -4.129e-006
-864.0, -4.134e-006
-866.0, -4.140e-006
-868.0, -4.145e-006
-870.0, -4.148e-006
-872.0, -4.150e-006
-874.0, -4.151e-006
-876.0, -4.153e-006
-878.0, -4.153e-006
-880.0, -4.153e-006
-882.0, -4.153e-006
-884.0, -4.153e-006
-886.0, -4.153e-006
-888.0, -4.153e-006
-890.0, -4.154e-006
-892.0, -4.154e-006
-894.0, -4.156e-006
-896.0, -4.157e-006
-898.0, -4.163e-006
-900.0, -4.169e-006
-902.0, -4.175e-006
-904.0, -4.180e-006
-906.0, -4.187e-006
-908.0, -4.192e-006
-910.0, -4.198e-006
-912.0, -4.199e-006
-914.0, -4.200e-006
-916.0, -4.201e-006
-918.0, -4.203e-006
-920.0, -4.203e-006
-922.0, -4.208e-006
-924.0, -4.213e-006
-926.0, -4.218e-006
-928.0, -4.225e-006
-930.0, -4.231e-006
-932.0, -4.238e-006
-934.0, -4.245e-006
-936.0, -4.247e-006
-938.0, -4.250e-006
-940.0, -4.252e-006
-942.0, -4.255e-006
-944.0, -4.259e-006
-946.0, -4.265e-006
-948.0, -4.272e-006
-950.0, -4.279e-006
-952.0, -4.284e-006
-954.0, -4.291e-006
-956.0, -4.295e-006
-958.0, -4.298e-006
-960.0, -4.301e-006
-962.0, -4.305e-006
-964.0, -4.308e-006
-966.0, -4.312e-006
-968.0, -4.316e-006
-970.0, -4.323e-006
-972.0, -4.330e-006
-974.0, -4.336e-006
-976.0, -4.339e-006
-978.0, -4.343e-006
-980.0, -4.346e-006
-982.0, -4.348e-006
-984.0, -4.349e-006
-986.0, -4.349e-006
-988.0, -4.349e-006
-990.0, -4.350e-006
-992.0, -4.352e-006
-994.0, -4.358e-006
-996.0, -4.364e-006
-998.0, -4.369e-006
-1000.0, -4.375e-006
-1002.0, -4.382e-006
-1004.0, -4.388e-006
-1006.0, -4.393e-006
-1008.0, -4.394e-006
-1010.0, -4.398e-006
-1012.0, -4.405e-006
-1014.0, -4.411e-006
-1016.0, -4.416e-006
-1018.0, -4.429e-006
-1020.0, -4.441e-006
-1022.0, -4.454e-006
-1024.0, -4.464e-006
-1026.0, -4.473e-006
-1028.0, -4.482e-006
-1030.0, -4.490e-006
-1032.0, -4.492e-006
-1034.0, -4.493e-006
-1036.0, -4.494e-006
-1038.0, -4.495e-006
-1040.0, -4.497e-006
-1042.0, -4.503e-006
-1044.0, -4.507e-006
-1046.0, -4.513e-006
-1048.0, -4.520e-006
-1050.0, -4.527e-006
-1052.0, -4.534e-006
-1054.0, -4.538e-006
-1056.0, -4.540e-006
-1058.0, -4.543e-006
-1060.0, -4.544e-006
-1062.0, -4.544e-006
-1064.0, -4.544e-006
-1066.0, -4.546e-006
-1068.0, -4.547e-006
-1070.0, -4.551e-006
-1072.0, -4.557e-006
-1074.0, -4.563e-006
-1076.0, -4.570e-006
-1078.0, -4.577e-006
-1080.0, -4.582e-006
-1082.0, -4.589e-006
-1084.0, -4.595e-006
-1086.0, -4.599e-006
-1088.0, -4.605e-006
-1090.0, -4.611e-006
-1092.0, -4.617e-006
-1094.0, -4.627e-006
-1096.0, -4.637e-006
-1098.0, -4.648e-006
-1100.0, -4.657e-006
-1102.0, -4.665e-006
-1104.0, -4.673e-006
-1106.0, -4.681e-006
-1108.0, -4.684e-006
-1110.0, -4.688e-006
-1112.0, -4.689e-006
-1114.0, -4.690e-006
-1116.0, -4.691e-006
-1118.0, -4.693e-006
-1120.0, -4.694e-006
-1122.0, -4.701e-006
-1124.0, -4.706e-006
-1126.0, -4.712e-006
-1128.0, -4.719e-006
-1130.0, -4.725e-006
-1132.0, -4.731e-006
-1134.0, -4.736e-006
-1136.0, -4.737e-006
-1138.0, -4.739e-006
-1140.0, -4.739e-006
-1142.0, -4.739e-006
-1144.0, -4.739e-006
-1146.0, -4.739e-006
-1148.0, -4.740e-006
-1150.0, -4.740e-006
-1152.0, -4.741e-006
-1154.0, -4.742e-006
-1156.0, -4.744e-006
-1158.0, -4.746e-006
-1160.0, -4.751e-006
-1162.0, -4.758e-006
-1164.0, -4.764e-006
-1166.0, -4.770e-006
-1168.0, -4.775e-006
-1170.0, -4.780e-006
-1172.0, -4.785e-006
-1174.0, -4.787e-006
-1176.0, -4.787e-006
-1178.0, -4.789e-006
-1180.0, -4.790e-006
-1182.0, -4.795e-006
-1184.0, -4.797e-006
-1186.0, -4.802e-006
-1188.0, -4.807e-006
-1190.0, -4.812e-006
-1192.0, -4.817e-006
-1194.0, -4.822e-006
-1196.0, -4.826e-006
-1198.0, -4.830e-006
-1200.0, -4.834e-006
-1202.0, -4.841e-006
-1204.0, -4.846e-006
-1206.0, -4.851e-006
-1208.0, -4.857e-006
-1210.0, -4.864e-006
-1212.0, -4.871e-006
-1214.0, -4.876e-006
-1216.0, -4.878e-006
-1218.0, -4.882e-006
-1220.0, -4.884e-006
-1222.0, -4.885e-006
-1224.0, -4.885e-006
-1226.0, -4.885e-006
-1228.0, -4.885e-006
-1230.0, -4.886e-006
-1232.0, -4.888e-006
-1234.0, -4.893e-006
-1236.0, -4.898e-006
-1238.0, -4.902e-006
-1240.0, -4.909e-006
-1242.0, -4.916e-006
-1244.0, -4.923e-006
-1246.0, -4.928e-006
-1248.0, -4.929e-006
-1250.0, -4.932e-006
-1252.0, -4.935e-006
-1254.0, -4.935e-006
-1256.0, -4.935e-006
-1258.0, -4.935e-006
-1260.0, -4.935e-006
-1262.0, -4.935e-006
-1264.0, -4.935e-006
-1266.0, -4.938e-006
-1268.0, -4.940e-006
-1270.0, -4.945e-006
-1272.0, -4.950e-006
-1274.0, -4.957e-006
-1276.0, -4.963e-006
-1278.0, -4.970e-006
-1280.0, -4.974e-006
-1282.0, -4.979e-006
-1284.0, -4.981e-006
-1286.0, -4.983e-006
-1288.0, -4.987e-006
-1290.0, -4.994e-006
-1292.0, -5.000e-006
-1294.0, -5.006e-006
-1296.0, -5.013e-006
-1298.0, -5.019e-006
-1300.0, -5.026e-006
-1302.0, -5.029e-006
-1304.0, -5.031e-006
-1306.0, -5.038e-006
-1308.0, -5.044e-006
-1310.0, -5.050e-006
-1312.0, -5.057e-006
-1314.0, -5.064e-006
-1316.0, -5.072e-006
-1318.0, -5.082e-006
-1320.0, -5.089e-006
-1322.0, -5.097e-006
-1324.0, -5.105e-006
-1326.0, -5.112e-006
-1328.0, -5.119e-006
-1330.0, -5.125e-006
-1332.0, -5.129e-006
-1334.0, -5.130e-006
-1336.0, -5.130e-006
-1338.0, -5.133e-006
-1340.0, -5.138e-006
-1342.0, -5.144e-006
-1344.0, -5.151e-006
-1346.0, -5.158e-006
-1348.0, -5.165e-006
-1350.0, -5.174e-006
-1352.0, -5.183e-006
-1354.0, -5.193e-006
-1356.0, -5.203e-006
-1358.0, -5.214e-006
-1360.0, -5.228e-006
-1362.0, -5.242e-006
-1364.0, -5.253e-006
-1366.0, -5.262e-006
-1368.0, -5.270e-006
-1370.0, -5.278e-006
-1372.0, -5.287e-006
-1374.0, -5.293e-006
-1376.0, -5.300e-006
-1378.0, -5.307e-006
-1380.0, -5.314e-006
-1382.0, -5.321e-006
-1384.0, -5.324e-006
-1386.0, -5.330e-006
-1388.0, -5.335e-006
-1390.0, -5.342e-006
-1392.0, -5.349e-006
-1394.0, -5.358e-006
-1396.0, -5.369e-006
-1398.0, -5.382e-006
-1400.0, -5.392e-006
-1402.0, -5.401e-006
-1404.0, -5.409e-006
-1406.0, -5.421e-006
-1408.0, -5.431e-006
-1410.0, -5.441e-006
-1412.0, -5.448e-006
-1414.0, -5.459e-006
-1416.0, -5.470e-006
-1418.0, -5.484e-006
-1420.0, -5.493e-006
-1422.0, -5.501e-006
-1424.0, -5.508e-006
-1426.0, -5.515e-006
-1428.0, -5.519e-006
-1430.0, -5.523e-006
-1432.0, -5.528e-006
-1434.0, -5.535e-006
-1436.0, -5.542e-006
-1438.0, -5.549e-006
-1440.0, -5.557e-006
-1442.0, -5.567e-006
-1444.0, -5.579e-006
-1446.0, -5.588e-006
-1448.0, -5.597e-006
-1450.0, -5.611e-006
-1452.0, -5.624e-006
-1454.0, -5.636e-006
-1456.0, -5.646e-006
-1458.0, -5.654e-006
-1460.0, -5.661e-006
-1462.0, -5.667e-006
-1464.0, -5.671e-006
-1466.0, -5.679e-006
-1468.0, -5.684e-006
-1470.0, -5.691e-006
-1472.0, -5.698e-006
-1474.0, -5.705e-006
-1476.0, -5.711e-006
-1478.0, -5.714e-006
-1480.0, -5.715e-006
-1482.0, -5.718e-006
-1484.0, -5.720e-006
-1486.0, -5.725e-006
-1488.0, -5.732e-006
-1490.0, -5.739e-006
-1492.0, -5.746e-006
-1494.0, -5.752e-006
-1496.0, -5.758e-006
-1498.0, -5.765e-006
-1500.0, -5.770e-006
-1502.0, -5.776e-006
-1504.0, -5.783e-006
-1506.0, -5.790e-006
-1508.0, -5.798e-006
-1510.0, -5.807e-006
-1512.0, -5.816e-006
-1514.0, -5.826e-006
-1516.0, -5.835e-006
-1518.0, -5.842e-006
-1520.0, -5.849e-006
-1522.0, -5.855e-006
-1524.0, -5.859e-006
-1526.0, -5.862e-006
-1528.0, -5.865e-006
-1530.0, -5.868e-006
-1532.0, -5.873e-006
-1534.0, -5.879e-006
-1536.0, -5.886e-006
-1538.0, -5.893e-006
-1540.0, -5.900e-006
-1542.0, -5.905e-006
-1544.0, -5.908e-006
-1546.0, -5.911e-006
-1548.0, -5.911e-006
-1550.0, -5.911e-006
-1552.0, -5.912e-006
-1554.0, -5.917e-006
-1556.0, -5.923e-006
-1558.0, -5.928e-006
-1560.0, -5.935e-006
-1562.0, -5.942e-006
-1564.0, -5.949e-006
-1566.0, -5.955e-006
-1568.0, -5.957e-006
-1570.0, -5.961e-006
-1572.0, -5.967e-006
-1574.0, -5.972e-006
-1576.0, -5.978e-006
-1578.0, -5.988e-006
-1580.0, -5.999e-006
-1582.0, -6.011e-006
-1584.0, -6.021e-006
-1586.0, -6.030e-006
-1588.0, -6.039e-006
-1590.0, -6.047e-006
-1592.0, -6.052e-006
-1594.0, -6.055e-006
-1596.0, -6.057e-006
-1598.0, -6.058e-006
-1600.0, -6.060e-006
-1602.0, -6.066e-006
-1604.0, -6.073e-006
-1606.0, -6.080e-006
-1608.0, -6.087e-006
-1610.0, -6.093e-006
-1612.0, -6.100e-006
-1614.0, -6.105e-006
-1616.0, -6.106e-006
-1618.0, -6.108e-006
-1620.0, -6.112e-006
-1622.0, -6.116e-006
-1624.0, -6.123e-006
-1626.0, -6.130e-006
-1628.0, -6.137e-006
-1630.0, -6.144e-006
-1632.0, -6.151e-006
-1634.0, -6.162e-006
-1636.0, -6.171e-006
-1638.0, -6.179e-006
-1640.0, -6.190e-006
-1642.0, -6.203e-006
-1644.0, -6.216e-006
-1646.0, -6.228e-006
-1648.0, -6.235e-006
-1650.0, -6.245e-006
-1652.0, -6.257e-006
-1654.0, -6.264e-006
-1656.0, -6.271e-006
-1658.0, -6.280e-006
-1660.0, -6.287e-006
-1662.0, -6.294e-006
-1664.0, -6.298e-006
-1666.0, -6.303e-006
-1668.0, -6.308e-006
-1670.0, -6.314e-006
-1672.0, -6.321e-006
-1674.0, -6.328e-006
-1676.0, -6.335e-006
-1678.0, -6.344e-006
-1680.0, -6.354e-006
-1682.0, -6.366e-006
-1684.0, -6.376e-006
-1686.0, -6.390e-006
-1688.0, -6.403e-006
-1690.0, -6.417e-006
-1692.0, -6.428e-006
-1694.0, -6.436e-006
-1696.0, -6.445e-006
-1698.0, -6.455e-006
-1700.0, -6.462e-006
-1702.0, -6.469e-006
-1704.0, -6.475e-006
-1706.0, -6.482e-006
-1708.0, -6.489e-006
-1710.0, -6.493e-006
-1712.0, -6.495e-006
-1714.0, -6.499e-006
-1716.0, -6.503e-006
-1718.0, -6.509e-006
-1720.0, -6.514e-006
-1722.0, -6.521e-006
-1724.0, -6.527e-006
-1726.0, -6.534e-006
-1728.0, -6.539e-006
-1730.0, -6.541e-006
-1732.0, -6.544e-006
-1734.0, -6.545e-006
-1736.0, -6.546e-006
-1738.0, -6.549e-006
-1740.0, -6.551e-006
-1742.0, -6.555e-006
-1744.0, -6.560e-006
-1746.0, -6.565e-006
-1748.0, -6.570e-006
-1750.0, -6.574e-006
-1752.0, -6.575e-006
-1754.0, -6.578e-006
-1756.0, -6.580e-006
-1758.0, -6.580e-006
-1760.0, -6.577e-006
-1762.0, -6.575e-006
-1764.0, -6.576e-006
-1766.0, -6.575e-006
-1768.0, -6.570e-006
-1770.0, -6.568e-006
-1772.0, -6.567e-006
-1774.0, -6.564e-006
-1776.0, -6.560e-006
-1778.0, -6.557e-006
-1780.0, -6.553e-006
-1782.0, -6.553e-006
-1784.0, -6.550e-006
-1786.0, -6.548e-006
-1788.0, -6.547e-006
-1790.0, -6.547e-006
-1792.0, -6.547e-006
-1794.0, -6.547e-006
-1796.0, -6.546e-006
-1798.0, -6.546e-006
-1800.0, -6.546e-006
-1802.0, -6.550e-006
-1804.0, -6.551e-006
-1806.0, -6.553e-006
-1808.0, -6.556e-006
-1810.0, -6.559e-006
-1812.0, -6.563e-006
-1814.0, -6.567e-006
-1816.0, -6.570e-006
-1818.0, -6.574e-006
-1820.0, -6.578e-006
-1822.0, -6.581e-006
-1824.0, -6.585e-006
-1826.0, -6.588e-006
-1828.0, -6.591e-006
-1830.0, -6.592e-006
-1832.0, -6.593e-006
-1834.0, -6.594e-006
-1836.0, -6.596e-006
-1838.0, -6.599e-006
-1840.0, -6.603e-006
-1842.0, -6.607e-006
-1844.0, -6.613e-006
-1846.0, -6.619e-006
-1848.0, -6.625e-006
-1850.0, -6.632e-006
-1852.0, -6.639e-006
-1854.0, -6.645e-006
-1856.0, -6.654e-006
-1858.0, -6.661e-006
-1860.0, -6.669e-006
-1862.0, -6.676e-006
-1864.0, -6.682e-006
-1866.0, -6.687e-006
-1868.0, -6.690e-006
-1870.0, -6.692e-006
-1872.0, -6.693e-006
-1874.0, -6.696e-006
-1876.0, -6.699e-006
-1878.0, -6.705e-006
-1880.0, -6.712e-006
-1882.0, -6.719e-006
-1884.0, -6.726e-006
-1886.0, -6.733e-006
-1888.0, -6.739e-006
-1890.0, -6.749e-006
-1892.0, -6.757e-006
-1894.0, -6.766e-006
-1896.0, -6.777e-006
-1898.0, -6.791e-006
-1900.0, -6.804e-006
-1902.0, -6.815e-006
-1904.0, -6.823e-006
-1906.0, -6.830e-006
-1908.0, -6.836e-006
-1910.0, -6.843e-006
-1912.0, -6.849e-006
-1914.0, -6.856e-006
-1916.0, -6.863e-006
-1918.0, -6.870e-006
-1920.0, -6.877e-006
-1922.0, -6.883e-006
-1924.0, -6.887e-006
-1926.0, -6.890e-006
-1928.0, -6.896e-006
-1930.0, -6.902e-006
-1932.0, -6.909e-006
-1934.0, -6.916e-006
-1936.0, -6.923e-006
-1938.0, -6.934e-006
-1940.0, -6.944e-006
-1942.0, -6.952e-006
-1944.0, -6.959e-006
-1946.0, -6.966e-006
-1948.0, -6.973e-006
-1950.0, -6.980e-006
-1952.0, -6.984e-006
-1954.0, -6.986e-006
-1956.0, -6.989e-006
-1958.0, -6.993e-006
-1960.0, -6.999e-006
-1962.0, -7.011e-006
-1964.0, -7.021e-006
-1966.0, -7.035e-006
-1968.0, -7.048e-006
-1970.0, -7.060e-006
-1972.0, -7.070e-006
-1974.0, -7.077e-006
-1976.0, -7.080e-006
-1978.0, -7.083e-006
-1980.0, -7.083e-006
-1982.0, -7.084e-006
-1984.0, -7.088e-006
-1986.0, -7.094e-006
-1988.0, -7.101e-006
-1990.0, -7.108e-006
-1992.0, -7.115e-006
-1994.0, -7.122e-006
-1996.0, -7.131e-006
-1998.0, -7.132e-006
-2000.0, -7.137e-006
*
Segment = 3
Positive
Number of Data Points = 1750
#
-1998.0, -6.631e-006
-1996.0, -6.492e-006
-1994.0, -6.382e-006
-1992.0, -6.288e-006
-1990.0, -6.185e-006
-1988.0, -6.094e-006
-1986.0, -6.011e-006
-1984.0, -5.930e-006
-1982.0, -5.859e-006
-1980.0, -5.782e-006
-1978.0, -5.712e-006
-1976.0, -5.644e-006
-1974.0, -5.574e-006
-1972.0, -5.511e-006
-1970.0, -5.450e-006
-1968.0, -5.387e-006
-1966.0, -5.326e-006
-1964.0, -5.270e-006
-1962.0, -5.217e-006
-1960.0, -5.164e-006
-1958.0, -5.109e-006
-1956.0, -5.059e-006
-1954.0, -5.011e-006
-1952.0, -4.965e-006
-1950.0, -4.916e-006
-1948.0, -4.870e-006
-1946.0, -4.826e-006
-1944.0, -4.788e-006
-1942.0, -4.740e-006
-1940.0, -4.692e-006
-1938.0, -4.651e-006
-1936.0, -4.611e-006
-1934.0, -4.572e-006
-1932.0, -4.530e-006
-1930.0, -4.484e-006
-1928.0, -4.448e-006
-1926.0, -4.413e-006
-1924.0, -4.372e-006
-1922.0, -4.331e-006
-1920.0, -4.288e-006
-1918.0, -4.253e-006
-1916.0, -4.221e-006
-1914.0, -4.187e-006
-1912.0, -4.152e-006
-1910.0, -4.117e-006
-1908.0, -4.082e-006
-1906.0, -4.052e-006
-1904.0, -4.020e-006
-1902.0, -3.983e-006
-1900.0, -3.948e-006
-1898.0, -3.913e-006
-1896.0, -3.881e-006
-1894.0, -3.852e-006
-1892.0, -3.821e-006
-1890.0, -3.791e-006
-1888.0, -3.768e-006
-1886.0, -3.737e-006
-1884.0, -3.708e-006
-1882.0, -3.678e-006
-1880.0, -3.650e-006
-1878.0, -3.621e-006
-1876.0, -3.592e-006
-1874.0, -3.559e-006
-1872.0, -3.531e-006
-1870.0, -3.504e-006
-1868.0, -3.476e-006
-1866.0, -3.448e-006
-1864.0, -3.421e-006
-1862.0, -3.394e-006
-1860.0, -3.371e-006
-1858.0, -3.346e-006
-1856.0, -3.319e-006
-1854.0, -3.295e-006
-1852.0, -3.268e-006
-1850.0, -3.242e-006
-1848.0, -3.217e-006
-1846.0, -3.185e-006
-1844.0, -3.157e-006
-1842.0, -3.136e-006
-1840.0, -3.111e-006
-1838.0, -3.089e-006
-1836.0, -3.061e-006
-1834.0, -3.037e-006
-1832.0, -3.022e-006
-1830.0, -3.002e-006
-1828.0, -2.981e-006
-1826.0, -2.964e-006
-1824.0, -2.941e-006
-1822.0, -2.920e-006
-1820.0, -2.898e-006
-1818.0, -2.871e-006
-1816.0, -2.849e-006
-1814.0, -2.827e-006
-1812.0, -2.802e-006
-1810.0, -2.783e-006
-1808.0, -2.764e-006
-1806.0, -2.743e-006
-1804.0, -2.722e-006
-1802.0, -2.700e-006
-1800.0, -2.675e-006
-1798.0, -2.654e-006
-1796.0, -2.634e-006
-1794.0, -2.614e-006
-1792.0, -2.595e-006
-1790.0, -2.581e-006
-1788.0, -2.561e-006
-1786.0, -2.543e-006
-1784.0, -2.522e-006
-1782.0, -2.502e-006
-1780.0, -2.478e-006
-1778.0, -2.458e-006
-1776.0, -2.437e-006
-1774.0, -2.420e-006
-1772.0, -2.401e-006
-1770.0, -2.383e-006
-1768.0, -2.362e-006
-1766.0, -2.346e-006
-1764.0, -2.326e-006
-1762.0, -2.305e-006
-1760.0, -2.283e-006
-1758.0, -2.263e-006
-1756.0, -2.246e-006
-1754.0, -2.231e-006
-1752.0, -2.216e-006
-1750.0, -2.201e-006
-1748.0, -2.188e-006
-1746.0, -2.175e-006
-1744.0, -2.161e-006
-1742.0, -2.145e-006
-1740.0, -2.124e-006
-1738.0, -2.103e-006
-1736.0, -2.084e-006
-1734.0, -2.063e-006
-1732.0, -2.044e-006
-1730.0, -2.029e-006
-1728.0, -2.014e-006
-1726.0, -2.000e-006
-1724.0, -1.984e-006
-1722.0, -1.968e-006
-1720.0, -1.954e-006
-1718.0, -1.937e-006
-1716.0, -1.918e-006
-1714.0, -1.899e-006
-1712.0, -1.882e-006
-1710.0, -1.865e-006
-1708.0, -1.851e-006
-1706.0, -1.837e-006
-1704.0, -1.824e-006
-1702.0, -1.810e-006
-1700.0, -1.797e-006
-1698.0, -1.785e-006
-1696.0, -1.774e-006
-1694.0, -1.759e-006
-1692.0, -1.743e-006
-1690.0, -1.723e-006
-1688.0, -1.709e-006
-1686.0, -1.690e-006
-1684.0, -1.670e-006
-1682.0, -1.654e-006
-1680.0, -1.641e-006
-1678.0, -1.629e-006
-1676.0, -1.616e-006
-1674.0, -1.603e-006
-1672.0, -1.591e-006
-1670.0, -1.577e-006
-1668.0, -1.563e-006
-1666.0, -1.548e-006
-1664.0, -1.530e-006
-1662.0, -1.515e-006
-1660.0, -1.498e-006
-1658.0, -1.482e-006
-1656.0, -1.468e-006
-1654.0, -1.454e-006
-1652.0, -1.441e-006
-1650.0, -1.432e-006
-1648.0, -1.421e-006
-1646.0, -1.410e-006
-1644.0, -1.394e-006
-1642.0, -1.387e-006
-1640.0, -1.378e-006
-1638.0, -1.363e-006
-1636.0, -1.346e-006
-1634.0, -1.328e-006
-1632.0, -1.314e-006
-1630.0, -1.305e-006
-1628.0, -1.286e-006
-1626.0, -1.267e-006
-1624.0, -1.253e-006
-1622.0, -1.244e-006
-1620.0, -1.236e-006
-1618.0, -1.225e-006
-1616.0, -1.213e-006
-1614.0, -1.204e-006
-1612.0, -1.192e-006
-1610.0, -1.179e-006
-1608.0, -1.164e-006
-1606.0, -1.150e-006
-1604.0, -1.133e-006
-1602.0, -1.119e-006
-1600.0, -1.105e-006
-1598.0, -1.093e-006
-1596.0, -1.079e-006
-1594.0, -1.065e-006
-1592.0, -1.053e-006
-1590.0, -1.046e-006
-1588.0, -1.039e-006
-1586.0, -1.028e-006
-1584.0, -1.017e-006
-1582.0, -1.010e-006
-1580.0, -1.003e-006
-1578.0, -9.962e-007
-1576.0, -9.831e-007
-1574.0, -9.691e-007
-1572.0, -9.543e-007
-1570.0, -9.399e-007
-1568.0, -9.260e-007
-1566.0, -9.120e-007
-1564.0, -8.950e-007
-1562.0, -8.815e-007
-1560.0, -8.684e-007
-1558.0, -8.597e-007
-1556.0, -8.527e-007
-1554.0, -8.458e-007
-1552.0, -8.384e-007
-1550.0, -8.305e-007
-1548.0, -8.205e-007
-1546.0, -8.065e-007
-1544.0, -7.935e-007
-1542.0, -7.795e-007
-1540.0, -7.656e-007
-1538.0, -7.520e-007
-1536.0, -7.416e-007
-1534.0, -7.333e-007
-1532.0, -7.263e-007
-1530.0, -7.185e-007
-1528.0, -7.111e-007
-1526.0, -7.019e-007
-1524.0, -6.906e-007
-1522.0, -6.779e-007
-1520.0, -6.670e-007
-1518.0, -6.596e-007
-1516.0, -6.526e-007
-1514.0, -6.457e-007
-1512.0, -6.409e-007
-1510.0, -6.369e-007
-1508.0, -6.317e-007
-1506.0, -6.247e-007
-1504.0, -6.178e-007
-1502.0, -6.108e-007
-1500.0, -6.042e-007
-1498.0, -5.960e-007
-1496.0, -5.890e-007
-1494.0, -5.803e-007
-1492.0, -5.729e-007
-1490.0, -5.624e-007
-1488.0, -5.519e-007
-1486.0, -5.380e-007
-1484.0, -5.253e-007
-1482.0, -5.123e-007
-1480.0, -5.035e-007
-1478.0, -4.922e-007
-1476.0, -4.830e-007
-1474.0, -4.726e-007
-1472.0, -4.656e-007
-1470.0, -4.586e-007
-1468.0, -4.521e-007
-1466.0, -4.451e-007
-1464.0, -4.429e-007
-1462.0, -4.416e-007
-1460.0, -4.386e-007
-1458.0, -4.338e-007
-1456.0, -4.268e-007
-1454.0, -4.194e-007
-1452.0, -4.116e-007
-1450.0, -3.998e-007
-1448.0, -3.876e-007
-1446.0, -3.767e-007
-1444.0, -3.671e-007
-1442.0, -3.601e-007
-1440.0, -3.531e-007
-1438.0, -3.466e-007
-1436.0, -3.422e-007
-1434.0, -3.361e-007
-1432.0, -3.292e-007
-1430.0, -3.226e-007
-1428.0, -3.152e-007
-1426.0, -3.082e-007
-1424.0, -3.004e-007
-1422.0, -2.934e-007
-1420.0, -2.847e-007
-1418.0, -2.790e-007
-1416.0, -2.720e-007
-1414.0, -2.655e-007
-1412.0, -2.590e-007
-1410.0, -2.542e-007
-1408.0, -2.494e-007
-1406.0, -2.485e-007
-1404.0, -2.454e-007
-1402.0, -2.433e-007
-1400.0, -2.402e-007
-1398.0, -2.345e-007
-1396.0, -2.276e-007
-1394.0, -2.206e-007
-1392.0, -2.136e-007
-1390.0, -2.084e-007
-1388.0, -2.023e-007
-1386.0, -1.971e-007
-1384.0, -1.914e-007
-1382.0, -1.853e-007
-1380.0, -1.774e-007
-1378.0, -1.692e-007
-1376.0, -1.613e-007
-1374.0, -1.517e-007
-1372.0, -1.391e-007
-1370.0, -1.295e-007
-1368.0, -1.216e-007
-1366.0, -1.155e-007
-1364.0, -1.086e-007
-1362.0, -9.983e-008
-1360.0, -9.460e-008
-1358.0, -8.894e-008
-1356.0, -8.240e-008
-1354.0, -7.542e-008
-1352.0, -6.845e-008
-1350.0, -6.278e-008
-1348.0, -5.842e-008
-1346.0, -5.362e-008
-1344.0, -5.231e-008
-1342.0, -5.144e-008
-1340.0, -4.926e-008
-1338.0, -4.621e-008
-1336.0, -4.360e-008
-1334.0, -3.880e-008
-1332.0, -3.182e-008
-1330.0, -2.485e-008
-1328.0, -1.831e-008
-1326.0, -1.351e-008
-1324.0, -9.590e-009
-1322.0, -5.231e-009
-1320.0, -3.051e-009
-1318.0, -3.051e-009
-1316.0, -4.349e-010
-1314.0, +3.053e-009
-1312.0, +1.177e-008
-1310.0, +2.180e-008
-1308.0, +3.357e-008
-1306.0, +4.709e-008
-1304.0, +6.060e-008
-1302.0, +7.194e-008
-1300.0, +8.240e-008
-1298.0, +8.807e-008
-1296.0, +9.243e-008
-1294.0, +9.591e-008
-1292.0, +9.897e-008
-1290.0, +1.046e-007
-1288.0, +1.116e-007
-1286.0, +1.186e-007
-1284.0, +1.251e-007
-1282.0, +1.317e-007
-1280.0, +1.373e-007
-1278.0, +1.417e-007
-1276.0, +1.434e-007
-1274.0, +1.434e-007
-1272.0, +1.443e-007
-1270.0, +1.460e-007
-1268.0, +1.478e-007
-1266.0, +1.517e-007
-1264.0, +1.574e-007
-1262.0, +1.644e-007
-1260.0, +1.713e-007
-1258.0, +1.774e-007
-1256.0, +1.827e-007
-1254.0, +1.879e-007
-1252.0, +1.910e-007
-1250.0, +1.927e-007
-1248.0, +1.931e-007
-1246.0, +1.949e-007
-1244.0, +1.997e-007
-1242.0, +2.049e-007
-1240.0, +2.128e-007
-1238.0, +2.232e-007
-1236.0, +2.346e-007
-1234.0, +2.481e-007
-1232.0, +2.603e-007
-1230.0, +2.694e-007
-1228.0, +2.781e-007
-1226.0, +2.843e-007
-1224.0, +2.886e-007
-1222.0, +2.930e-007
-1220.0, +2.965e-007
-1218.0, +3.030e-007
-1216.0, +3.095e-007
-1214.0, +3.161e-007
-1212.0, +3.231e-007
-1210.0, +3.292e-007
-1208.0, +3.340e-007
-1206.0, +3.374e-007
-1204.0, +3.379e-007
-1202.0, +3.383e-007
-1200.0, +3.387e-007
-1198.0, +3.396e-007
-1196.0, +3.409e-007
-1194.0, +3.431e-007
-1192.0, +3.479e-007
-1190.0, +3.544e-007
-1188.0, +3.614e-007
-1186.0, +3.684e-007
-1184.0, +3.745e-007
-1182.0, +3.802e-007
-1180.0, +3.854e-007
-1178.0, +3.876e-007
-1176.0, +3.889e-007
-1174.0, +3.906e-007
-1172.0, +3.932e-007
-1170.0, +3.989e-007
-1168.0, +4.033e-007
-1166.0, +4.098e-007
-1164.0, +4.185e-007
-1162.0, +4.277e-007
-1160.0, +4.377e-007
-1158.0, +4.477e-007
-1156.0, +4.560e-007
-1154.0, +4.656e-007
-1152.0, +4.726e-007
-1150.0, +4.778e-007
-1148.0, +4.822e-007
-1146.0, +4.857e-007
-1144.0, +4.878e-007
-1142.0, +4.900e-007
-1140.0, +4.944e-007
-1138.0, +5.005e-007
-1136.0, +5.075e-007
-1134.0, +5.136e-007
-1132.0, +5.192e-007
-1130.0, +5.253e-007
-1128.0, +5.301e-007
-1126.0, +5.328e-007
-1124.0, +5.341e-007
-1122.0, +5.345e-007
-1120.0, +5.349e-007
-1118.0, +5.367e-007
-1116.0, +5.402e-007
-1114.0, +5.428e-007
-1112.0, +5.471e-007
-1110.0, +5.532e-007
-1108.0, +5.598e-007
-1106.0, +5.668e-007
-1104.0, +5.720e-007
-1102.0, +5.755e-007
-1100.0, +5.803e-007
-1098.0, +5.829e-007
-1096.0, +5.842e-007
-1094.0, +5.855e-007
-1092.0, +5.894e-007
-1090.0, +5.929e-007
-1088.0, +5.990e-007
-1086.0, +6.073e-007
-1084.0, +6.156e-007
-1082.0, +6.234e-007
-1080.0, +6.330e-007
-1078.0, +6.431e-007
-1076.0, +6.535e-007
-1074.0, +6.614e-007
-1072.0, +6.666e-007
-1070.0, +6.731e-007
-1068.0, +6.792e-007
-1066.0, +6.827e-007
-1064.0, +6.836e-007
-1062.0, +6.858e-007
-1060.0, +6.919e-007
-1058.0, +6.989e-007
-1056.0, +7.050e-007
-1054.0, +7.111e-007
-1052.0, +7.176e-007
-1050.0, +7.233e-007
-1048.0, +7.281e-007
-1046.0, +7.289e-007
-1044.0, +7.289e-007
-1042.0, +7.289e-007
-1040.0, +7.298e-007
-1038.0, +7.307e-007
-1036.0, +7.324e-007
-1034.0, +7.333e-007
-1032.0, +7.359e-007
-1030.0, +7.398e-007
-1028.0, +7.451e-007
-1026.0, +7.512e-007
-1024.0, +7.573e-007
-1022.0, +7.629e-007
-1020.0, +7.695e-007
-1018.0, +7.743e-007
-1016.0, +7.773e-007
-1014.0, +7.795e-007
-1012.0, +7.804e-007
-1010.0, +7.826e-007
-1008.0, +7.869e-007
-1006.0, +7.922e-007
-1004.0, +7.983e-007
-1002.0, +8.052e-007
-1000.0, +8.118e-007
-998.0, +8.183e-007
-996.0, +8.244e-007
-994.0, +8.283e-007
-992.0, +8.336e-007
-990.0, +8.362e-007
-988.0, +8.414e-007
-986.0, +8.480e-007
-984.0, +8.545e-007
-982.0, +8.602e-007
-980.0, +8.658e-007
-978.0, +8.689e-007
-976.0, +8.737e-007
-974.0, +8.763e-007
-972.0, +8.776e-007
-970.0, +8.785e-007
-968.0, +8.802e-007
-966.0, +8.850e-007
-964.0, +8.916e-007
-962.0, +8.981e-007
-960.0, +9.042e-007
-958.0, +9.103e-007
-956.0, +9.164e-007
-954.0, +9.216e-007
-952.0, +9.238e-007
-950.0, +9.242e-007
-948.0, +9.251e-007
-946.0, +9.251e-007
-944.0, +9.251e-007
-942.0, +9.251e-007
-940.0, +9.251e-007
-938.0, +9.256e-007
-936.0, +9.264e-007
-934.0, +9.277e-007
-932.0, +9.312e-007
-930.0, +9.356e-007
-928.0, +9.417e-007
-926.0, +9.482e-007
-924.0, +9.548e-007
-922.0, +9.609e-007
-920.0, +9.661e-007
-918.0, +9.696e-007
-916.0, +9.722e-007
-914.0, +9.731e-007
-912.0, +9.735e-007
-910.0, +9.735e-007
-908.0, +9.739e-007
-906.0, +9.744e-007
-904.0, +9.757e-007
-902.0, +9.787e-007
-900.0, +9.844e-007
-898.0, +9.914e-007
-896.0, +9.979e-007
-894.0, +1.006e-006
-892.0, +1.016e-006
-890.0, +1.027e-006
-888.0, +1.037e-006
-886.0, +1.045e-006
-884.0, +1.052e-006
-882.0, +1.060e-006
-880.0, +1.066e-006
-878.0, +1.069e-006
-876.0, +1.071e-006
-874.0, +1.072e-006
-872.0, +1.074e-006
-870.0, +1.076e-006
-868.0, +1.081e-006
-866.0, +1.087e-006
-864.0, +1.093e-006
-862.0, +1.100e-006
-860.0, +1.106e-006
-858.0, +1.111e-006
-856.0, +1.116e-006
-854.0, +1.118e-006
-852.0, +1.119e-006
-850.0, +1.120e-006
-848.0, +1.120e-006
-846.0, +1.120e-006
-844.0, +1.121e-006
-842.0, +1.121e-006
-840.0, +1.123e-006
-838.0, +1.127e-006
-836.0, +1.133e-006
-834.0, +1.139e-006
-832.0, +1.145e-006
-830.0, +1.152e-006
-828.0, +1.159e-006
-826.0, +1.165e-006
-824.0, +1.174e-006
-822.0, +1.178e-006
-820.0, +1.185e-006
-818.0, +1.190e-006
-816.0, +1.195e-006
-814.0, +1.202e-006
-812.0, +1.208e-006
-810.0, +1.208e-006
-808.0, +1.213e-006
-806.0, +1.216e-006
-804.0, +1.219e-006
-802.0, +1.222e-006
-800.0, +1.227e-006
-798.0, +1.232e-006
-796.0, +1.239e-006
-794.0, +1.245e-006
-792.0, +1.250e-006
-790.0, +1.256e-006
-788.0, +1.262e-006
-786.0, +1.264e-006
-784.0, +1.267e-006
-782.0, +1.268e-006
-780.0, +1.271e-006
-778.0, +1.273e-006
-776.0, +1.277e-006
-774.0, +1.282e-006
-772.0, +1.288e-006
-770.0, +1.295e-006
-768.0, +1.301e-006
-766.0, +1.305e-006
-764.0, +1.309e-006
-762.0, +1.313e-006
-760.0, +1.315e-006
-758.0, +1.315e-006
-756.0, +1.316e-006
-754.0, +1.317e-006
-752.0, +1.317e-006
-750.0, +1.318e-006
-748.0, +1.321e-006
-746.0, +1.324e-006
-744.0, +1.328e-006
-742.0, +1.334e-006
-740.0, +1.341e-006
-738.0, +1.348e-006
-736.0, +1.354e-006
-734.0, +1.357e-006
-732.0, +1.361e-006
-730.0, +1.365e-006
-728.0, +1.365e-006
-726.0, +1.367e-006
-724.0, +1.369e-006
-722.0, +1.373e-006
-720.0, +1.377e-006
-718.0, +1.385e-006
-716.0, +1.393e-006
-714.0, +1.401e-006
-712.0, +1.407e-006
-710.0, +1.418e-006
-708.0, +1.428e-006
-706.0, +1.437e-006
-704.0, +1.442e-006
-702.0, +1.448e-006
-700.0, +1.454e-006
-698.0, +1.459e-006
-696.0, +1.461e-006
-694.0, +1.463e-006
-692.0, +1.466e-006
-690.0, +1.470e-006
-688.0, +1.476e-006
-686.0, +1.482e-006
-684.0, +1.489e-006
-682.0, +1.495e-006
-680.0, +1.501e-006
-678.0, +1.506e-006
-676.0, +1.508e-006
-674.0, +1.510e-006
-672.0, +1.510e-006
-670.0, +1.510e-006
-668.0, +1.512e-006
-666.0, +1.514e-006
-664.0, +1.518e-006
-662.0, +1.525e-006
-660.0, +1.532e-006
-658.0, +1.539e-006
-656.0, +1.546e-006
-654.0, +1.552e-006
-652.0, +1.557e-006
-650.0, +1.559e-006
-648.0, +1.559e-006
-646.0, +1.559e-006
-644.0, +1.560e-006
-642.0, +1.561e-006
-640.0, +1.563e-006
-638.0, +1.567e-006
-636.0, +1.575e-006
-634.0, +1.581e-006
-632.0, +1.592e-006
-630.0, +1.605e-006
-628.0, +1.619e-006
-626.0, +1.630e-006
-624.0, +1.640e-006
-622.0, +1.647e-006
-620.0, +1.656e-006
-618.0, +1.660e-006
-616.0, +1.661e-006
-614.0, +1.666e-006
-612.0, +1.672e-006
-610.0, +1.679e-006
-608.0, +1.685e-006
-606.0, +1.691e-006
-604.0, +1.697e-006
-602.0, +1.702e-006
-600.0, +1.704e-006
-598.0, +1.706e-006
-596.0, +1.706e-006
-594.0, +1.707e-006
-592.0, +1.707e-006
-590.0, +1.708e-006
-588.0, +1.711e-006
-586.0, +1.716e-006
-584.0, +1.722e-006
-582.0, +1.729e-006
-580.0, +1.735e-006
-578.0, +1.742e-006
-576.0, +1.748e-006
-574.0, +1.752e-006
-572.0, +1.755e-006
-570.0, +1.756e-006
-568.0, +1.756e-006
-566.0, +1.758e-006
-564.0, +1.761e-006
-562.0, +1.768e-006
-560.0, +1.775e-006
-558.0, +1.782e-006
-556.0, +1.793e-006
-554.0, +1.804e-006
-552.0, +1.817e-006
-550.0, +1.828e-006
-548.0, +1.835e-006
-546.0, +1.842e-006
-544.0, +1.848e-006
-542.0, +1.852e-006
-540.0, +1.855e-006
-538.0, +1.859e-006
-536.0, +1.864e-006
-534.0, +1.871e-006
-532.0, +1.877e-006
-530.0, +1.884e-006
-528.0, +1.890e-006
-526.0, +1.896e-006
-524.0, +1.899e-006
-522.0, +1.902e-006
-520.0, +1.903e-006
-518.0, +1.904e-006
-516.0, +1.908e-006
-514.0, +1.912e-006
-512.0, +1.917e-006
-510.0, +1.924e-006
-508.0, +1.931e-006
-506.0, +1.937e-006
-504.0, +1.943e-006
-502.0, +1.947e-006
-500.0, +1.954e-006
-498.0, +1.959e-006
-496.0, +1.966e-006
-494.0, +1.973e-006
-492.0, +1.985e-006
-490.0, +1.998e-006
-488.0, +2.011e-006
-486.0, +2.022e-006
-484.0, +2.031e-006
-482.0, +2.039e-006
-480.0, +2.046e-006
-478.0, +2.049e-006
-476.0, +2.056e-006
-474.0, +2.063e-006
-472.0, +2.070e-006
-470.0, +2.077e-006
-468.0, +2.084e-006
-466.0, +2.090e-006
-464.0, +2.096e-006
-462.0, +2.099e-006
-460.0, +2.103e-006
-458.0, +2.111e-006
-456.0, +2.117e-006
-454.0, +2.124e-006
-452.0, +2.132e-006
-450.0, +2.139e-006
-448.0, +2.146e-006
-446.0, +2.155e-006
-444.0, +2.164e-006
-442.0, +2.175e-006
-440.0, +2.189e-006
-438.0, +2.203e-006
-436.0, +2.216e-006
-434.0, +2.229e-006
-432.0, +2.237e-006
-430.0, +2.248e-006
-428.0, +2.257e-006
-426.0, +2.264e-006
-424.0, +2.271e-006
-422.0, +2.278e-006
-420.0, +2.285e-006
-418.0, +2.292e-006
-416.0, +2.298e-006
-414.0, +2.307e-006
-412.0, +2.318e-006
-410.0, +2.331e-006
-408.0, +2.345e-006
-406.0, +2.358e-006
-404.0, +2.372e-006
-402.0, +2.381e-006
-400.0, +2.389e-006
-398.0, +2.399e-006
-396.0, +2.407e-006
-394.0, +2.414e-006
-392.0, +2.422e-006
-390.0, +2.430e-006
-388.0, +2.443e-006
-386.0, +2.454e-006
-384.0, +2.461e-006
-382.0, +2.468e-006
-380.0, +2.475e-006
-378.0, +2.481e-006
-376.0, +2.487e-006
-374.0, +2.489e-006
-372.0, +2.493e-006
-370.0, +2.500e-006
-368.0, +2.507e-006
-366.0, +2.514e-006
-364.0, +2.521e-006
-362.0, +2.527e-006
-360.0, +2.534e-006
-358.0, +2.540e-006
-356.0, +2.548e-006
-354.0, +2.556e-006
-352.0, +2.566e-006
-350.0, +2.579e-006
-348.0, +2.593e-006
-346.0, +2.606e-006
-344.0, +2.617e-006
-342.0, +2.625e-006
-340.0, +2.633e-006
-338.0, +2.641e-006
-336.0, +2.648e-006
-334.0, +2.655e-006
-332.0, +2.662e-006
-330.0, +2.668e-006
-328.0, +2.674e-006
-326.0, +2.679e-006
-324.0, +2.682e-006
-322.0, +2.683e-006
-320.0, +2.684e-006
-318.0, +2.686e-006
-316.0, +2.690e-006
-314.0, +2.696e-006
-312.0, +2.703e-006
-310.0, +2.710e-006
-308.0, +2.718e-006
-306.0, +2.726e-006
-304.0, +2.735e-006
-302.0, +2.745e-006
-300.0, +2.754e-006
-298.0, +2.761e-006
-296.0, +2.768e-006
-294.0, +2.774e-006
-292.0, +2.781e-006
-290.0, +2.788e-006
-288.0, +2.794e-006
-286.0, +2.801e-006
-284.0, +2.808e-006
-282.0, +2.815e-006
-280.0, +2.821e-006
-278.0, +2.826e-006
-276.0, +2.830e-006
-274.0, +2.836e-006
-272.0, +2.843e-006
-270.0, +2.850e-006
-268.0, +2.857e-006
-266.0, +2.863e-006
-264.0, +2.870e-006
-262.0, +2.876e-006
-260.0, +2.879e-006
-258.0, +2.881e-006
-256.0, +2.885e-006
-254.0, +2.891e-006
-252.0, +2.898e-006
-250.0, +2.905e-006
-248.0, +2.911e-006
-246.0, +2.918e-006
-244.0, +2.925e-006
-242.0, +2.930e-006
-240.0, +2.937e-006
-238.0, +2.944e-006
-236.0, +2.953e-006
-234.0, +2.964e-006
-232.0, +2.974e-006
-230.0, +2.986e-006
-228.0, +2.998e-006
-226.0, +3.007e-006
-224.0, +3.015e-006
-222.0, +3.021e-006
-220.0, +3.029e-006
-218.0, +3.039e-006
-216.0, +3.047e-006
-214.0, +3.054e-006
-212.0, +3.060e-006
-210.0, +3.065e-006
-208.0, +3.071e-006
-206.0, +3.074e-006
-204.0, +3.077e-006
-202.0, +3.081e-006
-200.0, +3.088e-006
-198.0, +3.094e-006
-196.0, +3.102e-006
-194.0, +3.110e-006
-192.0, +3.118e-006
-190.0, +3.125e-006
-188.0, +3.134e-006
-186.0, +3.141e-006
-184.0, +3.148e-006
-182.0, +3.154e-006
-180.0, +3.161e-006
-178.0, +3.167e-006
-176.0, +3.176e-006
-174.0, +3.182e-006
-172.0, +3.190e-006
-170.0, +3.197e-006
-168.0, +3.203e-006
-166.0, +3.210e-006
-164.0, +3.215e-006
-162.0, +3.218e-006
-160.0, +3.220e-006
-158.0, +3.224e-006
-156.0, +3.230e-006
-154.0, +3.235e-006
-152.0, +3.242e-006
-150.0, +3.249e-006
-148.0, +3.256e-006
-146.0, +3.262e-006
-144.0, +3.265e-006
-142.0, +3.267e-006
-140.0, +3.268e-006
-138.0, +3.268e-006
-136.0, +3.268e-006
-134.0, +3.268e-006
-132.0, +3.268e-006
-130.0, +3.269e-006
-128.0, +3.269e-006
-126.0, +3.271e-006
-124.0, +3.272e-006
-122.0, +3.275e-006
-120.0, +3.278e-006
-118.0, +3.279e-006
-116.0, +3.284e-006
-114.0, +3.290e-006
-112.0, +3.295e-006
-110.0, +3.300e-006
-108.0, +3.305e-006
-106.0, +3.309e-006
-104.0, +3.314e-006
-102.0, +3.315e-006
-100.0, +3.316e-006
-98.0, +3.317e-006
-96.0, +3.317e-006
-94.0, +3.317e-006
-92.0, +3.317e-006
-90.0, +3.317e-006
-88.0, +3.317e-006
-86.0, +3.318e-006
-84.0, +3.318e-006
-82.0, +3.318e-006
-80.0, +3.319e-006
-78.0, +3.319e-006
-76.0, +3.320e-006
-74.0, +3.321e-006
-72.0, +3.321e-006
-70.0, +3.322e-006
-68.0, +3.324e-006
-66.0, +3.325e-006
-64.0, +3.328e-006
-62.0, +3.331e-006
-60.0, +3.335e-006
-58.0, +3.337e-006
-56.0, +3.341e-006
-54.0, +3.346e-006
-52.0, +3.352e-006
-50.0, +3.357e-006
-48.0, +3.361e-006
-46.0, +3.364e-006
-44.0, +3.370e-006
-42.0, +3.372e-006
-40.0, +3.375e-006
-38.0, +3.377e-006
-36.0, +3.379e-006
-34.0, +3.382e-006
-32.0, +3.384e-006
-30.0, +3.387e-006
-28.0, +3.390e-006
-26.0, +3.393e-006
-24.0, +3.397e-006
-22.0, +3.400e-006
-20.0, +3.404e-006
-18.0, +3.408e-006
-16.0, +3.409e-006
-14.0, +3.412e-006
-12.0, +3.413e-006
-10.0, +3.414e-006
-8.0, +3.414e-006
-6.0, +3.414e-006
-4.0, +3.415e-006
-2.0, +3.415e-006
0.0, +3.416e-006
2.0, +3.417e-006
4.0, +3.417e-006
6.0, +3.418e-006
8.0, +3.418e-006
10.0, +3.418e-006
12.0, +3.421e-006
14.0, +3.423e-006
16.0, +3.425e-006
18.0, +3.427e-006
20.0, +3.432e-006
22.0, +3.436e-006
24.0, +3.440e-006
26.0, +3.442e-006
28.0, +3.447e-006
30.0, +3.451e-006
32.0, +3.454e-006
34.0, +3.456e-006
36.0, +3.458e-006
38.0, +3.461e-006
40.0, +3.462e-006
42.0, +3.463e-006
44.0, +3.463e-006
46.0, +3.464e-006
48.0, +3.464e-006
50.0, +3.464e-006
52.0, +3.464e-006
54.0, +3.464e-006
56.0, +3.464e-006
58.0, +3.464e-006
60.0, +3.465e-006
62.0, +3.466e-006
64.0, +3.467e-006
66.0, +3.470e-006
68.0, +3.475e-006
70.0, +3.481e-006
72.0, +3.487e-006
74.0, +3.493e-006
76.0, +3.499e-006
78.0, +3.505e-006
80.0, +3.509e-006
82.0, +3.511e-006
84.0, +3.514e-006
86.0, +3.516e-006
88.0, +3.518e-006
90.0, +3.524e-006
92.0, +3.531e-006
94.0, +3.539e-006
96.0, +3.546e-006
98.0, +3.554e-006
100.0, +3.565e-006
102.0, +3.577e-006
104.0, +3.585e-006
106.0, +3.591e-006
108.0, +3.598e-006
110.0, +3.606e-006
112.0, +3.611e-006
114.0, +3.616e-006
116.0, +3.624e-006
118.0, +3.631e-006
120.0, +3.638e-006
122.0, +3.645e-006
124.0, +3.650e-006
126.0, +3.656e-006
128.0, +3.660e-006
130.0, +3.664e-006
132.0, +3.670e-006
134.0, +3.677e-006
136.0, +3.684e-006
138.0, +3.691e-006
140.0, +3.697e-006
142.0, +3.704e-006
144.0, +3.710e-006
146.0, +3.718e-006
148.0, +3.725e-006
150.0, +3.737e-006
152.0, +3.751e-006
154.0, +3.765e-006
156.0, +3.778e-006
158.0, +3.791e-006
160.0, +3.801e-006
162.0, +3.813e-006
164.0, +3.823e-006
166.0, +3.830e-006
168.0, +3.837e-006
170.0, +3.843e-006
172.0, +3.850e-006
174.0, +3.854e-006
176.0, +3.858e-006
178.0, +3.864e-006
180.0, +3.871e-006
182.0, +3.879e-006
184.0, +3.890e-006
186.0, +3.903e-006
188.0, +3.915e-006
190.0, +3.928e-006
192.0, +3.936e-006
194.0, +3.947e-006
196.0, +3.959e-006
198.0, +3.969e-006
200.0, +3.976e-006
202.0, +3.984e-006
204.0, +3.993e-006
206.0, +4.005e-006
208.0, +4.016e-006
210.0, +4.023e-006
212.0, +4.030e-006
214.0, +4.037e-006
216.0, +4.044e-006
218.0, +4.049e-006
220.0, +4.052e-006
222.0, +4.054e-006
224.0, +4.060e-006
226.0, +4.067e-006
228.0, +4.074e-006
230.0, +4.081e-006
232.0, +4.088e-006
234.0, +4.094e-006
236.0, +4.101e-006
238.0, +4.107e-006
240.0, +4.114e-006
242.0, +4.123e-006
244.0, +4.137e-006
246.0, +4.151e-006
248.0, +4.165e-006
250.0, +4.177e-006
252.0, +4.187e-006
254.0, +4.197e-006
256.0, +4.207e-006
258.0, +4.214e-006
260.0, +4.221e-006
262.0, +4.227e-006
264.0, +4.234e-006
266.0, +4.239e-006
268.0, +4.243e-006
270.0, +4.246e-006
272.0, +4.251e-006
274.0, +4.257e-006
276.0, +4.264e-006
278.0, +4.272e-006
280.0, +4.279e-006
282.0, +4.289e-006
284.0, +4.301e-006
286.0, +4.311e-006
288.0, +4.319e-006
290.0, +4.326e-006
292.0, +4.333e-006
294.0, +4.342e-006
296.0, +4.351e-006
298.0, +4.359e-006
300.0, +4.366e-006
302.0, +4.372e-006
304.0, +4.380e-006
306.0, +4.387e-006
308.0, +4.396e-006
310.0, +4.403e-006
312.0, +4.410e-006
314.0, +4.417e-006
316.0, +4.424e-006
318.0, +4.430e-006
320.0, +4.436e-006
322.0, +4.439e-006
324.0, +4.442e-006
326.0, +4.443e-006
328.0, +4.446e-006
330.0, +4.449e-006
332.0, +4.455e-006
334.0, +4.462e-006
336.0, +4.468e-006
338.0, +4.474e-006
340.0, +4.480e-006
342.0, +4.485e-006
344.0, +4.489e-006
346.0, +4.492e-006
348.0, +4.496e-006
350.0, +4.502e-006
352.0, +4.510e-006
354.0, +4.517e-006
356.0, +4.528e-006
358.0, +4.538e-006
360.0, +4.551e-006
362.0, +4.562e-006
364.0, +4.569e-006
366.0, +4.576e-006
368.0, +4.583e-006
370.0, +4.588e-006
372.0, +4.596e-006
374.0, +4.603e-006
376.0, +4.609e-006
378.0, +4.616e-006
380.0, +4.623e-006
382.0, +4.629e-006
384.0, +4.634e-006
386.0, +4.636e-006
388.0, +4.643e-006
390.0, +4.650e-006
392.0, +4.657e-006
394.0, +4.664e-006
396.0, +4.674e-006
398.0, +4.688e-006
400.0, +4.702e-006
402.0, +4.714e-006
404.0, +4.730e-006
406.0, +4.745e-006
408.0, +4.764e-006
410.0, +4.782e-006
412.0, +4.796e-006
414.0, +4.809e-006
416.0, +4.822e-006
418.0, +4.834e-006
420.0, +4.847e-006
422.0, +4.856e-006
424.0, +4.870e-006
426.0, +4.890e-006
428.0, +4.912e-006
430.0, +4.933e-006
432.0, +4.954e-006
434.0, +4.975e-006
436.0, +4.994e-006
438.0, +5.011e-006
440.0, +5.025e-006
442.0, +5.039e-006
444.0, +5.056e-006
446.0, +5.070e-006
448.0, +5.085e-006
450.0, +5.103e-006
452.0, +5.122e-006
454.0, +5.136e-006
456.0, +5.150e-006
458.0, +5.159e-006
460.0, +5.170e-006
462.0, +5.182e-006
464.0, +5.191e-006
466.0, +5.198e-006
468.0, +5.205e-006
470.0, +5.211e-006
472.0, +5.217e-006
474.0, +5.221e-006
476.0, +5.221e-006
478.0, +5.221e-006
480.0, +5.221e-006
482.0, +5.222e-006
484.0, +5.222e-006
486.0, +5.222e-006
488.0, +5.222e-006
490.0, +5.222e-006
492.0, +5.222e-006
494.0, +5.222e-006
496.0, +5.222e-006
498.0, +5.222e-006
500.0, +5.222e-006
502.0, +5.222e-006
504.0, +5.222e-006
506.0, +5.222e-006
508.0, +5.222e-006
510.0, +5.222e-006
512.0, +5.222e-006
514.0, +5.222e-006
516.0, +5.221e-006
518.0, +5.221e-006
520.0, +5.221e-006
522.0, +5.220e-006
524.0, +5.220e-006
526.0, +5.219e-006
528.0, +5.219e-006
530.0, +5.219e-006
532.0, +5.219e-006
534.0, +5.219e-006
536.0, +5.219e-006
538.0, +5.219e-006
540.0, +5.219e-006
542.0, +5.219e-006
544.0, +5.219e-006
546.0, +5.219e-006
548.0, +5.219e-006
550.0, +5.219e-006
552.0, +5.220e-006
554.0, +5.220e-006
556.0, +5.221e-006
558.0, +5.221e-006
560.0, +5.221e-006
562.0, +5.221e-006
564.0, +5.221e-006
566.0, +5.221e-006
568.0, +5.221e-006
570.0, +5.221e-006
572.0, +5.221e-006
574.0, +5.221e-006
576.0, +5.221e-006
578.0, +5.221e-006
580.0, +5.221e-006
582.0, +5.221e-006
584.0, +5.221e-006
586.0, +5.221e-006
588.0, +5.222e-006
590.0, +5.222e-006
592.0, +5.222e-006
594.0, +5.222e-006
596.0, +5.222e-006
598.0, +5.223e-006
600.0, +5.223e-006
602.0, +5.226e-006
604.0, +5.230e-006
606.0, +5.232e-006
608.0, +5.236e-006
610.0, +5.242e-006
612.0, +5.249e-006
614.0, +5.254e-006
616.0, +5.259e-006
618.0, +5.262e-006
620.0, +5.266e-006
622.0, +5.270e-006
624.0, +5.270e-006
626.0, +5.270e-006
628.0, +5.271e-006
630.0, +5.271e-006
632.0, +5.272e-006
634.0, +5.273e-006
636.0, +5.274e-006
638.0, +5.275e-006
640.0, +5.278e-006
642.0, +5.282e-006
644.0, +5.288e-006
646.0, +5.295e-006
648.0, +5.302e-006
650.0, +5.308e-006
652.0, +5.316e-006
654.0, +5.323e-006
656.0, +5.331e-006
658.0, +5.338e-006
660.0, +5.344e-006
662.0, +5.350e-006
664.0, +5.356e-006
666.0, +5.362e-006
668.0, +5.366e-006
670.0, +5.368e-006
672.0, +5.371e-006
674.0, +5.373e-006
676.0, +5.377e-006
678.0, +5.382e-006
680.0, +5.389e-006
682.0, +5.396e-006
684.0, +5.402e-006
686.0, +5.408e-006
688.0, +5.413e-006
690.0, +5.415e-006
692.0, +5.417e-006
694.0, +5.417e-006
696.0, +5.417e-006
698.0, +5.418e-006
700.0, +5.419e-006
702.0, +5.420e-006
704.0, +5.423e-006
706.0, +5.427e-006
708.0, +5.435e-006
710.0, +5.444e-006
712.0, +5.455e-006
714.0, +5.466e-006
716.0, +5.477e-006
718.0, +5.488e-006
720.0, +5.497e-006
722.0, +5.503e-006
724.0, +5.507e-006
726.0, +5.509e-006
728.0, +5.512e-006
730.0, +5.513e-006
732.0, +5.514e-006
734.0, +5.516e-006
736.0, +5.520e-006
738.0, +5.526e-006
740.0, +5.533e-006
742.0, +5.540e-006
744.0, +5.547e-006
746.0, +5.553e-006
748.0, +5.559e-006
750.0, +5.563e-006
752.0, +5.566e-006
754.0, +5.572e-006
756.0, +5.578e-006
758.0, +5.585e-006
760.0, +5.592e-006
762.0, +5.599e-006
764.0, +5.605e-006
766.0, +5.610e-006
768.0, +5.611e-006
770.0, +5.612e-006
772.0, +5.614e-006
774.0, +5.614e-006
776.0, +5.617e-006
778.0, +5.620e-006
780.0, +5.626e-006
782.0, +5.633e-006
784.0, +5.640e-006
786.0, +5.645e-006
788.0, +5.652e-006
790.0, +5.657e-006
792.0, +5.660e-006
794.0, +5.662e-006
796.0, +5.665e-006
798.0, +5.668e-006
800.0, +5.673e-006
802.0, +5.680e-006
804.0, +5.692e-006
806.0, +5.702e-006
808.0, +5.714e-006
810.0, +5.725e-006
812.0, +5.736e-006
814.0, +5.751e-006
816.0, +5.758e-006
818.0, +5.763e-006
820.0, +5.772e-006
822.0, +5.779e-006
824.0, +5.786e-006
826.0, +5.793e-006
828.0, +5.794e-006
830.0, +5.800e-006
832.0, +5.804e-006
834.0, +5.807e-006
836.0, +5.809e-006
838.0, +5.810e-006
840.0, +5.812e-006
842.0, +5.818e-006
844.0, +5.825e-006
846.0, +5.833e-006
848.0, +5.842e-006
850.0, +5.853e-006
852.0, +5.866e-006
854.0, +5.877e-006
856.0, +5.885e-006
858.0, +5.892e-006
860.0, +5.899e-006
862.0, +5.906e-006
864.0, +5.913e-006
866.0, +5.920e-006
868.0, +5.927e-006
870.0, +5.934e-006
872.0, +5.941e-006
874.0, +5.949e-006
876.0, +5.955e-006
878.0, +5.962e-006
880.0, +5.969e-006
882.0, +5.976e-006
884.0, +5.983e-006
886.0, +5.990e-006
888.0, +5.995e-006
890.0, +6.001e-006
892.0, +6.003e-006
894.0, +6.009e-006
896.0, +6.015e-006
898.0, +6.022e-006
900.0, +6.029e-006
902.0, +6.036e-006
904.0, +6.044e-006
906.0, +6.051e-006
908.0, +6.056e-006
910.0, +6.063e-006
912.0, +6.071e-006
914.0, +6.080e-006
916.0, +6.092e-006
918.0, +6.105e-006
920.0, +6.117e-006
922.0, +6.129e-006
924.0, +6.138e-006
926.0, +6.148e-006
928.0, +6.159e-006
930.0, +6.168e-006
932.0, +6.176e-006
934.0, +6.183e-006
936.0, +6.189e-006
938.0, +6.195e-006
940.0, +6.199e-006
942.0, +6.203e-006
944.0, +6.209e-006
946.0, +6.216e-006
948.0, +6.223e-006
950.0, +6.230e-006
952.0, +6.236e-006
954.0, +6.243e-006
956.0, +6.248e-006
958.0, +6.254e-006
960.0, +6.260e-006
962.0, +6.274e-006
964.0, +6.288e-006
966.0, +6.302e-006
968.0, +6.317e-006
970.0, +6.329e-006
972.0, +6.345e-006
974.0, +6.359e-006
976.0, +6.366e-006
978.0, +6.373e-006
980.0, +6.379e-006
982.0, +6.386e-006
984.0, +6.392e-006
986.0, +6.397e-006
988.0, +6.404e-006
990.0, +6.411e-006
992.0, +6.418e-006
994.0, +6.427e-006
996.0, +6.436e-006
998.0, +6.446e-006
1000.0, +6.455e-006
1002.0, +6.466e-006
1004.0, +6.480e-006
1006.0, +6.494e-006
1008.0, +6.508e-006
1010.0, +6.522e-006
1012.0, +6.540e-006
1014.0, +6.555e-006
1016.0, +6.566e-006
1018.0, +6.573e-006
1020.0, +6.581e-006
1022.0, +6.588e-006
1024.0, +6.599e-006
1026.0, +6.606e-006
1028.0, +6.614e-006
1030.0, +6.621e-006
1032.0, +6.631e-006
1034.0, +6.644e-006
1036.0, +6.661e-006
1038.0, +6.674e-006
1040.0, +6.688e-006
1042.0, +6.701e-006
1044.0, +6.717e-006
1046.0, +6.733e-006
1048.0, +6.745e-006
1050.0, +6.755e-006
1052.0, +6.764e-006
1054.0, +6.772e-006
1056.0, +6.781e-006
1058.0, +6.793e-006
1060.0, +6.803e-006
1062.0, +6.810e-006
1064.0, +6.819e-006
1066.0, +6.833e-006
1068.0, +6.846e-006
1070.0, +6.861e-006
1072.0, +6.876e-006
1074.0, +6.890e-006
1076.0, +6.905e-006
1078.0, +6.923e-006
1080.0, +6.937e-006
1082.0, +6.950e-006
1084.0, +6.960e-006
1086.0, +6.969e-006
1088.0, +6.983e-006
1090.0, +6.996e-006
1092.0, +7.005e-006
1094.0, +7.018e-006
1096.0, +7.032e-006
1098.0, +7.047e-006
1100.0, +7.064e-006
1102.0, +7.079e-006
1104.0, +7.094e-006
1106.0, +7.110e-006
1108.0, +7.124e-006
1110.0, +7.138e-006
1112.0, +7.150e-006
1114.0, +7.160e-006
1116.0, +7.173e-006
1118.0, +7.184e-006
1120.0, +7.196e-006
1122.0, +7.204e-006
1124.0, +7.217e-006
1126.0, +7.237e-006
1128.0, +7.256e-006
1130.0, +7.271e-006
1132.0, +7.289e-006
1134.0, +7.310e-006
1136.0, +7.331e-006
1138.0, +7.346e-006
1140.0, +7.358e-006
1142.0, +7.372e-006
1144.0, +7.389e-006
1146.0, +7.405e-006
1148.0, +7.421e-006
1150.0, +7.439e-006
1152.0, +7.460e-006
1154.0, +7.479e-006
1156.0, +7.499e-006
1158.0, +7.518e-006
1160.0, +7.533e-006
1162.0, +7.552e-006
1164.0, +7.568e-006
1166.0, +7.584e-006
1168.0, +7.603e-006
1170.0, +7.624e-006
1172.0, +7.645e-006
1174.0, +7.671e-006
1176.0, +7.692e-006
1178.0, +7.713e-006
1180.0, +7.734e-006
1182.0, +7.755e-006
1184.0, +7.770e-006
1186.0, +7.784e-006
1188.0, +7.798e-006
1190.0, +7.816e-006
1192.0, +7.836e-006
1194.0, +7.856e-006
1196.0, +7.876e-006
1198.0, +7.896e-006
1200.0, +7.916e-006
1202.0, +7.932e-006
1204.0, +7.944e-006
1206.0, +7.958e-006
1208.0, +7.971e-006
1210.0, +7.979e-006
1212.0, +7.987e-006
1214.0, +7.997e-006
1216.0, +8.017e-006
1218.0, +8.035e-006
1220.0, +8.050e-006
1222.0, +8.065e-006
1224.0, +8.086e-006
1226.0, +8.106e-006
1228.0, +8.124e-006
1230.0, +8.133e-006
1232.0, +8.146e-006
1234.0, +8.160e-006
1236.0, +8.173e-006
1238.0, +8.185e-006
1240.0, +8.199e-006
1242.0, +8.215e-006
1244.0, +8.235e-006
1246.0, +8.251e-006
1248.0, +8.270e-006
1250.0, +8.290e-006
1252.0, +8.306e-006
1254.0, +8.320e-006
1256.0, +8.333e-006
1258.0, +8.347e-006
1260.0, +8.360e-006
1262.0, +8.369e-006
1264.0, +8.382e-006
1266.0, +8.397e-006
1268.0, +8.418e-006
1270.0, +8.438e-006
1272.0, +8.456e-006
1274.0, +8.477e-006
1276.0, +8.497e-006
1278.0, +8.513e-006
1280.0, +8.530e-006
1282.0, +8.547e-006
1284.0, +8.567e-006
1286.0, +8.583e-006
1288.0, +8.599e-006
1290.0, +8.618e-006
1292.0, +8.640e-006
1294.0, +8.658e-006
1296.0, +8.677e-006
1298.0, +8.691e-006
1300.0, +8.706e-006
1302.0, +8.724e-006
1304.0, +8.739e-006
1306.0, +8.753e-006
1308.0, +8.772e-006
1310.0, +8.790e-006
1312.0, +8.811e-006
1314.0, +8.833e-006
1316.0, +8.855e-006
1318.0, +8.876e-006
1320.0, +8.897e-006
1322.0, +8.916e-006
1324.0, +8.935e-006
1326.0, +8.956e-006
1328.0, +8.976e-006
1330.0, +8.995e-006
1332.0, +9.017e-006
1334.0, +9.045e-006
1336.0, +9.068e-006
1338.0, +9.087e-006
1340.0, +9.107e-006
1342.0, +9.127e-006
1344.0, +9.144e-006
1346.0, +9.165e-006
1348.0, +9.186e-006
1350.0, +9.208e-006
1352.0, +9.234e-006
1354.0, +9.256e-006
1356.0, +9.280e-006
1358.0, +9.309e-006
1360.0, +9.335e-006
1362.0, +9.356e-006
1364.0, +9.382e-006
1366.0, +9.405e-006
1368.0, +9.431e-006
1370.0, +9.457e-006
1372.0, +9.476e-006
1374.0, +9.498e-006
1376.0, +9.518e-006
1378.0, +9.540e-006
1380.0, +9.567e-006
1382.0, +9.591e-006
1384.0, +9.619e-006
1386.0, +9.645e-006
1388.0, +9.669e-006
1390.0, +9.697e-006
1392.0, +9.724e-006
1394.0, +9.751e-006
1396.0, +9.780e-006
1398.0, +9.807e-006
1400.0, +9.835e-006
1402.0, +9.864e-006
1404.0, +9.892e-006
1406.0, +9.920e-006
1408.0, +9.948e-006
1410.0, +9.976e-006
1412.0, +1.000e-005
1414.0, +1.003e-005
1416.0, +1.006e-005
1418.0, +1.010e-005
1420.0, +1.013e-005
1422.0, +1.016e-005
1424.0, +1.019e-005
1426.0, +1.022e-005
1428.0, +1.025e-005
1430.0, +1.028e-005
1432.0, +1.031e-005
1434.0, +1.035e-005
1436.0, +1.038e-005
1438.0, +1.041e-005
1440.0, +1.044e-005
1442.0, +1.048e-005
1444.0, +1.052e-005
1446.0, +1.055e-005
1448.0, +1.059e-005
1450.0, +1.062e-005
1452.0, +1.065e-005
1454.0, +1.069e-005
1456.0, +1.073e-005
1458.0, +1.076e-005
1460.0, +1.079e-005
1462.0, +1.083e-005
1464.0, +1.087e-005
1466.0, +1.091e-005
1468.0, +1.095e-005
1470.0, +1.099e-005
1472.0, +1.102e-005
1474.0, +1.106e-005
1476.0, +1.110e-005
1478.0, +1.115e-005
1480.0, +1.118e-005
1482.0, +1.122e-005
1484.0, +1.126e-005
1486.0, +1.131e-005
1488.0, +1.135e-005
1490.0, +1.139e-005
1492.0, +1.143e-005
1494.0, +1.148e-005
1496.0, +1.152e-005
1498.0, +1.157e-005
1500.0, +1.161e-005
*
**
