# Supplementary material for: DFT and CV data of 4-phenyl-substituted dichloro(bis{2-[1-(phenyl)-1H-1,2,3-triazol-4-yl-κN3]pyridine-κN})iron(II) coordination compounds
Source: Data Brief. 2018 Oct 27;21:1458–71. doi: 10.1016/j.dib.2018.10.085 (PMC6234228; doi:10.1016/j.dib.2018.10.085)
Supplement: Supplementary file 4 — Supplementary material. [file mmc4.zip › Fe_CV_raw_data/FeL6-2/T1.TXT]

Date: 04-Apr-2017
Time: 13:08:30
Label: 
Cyclic Voltammetry

Exp. Conditions:
Init E (mV) = 0
High E (mV) = 1500
Low E (mV) = -2000
Init P/N = P
V (mV/sec) = 100
Number of Segments = 3
Sample Interval (mV) = 2
Quiet Time (sec) = 2
Sensitivity (A/V) = 1E-5

3 Sets of Data
Total Number of Data Points = 4250
##
Potential (mV), Current (A)

Segment = 1
Positive
Number of Data Points = 750
#
2.0, +4.246e-006
4.0, +4.285e-006
6.0, +4.308e-006
8.0, +4.332e-006
10.0, +4.354e-006
12.0, +4.371e-006
14.0, +4.388e-006
16.0, +4.402e-006
18.0, +4.414e-006
20.0, +4.421e-006
22.0, +4.428e-006
24.0, +4.434e-006
26.0, +4.439e-006
28.0, +4.441e-006
30.0, +4.442e-006
32.0, +4.444e-006
34.0, +4.445e-006
36.0, +4.449e-006
38.0, +4.453e-006
40.0, +4.459e-006
42.0, +4.466e-006
44.0, +4.472e-006
46.0, +4.476e-006
48.0, +4.482e-006
50.0, +4.486e-006
52.0, +4.488e-006
54.0, +4.490e-006
56.0, +4.490e-006
58.0, +4.490e-006
60.0, +4.491e-006
62.0, +4.492e-006
64.0, +4.494e-006
66.0, +4.496e-006
68.0, +4.500e-006
70.0, +4.504e-006
72.0, +4.509e-006
74.0, +4.516e-006
76.0, +4.522e-006
78.0, +4.528e-006
80.0, +4.534e-006
82.0, +4.541e-006
84.0, +4.546e-006
86.0, +4.551e-006
88.0, +4.555e-006
90.0, +4.562e-006
92.0, +4.568e-006
94.0, +4.574e-006
96.0, +4.577e-006
98.0, +4.582e-006
100.0, +4.586e-006
102.0, +4.589e-006
104.0, +4.591e-006
106.0, +4.594e-006
108.0, +4.599e-006
110.0, +4.603e-006
112.0, +4.609e-006
114.0, +4.616e-006
116.0, +4.621e-006
118.0, +4.626e-006
120.0, +4.630e-006
122.0, +4.633e-006
124.0, +4.635e-006
126.0, +4.636e-006
128.0, +4.636e-006
130.0, +4.636e-006
132.0, +4.637e-006
134.0, +4.639e-006
136.0, +4.642e-006
138.0, +4.648e-006
140.0, +4.655e-006
142.0, +4.662e-006
144.0, +4.669e-006
146.0, +4.676e-006
148.0, +4.682e-006
150.0, +4.687e-006
152.0, +4.693e-006
154.0, +4.699e-006
156.0, +4.706e-006
158.0, +4.714e-006
160.0, +4.721e-006
162.0, +4.728e-006
164.0, +4.740e-006
166.0, +4.749e-006
168.0, +4.756e-006
170.0, +4.762e-006
172.0, +4.769e-006
174.0, +4.775e-006
176.0, +4.782e-006
178.0, +4.786e-006
180.0, +4.794e-006
182.0, +4.801e-006
184.0, +4.808e-006
186.0, +4.815e-006
188.0, +4.822e-006
190.0, +4.827e-006
192.0, +4.831e-006
194.0, +4.832e-006
196.0, +4.834e-006
198.0, +4.838e-006
200.0, +4.845e-006
202.0, +4.852e-006
204.0, +4.859e-006
206.0, +4.866e-006
208.0, +4.872e-006
210.0, +4.877e-006
212.0, +4.884e-006
214.0, +4.890e-006
216.0, +4.898e-006
218.0, +4.909e-006
220.0, +4.922e-006
222.0, +4.936e-006
224.0, +4.950e-006
226.0, +4.960e-006
228.0, +4.972e-006
230.0, +4.983e-006
232.0, +4.993e-006
234.0, +5.000e-006
236.0, +5.007e-006
238.0, +5.014e-006
240.0, +5.021e-006
242.0, +5.025e-006
244.0, +5.030e-006
246.0, +5.036e-006
248.0, +5.043e-006
250.0, +5.051e-006
252.0, +5.059e-006
254.0, +5.069e-006
256.0, +5.082e-006
258.0, +5.093e-006
260.0, +5.101e-006
262.0, +5.111e-006
264.0, +5.125e-006
266.0, +5.137e-006
268.0, +5.148e-006
270.0, +5.157e-006
272.0, +5.168e-006
274.0, +5.180e-006
276.0, +5.191e-006
278.0, +5.198e-006
280.0, +5.205e-006
282.0, +5.212e-006
284.0, +5.219e-006
286.0, +5.226e-006
288.0, +5.233e-006
290.0, +5.240e-006
292.0, +5.247e-006
294.0, +5.255e-006
296.0, +5.263e-006
298.0, +5.274e-006
300.0, +5.287e-006
302.0, +5.297e-006
304.0, +5.311e-006
306.0, +5.325e-006
308.0, +5.339e-006
310.0, +5.353e-006
312.0, +5.367e-006
314.0, +5.379e-006
316.0, +5.389e-006
318.0, +5.396e-006
320.0, +5.404e-006
322.0, +5.412e-006
324.0, +5.424e-006
326.0, +5.435e-006
328.0, +5.448e-006
330.0, +5.461e-006
332.0, +5.475e-006
334.0, +5.488e-006
336.0, +5.501e-006
338.0, +5.512e-006
340.0, +5.523e-006
342.0, +5.532e-006
344.0, +5.542e-006
346.0, +5.553e-006
348.0, +5.567e-006
350.0, +5.580e-006
352.0, +5.592e-006
354.0, +5.599e-006
356.0, +5.608e-006
358.0, +5.616e-006
360.0, +5.624e-006
362.0, +5.631e-006
364.0, +5.638e-006
366.0, +5.648e-006
368.0, +5.661e-006
370.0, +5.676e-006
372.0, +5.693e-006
374.0, +5.708e-006
376.0, +5.723e-006
378.0, +5.741e-006
380.0, +5.760e-006
382.0, +5.773e-006
384.0, +5.784e-006
386.0, +5.794e-006
388.0, +5.808e-006
390.0, +5.821e-006
392.0, +5.837e-006
394.0, +5.851e-006
396.0, +5.865e-006
398.0, +5.885e-006
400.0, +5.904e-006
402.0, +5.920e-006
404.0, +5.940e-006
406.0, +5.955e-006
408.0, +5.969e-006
410.0, +5.983e-006
412.0, +5.997e-006
414.0, +6.011e-006
416.0, +6.024e-006
418.0, +6.033e-006
420.0, +6.048e-006
422.0, +6.067e-006
424.0, +6.088e-006
426.0, +6.106e-006
428.0, +6.127e-006
430.0, +6.148e-006
432.0, +6.167e-006
434.0, +6.184e-006
436.0, +6.199e-006
438.0, +6.213e-006
440.0, +6.224e-006
442.0, +6.237e-006
444.0, +6.258e-006
446.0, +6.279e-006
448.0, +6.302e-006
450.0, +6.323e-006
452.0, +6.344e-006
454.0, +6.366e-006
456.0, +6.387e-006
458.0, +6.401e-006
460.0, +6.416e-006
462.0, +6.432e-006
464.0, +6.453e-006
466.0, +6.475e-006
468.0, +6.501e-006
470.0, +6.522e-006
472.0, +6.544e-006
474.0, +6.569e-006
476.0, +6.589e-006
478.0, +6.604e-006
480.0, +6.625e-006
482.0, +6.646e-006
484.0, +6.667e-006
486.0, +6.693e-006
488.0, +6.716e-006
490.0, +6.736e-006
492.0, +6.761e-006
494.0, +6.781e-006
496.0, +6.797e-006
498.0, +6.819e-006
500.0, +6.841e-006
502.0, +6.864e-006
504.0, +6.892e-006
506.0, +6.914e-006
508.0, +6.938e-006
510.0, +6.965e-006
512.0, +6.991e-006
514.0, +7.013e-006
516.0, +7.038e-006
518.0, +7.061e-006
520.0, +7.089e-006
522.0, +7.114e-006
524.0, +7.138e-006
526.0, +7.160e-006
528.0, +7.181e-006
530.0, +7.204e-006
532.0, +7.230e-006
534.0, +7.252e-006
536.0, +7.280e-006
538.0, +7.305e-006
540.0, +7.330e-006
542.0, +7.357e-006
544.0, +7.383e-006
546.0, +7.406e-006
548.0, +7.433e-006
550.0, +7.455e-006
552.0, +7.483e-006
554.0, +7.508e-006
556.0, +7.533e-006
558.0, +7.554e-006
560.0, +7.576e-006
562.0, +7.599e-006
564.0, +7.626e-006
566.0, +7.648e-006
568.0, +7.674e-006
570.0, +7.698e-006
572.0, +7.724e-006
574.0, +7.748e-006
576.0, +7.768e-006
578.0, +7.792e-006
580.0, +7.819e-006
582.0, +7.844e-006
584.0, +7.871e-006
586.0, +7.896e-006
588.0, +7.921e-006
590.0, +7.947e-006
592.0, +7.968e-006
594.0, +7.991e-006
596.0, +8.015e-006
598.0, +8.038e-006
600.0, +8.065e-006
602.0, +8.089e-006
604.0, +8.115e-006
606.0, +8.141e-006
608.0, +8.165e-006
610.0, +8.187e-006
612.0, +8.213e-006
614.0, +8.235e-006
616.0, +8.263e-006
618.0, +8.286e-006
620.0, +8.310e-006
622.0, +8.333e-006
624.0, +8.354e-006
626.0, +8.375e-006
628.0, +8.402e-006
630.0, +8.425e-006
632.0, +8.453e-006
634.0, +8.476e-006
636.0, +8.503e-006
638.0, +8.535e-006
640.0, +8.562e-006
642.0, +8.585e-006
644.0, +8.612e-006
646.0, +8.640e-006
648.0, +8.668e-006
650.0, +8.697e-006
652.0, +8.721e-006
654.0, +8.754e-006
656.0, +8.786e-006
658.0, +8.821e-006
660.0, +8.854e-006
662.0, +8.896e-006
664.0, +8.939e-006
666.0, +8.986e-006
668.0, +9.029e-006
670.0, +9.078e-006
672.0, +9.128e-006
674.0, +9.179e-006
676.0, +9.235e-006
678.0, +9.296e-006
680.0, +9.359e-006
682.0, +9.429e-006
684.0, +9.499e-006
686.0, +9.576e-006
688.0, +9.658e-006
690.0, +9.742e-006
692.0, +9.828e-006
694.0, +9.925e-006
696.0, +1.002e-005
698.0, +1.012e-005
700.0, +1.023e-005
702.0, +1.035e-005
704.0, +1.046e-005
706.0, +1.059e-005
708.0, +1.071e-005
710.0, +1.084e-005
712.0, +1.097e-005
714.0, +1.110e-005
716.0, +1.124e-005
718.0, +1.139e-005
720.0, +1.154e-005
722.0, +1.169e-005
724.0, +1.184e-005
726.0, +1.200e-005
728.0, +1.216e-005
730.0, +1.233e-005
732.0, +1.249e-005
734.0, +1.266e-005
736.0, +1.283e-005
738.0, +1.301e-005
740.0, +1.319e-005
742.0, +1.336e-005
744.0, +1.354e-005
746.0, +1.371e-005
748.0, +1.389e-005
750.0, +1.407e-005
752.0, +1.425e-005
754.0, +1.444e-005
756.0, +1.462e-005
758.0, +1.481e-005
760.0, +1.500e-005
762.0, +1.518e-005
764.0, +1.537e-005
766.0, +1.556e-005
768.0, +1.574e-005
770.0, +1.592e-005
772.0, +1.610e-005
774.0, +1.628e-005
776.0, +1.645e-005
778.0, +1.663e-005
780.0, +1.680e-005
782.0, +1.697e-005
784.0, +1.714e-005
786.0, +1.731e-005
788.0, +1.749e-005
790.0, +1.765e-005
792.0, +1.781e-005
794.0, +1.797e-005
796.0, +1.813e-005
798.0, +1.828e-005
800.0, +1.843e-005
802.0, +1.857e-005
804.0, +1.872e-005
806.0, +1.886e-005
808.0, +1.899e-005
810.0, +1.913e-005
812.0, +1.926e-005
814.0, +1.940e-005
816.0, +1.952e-005
818.0, +1.965e-005
820.0, +1.977e-005
822.0, +1.989e-005
824.0, +2.000e-005
826.0, +2.011e-005
828.0, +2.021e-005
830.0, +2.031e-005
832.0, +2.041e-005
834.0, +2.050e-005
836.0, +2.060e-005
838.0, +2.068e-005
840.0, +2.077e-005
842.0, +2.086e-005
844.0, +2.094e-005
846.0, +2.102e-005
848.0, +2.109e-005
850.0, +2.117e-005
852.0, +2.124e-005
854.0, +2.131e-005
856.0, +2.137e-005
858.0, +2.143e-005
860.0, +2.150e-005
862.0, +2.156e-005
864.0, +2.161e-005
866.0, +2.167e-005
868.0, +2.172e-005
870.0, +2.177e-005
872.0, +2.182e-005
874.0, +2.187e-005
876.0, +2.191e-005
878.0, +2.195e-005
880.0, +2.199e-005
882.0, +2.203e-005
884.0, +2.207e-005
886.0, +2.211e-005
888.0, +2.213e-005
890.0, +2.217e-005
892.0, +2.220e-005
894.0, +2.224e-005
896.0, +2.227e-005
898.0, +2.230e-005
900.0, +2.233e-005
902.0, +2.236e-005
904.0, +2.239e-005
906.0, +2.241e-005
908.0, +2.243e-005
910.0, +2.245e-005
912.0, +2.247e-005
914.0, +2.250e-005
916.0, +2.252e-005
918.0, +2.254e-005
920.0, +2.256e-005
922.0, +2.258e-005
924.0, +2.260e-005
926.0, +2.262e-005
928.0, +2.264e-005
930.0, +2.265e-005
932.0, +2.267e-005
934.0, +2.269e-005
936.0, +2.271e-005
938.0, +2.272e-005
940.0, +2.274e-005
942.0, +2.275e-005
944.0, +2.277e-005
946.0, +2.278e-005
948.0, +2.279e-005
950.0, +2.280e-005
952.0, +2.281e-005
954.0, +2.282e-005
956.0, +2.282e-005
958.0, +2.283e-005
960.0, +2.284e-005
962.0, +2.285e-005
964.0, +2.287e-005
966.0, +2.288e-005
968.0, +2.290e-005
970.0, +2.291e-005
972.0, +2.293e-005
974.0, +2.295e-005
976.0, +2.296e-005
978.0, +2.297e-005
980.0, +2.298e-005
982.0, +2.299e-005
984.0, +2.300e-005
986.0, +2.301e-005
988.0, +2.302e-005
990.0, +2.304e-005
992.0, +2.305e-005
994.0, +2.307e-005
996.0, +2.309e-005
998.0, +2.310e-005
1000.0, +2.312e-005
1002.0, +2.314e-005
1004.0, +2.315e-005
1006.0, +2.317e-005
1008.0, +2.318e-005
1010.0, +2.320e-005
1012.0, +2.322e-005
1014.0, +2.323e-005
1016.0, +2.325e-005
1018.0, +2.327e-005
1020.0, +2.330e-005
1022.0, +2.332e-005
1024.0, +2.335e-005
1026.0, +2.337e-005
1028.0, +2.339e-005
1030.0, +2.342e-005
1032.0, +2.344e-005
1034.0, +2.347e-005
1036.0, +2.349e-005
1038.0, +2.352e-005
1040.0, +2.355e-005
1042.0, +2.357e-005
1044.0, +2.360e-005
1046.0, +2.363e-005
1048.0, +2.366e-005
1050.0, +2.368e-005
1052.0, +2.371e-005
1054.0, +2.374e-005
1056.0, +2.378e-005
1058.0, +2.381e-005
1060.0, +2.384e-005
1062.0, +2.387e-005
1064.0, +2.390e-005
1066.0, +2.393e-005
1068.0, +2.396e-005
1070.0, +2.399e-005
1072.0, +2.403e-005
1074.0, +2.406e-005
1076.0, +2.409e-005
1078.0, +2.413e-005
1080.0, +2.417e-005
1082.0, +2.421e-005
1084.0, +2.424e-005
1086.0, +2.428e-005
1088.0, +2.431e-005
1090.0, +2.434e-005
1092.0, +2.438e-005
1094.0, +2.442e-005
1096.0, +2.445e-005
1098.0, +2.449e-005
1100.0, +2.453e-005
1102.0, +2.457e-005
1104.0, +2.461e-005
1106.0, +2.465e-005
1108.0, +2.469e-005
1110.0, +2.473e-005
1112.0, +2.477e-005
1114.0, +2.481e-005
1116.0, +2.485e-005
1118.0, +2.489e-005
1120.0, +2.494e-005
1122.0, +2.499e-005
1124.0, +2.503e-005
1126.0, +2.507e-005
1128.0, +2.512e-005
1130.0, +2.517e-005
1132.0, +2.522e-005
1134.0, +2.527e-005
1136.0, +2.532e-005
1138.0, +2.537e-005
1140.0, +2.543e-005
1142.0, +2.548e-005
1144.0, +2.553e-005
1146.0, +2.559e-005
1148.0, +2.565e-005
1150.0, +2.571e-005
1152.0, +2.576e-005
1154.0, +2.582e-005
1156.0, +2.589e-005
1158.0, +2.595e-005
1160.0, +2.602e-005
1162.0, +2.609e-005
1164.0, +2.615e-005
1166.0, +2.623e-005
1168.0, +2.630e-005
1170.0, +2.638e-005
1172.0, +2.646e-005
1174.0, +2.654e-005
1176.0, +2.662e-005
1178.0, +2.672e-005
1180.0, +2.681e-005
1182.0, +2.690e-005
1184.0, +2.699e-005
1186.0, +2.710e-005
1188.0, +2.720e-005
1190.0, +2.731e-005
1192.0, +2.742e-005
1194.0, +2.754e-005
1196.0, +2.766e-005
1198.0, +2.778e-005
1200.0, +2.791e-005
1202.0, +2.804e-005
1204.0, +2.818e-005
1206.0, +2.832e-005
1208.0, +2.846e-005
1210.0, +2.861e-005
1212.0, +2.877e-005
1214.0, +2.893e-005
1216.0, +2.910e-005
1218.0, +2.927e-005
1220.0, +2.945e-005
1222.0, +2.964e-005
1224.0, +2.985e-005
1226.0, +3.005e-005
1228.0, +3.027e-005
1230.0, +3.049e-005
1232.0, +3.072e-005
1234.0, +3.097e-005
1236.0, +3.122e-005
1238.0, +3.148e-005
1240.0, +3.175e-005
1242.0, +3.204e-005
1244.0, +3.234e-005
1246.0, +3.266e-005
1248.0, +3.298e-005
1250.0, +3.333e-005
1252.0, +3.369e-005
1254.0, +3.408e-005
1256.0, +3.447e-005
1258.0, +3.489e-005
1260.0, +3.534e-005
1262.0, +3.580e-005
1264.0, +3.630e-005
1266.0, +3.681e-005
1268.0, +3.736e-005
1270.0, +3.794e-005
1272.0, +3.856e-005
1274.0, +3.922e-005
1276.0, +3.991e-005
1278.0, +4.064e-005
1280.0, +4.142e-005
1282.0, +4.224e-005
1284.0, +4.312e-005
1286.0, +4.404e-005
1288.0, +4.502e-005
1290.0, +4.606e-005
1292.0, +4.716e-005
1294.0, +4.833e-005
1296.0, +4.955e-005
1298.0, +5.085e-005
1300.0, +5.221e-005
1302.0, +5.364e-005
1304.0, +5.514e-005
1306.0, +5.671e-005
1308.0, +5.836e-005
1310.0, +6.008e-005
1312.0, +6.187e-005
1314.0, +6.374e-005
1316.0, +6.569e-005
1318.0, +6.771e-005
1320.0, +6.981e-005
1322.0, +7.198e-005
1324.0, +7.423e-005
1326.0, +7.655e-005
1328.0, +7.895e-005
1330.0, +8.143e-005
1332.0, +8.398e-005
1334.0, +8.661e-005
1336.0, +8.930e-005
1338.0, +9.198e-005
1340.0, +9.429e-005
1342.0, +9.622e-005
1344.0, +9.777e-005
1346.0, +9.892e-005
1348.0, +9.967e-005
1350.0, +1.000e-004
1352.0, +1.000e-004
1354.0, +1.000e-004
1356.0, +1.000e-004
1358.0, +1.000e-004
1360.0, +1.000e-004
1362.0, +1.000e-004
1364.0, +1.000e-004
1366.0, +1.000e-004
1368.0, +1.000e-004
1370.0, +1.000e-004
1372.0, +1.000e-004
1374.0, +1.000e-004
1376.0, +1.000e-004
1378.0, +1.000e-004
1380.0, +1.000e-004
1382.0, +1.000e-004
1384.0, +1.000e-004
1386.0, +1.000e-004
1388.0, +1.000e-004
1390.0, +1.000e-004
1392.0, +1.000e-004
1394.0, +1.000e-004
1396.0, +1.000e-004
1398.0, +1.000e-004
1400.0, +1.000e-004
1402.0, +1.000e-004
1404.0, +1.000e-004
1406.0, +1.000e-004
1408.0, +1.000e-004
1410.0, +1.000e-004
1412.0, +1.000e-004
1414.0, +1.000e-004
1416.0, +1.000e-004
1418.0, +1.000e-004
1420.0, +1.000e-004
1422.0, +1.000e-004
1424.0, +1.000e-004
1426.0, +1.000e-004
1428.0, +1.000e-004
1430.0, +1.000e-004
1432.0, +1.000e-004
1434.0, +1.000e-004
1436.0, +1.000e-004
1438.0, +1.000e-004
1440.0, +1.000e-004
1442.0, +1.000e-004
1444.0, +1.000e-004
1446.0, +1.000e-004
1448.0, +1.000e-004
1450.0, +1.000e-004
1452.0, +1.000e-004
1454.0, +1.000e-004
1456.0, +1.000e-004
1458.0, +1.000e-004
1460.0, +1.000e-004
1462.0, +1.000e-004
1464.0, +1.000e-004
1466.0, +1.000e-004
1468.0, +1.000e-004
1470.0, +1.000e-004
1472.0, +1.000e-004
1474.0, +1.000e-004
1476.0, +1.000e-004
1478.0, +1.000e-004
1480.0, +1.000e-004
1482.0, +1.000e-004
1484.0, +1.000e-004
1486.0, +1.000e-004
1488.0, +1.000e-004
1490.0, +1.000e-004
1492.0, +1.000e-004
1494.0, +1.000e-004
1496.0, +1.000e-004
1498.0, +1.000e-004
1500.0, +1.000e-004
*
Segment = 2
Negative
Number of Data Points = 1750
#
1498.0, +1.000e-004
1496.0, +1.000e-004
1494.0, +1.000e-004
1492.0, +1.000e-004
1490.0, +1.000e-004
1488.0, +1.000e-004
1486.0, +1.000e-004
1484.0, +1.000e-004
1482.0, +1.000e-004
1480.0, +1.000e-004
1478.0, +1.000e-004
1476.0, +1.000e-004
1474.0, +1.000e-004
1472.0, +1.000e-004
1470.0, +1.000e-004
1468.0, +1.000e-004
1466.0, +1.000e-004
1464.0, +1.000e-004
1462.0, +1.000e-004
1460.0, +1.000e-004
1458.0, +1.000e-004
1456.0, +1.000e-004
1454.0, +1.000e-004
1452.0, +1.000e-004
1450.0, +1.000e-004
1448.0, +1.000e-004
1446.0, +1.000e-004
1444.0, +1.000e-004
1442.0, +1.000e-004
1440.0, +1.000e-004
1438.0, +1.000e-004
1436.0, +1.000e-004
1434.0, +1.000e-004
1432.0, +1.000e-004
1430.0, +1.000e-004
1428.0, +1.000e-004
1426.0, +1.000e-004
1424.0, +1.000e-004
1422.0, +1.000e-004
1420.0, +1.000e-004
1418.0, +1.000e-004
1416.0, +1.000e-004
1414.0, +1.000e-004
1412.0, +1.000e-004
1410.0, +1.000e-004
1408.0, +1.000e-004
1406.0, +1.000e-004
1404.0, +1.000e-004
1402.0, +1.000e-004
1400.0, +1.000e-004
1398.0, +1.000e-004
1396.0, +1.000e-004
1394.0, +1.000e-004
1392.0, +1.000e-004
1390.0, +1.000e-004
1388.0, +1.000e-004
1386.0, +1.000e-004
1384.0, +1.000e-004
1382.0, +1.000e-004
1380.0, +1.000e-004
1378.0, +1.000e-004
1376.0, +1.000e-004
1374.0, +1.000e-004
1372.0, +1.000e-004
1370.0, +1.000e-004
1368.0, +1.000e-004
1366.0, +1.000e-004
1364.0, +1.000e-004
1362.0, +1.000e-004
1360.0, +1.000e-004
1358.0, +1.000e-004
1356.0, +1.000e-004
1354.0, +1.000e-004
1352.0, +1.000e-004
1350.0, +9.985e-005
1348.0, +9.926e-005
1346.0, +9.822e-005
1344.0, +9.676e-005
1342.0, +9.487e-005
1340.0, +9.258e-005
1338.0, +8.989e-005
1336.0, +8.695e-005
1334.0, +8.409e-005
1332.0, +8.130e-005
1330.0, +7.860e-005
1328.0, +7.598e-005
1326.0, +7.343e-005
1324.0, +7.097e-005
1322.0, +6.860e-005
1320.0, +6.630e-005
1318.0, +6.410e-005
1316.0, +6.198e-005
1314.0, +5.993e-005
1312.0, +5.798e-005
1310.0, +5.611e-005
1308.0, +5.433e-005
1306.0, +5.263e-005
1304.0, +5.101e-005
1302.0, +4.947e-005
1300.0, +4.801e-005
1298.0, +4.663e-005
1296.0, +4.533e-005
1294.0, +4.410e-005
1292.0, +4.294e-005
1290.0, +4.185e-005
1288.0, +4.083e-005
1286.0, +3.987e-005
1284.0, +3.897e-005
1282.0, +3.812e-005
1280.0, +3.733e-005
1278.0, +3.659e-005
1276.0, +3.591e-005
1274.0, +3.526e-005
1272.0, +3.465e-005
1270.0, +3.409e-005
1268.0, +3.357e-005
1266.0, +3.307e-005
1264.0, +3.261e-005
1262.0, +3.217e-005
1260.0, +3.176e-005
1258.0, +3.138e-005
1256.0, +3.102e-005
1254.0, +3.067e-005
1252.0, +3.035e-005
1250.0, +3.005e-005
1248.0, +2.977e-005
1246.0, +2.950e-005
1244.0, +2.924e-005
1242.0, +2.900e-005
1240.0, +2.877e-005
1238.0, +2.855e-005
1236.0, +2.834e-005
1234.0, +2.813e-005
1232.0, +2.795e-005
1230.0, +2.777e-005
1228.0, +2.760e-005
1226.0, +2.743e-005
1224.0, +2.727e-005
1222.0, +2.712e-005
1220.0, +2.698e-005
1218.0, +2.684e-005
1216.0, +2.670e-005
1214.0, +2.657e-005
1212.0, +2.644e-005
1210.0, +2.631e-005
1208.0, +2.619e-005
1206.0, +2.607e-005
1204.0, +2.596e-005
1202.0, +2.584e-005
1200.0, +2.574e-005
1198.0, +2.563e-005
1196.0, +2.553e-005
1194.0, +2.542e-005
1192.0, +2.533e-005
1190.0, +2.523e-005
1188.0, +2.514e-005
1186.0, +2.505e-005
1184.0, +2.496e-005
1182.0, +2.488e-005
1180.0, +2.480e-005
1178.0, +2.471e-005
1176.0, +2.463e-005
1174.0, +2.454e-005
1172.0, +2.447e-005
1170.0, +2.439e-005
1168.0, +2.432e-005
1166.0, +2.424e-005
1164.0, +2.417e-005
1162.0, +2.410e-005
1160.0, +2.402e-005
1158.0, +2.395e-005
1156.0, +2.387e-005
1154.0, +2.380e-005
1152.0, +2.373e-005
1150.0, +2.366e-005
1148.0, +2.359e-005
1146.0, +2.353e-005
1144.0, +2.346e-005
1142.0, +2.340e-005
1140.0, +2.334e-005
1138.0, +2.327e-005
1136.0, +2.321e-005
1134.0, +2.314e-005
1132.0, +2.308e-005
1130.0, +2.301e-005
1128.0, +2.295e-005
1126.0, +2.289e-005
1124.0, +2.282e-005
1122.0, +2.276e-005
1120.0, +2.270e-005
1118.0, +2.263e-005
1116.0, +2.257e-005
1114.0, +2.250e-005
1112.0, +2.243e-005
1110.0, +2.237e-005
1108.0, +2.229e-005
1106.0, +2.222e-005
1104.0, +2.216e-005
1102.0, +2.209e-005
1100.0, +2.202e-005
1098.0, +2.195e-005
1096.0, +2.188e-005
1094.0, +2.181e-005
1092.0, +2.174e-005
1090.0, +2.166e-005
1088.0, +2.158e-005
1086.0, +2.150e-005
1084.0, +2.142e-005
1082.0, +2.135e-005
1080.0, +2.127e-005
1078.0, +2.119e-005
1076.0, +2.111e-005
1074.0, +2.103e-005
1072.0, +2.095e-005
1070.0, +2.087e-005
1068.0, +2.078e-005
1066.0, +2.069e-005
1064.0, +2.061e-005
1062.0, +2.052e-005
1060.0, +2.044e-005
1058.0, +2.035e-005
1056.0, +2.026e-005
1054.0, +2.018e-005
1052.0, +2.009e-005
1050.0, +2.001e-005
1048.0, +1.992e-005
1046.0, +1.983e-005
1044.0, +1.975e-005
1042.0, +1.965e-005
1040.0, +1.956e-005
1038.0, +1.946e-005
1036.0, +1.937e-005
1034.0, +1.927e-005
1032.0, +1.917e-005
1030.0, +1.907e-005
1028.0, +1.898e-005
1026.0, +1.887e-005
1024.0, +1.877e-005
1022.0, +1.866e-005
1020.0, +1.856e-005
1018.0, +1.845e-005
1016.0, +1.835e-005
1014.0, +1.823e-005
1012.0, +1.811e-005
1010.0, +1.800e-005
1008.0, +1.788e-005
1006.0, +1.775e-005
1004.0, +1.763e-005
1002.0, +1.750e-005
1000.0, +1.737e-005
998.0, +1.723e-005
996.0, +1.709e-005
994.0, +1.695e-005
992.0, +1.681e-005
990.0, +1.666e-005
988.0, +1.650e-005
986.0, +1.635e-005
984.0, +1.620e-005
982.0, +1.604e-005
980.0, +1.587e-005
978.0, +1.571e-005
976.0, +1.554e-005
974.0, +1.538e-005
972.0, +1.520e-005
970.0, +1.503e-005
968.0, +1.485e-005
966.0, +1.467e-005
964.0, +1.449e-005
962.0, +1.431e-005
960.0, +1.413e-005
958.0, +1.395e-005
956.0, +1.376e-005
954.0, +1.358e-005
952.0, +1.340e-005
950.0, +1.321e-005
948.0, +1.302e-005
946.0, +1.283e-005
944.0, +1.264e-005
942.0, +1.246e-005
940.0, +1.227e-005
938.0, +1.209e-005
936.0, +1.191e-005
934.0, +1.173e-005
932.0, +1.155e-005
930.0, +1.138e-005
928.0, +1.121e-005
926.0, +1.103e-005
924.0, +1.086e-005
922.0, +1.069e-005
920.0, +1.052e-005
918.0, +1.035e-005
916.0, +1.019e-005
914.0, +1.003e-005
912.0, +9.872e-006
910.0, +9.717e-006
908.0, +9.564e-006
906.0, +9.413e-006
904.0, +9.261e-006
902.0, +9.115e-006
900.0, +8.973e-006
898.0, +8.827e-006
896.0, +8.690e-006
894.0, +8.550e-006
892.0, +8.414e-006
890.0, +8.288e-006
888.0, +8.159e-006
886.0, +8.034e-006
884.0, +7.915e-006
882.0, +7.795e-006
880.0, +7.682e-006
878.0, +7.569e-006
876.0, +7.457e-006
874.0, +7.347e-006
872.0, +7.241e-006
870.0, +7.132e-006
868.0, +7.029e-006
866.0, +6.921e-006
864.0, +6.824e-006
862.0, +6.724e-006
860.0, +6.629e-006
858.0, +6.532e-006
856.0, +6.445e-006
854.0, +6.349e-006
852.0, +6.262e-006
850.0, +6.175e-006
848.0, +6.089e-006
846.0, +6.004e-006
844.0, +5.920e-006
842.0, +5.837e-006
840.0, +5.762e-006
838.0, +5.682e-006
836.0, +5.606e-006
834.0, +5.530e-006
832.0, +5.456e-006
830.0, +5.386e-006
828.0, +5.314e-006
826.0, +5.243e-006
824.0, +5.178e-006
822.0, +5.104e-006
820.0, +5.036e-006
818.0, +4.972e-006
816.0, +4.909e-006
814.0, +4.843e-006
812.0, +4.784e-006
810.0, +4.725e-006
808.0, +4.669e-006
806.0, +4.613e-006
804.0, +4.556e-006
802.0, +4.500e-006
800.0, +4.447e-006
798.0, +4.392e-006
796.0, +4.340e-006
794.0, +4.284e-006
792.0, +4.230e-006
790.0, +4.181e-006
788.0, +4.132e-006
786.0, +4.086e-006
784.0, +4.036e-006
782.0, +3.986e-006
780.0, +3.944e-006
778.0, +3.901e-006
776.0, +3.853e-006
774.0, +3.804e-006
772.0, +3.762e-006
770.0, +3.721e-006
768.0, +3.675e-006
766.0, +3.633e-006
764.0, +3.591e-006
762.0, +3.553e-006
760.0, +3.518e-006
758.0, +3.471e-006
756.0, +3.430e-006
754.0, +3.392e-006
752.0, +3.358e-006
750.0, +3.323e-006
748.0, +3.287e-006
746.0, +3.251e-006
744.0, +3.221e-006
742.0, +3.186e-006
740.0, +3.159e-006
738.0, +3.125e-006
736.0, +3.095e-006
734.0, +3.060e-006
732.0, +3.026e-006
730.0, +2.994e-006
728.0, +2.966e-006
726.0, +2.936e-006
724.0, +2.907e-006
722.0, +2.877e-006
720.0, +2.853e-006
718.0, +2.825e-006
716.0, +2.797e-006
714.0, +2.769e-006
712.0, +2.743e-006
710.0, +2.715e-006
708.0, +2.691e-006
706.0, +2.663e-006
704.0, +2.635e-006
702.0, +2.613e-006
700.0, +2.586e-006
698.0, +2.559e-006
696.0, +2.538e-006
694.0, +2.510e-006
692.0, +2.489e-006
690.0, +2.470e-006
688.0, +2.449e-006
686.0, +2.431e-006
684.0, +2.410e-006
682.0, +2.384e-006
680.0, +2.363e-006
678.0, +2.339e-006
676.0, +2.317e-006
674.0, +2.296e-006
672.0, +2.272e-006
670.0, +2.247e-006
668.0, +2.224e-006
666.0, +2.203e-006
664.0, +2.180e-006
662.0, +2.158e-006
660.0, +2.138e-006
658.0, +2.119e-006
656.0, +2.102e-006
654.0, +2.086e-006
652.0, +2.067e-006
650.0, +2.050e-006
648.0, +2.029e-006
646.0, +2.008e-006
644.0, +1.986e-006
642.0, +1.965e-006
640.0, +1.946e-006
638.0, +1.927e-006
636.0, +1.908e-006
634.0, +1.893e-006
632.0, +1.874e-006
630.0, +1.852e-006
628.0, +1.831e-006
626.0, +1.810e-006
624.0, +1.790e-006
622.0, +1.769e-006
620.0, +1.748e-006
618.0, +1.733e-006
616.0, +1.719e-006
614.0, +1.705e-006
612.0, +1.691e-006
610.0, +1.675e-006
608.0, +1.655e-006
606.0, +1.635e-006
604.0, +1.614e-006
602.0, +1.598e-006
600.0, +1.578e-006
598.0, +1.557e-006
596.0, +1.541e-006
594.0, +1.531e-006
592.0, +1.518e-006
590.0, +1.505e-006
588.0, +1.490e-006
586.0, +1.476e-006
584.0, +1.457e-006
582.0, +1.437e-006
580.0, +1.416e-006
578.0, +1.398e-006
576.0, +1.378e-006
574.0, +1.358e-006
572.0, +1.343e-006
570.0, +1.332e-006
568.0, +1.320e-006
566.0, +1.306e-006
564.0, +1.294e-006
562.0, +1.282e-006
560.0, +1.267e-006
558.0, +1.248e-006
556.0, +1.229e-006
554.0, +1.214e-006
552.0, +1.195e-006
550.0, +1.174e-006
548.0, +1.159e-006
546.0, +1.145e-006
544.0, +1.135e-006
542.0, +1.120e-006
540.0, +1.106e-006
538.0, +1.098e-006
536.0, +1.084e-006
534.0, +1.064e-006
532.0, +1.043e-006
530.0, +1.024e-006
528.0, +1.010e-006
526.0, +9.892e-007
524.0, +9.692e-007
522.0, +9.552e-007
520.0, +9.474e-007
518.0, +9.395e-007
516.0, +9.282e-007
514.0, +9.155e-007
512.0, +9.081e-007
510.0, +8.981e-007
508.0, +8.855e-007
506.0, +8.719e-007
504.0, +8.567e-007
502.0, +8.401e-007
500.0, +8.253e-007
498.0, +8.105e-007
496.0, +7.926e-007
494.0, +7.769e-007
492.0, +7.625e-007
490.0, +7.507e-007
488.0, +7.433e-007
486.0, +7.298e-007
484.0, +7.176e-007
482.0, +7.093e-007
480.0, +7.023e-007
478.0, +6.919e-007
476.0, +6.779e-007
474.0, +6.596e-007
472.0, +6.448e-007
470.0, +6.300e-007
468.0, +6.165e-007
466.0, +6.021e-007
464.0, +5.851e-007
462.0, +5.711e-007
460.0, +5.620e-007
458.0, +5.550e-007
456.0, +5.476e-007
454.0, +5.362e-007
452.0, +5.240e-007
450.0, +5.166e-007
448.0, +5.097e-007
446.0, +5.005e-007
444.0, +4.896e-007
442.0, +4.743e-007
440.0, +4.604e-007
438.0, +4.451e-007
436.0, +4.312e-007
434.0, +4.172e-007
432.0, +4.055e-007
430.0, +3.911e-007
428.0, +3.797e-007
426.0, +3.701e-007
424.0, +3.632e-007
422.0, +3.562e-007
420.0, +3.492e-007
418.0, +3.418e-007
416.0, +3.335e-007
414.0, +3.257e-007
412.0, +3.187e-007
410.0, +3.113e-007
408.0, +2.995e-007
406.0, +2.821e-007
404.0, +2.633e-007
402.0, +2.485e-007
400.0, +2.346e-007
398.0, +2.206e-007
396.0, +2.071e-007
394.0, +1.979e-007
392.0, +1.901e-007
390.0, +1.822e-007
388.0, +1.748e-007
386.0, +1.679e-007
384.0, +1.609e-007
382.0, +1.535e-007
380.0, +1.456e-007
378.0, +1.391e-007
376.0, +1.312e-007
374.0, +1.238e-007
372.0, +1.168e-007
370.0, +1.099e-007
368.0, +9.897e-008
366.0, +7.892e-008
364.0, +6.191e-008
362.0, +4.796e-008
360.0, +3.445e-008
358.0, +2.050e-008
356.0, +6.546e-009
354.0, -3.045e-009
352.0, -5.225e-009
350.0, -1.133e-008
348.0, -1.830e-008
346.0, -2.528e-008
344.0, -3.225e-008
342.0, -3.967e-008
340.0, -4.664e-008
338.0, -5.275e-008
336.0, -5.972e-008
334.0, -6.670e-008
332.0, -7.324e-008
330.0, -8.021e-008
328.0, -8.937e-008
326.0, -1.020e-007
324.0, -1.147e-007
322.0, -1.242e-007
320.0, -1.360e-007
318.0, -1.504e-007
316.0, -1.644e-007
314.0, -1.757e-007
312.0, -1.840e-007
310.0, -1.949e-007
308.0, -2.053e-007
306.0, -2.136e-007
304.0, -2.206e-007
302.0, -2.276e-007
300.0, -2.345e-007
298.0, -2.415e-007
296.0, -2.450e-007
294.0, -2.524e-007
292.0, -2.594e-007
290.0, -2.664e-007
288.0, -2.733e-007
286.0, -2.834e-007
284.0, -2.947e-007
282.0, -3.073e-007
280.0, -3.156e-007
278.0, -3.235e-007
276.0, -3.305e-007
274.0, -3.396e-007
272.0, -3.492e-007
270.0, -3.588e-007
268.0, -3.679e-007
266.0, -3.771e-007
264.0, -3.902e-007
262.0, -4.041e-007
260.0, -4.159e-007
258.0, -4.242e-007
256.0, -4.312e-007
254.0, -4.373e-007
252.0, -4.434e-007
250.0, -4.477e-007
248.0, -4.538e-007
246.0, -4.604e-007
244.0, -4.673e-007
242.0, -4.743e-007
240.0, -4.839e-007
238.0, -4.961e-007
236.0, -5.066e-007
234.0, -5.188e-007
232.0, -5.323e-007
230.0, -5.458e-007
228.0, -5.598e-007
226.0, -5.707e-007
224.0, -5.781e-007
222.0, -5.872e-007
220.0, -5.933e-007
218.0, -5.994e-007
216.0, -6.069e-007
214.0, -6.138e-007
212.0, -6.208e-007
210.0, -6.278e-007
208.0, -6.326e-007
206.0, -6.374e-007
204.0, -6.417e-007
202.0, -6.474e-007
200.0, -6.535e-007
198.0, -6.609e-007
196.0, -6.679e-007
194.0, -6.779e-007
192.0, -6.888e-007
190.0, -7.002e-007
188.0, -7.084e-007
186.0, -7.163e-007
184.0, -7.228e-007
182.0, -7.311e-007
180.0, -7.359e-007
178.0, -7.411e-007
176.0, -7.481e-007
174.0, -7.608e-007
172.0, -7.743e-007
170.0, -7.882e-007
168.0, -8.009e-007
166.0, -8.144e-007
164.0, -8.248e-007
162.0, -8.327e-007
160.0, -8.366e-007
158.0, -8.436e-007
156.0, -8.506e-007
154.0, -8.575e-007
152.0, -8.645e-007
150.0, -8.776e-007
148.0, -8.894e-007
146.0, -9.020e-007
144.0, -9.151e-007
142.0, -9.286e-007
140.0, -9.426e-007
138.0, -9.561e-007
136.0, -9.643e-007
134.0, -9.783e-007
132.0, -9.905e-007
130.0, -9.988e-007
128.0, -1.006e-006
126.0, -1.013e-006
124.0, -1.020e-006
122.0, -1.028e-006
120.0, -1.035e-006
118.0, -1.042e-006
116.0, -1.049e-006
114.0, -1.059e-006
112.0, -1.071e-006
110.0, -1.085e-006
108.0, -1.098e-006
106.0, -1.112e-006
104.0, -1.124e-006
102.0, -1.138e-006
100.0, -1.151e-006
98.0, -1.165e-006
96.0, -1.178e-006
94.0, -1.191e-006
92.0, -1.201e-006
90.0, -1.209e-006
88.0, -1.217e-006
86.0, -1.228e-006
84.0, -1.236e-006
82.0, -1.243e-006
80.0, -1.254e-006
78.0, -1.267e-006
76.0, -1.284e-006
74.0, -1.302e-006
72.0, -1.318e-006
70.0, -1.333e-006
68.0, -1.347e-006
66.0, -1.358e-006
64.0, -1.372e-006
62.0, -1.383e-006
60.0, -1.392e-006
58.0, -1.399e-006
56.0, -1.406e-006
54.0, -1.417e-006
52.0, -1.429e-006
50.0, -1.436e-006
48.0, -1.443e-006
46.0, -1.456e-006
44.0, -1.469e-006
42.0, -1.483e-006
40.0, -1.492e-006
38.0, -1.507e-006
36.0, -1.521e-006
34.0, -1.535e-006
32.0, -1.550e-006
30.0, -1.565e-006
28.0, -1.579e-006
26.0, -1.592e-006
24.0, -1.600e-006
22.0, -1.613e-006
20.0, -1.625e-006
18.0, -1.633e-006
16.0, -1.641e-006
14.0, -1.653e-006
12.0, -1.667e-006
10.0, -1.684e-006
8.0, -1.698e-006
6.0, -1.720e-006
4.0, -1.739e-006
2.0, -1.760e-006
0.0, -1.775e-006
-2.0, -1.789e-006
-4.0, -1.800e-006
-6.0, -1.810e-006
-8.0, -1.815e-006
-10.0, -1.824e-006
-12.0, -1.831e-006
-14.0, -1.840e-006
-16.0, -1.853e-006
-18.0, -1.867e-006
-20.0, -1.880e-006
-22.0, -1.894e-006
-24.0, -1.908e-006
-26.0, -1.925e-006
-28.0, -1.944e-006
-30.0, -1.959e-006
-32.0, -1.973e-006
-34.0, -1.987e-006
-36.0, -2.002e-006
-38.0, -2.016e-006
-40.0, -2.029e-006
-42.0, -2.043e-006
-44.0, -2.062e-006
-46.0, -2.083e-006
-48.0, -2.102e-006
-50.0, -2.121e-006
-52.0, -2.142e-006
-54.0, -2.162e-006
-56.0, -2.175e-006
-58.0, -2.190e-006
-60.0, -2.204e-006
-62.0, -2.223e-006
-64.0, -2.240e-006
-66.0, -2.259e-006
-68.0, -2.280e-006
-70.0, -2.306e-006
-72.0, -2.328e-006
-74.0, -2.352e-006
-76.0, -2.374e-006
-78.0, -2.399e-006
-80.0, -2.427e-006
-82.0, -2.455e-006
-84.0, -2.481e-006
-86.0, -2.509e-006
-88.0, -2.536e-006
-90.0, -2.565e-006
-92.0, -2.595e-006
-94.0, -2.625e-006
-96.0, -2.659e-006
-98.0, -2.690e-006
-100.0, -2.725e-006
-102.0, -2.764e-006
-104.0, -2.806e-006
-106.0, -2.848e-006
-108.0, -2.886e-006
-110.0, -2.924e-006
-112.0, -2.965e-006
-114.0, -3.014e-006
-116.0, -3.059e-006
-118.0, -3.107e-006
-120.0, -3.156e-006
-122.0, -3.210e-006
-124.0, -3.264e-006
-126.0, -3.324e-006
-128.0, -3.380e-006
-130.0, -3.440e-006
-132.0, -3.504e-006
-134.0, -3.567e-006
-136.0, -3.635e-006
-138.0, -3.710e-006
-140.0, -3.783e-006
-142.0, -3.860e-006
-144.0, -3.935e-006
-146.0, -4.013e-006
-148.0, -4.096e-006
-150.0, -4.179e-006
-152.0, -4.263e-006
-154.0, -4.351e-006
-156.0, -4.441e-006
-158.0, -4.537e-006
-160.0, -4.633e-006
-162.0, -4.730e-006
-164.0, -4.830e-006
-166.0, -4.932e-006
-168.0, -5.032e-006
-170.0, -5.136e-006
-172.0, -5.242e-006
-174.0, -5.348e-006
-176.0, -5.453e-006
-178.0, -5.565e-006
-180.0, -5.678e-006
-182.0, -5.789e-006
-184.0, -5.902e-006
-186.0, -6.015e-006
-188.0, -6.131e-006
-190.0, -6.249e-006
-192.0, -6.361e-006
-194.0, -6.475e-006
-196.0, -6.592e-006
-198.0, -6.708e-006
-200.0, -6.826e-006
-202.0, -6.939e-006
-204.0, -7.051e-006
-206.0, -7.164e-006
-208.0, -7.276e-006
-210.0, -7.387e-006
-212.0, -7.495e-006
-214.0, -7.600e-006
-216.0, -7.704e-006
-218.0, -7.808e-006
-220.0, -7.909e-006
-222.0, -8.002e-006
-224.0, -8.099e-006
-226.0, -8.190e-006
-228.0, -8.274e-006
-230.0, -8.357e-006
-232.0, -8.435e-006
-234.0, -8.511e-006
-236.0, -8.586e-006
-238.0, -8.650e-006
-240.0, -8.713e-006
-242.0, -8.775e-006
-244.0, -8.831e-006
-246.0, -8.883e-006
-248.0, -8.927e-006
-250.0, -8.967e-006
-252.0, -9.002e-006
-254.0, -9.031e-006
-256.0, -9.057e-006
-258.0, -9.079e-006
-260.0, -9.099e-006
-262.0, -9.116e-006
-264.0, -9.126e-006
-266.0, -9.132e-006
-268.0, -9.135e-006
-270.0, -9.130e-006
-272.0, -9.121e-006
-274.0, -9.108e-006
-276.0, -9.091e-006
-278.0, -9.076e-006
-280.0, -9.057e-006
-282.0, -9.039e-006
-284.0, -9.017e-006
-286.0, -8.990e-006
-288.0, -8.963e-006
-290.0, -8.935e-006
-292.0, -8.904e-006
-294.0, -8.876e-006
-296.0, -8.840e-006
-298.0, -8.805e-006
-300.0, -8.770e-006
-302.0, -8.737e-006
-304.0, -8.697e-006
-306.0, -8.658e-006
-308.0, -8.616e-006
-310.0, -8.575e-006
-312.0, -8.537e-006
-314.0, -8.502e-006
-316.0, -8.459e-006
-318.0, -8.421e-006
-320.0, -8.380e-006
-322.0, -8.340e-006
-324.0, -8.298e-006
-326.0, -8.256e-006
-328.0, -8.213e-006
-330.0, -8.173e-006
-332.0, -8.136e-006
-334.0, -8.100e-006
-336.0, -8.060e-006
-338.0, -8.025e-006
-340.0, -7.987e-006
-342.0, -7.952e-006
-344.0, -7.918e-006
-346.0, -7.880e-006
-348.0, -7.839e-006
-350.0, -7.803e-006
-352.0, -7.768e-006
-354.0, -7.740e-006
-356.0, -7.706e-006
-358.0, -7.675e-006
-360.0, -7.640e-006
-362.0, -7.612e-006
-364.0, -7.581e-006
-366.0, -7.551e-006
-368.0, -7.517e-006
-370.0, -7.487e-006
-372.0, -7.455e-006
-374.0, -7.427e-006
-376.0, -7.396e-006
-378.0, -7.368e-006
-380.0, -7.341e-006
-382.0, -7.313e-006
-384.0, -7.287e-006
-386.0, -7.264e-006
-388.0, -7.239e-006
-390.0, -7.215e-006
-392.0, -7.189e-006
-394.0, -7.162e-006
-396.0, -7.140e-006
-398.0, -7.115e-006
-400.0, -7.085e-006
-402.0, -7.060e-006
-404.0, -7.040e-006
-406.0, -7.021e-006
-408.0, -6.999e-006
-410.0, -6.976e-006
-412.0, -6.954e-006
-414.0, -6.938e-006
-416.0, -6.922e-006
-418.0, -6.904e-006
-420.0, -6.886e-006
-422.0, -6.871e-006
-424.0, -6.853e-006
-426.0, -6.836e-006
-428.0, -6.816e-006
-430.0, -6.796e-006
-432.0, -6.776e-006
-434.0, -6.755e-006
-436.0, -6.735e-006
-438.0, -6.721e-006
-440.0, -6.708e-006
-442.0, -6.693e-006
-444.0, -6.676e-006
-446.0, -6.660e-006
-448.0, -6.645e-006
-450.0, -6.631e-006
-452.0, -6.613e-006
-454.0, -6.594e-006
-456.0, -6.579e-006
-458.0, -6.565e-006
-460.0, -6.552e-006
-462.0, -6.538e-006
-464.0, -6.525e-006
-466.0, -6.515e-006
-468.0, -6.507e-006
-470.0, -6.497e-006
-472.0, -6.486e-006
-474.0, -6.478e-006
-476.0, -6.471e-006
-478.0, -6.462e-006
-480.0, -6.450e-006
-482.0, -6.437e-006
-484.0, -6.426e-006
-486.0, -6.414e-006
-488.0, -6.400e-006
-490.0, -6.386e-006
-492.0, -6.374e-006
-494.0, -6.362e-006
-496.0, -6.349e-006
-498.0, -6.337e-006
-500.0, -6.328e-006
-502.0, -6.321e-006
-504.0, -6.314e-006
-506.0, -6.308e-006
-508.0, -6.303e-006
-510.0, -6.297e-006
-512.0, -6.291e-006
-514.0, -6.285e-006
-516.0, -6.278e-006
-518.0, -6.271e-006
-520.0, -6.263e-006
-522.0, -6.257e-006
-524.0, -6.250e-006
-526.0, -6.242e-006
-528.0, -6.234e-006
-530.0, -6.226e-006
-532.0, -6.218e-006
-534.0, -6.209e-006
-536.0, -6.196e-006
-538.0, -6.187e-006
-540.0, -6.179e-006
-542.0, -6.172e-006
-544.0, -6.165e-006
-546.0, -6.159e-006
-548.0, -6.153e-006
-550.0, -6.148e-006
-552.0, -6.142e-006
-554.0, -6.136e-006
-556.0, -6.129e-006
-558.0, -6.122e-006
-560.0, -6.116e-006
-562.0, -6.111e-006
-564.0, -6.108e-006
-566.0, -6.107e-006
-568.0, -6.107e-006
-570.0, -6.107e-006
-572.0, -6.107e-006
-574.0, -6.105e-006
-576.0, -6.104e-006
-578.0, -6.103e-006
-580.0, -6.100e-006
-582.0, -6.097e-006
-584.0, -6.092e-006
-586.0, -6.087e-006
-588.0, -6.083e-006
-590.0, -6.077e-006
-592.0, -6.071e-006
-594.0, -6.066e-006
-596.0, -6.063e-006
-598.0, -6.060e-006
-600.0, -6.058e-006
-602.0, -6.058e-006
-604.0, -6.058e-006
-606.0, -6.058e-006
-608.0, -6.058e-006
-610.0, -6.058e-006
-612.0, -6.058e-006
-614.0, -6.058e-006
-616.0, -6.058e-006
-618.0, -6.057e-006
-620.0, -6.056e-006
-622.0, -6.055e-006
-624.0, -6.054e-006
-626.0, -6.053e-006
-628.0, -6.049e-006
-630.0, -6.046e-006
-632.0, -6.043e-006
-634.0, -6.041e-006
-636.0, -6.036e-006
-638.0, -6.032e-006
-640.0, -6.027e-006
-642.0, -6.026e-006
-644.0, -6.022e-006
-646.0, -6.019e-006
-648.0, -6.015e-006
-650.0, -6.014e-006
-652.0, -6.012e-006
-654.0, -6.010e-006
-656.0, -6.007e-006
-658.0, -6.006e-006
-660.0, -6.005e-006
-662.0, -6.005e-006
-664.0, -6.003e-006
-666.0, -6.004e-006
-668.0, -6.005e-006
-670.0, -6.003e-006
-672.0, -6.004e-006
-674.0, -6.004e-006
-676.0, -6.004e-006
-678.0, -6.003e-006
-680.0, -6.002e-006
-682.0, -6.001e-006
-684.0, -6.002e-006
-686.0, -6.004e-006
-688.0, -6.004e-006
-690.0, -6.006e-006
-692.0, -6.008e-006
-694.0, -6.011e-006
-696.0, -6.012e-006
-698.0, -6.015e-006
-700.0, -6.017e-006
-702.0, -6.020e-006
-704.0, -6.023e-006
-706.0, -6.029e-006
-708.0, -6.032e-006
-710.0, -6.038e-006
-712.0, -6.041e-006
-714.0, -6.046e-006
-716.0, -6.049e-006
-718.0, -6.052e-006
-720.0, -6.052e-006
-722.0, -6.055e-006
-724.0, -6.056e-006
-726.0, -6.057e-006
-728.0, -6.057e-006
-730.0, -6.058e-006
-732.0, -6.058e-006
-734.0, -6.058e-006
-736.0, -6.058e-006
-738.0, -6.058e-006
-740.0, -6.058e-006
-742.0, -6.058e-006
-744.0, -6.058e-006
-746.0, -6.061e-006
-748.0, -6.063e-006
-750.0, -6.065e-006
-752.0, -6.069e-006
-754.0, -6.076e-006
-756.0, -6.083e-006
-758.0, -6.090e-006
-760.0, -6.093e-006
-762.0, -6.099e-006
-764.0, -6.103e-006
-766.0, -6.106e-006
-768.0, -6.106e-006
-770.0, -6.107e-006
-772.0, -6.107e-006
-774.0, -6.107e-006
-776.0, -6.107e-006
-778.0, -6.107e-006
-780.0, -6.108e-006
-782.0, -6.111e-006
-784.0, -6.117e-006
-786.0, -6.123e-006
-788.0, -6.128e-006
-790.0, -6.134e-006
-792.0, -6.140e-006
-794.0, -6.146e-006
-796.0, -6.150e-006
-798.0, -6.152e-006
-800.0, -6.153e-006
-802.0, -6.156e-006
-804.0, -6.159e-006
-806.0, -6.164e-006
-808.0, -6.169e-006
-810.0, -6.175e-006
-812.0, -6.181e-006
-814.0, -6.194e-006
-816.0, -6.202e-006
-818.0, -6.209e-006
-820.0, -6.215e-006
-822.0, -6.221e-006
-824.0, -6.227e-006
-826.0, -6.234e-006
-828.0, -6.233e-006
-830.0, -6.237e-006
-832.0, -6.242e-006
-834.0, -6.245e-006
-836.0, -6.247e-006
-838.0, -6.249e-006
-840.0, -6.248e-006
-842.0, -6.250e-006
-844.0, -6.250e-006
-846.0, -6.250e-006
-848.0, -6.250e-006
-850.0, -6.251e-006
-852.0, -6.250e-006
-854.0, -6.252e-006
-856.0, -6.252e-006
-858.0, -6.252e-006
-860.0, -6.252e-006
-862.0, -6.252e-006
-864.0, -6.252e-006
-866.0, -6.253e-006
-868.0, -6.253e-006
-870.0, -6.253e-006
-872.0, -6.253e-006
-874.0, -6.253e-006
-876.0, -6.253e-006
-878.0, -6.253e-006
-880.0, -6.252e-006
-882.0, -6.252e-006
-884.0, -6.252e-006
-886.0, -6.251e-006
-888.0, -6.250e-006
-890.0, -6.250e-006
-892.0, -6.249e-006
-894.0, -6.249e-006
-896.0, -6.248e-006
-898.0, -6.247e-006
-900.0, -6.248e-006
-902.0, -6.247e-006
-904.0, -6.245e-006
-906.0, -6.245e-006
-908.0, -6.242e-006
-910.0, -6.239e-006
-912.0, -6.235e-006
-914.0, -6.233e-006
-916.0, -6.228e-006
-918.0, -6.223e-006
-920.0, -6.219e-006
-922.0, -6.219e-006
-924.0, -6.215e-006
-926.0, -6.212e-006
-928.0, -6.208e-006
-930.0, -6.208e-006
-932.0, -6.206e-006
-934.0, -6.203e-006
-936.0, -6.198e-006
-938.0, -6.197e-006
-940.0, -6.194e-006
-942.0, -6.191e-006
-944.0, -6.188e-006
-946.0, -6.187e-006
-948.0, -6.183e-006
-950.0, -6.178e-006
-952.0, -6.173e-006
-954.0, -6.170e-006
-956.0, -6.166e-006
-958.0, -6.162e-006
-960.0, -6.158e-006
-962.0, -6.157e-006
-964.0, -6.156e-006
-966.0, -6.156e-006
-968.0, -6.155e-006
-970.0, -6.155e-006
-972.0, -6.155e-006
-974.0, -6.153e-006
-976.0, -6.153e-006
-978.0, -6.152e-006
-980.0, -6.151e-006
-982.0, -6.150e-006
-984.0, -6.148e-006
-986.0, -6.147e-006
-988.0, -6.145e-006
-990.0, -6.141e-006
-992.0, -6.136e-006
-994.0, -6.134e-006
-996.0, -6.131e-006
-998.0, -6.126e-006
-1000.0, -6.121e-006
-1002.0, -6.117e-006
-1004.0, -6.115e-006
-1006.0, -6.113e-006
-1008.0, -6.109e-006
-1010.0, -6.107e-006
-1012.0, -6.107e-006
-1014.0, -6.107e-006
-1016.0, -6.107e-006
-1018.0, -6.107e-006
-1020.0, -6.107e-006
-1022.0, -6.107e-006
-1024.0, -6.107e-006
-1026.0, -6.107e-006
-1028.0, -6.107e-006
-1030.0, -6.107e-006
-1032.0, -6.107e-006
-1034.0, -6.107e-006
-1036.0, -6.107e-006
-1038.0, -6.107e-006
-1040.0, -6.107e-006
-1042.0, -6.107e-006
-1044.0, -6.107e-006
-1046.0, -6.107e-006
-1048.0, -6.107e-006
-1050.0, -6.107e-006
-1052.0, -6.107e-006
-1054.0, -6.107e-006
-1056.0, -6.107e-006
-1058.0, -6.107e-006
-1060.0, -6.107e-006
-1062.0, -6.107e-006
-1064.0, -6.107e-006
-1066.0, -6.107e-006
-1068.0, -6.107e-006
-1070.0, -6.106e-006
-1072.0, -6.106e-006
-1074.0, -6.106e-006
-1076.0, -6.106e-006
-1078.0, -6.106e-006
-1080.0, -6.105e-006
-1082.0, -6.105e-006
-1084.0, -6.105e-006
-1086.0, -6.105e-006
-1088.0, -6.105e-006
-1090.0, -6.105e-006
-1092.0, -6.105e-006
-1094.0, -6.105e-006
-1096.0, -6.104e-006
-1098.0, -6.105e-006
-1100.0, -6.104e-006
-1102.0, -6.104e-006
-1104.0, -6.104e-006
-1106.0, -6.103e-006
-1108.0, -6.104e-006
-1110.0, -6.103e-006
-1112.0, -6.101e-006
-1114.0, -6.101e-006
-1116.0, -6.101e-006
-1118.0, -6.101e-006
-1120.0, -6.100e-006
-1122.0, -6.100e-006
-1124.0, -6.100e-006
-1126.0, -6.101e-006
-1128.0, -6.101e-006
-1130.0, -6.101e-006
-1132.0, -6.101e-006
-1134.0, -6.103e-006
-1136.0, -6.103e-006
-1138.0, -6.104e-006
-1140.0, -6.105e-006
-1142.0, -6.104e-006
-1144.0, -6.104e-006
-1146.0, -6.104e-006
-1148.0, -6.104e-006
-1150.0, -6.103e-006
-1152.0, -6.103e-006
-1154.0, -6.103e-006
-1156.0, -6.104e-006
-1158.0, -6.105e-006
-1160.0, -6.105e-006
-1162.0, -6.106e-006
-1164.0, -6.106e-006
-1166.0, -6.106e-006
-1168.0, -6.106e-006
-1170.0, -6.106e-006
-1172.0, -6.106e-006
-1174.0, -6.106e-006
-1176.0, -6.106e-006
-1178.0, -6.106e-006
-1180.0, -6.106e-006
-1182.0, -6.106e-006
-1184.0, -6.106e-006
-1186.0, -6.107e-006
-1188.0, -6.107e-006
-1190.0, -6.107e-006
-1192.0, -6.107e-006
-1194.0, -6.107e-006
-1196.0, -6.107e-006
-1198.0, -6.107e-006
-1200.0, -6.107e-006
-1202.0, -6.107e-006
-1204.0, -6.107e-006
-1206.0, -6.107e-006
-1208.0, -6.107e-006
-1210.0, -6.107e-006
-1212.0, -6.107e-006
-1214.0, -6.107e-006
-1216.0, -6.107e-006
-1218.0, -6.107e-006
-1220.0, -6.107e-006
-1222.0, -6.107e-006
-1224.0, -6.107e-006
-1226.0, -6.109e-006
-1228.0, -6.109e-006
-1230.0, -6.109e-006
-1232.0, -6.109e-006
-1234.0, -6.112e-006
-1236.0, -6.115e-006
-1238.0, -6.116e-006
-1240.0, -6.117e-006
-1242.0, -6.121e-006
-1244.0, -6.122e-006
-1246.0, -6.124e-006
-1248.0, -6.125e-006
-1250.0, -6.127e-006
-1252.0, -6.131e-006
-1254.0, -6.133e-006
-1256.0, -6.135e-006
-1258.0, -6.140e-006
-1260.0, -6.144e-006
-1262.0, -6.147e-006
-1264.0, -6.148e-006
-1266.0, -6.150e-006
-1268.0, -6.152e-006
-1270.0, -6.152e-006
-1272.0, -6.152e-006
-1274.0, -6.153e-006
-1276.0, -6.153e-006
-1278.0, -6.154e-006
-1280.0, -6.154e-006
-1282.0, -6.155e-006
-1284.0, -6.155e-006
-1286.0, -6.156e-006
-1288.0, -6.156e-006
-1290.0, -6.156e-006
-1292.0, -6.156e-006
-1294.0, -6.157e-006
-1296.0, -6.160e-006
-1298.0, -6.166e-006
-1300.0, -6.168e-006
-1302.0, -6.174e-006
-1304.0, -6.179e-006
-1306.0, -6.184e-006
-1308.0, -6.189e-006
-1310.0, -6.192e-006
-1312.0, -6.193e-006
-1314.0, -6.198e-006
-1316.0, -6.199e-006
-1318.0, -6.201e-006
-1320.0, -6.203e-006
-1322.0, -6.205e-006
-1324.0, -6.206e-006
-1326.0, -6.208e-006
-1328.0, -6.209e-006
-1330.0, -6.213e-006
-1332.0, -6.216e-006
-1334.0, -6.219e-006
-1336.0, -6.222e-006
-1338.0, -6.228e-006
-1340.0, -6.232e-006
-1342.0, -6.236e-006
-1344.0, -6.238e-006
-1346.0, -6.242e-006
-1348.0, -6.245e-006
-1350.0, -6.247e-006
-1352.0, -6.248e-006
-1354.0, -6.249e-006
-1356.0, -6.250e-006
-1358.0, -6.251e-006
-1360.0, -6.251e-006
-1362.0, -6.253e-006
-1364.0, -6.255e-006
-1366.0, -6.257e-006
-1368.0, -6.260e-006
-1370.0, -6.266e-006
-1372.0, -6.270e-006
-1374.0, -6.276e-006
-1376.0, -6.279e-006
-1378.0, -6.285e-006
-1380.0, -6.290e-006
-1382.0, -6.293e-006
-1384.0, -6.294e-006
-1386.0, -6.297e-006
-1388.0, -6.299e-006
-1390.0, -6.301e-006
-1392.0, -6.301e-006
-1394.0, -6.301e-006
-1396.0, -6.302e-006
-1398.0, -6.302e-006
-1400.0, -6.302e-006
-1402.0, -6.302e-006
-1404.0, -6.302e-006
-1406.0, -6.302e-006
-1408.0, -6.304e-006
-1410.0, -6.306e-006
-1412.0, -6.308e-006
-1414.0, -6.313e-006
-1416.0, -6.318e-006
-1418.0, -6.325e-006
-1420.0, -6.332e-006
-1422.0, -6.336e-006
-1424.0, -6.342e-006
-1426.0, -6.347e-006
-1428.0, -6.355e-006
-1430.0, -6.361e-006
-1432.0, -6.367e-006
-1434.0, -6.376e-006
-1436.0, -6.384e-006
-1438.0, -6.396e-006
-1440.0, -6.408e-006
-1442.0, -6.417e-006
-1444.0, -6.426e-006
-1446.0, -6.435e-006
-1448.0, -6.446e-006
-1450.0, -6.458e-006
-1452.0, -6.467e-006
-1454.0, -6.475e-006
-1456.0, -6.485e-006
-1458.0, -6.498e-006
-1460.0, -6.511e-006
-1462.0, -6.520e-006
-1464.0, -6.533e-006
-1466.0, -6.547e-006
-1468.0, -6.563e-006
-1470.0, -6.580e-006
-1472.0, -6.598e-006
-1474.0, -6.618e-006
-1476.0, -6.638e-006
-1478.0, -6.654e-006
-1480.0, -6.670e-006
-1482.0, -6.689e-006
-1484.0, -6.704e-006
-1486.0, -6.718e-006
-1488.0, -6.732e-006
-1490.0, -6.750e-006
-1492.0, -6.769e-006
-1494.0, -6.788e-006
-1496.0, -6.801e-006
-1498.0, -6.815e-006
-1500.0, -6.827e-006
-1502.0, -6.834e-006
-1504.0, -6.837e-006
-1506.0, -6.839e-006
-1508.0, -6.839e-006
-1510.0, -6.839e-006
-1512.0, -6.839e-006
-1514.0, -6.839e-006
-1516.0, -6.839e-006
-1518.0, -6.839e-006
-1520.0, -6.838e-006
-1522.0, -6.835e-006
-1524.0, -6.829e-006
-1526.0, -6.820e-006
-1528.0, -6.809e-006
-1530.0, -6.795e-006
-1532.0, -6.781e-006
-1534.0, -6.768e-006
-1536.0, -6.753e-006
-1538.0, -6.741e-006
-1540.0, -6.728e-006
-1542.0, -6.718e-006
-1544.0, -6.711e-006
-1546.0, -6.704e-006
-1548.0, -6.697e-006
-1550.0, -6.693e-006
-1552.0, -6.687e-006
-1554.0, -6.681e-006
-1556.0, -6.674e-006
-1558.0, -6.665e-006
-1560.0, -6.655e-006
-1562.0, -6.645e-006
-1564.0, -6.633e-006
-1566.0, -6.623e-006
-1568.0, -6.615e-006
-1570.0, -6.608e-006
-1572.0, -6.603e-006
-1574.0, -6.598e-006
-1576.0, -6.593e-006
-1578.0, -6.593e-006
-1580.0, -6.591e-006
-1582.0, -6.587e-006
-1584.0, -6.583e-006
-1586.0, -6.578e-006
-1588.0, -6.573e-006
-1590.0, -6.569e-006
-1592.0, -6.564e-006
-1594.0, -6.562e-006
-1596.0, -6.560e-006
-1598.0, -6.558e-006
-1600.0, -6.559e-006
-1602.0, -6.560e-006
-1604.0, -6.562e-006
-1606.0, -6.563e-006
-1608.0, -6.564e-006
-1610.0, -6.569e-006
-1612.0, -6.572e-006
-1614.0, -6.575e-006
-1616.0, -6.578e-006
-1618.0, -6.582e-006
-1620.0, -6.586e-006
-1622.0, -6.589e-006
-1624.0, -6.590e-006
-1626.0, -6.593e-006
-1628.0, -6.594e-006
-1630.0, -6.597e-006
-1632.0, -6.604e-006
-1634.0, -6.612e-006
-1636.0, -6.620e-006
-1638.0, -6.631e-006
-1640.0, -6.644e-006
-1642.0, -6.658e-006
-1644.0, -6.669e-006
-1646.0, -6.677e-006
-1648.0, -6.682e-006
-1650.0, -6.691e-006
-1652.0, -6.699e-006
-1654.0, -6.707e-006
-1656.0, -6.714e-006
-1658.0, -6.726e-006
-1660.0, -6.738e-006
-1662.0, -6.757e-006
-1664.0, -6.775e-006
-1666.0, -6.791e-006
-1668.0, -6.806e-006
-1670.0, -6.826e-006
-1672.0, -6.843e-006
-1674.0, -6.858e-006
-1676.0, -6.869e-006
-1678.0, -6.883e-006
-1680.0, -6.899e-006
-1682.0, -6.920e-006
-1684.0, -6.934e-006
-1686.0, -6.953e-006
-1688.0, -6.980e-006
-1690.0, -7.006e-006
-1692.0, -7.031e-006
-1694.0, -7.056e-006
-1696.0, -7.084e-006
-1698.0, -7.118e-006
-1700.0, -7.152e-006
-1702.0, -7.180e-006
-1704.0, -7.210e-006
-1706.0, -7.241e-006
-1708.0, -7.276e-006
-1710.0, -7.312e-006
-1712.0, -7.346e-006
-1714.0, -7.384e-006
-1716.0, -7.421e-006
-1718.0, -7.467e-006
-1720.0, -7.516e-006
-1722.0, -7.559e-006
-1724.0, -7.603e-006
-1726.0, -7.650e-006
-1728.0, -7.700e-006
-1730.0, -7.754e-006
-1732.0, -7.807e-006
-1734.0, -7.862e-006
-1736.0, -7.922e-006
-1738.0, -7.983e-006
-1740.0, -8.047e-006
-1742.0, -8.110e-006
-1744.0, -8.180e-006
-1746.0, -8.246e-006
-1748.0, -8.316e-006
-1750.0, -8.392e-006
-1752.0, -8.468e-006
-1754.0, -8.550e-006
-1756.0, -8.633e-006
-1758.0, -8.717e-006
-1760.0, -8.808e-006
-1762.0, -8.904e-006
-1764.0, -8.997e-006
-1766.0, -9.099e-006
-1768.0, -9.198e-006
-1770.0, -9.303e-006
-1772.0, -9.410e-006
-1774.0, -9.521e-006
-1776.0, -9.634e-006
-1778.0, -9.752e-006
-1780.0, -9.870e-006
-1782.0, -9.996e-006
-1784.0, -1.012e-005
-1786.0, -1.025e-005
-1788.0, -1.038e-005
-1790.0, -1.052e-005
-1792.0, -1.065e-005
-1794.0, -1.079e-005
-1796.0, -1.092e-005
-1798.0, -1.107e-005
-1800.0, -1.121e-005
-1802.0, -1.135e-005
-1804.0, -1.149e-005
-1806.0, -1.164e-005
-1808.0, -1.179e-005
-1810.0, -1.194e-005
-1812.0, -1.208e-005
-1814.0, -1.224e-005
-1816.0, -1.239e-005
-1818.0, -1.254e-005
-1820.0, -1.268e-005
-1822.0, -1.283e-005
-1824.0, -1.298e-005
-1826.0, -1.313e-005
-1828.0, -1.327e-005
-1830.0, -1.342e-005
-1832.0, -1.356e-005
-1834.0, -1.370e-005
-1836.0, -1.384e-005
-1838.0, -1.398e-005
-1840.0, -1.412e-005
-1842.0, -1.426e-005
-1844.0, -1.439e-005
-1846.0, -1.453e-005
-1848.0, -1.466e-005
-1850.0, -1.479e-005
-1852.0, -1.492e-005
-1854.0, -1.505e-005
-1856.0, -1.517e-005
-1858.0, -1.530e-005
-1860.0, -1.542e-005
-1862.0, -1.554e-005
-1864.0, -1.566e-005
-1866.0, -1.578e-005
-1868.0, -1.590e-005
-1870.0, -1.602e-005
-1872.0, -1.613e-005
-1874.0, -1.623e-005
-1876.0, -1.634e-005
-1878.0, -1.644e-005
-1880.0, -1.653e-005
-1882.0, -1.662e-005
-1884.0, -1.671e-005
-1886.0, -1.679e-005
-1888.0, -1.686e-005
-1890.0, -1.693e-005
-1892.0, -1.699e-005
-1894.0, -1.704e-005
-1896.0, -1.709e-005
-1898.0, -1.712e-005
-1900.0, -1.716e-005
-1902.0, -1.718e-005
-1904.0, -1.719e-005
-1906.0, -1.720e-005
-1908.0, -1.720e-005
-1910.0, -1.719e-005
-1912.0, -1.718e-005
-1914.0, -1.716e-005
-1916.0, -1.713e-005
-1918.0, -1.710e-005
-1920.0, -1.707e-005
-1922.0, -1.703e-005
-1924.0, -1.699e-005
-1926.0, -1.695e-005
-1928.0, -1.691e-005
-1930.0, -1.687e-005
-1932.0, -1.682e-005
-1934.0, -1.677e-005
-1936.0, -1.672e-005
-1938.0, -1.668e-005
-1940.0, -1.662e-005
-1942.0, -1.657e-005
-1944.0, -1.653e-005
-1946.0, -1.648e-005
-1948.0, -1.643e-005
-1950.0, -1.638e-005
-1952.0, -1.634e-005
-1954.0, -1.630e-005
-1956.0, -1.625e-005
-1958.0, -1.621e-005
-1960.0, -1.617e-005
-1962.0, -1.613e-005
-1964.0, -1.609e-005
-1966.0, -1.605e-005
-1968.0, -1.600e-005
-1970.0, -1.597e-005
-1972.0, -1.593e-005
-1974.0, -1.590e-005
-1976.0, -1.586e-005
-1978.0, -1.582e-005
-1980.0, -1.578e-005
-1982.0, -1.575e-005
-1984.0, -1.571e-005
-1986.0, -1.568e-005
-1988.0, -1.564e-005
-1990.0, -1.560e-005
-1992.0, -1.557e-005
-1994.0, -1.554e-005
-1996.0, -1.551e-005
-1998.0, -1.547e-005
-2000.0, -1.545e-005
*
Segment = 3
Positive
Number of Data Points = 1750
#
-1998.0, -1.469e-005
-1996.0, -1.433e-005
-1994.0, -1.407e-005
-1992.0, -1.383e-005
-1990.0, -1.358e-005
-1988.0, -1.337e-005
-1986.0, -1.318e-005
-1984.0, -1.300e-005
-1982.0, -1.283e-005
-1980.0, -1.268e-005
-1978.0, -1.253e-005
-1976.0, -1.239e-005
-1974.0, -1.226e-005
-1972.0, -1.213e-005
-1970.0, -1.200e-005
-1968.0, -1.188e-005
-1966.0, -1.177e-005
-1964.0, -1.166e-005
-1962.0, -1.156e-005
-1960.0, -1.145e-005
-1958.0, -1.135e-005
-1956.0, -1.126e-005
-1954.0, -1.117e-005
-1952.0, -1.108e-005
-1950.0, -1.099e-005
-1948.0, -1.091e-005
-1946.0, -1.083e-005
-1944.0, -1.075e-005
-1942.0, -1.067e-005
-1940.0, -1.059e-005
-1938.0, -1.052e-005
-1936.0, -1.044e-005
-1934.0, -1.038e-005
-1932.0, -1.031e-005
-1930.0, -1.024e-005
-1928.0, -1.018e-005
-1926.0, -1.012e-005
-1924.0, -1.005e-005
-1922.0, -9.993e-006
-1920.0, -9.931e-006
-1918.0, -9.870e-006
-1916.0, -9.813e-006
-1914.0, -9.752e-006
-1912.0, -9.693e-006
-1910.0, -9.638e-006
-1908.0, -9.582e-006
-1906.0, -9.528e-006
-1904.0, -9.478e-006
-1902.0, -9.428e-006
-1900.0, -9.378e-006
-1898.0, -9.326e-006
-1896.0, -9.278e-006
-1894.0, -9.228e-006
-1892.0, -9.179e-006
-1890.0, -9.131e-006
-1888.0, -9.084e-006
-1886.0, -9.035e-006
-1884.0, -8.986e-006
-1882.0, -8.939e-006
-1880.0, -8.896e-006
-1878.0, -8.847e-006
-1876.0, -8.798e-006
-1874.0, -8.755e-006
-1872.0, -8.711e-006
-1870.0, -8.667e-006
-1868.0, -8.623e-006
-1866.0, -8.576e-006
-1864.0, -8.535e-006
-1862.0, -8.499e-006
-1860.0, -8.452e-006
-1858.0, -8.411e-006
-1856.0, -8.371e-006
-1854.0, -8.330e-006
-1852.0, -8.288e-006
-1850.0, -8.246e-006
-1848.0, -8.198e-006
-1846.0, -8.162e-006
-1844.0, -8.122e-006
-1842.0, -8.083e-006
-1840.0, -8.041e-006
-1838.0, -8.001e-006
-1836.0, -7.966e-006
-1834.0, -7.931e-006
-1832.0, -7.891e-006
-1830.0, -7.851e-006
-1828.0, -7.811e-006
-1826.0, -7.776e-006
-1824.0, -7.742e-006
-1822.0, -7.707e-006
-1820.0, -7.670e-006
-1818.0, -7.633e-006
-1816.0, -7.596e-006
-1814.0, -7.563e-006
-1812.0, -7.528e-006
-1810.0, -7.490e-006
-1808.0, -7.448e-006
-1806.0, -7.411e-006
-1804.0, -7.377e-006
-1802.0, -7.343e-006
-1800.0, -7.309e-006
-1798.0, -7.272e-006
-1796.0, -7.236e-006
-1794.0, -7.201e-006
-1792.0, -7.171e-006
-1790.0, -7.130e-006
-1788.0, -7.094e-006
-1786.0, -7.052e-006
-1784.0, -7.018e-006
-1782.0, -6.984e-006
-1780.0, -6.953e-006
-1778.0, -6.918e-006
-1776.0, -6.892e-006
-1774.0, -6.857e-006
-1772.0, -6.825e-006
-1770.0, -6.791e-006
-1768.0, -6.758e-006
-1766.0, -6.720e-006
-1764.0, -6.684e-006
-1762.0, -6.646e-006
-1760.0, -6.611e-006
-1758.0, -6.581e-006
-1756.0, -6.546e-006
-1754.0, -6.515e-006
-1752.0, -6.485e-006
-1750.0, -6.451e-006
-1748.0, -6.417e-006
-1746.0, -6.389e-006
-1744.0, -6.354e-006
-1742.0, -6.319e-006
-1740.0, -6.280e-006
-1738.0, -6.244e-006
-1736.0, -6.209e-006
-1734.0, -6.181e-006
-1732.0, -6.146e-006
-1730.0, -6.113e-006
-1728.0, -6.078e-006
-1726.0, -6.043e-006
-1724.0, -6.011e-006
-1722.0, -5.976e-006
-1720.0, -5.941e-006
-1718.0, -5.903e-006
-1716.0, -5.866e-006
-1714.0, -5.831e-006
-1712.0, -5.801e-006
-1710.0, -5.767e-006
-1708.0, -5.732e-006
-1706.0, -5.692e-006
-1704.0, -5.654e-006
-1702.0, -5.619e-006
-1700.0, -5.584e-006
-1698.0, -5.543e-006
-1696.0, -5.501e-006
-1694.0, -5.460e-006
-1692.0, -5.425e-006
-1690.0, -5.389e-006
-1688.0, -5.352e-006
-1686.0, -5.310e-006
-1684.0, -5.269e-006
-1682.0, -5.234e-006
-1680.0, -5.198e-006
-1678.0, -5.156e-006
-1676.0, -5.114e-006
-1674.0, -5.067e-006
-1672.0, -5.031e-006
-1670.0, -4.995e-006
-1668.0, -4.952e-006
-1666.0, -4.909e-006
-1664.0, -4.867e-006
-1662.0, -4.825e-006
-1660.0, -4.788e-006
-1658.0, -4.741e-006
-1656.0, -4.692e-006
-1654.0, -4.650e-006
-1652.0, -4.609e-006
-1650.0, -4.561e-006
-1648.0, -4.513e-006
-1646.0, -4.466e-006
-1644.0, -4.414e-006
-1642.0, -4.365e-006
-1640.0, -4.311e-006
-1638.0, -4.261e-006
-1636.0, -4.217e-006
-1634.0, -4.167e-006
-1632.0, -4.112e-006
-1630.0, -4.071e-006
-1628.0, -4.022e-006
-1626.0, -3.973e-006
-1624.0, -3.919e-006
-1622.0, -3.867e-006
-1620.0, -3.820e-006
-1618.0, -3.771e-006
-1616.0, -3.717e-006
-1614.0, -3.668e-006
-1612.0, -3.617e-006
-1610.0, -3.564e-006
-1608.0, -3.514e-006
-1606.0, -3.462e-006
-1604.0, -3.408e-006
-1602.0, -3.353e-006
-1600.0, -3.303e-006
-1598.0, -3.249e-006
-1596.0, -3.197e-006
-1594.0, -3.142e-006
-1592.0, -3.088e-006
-1590.0, -3.042e-006
-1588.0, -2.992e-006
-1586.0, -2.938e-006
-1584.0, -2.890e-006
-1582.0, -2.841e-006
-1580.0, -2.791e-006
-1578.0, -2.740e-006
-1576.0, -2.688e-006
-1574.0, -2.640e-006
-1572.0, -2.590e-006
-1570.0, -2.541e-006
-1568.0, -2.495e-006
-1566.0, -2.448e-006
-1564.0, -2.399e-006
-1562.0, -2.350e-006
-1560.0, -2.306e-006
-1558.0, -2.265e-006
-1556.0, -2.221e-006
-1554.0, -2.175e-006
-1552.0, -2.134e-006
-1550.0, -2.095e-006
-1548.0, -2.053e-006
-1546.0, -2.010e-006
-1544.0, -1.967e-006
-1542.0, -1.927e-006
-1540.0, -1.889e-006
-1538.0, -1.854e-006
-1536.0, -1.815e-006
-1534.0, -1.780e-006
-1532.0, -1.741e-006
-1530.0, -1.707e-006
-1528.0, -1.674e-006
-1526.0, -1.640e-006
-1524.0, -1.605e-006
-1522.0, -1.570e-006
-1520.0, -1.538e-006
-1518.0, -1.510e-006
-1516.0, -1.481e-006
-1514.0, -1.452e-006
-1512.0, -1.427e-006
-1510.0, -1.400e-006
-1508.0, -1.372e-006
-1506.0, -1.348e-006
-1504.0, -1.320e-006
-1502.0, -1.293e-006
-1500.0, -1.269e-006
-1498.0, -1.241e-006
-1496.0, -1.215e-006
-1494.0, -1.194e-006
-1492.0, -1.172e-006
-1490.0, -1.151e-006
-1488.0, -1.128e-006
-1486.0, -1.103e-006
-1484.0, -1.082e-006
-1482.0, -1.065e-006
-1480.0, -1.045e-006
-1478.0, -1.027e-006
-1476.0, -1.012e-006
-1474.0, -9.944e-007
-1472.0, -9.796e-007
-1470.0, -9.587e-007
-1468.0, -9.373e-007
-1466.0, -9.186e-007
-1464.0, -8.976e-007
-1462.0, -8.780e-007
-1460.0, -8.623e-007
-1458.0, -8.475e-007
-1456.0, -8.340e-007
-1454.0, -8.148e-007
-1452.0, -7.974e-007
-1450.0, -7.839e-007
-1448.0, -7.690e-007
-1446.0, -7.538e-007
-1444.0, -7.346e-007
-1442.0, -7.198e-007
-1440.0, -7.102e-007
-1438.0, -6.971e-007
-1436.0, -6.827e-007
-1434.0, -6.696e-007
-1432.0, -6.570e-007
-1430.0, -6.483e-007
-1428.0, -6.369e-007
-1426.0, -6.247e-007
-1424.0, -6.169e-007
-1422.0, -6.095e-007
-1420.0, -6.012e-007
-1418.0, -5.894e-007
-1416.0, -5.763e-007
-1414.0, -5.637e-007
-1412.0, -5.497e-007
-1410.0, -5.358e-007
-1408.0, -5.214e-007
-1406.0, -5.031e-007
-1404.0, -4.874e-007
-1402.0, -4.743e-007
-1400.0, -4.639e-007
-1398.0, -4.569e-007
-1396.0, -4.482e-007
-1394.0, -4.373e-007
-1392.0, -4.290e-007
-1390.0, -4.211e-007
-1388.0, -4.081e-007
-1386.0, -3.941e-007
-1384.0, -3.802e-007
-1382.0, -3.671e-007
-1380.0, -3.562e-007
-1378.0, -3.453e-007
-1376.0, -3.326e-007
-1374.0, -3.248e-007
-1372.0, -3.161e-007
-1370.0, -3.030e-007
-1368.0, -2.912e-007
-1366.0, -2.790e-007
-1364.0, -2.690e-007
-1362.0, -2.616e-007
-1360.0, -2.533e-007
-1358.0, -2.463e-007
-1356.0, -2.393e-007
-1354.0, -2.311e-007
-1352.0, -2.241e-007
-1350.0, -2.162e-007
-1348.0, -2.062e-007
-1346.0, -1.949e-007
-1344.0, -1.827e-007
-1342.0, -1.731e-007
-1340.0, -1.591e-007
-1338.0, -1.452e-007
-1336.0, -1.312e-007
-1334.0, -1.181e-007
-1332.0, -1.051e-007
-1330.0, -9.155e-008
-1328.0, -7.934e-008
-1326.0, -7.237e-008
-1324.0, -6.539e-008
-1322.0, -5.885e-008
-1320.0, -4.970e-008
-1318.0, -4.054e-008
-1316.0, -3.313e-008
-1314.0, -2.615e-008
-1312.0, -1.918e-008
-1310.0, -1.220e-008
-1308.0, +2.185e-009
-1306.0, +1.396e-008
-1304.0, +2.747e-008
-1302.0, +4.142e-008
-1300.0, +5.624e-008
-1298.0, +7.194e-008
-1296.0, +9.112e-008
-1294.0, +1.042e-007
-1292.0, +1.160e-007
-1290.0, +1.234e-007
-1288.0, +1.308e-007
-1286.0, +1.395e-007
-1284.0, +1.513e-007
-1282.0, +1.600e-007
-1280.0, +1.670e-007
-1278.0, +1.740e-007
-1276.0, +1.827e-007
-1274.0, +1.958e-007
-1272.0, +2.088e-007
-1270.0, +2.228e-007
-1268.0, +2.367e-007
-1266.0, +2.507e-007
-1264.0, +2.668e-007
-1262.0, +2.856e-007
-1260.0, +2.999e-007
-1258.0, +3.122e-007
-1256.0, +3.196e-007
-1254.0, +3.279e-007
-1252.0, +3.418e-007
-1250.0, +3.536e-007
-1248.0, +3.610e-007
-1246.0, +3.693e-007
-1244.0, +3.828e-007
-1242.0, +3.976e-007
-1240.0, +4.168e-007
-1238.0, +4.307e-007
-1236.0, +4.456e-007
-1234.0, +4.656e-007
-1232.0, +4.852e-007
-1230.0, +4.996e-007
-1228.0, +5.127e-007
-1226.0, +5.219e-007
-1224.0, +5.354e-007
-1222.0, +5.484e-007
-1220.0, +5.563e-007
-1218.0, +5.655e-007
-1216.0, +5.794e-007
-1214.0, +5.981e-007
-1212.0, +6.173e-007
-1210.0, +6.322e-007
-1208.0, +6.500e-007
-1206.0, +6.710e-007
-1204.0, +6.897e-007
-1202.0, +7.037e-007
-1200.0, +7.150e-007
-1198.0, +7.289e-007
-1196.0, +7.442e-007
-1194.0, +7.595e-007
-1192.0, +7.747e-007
-1190.0, +7.939e-007
-1188.0, +8.153e-007
-1186.0, +8.366e-007
-1184.0, +8.571e-007
-1182.0, +8.763e-007
-1180.0, +8.924e-007
-1178.0, +9.107e-007
-1176.0, +9.264e-007
-1174.0, +9.408e-007
-1172.0, +9.548e-007
-1170.0, +9.722e-007
-1168.0, +9.931e-007
-1166.0, +1.015e-006
-1164.0, +1.038e-006
-1162.0, +1.059e-006
-1160.0, +1.079e-006
-1158.0, +1.104e-006
-1156.0, +1.123e-006
-1154.0, +1.144e-006
-1152.0, +1.168e-006
-1150.0, +1.188e-006
-1148.0, +1.214e-006
-1146.0, +1.241e-006
-1144.0, +1.263e-006
-1142.0, +1.287e-006
-1140.0, +1.307e-006
-1138.0, +1.327e-006
-1136.0, +1.349e-006
-1134.0, +1.372e-006
-1132.0, +1.398e-006
-1130.0, +1.426e-006
-1128.0, +1.450e-006
-1126.0, +1.477e-006
-1124.0, +1.503e-006
-1122.0, +1.527e-006
-1120.0, +1.556e-006
-1118.0, +1.582e-006
-1116.0, +1.610e-006
-1114.0, +1.638e-006
-1112.0, +1.666e-006
-1110.0, +1.695e-006
-1108.0, +1.728e-006
-1106.0, +1.756e-006
-1104.0, +1.787e-006
-1102.0, +1.816e-006
-1100.0, +1.850e-006
-1098.0, +1.881e-006
-1096.0, +1.920e-006
-1094.0, +1.953e-006
-1092.0, +1.988e-006
-1090.0, +2.017e-006
-1088.0, +2.051e-006
-1086.0, +2.086e-006
-1084.0, +2.125e-006
-1082.0, +2.161e-006
-1080.0, +2.195e-006
-1078.0, +2.235e-006
-1076.0, +2.277e-006
-1074.0, +2.319e-006
-1072.0, +2.360e-006
-1070.0, +2.396e-006
-1068.0, +2.431e-006
-1066.0, +2.475e-006
-1064.0, +2.512e-006
-1062.0, +2.553e-006
-1060.0, +2.595e-006
-1058.0, +2.637e-006
-1056.0, +2.685e-006
-1054.0, +2.734e-006
-1052.0, +2.778e-006
-1050.0, +2.820e-006
-1048.0, +2.869e-006
-1046.0, +2.917e-006
-1044.0, +2.963e-006
-1042.0, +3.010e-006
-1040.0, +3.059e-006
-1038.0, +3.111e-006
-1036.0, +3.164e-006
-1034.0, +3.208e-006
-1032.0, +3.257e-006
-1030.0, +3.309e-006
-1028.0, +3.360e-006
-1026.0, +3.414e-006
-1024.0, +3.469e-006
-1022.0, +3.523e-006
-1020.0, +3.580e-006
-1018.0, +3.636e-006
-1016.0, +3.692e-006
-1014.0, +3.749e-006
-1012.0, +3.807e-006
-1010.0, +3.864e-006
-1008.0, +3.924e-006
-1006.0, +3.986e-006
-1004.0, +4.048e-006
-1002.0, +4.107e-006
-1000.0, +4.168e-006
-998.0, +4.225e-006
-996.0, +4.283e-006
-994.0, +4.344e-006
-992.0, +4.405e-006
-990.0, +4.461e-006
-988.0, +4.527e-006
-986.0, +4.590e-006
-984.0, +4.651e-006
-982.0, +4.712e-006
-980.0, +4.777e-006
-978.0, +4.839e-006
-976.0, +4.905e-006
-974.0, +4.969e-006
-972.0, +5.031e-006
-970.0, +5.094e-006
-968.0, +5.164e-006
-966.0, +5.226e-006
-964.0, +5.295e-006
-962.0, +5.361e-006
-960.0, +5.424e-006
-958.0, +5.487e-006
-956.0, +5.556e-006
-954.0, +5.619e-006
-952.0, +5.686e-006
-950.0, +5.750e-006
-948.0, +5.812e-006
-946.0, +5.875e-006
-944.0, +5.945e-006
-942.0, +6.008e-006
-940.0, +6.070e-006
-938.0, +6.131e-006
-936.0, +6.193e-006
-934.0, +6.252e-006
-932.0, +6.311e-006
-930.0, +6.369e-006
-928.0, +6.424e-006
-926.0, +6.481e-006
-924.0, +6.542e-006
-922.0, +6.598e-006
-920.0, +6.658e-006
-918.0, +6.716e-006
-916.0, +6.773e-006
-914.0, +6.829e-006
-912.0, +6.883e-006
-910.0, +6.934e-006
-908.0, +6.989e-006
-906.0, +7.039e-006
-904.0, +7.088e-006
-902.0, +7.140e-006
-900.0, +7.194e-006
-898.0, +7.244e-006
-896.0, +7.291e-006
-894.0, +7.334e-006
-892.0, +7.382e-006
-890.0, +7.431e-006
-888.0, +7.469e-006
-886.0, +7.505e-006
-884.0, +7.550e-006
-882.0, +7.592e-006
-880.0, +7.634e-006
-878.0, +7.670e-006
-876.0, +7.705e-006
-874.0, +7.744e-006
-872.0, +7.785e-006
-870.0, +7.822e-006
-868.0, +7.856e-006
-866.0, +7.887e-006
-864.0, +7.921e-006
-862.0, +7.953e-006
-860.0, +7.990e-006
-858.0, +8.020e-006
-856.0, +8.049e-006
-854.0, +8.078e-006
-852.0, +8.110e-006
-850.0, +8.141e-006
-848.0, +8.172e-006
-846.0, +8.200e-006
-844.0, +8.228e-006
-842.0, +8.255e-006
-840.0, +8.282e-006
-838.0, +8.307e-006
-836.0, +8.332e-006
-834.0, +8.354e-006
-832.0, +8.375e-006
-830.0, +8.401e-006
-828.0, +8.424e-006
-826.0, +8.452e-006
-824.0, +8.488e-006
-822.0, +8.521e-006
-820.0, +8.554e-006
-818.0, +8.583e-006
-816.0, +8.609e-006
-814.0, +8.636e-006
-812.0, +8.663e-006
-810.0, +8.679e-006
-808.0, +8.695e-006
-806.0, +8.710e-006
-804.0, +8.729e-006
-802.0, +8.745e-006
-800.0, +8.759e-006
-798.0, +8.772e-006
-796.0, +8.793e-006
-794.0, +8.813e-006
-792.0, +8.833e-006
-790.0, +8.848e-006
-788.0, +8.867e-006
-786.0, +8.886e-006
-784.0, +8.902e-006
-782.0, +8.909e-006
-780.0, +8.916e-006
-778.0, +8.923e-006
-776.0, +8.930e-006
-774.0, +8.932e-006
-772.0, +8.930e-006
-770.0, +8.924e-006
-768.0, +8.917e-006
-766.0, +8.905e-006
-764.0, +8.885e-006
-762.0, +8.864e-006
-760.0, +8.837e-006
-758.0, +8.809e-006
-756.0, +8.780e-006
-754.0, +8.745e-006
-752.0, +8.702e-006
-750.0, +8.662e-006
-748.0, +8.610e-006
-746.0, +8.555e-006
-744.0, +8.494e-006
-742.0, +8.426e-006
-740.0, +8.357e-006
-738.0, +8.280e-006
-736.0, +8.201e-006
-734.0, +8.122e-006
-732.0, +8.038e-006
-730.0, +7.947e-006
-728.0, +7.855e-006
-726.0, +7.757e-006
-724.0, +7.662e-006
-722.0, +7.557e-006
-720.0, +7.452e-006
-718.0, +7.340e-006
-716.0, +7.224e-006
-714.0, +7.106e-006
-712.0, +6.983e-006
-710.0, +6.857e-006
-708.0, +6.737e-006
-706.0, +6.611e-006
-704.0, +6.485e-006
-702.0, +6.365e-006
-700.0, +6.238e-006
-698.0, +6.114e-006
-696.0, +5.991e-006
-694.0, +5.865e-006
-692.0, +5.741e-006
-690.0, +5.615e-006
-688.0, +5.491e-006
-686.0, +5.372e-006
-684.0, +5.250e-006
-682.0, +5.133e-006
-680.0, +5.015e-006
-678.0, +4.904e-006
-676.0, +4.800e-006
-674.0, +4.694e-006
-672.0, +4.591e-006
-670.0, +4.500e-006
-668.0, +4.404e-006
-666.0, +4.313e-006
-664.0, +4.229e-006
-662.0, +4.150e-006
-660.0, +4.073e-006
-658.0, +4.002e-006
-656.0, +3.927e-006
-654.0, +3.867e-006
-652.0, +3.811e-006
-650.0, +3.755e-006
-648.0, +3.702e-006
-646.0, +3.653e-006
-644.0, +3.606e-006
-642.0, +3.570e-006
-640.0, +3.537e-006
-638.0, +3.502e-006
-636.0, +3.473e-006
-634.0, +3.446e-006
-632.0, +3.419e-006
-630.0, +3.395e-006
-628.0, +3.374e-006
-626.0, +3.354e-006
-624.0, +3.337e-006
-622.0, +3.319e-006
-620.0, +3.309e-006
-618.0, +3.303e-006
-616.0, +3.296e-006
-614.0, +3.289e-006
-612.0, +3.282e-006
-610.0, +3.278e-006
-608.0, +3.275e-006
-606.0, +3.270e-006
-604.0, +3.268e-006
-602.0, +3.268e-006
-600.0, +3.268e-006
-598.0, +3.268e-006
-596.0, +3.268e-006
-594.0, +3.268e-006
-592.0, +3.268e-006
-590.0, +3.268e-006
-588.0, +3.268e-006
-586.0, +3.268e-006
-584.0, +3.268e-006
-582.0, +3.268e-006
-580.0, +3.268e-006
-578.0, +3.269e-006
-576.0, +3.269e-006
-574.0, +3.269e-006
-572.0, +3.270e-006
-570.0, +3.271e-006
-568.0, +3.272e-006
-566.0, +3.273e-006
-564.0, +3.276e-006
-562.0, +3.279e-006
-560.0, +3.283e-006
-558.0, +3.287e-006
-556.0, +3.292e-006
-554.0, +3.298e-006
-552.0, +3.304e-006
-550.0, +3.306e-006
-548.0, +3.311e-006
-546.0, +3.314e-006
-544.0, +3.316e-006
-542.0, +3.316e-006
-540.0, +3.317e-006
-538.0, +3.317e-006
-536.0, +3.317e-006
-534.0, +3.317e-006
-532.0, +3.317e-006
-530.0, +3.317e-006
-528.0, +3.317e-006
-526.0, +3.317e-006
-524.0, +3.317e-006
-522.0, +3.317e-006
-520.0, +3.317e-006
-518.0, +3.317e-006
-516.0, +3.317e-006
-514.0, +3.317e-006
-512.0, +3.317e-006
-510.0, +3.317e-006
-508.0, +3.318e-006
-506.0, +3.318e-006
-504.0, +3.319e-006
-502.0, +3.319e-006
-500.0, +3.319e-006
-498.0, +3.319e-006
-496.0, +3.319e-006
-494.0, +3.318e-006
-492.0, +3.318e-006
-490.0, +3.317e-006
-488.0, +3.317e-006
-486.0, +3.317e-006
-484.0, +3.317e-006
-482.0, +3.317e-006
-480.0, +3.317e-006
-478.0, +3.317e-006
-476.0, +3.317e-006
-474.0, +3.317e-006
-472.0, +3.317e-006
-470.0, +3.316e-006
-468.0, +3.316e-006
-466.0, +3.314e-006
-464.0, +3.310e-006
-462.0, +3.307e-006
-460.0, +3.304e-006
-458.0, +3.298e-006
-456.0, +3.293e-006
-454.0, +3.286e-006
-452.0, +3.282e-006
-450.0, +3.278e-006
-448.0, +3.275e-006
-446.0, +3.271e-006
-444.0, +3.270e-006
-442.0, +3.269e-006
-440.0, +3.269e-006
-438.0, +3.268e-006
-436.0, +3.268e-006
-434.0, +3.268e-006
-432.0, +3.268e-006
-430.0, +3.268e-006
-428.0, +3.268e-006
-426.0, +3.267e-006
-424.0, +3.262e-006
-422.0, +3.259e-006
-420.0, +3.256e-006
-418.0, +3.251e-006
-416.0, +3.244e-006
-414.0, +3.239e-006
-412.0, +3.234e-006
-410.0, +3.232e-006
-408.0, +3.229e-006
-406.0, +3.225e-006
-404.0, +3.224e-006
-402.0, +3.223e-006
-400.0, +3.221e-006
-398.0, +3.220e-006
-396.0, +3.220e-006
-394.0, +3.220e-006
-392.0, +3.220e-006
-390.0, +3.220e-006
-388.0, +3.220e-006
-386.0, +3.220e-006
-384.0, +3.220e-006
-382.0, +3.220e-006
-380.0, +3.219e-006
-378.0, +3.219e-006
-376.0, +3.219e-006
-374.0, +3.219e-006
-372.0, +3.219e-006
-370.0, +3.219e-006
-368.0, +3.220e-006
-366.0, +3.221e-006
-364.0, +3.222e-006
-362.0, +3.224e-006
-360.0, +3.226e-006
-358.0, +3.230e-006
-356.0, +3.235e-006
-354.0, +3.241e-006
-352.0, +3.247e-006
-350.0, +3.253e-006
-348.0, +3.258e-006
-346.0, +3.264e-006
-344.0, +3.267e-006
-342.0, +3.269e-006
-340.0, +3.271e-006
-338.0, +3.275e-006
-336.0, +3.282e-006
-334.0, +3.289e-006
-332.0, +3.296e-006
-330.0, +3.303e-006
-328.0, +3.312e-006
-326.0, +3.322e-006
-324.0, +3.336e-006
-322.0, +3.350e-006
-320.0, +3.365e-006
-318.0, +3.383e-006
-316.0, +3.404e-006
-314.0, +3.422e-006
-312.0, +3.441e-006
-310.0, +3.457e-006
-308.0, +3.472e-006
-306.0, +3.492e-006
-304.0, +3.513e-006
-302.0, +3.534e-006
-300.0, +3.562e-006
-298.0, +3.588e-006
-296.0, +3.614e-006
-294.0, +3.642e-006
-292.0, +3.673e-006
-290.0, +3.704e-006
-288.0, +3.738e-006
-286.0, +3.768e-006
-284.0, +3.806e-006
-282.0, +3.847e-006
-280.0, +3.893e-006
-278.0, +3.934e-006
-276.0, +3.975e-006
-274.0, +4.022e-006
-272.0, +4.075e-006
-270.0, +4.128e-006
-268.0, +4.180e-006
-266.0, +4.235e-006
-264.0, +4.294e-006
-262.0, +4.357e-006
-260.0, +4.420e-006
-258.0, +4.483e-006
-256.0, +4.551e-006
-254.0, +4.619e-006
-252.0, +4.684e-006
-250.0, +4.761e-006
-248.0, +4.838e-006
-246.0, +4.916e-006
-244.0, +4.993e-006
-242.0, +5.074e-006
-240.0, +5.157e-006
-238.0, +5.248e-006
-236.0, +5.335e-006
-234.0, +5.420e-006
-232.0, +5.511e-006
-230.0, +5.608e-006
-228.0, +5.704e-006
-226.0, +5.800e-006
-224.0, +5.897e-006
-222.0, +5.989e-006
-220.0, +6.092e-006
-218.0, +6.189e-006
-216.0, +6.287e-006
-214.0, +6.389e-006
-212.0, +6.489e-006
-210.0, +6.594e-006
-208.0, +6.703e-006
-206.0, +6.807e-006
-204.0, +6.913e-006
-202.0, +7.019e-006
-200.0, +7.119e-006
-198.0, +7.228e-006
-196.0, +7.326e-006
-194.0, +7.431e-006
-192.0, +7.529e-006
-190.0, +7.634e-006
-188.0, +7.731e-006
-186.0, +7.834e-006
-184.0, +7.929e-006
-182.0, +8.032e-006
-180.0, +8.123e-006
-178.0, +8.222e-006
-176.0, +8.311e-006
-174.0, +8.408e-006
-172.0, +8.492e-006
-170.0, +8.574e-006
-168.0, +8.658e-006
-166.0, +8.742e-006
-164.0, +8.820e-006
-162.0, +8.898e-006
-160.0, +8.968e-006
-158.0, +9.039e-006
-156.0, +9.115e-006
-154.0, +9.173e-006
-152.0, +9.236e-006
-150.0, +9.295e-006
-148.0, +9.350e-006
-146.0, +9.399e-006
-144.0, +9.446e-006
-142.0, +9.482e-006
-140.0, +9.528e-006
-138.0, +9.564e-006
-136.0, +9.599e-006
-134.0, +9.628e-006
-132.0, +9.656e-006
-130.0, +9.681e-006
-128.0, +9.708e-006
-126.0, +9.723e-006
-124.0, +9.738e-006
-122.0, +9.747e-006
-120.0, +9.756e-006
-118.0, +9.767e-006
-116.0, +9.774e-006
-114.0, +9.776e-006
-112.0, +9.777e-006
-110.0, +9.777e-006
-108.0, +9.777e-006
-106.0, +9.774e-006
-104.0, +9.770e-006
-102.0, +9.763e-006
-100.0, +9.756e-006
-98.0, +9.747e-006
-96.0, +9.739e-006
-94.0, +9.731e-006
-92.0, +9.719e-006
-90.0, +9.705e-006
-88.0, +9.694e-006
-86.0, +9.677e-006
-84.0, +9.657e-006
-82.0, +9.637e-006
-80.0, +9.613e-006
-78.0, +9.591e-006
-76.0, +9.570e-006
-74.0, +9.549e-006
-72.0, +9.530e-006
-70.0, +9.515e-006
-68.0, +9.494e-006
-66.0, +9.477e-006
-64.0, +9.460e-006
-62.0, +9.435e-006
-60.0, +9.409e-006
-58.0, +9.388e-006
-56.0, +9.362e-006
-54.0, +9.341e-006
-52.0, +9.314e-006
-50.0, +9.284e-006
-48.0, +9.261e-006
-46.0, +9.238e-006
-44.0, +9.210e-006
-42.0, +9.188e-006
-40.0, +9.166e-006
-38.0, +9.144e-006
-36.0, +9.124e-006
-34.0, +9.103e-006
-32.0, +9.083e-006
-30.0, +9.063e-006
-28.0, +9.038e-006
-26.0, +9.011e-006
-24.0, +8.990e-006
-22.0, +8.969e-006
-20.0, +8.948e-006
-18.0, +8.927e-006
-16.0, +8.903e-006
-14.0, +8.879e-006
-12.0, +8.858e-006
-10.0, +8.835e-006
-8.0, +8.810e-006
-6.0, +8.790e-006
-4.0, +8.769e-006
-2.0, +8.757e-006
0.0, +8.745e-006
2.0, +8.731e-006
4.0, +8.715e-006
6.0, +8.700e-006
8.0, +8.686e-006
10.0, +8.669e-006
12.0, +8.647e-006
14.0, +8.626e-006
16.0, +8.605e-006
18.0, +8.588e-006
20.0, +8.573e-006
22.0, +8.553e-006
24.0, +8.535e-006
26.0, +8.520e-006
28.0, +8.506e-006
30.0, +8.488e-006
32.0, +8.468e-006
34.0, +8.448e-006
36.0, +8.433e-006
38.0, +8.414e-006
40.0, +8.395e-006
42.0, +8.380e-006
44.0, +8.370e-006
46.0, +8.363e-006
48.0, +8.350e-006
50.0, +8.337e-006
52.0, +8.328e-006
54.0, +8.318e-006
56.0, +8.306e-006
58.0, +8.292e-006
60.0, +8.277e-006
62.0, +8.263e-006
64.0, +8.250e-006
66.0, +8.236e-006
68.0, +8.224e-006
70.0, +8.210e-006
72.0, +8.196e-006
74.0, +8.183e-006
76.0, +8.174e-006
78.0, +8.166e-006
80.0, +8.157e-006
82.0, +8.146e-006
84.0, +8.138e-006
86.0, +8.131e-006
88.0, +8.123e-006
90.0, +8.112e-006
92.0, +8.099e-006
94.0, +8.083e-006
96.0, +8.068e-006
98.0, +8.054e-006
100.0, +8.040e-006
102.0, +8.026e-006
104.0, +8.015e-006
106.0, +8.006e-006
108.0, +7.999e-006
110.0, +7.990e-006
112.0, +7.983e-006
114.0, +7.976e-006
116.0, +7.969e-006
118.0, +7.963e-006
120.0, +7.957e-006
122.0, +7.952e-006
124.0, +7.948e-006
126.0, +7.942e-006
128.0, +7.935e-006
130.0, +7.928e-006
132.0, +7.920e-006
134.0, +7.911e-006
136.0, +7.901e-006
138.0, +7.889e-006
140.0, +7.877e-006
142.0, +7.865e-006
144.0, +7.851e-006
146.0, +7.838e-006
148.0, +7.827e-006
150.0, +7.819e-006
152.0, +7.814e-006
154.0, +7.811e-006
156.0, +7.809e-006
158.0, +7.806e-006
160.0, +7.802e-006
162.0, +7.796e-006
164.0, +7.791e-006
166.0, +7.785e-006
168.0, +7.778e-006
170.0, +7.771e-006
172.0, +7.767e-006
174.0, +7.765e-006
176.0, +7.763e-006
178.0, +7.761e-006
180.0, +7.760e-006
182.0, +7.760e-006
184.0, +7.760e-006
186.0, +7.760e-006
188.0, +7.758e-006
190.0, +7.758e-006
192.0, +7.754e-006
194.0, +7.751e-006
196.0, +7.746e-006
198.0, +7.740e-006
200.0, +7.735e-006
202.0, +7.731e-006
204.0, +7.726e-006
206.0, +7.723e-006
208.0, +7.719e-006
210.0, +7.717e-006
212.0, +7.716e-006
214.0, +7.714e-006
216.0, +7.714e-006
218.0, +7.712e-006
220.0, +7.712e-006
222.0, +7.712e-006
224.0, +7.712e-006
226.0, +7.712e-006
228.0, +7.712e-006
230.0, +7.712e-006
232.0, +7.712e-006
234.0, +7.712e-006
236.0, +7.712e-006
238.0, +7.712e-006
240.0, +7.712e-006
242.0, +7.712e-006
244.0, +7.712e-006
246.0, +7.711e-006
248.0, +7.711e-006
250.0, +7.711e-006
252.0, +7.711e-006
254.0, +7.711e-006
256.0, +7.711e-006
258.0, +7.711e-006
260.0, +7.711e-006
262.0, +7.711e-006
264.0, +7.711e-006
266.0, +7.712e-006
268.0, +7.712e-006
270.0, +7.712e-006
272.0, +7.712e-006
274.0, +7.713e-006
276.0, +7.713e-006
278.0, +7.713e-006
280.0, +7.713e-006
282.0, +7.714e-006
284.0, +7.714e-006
286.0, +7.716e-006
288.0, +7.717e-006
290.0, +7.718e-006
292.0, +7.722e-006
294.0, +7.726e-006
296.0, +7.728e-006
298.0, +7.735e-006
300.0, +7.738e-006
302.0, +7.742e-006
304.0, +7.748e-006
306.0, +7.751e-006
308.0, +7.754e-006
310.0, +7.757e-006
312.0, +7.757e-006
314.0, +7.759e-006
316.0, +7.760e-006
318.0, +7.760e-006
320.0, +7.760e-006
322.0, +7.761e-006
324.0, +7.761e-006
326.0, +7.761e-006
328.0, +7.761e-006
330.0, +7.761e-006
332.0, +7.762e-006
334.0, +7.765e-006
336.0, +7.767e-006
338.0, +7.771e-006
340.0, +7.776e-006
342.0, +7.782e-006
344.0, +7.789e-006
346.0, +7.795e-006
348.0, +7.799e-006
350.0, +7.804e-006
352.0, +7.807e-006
354.0, +7.809e-006
356.0, +7.809e-006
358.0, +7.809e-006
360.0, +7.810e-006
362.0, +7.813e-006
364.0, +7.817e-006
366.0, +7.824e-006
368.0, +7.832e-006
370.0, +7.842e-006
372.0, +7.853e-006
374.0, +7.866e-006
376.0, +7.878e-006
378.0, +7.887e-006
380.0, +7.895e-006
382.0, +7.902e-006
384.0, +7.908e-006
386.0, +7.918e-006
388.0, +7.925e-006
390.0, +7.932e-006
392.0, +7.939e-006
394.0, +7.945e-006
396.0, +7.952e-006
398.0, +7.956e-006
400.0, +7.959e-006
402.0, +7.966e-006
404.0, +7.973e-006
406.0, +7.980e-006
408.0, +7.988e-006
410.0, +7.996e-006
412.0, +8.006e-006
414.0, +8.018e-006
416.0, +8.030e-006
418.0, +8.044e-006
420.0, +8.058e-006
422.0, +8.072e-006
424.0, +8.092e-006
426.0, +8.109e-006
428.0, +8.122e-006
430.0, +8.132e-006
432.0, +8.140e-006
434.0, +8.152e-006
436.0, +8.165e-006
438.0, +8.173e-006
440.0, +8.183e-006
442.0, +8.197e-006
444.0, +8.212e-006
446.0, +8.230e-006
448.0, +8.245e-006
450.0, +8.261e-006
452.0, +8.279e-006
454.0, +8.298e-006
456.0, +8.312e-006
458.0, +8.324e-006
460.0, +8.338e-006
462.0, +8.352e-006
464.0, +8.364e-006
466.0, +8.375e-006
468.0, +8.389e-006
470.0, +8.406e-006
472.0, +8.427e-006
474.0, +8.444e-006
476.0, +8.464e-006
478.0, +8.485e-006
480.0, +8.504e-006
482.0, +8.518e-006
484.0, +8.535e-006
486.0, +8.555e-006
488.0, +8.574e-006
490.0, +8.589e-006
492.0, +8.605e-006
494.0, +8.626e-006
496.0, +8.647e-006
498.0, +8.669e-006
500.0, +8.683e-006
502.0, +8.698e-006
504.0, +8.712e-006
506.0, +8.731e-006
508.0, +8.745e-006
510.0, +8.759e-006
512.0, +8.771e-006
514.0, +8.791e-006
516.0, +8.812e-006
518.0, +8.834e-006
520.0, +8.855e-006
522.0, +8.876e-006
524.0, +8.897e-006
526.0, +8.920e-006
528.0, +8.936e-006
530.0, +8.957e-006
532.0, +8.976e-006
534.0, +8.996e-006
536.0, +9.017e-006
538.0, +9.038e-006
540.0, +9.060e-006
542.0, +9.079e-006
544.0, +9.094e-006
546.0, +9.110e-006
548.0, +9.125e-006
550.0, +9.140e-006
552.0, +9.157e-006
554.0, +9.172e-006
556.0, +9.192e-006
558.0, +9.213e-006
560.0, +9.235e-006
562.0, +9.256e-006
564.0, +9.276e-006
566.0, +9.293e-006
568.0, +9.308e-006
570.0, +9.324e-006
572.0, +9.344e-006
574.0, +9.361e-006
576.0, +9.375e-006
578.0, +9.392e-006
580.0, +9.413e-006
582.0, +9.432e-006
584.0, +9.447e-006
586.0, +9.461e-006
588.0, +9.475e-006
590.0, +9.489e-006
592.0, +9.501e-006
594.0, +9.514e-006
596.0, +9.528e-006
598.0, +9.540e-006
600.0, +9.549e-006
602.0, +9.563e-006
604.0, +9.584e-006
606.0, +9.605e-006
608.0, +9.623e-006
610.0, +9.644e-006
612.0, +9.665e-006
614.0, +9.685e-006
616.0, +9.704e-006
618.0, +9.719e-006
620.0, +9.734e-006
622.0, +9.751e-006
624.0, +9.770e-006
626.0, +9.791e-006
628.0, +9.817e-006
630.0, +9.838e-006
632.0, +9.859e-006
634.0, +9.885e-006
636.0, +9.906e-006
638.0, +9.928e-006
640.0, +9.956e-006
642.0, +9.981e-006
644.0, +1.001e-005
646.0, +1.004e-005
648.0, +1.007e-005
650.0, +1.010e-005
652.0, +1.014e-005
654.0, +1.017e-005
656.0, +1.021e-005
658.0, +1.024e-005
660.0, +1.029e-005
662.0, +1.033e-005
664.0, +1.038e-005
666.0, +1.043e-005
668.0, +1.048e-005
670.0, +1.053e-005
672.0, +1.059e-005
674.0, +1.065e-005
676.0, +1.071e-005
678.0, +1.078e-005
680.0, +1.085e-005
682.0, +1.092e-005
684.0, +1.100e-005
686.0, +1.109e-005
688.0, +1.118e-005
690.0, +1.127e-005
692.0, +1.136e-005
694.0, +1.147e-005
696.0, +1.158e-005
698.0, +1.168e-005
700.0, +1.180e-005
702.0, +1.191e-005
704.0, +1.203e-005
706.0, +1.215e-005
708.0, +1.227e-005
710.0, +1.240e-005
712.0, +1.253e-005
714.0, +1.267e-005
716.0, +1.280e-005
718.0, +1.294e-005
720.0, +1.309e-005
722.0, +1.323e-005
724.0, +1.338e-005
726.0, +1.353e-005
728.0, +1.368e-005
730.0, +1.383e-005
732.0, +1.398e-005
734.0, +1.414e-005
736.0, +1.429e-005
738.0, +1.445e-005
740.0, +1.460e-005
742.0, +1.476e-005
744.0, +1.492e-005
746.0, +1.508e-005
748.0, +1.524e-005
750.0, +1.539e-005
752.0, +1.554e-005
754.0, +1.570e-005
756.0, +1.586e-005
758.0, +1.601e-005
760.0, +1.616e-005
762.0, +1.631e-005
764.0, +1.647e-005
766.0, +1.662e-005
768.0, +1.677e-005
770.0, +1.691e-005
772.0, +1.705e-005
774.0, +1.720e-005
776.0, +1.734e-005
778.0, +1.748e-005
780.0, +1.762e-005
782.0, +1.776e-005
784.0, +1.790e-005
786.0, +1.803e-005
788.0, +1.815e-005
790.0, +1.828e-005
792.0, +1.840e-005
794.0, +1.853e-005
796.0, +1.865e-005
798.0, +1.876e-005
800.0, +1.888e-005
802.0, +1.899e-005
804.0, +1.911e-005
806.0, +1.922e-005
808.0, +1.932e-005
810.0, +1.943e-005
812.0, +1.954e-005
814.0, +1.964e-005
816.0, +1.974e-005
818.0, +1.984e-005
820.0, +1.994e-005
822.0, +2.003e-005
824.0, +2.012e-005
826.0, +2.021e-005
828.0, +2.029e-005
830.0, +2.037e-005
832.0, +2.045e-005
834.0, +2.052e-005
836.0, +2.060e-005
838.0, +2.068e-005
840.0, +2.075e-005
842.0, +2.083e-005
844.0, +2.090e-005
846.0, +2.097e-005
848.0, +2.104e-005
850.0, +2.109e-005
852.0, +2.115e-005
854.0, +2.121e-005
856.0, +2.127e-005
858.0, +2.132e-005
860.0, +2.138e-005
862.0, +2.143e-005
864.0, +2.149e-005
866.0, +2.154e-005
868.0, +2.159e-005
870.0, +2.164e-005
872.0, +2.169e-005
874.0, +2.174e-005
876.0, +2.178e-005
878.0, +2.183e-005
880.0, +2.188e-005
882.0, +2.192e-005
884.0, +2.196e-005
886.0, +2.199e-005
888.0, +2.202e-005
890.0, +2.206e-005
892.0, +2.210e-005
894.0, +2.213e-005
896.0, +2.216e-005
898.0, +2.219e-005
900.0, +2.223e-005
902.0, +2.226e-005
904.0, +2.229e-005
906.0, +2.232e-005
908.0, +2.235e-005
910.0, +2.238e-005
912.0, +2.241e-005
914.0, +2.243e-005
916.0, +2.246e-005
918.0, +2.249e-005
920.0, +2.251e-005
922.0, +2.254e-005
924.0, +2.256e-005
926.0, +2.259e-005
928.0, +2.262e-005
930.0, +2.264e-005
932.0, +2.266e-005
934.0, +2.268e-005
936.0, +2.271e-005
938.0, +2.273e-005
940.0, +2.275e-005
942.0, +2.277e-005
944.0, +2.279e-005
946.0, +2.281e-005
948.0, +2.283e-005
950.0, +2.285e-005
952.0, +2.287e-005
954.0, +2.289e-005
956.0, +2.291e-005
958.0, +2.293e-005
960.0, +2.295e-005
962.0, +2.297e-005
964.0, +2.299e-005
966.0, +2.301e-005
968.0, +2.303e-005
970.0, +2.305e-005
972.0, +2.307e-005
974.0, +2.310e-005
976.0, +2.312e-005
978.0, +2.314e-005
980.0, +2.316e-005
982.0, +2.318e-005
984.0, +2.320e-005
986.0, +2.322e-005
988.0, +2.324e-005
990.0, +2.326e-005
992.0, +2.329e-005
994.0, +2.331e-005
996.0, +2.333e-005
998.0, +2.336e-005
1000.0, +2.338e-005
1002.0, +2.341e-005
1004.0, +2.343e-005
1006.0, +2.346e-005
1008.0, +2.349e-005
1010.0, +2.351e-005
1012.0, +2.354e-005
1014.0, +2.356e-005
1016.0, +2.359e-005
1018.0, +2.362e-005
1020.0, +2.365e-005
1022.0, +2.367e-005
1024.0, +2.370e-005
1026.0, +2.373e-005
1028.0, +2.377e-005
1030.0, +2.380e-005
1032.0, +2.383e-005
1034.0, +2.386e-005
1036.0, +2.389e-005
1038.0, +2.393e-005
1040.0, +2.395e-005
1042.0, +2.398e-005
1044.0, +2.401e-005
1046.0, +2.405e-005
1048.0, +2.408e-005
1050.0, +2.411e-005
1052.0, +2.414e-005
1054.0, +2.418e-005
1056.0, +2.421e-005
1058.0, +2.425e-005
1060.0, +2.428e-005
1062.0, +2.431e-005
1064.0, +2.434e-005
1066.0, +2.436e-005
1068.0, +2.440e-005
1070.0, +2.443e-005
1072.0, +2.446e-005
1074.0, +2.450e-005
1076.0, +2.454e-005
1078.0, +2.457e-005
1080.0, +2.461e-005
1082.0, +2.464e-005
1084.0, +2.467e-005
1086.0, +2.471e-005
1088.0, +2.474e-005
1090.0, +2.478e-005
1092.0, +2.482e-005
1094.0, +2.485e-005
1096.0, +2.489e-005
1098.0, +2.492e-005
1100.0, +2.497e-005
1102.0, +2.501e-005
1104.0, +2.504e-005
1106.0, +2.508e-005
1108.0, +2.512e-005
1110.0, +2.516e-005
1112.0, +2.521e-005
1114.0, +2.525e-005
1116.0, +2.529e-005
1118.0, +2.533e-005
1120.0, +2.538e-005
1122.0, +2.543e-005
1124.0, +2.547e-005
1126.0, +2.552e-005
1128.0, +2.557e-005
1130.0, +2.563e-005
1132.0, +2.567e-005
1134.0, +2.573e-005
1136.0, +2.578e-005
1138.0, +2.583e-005
1140.0, +2.589e-005
1142.0, +2.594e-005
1144.0, +2.600e-005
1146.0, +2.606e-005
1148.0, +2.612e-005
1150.0, +2.618e-005
1152.0, +2.625e-005
1154.0, +2.632e-005
1156.0, +2.638e-005
1158.0, +2.645e-005
1160.0, +2.652e-005
1162.0, +2.660e-005
1164.0, +2.668e-005
1166.0, +2.675e-005
1168.0, +2.684e-005
1170.0, +2.692e-005
1172.0, +2.701e-005
1174.0, +2.710e-005
1176.0, +2.719e-005
1178.0, +2.729e-005
1180.0, +2.739e-005
1182.0, +2.749e-005
1184.0, +2.760e-005
1186.0, +2.771e-005
1188.0, +2.782e-005
1190.0, +2.794e-005
1192.0, +2.806e-005
1194.0, +2.819e-005
1196.0, +2.832e-005
1198.0, +2.845e-005
1200.0, +2.859e-005
1202.0, +2.874e-005
1204.0, +2.889e-005
1206.0, +2.905e-005
1208.0, +2.921e-005
1210.0, +2.937e-005
1212.0, +2.955e-005
1214.0, +2.973e-005
1216.0, +2.992e-005
1218.0, +3.012e-005
1220.0, +3.033e-005
1222.0, +3.054e-005
1224.0, +3.078e-005
1226.0, +3.101e-005
1228.0, +3.126e-005
1230.0, +3.153e-005
1232.0, +3.179e-005
1234.0, +3.207e-005
1236.0, +3.237e-005
1238.0, +3.268e-005
1240.0, +3.300e-005
1242.0, +3.334e-005
1244.0, +3.369e-005
1246.0, +3.407e-005
1248.0, +3.446e-005
1250.0, +3.487e-005
1252.0, +3.530e-005
1254.0, +3.576e-005
1256.0, +3.624e-005
1258.0, +3.675e-005
1260.0, +3.728e-005
1262.0, +3.785e-005
1264.0, +3.844e-005
1266.0, +3.908e-005
1268.0, +3.974e-005
1270.0, +4.045e-005
1272.0, +4.119e-005
1274.0, +4.198e-005
1276.0, +4.282e-005
1278.0, +4.370e-005
1280.0, +4.464e-005
1282.0, +4.562e-005
1284.0, +4.666e-005
1286.0, +4.777e-005
1288.0, +4.893e-005
1290.0, +5.015e-005
1292.0, +5.144e-005
1294.0, +5.280e-005
1296.0, +5.422e-005
1298.0, +5.572e-005
1300.0, +5.728e-005
1302.0, +5.892e-005
1304.0, +6.063e-005
1306.0, +6.242e-005
1308.0, +6.428e-005
1310.0, +6.621e-005
1312.0, +6.822e-005
1314.0, +7.032e-005
1316.0, +7.248e-005
1318.0, +7.473e-005
1320.0, +7.705e-005
1322.0, +7.944e-005
1324.0, +8.191e-005
1326.0, +8.446e-005
1328.0, +8.708e-005
1330.0, +8.978e-005
1332.0, +9.238e-005
1334.0, +9.462e-005
1336.0, +9.649e-005
1338.0, +9.797e-005
1340.0, +9.906e-005
1342.0, +9.974e-005
1344.0, +1.000e-004
1346.0, +1.000e-004
1348.0, +1.000e-004
1350.0, +1.000e-004
1352.0, +1.000e-004
1354.0, +1.000e-004
1356.0, +1.000e-004
1358.0, +1.000e-004
1360.0, +1.000e-004
1362.0, +1.000e-004
1364.0, +1.000e-004
1366.0, +1.000e-004
1368.0, +1.000e-004
1370.0, +1.000e-004
1372.0, +1.000e-004
1374.0, +1.000e-004
1376.0, +1.000e-004
1378.0, +1.000e-004
1380.0, +1.000e-004
1382.0, +1.000e-004
1384.0, +1.000e-004
1386.0, +1.000e-004
1388.0, +1.000e-004
1390.0, +1.000e-004
1392.0, +1.000e-004
1394.0, +1.000e-004
1396.0, +1.000e-004
1398.0, +1.000e-004
1400.0, +1.000e-004
1402.0, +1.000e-004
1404.0, +1.000e-004
1406.0, +1.000e-004
1408.0, +1.000e-004
1410.0, +1.000e-004
1412.0, +1.000e-004
1414.0, +1.000e-004
1416.0, +1.000e-004
1418.0, +1.000e-004
1420.0, +1.000e-004
1422.0, +1.000e-004
1424.0, +1.000e-004
1426.0, +1.000e-004
1428.0, +1.000e-004
1430.0, +1.000e-004
1432.0, +1.000e-004
1434.0, +1.000e-004
1436.0, +1.000e-004
1438.0, +1.000e-004
1440.0, +1.000e-004
1442.0, +1.000e-004
1444.0, +1.000e-004
1446.0, +1.000e-004
1448.0, +1.000e-004
1450.0, +1.000e-004
1452.0, +1.000e-004
1454.0, +1.000e-004
1456.0, +1.000e-004
1458.0, +1.000e-004
1460.0, +1.000e-004
1462.0, +1.000e-004
1464.0, +1.000e-004
1466.0, +1.000e-004
1468.0, +1.000e-004
1470.0, +1.000e-004
1472.0, +1.000e-004
1474.0, +1.000e-004
1476.0, +1.000e-004
1478.0, +1.000e-004
1480.0, +1.000e-004
1482.0, +1.000e-004
1484.0, +1.000e-004
1486.0, +1.000e-004
1488.0, +1.000e-004
1490.0, +1.000e-004
1492.0, +1.000e-004
1494.0, +1.000e-004
1496.0, +1.000e-004
1498.0, +1.000e-004
1500.0, +1.000e-004
*
**
