# Supplementary material for: DFT and CV data of 4-phenyl-substituted dichloro(bis{2-[1-(phenyl)-1H-1,2,3-triazol-4-yl-κN3]pyridine-κN})iron(II) coordination compounds
Source: Data Brief. 2018 Oct 27;21:1458–71. doi: 10.1016/j.dib.2018.10.085 (PMC6234228; doi:10.1016/j.dib.2018.10.085)
Supplement: Supplementary file 4 — Supplementary material. [file mmc4.zip › Fe_CV_raw_data/FeL6-2/T2.TXT]

Date: 04-Apr-2017
Time: 13:13:22
Label: 
Cyclic Voltammetry

Exp. Conditions:
Init E (mV) = 0
High E (mV) = 1060
Low E (mV) = -2000
Init P/N = P
V (mV/sec) = 100
Number of Segments = 3
Sample Interval (mV) = 2
Quiet Time (sec) = 2
Sensitivity (A/V) = 1E-5

3 Sets of Data
Total Number of Data Points = 3590
##
Potential (mV), Current (A)

Segment = 1
Positive
Number of Data Points = 530
#
2.0, +4.571e-006
4.0, +4.603e-006
6.0, +4.615e-006
8.0, +4.629e-006
10.0, +4.645e-006
12.0, +4.658e-006
14.0, +4.666e-006
16.0, +4.675e-006
18.0, +4.687e-006
20.0, +4.699e-006
22.0, +4.707e-006
24.0, +4.715e-006
26.0, +4.724e-006
28.0, +4.735e-006
30.0, +4.745e-006
32.0, +4.754e-006
34.0, +4.761e-006
36.0, +4.768e-006
38.0, +4.774e-006
40.0, +4.780e-006
42.0, +4.783e-006
44.0, +4.786e-006
46.0, +4.789e-006
48.0, +4.793e-006
50.0, +4.798e-006
52.0, +4.805e-006
54.0, +4.811e-006
56.0, +4.817e-006
58.0, +4.822e-006
60.0, +4.826e-006
62.0, +4.829e-006
64.0, +4.830e-006
66.0, +4.831e-006
68.0, +4.831e-006
70.0, +4.831e-006
72.0, +4.833e-006
74.0, +4.835e-006
76.0, +4.836e-006
78.0, +4.837e-006
80.0, +4.839e-006
82.0, +4.844e-006
84.0, +4.849e-006
86.0, +4.854e-006
88.0, +4.859e-006
90.0, +4.865e-006
92.0, +4.871e-006
94.0, +4.875e-006
96.0, +4.878e-006
98.0, +4.879e-006
100.0, +4.880e-006
102.0, +4.880e-006
104.0, +4.880e-006
106.0, +4.880e-006
108.0, +4.881e-006
110.0, +4.883e-006
112.0, +4.885e-006
114.0, +4.889e-006
116.0, +4.893e-006
118.0, +4.900e-006
120.0, +4.907e-006
122.0, +4.916e-006
124.0, +4.925e-006
126.0, +4.933e-006
128.0, +4.943e-006
130.0, +4.953e-006
132.0, +4.960e-006
134.0, +4.966e-006
136.0, +4.971e-006
138.0, +4.973e-006
140.0, +4.977e-006
142.0, +4.978e-006
144.0, +4.980e-006
146.0, +4.984e-006
148.0, +4.987e-006
150.0, +4.994e-006
152.0, +5.001e-006
154.0, +5.007e-006
156.0, +5.014e-006
158.0, +5.019e-006
160.0, +5.022e-006
162.0, +5.025e-006
164.0, +5.026e-006
166.0, +5.026e-006
168.0, +5.027e-006
170.0, +5.027e-006
172.0, +5.028e-006
174.0, +5.030e-006
176.0, +5.032e-006
178.0, +5.035e-006
180.0, +5.041e-006
182.0, +5.047e-006
184.0, +5.054e-006
186.0, +5.059e-006
188.0, +5.065e-006
190.0, +5.070e-006
192.0, +5.076e-006
194.0, +5.079e-006
196.0, +5.081e-006
198.0, +5.086e-006
200.0, +5.092e-006
202.0, +5.097e-006
204.0, +5.104e-006
206.0, +5.110e-006
208.0, +5.116e-006
210.0, +5.123e-006
212.0, +5.129e-006
214.0, +5.134e-006
216.0, +5.141e-006
218.0, +5.148e-006
220.0, +5.155e-006
222.0, +5.161e-006
224.0, +5.167e-006
226.0, +5.169e-006
228.0, +5.173e-006
230.0, +5.174e-006
232.0, +5.178e-006
234.0, +5.183e-006
236.0, +5.190e-006
238.0, +5.197e-006
240.0, +5.204e-006
242.0, +5.210e-006
244.0, +5.216e-006
246.0, +5.219e-006
248.0, +5.222e-006
250.0, +5.222e-006
252.0, +5.222e-006
254.0, +5.222e-006
256.0, +5.224e-006
258.0, +5.226e-006
260.0, +5.232e-006
262.0, +5.237e-006
264.0, +5.243e-006
266.0, +5.250e-006
268.0, +5.256e-006
270.0, +5.262e-006
272.0, +5.266e-006
274.0, +5.268e-006
276.0, +5.271e-006
278.0, +5.273e-006
280.0, +5.276e-006
282.0, +5.280e-006
284.0, +5.287e-006
286.0, +5.295e-006
288.0, +5.303e-006
290.0, +5.312e-006
292.0, +5.324e-006
294.0, +5.334e-006
296.0, +5.344e-006
298.0, +5.350e-006
300.0, +5.357e-006
302.0, +5.364e-006
304.0, +5.368e-006
306.0, +5.371e-006
308.0, +5.377e-006
310.0, +5.384e-006
312.0, +5.391e-006
314.0, +5.398e-006
316.0, +5.404e-006
318.0, +5.410e-006
320.0, +5.415e-006
322.0, +5.416e-006
324.0, +5.417e-006
326.0, +5.418e-006
328.0, +5.419e-006
330.0, +5.420e-006
332.0, +5.421e-006
334.0, +5.427e-006
336.0, +5.435e-006
338.0, +5.446e-006
340.0, +5.459e-006
342.0, +5.470e-006
344.0, +5.483e-006
346.0, +5.496e-006
348.0, +5.504e-006
350.0, +5.510e-006
352.0, +5.513e-006
354.0, +5.514e-006
356.0, +5.517e-006
358.0, +5.519e-006
360.0, +5.522e-006
362.0, +5.528e-006
364.0, +5.535e-006
366.0, +5.542e-006
368.0, +5.549e-006
370.0, +5.555e-006
372.0, +5.562e-006
374.0, +5.570e-006
376.0, +5.576e-006
378.0, +5.583e-006
380.0, +5.590e-006
382.0, +5.597e-006
384.0, +5.603e-006
386.0, +5.608e-006
388.0, +5.611e-006
390.0, +5.613e-006
392.0, +5.615e-006
394.0, +5.620e-006
396.0, +5.627e-006
398.0, +5.634e-006
400.0, +5.641e-006
402.0, +5.647e-006
404.0, +5.660e-006
406.0, +5.668e-006
408.0, +5.677e-006
410.0, +5.685e-006
412.0, +5.697e-006
414.0, +5.711e-006
416.0, +5.725e-006
418.0, +5.732e-006
420.0, +5.745e-006
422.0, +5.759e-006
424.0, +5.772e-006
426.0, +5.781e-006
428.0, +5.788e-006
430.0, +5.796e-006
432.0, +5.804e-006
434.0, +5.812e-006
436.0, +5.821e-006
438.0, +5.828e-006
440.0, +5.839e-006
442.0, +5.853e-006
444.0, +5.867e-006
446.0, +5.881e-006
448.0, +5.897e-006
450.0, +5.911e-006
452.0, +5.925e-006
454.0, +5.938e-006
456.0, +5.951e-006
458.0, +5.965e-006
460.0, +5.977e-006
462.0, +5.986e-006
464.0, +5.995e-006
466.0, +6.008e-006
468.0, +6.020e-006
470.0, +6.029e-006
472.0, +6.042e-006
474.0, +6.058e-006
476.0, +6.079e-006
478.0, +6.097e-006
480.0, +6.114e-006
482.0, +6.135e-006
484.0, +6.155e-006
486.0, +6.170e-006
488.0, +6.188e-006
490.0, +6.202e-006
492.0, +6.216e-006
494.0, +6.228e-006
496.0, +6.246e-006
498.0, +6.266e-006
500.0, +6.289e-006
502.0, +6.311e-006
504.0, +6.332e-006
506.0, +6.353e-006
508.0, +6.379e-006
510.0, +6.397e-006
512.0, +6.413e-006
514.0, +6.434e-006
516.0, +6.454e-006
518.0, +6.476e-006
520.0, +6.503e-006
522.0, +6.524e-006
524.0, +6.548e-006
526.0, +6.574e-006
528.0, +6.592e-006
530.0, +6.613e-006
532.0, +6.637e-006
534.0, +6.659e-006
536.0, +6.682e-006
538.0, +6.706e-006
540.0, +6.727e-006
542.0, +6.752e-006
544.0, +6.773e-006
546.0, +6.790e-006
548.0, +6.812e-006
550.0, +6.837e-006
552.0, +6.858e-006
554.0, +6.885e-006
556.0, +6.910e-006
558.0, +6.931e-006
560.0, +6.958e-006
562.0, +6.979e-006
564.0, +7.000e-006
566.0, +7.021e-006
568.0, +7.043e-006
570.0, +7.065e-006
572.0, +7.091e-006
574.0, +7.113e-006
576.0, +7.134e-006
578.0, +7.154e-006
580.0, +7.175e-006
582.0, +7.190e-006
584.0, +7.210e-006
586.0, +7.230e-006
588.0, +7.252e-006
590.0, +7.278e-006
592.0, +7.301e-006
594.0, +7.322e-006
596.0, +7.345e-006
598.0, +7.366e-006
600.0, +7.383e-006
602.0, +7.404e-006
604.0, +7.422e-006
606.0, +7.443e-006
608.0, +7.465e-006
610.0, +7.489e-006
612.0, +7.510e-006
614.0, +7.529e-006
616.0, +7.548e-006
618.0, +7.565e-006
620.0, +7.582e-006
622.0, +7.602e-006
624.0, +7.622e-006
626.0, +7.643e-006
628.0, +7.670e-006
630.0, +7.692e-006
632.0, +7.714e-006
634.0, +7.736e-006
636.0, +7.757e-006
638.0, +7.774e-006
640.0, +7.798e-006
642.0, +7.819e-006
644.0, +7.847e-006
646.0, +7.875e-006
648.0, +7.904e-006
650.0, +7.932e-006
652.0, +7.967e-006
654.0, +7.999e-006
656.0, +8.034e-006
658.0, +8.067e-006
660.0, +8.106e-006
662.0, +8.150e-006
664.0, +8.198e-006
666.0, +8.246e-006
668.0, +8.298e-006
670.0, +8.354e-006
672.0, +8.415e-006
674.0, +8.480e-006
676.0, +8.544e-006
678.0, +8.609e-006
680.0, +8.686e-006
682.0, +8.766e-006
684.0, +8.849e-006
686.0, +8.934e-006
688.0, +9.025e-006
690.0, +9.126e-006
692.0, +9.233e-006
694.0, +9.340e-006
696.0, +9.450e-006
698.0, +9.562e-006
700.0, +9.686e-006
702.0, +9.812e-006
704.0, +9.940e-006
706.0, +1.007e-005
708.0, +1.022e-005
710.0, +1.036e-005
712.0, +1.051e-005
714.0, +1.067e-005
716.0, +1.082e-005
718.0, +1.098e-005
720.0, +1.115e-005
722.0, +1.131e-005
724.0, +1.148e-005
726.0, +1.166e-005
728.0, +1.184e-005
730.0, +1.202e-005
732.0, +1.221e-005
734.0, +1.239e-005
736.0, +1.258e-005
738.0, +1.277e-005
740.0, +1.296e-005
742.0, +1.316e-005
744.0, +1.336e-005
746.0, +1.356e-005
748.0, +1.376e-005
750.0, +1.396e-005
752.0, +1.417e-005
754.0, +1.437e-005
756.0, +1.457e-005
758.0, +1.478e-005
760.0, +1.498e-005
762.0, +1.519e-005
764.0, +1.539e-005
766.0, +1.560e-005
768.0, +1.580e-005
770.0, +1.601e-005
772.0, +1.622e-005
774.0, +1.642e-005
776.0, +1.663e-005
778.0, +1.683e-005
780.0, +1.704e-005
782.0, +1.724e-005
784.0, +1.745e-005
786.0, +1.765e-005
788.0, +1.784e-005
790.0, +1.804e-005
792.0, +1.823e-005
794.0, +1.841e-005
796.0, +1.859e-005
798.0, +1.877e-005
800.0, +1.895e-005
802.0, +1.913e-005
804.0, +1.931e-005
806.0, +1.948e-005
808.0, +1.966e-005
810.0, +1.983e-005
812.0, +1.999e-005
814.0, +2.016e-005
816.0, +2.032e-005
818.0, +2.047e-005
820.0, +2.062e-005
822.0, +2.077e-005
824.0, +2.092e-005
826.0, +2.106e-005
828.0, +2.119e-005
830.0, +2.132e-005
832.0, +2.145e-005
834.0, +2.158e-005
836.0, +2.170e-005
838.0, +2.182e-005
840.0, +2.193e-005
842.0, +2.205e-005
844.0, +2.216e-005
846.0, +2.226e-005
848.0, +2.236e-005
850.0, +2.246e-005
852.0, +2.256e-005
854.0, +2.265e-005
856.0, +2.274e-005
858.0, +2.283e-005
860.0, +2.292e-005
862.0, +2.300e-005
864.0, +2.308e-005
866.0, +2.315e-005
868.0, +2.323e-005
870.0, +2.330e-005
872.0, +2.337e-005
874.0, +2.343e-005
876.0, +2.349e-005
878.0, +2.355e-005
880.0, +2.361e-005
882.0, +2.366e-005
884.0, +2.372e-005
886.0, +2.377e-005
888.0, +2.382e-005
890.0, +2.388e-005
892.0, +2.392e-005
894.0, +2.397e-005
896.0, +2.402e-005
898.0, +2.406e-005
900.0, +2.411e-005
902.0, +2.415e-005
904.0, +2.419e-005
906.0, +2.424e-005
908.0, +2.427e-005
910.0, +2.431e-005
912.0, +2.434e-005
914.0, +2.437e-005
916.0, +2.440e-005
918.0, +2.444e-005
920.0, +2.446e-005
922.0, +2.449e-005
924.0, +2.452e-005
926.0, +2.455e-005
928.0, +2.458e-005
930.0, +2.460e-005
932.0, +2.463e-005
934.0, +2.465e-005
936.0, +2.468e-005
938.0, +2.470e-005
940.0, +2.471e-005
942.0, +2.474e-005
944.0, +2.476e-005
946.0, +2.477e-005
948.0, +2.479e-005
950.0, +2.480e-005
952.0, +2.482e-005
954.0, +2.484e-005
956.0, +2.485e-005
958.0, +2.487e-005
960.0, +2.489e-005
962.0, +2.491e-005
964.0, +2.492e-005
966.0, +2.493e-005
968.0, +2.494e-005
970.0, +2.495e-005
972.0, +2.496e-005
974.0, +2.497e-005
976.0, +2.497e-005
978.0, +2.498e-005
980.0, +2.499e-005
982.0, +2.499e-005
984.0, +2.500e-005
986.0, +2.501e-005
988.0, +2.502e-005
990.0, +2.504e-005
992.0, +2.505e-005
994.0, +2.507e-005
996.0, +2.508e-005
998.0, +2.510e-005
1000.0, +2.511e-005
1002.0, +2.512e-005
1004.0, +2.513e-005
1006.0, +2.513e-005
1008.0, +2.515e-005
1010.0, +2.516e-005
1012.0, +2.516e-005
1014.0, +2.517e-005
1016.0, +2.518e-005
1018.0, +2.520e-005
1020.0, +2.522e-005
1022.0, +2.524e-005
1024.0, +2.526e-005
1026.0, +2.528e-005
1028.0, +2.530e-005
1030.0, +2.532e-005
1032.0, +2.533e-005
1034.0, +2.535e-005
1036.0, +2.536e-005
1038.0, +2.538e-005
1040.0, +2.540e-005
1042.0, +2.542e-005
1044.0, +2.544e-005
1046.0, +2.546e-005
1048.0, +2.548e-005
1050.0, +2.551e-005
1052.0, +2.553e-005
1054.0, +2.554e-005
1056.0, +2.556e-005
1058.0, +2.557e-005
1060.0, +2.559e-005
*
Segment = 2
Negative
Number of Data Points = 1530
#
1058.0, +2.474e-005
1056.0, +2.443e-005
1054.0, +2.419e-005
1052.0, +2.396e-005
1050.0, +2.373e-005
1048.0, +2.353e-005
1046.0, +2.333e-005
1044.0, +2.314e-005
1042.0, +2.296e-005
1040.0, +2.279e-005
1038.0, +2.262e-005
1036.0, +2.246e-005
1034.0, +2.230e-005
1032.0, +2.215e-005
1030.0, +2.200e-005
1028.0, +2.186e-005
1026.0, +2.172e-005
1024.0, +2.158e-005
1022.0, +2.144e-005
1020.0, +2.130e-005
1018.0, +2.118e-005
1016.0, +2.104e-005
1014.0, +2.091e-005
1012.0, +2.079e-005
1010.0, +2.066e-005
1008.0, +2.054e-005
1006.0, +2.042e-005
1004.0, +2.030e-005
1002.0, +2.018e-005
1000.0, +2.006e-005
998.0, +1.994e-005
996.0, +1.983e-005
994.0, +1.970e-005
992.0, +1.958e-005
990.0, +1.946e-005
988.0, +1.934e-005
986.0, +1.923e-005
984.0, +1.911e-005
982.0, +1.899e-005
980.0, +1.887e-005
978.0, +1.876e-005
976.0, +1.864e-005
974.0, +1.853e-005
972.0, +1.841e-005
970.0, +1.829e-005
968.0, +1.817e-005
966.0, +1.805e-005
964.0, +1.793e-005
962.0, +1.781e-005
960.0, +1.769e-005
958.0, +1.757e-005
956.0, +1.745e-005
954.0, +1.732e-005
952.0, +1.720e-005
950.0, +1.708e-005
948.0, +1.695e-005
946.0, +1.683e-005
944.0, +1.670e-005
942.0, +1.657e-005
940.0, +1.645e-005
938.0, +1.632e-005
936.0, +1.619e-005
934.0, +1.606e-005
932.0, +1.593e-005
930.0, +1.580e-005
928.0, +1.568e-005
926.0, +1.555e-005
924.0, +1.541e-005
922.0, +1.528e-005
920.0, +1.515e-005
918.0, +1.501e-005
916.0, +1.488e-005
914.0, +1.474e-005
912.0, +1.461e-005
910.0, +1.447e-005
908.0, +1.434e-005
906.0, +1.421e-005
904.0, +1.407e-005
902.0, +1.393e-005
900.0, +1.380e-005
898.0, +1.366e-005
896.0, +1.352e-005
894.0, +1.338e-005
892.0, +1.324e-005
890.0, +1.310e-005
888.0, +1.297e-005
886.0, +1.283e-005
884.0, +1.269e-005
882.0, +1.256e-005
880.0, +1.242e-005
878.0, +1.228e-005
876.0, +1.214e-005
874.0, +1.199e-005
872.0, +1.185e-005
870.0, +1.171e-005
868.0, +1.157e-005
866.0, +1.143e-005
864.0, +1.128e-005
862.0, +1.114e-005
860.0, +1.100e-005
858.0, +1.086e-005
856.0, +1.072e-005
854.0, +1.057e-005
852.0, +1.043e-005
850.0, +1.028e-005
848.0, +1.014e-005
846.0, +9.998e-006
844.0, +9.855e-006
842.0, +9.711e-006
840.0, +9.569e-006
838.0, +9.430e-006
836.0, +9.291e-006
834.0, +9.151e-006
832.0, +9.014e-006
830.0, +8.872e-006
828.0, +8.732e-006
826.0, +8.592e-006
824.0, +8.449e-006
822.0, +8.307e-006
820.0, +8.168e-006
818.0, +8.026e-006
816.0, +7.892e-006
814.0, +7.758e-006
812.0, +7.624e-006
810.0, +7.494e-006
808.0, +7.363e-006
806.0, +7.229e-006
804.0, +7.100e-006
802.0, +6.968e-006
800.0, +6.836e-006
798.0, +6.711e-006
796.0, +6.583e-006
794.0, +6.454e-006
792.0, +6.332e-006
790.0, +6.205e-006
788.0, +6.084e-006
786.0, +5.965e-006
784.0, +5.847e-006
782.0, +5.732e-006
780.0, +5.617e-006
778.0, +5.504e-006
776.0, +5.395e-006
774.0, +5.286e-006
772.0, +5.176e-006
770.0, +5.070e-006
768.0, +4.962e-006
766.0, +4.861e-006
764.0, +4.759e-006
762.0, +4.664e-006
760.0, +4.562e-006
758.0, +4.469e-006
756.0, +4.374e-006
754.0, +4.284e-006
752.0, +4.195e-006
750.0, +4.109e-006
748.0, +4.019e-006
746.0, +3.934e-006
744.0, +3.850e-006
742.0, +3.767e-006
740.0, +3.688e-006
738.0, +3.612e-006
736.0, +3.535e-006
734.0, +3.465e-006
732.0, +3.397e-006
730.0, +3.327e-006
728.0, +3.264e-006
726.0, +3.201e-006
724.0, +3.133e-006
722.0, +3.070e-006
720.0, +3.010e-006
718.0, +2.951e-006
716.0, +2.895e-006
714.0, +2.840e-006
712.0, +2.785e-006
710.0, +2.737e-006
708.0, +2.688e-006
706.0, +2.638e-006
704.0, +2.596e-006
702.0, +2.554e-006
700.0, +2.512e-006
698.0, +2.473e-006
696.0, +2.431e-006
694.0, +2.396e-006
692.0, +2.361e-006
690.0, +2.323e-006
688.0, +2.284e-006
686.0, +2.249e-006
684.0, +2.211e-006
682.0, +2.182e-006
680.0, +2.151e-006
678.0, +2.121e-006
676.0, +2.094e-006
674.0, +2.069e-006
672.0, +2.042e-006
670.0, +2.015e-006
668.0, +1.987e-006
666.0, +1.963e-006
664.0, +1.937e-006
662.0, +1.912e-006
660.0, +1.890e-006
658.0, +1.865e-006
656.0, +1.842e-006
654.0, +1.821e-006
652.0, +1.795e-006
650.0, +1.771e-006
648.0, +1.750e-006
646.0, +1.731e-006
644.0, +1.714e-006
642.0, +1.700e-006
640.0, +1.680e-006
638.0, +1.659e-006
636.0, +1.638e-006
634.0, +1.617e-006
632.0, +1.596e-006
630.0, +1.574e-006
628.0, +1.553e-006
626.0, +1.539e-006
624.0, +1.529e-006
622.0, +1.515e-006
620.0, +1.501e-006
618.0, +1.487e-006
616.0, +1.473e-006
614.0, +1.454e-006
612.0, +1.433e-006
610.0, +1.413e-006
608.0, +1.397e-006
606.0, +1.377e-006
604.0, +1.358e-006
602.0, +1.344e-006
600.0, +1.335e-006
598.0, +1.323e-006
596.0, +1.309e-006
594.0, +1.297e-006
592.0, +1.285e-006
590.0, +1.271e-006
588.0, +1.256e-006
586.0, +1.238e-006
584.0, +1.222e-006
582.0, +1.207e-006
580.0, +1.189e-006
578.0, +1.172e-006
576.0, +1.158e-006
574.0, +1.145e-006
572.0, +1.134e-006
570.0, +1.121e-006
568.0, +1.108e-006
566.0, +1.098e-006
564.0, +1.088e-006
562.0, +1.074e-006
560.0, +1.055e-006
558.0, +1.036e-006
556.0, +1.021e-006
554.0, +1.007e-006
552.0, +9.936e-007
550.0, +9.774e-007
548.0, +9.648e-007
546.0, +9.556e-007
544.0, +9.487e-007
542.0, +9.417e-007
540.0, +9.343e-007
538.0, +9.216e-007
536.0, +9.138e-007
534.0, +9.055e-007
532.0, +8.985e-007
530.0, +8.885e-007
528.0, +8.759e-007
526.0, +8.619e-007
524.0, +8.510e-007
522.0, +8.371e-007
520.0, +8.240e-007
518.0, +8.100e-007
516.0, +7.983e-007
514.0, +7.861e-007
512.0, +7.734e-007
510.0, +7.625e-007
508.0, +7.547e-007
506.0, +7.468e-007
504.0, +7.394e-007
502.0, +7.316e-007
500.0, +7.246e-007
498.0, +7.176e-007
496.0, +7.106e-007
494.0, +7.037e-007
492.0, +6.962e-007
490.0, +6.897e-007
488.0, +6.801e-007
486.0, +6.701e-007
484.0, +6.609e-007
482.0, +6.500e-007
480.0, +6.374e-007
478.0, +6.239e-007
476.0, +6.099e-007
474.0, +6.003e-007
472.0, +5.934e-007
470.0, +5.846e-007
468.0, +5.772e-007
466.0, +5.707e-007
464.0, +5.646e-007
462.0, +5.576e-007
460.0, +5.506e-007
458.0, +5.437e-007
456.0, +5.397e-007
454.0, +5.362e-007
452.0, +5.345e-007
450.0, +5.319e-007
448.0, +5.271e-007
446.0, +5.210e-007
444.0, +5.144e-007
442.0, +5.083e-007
440.0, +5.018e-007
438.0, +4.948e-007
436.0, +4.896e-007
434.0, +4.844e-007
432.0, +4.791e-007
430.0, +4.726e-007
428.0, +4.652e-007
426.0, +4.582e-007
424.0, +4.486e-007
422.0, +4.360e-007
420.0, +4.264e-007
418.0, +4.168e-007
416.0, +4.094e-007
414.0, +4.020e-007
412.0, +3.950e-007
410.0, +3.902e-007
408.0, +3.889e-007
406.0, +3.837e-007
404.0, +3.797e-007
402.0, +3.732e-007
400.0, +3.667e-007
398.0, +3.597e-007
396.0, +3.531e-007
394.0, +3.462e-007
392.0, +3.431e-007
390.0, +3.401e-007
388.0, +3.392e-007
386.0, +3.383e-007
384.0, +3.374e-007
382.0, +3.348e-007
380.0, +3.305e-007
378.0, +3.252e-007
376.0, +3.191e-007
374.0, +3.122e-007
372.0, +3.061e-007
370.0, +3.000e-007
368.0, +2.956e-007
366.0, +2.917e-007
364.0, +2.899e-007
362.0, +2.891e-007
360.0, +2.851e-007
358.0, +2.777e-007
356.0, +2.720e-007
354.0, +2.633e-007
352.0, +2.533e-007
350.0, +2.407e-007
348.0, +2.276e-007
346.0, +2.176e-007
344.0, +2.110e-007
342.0, +2.027e-007
340.0, +1.975e-007
338.0, +1.949e-007
336.0, +1.936e-007
334.0, +1.927e-007
332.0, +1.927e-007
330.0, +1.923e-007
328.0, +1.905e-007
326.0, +1.862e-007
324.0, +1.827e-007
322.0, +1.779e-007
320.0, +1.726e-007
318.0, +1.657e-007
316.0, +1.591e-007
314.0, +1.539e-007
312.0, +1.513e-007
310.0, +1.478e-007
308.0, +1.456e-007
306.0, +1.439e-007
304.0, +1.439e-007
302.0, +1.434e-007
300.0, +1.434e-007
298.0, +1.430e-007
296.0, +1.408e-007
294.0, +1.360e-007
292.0, +1.304e-007
290.0, +1.238e-007
288.0, +1.168e-007
286.0, +1.099e-007
284.0, +1.033e-007
282.0, +9.854e-008
280.0, +9.636e-008
278.0, +9.461e-008
276.0, +9.374e-008
274.0, +9.330e-008
272.0, +9.156e-008
270.0, +8.502e-008
268.0, +7.892e-008
266.0, +7.281e-008
264.0, +5.930e-008
262.0, +4.578e-008
260.0, +3.227e-008
258.0, +2.006e-008
256.0, +1.265e-008
254.0, +4.803e-009
252.0, -3.045e-009
250.0, -3.045e-009
248.0, -3.045e-009
246.0, -3.045e-009
244.0, -3.045e-009
242.0, -3.045e-009
240.0, -3.045e-009
238.0, -3.045e-009
236.0, -3.045e-009
234.0, -3.917e-009
232.0, -4.353e-009
230.0, -6.968e-009
228.0, -9.148e-009
226.0, -1.482e-008
224.0, -2.048e-008
222.0, -2.615e-008
220.0, -3.138e-008
218.0, -3.792e-008
216.0, -4.228e-008
214.0, -4.708e-008
212.0, -4.839e-008
210.0, -4.969e-008
208.0, -5.100e-008
206.0, -5.187e-008
204.0, -5.187e-008
202.0, -5.187e-008
200.0, -5.187e-008
198.0, -5.231e-008
196.0, -5.231e-008
194.0, -5.405e-008
192.0, -5.536e-008
190.0, -5.972e-008
188.0, -6.582e-008
186.0, -7.106e-008
184.0, -7.759e-008
182.0, -8.457e-008
180.0, -8.980e-008
178.0, -9.547e-008
176.0, -9.809e-008
174.0, -1.020e-007
172.0, -1.068e-007
170.0, -1.085e-007
168.0, -1.138e-007
166.0, -1.208e-007
164.0, -1.277e-007
162.0, -1.347e-007
160.0, -1.399e-007
158.0, -1.482e-007
156.0, -1.582e-007
154.0, -1.670e-007
152.0, -1.739e-007
150.0, -1.809e-007
148.0, -1.879e-007
146.0, -1.936e-007
144.0, -1.962e-007
142.0, -2.001e-007
140.0, -2.032e-007
138.0, -2.075e-007
136.0, -2.136e-007
134.0, -2.206e-007
132.0, -2.276e-007
130.0, -2.345e-007
128.0, -2.398e-007
126.0, -2.437e-007
124.0, -2.463e-007
122.0, -2.472e-007
120.0, -2.481e-007
118.0, -2.511e-007
116.0, -2.563e-007
114.0, -2.607e-007
112.0, -2.668e-007
110.0, -2.738e-007
108.0, -2.812e-007
106.0, -2.873e-007
104.0, -2.934e-007
102.0, -3.017e-007
100.0, -3.100e-007
98.0, -3.169e-007
96.0, -3.239e-007
94.0, -3.305e-007
92.0, -3.374e-007
90.0, -3.435e-007
88.0, -3.488e-007
86.0, -3.570e-007
84.0, -3.649e-007
82.0, -3.727e-007
80.0, -3.836e-007
78.0, -3.972e-007
76.0, -4.098e-007
74.0, -4.185e-007
72.0, -4.255e-007
70.0, -4.325e-007
68.0, -4.386e-007
66.0, -4.416e-007
64.0, -4.421e-007
62.0, -4.469e-007
60.0, -4.499e-007
58.0, -4.551e-007
56.0, -4.621e-007
54.0, -4.691e-007
52.0, -4.761e-007
50.0, -4.861e-007
48.0, -4.939e-007
46.0, -5.048e-007
44.0, -5.153e-007
42.0, -5.266e-007
40.0, -5.397e-007
38.0, -5.537e-007
36.0, -5.646e-007
34.0, -5.729e-007
32.0, -5.803e-007
30.0, -5.872e-007
28.0, -5.925e-007
26.0, -5.994e-007
24.0, -6.055e-007
22.0, -6.125e-007
20.0, -6.195e-007
18.0, -6.265e-007
16.0, -6.317e-007
14.0, -6.369e-007
12.0, -6.382e-007
10.0, -6.422e-007
8.0, -6.483e-007
6.0, -6.622e-007
4.0, -6.736e-007
2.0, -6.862e-007
0.0, -6.988e-007
-2.0, -7.124e-007
-4.0, -7.233e-007
-6.0, -7.311e-007
-8.0, -7.315e-007
-10.0, -7.346e-007
-12.0, -7.381e-007
-14.0, -7.442e-007
-16.0, -7.564e-007
-18.0, -7.703e-007
-20.0, -7.843e-007
-22.0, -7.978e-007
-24.0, -8.113e-007
-26.0, -8.235e-007
-28.0, -8.336e-007
-30.0, -8.410e-007
-32.0, -8.475e-007
-34.0, -8.545e-007
-36.0, -8.619e-007
-38.0, -8.750e-007
-40.0, -8.881e-007
-42.0, -9.037e-007
-44.0, -9.186e-007
-46.0, -9.330e-007
-48.0, -9.469e-007
-50.0, -9.613e-007
-52.0, -9.757e-007
-54.0, -9.901e-007
-56.0, -1.001e-006
-58.0, -1.008e-006
-60.0, -1.018e-006
-62.0, -1.031e-006
-64.0, -1.045e-006
-66.0, -1.059e-006
-68.0, -1.072e-006
-70.0, -1.092e-006
-72.0, -1.113e-006
-74.0, -1.137e-006
-76.0, -1.158e-006
-78.0, -1.179e-006
-80.0, -1.197e-006
-82.0, -1.218e-006
-84.0, -1.240e-006
-86.0, -1.267e-006
-88.0, -1.289e-006
-90.0, -1.317e-006
-92.0, -1.345e-006
-94.0, -1.375e-006
-96.0, -1.405e-006
-98.0, -1.434e-006
-100.0, -1.464e-006
-102.0, -1.498e-006
-104.0, -1.530e-006
-106.0, -1.570e-006
-108.0, -1.613e-006
-110.0, -1.658e-006
-112.0, -1.700e-006
-114.0, -1.745e-006
-116.0, -1.792e-006
-118.0, -1.844e-006
-120.0, -1.894e-006
-122.0, -1.948e-006
-124.0, -2.005e-006
-126.0, -2.064e-006
-128.0, -2.123e-006
-130.0, -2.187e-006
-132.0, -2.250e-006
-134.0, -2.320e-006
-136.0, -2.385e-006
-138.0, -2.456e-006
-140.0, -2.534e-006
-142.0, -2.611e-006
-144.0, -2.689e-006
-146.0, -2.771e-006
-148.0, -2.848e-006
-150.0, -2.933e-006
-152.0, -3.022e-006
-154.0, -3.108e-006
-156.0, -3.200e-006
-158.0, -3.291e-006
-160.0, -3.389e-006
-162.0, -3.489e-006
-164.0, -3.588e-006
-166.0, -3.687e-006
-168.0, -3.790e-006
-170.0, -3.893e-006
-172.0, -4.002e-006
-174.0, -4.102e-006
-176.0, -4.211e-006
-178.0, -4.321e-006
-180.0, -4.427e-006
-182.0, -4.537e-006
-184.0, -4.644e-006
-186.0, -4.751e-006
-188.0, -4.860e-006
-190.0, -4.971e-006
-192.0, -5.081e-006
-194.0, -5.193e-006
-196.0, -5.306e-006
-198.0, -5.420e-006
-200.0, -5.537e-006
-202.0, -5.654e-006
-204.0, -5.767e-006
-206.0, -5.883e-006
-208.0, -5.998e-006
-210.0, -6.110e-006
-212.0, -6.224e-006
-214.0, -6.338e-006
-216.0, -6.454e-006
-218.0, -6.568e-006
-220.0, -6.677e-006
-222.0, -6.792e-006
-224.0, -6.907e-006
-226.0, -7.022e-006
-228.0, -7.132e-006
-230.0, -7.239e-006
-232.0, -7.348e-006
-234.0, -7.458e-006
-236.0, -7.562e-006
-238.0, -7.657e-006
-240.0, -7.756e-006
-242.0, -7.847e-006
-244.0, -7.932e-006
-246.0, -8.016e-006
-248.0, -8.094e-006
-250.0, -8.169e-006
-252.0, -8.241e-006
-254.0, -8.299e-006
-256.0, -8.355e-006
-258.0, -8.409e-006
-260.0, -8.452e-006
-262.0, -8.490e-006
-264.0, -8.519e-006
-266.0, -8.544e-006
-268.0, -8.566e-006
-270.0, -8.581e-006
-272.0, -8.589e-006
-274.0, -8.594e-006
-276.0, -8.591e-006
-278.0, -8.582e-006
-280.0, -8.565e-006
-282.0, -8.544e-006
-284.0, -8.522e-006
-286.0, -8.494e-006
-288.0, -8.465e-006
-290.0, -8.430e-006
-292.0, -8.391e-006
-294.0, -8.350e-006
-296.0, -8.308e-006
-298.0, -8.260e-006
-300.0, -8.211e-006
-302.0, -8.159e-006
-304.0, -8.110e-006
-306.0, -8.061e-006
-308.0, -8.011e-006
-310.0, -7.961e-006
-312.0, -7.906e-006
-314.0, -7.850e-006
-316.0, -7.793e-006
-318.0, -7.741e-006
-320.0, -7.684e-006
-322.0, -7.629e-006
-324.0, -7.574e-006
-326.0, -7.523e-006
-328.0, -7.472e-006
-330.0, -7.423e-006
-332.0, -7.371e-006
-334.0, -7.321e-006
-336.0, -7.268e-006
-338.0, -7.219e-006
-340.0, -7.166e-006
-342.0, -7.119e-006
-344.0, -7.069e-006
-346.0, -7.020e-006
-348.0, -6.975e-006
-350.0, -6.937e-006
-352.0, -6.890e-006
-354.0, -6.852e-006
-356.0, -6.812e-006
-358.0, -6.772e-006
-360.0, -6.730e-006
-362.0, -6.691e-006
-364.0, -6.650e-006
-366.0, -6.613e-006
-368.0, -6.580e-006
-370.0, -6.545e-006
-372.0, -6.511e-006
-374.0, -6.477e-006
-376.0, -6.443e-006
-378.0, -6.408e-006
-380.0, -6.380e-006
-382.0, -6.346e-006
-384.0, -6.317e-006
-386.0, -6.287e-006
-388.0, -6.258e-006
-390.0, -6.230e-006
-392.0, -6.202e-006
-394.0, -6.174e-006
-396.0, -6.151e-006
-398.0, -6.124e-006
-400.0, -6.103e-006
-402.0, -6.085e-006
-404.0, -6.064e-006
-406.0, -6.043e-006
-408.0, -6.019e-006
-410.0, -5.994e-006
-412.0, -5.973e-006
-414.0, -5.950e-006
-416.0, -5.926e-006
-418.0, -5.906e-006
-420.0, -5.889e-006
-422.0, -5.870e-006
-424.0, -5.849e-006
-426.0, -5.828e-006
-428.0, -5.808e-006
-430.0, -5.788e-006
-432.0, -5.767e-006
-434.0, -5.749e-006
-436.0, -5.735e-006
-438.0, -5.721e-006
-440.0, -5.707e-006
-442.0, -5.695e-006
-444.0, -5.686e-006
-446.0, -5.672e-006
-448.0, -5.656e-006
-450.0, -5.636e-006
-452.0, -5.622e-006
-454.0, -5.608e-006
-456.0, -5.589e-006
-458.0, -5.569e-006
-460.0, -5.555e-006
-462.0, -5.543e-006
-464.0, -5.536e-006
-466.0, -5.528e-006
-468.0, -5.515e-006
-470.0, -5.506e-006
-472.0, -5.498e-006
-474.0, -5.490e-006
-476.0, -5.477e-006
-478.0, -5.464e-006
-480.0, -5.451e-006
-482.0, -5.443e-006
-484.0, -5.429e-006
-486.0, -5.416e-006
-488.0, -5.403e-006
-490.0, -5.394e-006
-492.0, -5.383e-006
-494.0, -5.370e-006
-496.0, -5.356e-006
-498.0, -5.349e-006
-500.0, -5.342e-006
-502.0, -5.335e-006
-504.0, -5.329e-006
-506.0, -5.325e-006
-508.0, -5.322e-006
-510.0, -5.317e-006
-512.0, -5.310e-006
-514.0, -5.303e-006
-516.0, -5.296e-006
-518.0, -5.290e-006
-520.0, -5.282e-006
-522.0, -5.277e-006
-524.0, -5.275e-006
-526.0, -5.270e-006
-528.0, -5.263e-006
-530.0, -5.257e-006
-532.0, -5.247e-006
-534.0, -5.236e-006
-536.0, -5.223e-006
-538.0, -5.210e-006
-540.0, -5.201e-006
-542.0, -5.193e-006
-544.0, -5.184e-006
-546.0, -5.179e-006
-548.0, -5.173e-006
-550.0, -5.167e-006
-552.0, -5.161e-006
-554.0, -5.155e-006
-556.0, -5.148e-006
-558.0, -5.142e-006
-560.0, -5.137e-006
-562.0, -5.133e-006
-564.0, -5.131e-006
-566.0, -5.130e-006
-568.0, -5.130e-006
-570.0, -5.129e-006
-572.0, -5.128e-006
-574.0, -5.124e-006
-576.0, -5.120e-006
-578.0, -5.118e-006
-580.0, -5.112e-006
-582.0, -5.106e-006
-584.0, -5.099e-006
-586.0, -5.094e-006
-588.0, -5.090e-006
-590.0, -5.086e-006
-592.0, -5.079e-006
-594.0, -5.078e-006
-596.0, -5.075e-006
-598.0, -5.070e-006
-600.0, -5.064e-006
-602.0, -5.060e-006
-604.0, -5.055e-006
-606.0, -5.049e-006
-608.0, -5.044e-006
-610.0, -5.039e-006
-612.0, -5.036e-006
-614.0, -5.036e-006
-616.0, -5.033e-006
-618.0, -5.032e-006
-620.0, -5.031e-006
-622.0, -5.030e-006
-624.0, -5.028e-006
-626.0, -5.028e-006
-628.0, -5.024e-006
-630.0, -5.019e-006
-632.0, -5.014e-006
-634.0, -5.011e-006
-636.0, -5.005e-006
-638.0, -5.000e-006
-640.0, -4.993e-006
-642.0, -4.990e-006
-644.0, -4.988e-006
-646.0, -4.987e-006
-648.0, -4.984e-006
-650.0, -4.984e-006
-652.0, -4.983e-006
-654.0, -4.983e-006
-656.0, -4.982e-006
-658.0, -4.981e-006
-660.0, -4.981e-006
-662.0, -4.979e-006
-664.0, -4.977e-006
-666.0, -4.975e-006
-668.0, -4.972e-006
-670.0, -4.970e-006
-672.0, -4.967e-006
-674.0, -4.962e-006
-676.0, -4.958e-006
-678.0, -4.956e-006
-680.0, -4.952e-006
-682.0, -4.950e-006
-684.0, -4.945e-006
-686.0, -4.943e-006
-688.0, -4.941e-006
-690.0, -4.940e-006
-692.0, -4.938e-006
-694.0, -4.937e-006
-696.0, -4.935e-006
-698.0, -4.935e-006
-700.0, -4.935e-006
-702.0, -4.935e-006
-704.0, -4.935e-006
-706.0, -4.935e-006
-708.0, -4.935e-006
-710.0, -4.935e-006
-712.0, -4.935e-006
-714.0, -4.935e-006
-716.0, -4.935e-006
-718.0, -4.935e-006
-720.0, -4.935e-006
-722.0, -4.935e-006
-724.0, -4.935e-006
-726.0, -4.935e-006
-728.0, -4.935e-006
-730.0, -4.935e-006
-732.0, -4.934e-006
-734.0, -4.934e-006
-736.0, -4.934e-006
-738.0, -4.933e-006
-740.0, -4.933e-006
-742.0, -4.932e-006
-744.0, -4.932e-006
-746.0, -4.932e-006
-748.0, -4.933e-006
-750.0, -4.933e-006
-752.0, -4.931e-006
-754.0, -4.931e-006
-756.0, -4.931e-006
-758.0, -4.929e-006
-760.0, -4.927e-006
-762.0, -4.926e-006
-764.0, -4.923e-006
-766.0, -4.921e-006
-768.0, -4.917e-006
-770.0, -4.917e-006
-772.0, -4.914e-006
-774.0, -4.909e-006
-776.0, -4.904e-006
-778.0, -4.902e-006
-780.0, -4.901e-006
-782.0, -4.898e-006
-784.0, -4.893e-006
-786.0, -4.892e-006
-788.0, -4.891e-006
-790.0, -4.890e-006
-792.0, -4.888e-006
-794.0, -4.887e-006
-796.0, -4.886e-006
-798.0, -4.886e-006
-800.0, -4.886e-006
-802.0, -4.886e-006
-804.0, -4.886e-006
-806.0, -4.886e-006
-808.0, -4.886e-006
-810.0, -4.886e-006
-812.0, -4.886e-006
-814.0, -4.887e-006
-816.0, -4.887e-006
-818.0, -4.887e-006
-820.0, -4.887e-006
-822.0, -4.887e-006
-824.0, -4.887e-006
-826.0, -4.887e-006
-828.0, -4.886e-006
-830.0, -4.886e-006
-832.0, -4.885e-006
-834.0, -4.885e-006
-836.0, -4.884e-006
-838.0, -4.882e-006
-840.0, -4.881e-006
-842.0, -4.880e-006
-844.0, -4.877e-006
-846.0, -4.876e-006
-848.0, -4.874e-006
-850.0, -4.873e-006
-852.0, -4.870e-006
-854.0, -4.867e-006
-856.0, -4.863e-006
-858.0, -4.861e-006
-860.0, -4.857e-006
-862.0, -4.852e-006
-864.0, -4.847e-006
-866.0, -4.845e-006
-868.0, -4.843e-006
-870.0, -4.841e-006
-872.0, -4.838e-006
-874.0, -4.837e-006
-876.0, -4.837e-006
-878.0, -4.837e-006
-880.0, -4.835e-006
-882.0, -4.835e-006
-884.0, -4.834e-006
-886.0, -4.831e-006
-888.0, -4.830e-006
-890.0, -4.828e-006
-892.0, -4.825e-006
-894.0, -4.822e-006
-896.0, -4.818e-006
-898.0, -4.815e-006
-900.0, -4.813e-006
-902.0, -4.810e-006
-904.0, -4.805e-006
-906.0, -4.805e-006
-908.0, -4.802e-006
-910.0, -4.799e-006
-912.0, -4.796e-006
-914.0, -4.794e-006
-916.0, -4.792e-006
-918.0, -4.792e-006
-920.0, -4.789e-006
-922.0, -4.789e-006
-924.0, -4.789e-006
-926.0, -4.789e-006
-928.0, -4.788e-006
-930.0, -4.788e-006
-932.0, -4.788e-006
-934.0, -4.788e-006
-936.0, -4.787e-006
-938.0, -4.788e-006
-940.0, -4.788e-006
-942.0, -4.787e-006
-944.0, -4.786e-006
-946.0, -4.786e-006
-948.0, -4.786e-006
-950.0, -4.785e-006
-952.0, -4.784e-006
-954.0, -4.784e-006
-956.0, -4.784e-006
-958.0, -4.784e-006
-960.0, -4.783e-006
-962.0, -4.784e-006
-964.0, -4.784e-006
-966.0, -4.784e-006
-968.0, -4.783e-006
-970.0, -4.784e-006
-972.0, -4.784e-006
-974.0, -4.783e-006
-976.0, -4.782e-006
-978.0, -4.781e-006
-980.0, -4.781e-006
-982.0, -4.781e-006
-984.0, -4.779e-006
-986.0, -4.778e-006
-988.0, -4.776e-006
-990.0, -4.777e-006
-992.0, -4.776e-006
-994.0, -4.776e-006
-996.0, -4.776e-006
-998.0, -4.775e-006
-1000.0, -4.775e-006
-1002.0, -4.776e-006
-1004.0, -4.776e-006
-1006.0, -4.775e-006
-1008.0, -4.775e-006
-1010.0, -4.776e-006
-1012.0, -4.777e-006
-1014.0, -4.776e-006
-1016.0, -4.776e-006
-1018.0, -4.777e-006
-1020.0, -4.778e-006
-1022.0, -4.779e-006
-1024.0, -4.779e-006
-1026.0, -4.779e-006
-1028.0, -4.781e-006
-1030.0, -4.782e-006
-1032.0, -4.783e-006
-1034.0, -4.783e-006
-1036.0, -4.783e-006
-1038.0, -4.783e-006
-1040.0, -4.783e-006
-1042.0, -4.783e-006
-1044.0, -4.783e-006
-1046.0, -4.783e-006
-1048.0, -4.782e-006
-1050.0, -4.782e-006
-1052.0, -4.783e-006
-1054.0, -4.783e-006
-1056.0, -4.783e-006
-1058.0, -4.784e-006
-1060.0, -4.784e-006
-1062.0, -4.785e-006
-1064.0, -4.785e-006
-1066.0, -4.785e-006
-1068.0, -4.785e-006
-1070.0, -4.786e-006
-1072.0, -4.786e-006
-1074.0, -4.786e-006
-1076.0, -4.787e-006
-1078.0, -4.788e-006
-1080.0, -4.788e-006
-1082.0, -4.788e-006
-1084.0, -4.788e-006
-1086.0, -4.788e-006
-1088.0, -4.788e-006
-1090.0, -4.789e-006
-1092.0, -4.789e-006
-1094.0, -4.789e-006
-1096.0, -4.789e-006
-1098.0, -4.789e-006
-1100.0, -4.789e-006
-1102.0, -4.789e-006
-1104.0, -4.788e-006
-1106.0, -4.789e-006
-1108.0, -4.790e-006
-1110.0, -4.790e-006
-1112.0, -4.790e-006
-1114.0, -4.796e-006
-1116.0, -4.796e-006
-1118.0, -4.796e-006
-1120.0, -4.798e-006
-1122.0, -4.802e-006
-1124.0, -4.806e-006
-1126.0, -4.808e-006
-1128.0, -4.807e-006
-1130.0, -4.812e-006
-1132.0, -4.817e-006
-1134.0, -4.819e-006
-1136.0, -4.820e-006
-1138.0, -4.821e-006
-1140.0, -4.823e-006
-1142.0, -4.824e-006
-1144.0, -4.825e-006
-1146.0, -4.827e-006
-1148.0, -4.828e-006
-1150.0, -4.828e-006
-1152.0, -4.829e-006
-1154.0, -4.831e-006
-1156.0, -4.833e-006
-1158.0, -4.833e-006
-1160.0, -4.834e-006
-1162.0, -4.836e-006
-1164.0, -4.839e-006
-1166.0, -4.841e-006
-1168.0, -4.842e-006
-1170.0, -4.846e-006
-1172.0, -4.850e-006
-1174.0, -4.854e-006
-1176.0, -4.858e-006
-1178.0, -4.861e-006
-1180.0, -4.864e-006
-1182.0, -4.867e-006
-1184.0, -4.868e-006
-1186.0, -4.870e-006
-1188.0, -4.872e-006
-1190.0, -4.875e-006
-1192.0, -4.878e-006
-1194.0, -4.880e-006
-1196.0, -4.882e-006
-1198.0, -4.884e-006
-1200.0, -4.885e-006
-1202.0, -4.885e-006
-1204.0, -4.885e-006
-1206.0, -4.885e-006
-1208.0, -4.885e-006
-1210.0, -4.885e-006
-1212.0, -4.885e-006
-1214.0, -4.885e-006
-1216.0, -4.886e-006
-1218.0, -4.887e-006
-1220.0, -4.888e-006
-1222.0, -4.888e-006
-1224.0, -4.892e-006
-1226.0, -4.897e-006
-1228.0, -4.899e-006
-1230.0, -4.902e-006
-1232.0, -4.907e-006
-1234.0, -4.913e-006
-1236.0, -4.919e-006
-1238.0, -4.921e-006
-1240.0, -4.922e-006
-1242.0, -4.927e-006
-1244.0, -4.930e-006
-1246.0, -4.932e-006
-1248.0, -4.933e-006
-1250.0, -4.934e-006
-1252.0, -4.934e-006
-1254.0, -4.935e-006
-1256.0, -4.935e-006
-1258.0, -4.935e-006
-1260.0, -4.935e-006
-1262.0, -4.935e-006
-1264.0, -4.935e-006
-1266.0, -4.935e-006
-1268.0, -4.935e-006
-1270.0, -4.935e-006
-1272.0, -4.935e-006
-1274.0, -4.935e-006
-1276.0, -4.936e-006
-1278.0, -4.936e-006
-1280.0, -4.938e-006
-1282.0, -4.940e-006
-1284.0, -4.943e-006
-1286.0, -4.946e-006
-1288.0, -4.951e-006
-1290.0, -4.957e-006
-1292.0, -4.963e-006
-1294.0, -4.967e-006
-1296.0, -4.971e-006
-1298.0, -4.975e-006
-1300.0, -4.978e-006
-1302.0, -4.980e-006
-1304.0, -4.981e-006
-1306.0, -4.982e-006
-1308.0, -4.983e-006
-1310.0, -4.984e-006
-1312.0, -4.985e-006
-1314.0, -4.990e-006
-1316.0, -4.993e-006
-1318.0, -4.997e-006
-1320.0, -5.001e-006
-1322.0, -5.005e-006
-1324.0, -5.010e-006
-1326.0, -5.015e-006
-1328.0, -5.017e-006
-1330.0, -5.021e-006
-1332.0, -5.024e-006
-1334.0, -5.026e-006
-1336.0, -5.028e-006
-1338.0, -5.029e-006
-1340.0, -5.030e-006
-1342.0, -5.031e-006
-1344.0, -5.031e-006
-1346.0, -5.032e-006
-1348.0, -5.034e-006
-1350.0, -5.035e-006
-1352.0, -5.039e-006
-1354.0, -5.045e-006
-1356.0, -5.051e-006
-1358.0, -5.056e-006
-1360.0, -5.061e-006
-1362.0, -5.067e-006
-1364.0, -5.072e-006
-1366.0, -5.075e-006
-1368.0, -5.076e-006
-1370.0, -5.078e-006
-1372.0, -5.080e-006
-1374.0, -5.082e-006
-1376.0, -5.082e-006
-1378.0, -5.085e-006
-1380.0, -5.090e-006
-1382.0, -5.096e-006
-1384.0, -5.100e-006
-1386.0, -5.107e-006
-1388.0, -5.113e-006
-1390.0, -5.119e-006
-1392.0, -5.122e-006
-1394.0, -5.123e-006
-1396.0, -5.125e-006
-1398.0, -5.127e-006
-1400.0, -5.127e-006
-1402.0, -5.127e-006
-1404.0, -5.128e-006
-1406.0, -5.130e-006
-1408.0, -5.130e-006
-1410.0, -5.130e-006
-1412.0, -5.130e-006
-1414.0, -5.130e-006
-1416.0, -5.130e-006
-1418.0, -5.131e-006
-1420.0, -5.132e-006
-1422.0, -5.133e-006
-1424.0, -5.135e-006
-1426.0, -5.138e-006
-1428.0, -5.144e-006
-1430.0, -5.150e-006
-1432.0, -5.155e-006
-1434.0, -5.161e-006
-1436.0, -5.167e-006
-1438.0, -5.171e-006
-1440.0, -5.175e-006
-1442.0, -5.176e-006
-1444.0, -5.177e-006
-1446.0, -5.178e-006
-1448.0, -5.178e-006
-1450.0, -5.180e-006
-1452.0, -5.181e-006
-1454.0, -5.185e-006
-1456.0, -5.190e-006
-1458.0, -5.195e-006
-1460.0, -5.200e-006
-1462.0, -5.206e-006
-1464.0, -5.212e-006
-1466.0, -5.222e-006
-1468.0, -5.227e-006
-1470.0, -5.233e-006
-1472.0, -5.239e-006
-1474.0, -5.247e-006
-1476.0, -5.255e-006
-1478.0, -5.261e-006
-1480.0, -5.263e-006
-1482.0, -5.269e-006
-1484.0, -5.271e-006
-1486.0, -5.274e-006
-1488.0, -5.274e-006
-1490.0, -5.275e-006
-1492.0, -5.276e-006
-1494.0, -5.276e-006
-1496.0, -5.276e-006
-1498.0, -5.279e-006
-1500.0, -5.280e-006
-1502.0, -5.281e-006
-1504.0, -5.284e-006
-1506.0, -5.290e-006
-1508.0, -5.295e-006
-1510.0, -5.301e-006
-1512.0, -5.306e-006
-1514.0, -5.311e-006
-1516.0, -5.317e-006
-1518.0, -5.321e-006
-1520.0, -5.322e-006
-1522.0, -5.324e-006
-1524.0, -5.324e-006
-1526.0, -5.325e-006
-1528.0, -5.326e-006
-1530.0, -5.329e-006
-1532.0, -5.330e-006
-1534.0, -5.334e-006
-1536.0, -5.339e-006
-1538.0, -5.346e-006
-1540.0, -5.351e-006
-1542.0, -5.358e-006
-1544.0, -5.362e-006
-1546.0, -5.369e-006
-1548.0, -5.375e-006
-1550.0, -5.382e-006
-1552.0, -5.388e-006
-1554.0, -5.396e-006
-1556.0, -5.403e-006
-1558.0, -5.411e-006
-1560.0, -5.418e-006
-1562.0, -5.427e-006
-1564.0, -5.435e-006
-1566.0, -5.443e-006
-1568.0, -5.450e-006
-1570.0, -5.457e-006
-1572.0, -5.467e-006
-1574.0, -5.479e-006
-1576.0, -5.487e-006
-1578.0, -5.495e-006
-1580.0, -5.503e-006
-1582.0, -5.510e-006
-1584.0, -5.516e-006
-1586.0, -5.520e-006
-1588.0, -5.524e-006
-1590.0, -5.530e-006
-1592.0, -5.536e-006
-1594.0, -5.543e-006
-1596.0, -5.550e-006
-1598.0, -5.560e-006
-1600.0, -5.573e-006
-1602.0, -5.587e-006
-1604.0, -5.601e-006
-1606.0, -5.615e-006
-1608.0, -5.629e-006
-1610.0, -5.643e-006
-1612.0, -5.655e-006
-1614.0, -5.668e-006
-1616.0, -5.679e-006
-1618.0, -5.688e-006
-1620.0, -5.695e-006
-1622.0, -5.702e-006
-1624.0, -5.712e-006
-1626.0, -5.724e-006
-1628.0, -5.733e-006
-1630.0, -5.746e-006
-1632.0, -5.760e-006
-1634.0, -5.780e-006
-1636.0, -5.801e-006
-1638.0, -5.819e-006
-1640.0, -5.838e-006
-1642.0, -5.858e-006
-1644.0, -5.874e-006
-1646.0, -5.888e-006
-1648.0, -5.901e-006
-1650.0, -5.916e-006
-1652.0, -5.934e-006
-1654.0, -5.955e-006
-1656.0, -5.975e-006
-1658.0, -5.996e-006
-1660.0, -6.022e-006
-1662.0, -6.045e-006
-1664.0, -6.065e-006
-1666.0, -6.088e-006
-1668.0, -6.104e-006
-1670.0, -6.125e-006
-1672.0, -6.151e-006
-1674.0, -6.174e-006
-1676.0, -6.202e-006
-1678.0, -6.230e-006
-1680.0, -6.258e-006
-1682.0, -6.291e-006
-1684.0, -6.323e-006
-1686.0, -6.353e-006
-1688.0, -6.386e-006
-1690.0, -6.415e-006
-1692.0, -6.450e-006
-1694.0, -6.485e-006
-1696.0, -6.520e-006
-1698.0, -6.558e-006
-1700.0, -6.593e-006
-1702.0, -6.628e-006
-1704.0, -6.674e-006
-1706.0, -6.723e-006
-1708.0, -6.765e-006
-1710.0, -6.809e-006
-1712.0, -6.852e-006
-1714.0, -6.907e-006
-1716.0, -6.958e-006
-1718.0, -7.007e-006
-1720.0, -7.057e-006
-1722.0, -7.113e-006
-1724.0, -7.169e-006
-1726.0, -7.231e-006
-1728.0, -7.288e-006
-1730.0, -7.353e-006
-1732.0, -7.417e-006
-1734.0, -7.482e-006
-1736.0, -7.551e-006
-1738.0, -7.627e-006
-1740.0, -7.699e-006
-1742.0, -7.778e-006
-1744.0, -7.857e-006
-1746.0, -7.941e-006
-1748.0, -8.029e-006
-1750.0, -8.119e-006
-1752.0, -8.210e-006
-1754.0, -8.307e-006
-1756.0, -8.402e-006
-1758.0, -8.507e-006
-1760.0, -8.611e-006
-1762.0, -8.716e-006
-1764.0, -8.828e-006
-1766.0, -8.943e-006
-1768.0, -9.059e-006
-1770.0, -9.185e-006
-1772.0, -9.310e-006
-1774.0, -9.442e-006
-1776.0, -9.581e-006
-1778.0, -9.722e-006
-1780.0, -9.871e-006
-1782.0, -1.002e-005
-1784.0, -1.017e-005
-1786.0, -1.033e-005
-1788.0, -1.049e-005
-1790.0, -1.065e-005
-1792.0, -1.082e-005
-1794.0, -1.099e-005
-1796.0, -1.117e-005
-1798.0, -1.136e-005
-1800.0, -1.154e-005
-1802.0, -1.173e-005
-1804.0, -1.192e-005
-1806.0, -1.211e-005
-1808.0, -1.231e-005
-1810.0, -1.251e-005
-1812.0, -1.271e-005
-1814.0, -1.291e-005
-1816.0, -1.312e-005
-1818.0, -1.332e-005
-1820.0, -1.352e-005
-1822.0, -1.372e-005
-1824.0, -1.392e-005
-1826.0, -1.412e-005
-1828.0, -1.431e-005
-1830.0, -1.451e-005
-1832.0, -1.471e-005
-1834.0, -1.490e-005
-1836.0, -1.510e-005
-1838.0, -1.529e-005
-1840.0, -1.547e-005
-1842.0, -1.564e-005
-1844.0, -1.581e-005
-1846.0, -1.598e-005
-1848.0, -1.614e-005
-1850.0, -1.629e-005
-1852.0, -1.643e-005
-1854.0, -1.656e-005
-1856.0, -1.669e-005
-1858.0, -1.680e-005
-1860.0, -1.691e-005
-1862.0, -1.700e-005
-1864.0, -1.708e-005
-1866.0, -1.716e-005
-1868.0, -1.724e-005
-1870.0, -1.729e-005
-1872.0, -1.734e-005
-1874.0, -1.738e-005
-1876.0, -1.741e-005
-1878.0, -1.743e-005
-1880.0, -1.744e-005
-1882.0, -1.744e-005
-1884.0, -1.744e-005
-1886.0, -1.744e-005
-1888.0, -1.743e-005
-1890.0, -1.741e-005
-1892.0, -1.739e-005
-1894.0, -1.736e-005
-1896.0, -1.733e-005
-1898.0, -1.730e-005
-1900.0, -1.725e-005
-1902.0, -1.721e-005
-1904.0, -1.716e-005
-1906.0, -1.712e-005
-1908.0, -1.707e-005
-1910.0, -1.702e-005
-1912.0, -1.696e-005
-1914.0, -1.691e-005
-1916.0, -1.686e-005
-1918.0, -1.681e-005
-1920.0, -1.675e-005
-1922.0, -1.671e-005
-1924.0, -1.666e-005
-1926.0, -1.661e-005
-1928.0, -1.656e-005
-1930.0, -1.651e-005
-1932.0, -1.646e-005
-1934.0, -1.641e-005
-1936.0, -1.637e-005
-1938.0, -1.633e-005
-1940.0, -1.628e-005
-1942.0, -1.624e-005
-1944.0, -1.620e-005
-1946.0, -1.616e-005
-1948.0, -1.613e-005
-1950.0, -1.608e-005
-1952.0, -1.604e-005
-1954.0, -1.600e-005
-1956.0, -1.597e-005
-1958.0, -1.593e-005
-1960.0, -1.590e-005
-1962.0, -1.586e-005
-1964.0, -1.583e-005
-1966.0, -1.580e-005
-1968.0, -1.577e-005
-1970.0, -1.573e-005
-1972.0, -1.570e-005
-1974.0, -1.566e-005
-1976.0, -1.563e-005
-1978.0, -1.560e-005
-1980.0, -1.557e-005
-1982.0, -1.554e-005
-1984.0, -1.551e-005
-1986.0, -1.549e-005
-1988.0, -1.546e-005
-1990.0, -1.543e-005
-1992.0, -1.540e-005
-1994.0, -1.537e-005
-1996.0, -1.534e-005
-1998.0, -1.529e-005
-2000.0, -1.529e-005
*
Segment = 3
Positive
Number of Data Points = 1530
#
-1998.0, -1.449e-005
-1996.0, -1.415e-005
-1994.0, -1.388e-005
-1992.0, -1.365e-005
-1990.0, -1.340e-005
-1988.0, -1.319e-005
-1986.0, -1.299e-005
-1984.0, -1.281e-005
-1982.0, -1.265e-005
-1980.0, -1.250e-005
-1978.0, -1.236e-005
-1976.0, -1.222e-005
-1974.0, -1.208e-005
-1972.0, -1.196e-005
-1970.0, -1.184e-005
-1968.0, -1.172e-005
-1966.0, -1.161e-005
-1964.0, -1.150e-005
-1962.0, -1.139e-005
-1960.0, -1.129e-005
-1958.0, -1.120e-005
-1956.0, -1.109e-005
-1954.0, -1.100e-005
-1952.0, -1.091e-005
-1950.0, -1.083e-005
-1948.0, -1.074e-005
-1946.0, -1.066e-005
-1944.0, -1.058e-005
-1942.0, -1.050e-005
-1940.0, -1.042e-005
-1938.0, -1.035e-005
-1936.0, -1.027e-005
-1934.0, -1.020e-005
-1932.0, -1.014e-005
-1930.0, -1.007e-005
-1928.0, -1.001e-005
-1926.0, -9.941e-006
-1924.0, -9.878e-006
-1922.0, -9.815e-006
-1920.0, -9.752e-006
-1918.0, -9.689e-006
-1916.0, -9.631e-006
-1914.0, -9.573e-006
-1912.0, -9.516e-006
-1910.0, -9.460e-006
-1908.0, -9.405e-006
-1906.0, -9.353e-006
-1904.0, -9.304e-006
-1902.0, -9.251e-006
-1900.0, -9.198e-006
-1898.0, -9.149e-006
-1896.0, -9.105e-006
-1894.0, -9.057e-006
-1892.0, -9.004e-006
-1890.0, -8.954e-006
-1888.0, -8.912e-006
-1886.0, -8.864e-006
-1884.0, -8.811e-006
-1882.0, -8.764e-006
-1880.0, -8.721e-006
-1878.0, -8.679e-006
-1876.0, -8.630e-006
-1874.0, -8.582e-006
-1872.0, -8.541e-006
-1870.0, -8.505e-006
-1868.0, -8.457e-006
-1866.0, -8.412e-006
-1864.0, -8.371e-006
-1862.0, -8.330e-006
-1860.0, -8.288e-006
-1858.0, -8.244e-006
-1856.0, -8.196e-006
-1854.0, -8.161e-006
-1852.0, -8.123e-006
-1850.0, -8.081e-006
-1848.0, -8.040e-006
-1846.0, -7.998e-006
-1844.0, -7.963e-006
-1842.0, -7.928e-006
-1840.0, -7.886e-006
-1838.0, -7.844e-006
-1836.0, -7.804e-006
-1834.0, -7.769e-006
-1832.0, -7.734e-006
-1830.0, -7.698e-006
-1828.0, -7.658e-006
-1826.0, -7.622e-006
-1824.0, -7.587e-006
-1822.0, -7.554e-006
-1820.0, -7.516e-006
-1818.0, -7.480e-006
-1816.0, -7.440e-006
-1814.0, -7.403e-006
-1812.0, -7.370e-006
-1810.0, -7.335e-006
-1808.0, -7.302e-006
-1806.0, -7.266e-006
-1804.0, -7.230e-006
-1802.0, -7.195e-006
-1800.0, -7.166e-006
-1798.0, -7.125e-006
-1796.0, -7.089e-006
-1794.0, -7.048e-006
-1792.0, -7.012e-006
-1790.0, -6.978e-006
-1788.0, -6.947e-006
-1786.0, -6.914e-006
-1784.0, -6.884e-006
-1782.0, -6.850e-006
-1780.0, -6.815e-006
-1778.0, -6.785e-006
-1776.0, -6.750e-006
-1774.0, -6.712e-006
-1772.0, -6.674e-006
-1770.0, -6.639e-006
-1768.0, -6.604e-006
-1766.0, -6.576e-006
-1764.0, -6.541e-006
-1762.0, -6.508e-006
-1760.0, -6.473e-006
-1758.0, -6.439e-006
-1756.0, -6.406e-006
-1754.0, -6.375e-006
-1752.0, -6.340e-006
-1750.0, -6.304e-006
-1748.0, -6.267e-006
-1746.0, -6.234e-006
-1744.0, -6.201e-006
-1742.0, -6.168e-006
-1740.0, -6.136e-006
-1738.0, -6.101e-006
-1736.0, -6.067e-006
-1734.0, -6.032e-006
-1732.0, -6.002e-006
-1730.0, -5.967e-006
-1728.0, -5.933e-006
-1726.0, -5.892e-006
-1724.0, -5.853e-006
-1722.0, -5.819e-006
-1720.0, -5.786e-006
-1718.0, -5.751e-006
-1716.0, -5.715e-006
-1714.0, -5.677e-006
-1712.0, -5.642e-006
-1710.0, -5.610e-006
-1708.0, -5.574e-006
-1706.0, -5.537e-006
-1704.0, -5.495e-006
-1702.0, -5.455e-006
-1700.0, -5.420e-006
-1698.0, -5.385e-006
-1696.0, -5.347e-006
-1694.0, -5.307e-006
-1692.0, -5.265e-006
-1690.0, -5.228e-006
-1688.0, -5.191e-006
-1686.0, -5.150e-006
-1684.0, -5.107e-006
-1682.0, -5.062e-006
-1680.0, -5.023e-006
-1678.0, -4.987e-006
-1676.0, -4.941e-006
-1674.0, -4.896e-006
-1672.0, -4.854e-006
-1670.0, -4.813e-006
-1668.0, -4.771e-006
-1666.0, -4.725e-006
-1664.0, -4.677e-006
-1662.0, -4.635e-006
-1660.0, -4.595e-006
-1658.0, -4.546e-006
-1656.0, -4.497e-006
-1654.0, -4.450e-006
-1652.0, -4.402e-006
-1650.0, -4.354e-006
-1648.0, -4.304e-006
-1646.0, -4.252e-006
-1644.0, -4.196e-006
-1642.0, -4.144e-006
-1640.0, -4.093e-006
-1638.0, -4.038e-006
-1636.0, -3.986e-006
-1634.0, -3.930e-006
-1632.0, -3.877e-006
-1630.0, -3.835e-006
-1628.0, -3.782e-006
-1626.0, -3.727e-006
-1624.0, -3.677e-006
-1622.0, -3.624e-006
-1620.0, -3.571e-006
-1618.0, -3.517e-006
-1616.0, -3.462e-006
-1614.0, -3.406e-006
-1612.0, -3.350e-006
-1610.0, -3.292e-006
-1608.0, -3.236e-006
-1606.0, -3.181e-006
-1604.0, -3.125e-006
-1602.0, -3.071e-006
-1600.0, -3.015e-006
-1598.0, -2.959e-006
-1596.0, -2.907e-006
-1594.0, -2.852e-006
-1592.0, -2.798e-006
-1590.0, -2.744e-006
-1588.0, -2.688e-006
-1586.0, -2.636e-006
-1584.0, -2.581e-006
-1582.0, -2.530e-006
-1580.0, -2.475e-006
-1578.0, -2.420e-006
-1576.0, -2.364e-006
-1574.0, -2.310e-006
-1572.0, -2.262e-006
-1570.0, -2.213e-006
-1568.0, -2.158e-006
-1566.0, -2.111e-006
-1564.0, -2.062e-006
-1562.0, -2.013e-006
-1560.0, -1.963e-006
-1558.0, -1.915e-006
-1556.0, -1.873e-006
-1554.0, -1.829e-006
-1552.0, -1.784e-006
-1550.0, -1.742e-006
-1548.0, -1.701e-006
-1546.0, -1.658e-006
-1544.0, -1.614e-006
-1542.0, -1.570e-006
-1540.0, -1.531e-006
-1538.0, -1.494e-006
-1536.0, -1.460e-006
-1534.0, -1.426e-006
-1532.0, -1.391e-006
-1530.0, -1.353e-006
-1528.0, -1.321e-006
-1526.0, -1.287e-006
-1524.0, -1.252e-006
-1522.0, -1.217e-006
-1520.0, -1.180e-006
-1518.0, -1.150e-006
-1516.0, -1.122e-006
-1514.0, -1.093e-006
-1512.0, -1.065e-006
-1510.0, -1.040e-006
-1508.0, -1.012e-006
-1506.0, -9.875e-007
-1504.0, -9.617e-007
-1502.0, -9.356e-007
-1500.0, -9.081e-007
-1498.0, -8.868e-007
-1496.0, -8.610e-007
-1494.0, -8.336e-007
-1492.0, -8.096e-007
-1490.0, -7.882e-007
-1488.0, -7.695e-007
-1486.0, -7.485e-007
-1484.0, -7.241e-007
-1482.0, -7.010e-007
-1480.0, -6.866e-007
-1478.0, -6.723e-007
-1476.0, -6.570e-007
-1474.0, -6.391e-007
-1472.0, -6.252e-007
-1470.0, -6.134e-007
-1468.0, -6.025e-007
-1466.0, -5.877e-007
-1464.0, -5.681e-007
-1462.0, -5.489e-007
-1460.0, -5.336e-007
-1458.0, -5.136e-007
-1456.0, -4.939e-007
-1454.0, -4.769e-007
-1452.0, -4.639e-007
-1450.0, -4.538e-007
-1448.0, -4.403e-007
-1446.0, -4.268e-007
-1444.0, -4.159e-007
-1442.0, -4.020e-007
-1440.0, -3.880e-007
-1438.0, -3.741e-007
-1436.0, -3.571e-007
-1434.0, -3.427e-007
-1432.0, -3.296e-007
-1430.0, -3.178e-007
-1428.0, -3.060e-007
-1426.0, -2.921e-007
-1424.0, -2.781e-007
-1422.0, -2.694e-007
-1420.0, -2.624e-007
-1418.0, -2.546e-007
-1416.0, -2.476e-007
-1414.0, -2.389e-007
-1412.0, -2.319e-007
-1410.0, -2.250e-007
-1408.0, -2.175e-007
-1406.0, -2.075e-007
-1404.0, -1.953e-007
-1402.0, -1.809e-007
-1400.0, -1.709e-007
-1398.0, -1.574e-007
-1396.0, -1.434e-007
-1394.0, -1.295e-007
-1392.0, -1.173e-007
-1390.0, -1.038e-007
-1388.0, -9.155e-008
-1386.0, -8.021e-008
-1384.0, -7.280e-008
-1382.0, -6.539e-008
-1380.0, -5.885e-008
-1378.0, -5.231e-008
-1376.0, -4.752e-008
-1374.0, -4.011e-008
-1372.0, -3.313e-008
-1370.0, -2.615e-008
-1368.0, -1.962e-008
-1366.0, -1.264e-008
-1364.0, -2.613e-009
-1362.0, +3.491e-009
-1360.0, +1.352e-008
-1358.0, +2.573e-008
-1356.0, +3.968e-008
-1354.0, +5.363e-008
-1352.0, +6.801e-008
-1350.0, +8.066e-008
-1348.0, +9.897e-008
-1346.0, +1.094e-007
-1344.0, +1.181e-007
-1342.0, +1.251e-007
-1340.0, +1.325e-007
-1338.0, +1.395e-007
-1336.0, +1.452e-007
-1334.0, +1.517e-007
-1332.0, +1.591e-007
-1330.0, +1.661e-007
-1328.0, +1.731e-007
-1326.0, +1.801e-007
-1324.0, +1.883e-007
-1322.0, +1.997e-007
-1320.0, +2.080e-007
-1318.0, +2.219e-007
-1316.0, +2.359e-007
-1314.0, +2.498e-007
-1312.0, +2.642e-007
-1310.0, +2.795e-007
-1308.0, +2.947e-007
-1306.0, +3.078e-007
-1304.0, +3.148e-007
-1302.0, +3.217e-007
-1300.0, +3.292e-007
-1298.0, +3.383e-007
-1296.0, +3.483e-007
-1294.0, +3.553e-007
-1292.0, +3.623e-007
-1290.0, +3.701e-007
-1288.0, +3.802e-007
-1286.0, +3.937e-007
-1284.0, +4.059e-007
-1282.0, +4.203e-007
-1280.0, +4.342e-007
-1278.0, +4.486e-007
-1276.0, +4.634e-007
-1274.0, +4.804e-007
-1272.0, +4.944e-007
-1270.0, +5.070e-007
-1268.0, +5.144e-007
-1266.0, +5.223e-007
-1264.0, +5.323e-007
-1262.0, +5.445e-007
-1260.0, +5.524e-007
-1258.0, +5.598e-007
-1256.0, +5.685e-007
-1254.0, +5.820e-007
-1252.0, +6.003e-007
-1250.0, +6.178e-007
-1248.0, +6.317e-007
-1246.0, +6.470e-007
-1244.0, +6.662e-007
-1242.0, +6.853e-007
-1240.0, +6.997e-007
-1238.0, +7.084e-007
-1236.0, +7.180e-007
-1234.0, +7.320e-007
-1232.0, +7.451e-007
-1230.0, +7.542e-007
-1228.0, +7.682e-007
-1226.0, +7.821e-007
-1224.0, +8.004e-007
-1222.0, +8.187e-007
-1220.0, +8.344e-007
-1218.0, +8.514e-007
-1216.0, +8.715e-007
-1214.0, +8.854e-007
-1212.0, +8.994e-007
-1210.0, +9.116e-007
-1208.0, +9.256e-007
-1206.0, +9.378e-007
-1204.0, +9.491e-007
-1202.0, +9.626e-007
-1200.0, +9.818e-007
-1198.0, +1.003e-006
-1196.0, +1.022e-006
-1194.0, +1.042e-006
-1192.0, +1.063e-006
-1190.0, +1.083e-006
-1188.0, +1.100e-006
-1186.0, +1.115e-006
-1184.0, +1.132e-006
-1182.0, +1.152e-006
-1180.0, +1.168e-006
-1178.0, +1.188e-006
-1176.0, +1.209e-006
-1174.0, +1.233e-006
-1172.0, +1.254e-006
-1170.0, +1.273e-006
-1168.0, +1.292e-006
-1166.0, +1.311e-006
-1164.0, +1.326e-006
-1162.0, +1.348e-006
-1160.0, +1.372e-006
-1158.0, +1.393e-006
-1156.0, +1.420e-006
-1154.0, +1.443e-006
-1152.0, +1.466e-006
-1150.0, +1.493e-006
-1148.0, +1.513e-006
-1146.0, +1.531e-006
-1144.0, +1.558e-006
-1142.0, +1.580e-006
-1140.0, +1.607e-006
-1138.0, +1.634e-006
-1136.0, +1.658e-006
-1134.0, +1.686e-006
-1132.0, +1.714e-006
-1130.0, +1.742e-006
-1128.0, +1.770e-006
-1126.0, +1.798e-006
-1124.0, +1.827e-006
-1122.0, +1.858e-006
-1120.0, +1.889e-006
-1118.0, +1.922e-006
-1116.0, +1.951e-006
-1114.0, +1.984e-006
-1112.0, +2.012e-006
-1110.0, +2.046e-006
-1108.0, +2.077e-006
-1106.0, +2.114e-006
-1104.0, +2.147e-006
-1102.0, +2.182e-006
-1100.0, +2.212e-006
-1098.0, +2.252e-006
-1096.0, +2.288e-006
-1094.0, +2.328e-006
-1092.0, +2.365e-006
-1090.0, +2.402e-006
-1088.0, +2.437e-006
-1086.0, +2.480e-006
-1084.0, +2.517e-006
-1082.0, +2.558e-006
-1080.0, +2.598e-006
-1078.0, +2.640e-006
-1076.0, +2.686e-006
-1074.0, +2.735e-006
-1072.0, +2.776e-006
-1070.0, +2.818e-006
-1068.0, +2.866e-006
-1066.0, +2.915e-006
-1064.0, +2.958e-006
-1062.0, +3.006e-006
-1060.0, +3.054e-006
-1058.0, +3.108e-006
-1056.0, +3.159e-006
-1054.0, +3.202e-006
-1052.0, +3.251e-006
-1050.0, +3.305e-006
-1048.0, +3.356e-006
-1046.0, +3.406e-006
-1044.0, +3.458e-006
-1042.0, +3.512e-006
-1040.0, +3.568e-006
-1038.0, +3.624e-006
-1036.0, +3.680e-006
-1034.0, +3.738e-006
-1032.0, +3.797e-006
-1030.0, +3.857e-006
-1028.0, +3.918e-006
-1026.0, +3.982e-006
-1024.0, +4.044e-006
-1022.0, +4.106e-006
-1020.0, +4.169e-006
-1018.0, +4.231e-006
-1016.0, +4.291e-006
-1014.0, +4.354e-006
-1012.0, +4.421e-006
-1010.0, +4.481e-006
-1008.0, +4.545e-006
-1006.0, +4.613e-006
-1004.0, +4.677e-006
-1002.0, +4.744e-006
-1000.0, +4.813e-006
-998.0, +4.877e-006
-996.0, +4.949e-006
-994.0, +5.018e-006
-992.0, +5.081e-006
-990.0, +5.151e-006
-988.0, +5.220e-006
-986.0, +5.290e-006
-984.0, +5.361e-006
-982.0, +5.425e-006
-980.0, +5.492e-006
-978.0, +5.567e-006
-976.0, +5.636e-006
-974.0, +5.709e-006
-972.0, +5.779e-006
-970.0, +5.848e-006
-968.0, +5.924e-006
-966.0, +5.996e-006
-964.0, +6.061e-006
-962.0, +6.131e-006
-960.0, +6.198e-006
-958.0, +6.262e-006
-956.0, +6.334e-006
-954.0, +6.399e-006
-952.0, +6.469e-006
-950.0, +6.543e-006
-948.0, +6.613e-006
-946.0, +6.687e-006
-944.0, +6.762e-006
-942.0, +6.830e-006
-940.0, +6.901e-006
-938.0, +6.971e-006
-936.0, +7.035e-006
-934.0, +7.102e-006
-932.0, +7.168e-006
-930.0, +7.231e-006
-928.0, +7.295e-006
-926.0, +7.360e-006
-924.0, +7.421e-006
-922.0, +7.483e-006
-920.0, +7.544e-006
-918.0, +7.601e-006
-916.0, +7.656e-006
-914.0, +7.719e-006
-912.0, +7.775e-006
-910.0, +7.833e-006
-908.0, +7.889e-006
-906.0, +7.943e-006
-904.0, +7.998e-006
-902.0, +8.054e-006
-900.0, +8.108e-006
-898.0, +8.161e-006
-896.0, +8.211e-006
-894.0, +8.261e-006
-892.0, +8.311e-006
-890.0, +8.363e-006
-888.0, +8.412e-006
-886.0, +8.460e-006
-884.0, +8.505e-006
-882.0, +8.553e-006
-880.0, +8.602e-006
-878.0, +8.643e-006
-876.0, +8.682e-006
-874.0, +8.729e-006
-872.0, +8.767e-006
-870.0, +8.808e-006
-868.0, +8.848e-006
-866.0, +8.890e-006
-864.0, +8.934e-006
-862.0, +8.977e-006
-860.0, +9.014e-006
-858.0, +9.049e-006
-856.0, +9.084e-006
-854.0, +9.121e-006
-852.0, +9.157e-006
-850.0, +9.194e-006
-848.0, +9.228e-006
-846.0, +9.267e-006
-844.0, +9.307e-006
-842.0, +9.349e-006
-840.0, +9.387e-006
-838.0, +9.422e-006
-836.0, +9.456e-006
-834.0, +9.491e-006
-832.0, +9.522e-006
-830.0, +9.557e-006
-828.0, +9.592e-006
-826.0, +9.624e-006
-824.0, +9.669e-006
-822.0, +9.712e-006
-820.0, +9.760e-006
-818.0, +9.800e-006
-816.0, +9.837e-006
-814.0, +9.872e-006
-812.0, +9.913e-006
-810.0, +9.945e-006
-808.0, +9.979e-006
-806.0, +1.001e-005
-804.0, +1.004e-005
-802.0, +1.007e-005
-800.0, +1.011e-005
-798.0, +1.014e-005
-796.0, +1.017e-005
-794.0, +1.019e-005
-792.0, +1.022e-005
-790.0, +1.025e-005
-788.0, +1.027e-005
-786.0, +1.029e-005
-784.0, +1.031e-005
-782.0, +1.032e-005
-780.0, +1.033e-005
-778.0, +1.034e-005
-776.0, +1.035e-005
-774.0, +1.035e-005
-772.0, +1.035e-005
-770.0, +1.035e-005
-768.0, +1.035e-005
-766.0, +1.035e-005
-764.0, +1.034e-005
-762.0, +1.033e-005
-760.0, +1.032e-005
-758.0, +1.030e-005
-756.0, +1.027e-005
-754.0, +1.024e-005
-752.0, +1.020e-005
-750.0, +1.015e-005
-748.0, +1.009e-005
-746.0, +1.004e-005
-744.0, +9.968e-006
-742.0, +9.897e-006
-740.0, +9.816e-006
-738.0, +9.732e-006
-736.0, +9.641e-006
-734.0, +9.540e-006
-732.0, +9.432e-006
-730.0, +9.317e-006
-728.0, +9.191e-006
-726.0, +9.065e-006
-724.0, +8.927e-006
-722.0, +8.787e-006
-720.0, +8.636e-006
-718.0, +8.475e-006
-716.0, +8.311e-006
-714.0, +8.141e-006
-712.0, +7.964e-006
-710.0, +7.782e-006
-708.0, +7.594e-006
-706.0, +7.405e-006
-704.0, +7.216e-006
-702.0, +7.024e-006
-700.0, +6.832e-006
-698.0, +6.638e-006
-696.0, +6.449e-006
-694.0, +6.261e-006
-692.0, +6.081e-006
-690.0, +5.902e-006
-688.0, +5.728e-006
-686.0, +5.562e-006
-684.0, +5.402e-006
-682.0, +5.246e-006
-680.0, +5.096e-006
-678.0, +4.957e-006
-676.0, +4.821e-006
-674.0, +4.696e-006
-672.0, +4.576e-006
-670.0, +4.465e-006
-668.0, +4.357e-006
-666.0, +4.263e-006
-664.0, +4.172e-006
-662.0, +4.089e-006
-660.0, +4.014e-006
-658.0, +3.945e-006
-656.0, +3.881e-006
-654.0, +3.823e-006
-652.0, +3.774e-006
-650.0, +3.726e-006
-648.0, +3.686e-006
-646.0, +3.645e-006
-644.0, +3.610e-006
-642.0, +3.581e-006
-640.0, +3.555e-006
-638.0, +3.527e-006
-636.0, +3.506e-006
-634.0, +3.489e-006
-632.0, +3.478e-006
-630.0, +3.464e-006
-628.0, +3.452e-006
-626.0, +3.443e-006
-624.0, +3.435e-006
-622.0, +3.428e-006
-620.0, +3.422e-006
-618.0, +3.416e-006
-616.0, +3.414e-006
-614.0, +3.412e-006
-612.0, +3.410e-006
-610.0, +3.406e-006
-608.0, +3.403e-006
-606.0, +3.401e-006
-604.0, +3.398e-006
-602.0, +3.394e-006
-600.0, +3.391e-006
-598.0, +3.389e-006
-596.0, +3.391e-006
-594.0, +3.392e-006
-592.0, +3.391e-006
-590.0, +3.391e-006
-588.0, +3.393e-006
-586.0, +3.393e-006
-584.0, +3.395e-006
-582.0, +3.396e-006
-580.0, +3.395e-006
-578.0, +3.399e-006
-576.0, +3.402e-006
-574.0, +3.403e-006
-572.0, +3.407e-006
-570.0, +3.409e-006
-568.0, +3.410e-006
-566.0, +3.413e-006
-564.0, +3.412e-006
-562.0, +3.412e-006
-560.0, +3.414e-006
-558.0, +3.414e-006
-556.0, +3.414e-006
-554.0, +3.414e-006
-552.0, +3.414e-006
-550.0, +3.414e-006
-548.0, +3.414e-006
-546.0, +3.414e-006
-544.0, +3.414e-006
-542.0, +3.413e-006
-540.0, +3.413e-006
-538.0, +3.413e-006
-536.0, +3.414e-006
-534.0, +3.413e-006
-532.0, +3.413e-006
-530.0, +3.414e-006
-528.0, +3.414e-006
-526.0, +3.414e-006
-524.0, +3.414e-006
-522.0, +3.412e-006
-520.0, +3.412e-006
-518.0, +3.411e-006
-516.0, +3.411e-006
-514.0, +3.409e-006
-512.0, +3.407e-006
-510.0, +3.404e-006
-508.0, +3.401e-006
-506.0, +3.396e-006
-504.0, +3.390e-006
-502.0, +3.384e-006
-500.0, +3.381e-006
-498.0, +3.375e-006
-496.0, +3.370e-006
-494.0, +3.367e-006
-492.0, +3.363e-006
-490.0, +3.357e-006
-488.0, +3.350e-006
-486.0, +3.343e-006
-484.0, +3.336e-006
-482.0, +3.332e-006
-480.0, +3.326e-006
-478.0, +3.322e-006
-476.0, +3.320e-006
-474.0, +3.319e-006
-472.0, +3.318e-006
-470.0, +3.318e-006
-468.0, +3.318e-006
-466.0, +3.317e-006
-464.0, +3.317e-006
-462.0, +3.316e-006
-460.0, +3.313e-006
-458.0, +3.308e-006
-456.0, +3.302e-006
-454.0, +3.297e-006
-452.0, +3.291e-006
-450.0, +3.285e-006
-448.0, +3.279e-006
-446.0, +3.275e-006
-444.0, +3.273e-006
-442.0, +3.271e-006
-440.0, +3.270e-006
-438.0, +3.269e-006
-436.0, +3.268e-006
-434.0, +3.268e-006
-432.0, +3.268e-006
-430.0, +3.268e-006
-428.0, +3.267e-006
-426.0, +3.265e-006
-424.0, +3.262e-006
-422.0, +3.259e-006
-420.0, +3.255e-006
-418.0, +3.248e-006
-416.0, +3.242e-006
-414.0, +3.238e-006
-412.0, +3.234e-006
-410.0, +3.229e-006
-408.0, +3.225e-006
-406.0, +3.223e-006
-404.0, +3.222e-006
-402.0, +3.222e-006
-400.0, +3.220e-006
-398.0, +3.220e-006
-396.0, +3.220e-006
-394.0, +3.220e-006
-392.0, +3.220e-006
-390.0, +3.220e-006
-388.0, +3.220e-006
-386.0, +3.220e-006
-384.0, +3.220e-006
-382.0, +3.220e-006
-380.0, +3.220e-006
-378.0, +3.220e-006
-376.0, +3.220e-006
-374.0, +3.220e-006
-372.0, +3.220e-006
-370.0, +3.221e-006
-368.0, +3.222e-006
-366.0, +3.228e-006
-364.0, +3.233e-006
-362.0, +3.240e-006
-360.0, +3.247e-006
-358.0, +3.254e-006
-356.0, +3.260e-006
-354.0, +3.265e-006
-352.0, +3.267e-006
-350.0, +3.269e-006
-348.0, +3.271e-006
-346.0, +3.274e-006
-344.0, +3.281e-006
-342.0, +3.288e-006
-340.0, +3.295e-006
-338.0, +3.302e-006
-336.0, +3.310e-006
-334.0, +3.322e-006
-332.0, +3.338e-006
-330.0, +3.351e-006
-328.0, +3.366e-006
-326.0, +3.384e-006
-324.0, +3.405e-006
-322.0, +3.425e-006
-320.0, +3.440e-006
-318.0, +3.455e-006
-316.0, +3.469e-006
-314.0, +3.485e-006
-312.0, +3.504e-006
-310.0, +3.525e-006
-308.0, +3.547e-006
-306.0, +3.575e-006
-304.0, +3.596e-006
-302.0, +3.624e-006
-300.0, +3.653e-006
-298.0, +3.686e-006
-296.0, +3.718e-006
-294.0, +3.751e-006
-292.0, +3.787e-006
-290.0, +3.828e-006
-288.0, +3.870e-006
-286.0, +3.915e-006
-284.0, +3.957e-006
-282.0, +3.999e-006
-280.0, +4.050e-006
-278.0, +4.099e-006
-276.0, +4.155e-006
-274.0, +4.211e-006
-272.0, +4.267e-006
-270.0, +4.324e-006
-268.0, +4.392e-006
-266.0, +4.457e-006
-264.0, +4.531e-006
-262.0, +4.600e-006
-260.0, +4.671e-006
-258.0, +4.752e-006
-256.0, +4.835e-006
-254.0, +4.916e-006
-252.0, +5.002e-006
-250.0, +5.090e-006
-248.0, +5.182e-006
-246.0, +5.279e-006
-244.0, +5.372e-006
-242.0, +5.471e-006
-240.0, +5.573e-006
-238.0, +5.677e-006
-236.0, +5.781e-006
-234.0, +5.885e-006
-232.0, +5.996e-006
-230.0, +6.107e-006
-228.0, +6.221e-006
-226.0, +6.332e-006
-224.0, +6.444e-006
-222.0, +6.563e-006
-220.0, +6.682e-006
-218.0, +6.801e-006
-216.0, +6.922e-006
-214.0, +7.043e-006
-212.0, +7.171e-006
-210.0, +7.299e-006
-208.0, +7.421e-006
-206.0, +7.550e-006
-204.0, +7.670e-006
-202.0, +7.792e-006
-200.0, +7.918e-006
-198.0, +8.037e-006
-196.0, +8.160e-006
-194.0, +8.286e-006
-192.0, +8.404e-006
-190.0, +8.530e-006
-188.0, +8.653e-006
-186.0, +8.771e-006
-184.0, +8.888e-006
-182.0, +9.000e-006
-180.0, +9.109e-006
-178.0, +9.217e-006
-176.0, +9.314e-006
-174.0, +9.415e-006
-172.0, +9.508e-006
-170.0, +9.602e-006
-168.0, +9.691e-006
-166.0, +9.774e-006
-164.0, +9.858e-006
-162.0, +9.939e-006
-160.0, +1.001e-005
-158.0, +1.008e-005
-156.0, +1.014e-005
-154.0, +1.020e-005
-152.0, +1.025e-005
-150.0, +1.029e-005
-148.0, +1.034e-005
-146.0, +1.038e-005
-144.0, +1.041e-005
-142.0, +1.044e-005
-140.0, +1.047e-005
-138.0, +1.049e-005
-136.0, +1.050e-005
-134.0, +1.051e-005
-132.0, +1.052e-005
-130.0, +1.052e-005
-128.0, +1.052e-005
-126.0, +1.052e-005
-124.0, +1.051e-005
-122.0, +1.050e-005
-120.0, +1.049e-005
-118.0, +1.048e-005
-116.0, +1.047e-005
-114.0, +1.045e-005
-112.0, +1.042e-005
-110.0, +1.040e-005
-108.0, +1.037e-005
-106.0, +1.034e-005
-104.0, +1.031e-005
-102.0, +1.028e-005
-100.0, +1.026e-005
-98.0, +1.022e-005
-96.0, +1.019e-005
-94.0, +1.016e-005
-92.0, +1.012e-005
-90.0, +1.008e-005
-88.0, +1.004e-005
-86.0, +1.001e-005
-84.0, +9.972e-006
-82.0, +9.932e-006
-80.0, +9.891e-006
-78.0, +9.852e-006
-76.0, +9.817e-006
-74.0, +9.782e-006
-72.0, +9.746e-006
-70.0, +9.703e-006
-68.0, +9.668e-006
-66.0, +9.632e-006
-64.0, +9.601e-006
-62.0, +9.566e-006
-60.0, +9.534e-006
-58.0, +9.500e-006
-56.0, +9.471e-006
-54.0, +9.436e-006
-52.0, +9.407e-006
-50.0, +9.372e-006
-48.0, +9.339e-006
-46.0, +9.302e-006
-44.0, +9.267e-006
-42.0, +9.234e-006
-40.0, +9.205e-006
-38.0, +9.174e-006
-36.0, +9.146e-006
-34.0, +9.117e-006
-32.0, +9.093e-006
-30.0, +9.065e-006
-28.0, +9.038e-006
-26.0, +9.011e-006
-24.0, +8.984e-006
-22.0, +8.956e-006
-20.0, +8.934e-006
-18.0, +8.907e-006
-16.0, +8.879e-006
-14.0, +8.856e-006
-12.0, +8.830e-006
-10.0, +8.807e-006
-8.0, +8.786e-006
-6.0, +8.762e-006
-4.0, +8.748e-006
-2.0, +8.734e-006
0.0, +8.716e-006
2.0, +8.700e-006
4.0, +8.686e-006
6.0, +8.667e-006
8.0, +8.647e-006
10.0, +8.621e-006
12.0, +8.600e-006
14.0, +8.583e-006
16.0, +8.566e-006
18.0, +8.545e-006
20.0, +8.528e-006
22.0, +8.512e-006
24.0, +8.497e-006
26.0, +8.479e-006
28.0, +8.458e-006
30.0, +8.441e-006
32.0, +8.426e-006
34.0, +8.408e-006
36.0, +8.393e-006
38.0, +8.379e-006
40.0, +8.370e-006
42.0, +8.362e-006
44.0, +8.351e-006
46.0, +8.338e-006
48.0, +8.328e-006
50.0, +8.321e-006
52.0, +8.310e-006
54.0, +8.297e-006
56.0, +8.284e-006
58.0, +8.272e-006
60.0, +8.260e-006
62.0, +8.248e-006
64.0, +8.234e-006
66.0, +8.223e-006
68.0, +8.211e-006
70.0, +8.198e-006
72.0, +8.187e-006
74.0, +8.178e-006
76.0, +8.169e-006
78.0, +8.162e-006
80.0, +8.156e-006
82.0, +8.151e-006
84.0, +8.145e-006
86.0, +8.137e-006
88.0, +8.130e-006
90.0, +8.123e-006
92.0, +8.116e-006
94.0, +8.105e-006
96.0, +8.092e-006
98.0, +8.081e-006
100.0, +8.068e-006
102.0, +8.054e-006
104.0, +8.040e-006
106.0, +8.027e-006
108.0, +8.017e-006
110.0, +8.010e-006
112.0, +8.004e-006
114.0, +7.999e-006
116.0, +7.993e-006
118.0, +7.986e-006
120.0, +7.979e-006
122.0, +7.973e-006
124.0, +7.966e-006
126.0, +7.961e-006
128.0, +7.958e-006
130.0, +7.956e-006
132.0, +7.954e-006
134.0, +7.950e-006
136.0, +7.945e-006
138.0, +7.939e-006
140.0, +7.932e-006
142.0, +7.926e-006
144.0, +7.919e-006
146.0, +7.914e-006
148.0, +7.908e-006
150.0, +7.904e-006
152.0, +7.899e-006
154.0, +7.894e-006
156.0, +7.884e-006
158.0, +7.872e-006
160.0, +7.860e-006
162.0, +7.850e-006
164.0, +7.838e-006
166.0, +7.829e-006
168.0, +7.820e-006
170.0, +7.814e-006
172.0, +7.813e-006
174.0, +7.811e-006
176.0, +7.810e-006
178.0, +7.809e-006
180.0, +7.809e-006
182.0, +7.809e-006
184.0, +7.807e-006
186.0, +7.802e-006
188.0, +7.799e-006
190.0, +7.795e-006
192.0, +7.790e-006
194.0, +7.783e-006
196.0, +7.778e-006
198.0, +7.773e-006
200.0, +7.772e-006
202.0, +7.768e-006
204.0, +7.766e-006
206.0, +7.764e-006
208.0, +7.763e-006
210.0, +7.762e-006
212.0, +7.762e-006
214.0, +7.761e-006
216.0, +7.761e-006
218.0, +7.761e-006
220.0, +7.761e-006
222.0, +7.761e-006
224.0, +7.761e-006
226.0, +7.761e-006
228.0, +7.761e-006
230.0, +7.761e-006
232.0, +7.761e-006
234.0, +7.761e-006
236.0, +7.761e-006
238.0, +7.760e-006
240.0, +7.760e-006
242.0, +7.760e-006
244.0, +7.760e-006
246.0, +7.760e-006
248.0, +7.759e-006
250.0, +7.759e-006
252.0, +7.760e-006
254.0, +7.759e-006
256.0, +7.758e-006
258.0, +7.758e-006
260.0, +7.758e-006
262.0, +7.757e-006
264.0, +7.756e-006
266.0, +7.755e-006
268.0, +7.756e-006
270.0, +7.755e-006
272.0, +7.753e-006
274.0, +7.752e-006
276.0, +7.752e-006
278.0, +7.751e-006
280.0, +7.751e-006
282.0, +7.750e-006
284.0, +7.750e-006
286.0, +7.750e-006
288.0, +7.751e-006
290.0, +7.751e-006
292.0, +7.753e-006
294.0, +7.753e-006
296.0, +7.754e-006
298.0, +7.755e-006
300.0, +7.756e-006
302.0, +7.757e-006
304.0, +7.758e-006
306.0, +7.758e-006
308.0, +7.758e-006
310.0, +7.759e-006
312.0, +7.759e-006
314.0, +7.759e-006
316.0, +7.759e-006
318.0, +7.759e-006
320.0, +7.760e-006
322.0, +7.760e-006
324.0, +7.760e-006
326.0, +7.760e-006
328.0, +7.760e-006
330.0, +7.760e-006
332.0, +7.760e-006
334.0, +7.760e-006
336.0, +7.760e-006
338.0, +7.760e-006
340.0, +7.761e-006
342.0, +7.761e-006
344.0, +7.761e-006
346.0, +7.761e-006
348.0, +7.761e-006
350.0, +7.761e-006
352.0, +7.762e-006
354.0, +7.762e-006
356.0, +7.763e-006
358.0, +7.765e-006
360.0, +7.766e-006
362.0, +7.769e-006
364.0, +7.772e-006
366.0, +7.777e-006
368.0, +7.784e-006
370.0, +7.789e-006
372.0, +7.795e-006
374.0, +7.800e-006
376.0, +7.805e-006
378.0, +7.809e-006
380.0, +7.810e-006
382.0, +7.810e-006
384.0, +7.811e-006
386.0, +7.812e-006
388.0, +7.816e-006
390.0, +7.823e-006
392.0, +7.831e-006
394.0, +7.840e-006
396.0, +7.852e-006
398.0, +7.865e-006
400.0, +7.877e-006
402.0, +7.887e-006
404.0, +7.902e-006
406.0, +7.912e-006
408.0, +7.922e-006
410.0, +7.932e-006
412.0, +7.939e-006
414.0, +7.945e-006
416.0, +7.952e-006
418.0, +7.953e-006
420.0, +7.960e-006
422.0, +7.966e-006
424.0, +7.973e-006
426.0, +7.980e-006
428.0, +7.987e-006
430.0, +7.996e-006
432.0, +8.008e-006
434.0, +8.020e-006
436.0, +8.035e-006
438.0, +8.049e-006
440.0, +8.064e-006
442.0, +8.080e-006
444.0, +8.099e-006
446.0, +8.113e-006
448.0, +8.125e-006
450.0, +8.134e-006
452.0, +8.145e-006
454.0, +8.158e-006
456.0, +8.170e-006
458.0, +8.179e-006
460.0, +8.193e-006
462.0, +8.208e-006
464.0, +8.228e-006
466.0, +8.244e-006
468.0, +8.259e-006
470.0, +8.278e-006
472.0, +8.297e-006
474.0, +8.312e-006
476.0, +8.325e-006
478.0, +8.336e-006
480.0, +8.350e-006
482.0, +8.364e-006
484.0, +8.374e-006
486.0, +8.389e-006
488.0, +8.406e-006
490.0, +8.426e-006
492.0, +8.445e-006
494.0, +8.465e-006
496.0, +8.486e-006
498.0, +8.504e-006
500.0, +8.520e-006
502.0, +8.538e-006
504.0, +8.558e-006
506.0, +8.579e-006
508.0, +8.595e-006
510.0, +8.615e-006
512.0, +8.636e-006
514.0, +8.660e-006
516.0, +8.680e-006
518.0, +8.694e-006
520.0, +8.709e-006
522.0, +8.729e-006
524.0, +8.743e-006
526.0, +8.757e-006
528.0, +8.770e-006
530.0, +8.787e-006
532.0, +8.808e-006
534.0, +8.829e-006
536.0, +8.849e-006
538.0, +8.870e-006
540.0, +8.891e-006
542.0, +8.909e-006
544.0, +8.926e-006
546.0, +8.941e-006
548.0, +8.960e-006
550.0, +8.975e-006
552.0, +8.991e-006
554.0, +9.011e-006
556.0, +9.031e-006
558.0, +9.046e-006
560.0, +9.065e-006
562.0, +9.080e-006
564.0, +9.095e-006
566.0, +9.107e-006
568.0, +9.122e-006
570.0, +9.135e-006
572.0, +9.148e-006
574.0, +9.157e-006
576.0, +9.169e-006
578.0, +9.182e-006
580.0, +9.200e-006
582.0, +9.215e-006
584.0, +9.230e-006
586.0, +9.247e-006
588.0, +9.267e-006
590.0, +9.283e-006
592.0, +9.297e-006
594.0, +9.308e-006
596.0, +9.321e-006
598.0, +9.341e-006
600.0, +9.358e-006
602.0, +9.372e-006
604.0, +9.387e-006
606.0, +9.406e-006
608.0, +9.425e-006
610.0, +9.442e-006
612.0, +9.457e-006
614.0, +9.472e-006
616.0, +9.485e-006
618.0, +9.503e-006
620.0, +9.518e-006
622.0, +9.532e-006
624.0, +9.548e-006
626.0, +9.568e-006
628.0, +9.589e-006
630.0, +9.616e-006
632.0, +9.639e-006
634.0, +9.661e-006
636.0, +9.688e-006
638.0, +9.713e-006
640.0, +9.740e-006
642.0, +9.768e-006
644.0, +9.797e-006
646.0, +9.825e-006
648.0, +9.859e-006
650.0, +9.892e-006
652.0, +9.933e-006
654.0, +9.971e-006
656.0, +1.001e-005
658.0, +1.005e-005
660.0, +1.010e-005
662.0, +1.015e-005
664.0, +1.020e-005
666.0, +1.026e-005
668.0, +1.031e-005
670.0, +1.037e-005
672.0, +1.044e-005
674.0, +1.050e-005
676.0, +1.058e-005
678.0, +1.065e-005
680.0, +1.073e-005
682.0, +1.081e-005
684.0, +1.090e-005
686.0, +1.099e-005
688.0, +1.108e-005
690.0, +1.118e-005
692.0, +1.129e-005
694.0, +1.140e-005
696.0, +1.151e-005
698.0, +1.163e-005
700.0, +1.175e-005
702.0, +1.188e-005
704.0, +1.201e-005
706.0, +1.213e-005
708.0, +1.226e-005
710.0, +1.240e-005
712.0, +1.254e-005
714.0, +1.268e-005
716.0, +1.283e-005
718.0, +1.298e-005
720.0, +1.313e-005
722.0, +1.329e-005
724.0, +1.344e-005
726.0, +1.359e-005
728.0, +1.376e-005
730.0, +1.392e-005
732.0, +1.408e-005
734.0, +1.424e-005
736.0, +1.441e-005
738.0, +1.457e-005
740.0, +1.474e-005
742.0, +1.490e-005
744.0, +1.507e-005
746.0, +1.524e-005
748.0, +1.541e-005
750.0, +1.557e-005
752.0, +1.574e-005
754.0, +1.590e-005
756.0, +1.607e-005
758.0, +1.624e-005
760.0, +1.640e-005
762.0, +1.656e-005
764.0, +1.672e-005
766.0, +1.688e-005
768.0, +1.704e-005
770.0, +1.720e-005
772.0, +1.736e-005
774.0, +1.751e-005
776.0, +1.767e-005
778.0, +1.782e-005
780.0, +1.797e-005
782.0, +1.811e-005
784.0, +1.826e-005
786.0, +1.840e-005
788.0, +1.854e-005
790.0, +1.868e-005
792.0, +1.881e-005
794.0, +1.895e-005
796.0, +1.908e-005
798.0, +1.921e-005
800.0, +1.933e-005
802.0, +1.945e-005
804.0, +1.957e-005
806.0, +1.969e-005
808.0, +1.981e-005
810.0, +1.992e-005
812.0, +2.003e-005
814.0, +2.014e-005
816.0, +2.025e-005
818.0, +2.035e-005
820.0, +2.046e-005
822.0, +2.056e-005
824.0, +2.066e-005
826.0, +2.076e-005
828.0, +2.085e-005
830.0, +2.094e-005
832.0, +2.103e-005
834.0, +2.112e-005
836.0, +2.120e-005
838.0, +2.128e-005
840.0, +2.136e-005
842.0, +2.143e-005
844.0, +2.151e-005
846.0, +2.159e-005
848.0, +2.166e-005
850.0, +2.173e-005
852.0, +2.180e-005
854.0, +2.186e-005
856.0, +2.192e-005
858.0, +2.198e-005
860.0, +2.204e-005
862.0, +2.210e-005
864.0, +2.216e-005
866.0, +2.222e-005
868.0, +2.227e-005
870.0, +2.233e-005
872.0, +2.238e-005
874.0, +2.243e-005
876.0, +2.248e-005
878.0, +2.253e-005
880.0, +2.258e-005
882.0, +2.263e-005
884.0, +2.268e-005
886.0, +2.272e-005
888.0, +2.275e-005
890.0, +2.280e-005
892.0, +2.284e-005
894.0, +2.288e-005
896.0, +2.291e-005
898.0, +2.295e-005
900.0, +2.298e-005
902.0, +2.303e-005
904.0, +2.306e-005
906.0, +2.310e-005
908.0, +2.313e-005
910.0, +2.316e-005
912.0, +2.319e-005
914.0, +2.323e-005
916.0, +2.326e-005
918.0, +2.329e-005
920.0, +2.332e-005
922.0, +2.335e-005
924.0, +2.338e-005
926.0, +2.340e-005
928.0, +2.343e-005
930.0, +2.345e-005
932.0, +2.348e-005
934.0, +2.351e-005
936.0, +2.353e-005
938.0, +2.356e-005
940.0, +2.358e-005
942.0, +2.360e-005
944.0, +2.362e-005
946.0, +2.364e-005
948.0, +2.367e-005
950.0, +2.370e-005
952.0, +2.372e-005
954.0, +2.374e-005
956.0, +2.376e-005
958.0, +2.379e-005
960.0, +2.381e-005
962.0, +2.383e-005
964.0, +2.385e-005
966.0, +2.387e-005
968.0, +2.390e-005
970.0, +2.392e-005
972.0, +2.395e-005
974.0, +2.397e-005
976.0, +2.399e-005
978.0, +2.401e-005
980.0, +2.403e-005
982.0, +2.405e-005
984.0, +2.408e-005
986.0, +2.410e-005
988.0, +2.413e-005
990.0, +2.416e-005
992.0, +2.419e-005
994.0, +2.421e-005
996.0, +2.424e-005
998.0, +2.427e-005
1000.0, +2.430e-005
1002.0, +2.432e-005
1004.0, +2.434e-005
1006.0, +2.437e-005
1008.0, +2.440e-005
1010.0, +2.443e-005
1012.0, +2.446e-005
1014.0, +2.449e-005
1016.0, +2.452e-005
1018.0, +2.455e-005
1020.0, +2.459e-005
1022.0, +2.462e-005
1024.0, +2.465e-005
1026.0, +2.468e-005
1028.0, +2.471e-005
1030.0, +2.474e-005
1032.0, +2.477e-005
1034.0, +2.480e-005
1036.0, +2.484e-005
1038.0, +2.486e-005
1040.0, +2.490e-005
1042.0, +2.492e-005
1044.0, +2.495e-005
1046.0, +2.499e-005
1048.0, +2.502e-005
1050.0, +2.505e-005
1052.0, +2.508e-005
1054.0, +2.511e-005
1056.0, +2.514e-005
1058.0, +2.516e-005
1060.0, +2.519e-005
*
**
