# Supplementary material for: DFT and CV data of 4-phenyl-substituted dichloro(bis{2-[1-(phenyl)-1H-1,2,3-triazol-4-yl-κN3]pyridine-κN})iron(II) coordination compounds
Source: Data Brief. 2018 Oct 27;21:1458–71. doi: 10.1016/j.dib.2018.10.085 (PMC6234228; doi:10.1016/j.dib.2018.10.085)
Supplement: Supplementary file 4 — Supplementary material. [file mmc4.zip › Fe_CV_raw_data/FeL6-2/T3.TXT]

Date: 04-Apr-2017
Time: 13:22:13
Label: 
Cyclic Voltammetry

Exp. Conditions:
Init E (mV) = 250
High E (mV) = 250
Low E (mV) = -560
Init P/N = N
V (mV/sec) = 100
Number of Segments = 2
Sample Interval (mV) = 1
Quiet Time (sec) = 2
Sensitivity (A/V) = 1E-5

2 Sets of Data
Total Number of Data Points = 1620
##
Potential (mV), Current (A)

Segment = 1
Negative
Number of Data Points = 810
#
249.0, +5.674e-006
248.0, +5.633e-006
247.0, +5.595e-006
246.0, +5.556e-006
245.0, +5.518e-006
244.0, +5.488e-006
243.0, +5.455e-006
242.0, +5.420e-006
241.0, +5.387e-006
240.0, +5.350e-006
239.0, +5.323e-006
238.0, +5.295e-006
237.0, +5.269e-006
236.0, +5.244e-006
235.0, +5.223e-006
234.0, +5.202e-006
233.0, +5.184e-006
232.0, +5.158e-006
231.0, +5.137e-006
230.0, +5.109e-006
229.0, +5.085e-006
228.0, +5.064e-006
227.0, +5.042e-006
226.0, +5.022e-006
225.0, +5.006e-006
224.0, +4.978e-006
223.0, +4.957e-006
222.0, +4.936e-006
221.0, +4.909e-006
220.0, +4.888e-006
219.0, +4.867e-006
218.0, +4.847e-006
217.0, +4.833e-006
216.0, +4.813e-006
215.0, +4.794e-006
214.0, +4.778e-006
213.0, +4.757e-006
212.0, +4.736e-006
211.0, +4.714e-006
210.0, +4.693e-006
209.0, +4.678e-006
208.0, +4.657e-006
207.0, +4.638e-006
206.0, +4.624e-006
205.0, +4.609e-006
204.0, +4.594e-006
203.0, +4.575e-006
202.0, +4.554e-006
201.0, +4.539e-006
200.0, +4.517e-006
199.0, +4.497e-006
198.0, +4.477e-006
197.0, +4.463e-006
196.0, +4.449e-006
195.0, +4.436e-006
194.0, +4.419e-006
193.0, +4.408e-006
192.0, +4.388e-006
191.0, +4.374e-006
190.0, +4.354e-006
189.0, +4.338e-006
188.0, +4.318e-006
187.0, +4.300e-006
186.0, +4.283e-006
185.0, +4.274e-006
184.0, +4.253e-006
183.0, +4.240e-006
182.0, +4.225e-006
181.0, +4.216e-006
180.0, +4.201e-006
179.0, +4.181e-006
178.0, +4.161e-006
177.0, +4.147e-006
176.0, +4.126e-006
175.0, +4.106e-006
174.0, +4.087e-006
173.0, +4.073e-006
172.0, +4.065e-006
171.0, +4.058e-006
170.0, +4.044e-006
169.0, +4.036e-006
168.0, +4.022e-006
167.0, +4.010e-006
166.0, +3.996e-006
165.0, +3.981e-006
164.0, +3.962e-006
163.0, +3.948e-006
162.0, +3.928e-006
161.0, +3.915e-006
160.0, +3.896e-006
159.0, +3.883e-006
158.0, +3.869e-006
157.0, +3.859e-006
156.0, +3.845e-006
155.0, +3.836e-006
154.0, +3.826e-006
153.0, +3.817e-006
152.0, +3.797e-006
151.0, +3.778e-006
150.0, +3.760e-006
149.0, +3.745e-006
148.0, +3.731e-006
147.0, +3.716e-006
146.0, +3.699e-006
145.0, +3.691e-006
144.0, +3.677e-006
143.0, +3.670e-006
142.0, +3.658e-006
141.0, +3.645e-006
140.0, +3.635e-006
139.0, +3.628e-006
138.0, +3.616e-006
137.0, +3.608e-006
136.0, +3.588e-006
135.0, +3.574e-006
134.0, +3.559e-006
133.0, +3.545e-006
132.0, +3.531e-006
131.0, +3.517e-006
130.0, +3.503e-006
129.0, +3.495e-006
128.0, +3.481e-006
127.0, +3.474e-006
126.0, +3.465e-006
125.0, +3.452e-006
124.0, +3.443e-006
123.0, +3.435e-006
122.0, +3.428e-006
121.0, +3.420e-006
120.0, +3.400e-006
119.0, +3.383e-006
118.0, +3.368e-006
117.0, +3.354e-006
116.0, +3.340e-006
115.0, +3.322e-006
114.0, +3.307e-006
113.0, +3.299e-006
112.0, +3.288e-006
111.0, +3.282e-006
110.0, +3.275e-006
109.0, +3.265e-006
108.0, +3.261e-006
107.0, +3.254e-006
106.0, +3.248e-006
105.0, +3.243e-006
104.0, +3.229e-006
103.0, +3.216e-006
102.0, +3.204e-006
101.0, +3.191e-006
100.0, +3.182e-006
99.0, +3.168e-006
98.0, +3.155e-006
97.0, +3.145e-006
96.0, +3.131e-006
95.0, +3.117e-006
94.0, +3.105e-006
93.0, +3.092e-006
92.0, +3.085e-006
91.0, +3.076e-006
90.0, +3.068e-006
89.0, +3.062e-006
88.0, +3.051e-006
87.0, +3.044e-006
86.0, +3.037e-006
85.0, +3.027e-006
84.0, +3.015e-006
83.0, +2.999e-006
82.0, +2.988e-006
81.0, +2.978e-006
80.0, +2.962e-006
79.0, +2.948e-006
78.0, +2.938e-006
77.0, +2.927e-006
76.0, +2.921e-006
75.0, +2.912e-006
74.0, +2.904e-006
73.0, +2.900e-006
72.0, +2.888e-006
71.0, +2.881e-006
70.0, +2.875e-006
69.0, +2.865e-006
68.0, +2.858e-006
67.0, +2.850e-006
66.0, +2.843e-006
65.0, +2.839e-006
64.0, +2.826e-006
63.0, +2.816e-006
62.0, +2.808e-006
61.0, +2.800e-006
60.0, +2.793e-006
59.0, +2.780e-006
58.0, +2.770e-006
57.0, +2.762e-006
56.0, +2.749e-006
55.0, +2.736e-006
54.0, +2.723e-006
53.0, +2.710e-006
52.0, +2.702e-006
51.0, +2.693e-006
50.0, +2.686e-006
49.0, +2.684e-006
48.0, +2.677e-006
47.0, +2.671e-006
46.0, +2.665e-006
45.0, +2.658e-006
44.0, +2.651e-006
43.0, +2.642e-006
42.0, +2.633e-006
41.0, +2.627e-006
40.0, +2.613e-006
39.0, +2.601e-006
38.0, +2.588e-006
37.0, +2.574e-006
36.0, +2.563e-006
35.0, +2.551e-006
34.0, +2.542e-006
33.0, +2.539e-006
32.0, +2.530e-006
31.0, +2.523e-006
30.0, +2.516e-006
29.0, +2.509e-006
28.0, +2.502e-006
27.0, +2.495e-006
26.0, +2.488e-006
25.0, +2.488e-006
24.0, +2.481e-006
23.0, +2.475e-006
22.0, +2.469e-006
21.0, +2.462e-006
20.0, +2.455e-006
19.0, +2.445e-006
18.0, +2.436e-006
17.0, +2.429e-006
16.0, +2.420e-006
15.0, +2.413e-006
14.0, +2.405e-006
13.0, +2.398e-006
12.0, +2.393e-006
11.0, +2.384e-006
10.0, +2.377e-006
9.0, +2.371e-006
8.0, +2.358e-006
7.0, +2.347e-006
6.0, +2.333e-006
5.0, +2.320e-006
4.0, +2.311e-006
3.0, +2.296e-006
2.0, +2.287e-006
1.0, +2.284e-006
0.0, +2.274e-006
-1.0, +2.267e-006
-2.0, +2.260e-006
-3.0, +2.254e-006
-4.0, +2.254e-006
-5.0, +2.245e-006
-6.0, +2.236e-006
-7.0, +2.232e-006
-8.0, +2.219e-006
-9.0, +2.207e-006
-10.0, +2.193e-006
-11.0, +2.179e-006
-12.0, +2.169e-006
-13.0, +2.158e-006
-14.0, +2.149e-006
-15.0, +2.147e-006
-16.0, +2.138e-006
-17.0, +2.132e-006
-18.0, +2.126e-006
-19.0, +2.119e-006
-20.0, +2.112e-006
-21.0, +2.105e-006
-22.0, +2.099e-006
-23.0, +2.098e-006
-24.0, +2.091e-006
-25.0, +2.084e-006
-26.0, +2.077e-006
-27.0, +2.070e-006
-28.0, +2.063e-006
-29.0, +2.055e-006
-30.0, +2.045e-006
-31.0, +2.039e-006
-32.0, +2.025e-006
-33.0, +2.016e-006
-34.0, +2.008e-006
-35.0, +1.996e-006
-36.0, +1.984e-006
-37.0, +1.973e-006
-38.0, +1.964e-006
-39.0, +1.959e-006
-40.0, +1.948e-006
-41.0, +1.936e-006
-42.0, +1.927e-006
-43.0, +1.920e-006
-44.0, +1.913e-006
-45.0, +1.906e-006
-46.0, +1.901e-006
-47.0, +1.895e-006
-48.0, +1.886e-006
-49.0, +1.879e-006
-50.0, +1.872e-006
-51.0, +1.865e-006
-52.0, +1.858e-006
-53.0, +1.843e-006
-54.0, +1.831e-006
-55.0, +1.819e-006
-56.0, +1.804e-006
-57.0, +1.791e-006
-58.0, +1.777e-006
-59.0, +1.763e-006
-60.0, +1.757e-006
-61.0, +1.747e-006
-62.0, +1.740e-006
-63.0, +1.733e-006
-64.0, +1.722e-006
-65.0, +1.715e-006
-66.0, +1.708e-006
-67.0, +1.696e-006
-68.0, +1.689e-006
-69.0, +1.682e-006
-70.0, +1.675e-006
-71.0, +1.666e-006
-72.0, +1.645e-006
-73.0, +1.625e-006
-74.0, +1.610e-006
-75.0, +1.596e-006
-76.0, +1.582e-006
-77.0, +1.563e-006
-78.0, +1.549e-006
-79.0, +1.541e-006
-80.0, +1.531e-006
-81.0, +1.524e-006
-82.0, +1.513e-006
-83.0, +1.499e-006
-84.0, +1.491e-006
-85.0, +1.478e-006
-86.0, +1.464e-006
-87.0, +1.448e-006
-88.0, +1.427e-006
-89.0, +1.409e-006
-90.0, +1.394e-006
-91.0, +1.374e-006
-92.0, +1.358e-006
-93.0, +1.343e-006
-94.0, +1.334e-006
-95.0, +1.321e-006
-96.0, +1.302e-006
-97.0, +1.284e-006
-98.0, +1.270e-006
-99.0, +1.252e-006
-100.0, +1.231e-006
-101.0, +1.204e-006
-102.0, +1.183e-006
-103.0, +1.167e-006
-104.0, +1.146e-006
-105.0, +1.125e-006
-106.0, +1.108e-006
-107.0, +1.083e-006
-108.0, +1.063e-006
-109.0, +1.042e-006
-110.0, +1.017e-006
-111.0, +9.944e-007
-112.0, +9.683e-007
-113.0, +9.412e-007
-114.0, +9.238e-007
-115.0, +9.020e-007
-116.0, +8.789e-007
-117.0, +8.532e-007
-118.0, +8.257e-007
-119.0, +8.030e-007
-120.0, +7.747e-007
-121.0, +7.464e-007
-122.0, +7.185e-007
-123.0, +6.858e-007
-124.0, +6.596e-007
-125.0, +6.313e-007
-126.0, +6.029e-007
-127.0, +5.746e-007
-128.0, +5.354e-007
-129.0, +5.001e-007
-130.0, +4.695e-007
-131.0, +4.355e-007
-132.0, +4.046e-007
-133.0, +3.649e-007
-134.0, +3.239e-007
-135.0, +2.904e-007
-136.0, +2.555e-007
-137.0, +2.175e-007
-138.0, +1.827e-007
-139.0, +1.369e-007
-140.0, +1.003e-007
-141.0, +6.452e-008
-142.0, +3.052e-008
-143.0, -1.046e-008
-144.0, -5.319e-008
-145.0, -1.011e-007
-146.0, -1.360e-007
-147.0, -1.779e-007
-148.0, -2.197e-007
-149.0, -2.699e-007
-150.0, -3.126e-007
-151.0, -3.549e-007
-152.0, -4.028e-007
-153.0, -4.521e-007
-154.0, -5.009e-007
-155.0, -5.484e-007
-156.0, -5.929e-007
-157.0, -6.417e-007
-158.0, -6.906e-007
-159.0, -7.337e-007
-160.0, -7.874e-007
-161.0, -8.410e-007
-162.0, -8.911e-007
-163.0, -9.404e-007
-164.0, -9.892e-007
-165.0, -1.044e-006
-166.0, -1.093e-006
-167.0, -1.142e-006
-168.0, -1.192e-006
-169.0, -1.248e-006
-170.0, -1.299e-006
-171.0, -1.355e-006
-172.0, -1.403e-006
-173.0, -1.459e-006
-174.0, -1.509e-006
-175.0, -1.564e-006
-176.0, -1.619e-006
-177.0, -1.674e-006
-178.0, -1.723e-006
-179.0, -1.777e-006
-180.0, -1.830e-006
-181.0, -1.887e-006
-182.0, -1.934e-006
-183.0, -1.986e-006
-184.0, -2.042e-006
-185.0, -2.098e-006
-186.0, -2.150e-006
-187.0, -2.207e-006
-188.0, -2.256e-006
-189.0, -2.314e-006
-190.0, -2.368e-006
-191.0, -2.422e-006
-192.0, -2.476e-006
-193.0, -2.531e-006
-194.0, -2.581e-006
-195.0, -2.637e-006
-196.0, -2.685e-006
-197.0, -2.741e-006
-198.0, -2.790e-006
-199.0, -2.842e-006
-200.0, -2.896e-006
-201.0, -2.945e-006
-202.0, -3.001e-006
-203.0, -3.057e-006
-204.0, -3.100e-006
-205.0, -3.156e-006
-206.0, -3.210e-006
-207.0, -3.260e-006
-208.0, -3.316e-006
-209.0, -3.364e-006
-210.0, -3.414e-006
-211.0, -3.469e-006
-212.0, -3.519e-006
-213.0, -3.575e-006
-214.0, -3.625e-006
-215.0, -3.675e-006
-216.0, -3.727e-006
-217.0, -3.782e-006
-218.0, -3.831e-006
-219.0, -3.884e-006
-220.0, -3.931e-006
-221.0, -3.986e-006
-222.0, -4.035e-006
-223.0, -4.088e-006
-224.0, -4.141e-006
-225.0, -4.197e-006
-226.0, -4.244e-006
-227.0, -4.300e-006
-228.0, -4.349e-006
-229.0, -4.404e-006
-230.0, -4.452e-006
-231.0, -4.503e-006
-232.0, -4.557e-006
-233.0, -4.609e-006
-234.0, -4.653e-006
-235.0, -4.708e-006
-236.0, -4.759e-006
-237.0, -4.814e-006
-238.0, -4.857e-006
-239.0, -4.905e-006
-240.0, -4.960e-006
-241.0, -5.014e-006
-242.0, -5.056e-006
-243.0, -5.110e-006
-244.0, -5.158e-006
-245.0, -5.212e-006
-246.0, -5.256e-006
-247.0, -5.303e-006
-248.0, -5.353e-006
-249.0, -5.403e-006
-250.0, -5.445e-006
-251.0, -5.497e-006
-252.0, -5.540e-006
-253.0, -5.589e-006
-254.0, -5.631e-006
-255.0, -5.673e-006
-256.0, -5.722e-006
-257.0, -5.769e-006
-258.0, -5.804e-006
-259.0, -5.846e-006
-260.0, -5.882e-006
-261.0, -5.926e-006
-262.0, -5.961e-006
-263.0, -5.995e-006
-264.0, -6.029e-006
-265.0, -6.064e-006
-266.0, -6.096e-006
-267.0, -6.134e-006
-268.0, -6.161e-006
-269.0, -6.196e-006
-270.0, -6.223e-006
-271.0, -6.247e-006
-272.0, -6.275e-006
-273.0, -6.299e-006
-274.0, -6.318e-006
-275.0, -6.339e-006
-276.0, -6.354e-006
-277.0, -6.375e-006
-278.0, -6.395e-006
-279.0, -6.410e-006
-280.0, -6.429e-006
-281.0, -6.447e-006
-282.0, -6.461e-006
-283.0, -6.475e-006
-284.0, -6.481e-006
-285.0, -6.488e-006
-286.0, -6.494e-006
-287.0, -6.495e-006
-288.0, -6.498e-006
-289.0, -6.498e-006
-290.0, -6.498e-006
-291.0, -6.499e-006
-292.0, -6.496e-006
-293.0, -6.496e-006
-294.0, -6.489e-006
-295.0, -6.481e-006
-296.0, -6.478e-006
-297.0, -6.470e-006
-298.0, -6.462e-006
-299.0, -6.451e-006
-300.0, -6.434e-006
-301.0, -6.421e-006
-302.0, -6.407e-006
-303.0, -6.389e-006
-304.0, -6.373e-006
-305.0, -6.353e-006
-306.0, -6.338e-006
-307.0, -6.321e-006
-308.0, -6.305e-006
-309.0, -6.289e-006
-310.0, -6.267e-006
-311.0, -6.242e-006
-312.0, -6.221e-006
-313.0, -6.195e-006
-314.0, -6.173e-006
-315.0, -6.151e-006
-316.0, -6.125e-006
-317.0, -6.106e-006
-318.0, -6.085e-006
-319.0, -6.057e-006
-320.0, -6.037e-006
-321.0, -6.009e-006
-322.0, -5.983e-006
-323.0, -5.960e-006
-324.0, -5.932e-006
-325.0, -5.910e-006
-326.0, -5.885e-006
-327.0, -5.855e-006
-328.0, -5.834e-006
-329.0, -5.806e-006
-330.0, -5.780e-006
-331.0, -5.752e-006
-332.0, -5.726e-006
-333.0, -5.707e-006
-334.0, -5.679e-006
-335.0, -5.652e-006
-336.0, -5.629e-006
-337.0, -5.601e-006
-338.0, -5.575e-006
-339.0, -5.547e-006
-340.0, -5.515e-006
-341.0, -5.494e-006
-342.0, -5.466e-006
-343.0, -5.439e-006
-344.0, -5.414e-006
-345.0, -5.390e-006
-346.0, -5.364e-006
-347.0, -5.343e-006
-348.0, -5.319e-006
-349.0, -5.299e-006
-350.0, -5.273e-006
-351.0, -5.249e-006
-352.0, -5.226e-006
-353.0, -5.204e-006
-354.0, -5.181e-006
-355.0, -5.155e-006
-356.0, -5.128e-006
-357.0, -5.107e-006
-358.0, -5.081e-006
-359.0, -5.054e-006
-360.0, -5.033e-006
-361.0, -5.007e-006
-362.0, -4.986e-006
-363.0, -4.971e-006
-364.0, -4.950e-006
-365.0, -4.935e-006
-366.0, -4.916e-006
-367.0, -4.895e-006
-368.0, -4.881e-006
-369.0, -4.860e-006
-370.0, -4.834e-006
-371.0, -4.813e-006
-372.0, -4.792e-006
-373.0, -4.776e-006
-374.0, -4.756e-006
-375.0, -4.735e-006
-376.0, -4.720e-006
-377.0, -4.707e-006
-378.0, -4.689e-006
-379.0, -4.668e-006
-380.0, -4.645e-006
-381.0, -4.628e-006
-382.0, -4.607e-006
-383.0, -4.587e-006
-384.0, -4.571e-006
-385.0, -4.559e-006
-386.0, -4.545e-006
-387.0, -4.533e-006
-388.0, -4.521e-006
-389.0, -4.513e-006
-390.0, -4.497e-006
-391.0, -4.477e-006
-392.0, -4.463e-006
-393.0, -4.449e-006
-394.0, -4.429e-006
-395.0, -4.408e-006
-396.0, -4.389e-006
-397.0, -4.377e-006
-398.0, -4.368e-006
-399.0, -4.350e-006
-400.0, -4.341e-006
-401.0, -4.332e-006
-402.0, -4.321e-006
-403.0, -4.307e-006
-404.0, -4.292e-006
-405.0, -4.278e-006
-406.0, -4.262e-006
-407.0, -4.244e-006
-408.0, -4.233e-006
-409.0, -4.218e-006
-410.0, -4.204e-006
-411.0, -4.191e-006
-412.0, -4.179e-006
-413.0, -4.172e-006
-414.0, -4.162e-006
-415.0, -4.149e-006
-416.0, -4.146e-006
-417.0, -4.139e-006
-418.0, -4.132e-006
-419.0, -4.123e-006
-420.0, -4.110e-006
-421.0, -4.099e-006
-422.0, -4.088e-006
-423.0, -4.072e-006
-424.0, -4.064e-006
-425.0, -4.050e-006
-426.0, -4.037e-006
-427.0, -4.027e-006
-428.0, -4.013e-006
-429.0, -4.000e-006
-430.0, -3.990e-006
-431.0, -3.978e-006
-432.0, -3.972e-006
-433.0, -3.966e-006
-434.0, -3.960e-006
-435.0, -3.957e-006
-436.0, -3.947e-006
-437.0, -3.938e-006
-438.0, -3.925e-006
-439.0, -3.910e-006
-440.0, -3.903e-006
-441.0, -3.889e-006
-442.0, -3.877e-006
-443.0, -3.873e-006
-444.0, -3.866e-006
-445.0, -3.863e-006
-446.0, -3.856e-006
-447.0, -3.843e-006
-448.0, -3.840e-006
-449.0, -3.833e-006
-450.0, -3.826e-006
-451.0, -3.815e-006
-452.0, -3.803e-006
-453.0, -3.796e-006
-454.0, -3.789e-006
-455.0, -3.777e-006
-456.0, -3.773e-006
-457.0, -3.767e-006
-458.0, -3.766e-006
-459.0, -3.765e-006
-460.0, -3.765e-006
-461.0, -3.764e-006
-462.0, -3.758e-006
-463.0, -3.748e-006
-464.0, -3.747e-006
-465.0, -3.740e-006
-466.0, -3.733e-006
-467.0, -3.727e-006
-468.0, -3.721e-006
-469.0, -3.719e-006
-470.0, -3.719e-006
-471.0, -3.710e-006
-472.0, -3.710e-006
-473.0, -3.702e-006
-474.0, -3.695e-006
-475.0, -3.684e-006
-476.0, -3.673e-006
-477.0, -3.663e-006
-478.0, -3.653e-006
-479.0, -3.640e-006
-480.0, -3.639e-006
-481.0, -3.632e-006
-482.0, -3.629e-006
-483.0, -3.625e-006
-484.0, -3.619e-006
-485.0, -3.615e-006
-486.0, -3.612e-006
-487.0, -3.601e-006
-488.0, -3.600e-006
-489.0, -3.593e-006
-490.0, -3.588e-006
-491.0, -3.584e-006
-492.0, -3.580e-006
-493.0, -3.576e-006
-494.0, -3.574e-006
-495.0, -3.568e-006
-496.0, -3.569e-006
-497.0, -3.569e-006
-498.0, -3.569e-006
-499.0, -3.568e-006
-500.0, -3.568e-006
-501.0, -3.567e-006
-502.0, -3.565e-006
-503.0, -3.560e-006
-504.0, -3.559e-006
-505.0, -3.552e-006
-506.0, -3.548e-006
-507.0, -3.541e-006
-508.0, -3.535e-006
-509.0, -3.528e-006
-510.0, -3.525e-006
-511.0, -3.517e-006
-512.0, -3.521e-006
-513.0, -3.516e-006
-514.0, -3.515e-006
-515.0, -3.508e-006
-516.0, -3.503e-006
-517.0, -3.496e-006
-518.0, -3.491e-006
-519.0, -3.480e-006
-520.0, -3.482e-006
-521.0, -3.476e-006
-522.0, -3.476e-006
-523.0, -3.476e-006
-524.0, -3.476e-006
-525.0, -3.475e-006
-526.0, -3.475e-006
-527.0, -3.469e-006
-528.0, -3.472e-006
-529.0, -3.469e-006
-530.0, -3.469e-006
-531.0, -3.467e-006
-532.0, -3.465e-006
-533.0, -3.464e-006
-534.0, -3.463e-006
-535.0, -3.458e-006
-536.0, -3.461e-006
-537.0, -3.454e-006
-538.0, -3.453e-006
-539.0, -3.448e-006
-540.0, -3.443e-006
-541.0, -3.439e-006
-542.0, -3.437e-006
-543.0, -3.430e-006
-544.0, -3.435e-006
-545.0, -3.431e-006
-546.0, -3.432e-006
-547.0, -3.431e-006
-548.0, -3.429e-006
-549.0, -3.427e-006
-550.0, -3.427e-006
-551.0, -3.421e-006
-552.0, -3.426e-006
-553.0, -3.425e-006
-554.0, -3.425e-006
-555.0, -3.424e-006
-556.0, -3.424e-006
-557.0, -3.424e-006
-558.0, -3.375e-006
-559.0, -3.351e-006
-560.0, -3.331e-006
*
Segment = 2
Positive
Number of Data Points = 810
#
-559.0, -3.112e-006
-558.0, -2.980e-006
-557.0, -2.912e-006
-556.0, -2.855e-006
-555.0, -2.786e-006
-554.0, -2.734e-006
-553.0, -2.686e-006
-552.0, -2.651e-006
-551.0, -2.613e-006
-550.0, -2.577e-006
-549.0, -2.541e-006
-548.0, -2.510e-006
-547.0, -2.482e-006
-546.0, -2.454e-006
-545.0, -2.425e-006
-544.0, -2.396e-006
-543.0, -2.368e-006
-542.0, -2.341e-006
-541.0, -2.312e-006
-540.0, -2.285e-006
-539.0, -2.258e-006
-538.0, -2.238e-006
-537.0, -2.215e-006
-536.0, -2.196e-006
-535.0, -2.179e-006
-534.0, -2.158e-006
-533.0, -2.136e-006
-532.0, -2.115e-006
-531.0, -2.087e-006
-530.0, -2.066e-006
-529.0, -2.044e-006
-528.0, -2.025e-006
-527.0, -2.006e-006
-526.0, -1.988e-006
-525.0, -1.968e-006
-524.0, -1.954e-006
-523.0, -1.933e-006
-522.0, -1.914e-006
-521.0, -1.891e-006
-520.0, -1.873e-006
-519.0, -1.856e-006
-518.0, -1.842e-006
-517.0, -1.826e-006
-516.0, -1.814e-006
-515.0, -1.799e-006
-514.0, -1.789e-006
-513.0, -1.777e-006
-512.0, -1.764e-006
-511.0, -1.744e-006
-510.0, -1.726e-006
-509.0, -1.709e-006
-508.0, -1.693e-006
-507.0, -1.672e-006
-506.0, -1.655e-006
-505.0, -1.641e-006
-504.0, -1.632e-006
-503.0, -1.620e-006
-502.0, -1.606e-006
-501.0, -1.592e-006
-500.0, -1.581e-006
-499.0, -1.566e-006
-498.0, -1.552e-006
-497.0, -1.533e-006
-496.0, -1.518e-006
-495.0, -1.504e-006
-494.0, -1.485e-006
-493.0, -1.469e-006
-492.0, -1.455e-006
-491.0, -1.441e-006
-490.0, -1.433e-006
-489.0, -1.425e-006
-488.0, -1.414e-006
-487.0, -1.407e-006
-486.0, -1.400e-006
-485.0, -1.393e-006
-484.0, -1.385e-006
-483.0, -1.371e-006
-482.0, -1.359e-006
-481.0, -1.343e-006
-480.0, -1.329e-006
-479.0, -1.314e-006
-478.0, -1.294e-006
-477.0, -1.275e-006
-476.0, -1.261e-006
-475.0, -1.247e-006
-474.0, -1.239e-006
-473.0, -1.232e-006
-472.0, -1.224e-006
-471.0, -1.218e-006
-470.0, -1.209e-006
-469.0, -1.201e-006
-468.0, -1.191e-006
-467.0, -1.178e-006
-466.0, -1.164e-006
-465.0, -1.150e-006
-464.0, -1.138e-006
-463.0, -1.127e-006
-462.0, -1.113e-006
-461.0, -1.101e-006
-460.0, -1.091e-006
-459.0, -1.080e-006
-458.0, -1.068e-006
-457.0, -1.057e-006
-456.0, -1.048e-006
-455.0, -1.042e-006
-454.0, -1.032e-006
-453.0, -1.025e-006
-452.0, -1.016e-006
-451.0, -1.009e-006
-450.0, -1.002e-006
-449.0, -9.944e-007
-448.0, -9.857e-007
-447.0, -9.779e-007
-446.0, -9.648e-007
-445.0, -9.556e-007
-444.0, -9.434e-007
-443.0, -9.295e-007
-442.0, -9.160e-007
-441.0, -9.011e-007
-440.0, -8.876e-007
-439.0, -8.754e-007
-438.0, -8.628e-007
-437.0, -8.541e-007
-436.0, -8.471e-007
-435.0, -8.401e-007
-434.0, -8.353e-007
-433.0, -8.266e-007
-432.0, -8.187e-007
-431.0, -8.061e-007
-430.0, -7.921e-007
-429.0, -7.782e-007
-428.0, -7.642e-007
-427.0, -7.507e-007
-426.0, -7.429e-007
-425.0, -7.359e-007
-424.0, -7.311e-007
-423.0, -7.241e-007
-422.0, -7.154e-007
-421.0, -7.076e-007
-420.0, -6.997e-007
-419.0, -6.866e-007
-418.0, -6.744e-007
-417.0, -6.640e-007
-416.0, -6.570e-007
-415.0, -6.518e-007
-414.0, -6.439e-007
-413.0, -6.369e-007
-412.0, -6.304e-007
-411.0, -6.226e-007
-410.0, -6.156e-007
-409.0, -6.086e-007
-408.0, -6.016e-007
-407.0, -5.960e-007
-406.0, -5.859e-007
-405.0, -5.794e-007
-404.0, -5.733e-007
-403.0, -5.646e-007
-402.0, -5.559e-007
-401.0, -5.419e-007
-400.0, -5.284e-007
-399.0, -5.175e-007
-398.0, -5.022e-007
-397.0, -4.887e-007
-396.0, -4.778e-007
-395.0, -4.656e-007
-394.0, -4.586e-007
-393.0, -4.517e-007
-392.0, -4.456e-007
-391.0, -4.438e-007
-390.0, -4.373e-007
-389.0, -4.299e-007
-388.0, -4.229e-007
-387.0, -4.129e-007
-386.0, -4.020e-007
-385.0, -3.880e-007
-384.0, -3.754e-007
-383.0, -3.666e-007
-382.0, -3.562e-007
-381.0, -3.466e-007
-380.0, -3.383e-007
-379.0, -3.283e-007
-378.0, -3.213e-007
-377.0, -3.130e-007
-376.0, -3.030e-007
-375.0, -2.917e-007
-374.0, -2.803e-007
-373.0, -2.707e-007
-372.0, -2.638e-007
-371.0, -2.568e-007
-370.0, -2.511e-007
-369.0, -2.454e-007
-368.0, -2.424e-007
-367.0, -2.359e-007
-366.0, -2.289e-007
-365.0, -2.219e-007
-364.0, -2.145e-007
-363.0, -2.045e-007
-362.0, -1.944e-007
-361.0, -1.827e-007
-360.0, -1.735e-007
-359.0, -1.626e-007
-358.0, -1.478e-007
-357.0, -1.343e-007
-356.0, -1.225e-007
-355.0, -1.081e-007
-354.0, -9.591e-008
-353.0, -8.370e-008
-352.0, -7.368e-008
-351.0, -6.757e-008
-350.0, -5.755e-008
-349.0, -4.926e-008
-348.0, -4.185e-008
-347.0, -3.400e-008
-346.0, -2.703e-008
-345.0, -2.005e-008
-344.0, -1.308e-008
-343.0, -6.539e-009
-342.0, +1.177e-008
-341.0, +2.616e-008
-340.0, +4.011e-008
-339.0, +5.406e-008
-338.0, +6.888e-008
-337.0, +8.981e-008
-336.0, +1.081e-007
-335.0, +1.155e-007
-334.0, +1.247e-007
-333.0, +1.330e-007
-332.0, +1.460e-007
-331.0, +1.591e-007
-330.0, +1.661e-007
-329.0, +1.735e-007
-328.0, +1.831e-007
-327.0, +2.001e-007
-326.0, +2.197e-007
-325.0, +2.345e-007
-324.0, +2.511e-007
-323.0, +2.720e-007
-322.0, +2.925e-007
-321.0, +3.108e-007
-320.0, +3.239e-007
-319.0, +3.379e-007
-318.0, +3.531e-007
-317.0, +3.658e-007
-316.0, +3.802e-007
-315.0, +4.007e-007
-314.0, +4.216e-007
-313.0, +4.408e-007
-312.0, +4.608e-007
-311.0, +4.804e-007
-310.0, +5.044e-007
-309.0, +5.249e-007
-308.0, +5.393e-007
-307.0, +5.554e-007
-306.0, +5.772e-007
-305.0, +5.990e-007
-304.0, +6.208e-007
-303.0, +6.444e-007
-302.0, +6.653e-007
-301.0, +6.893e-007
-300.0, +7.150e-007
-299.0, +7.381e-007
-298.0, +7.590e-007
-297.0, +7.860e-007
-296.0, +8.122e-007
-295.0, +8.401e-007
-294.0, +8.689e-007
-293.0, +8.968e-007
-292.0, +9.203e-007
-291.0, +9.500e-007
-290.0, +9.779e-007
-289.0, +1.008e-006
-288.0, +1.035e-006
-287.0, +1.063e-006
-286.0, +1.097e-006
-285.0, +1.132e-006
-284.0, +1.165e-006
-283.0, +1.198e-006
-282.0, +1.225e-006
-281.0, +1.260e-006
-280.0, +1.293e-006
-279.0, +1.326e-006
-278.0, +1.365e-006
-277.0, +1.400e-006
-276.0, +1.436e-006
-275.0, +1.471e-006
-274.0, +1.510e-006
-273.0, +1.552e-006
-272.0, +1.590e-006
-271.0, +1.626e-006
-270.0, +1.666e-006
-269.0, +1.709e-006
-268.0, +1.758e-006
-267.0, +1.795e-006
-266.0, +1.835e-006
-265.0, +1.880e-006
-264.0, +1.925e-006
-263.0, +1.969e-006
-262.0, +2.011e-006
-261.0, +2.054e-006
-260.0, +2.104e-006
-259.0, +2.153e-006
-258.0, +2.202e-006
-257.0, +2.249e-006
-256.0, +2.301e-006
-255.0, +2.350e-006
-254.0, +2.399e-006
-253.0, +2.451e-006
-252.0, +2.506e-006
-251.0, +2.557e-006
-250.0, +2.612e-006
-249.0, +2.665e-006
-248.0, +2.720e-006
-247.0, +2.775e-006
-246.0, +2.834e-006
-245.0, +2.890e-006
-244.0, +2.948e-006
-243.0, +3.005e-006
-242.0, +3.065e-006
-241.0, +3.122e-006
-240.0, +3.181e-006
-239.0, +3.238e-006
-238.0, +3.295e-006
-237.0, +3.353e-006
-236.0, +3.415e-006
-235.0, +3.473e-006
-234.0, +3.535e-006
-233.0, +3.603e-006
-232.0, +3.665e-006
-231.0, +3.732e-006
-230.0, +3.805e-006
-229.0, +3.867e-006
-228.0, +3.934e-006
-227.0, +4.003e-006
-226.0, +4.068e-006
-225.0, +4.139e-006
-224.0, +4.209e-006
-223.0, +4.274e-006
-222.0, +4.350e-006
-221.0, +4.423e-006
-220.0, +4.492e-006
-219.0, +4.566e-006
-218.0, +4.635e-006
-217.0, +4.698e-006
-216.0, +4.769e-006
-215.0, +4.834e-006
-214.0, +4.909e-006
-213.0, +4.983e-006
-212.0, +5.052e-006
-211.0, +5.126e-006
-210.0, +5.202e-006
-209.0, +5.277e-006
-208.0, +5.353e-006
-207.0, +5.417e-006
-206.0, +5.493e-006
-205.0, +5.566e-006
-204.0, +5.639e-006
-203.0, +5.709e-006
-202.0, +5.779e-006
-201.0, +5.849e-006
-200.0, +5.925e-006
-199.0, +5.992e-006
-198.0, +6.059e-006
-197.0, +6.129e-006
-196.0, +6.198e-006
-195.0, +6.261e-006
-194.0, +6.331e-006
-193.0, +6.393e-006
-192.0, +6.458e-006
-191.0, +6.527e-006
-190.0, +6.591e-006
-189.0, +6.654e-006
-188.0, +6.724e-006
-187.0, +6.787e-006
-186.0, +6.849e-006
-185.0, +6.912e-006
-184.0, +6.975e-006
-183.0, +7.029e-006
-182.0, +7.092e-006
-181.0, +7.148e-006
-180.0, +7.203e-006
-179.0, +7.257e-006
-178.0, +7.312e-006
-177.0, +7.361e-006
-176.0, +7.417e-006
-175.0, +7.461e-006
-174.0, +7.510e-006
-173.0, +7.555e-006
-172.0, +7.603e-006
-171.0, +7.645e-006
-170.0, +7.687e-006
-169.0, +7.722e-006
-168.0, +7.767e-006
-167.0, +7.802e-006
-166.0, +7.841e-006
-165.0, +7.871e-006
-164.0, +7.906e-006
-163.0, +7.934e-006
-162.0, +7.964e-006
-161.0, +7.988e-006
-160.0, +8.016e-006
-159.0, +8.037e-006
-158.0, +8.065e-006
-157.0, +8.086e-006
-156.0, +8.108e-006
-155.0, +8.129e-006
-154.0, +8.147e-006
-153.0, +8.161e-006
-152.0, +8.177e-006
-151.0, +8.186e-006
-150.0, +8.201e-006
-149.0, +8.214e-006
-148.0, +8.226e-006
-147.0, +8.232e-006
-146.0, +8.239e-006
-145.0, +8.244e-006
-144.0, +8.250e-006
-143.0, +8.249e-006
-142.0, +8.252e-006
-141.0, +8.251e-006
-140.0, +8.250e-006
-139.0, +8.245e-006
-138.0, +8.240e-006
-137.0, +8.233e-006
-136.0, +8.226e-006
-135.0, +8.215e-006
-134.0, +8.209e-006
-133.0, +8.197e-006
-132.0, +8.189e-006
-131.0, +8.179e-006
-130.0, +8.171e-006
-129.0, +8.160e-006
-128.0, +8.148e-006
-127.0, +8.134e-006
-126.0, +8.126e-006
-125.0, +8.109e-006
-124.0, +8.089e-006
-123.0, +8.068e-006
-122.0, +8.052e-006
-121.0, +8.031e-006
-120.0, +8.011e-006
-119.0, +7.990e-006
-118.0, +7.979e-006
-117.0, +7.964e-006
-116.0, +7.950e-006
-115.0, +7.927e-006
-114.0, +7.906e-006
-113.0, +7.885e-006
-112.0, +7.863e-006
-111.0, +7.835e-006
-110.0, +7.814e-006
-109.0, +7.790e-006
-108.0, +7.772e-006
-107.0, +7.755e-006
-106.0, +7.734e-006
-105.0, +7.708e-006
-104.0, +7.687e-006
-103.0, +7.661e-006
-102.0, +7.638e-006
-101.0, +7.617e-006
-100.0, +7.595e-006
-99.0, +7.574e-006
-98.0, +7.560e-006
-97.0, +7.539e-006
-96.0, +7.518e-006
-95.0, +7.495e-006
-94.0, +7.472e-006
-93.0, +7.447e-006
-92.0, +7.426e-006
-91.0, +7.399e-006
-90.0, +7.378e-006
-89.0, +7.357e-006
-88.0, +7.331e-006
-87.0, +7.306e-006
-86.0, +7.285e-006
-85.0, +7.261e-006
-84.0, +7.239e-006
-83.0, +7.218e-006
-82.0, +7.197e-006
-81.0, +7.181e-006
-80.0, +7.165e-006
-79.0, +7.145e-006
-78.0, +7.128e-006
-77.0, +7.107e-006
-76.0, +7.084e-006
-75.0, +7.061e-006
-74.0, +7.040e-006
-73.0, +7.022e-006
-72.0, +7.001e-006
-71.0, +6.979e-006
-70.0, +6.965e-006
-69.0, +6.946e-006
-68.0, +6.925e-006
-67.0, +6.904e-006
-66.0, +6.882e-006
-65.0, +6.863e-006
-64.0, +6.842e-006
-63.0, +6.821e-006
-62.0, +6.807e-006
-61.0, +6.794e-006
-60.0, +6.780e-006
-59.0, +6.764e-006
-58.0, +6.748e-006
-57.0, +6.730e-006
-56.0, +6.710e-006
-55.0, +6.689e-006
-54.0, +6.674e-006
-53.0, +6.654e-006
-52.0, +6.635e-006
-51.0, +6.620e-006
-50.0, +6.609e-006
-49.0, +6.597e-006
-48.0, +6.584e-006
-47.0, +6.569e-006
-46.0, +6.561e-006
-45.0, +6.545e-006
-44.0, +6.524e-006
-43.0, +6.504e-006
-42.0, +6.488e-006
-41.0, +6.471e-006
-40.0, +6.452e-006
-39.0, +6.432e-006
-38.0, +6.421e-006
-37.0, +6.413e-006
-36.0, +6.406e-006
-35.0, +6.393e-006
-34.0, +6.382e-006
-33.0, +6.373e-006
-32.0, +6.361e-006
-31.0, +6.343e-006
-30.0, +6.328e-006
-29.0, +6.308e-006
-28.0, +6.293e-006
-27.0, +6.278e-006
-26.0, +6.264e-006
-25.0, +6.250e-006
-24.0, +6.241e-006
-23.0, +6.229e-006
-22.0, +6.223e-006
-21.0, +6.216e-006
-20.0, +6.207e-006
-19.0, +6.196e-006
-18.0, +6.186e-006
-17.0, +6.179e-006
-16.0, +6.172e-006
-15.0, +6.160e-006
-14.0, +6.151e-006
-13.0, +6.138e-006
-12.0, +6.124e-006
-11.0, +6.110e-006
-10.0, +6.097e-006
-9.0, +6.083e-006
-8.0, +6.072e-006
-7.0, +6.055e-006
-6.0, +6.049e-006
-5.0, +6.039e-006
-4.0, +6.031e-006
-3.0, +6.024e-006
-2.0, +6.018e-006
-1.0, +6.012e-006
0.0, +6.009e-006
1.0, +6.000e-006
2.0, +5.998e-006
3.0, +5.991e-006
4.0, +5.984e-006
5.0, +5.975e-006
6.0, +5.964e-006
7.0, +5.952e-006
8.0, +5.942e-006
9.0, +5.930e-006
10.0, +5.923e-006
11.0, +5.914e-006
12.0, +5.904e-006
13.0, +5.896e-006
14.0, +5.888e-006
15.0, +5.881e-006
16.0, +5.872e-006
17.0, +5.860e-006
18.0, +5.851e-006
19.0, +5.841e-006
20.0, +5.833e-006
21.0, +5.825e-006
22.0, +5.818e-006
23.0, +5.812e-006
24.0, +5.809e-006
25.0, +5.806e-006
26.0, +5.804e-006
27.0, +5.798e-006
28.0, +5.791e-006
29.0, +5.784e-006
30.0, +5.777e-006
31.0, +5.771e-006
32.0, +5.763e-006
33.0, +5.752e-006
34.0, +5.746e-006
35.0, +5.736e-006
36.0, +5.725e-006
37.0, +5.712e-006
38.0, +5.699e-006
39.0, +5.687e-006
40.0, +5.679e-006
41.0, +5.670e-006
42.0, +5.667e-006
43.0, +5.664e-006
44.0, +5.662e-006
45.0, +5.658e-006
46.0, +5.654e-006
47.0, +5.648e-006
48.0, +5.641e-006
49.0, +5.634e-006
50.0, +5.628e-006
51.0, +5.621e-006
52.0, +5.617e-006
53.0, +5.615e-006
54.0, +5.614e-006
55.0, +5.613e-006
56.0, +5.613e-006
57.0, +5.613e-006
58.0, +5.613e-006
59.0, +5.611e-006
60.0, +5.607e-006
61.0, +5.602e-006
62.0, +5.596e-006
63.0, +5.590e-006
64.0, +5.583e-006
65.0, +5.576e-006
66.0, +5.571e-006
67.0, +5.569e-006
68.0, +5.565e-006
69.0, +5.564e-006
70.0, +5.558e-006
71.0, +5.555e-006
72.0, +5.549e-006
73.0, +5.542e-006
74.0, +5.537e-006
75.0, +5.532e-006
76.0, +5.525e-006
77.0, +5.522e-006
78.0, +5.518e-006
79.0, +5.517e-006
80.0, +5.516e-006
81.0, +5.514e-006
82.0, +5.513e-006
83.0, +5.513e-006
84.0, +5.512e-006
85.0, +5.512e-006
86.0, +5.511e-006
87.0, +5.510e-006
88.0, +5.507e-006
89.0, +5.505e-006
90.0, +5.505e-006
91.0, +5.500e-006
92.0, +5.493e-006
93.0, +5.487e-006
94.0, +5.477e-006
95.0, +5.469e-006
96.0, +5.458e-006
97.0, +5.447e-006
98.0, +5.443e-006
99.0, +5.436e-006
100.0, +5.431e-006
101.0, +5.430e-006
102.0, +5.426e-006
103.0, +5.426e-006
104.0, +5.423e-006
105.0, +5.419e-006
106.0, +5.419e-006
107.0, +5.418e-006
108.0, +5.417e-006
109.0, +5.417e-006
110.0, +5.417e-006
111.0, +5.417e-006
112.0, +5.417e-006
113.0, +5.416e-006
114.0, +5.416e-006
115.0, +5.416e-006
116.0, +5.416e-006
117.0, +5.417e-006
118.0, +5.416e-006
119.0, +5.416e-006
120.0, +5.414e-006
121.0, +5.414e-006
122.0, +5.414e-006
123.0, +5.413e-006
124.0, +5.409e-006
125.0, +5.409e-006
126.0, +5.402e-006
127.0, +5.400e-006
128.0, +5.396e-006
129.0, +5.390e-006
130.0, +5.389e-006
131.0, +5.388e-006
132.0, +5.384e-006
133.0, +5.385e-006
134.0, +5.381e-006
135.0, +5.381e-006
136.0, +5.380e-006
137.0, +5.375e-006
138.0, +5.374e-006
139.0, +5.374e-006
140.0, +5.372e-006
141.0, +5.372e-006
142.0, +5.370e-006
143.0, +5.370e-006
144.0, +5.369e-006
145.0, +5.369e-006
146.0, +5.369e-006
147.0, +5.369e-006
148.0, +5.369e-006
149.0, +5.369e-006
150.0, +5.368e-006
151.0, +5.368e-006
152.0, +5.368e-006
153.0, +5.368e-006
154.0, +5.368e-006
155.0, +5.367e-006
156.0, +5.365e-006
157.0, +5.366e-006
158.0, +5.363e-006
159.0, +5.363e-006
160.0, +5.361e-006
161.0, +5.361e-006
162.0, +5.361e-006
163.0, +5.363e-006
164.0, +5.358e-006
165.0, +5.360e-006
166.0, +5.354e-006
167.0, +5.355e-006
168.0, +5.351e-006
169.0, +5.349e-006
170.0, +5.348e-006
171.0, +5.351e-006
172.0, +5.347e-006
173.0, +5.348e-006
174.0, +5.344e-006
175.0, +5.345e-006
176.0, +5.341e-006
177.0, +5.340e-006
178.0, +5.341e-006
179.0, +5.344e-006
180.0, +5.342e-006
181.0, +5.343e-006
182.0, +5.339e-006
183.0, +5.345e-006
184.0, +5.341e-006
185.0, +5.340e-006
186.0, +5.338e-006
187.0, +5.342e-006
188.0, +5.341e-006
189.0, +5.346e-006
190.0, +5.341e-006
191.0, +5.343e-006
192.0, +5.340e-006
193.0, +5.342e-006
194.0, +5.341e-006
195.0, +5.344e-006
196.0, +5.339e-006
197.0, +5.341e-006
198.0, +5.339e-006
199.0, +5.341e-006
200.0, +5.338e-006
201.0, +5.337e-006
202.0, +5.337e-006
203.0, +5.341e-006
204.0, +5.339e-006
205.0, +5.342e-006
206.0, +5.339e-006
207.0, +5.343e-006
208.0, +5.340e-006
209.0, +5.341e-006
210.0, +5.341e-006
211.0, +5.345e-006
212.0, +5.343e-006
213.0, +5.348e-006
214.0, +5.345e-006
215.0, +5.351e-006
216.0, +5.345e-006
217.0, +5.348e-006
218.0, +5.348e-006
219.0, +5.353e-006
220.0, +5.351e-006
221.0, +5.356e-006
222.0, +5.353e-006
223.0, +5.359e-006
224.0, +5.356e-006
225.0, +5.358e-006
226.0, +5.356e-006
227.0, +5.360e-006
228.0, +5.358e-006
229.0, +5.361e-006
230.0, +5.358e-006
231.0, +5.362e-006
232.0, +5.359e-006
233.0, +5.360e-006
234.0, +5.360e-006
235.0, +5.362e-006
236.0, +5.362e-006
237.0, +5.364e-006
238.0, +5.364e-006
239.0, +5.367e-006
240.0, +5.367e-006
241.0, +5.368e-006
242.0, +5.368e-006
243.0, +5.369e-006
244.0, +5.369e-006
245.0, +5.371e-006
246.0, +5.371e-006
247.0, +5.371e-006
248.0, +5.371e-006
249.0, +5.372e-006
250.0, +5.370e-006
*
**
