# Supplementary material for: DFT and CV data of 4-phenyl-substituted dichloro(bis{2-[1-(phenyl)-1H-1,2,3-triazol-4-yl-κN3]pyridine-κN})iron(II) coordination compounds
Source: Data Brief. 2018 Oct 27;21:1458–71. doi: 10.1016/j.dib.2018.10.085 (PMC6234228; doi:10.1016/j.dib.2018.10.085)
Supplement: Supplementary file 4 — Supplementary material. [file mmc4.zip › Fe_CV_raw_data/FeL7-2/100_01.TXT]

Date: 11-Apr-2017
Time: 12:49:04
Label: 
Cyclic Voltammetry

Exp. Conditions:
Init E (mV) = 100
High E (mV) = 100
Low E (mV) = -450
Init P/N = N
V (mV/sec) = 100
Number of Segments = 2
Sample Interval (mV) = 1
Quiet Time (sec) = 10
Sensitivity (A/V) = 1E-6

2 Sets of Data
Total Number of Data Points = 1100
##
Potential (mV), Current (A)

Segment = 1
Negative
Number of Data Points = 550
#
99.0, +4.612e-007
98.0, +4.313e-007
97.0, +4.196e-007
96.0, +4.074e-007
95.0, +3.930e-007
94.0, +3.844e-007
93.0, +3.748e-007
92.0, +3.673e-007
91.0, +3.585e-007
90.0, +3.521e-007
89.0, +3.451e-007
88.0, +3.395e-007
87.0, +3.322e-007
86.0, +3.271e-007
85.0, +3.208e-007
84.0, +3.170e-007
83.0, +3.109e-007
82.0, +3.063e-007
81.0, +3.005e-007
80.0, +2.963e-007
79.0, +2.907e-007
78.0, +2.870e-007
77.0, +2.812e-007
76.0, +2.777e-007
75.0, +2.721e-007
74.0, +2.685e-007
73.0, +2.634e-007
72.0, +2.599e-007
71.0, +2.544e-007
70.0, +2.510e-007
69.0, +2.455e-007
68.0, +2.427e-007
67.0, +2.379e-007
66.0, +2.349e-007
65.0, +2.299e-007
64.0, +2.264e-007
63.0, +2.217e-007
62.0, +2.189e-007
61.0, +2.141e-007
60.0, +2.113e-007
59.0, +2.061e-007
58.0, +2.033e-007
57.0, +1.991e-007
56.0, +1.959e-007
55.0, +1.910e-007
54.0, +1.881e-007
53.0, +1.832e-007
52.0, +1.810e-007
51.0, +1.764e-007
50.0, +1.741e-007
49.0, +1.698e-007
48.0, +1.670e-007
47.0, +1.629e-007
46.0, +1.602e-007
45.0, +1.557e-007
44.0, +1.535e-007
43.0, +1.488e-007
42.0, +1.465e-007
41.0, +1.430e-007
40.0, +1.402e-007
39.0, +1.365e-007
38.0, +1.341e-007
37.0, +1.297e-007
36.0, +1.277e-007
35.0, +1.236e-007
34.0, +1.208e-007
33.0, +1.169e-007
32.0, +1.141e-007
31.0, +1.100e-007
30.0, +1.072e-007
29.0, +1.031e-007
28.0, +1.004e-007
27.0, +9.661e-008
26.0, +9.443e-008
25.0, +9.042e-008
24.0, +8.772e-008
23.0, +8.414e-008
22.0, +8.139e-008
21.0, +7.782e-008
20.0, +7.595e-008
19.0, +7.159e-008
18.0, +6.941e-008
17.0, +6.583e-008
16.0, +6.308e-008
15.0, +5.960e-008
14.0, +5.746e-008
13.0, +5.271e-008
12.0, +5.127e-008
11.0, +4.726e-008
10.0, +4.512e-008
9.0, +4.168e-008
8.0, +3.898e-008
7.0, +3.435e-008
6.0, +3.287e-008
5.0, +2.816e-008
4.0, +2.594e-008
3.0, +1.809e-008
2.0, +1.382e-008
1.0, +9.504e-009
0.0, +6.496e-009
-1.0, +1.700e-009
-2.0, -5.232e-010
-3.0, -4.578e-009
-4.0, -2.965e-009
-5.0, -5.144e-009
-6.0, -6.583e-009
-7.0, -9.635e-009
-8.0, -1.199e-008
-9.0, -1.548e-008
-10.0, -1.770e-008
-11.0, -2.175e-008
-12.0, -2.367e-008
-13.0, -2.777e-008
-14.0, -2.960e-008
-15.0, -3.283e-008
-16.0, -3.557e-008
-17.0, -3.911e-008
-18.0, -4.063e-008
-19.0, -4.482e-008
-20.0, -4.669e-008
-21.0, -5.088e-008
-22.0, -5.297e-008
-23.0, -5.624e-008
-24.0, -5.864e-008
-25.0, -6.287e-008
-26.0, -6.439e-008
-27.0, -6.862e-008
-28.0, -7.006e-008
-29.0, -7.390e-008
-30.0, -7.625e-008
-31.0, -8.000e-008
-32.0, -8.244e-008
-33.0, -8.658e-008
-34.0, -8.824e-008
-35.0, -9.238e-008
-36.0, -9.469e-008
-37.0, -9.818e-008
-38.0, -9.988e-008
-39.0, -1.034e-007
-40.0, -1.057e-007
-41.0, -1.098e-007
-42.0, -1.119e-007
-43.0, -1.154e-007
-44.0, -1.175e-007
-45.0, -1.218e-007
-46.0, -1.238e-007
-47.0, -1.275e-007
-48.0, -1.298e-007
-49.0, -1.336e-007
-50.0, -1.358e-007
-51.0, -1.398e-007
-52.0, -1.416e-007
-53.0, -1.455e-007
-54.0, -1.473e-007
-55.0, -1.506e-007
-56.0, -1.531e-007
-57.0, -1.570e-007
-58.0, -1.591e-007
-59.0, -1.633e-007
-60.0, -1.657e-007
-61.0, -1.697e-007
-62.0, -1.724e-007
-63.0, -1.760e-007
-64.0, -1.784e-007
-65.0, -1.826e-007
-66.0, -1.847e-007
-67.0, -1.886e-007
-68.0, -1.913e-007
-69.0, -1.952e-007
-70.0, -1.978e-007
-71.0, -2.021e-007
-72.0, -2.050e-007
-73.0, -2.092e-007
-74.0, -2.120e-007
-75.0, -2.162e-007
-76.0, -2.186e-007
-77.0, -2.234e-007
-78.0, -2.259e-007
-79.0, -2.299e-007
-80.0, -2.332e-007
-81.0, -2.379e-007
-82.0, -2.407e-007
-83.0, -2.456e-007
-84.0, -2.485e-007
-85.0, -2.533e-007
-86.0, -2.562e-007
-87.0, -2.612e-007
-88.0, -2.645e-007
-89.0, -2.694e-007
-90.0, -2.728e-007
-91.0, -2.777e-007
-92.0, -2.816e-007
-93.0, -2.870e-007
-94.0, -2.900e-007
-95.0, -2.945e-007
-96.0, -2.983e-007
-97.0, -3.036e-007
-98.0, -3.071e-007
-99.0, -3.125e-007
-100.0, -3.166e-007
-101.0, -3.225e-007
-102.0, -3.267e-007
-103.0, -3.325e-007
-104.0, -3.371e-007
-105.0, -3.432e-007
-106.0, -3.475e-007
-107.0, -3.534e-007
-108.0, -3.580e-007
-109.0, -3.647e-007
-110.0, -3.690e-007
-111.0, -3.753e-007
-112.0, -3.803e-007
-113.0, -3.871e-007
-114.0, -3.925e-007
-115.0, -3.994e-007
-116.0, -4.045e-007
-117.0, -4.122e-007
-118.0, -4.177e-007
-119.0, -4.253e-007
-120.0, -4.314e-007
-121.0, -4.385e-007
-122.0, -4.442e-007
-123.0, -4.519e-007
-124.0, -4.575e-007
-125.0, -4.656e-007
-126.0, -4.716e-007
-127.0, -4.790e-007
-128.0, -4.863e-007
-129.0, -4.948e-007
-130.0, -5.018e-007
-131.0, -5.107e-007
-132.0, -5.173e-007
-133.0, -5.260e-007
-134.0, -5.334e-007
-135.0, -5.421e-007
-136.0, -5.501e-007
-137.0, -5.598e-007
-138.0, -5.675e-007
-139.0, -5.774e-007
-140.0, -5.857e-007
-141.0, -5.961e-007
-142.0, -6.044e-007
-143.0, -6.143e-007
-144.0, -6.229e-007
-145.0, -6.333e-007
-146.0, -6.423e-007
-147.0, -6.530e-007
-148.0, -6.618e-007
-149.0, -6.729e-007
-150.0, -6.820e-007
-151.0, -6.930e-007
-152.0, -7.030e-007
-153.0, -7.141e-007
-154.0, -7.236e-007
-155.0, -7.353e-007
-156.0, -7.452e-007
-157.0, -7.572e-007
-158.0, -7.678e-007
-159.0, -7.795e-007
-160.0, -7.907e-007
-161.0, -8.032e-007
-162.0, -8.139e-007
-163.0, -8.265e-007
-164.0, -8.374e-007
-165.0, -8.498e-007
-166.0, -8.612e-007
-167.0, -8.738e-007
-168.0, -8.856e-007
-169.0, -8.987e-007
-170.0, -9.099e-007
-171.0, -9.231e-007
-172.0, -9.345e-007
-173.0, -9.475e-007
-174.0, -9.593e-007
-175.0, -9.720e-007
-176.0, -9.842e-007
-177.0, -9.981e-007
-178.0, -1.010e-006
-179.0, -1.024e-006
-180.0, -1.036e-006
-181.0, -1.050e-006
-182.0, -1.063e-006
-183.0, -1.077e-006
-184.0, -1.089e-006
-185.0, -1.103e-006
-186.0, -1.116e-006
-187.0, -1.129e-006
-188.0, -1.141e-006
-189.0, -1.155e-006
-190.0, -1.168e-006
-191.0, -1.181e-006
-192.0, -1.195e-006
-193.0, -1.209e-006
-194.0, -1.221e-006
-195.0, -1.235e-006
-196.0, -1.247e-006
-197.0, -1.262e-006
-198.0, -1.275e-006
-199.0, -1.288e-006
-200.0, -1.301e-006
-201.0, -1.316e-006
-202.0, -1.329e-006
-203.0, -1.344e-006
-204.0, -1.356e-006
-205.0, -1.370e-006
-206.0, -1.383e-006
-207.0, -1.396e-006
-208.0, -1.409e-006
-209.0, -1.424e-006
-210.0, -1.436e-006
-211.0, -1.449e-006
-212.0, -1.462e-006
-213.0, -1.476e-006
-214.0, -1.489e-006
-215.0, -1.503e-006
-216.0, -1.515e-006
-217.0, -1.529e-006
-218.0, -1.542e-006
-219.0, -1.556e-006
-220.0, -1.568e-006
-221.0, -1.581e-006
-222.0, -1.593e-006
-223.0, -1.607e-006
-224.0, -1.619e-006
-225.0, -1.633e-006
-226.0, -1.645e-006
-227.0, -1.659e-006
-228.0, -1.670e-006
-229.0, -1.684e-006
-230.0, -1.696e-006
-231.0, -1.709e-006
-232.0, -1.720e-006
-233.0, -1.734e-006
-234.0, -1.746e-006
-235.0, -1.759e-006
-236.0, -1.770e-006
-237.0, -1.784e-006
-238.0, -1.795e-006
-239.0, -1.807e-006
-240.0, -1.819e-006
-241.0, -1.831e-006
-242.0, -1.843e-006
-243.0, -1.856e-006
-244.0, -1.867e-006
-245.0, -1.880e-006
-246.0, -1.890e-006
-247.0, -1.902e-006
-248.0, -1.913e-006
-249.0, -1.925e-006
-250.0, -1.934e-006
-251.0, -1.946e-006
-252.0, -1.955e-006
-253.0, -1.967e-006
-254.0, -1.977e-006
-255.0, -1.988e-006
-256.0, -1.998e-006
-257.0, -2.009e-006
-258.0, -2.018e-006
-259.0, -2.029e-006
-260.0, -2.037e-006
-261.0, -2.048e-006
-262.0, -2.056e-006
-263.0, -2.065e-006
-264.0, -2.074e-006
-265.0, -2.083e-006
-266.0, -2.091e-006
-267.0, -2.101e-006
-268.0, -2.108e-006
-269.0, -2.117e-006
-270.0, -2.124e-006
-271.0, -2.131e-006
-272.0, -2.138e-006
-273.0, -2.146e-006
-274.0, -2.151e-006
-275.0, -2.158e-006
-276.0, -2.163e-006
-277.0, -2.171e-006
-278.0, -2.176e-006
-279.0, -2.182e-006
-280.0, -2.187e-006
-281.0, -2.193e-006
-282.0, -2.197e-006
-283.0, -2.202e-006
-284.0, -2.205e-006
-285.0, -2.210e-006
-286.0, -2.213e-006
-287.0, -2.217e-006
-288.0, -2.220e-006
-289.0, -2.224e-006
-290.0, -2.226e-006
-291.0, -2.230e-006
-292.0, -2.231e-006
-293.0, -2.235e-006
-294.0, -2.235e-006
-295.0, -2.238e-006
-296.0, -2.239e-006
-297.0, -2.241e-006
-298.0, -2.242e-006
-299.0, -2.244e-006
-300.0, -2.243e-006
-301.0, -2.244e-006
-302.0, -2.244e-006
-303.0, -2.244e-006
-304.0, -2.244e-006
-305.0, -2.245e-006
-306.0, -2.243e-006
-307.0, -2.244e-006
-308.0, -2.242e-006
-309.0, -2.242e-006
-310.0, -2.239e-006
-311.0, -2.238e-006
-312.0, -2.236e-006
-313.0, -2.235e-006
-314.0, -2.232e-006
-315.0, -2.232e-006
-316.0, -2.229e-006
-317.0, -2.228e-006
-318.0, -2.225e-006
-319.0, -2.223e-006
-320.0, -2.221e-006
-321.0, -2.219e-006
-322.0, -2.216e-006
-323.0, -2.215e-006
-324.0, -2.211e-006
-325.0, -2.209e-006
-326.0, -2.205e-006
-327.0, -2.203e-006
-328.0, -2.200e-006
-329.0, -2.198e-006
-330.0, -2.194e-006
-331.0, -2.192e-006
-332.0, -2.188e-006
-333.0, -2.185e-006
-334.0, -2.182e-006
-335.0, -2.179e-006
-336.0, -2.175e-006
-337.0, -2.173e-006
-338.0, -2.169e-006
-339.0, -2.167e-006
-340.0, -2.163e-006
-341.0, -2.161e-006
-342.0, -2.157e-006
-343.0, -2.154e-006
-344.0, -2.150e-006
-345.0, -2.148e-006
-346.0, -2.143e-006
-347.0, -2.141e-006
-348.0, -2.137e-006
-349.0, -2.134e-006
-350.0, -2.130e-006
-351.0, -2.127e-006
-352.0, -2.123e-006
-353.0, -2.121e-006
-354.0, -2.117e-006
-355.0, -2.115e-006
-356.0, -2.110e-006
-357.0, -2.108e-006
-358.0, -2.104e-006
-359.0, -2.102e-006
-360.0, -2.098e-006
-361.0, -2.096e-006
-362.0, -2.092e-006
-363.0, -2.091e-006
-364.0, -2.087e-006
-365.0, -2.084e-006
-366.0, -2.080e-006
-367.0, -2.078e-006
-368.0, -2.074e-006
-369.0, -2.072e-006
-370.0, -2.068e-006
-371.0, -2.066e-006
-372.0, -2.063e-006
-373.0, -2.061e-006
-374.0, -2.058e-006
-375.0, -2.056e-006
-376.0, -2.052e-006
-377.0, -2.051e-006
-378.0, -2.047e-006
-379.0, -2.046e-006
-380.0, -2.042e-006
-381.0, -2.041e-006
-382.0, -2.037e-006
-383.0, -2.035e-006
-384.0, -2.033e-006
-385.0, -2.031e-006
-386.0, -2.028e-006
-387.0, -2.026e-006
-388.0, -2.024e-006
-389.0, -2.022e-006
-390.0, -2.019e-006
-391.0, -2.018e-006
-392.0, -2.016e-006
-393.0, -2.015e-006
-394.0, -2.013e-006
-395.0, -2.011e-006
-396.0, -2.008e-006
-397.0, -2.007e-006
-398.0, -2.004e-006
-399.0, -2.003e-006
-400.0, -2.000e-006
-401.0, -2.000e-006
-402.0, -1.998e-006
-403.0, -1.997e-006
-404.0, -1.995e-006
-405.0, -1.994e-006
-406.0, -1.992e-006
-407.0, -1.992e-006
-408.0, -1.990e-006
-409.0, -1.990e-006
-410.0, -1.987e-006
-411.0, -1.987e-006
-412.0, -1.985e-006
-413.0, -1.985e-006
-414.0, -1.982e-006
-415.0, -1.980e-006
-416.0, -1.979e-006
-417.0, -1.979e-006
-418.0, -1.977e-006
-419.0, -1.977e-006
-420.0, -1.975e-006
-421.0, -1.975e-006
-422.0, -1.974e-006
-423.0, -1.974e-006
-424.0, -1.973e-006
-425.0, -1.973e-006
-426.0, -1.971e-006
-427.0, -1.971e-006
-428.0, -1.969e-006
-429.0, -1.970e-006
-430.0, -1.968e-006
-431.0, -1.968e-006
-432.0, -1.967e-006
-433.0, -1.968e-006
-434.0, -1.966e-006
-435.0, -1.967e-006
-436.0, -1.965e-006
-437.0, -1.965e-006
-438.0, -1.964e-006
-439.0, -1.964e-006
-440.0, -1.963e-006
-441.0, -1.964e-006
-442.0, -1.963e-006
-443.0, -1.964e-006
-444.0, -1.963e-006
-445.0, -1.964e-006
-446.0, -1.963e-006
-447.0, -1.963e-006
-448.0, -1.938e-006
-449.0, -1.928e-006
-450.0, -1.920e-006
*
Segment = 2
Positive
Number of Data Points = 550
#
-449.0, -1.804e-006
-448.0, -1.726e-006
-447.0, -1.688e-006
-446.0, -1.656e-006
-445.0, -1.618e-006
-444.0, -1.591e-006
-443.0, -1.568e-006
-442.0, -1.546e-006
-441.0, -1.528e-006
-440.0, -1.508e-006
-439.0, -1.492e-006
-438.0, -1.474e-006
-437.0, -1.458e-006
-436.0, -1.442e-006
-435.0, -1.427e-006
-434.0, -1.412e-006
-433.0, -1.399e-006
-432.0, -1.384e-006
-431.0, -1.371e-006
-430.0, -1.357e-006
-429.0, -1.345e-006
-428.0, -1.332e-006
-427.0, -1.321e-006
-426.0, -1.308e-006
-425.0, -1.297e-006
-424.0, -1.286e-006
-423.0, -1.276e-006
-422.0, -1.264e-006
-421.0, -1.253e-006
-420.0, -1.243e-006
-419.0, -1.232e-006
-418.0, -1.221e-006
-417.0, -1.212e-006
-416.0, -1.201e-006
-415.0, -1.191e-006
-414.0, -1.182e-006
-413.0, -1.172e-006
-412.0, -1.161e-006
-411.0, -1.151e-006
-410.0, -1.141e-006
-409.0, -1.133e-006
-408.0, -1.124e-006
-407.0, -1.115e-006
-406.0, -1.106e-006
-405.0, -1.099e-006
-404.0, -1.090e-006
-403.0, -1.082e-006
-402.0, -1.073e-006
-401.0, -1.065e-006
-400.0, -1.056e-006
-399.0, -1.048e-006
-398.0, -1.039e-006
-397.0, -1.032e-006
-396.0, -1.023e-006
-395.0, -1.016e-006
-394.0, -1.008e-006
-393.0, -1.001e-006
-392.0, -9.923e-007
-391.0, -9.854e-007
-390.0, -9.771e-007
-389.0, -9.701e-007
-388.0, -9.617e-007
-387.0, -9.552e-007
-386.0, -9.470e-007
-385.0, -9.406e-007
-384.0, -9.329e-007
-383.0, -9.264e-007
-382.0, -9.186e-007
-381.0, -9.123e-007
-380.0, -9.047e-007
-379.0, -8.985e-007
-378.0, -8.907e-007
-377.0, -8.844e-007
-376.0, -8.771e-007
-375.0, -8.707e-007
-374.0, -8.630e-007
-373.0, -8.568e-007
-372.0, -8.492e-007
-371.0, -8.430e-007
-370.0, -8.360e-007
-369.0, -8.296e-007
-368.0, -8.227e-007
-367.0, -8.171e-007
-366.0, -8.095e-007
-365.0, -8.038e-007
-364.0, -7.966e-007
-363.0, -7.904e-007
-362.0, -7.839e-007
-361.0, -7.782e-007
-360.0, -7.711e-007
-359.0, -7.656e-007
-358.0, -7.583e-007
-357.0, -7.525e-007
-356.0, -7.460e-007
-355.0, -7.400e-007
-354.0, -7.330e-007
-353.0, -7.269e-007
-352.0, -7.200e-007
-351.0, -7.146e-007
-350.0, -7.081e-007
-349.0, -7.026e-007
-348.0, -6.956e-007
-347.0, -6.898e-007
-346.0, -6.834e-007
-345.0, -6.778e-007
-344.0, -6.709e-007
-343.0, -6.653e-007
-342.0, -6.580e-007
-341.0, -6.526e-007
-340.0, -6.464e-007
-339.0, -6.409e-007
-338.0, -6.345e-007
-337.0, -6.289e-007
-336.0, -6.226e-007
-335.0, -6.179e-007
-334.0, -6.114e-007
-333.0, -6.058e-007
-332.0, -5.988e-007
-331.0, -5.932e-007
-330.0, -5.869e-007
-329.0, -5.810e-007
-328.0, -5.736e-007
-327.0, -5.681e-007
-326.0, -5.607e-007
-325.0, -5.551e-007
-324.0, -5.484e-007
-323.0, -5.428e-007
-322.0, -5.360e-007
-321.0, -5.304e-007
-320.0, -5.234e-007
-319.0, -5.181e-007
-318.0, -5.113e-007
-317.0, -5.056e-007
-316.0, -4.987e-007
-315.0, -4.926e-007
-314.0, -4.863e-007
-313.0, -4.803e-007
-312.0, -4.734e-007
-311.0, -4.677e-007
-310.0, -4.605e-007
-309.0, -4.542e-007
-308.0, -4.472e-007
-307.0, -4.402e-007
-306.0, -4.333e-007
-305.0, -4.273e-007
-304.0, -4.197e-007
-303.0, -4.136e-007
-302.0, -4.061e-007
-301.0, -3.997e-007
-300.0, -3.928e-007
-299.0, -3.863e-007
-298.0, -3.786e-007
-297.0, -3.724e-007
-296.0, -3.648e-007
-295.0, -3.583e-007
-294.0, -3.506e-007
-293.0, -3.435e-007
-292.0, -3.353e-007
-291.0, -3.283e-007
-290.0, -3.205e-007
-289.0, -3.135e-007
-288.0, -3.054e-007
-287.0, -2.985e-007
-286.0, -2.902e-007
-285.0, -2.829e-007
-284.0, -2.749e-007
-283.0, -2.671e-007
-282.0, -2.585e-007
-281.0, -2.512e-007
-280.0, -2.427e-007
-279.0, -2.355e-007
-278.0, -2.270e-007
-277.0, -2.188e-007
-276.0, -2.098e-007
-275.0, -2.019e-007
-274.0, -1.928e-007
-273.0, -1.845e-007
-272.0, -1.749e-007
-271.0, -1.666e-007
-270.0, -1.570e-007
-269.0, -1.487e-007
-268.0, -1.389e-007
-267.0, -1.300e-007
-266.0, -1.202e-007
-265.0, -1.111e-007
-264.0, -1.013e-007
-263.0, -9.221e-008
-262.0, -8.222e-008
-261.0, -7.298e-008
-260.0, -6.308e-008
-259.0, -5.354e-008
-258.0, -4.338e-008
-257.0, -3.374e-008
-256.0, -2.359e-008
-255.0, -1.404e-008
-254.0, -3.575e-009
-253.0, +6.190e-009
-252.0, +1.687e-008
-251.0, +2.668e-008
-250.0, +3.780e-008
-249.0, +4.800e-008
-248.0, +5.916e-008
-247.0, +6.919e-008
-246.0, +8.087e-008
-245.0, +9.181e-008
-244.0, +1.032e-007
-243.0, +1.139e-007
-242.0, +1.252e-007
-241.0, +1.364e-007
-240.0, +1.487e-007
-239.0, +1.596e-007
-238.0, +1.714e-007
-237.0, +1.827e-007
-236.0, +1.949e-007
-235.0, +2.072e-007
-234.0, +2.190e-007
-233.0, +2.309e-007
-232.0, +2.437e-007
-231.0, +2.555e-007
-230.0, +2.686e-007
-229.0, +2.807e-007
-228.0, +2.933e-007
-227.0, +3.060e-007
-226.0, +3.188e-007
-225.0, +3.313e-007
-224.0, +3.447e-007
-223.0, +3.574e-007
-222.0, +3.706e-007
-221.0, +3.836e-007
-220.0, +3.974e-007
-219.0, +4.103e-007
-218.0, +4.236e-007
-217.0, +4.369e-007
-216.0, +4.502e-007
-215.0, +4.634e-007
-214.0, +4.776e-007
-213.0, +4.905e-007
-212.0, +5.047e-007
-211.0, +5.187e-007
-210.0, +5.325e-007
-209.0, +5.464e-007
-208.0, +5.604e-007
-207.0, +5.743e-007
-206.0, +5.893e-007
-205.0, +6.029e-007
-204.0, +6.168e-007
-203.0, +6.309e-007
-202.0, +6.451e-007
-201.0, +6.595e-007
-200.0, +6.735e-007
-199.0, +6.870e-007
-198.0, +7.017e-007
-197.0, +7.157e-007
-196.0, +7.301e-007
-195.0, +7.443e-007
-194.0, +7.585e-007
-193.0, +7.724e-007
-192.0, +7.869e-007
-191.0, +8.002e-007
-190.0, +8.151e-007
-189.0, +8.289e-007
-188.0, +8.435e-007
-187.0, +8.575e-007
-186.0, +8.715e-007
-185.0, +8.854e-007
-184.0, +9.000e-007
-183.0, +9.130e-007
-182.0, +9.272e-007
-181.0, +9.402e-007
-180.0, +9.536e-007
-179.0, +9.670e-007
-178.0, +9.802e-007
-177.0, +9.929e-007
-176.0, +1.007e-006
-175.0, +1.019e-006
-174.0, +1.033e-006
-173.0, +1.046e-006
-172.0, +1.059e-006
-171.0, +1.072e-006
-170.0, +1.085e-006
-169.0, +1.097e-006
-168.0, +1.109e-006
-167.0, +1.121e-006
-166.0, +1.133e-006
-165.0, +1.145e-006
-164.0, +1.156e-006
-163.0, +1.168e-006
-162.0, +1.179e-006
-161.0, +1.190e-006
-160.0, +1.202e-006
-159.0, +1.213e-006
-158.0, +1.223e-006
-157.0, +1.234e-006
-156.0, +1.244e-006
-155.0, +1.254e-006
-154.0, +1.264e-006
-153.0, +1.274e-006
-152.0, +1.283e-006
-151.0, +1.292e-006
-150.0, +1.301e-006
-149.0, +1.311e-006
-148.0, +1.319e-006
-147.0, +1.328e-006
-146.0, +1.337e-006
-145.0, +1.345e-006
-144.0, +1.354e-006
-143.0, +1.361e-006
-142.0, +1.369e-006
-141.0, +1.377e-006
-140.0, +1.385e-006
-139.0, +1.392e-006
-138.0, +1.399e-006
-137.0, +1.406e-006
-136.0, +1.413e-006
-135.0, +1.419e-006
-134.0, +1.425e-006
-133.0, +1.431e-006
-132.0, +1.438e-006
-131.0, +1.443e-006
-130.0, +1.449e-006
-129.0, +1.454e-006
-128.0, +1.459e-006
-127.0, +1.464e-006
-126.0, +1.469e-006
-125.0, +1.474e-006
-124.0, +1.479e-006
-123.0, +1.484e-006
-122.0, +1.488e-006
-121.0, +1.492e-006
-120.0, +1.496e-006
-119.0, +1.499e-006
-118.0, +1.503e-006
-117.0, +1.506e-006
-116.0, +1.510e-006
-115.0, +1.513e-006
-114.0, +1.516e-006
-113.0, +1.520e-006
-112.0, +1.522e-006
-111.0, +1.525e-006
-110.0, +1.528e-006
-109.0, +1.531e-006
-108.0, +1.533e-006
-107.0, +1.535e-006
-106.0, +1.537e-006
-105.0, +1.539e-006
-104.0, +1.540e-006
-103.0, +1.541e-006
-102.0, +1.543e-006
-101.0, +1.544e-006
-100.0, +1.546e-006
-99.0, +1.548e-006
-98.0, +1.549e-006
-97.0, +1.550e-006
-96.0, +1.552e-006
-95.0, +1.553e-006
-94.0, +1.554e-006
-93.0, +1.555e-006
-92.0, +1.555e-006
-91.0, +1.556e-006
-90.0, +1.557e-006
-89.0, +1.557e-006
-88.0, +1.557e-006
-87.0, +1.557e-006
-86.0, +1.557e-006
-85.0, +1.557e-006
-84.0, +1.557e-006
-83.0, +1.557e-006
-82.0, +1.557e-006
-81.0, +1.557e-006
-80.0, +1.557e-006
-79.0, +1.557e-006
-78.0, +1.557e-006
-77.0, +1.557e-006
-76.0, +1.556e-006
-75.0, +1.556e-006
-74.0, +1.555e-006
-73.0, +1.554e-006
-72.0, +1.554e-006
-71.0, +1.553e-006
-70.0, +1.553e-006
-69.0, +1.552e-006
-68.0, +1.551e-006
-67.0, +1.549e-006
-66.0, +1.548e-006
-65.0, +1.547e-006
-64.0, +1.546e-006
-63.0, +1.544e-006
-62.0, +1.543e-006
-61.0, +1.542e-006
-60.0, +1.541e-006
-59.0, +1.540e-006
-58.0, +1.539e-006
-57.0, +1.539e-006
-56.0, +1.538e-006
-55.0, +1.536e-006
-54.0, +1.536e-006
-53.0, +1.534e-006
-52.0, +1.533e-006
-51.0, +1.532e-006
-50.0, +1.530e-006
-49.0, +1.528e-006
-48.0, +1.527e-006
-47.0, +1.525e-006
-46.0, +1.523e-006
-45.0, +1.522e-006
-44.0, +1.520e-006
-43.0, +1.519e-006
-42.0, +1.518e-006
-41.0, +1.517e-006
-40.0, +1.516e-006
-39.0, +1.514e-006
-38.0, +1.513e-006
-37.0, +1.511e-006
-36.0, +1.509e-006
-35.0, +1.507e-006
-34.0, +1.506e-006
-33.0, +1.504e-006
-32.0, +1.502e-006
-31.0, +1.501e-006
-30.0, +1.500e-006
-29.0, +1.499e-006
-28.0, +1.498e-006
-27.0, +1.496e-006
-26.0, +1.495e-006
-25.0, +1.494e-006
-24.0, +1.492e-006
-23.0, +1.491e-006
-22.0, +1.490e-006
-21.0, +1.488e-006
-20.0, +1.486e-006
-19.0, +1.484e-006
-18.0, +1.483e-006
-17.0, +1.481e-006
-16.0, +1.480e-006
-15.0, +1.478e-006
-14.0, +1.477e-006
-13.0, +1.477e-006
-12.0, +1.475e-006
-11.0, +1.474e-006
-10.0, +1.472e-006
-9.0, +1.470e-006
-8.0, +1.469e-006
-7.0, +1.467e-006
-6.0, +1.466e-006
-5.0, +1.465e-006
-4.0, +1.463e-006
-3.0, +1.463e-006
-2.0, +1.465e-006
-1.0, +1.465e-006
0.0, +1.464e-006
1.0, +1.463e-006
2.0, +1.463e-006
3.0, +1.463e-006
4.0, +1.463e-006
5.0, +1.459e-006
6.0, +1.458e-006
7.0, +1.457e-006
8.0, +1.456e-006
9.0, +1.454e-006
10.0, +1.453e-006
11.0, +1.452e-006
12.0, +1.451e-006
13.0, +1.450e-006
14.0, +1.448e-006
15.0, +1.448e-006
16.0, +1.446e-006
17.0, +1.446e-006
18.0, +1.445e-006
19.0, +1.445e-006
20.0, +1.444e-006
21.0, +1.443e-006
22.0, +1.442e-006
23.0, +1.442e-006
24.0, +1.441e-006
25.0, +1.441e-006
26.0, +1.440e-006
27.0, +1.440e-006
28.0, +1.440e-006
29.0, +1.440e-006
30.0, +1.440e-006
31.0, +1.440e-006
32.0, +1.440e-006
33.0, +1.440e-006
34.0, +1.440e-006
35.0, +1.440e-006
36.0, +1.439e-006
37.0, +1.439e-006
38.0, +1.438e-006
39.0, +1.439e-006
40.0, +1.438e-006
41.0, +1.438e-006
42.0, +1.438e-006
43.0, +1.438e-006
44.0, +1.438e-006
45.0, +1.438e-006
46.0, +1.438e-006
47.0, +1.438e-006
48.0, +1.438e-006
49.0, +1.438e-006
50.0, +1.438e-006
51.0, +1.439e-006
52.0, +1.439e-006
53.0, +1.439e-006
54.0, +1.439e-006
55.0, +1.440e-006
56.0, +1.440e-006
57.0, +1.440e-006
58.0, +1.440e-006
59.0, +1.440e-006
60.0, +1.440e-006
61.0, +1.441e-006
62.0, +1.441e-006
63.0, +1.441e-006
64.0, +1.441e-006
65.0, +1.442e-006
66.0, +1.442e-006
67.0, +1.443e-006
68.0, +1.443e-006
69.0, +1.444e-006
70.0, +1.444e-006
71.0, +1.446e-006
72.0, +1.446e-006
73.0, +1.446e-006
74.0, +1.447e-006
75.0, +1.449e-006
76.0, +1.449e-006
77.0, +1.451e-006
78.0, +1.451e-006
79.0, +1.453e-006
80.0, +1.453e-006
81.0, +1.455e-006
82.0, +1.455e-006
83.0, +1.456e-006
84.0, +1.457e-006
85.0, +1.458e-006
86.0, +1.458e-006
87.0, +1.459e-006
88.0, +1.460e-006
89.0, +1.461e-006
90.0, +1.461e-006
91.0, +1.462e-006
92.0, +1.463e-006
93.0, +1.464e-006
94.0, +1.464e-006
95.0, +1.466e-006
96.0, +1.467e-006
97.0, +1.468e-006
98.0, +1.469e-006
99.0, +1.470e-006
100.0, +1.472e-006
*
**
