# Supplementary material for: DFT and CV data of 4-phenyl-substituted dichloro(bis{2-[1-(phenyl)-1H-1,2,3-triazol-4-yl-κN3]pyridine-κN})iron(II) coordination compounds
Source: Data Brief. 2018 Oct 27;21:1458–71. doi: 10.1016/j.dib.2018.10.085 (PMC6234228; doi:10.1016/j.dib.2018.10.085)
Supplement: Supplementary file 4 — Supplementary material. [file mmc4.zip › Fe_CV_raw_data/FeL7-2/1000_01.TXT]

Date: 11-Apr-2017
Time: 12:54:30
Label: 
Cyclic Voltammetry

Exp. Conditions:
Init E (mV) = 100
High E (mV) = 100
Low E (mV) = -450
Init P/N = N
V (mV/sec) = 1003
Number of Segments = 2
Sample Interval (mV) = 1
Quiet Time (sec) = 10
Sensitivity (A/V) = 1E-6

2 Sets of Data
Total Number of Data Points = 1101
##
Potential (mV), Current (A)

Segment = 1
Negative
Number of Data Points = 550
#
99.0, +3.549e-007
98.0, +6.669e-008
97.0, -6.250e-008
96.0, -1.590e-007
95.0, -2.713e-007
94.0, -3.453e-007
93.0, -3.941e-007
92.0, -4.290e-007
91.0, -4.569e-007
90.0, -4.778e-007
89.0, -4.980e-007
88.0, -5.176e-007
87.0, -5.315e-007
86.0, -5.462e-007
85.0, -5.608e-007
84.0, -5.720e-007
83.0, -5.838e-007
82.0, -5.936e-007
81.0, -6.048e-007
80.0, -6.152e-007
79.0, -6.250e-007
78.0, -6.327e-007
77.0, -6.452e-007
76.0, -6.543e-007
75.0, -6.620e-007
74.0, -6.724e-007
73.0, -6.822e-007
72.0, -6.913e-007
71.0, -6.996e-007
70.0, -7.066e-007
69.0, -7.150e-007
68.0, -7.241e-007
67.0, -7.275e-007
66.0, -7.352e-007
65.0, -7.429e-007
64.0, -7.492e-007
63.0, -7.554e-007
62.0, -7.610e-007
61.0, -7.680e-007
60.0, -7.757e-007
59.0, -7.813e-007
58.0, -7.854e-007
57.0, -7.938e-007
56.0, -7.987e-007
55.0, -8.029e-007
54.0, -8.098e-007
53.0, -8.175e-007
52.0, -8.252e-007
51.0, -8.315e-007
50.0, -8.371e-007
49.0, -8.440e-007
48.0, -8.517e-007
47.0, -8.545e-007
46.0, -8.587e-007
45.0, -8.643e-007
44.0, -8.684e-007
43.0, -8.733e-007
42.0, -8.768e-007
41.0, -8.817e-007
40.0, -8.880e-007
39.0, -8.922e-007
38.0, -8.956e-007
37.0, -9.033e-007
36.0, -9.082e-007
35.0, -9.117e-007
34.0, -9.180e-007
33.0, -9.242e-007
32.0, -9.305e-007
31.0, -9.361e-007
30.0, -9.410e-007
29.0, -9.459e-007
28.0, -9.528e-007
27.0, -9.556e-007
26.0, -9.591e-007
25.0, -9.647e-007
24.0, -9.675e-007
23.0, -9.710e-007
22.0, -9.745e-007
21.0, -9.780e-007
20.0, -9.835e-007
19.0, -9.884e-007
18.0, -9.912e-007
17.0, -9.996e-007
16.0, -1.004e-006
15.0, -1.007e-006
14.0, -1.014e-006
13.0, -1.018e-006
12.0, -1.023e-006
11.0, -1.028e-006
10.0, -1.031e-006
9.0, -1.036e-006
8.0, -1.042e-006
7.0, -1.045e-006
6.0, -1.048e-006
5.0, -1.053e-006
4.0, -1.056e-006
3.0, -1.060e-006
2.0, -1.078e-006
1.0, -1.092e-006
0.0, -1.101e-006
-1.0, -1.109e-006
-2.0, -1.115e-006
-3.0, -1.123e-006
-4.0, -1.129e-006
-5.0, -1.118e-006
-6.0, -1.115e-006
-7.0, -1.117e-006
-8.0, -1.120e-006
-9.0, -1.123e-006
-10.0, -1.126e-006
-11.0, -1.129e-006
-12.0, -1.135e-006
-13.0, -1.138e-006
-14.0, -1.140e-006
-15.0, -1.145e-006
-16.0, -1.149e-006
-17.0, -1.152e-006
-18.0, -1.157e-006
-19.0, -1.160e-006
-20.0, -1.166e-006
-21.0, -1.170e-006
-22.0, -1.173e-006
-23.0, -1.178e-006
-24.0, -1.184e-006
-25.0, -1.187e-006
-26.0, -1.191e-006
-27.0, -1.196e-006
-28.0, -1.201e-006
-29.0, -1.207e-006
-30.0, -1.212e-006
-31.0, -1.217e-006
-32.0, -1.221e-006
-33.0, -1.225e-006
-34.0, -1.229e-006
-35.0, -1.234e-006
-36.0, -1.237e-006
-37.0, -1.241e-006
-38.0, -1.244e-006
-39.0, -1.249e-006
-40.0, -1.255e-006
-41.0, -1.259e-006
-42.0, -1.263e-006
-43.0, -1.270e-006
-44.0, -1.275e-006
-45.0, -1.279e-006
-46.0, -1.286e-006
-47.0, -1.290e-006
-48.0, -1.297e-006
-49.0, -1.303e-006
-50.0, -1.307e-006
-51.0, -1.311e-006
-52.0, -1.317e-006
-53.0, -1.320e-006
-54.0, -1.324e-006
-55.0, -1.330e-006
-56.0, -1.334e-006
-57.0, -1.338e-006
-58.0, -1.343e-006
-59.0, -1.348e-006
-60.0, -1.355e-006
-61.0, -1.360e-006
-62.0, -1.365e-006
-63.0, -1.371e-006
-64.0, -1.378e-006
-65.0, -1.380e-006
-66.0, -1.387e-006
-67.0, -1.391e-006
-68.0, -1.398e-006
-69.0, -1.403e-006
-70.0, -1.408e-006
-71.0, -1.414e-006
-72.0, -1.421e-006
-73.0, -1.425e-006
-74.0, -1.430e-006
-75.0, -1.436e-006
-76.0, -1.441e-006
-77.0, -1.445e-006
-78.0, -1.449e-006
-79.0, -1.454e-006
-80.0, -1.461e-006
-81.0, -1.466e-006
-82.0, -1.471e-006
-83.0, -1.477e-006
-84.0, -1.485e-006
-85.0, -1.491e-006
-86.0, -1.496e-006
-87.0, -1.504e-006
-88.0, -1.511e-006
-89.0, -1.516e-006
-90.0, -1.522e-006
-91.0, -1.528e-006
-92.0, -1.535e-006
-93.0, -1.541e-006
-94.0, -1.545e-006
-95.0, -1.552e-006
-96.0, -1.560e-006
-97.0, -1.565e-006
-98.0, -1.571e-006
-99.0, -1.577e-006
-100.0, -1.585e-006
-101.0, -1.591e-006
-102.0, -1.598e-006
-103.0, -1.604e-006
-104.0, -1.612e-006
-105.0, -1.618e-006
-106.0, -1.625e-006
-107.0, -1.632e-006
-108.0, -1.641e-006
-109.0, -1.649e-006
-110.0, -1.656e-006
-111.0, -1.664e-006
-112.0, -1.671e-006
-113.0, -1.678e-006
-114.0, -1.685e-006
-115.0, -1.694e-006
-116.0, -1.701e-006
-117.0, -1.708e-006
-118.0, -1.716e-006
-119.0, -1.722e-006
-120.0, -1.731e-006
-121.0, -1.738e-006
-122.0, -1.747e-006
-123.0, -1.755e-006
-124.0, -1.764e-006
-125.0, -1.771e-006
-126.0, -1.781e-006
-127.0, -1.791e-006
-128.0, -1.801e-006
-129.0, -1.810e-006
-130.0, -1.819e-006
-131.0, -1.829e-006
-132.0, -1.839e-006
-133.0, -1.850e-006
-134.0, -1.858e-006
-135.0, -1.869e-006
-136.0, -1.878e-006
-137.0, -1.887e-006
-138.0, -1.897e-006
-139.0, -1.907e-006
-140.0, -1.917e-006
-141.0, -1.926e-006
-142.0, -1.937e-006
-143.0, -1.948e-006
-144.0, -1.961e-006
-145.0, -1.971e-006
-146.0, -1.982e-006
-147.0, -1.994e-006
-148.0, -2.008e-006
-149.0, -2.020e-006
-150.0, -2.031e-006
-151.0, -2.045e-006
-152.0, -2.058e-006
-153.0, -2.071e-006
-154.0, -2.084e-006
-155.0, -2.097e-006
-156.0, -2.111e-006
-157.0, -2.124e-006
-158.0, -2.136e-006
-159.0, -2.150e-006
-160.0, -2.165e-006
-161.0, -2.178e-006
-162.0, -2.192e-006
-163.0, -2.205e-006
-164.0, -2.222e-006
-165.0, -2.236e-006
-166.0, -2.250e-006
-167.0, -2.265e-006
-168.0, -2.283e-006
-169.0, -2.300e-006
-170.0, -2.315e-006
-171.0, -2.331e-006
-172.0, -2.347e-006
-173.0, -2.365e-006
-174.0, -2.381e-006
-175.0, -2.397e-006
-176.0, -2.415e-006
-177.0, -2.432e-006
-178.0, -2.447e-006
-179.0, -2.464e-006
-180.0, -2.482e-006
-181.0, -2.499e-006
-182.0, -2.517e-006
-183.0, -2.533e-006
-184.0, -2.552e-006
-185.0, -2.570e-006
-186.0, -2.589e-006
-187.0, -2.607e-006
-188.0, -2.626e-006
-189.0, -2.646e-006
-190.0, -2.664e-006
-191.0, -2.683e-006
-192.0, -2.702e-006
-193.0, -2.722e-006
-194.0, -2.741e-006
-195.0, -2.759e-006
-196.0, -2.778e-006
-197.0, -2.797e-006
-198.0, -2.815e-006
-199.0, -2.834e-006
-200.0, -2.854e-006
-201.0, -2.871e-006
-202.0, -2.891e-006
-203.0, -2.910e-006
-204.0, -2.933e-006
-205.0, -2.952e-006
-206.0, -2.971e-006
-207.0, -2.990e-006
-208.0, -3.011e-006
-209.0, -3.032e-006
-210.0, -3.051e-006
-211.0, -3.069e-006
-212.0, -3.088e-006
-213.0, -3.109e-006
-214.0, -3.126e-006
-215.0, -3.145e-006
-216.0, -3.164e-006
-217.0, -3.181e-006
-218.0, -3.198e-006
-219.0, -3.218e-006
-220.0, -3.237e-006
-221.0, -3.255e-006
-222.0, -3.274e-006
-223.0, -3.290e-006
-224.0, -3.312e-006
-225.0, -3.330e-006
-226.0, -3.348e-006
-227.0, -3.366e-006
-228.0, -3.384e-006
-229.0, -3.404e-006
-230.0, -3.421e-006
-231.0, -3.440e-006
-232.0, -3.459e-006
-233.0, -3.479e-006
-234.0, -3.495e-006
-235.0, -3.515e-006
-236.0, -3.534e-006
-237.0, -3.551e-006
-238.0, -3.567e-006
-239.0, -3.585e-006
-240.0, -3.604e-006
-241.0, -3.621e-006
-242.0, -3.638e-006
-243.0, -3.654e-006
-244.0, -3.675e-006
-245.0, -3.693e-006
-246.0, -3.710e-006
-247.0, -3.729e-006
-248.0, -3.750e-006
-249.0, -3.770e-006
-250.0, -3.788e-006
-251.0, -3.806e-006
-252.0, -3.825e-006
-253.0, -3.846e-006
-254.0, -3.862e-006
-255.0, -3.880e-006
-256.0, -3.899e-006
-257.0, -3.917e-006
-258.0, -3.936e-006
-259.0, -3.954e-006
-260.0, -3.973e-006
-261.0, -3.994e-006
-262.0, -4.014e-006
-263.0, -4.031e-006
-264.0, -4.054e-006
-265.0, -4.074e-006
-266.0, -4.092e-006
-267.0, -4.113e-006
-268.0, -4.133e-006
-269.0, -4.155e-006
-270.0, -4.177e-006
-271.0, -4.197e-006
-272.0, -4.219e-006
-273.0, -4.242e-006
-274.0, -4.261e-006
-275.0, -4.283e-006
-276.0, -4.305e-006
-277.0, -4.325e-006
-278.0, -4.346e-006
-279.0, -4.366e-006
-280.0, -4.388e-006
-281.0, -4.411e-006
-282.0, -4.433e-006
-283.0, -4.454e-006
-284.0, -4.479e-006
-285.0, -4.502e-006
-286.0, -4.526e-006
-287.0, -4.550e-006
-288.0, -4.574e-006
-289.0, -4.600e-006
-290.0, -4.624e-006
-291.0, -4.647e-006
-292.0, -4.672e-006
-293.0, -4.698e-006
-294.0, -4.719e-006
-295.0, -4.743e-006
-296.0, -4.768e-006
-297.0, -4.791e-006
-298.0, -4.815e-006
-299.0, -4.840e-006
-300.0, -4.865e-006
-301.0, -4.891e-006
-302.0, -4.916e-006
-303.0, -4.940e-006
-304.0, -4.968e-006
-305.0, -4.994e-006
-306.0, -5.017e-006
-307.0, -5.043e-006
-308.0, -5.070e-006
-309.0, -5.098e-006
-310.0, -5.124e-006
-311.0, -5.151e-006
-312.0, -5.177e-006
-313.0, -5.205e-006
-314.0, -5.230e-006
-315.0, -5.256e-006
-316.0, -5.283e-006
-317.0, -5.308e-006
-318.0, -5.333e-006
-319.0, -5.359e-006
-320.0, -5.384e-006
-321.0, -5.410e-006
-322.0, -5.436e-006
-323.0, -5.460e-006
-324.0, -5.488e-006
-325.0, -5.515e-006
-326.0, -5.540e-006
-327.0, -5.568e-006
-328.0, -5.596e-006
-329.0, -5.624e-006
-330.0, -5.650e-006
-331.0, -5.676e-006
-332.0, -5.702e-006
-333.0, -5.730e-006
-334.0, -5.753e-006
-335.0, -5.778e-006
-336.0, -5.804e-006
-337.0, -5.830e-006
-338.0, -5.854e-006
-339.0, -5.879e-006
-340.0, -5.903e-006
-341.0, -5.929e-006
-342.0, -5.954e-006
-343.0, -5.977e-006
-344.0, -6.002e-006
-345.0, -6.028e-006
-346.0, -6.051e-006
-347.0, -6.076e-006
-348.0, -6.101e-006
-349.0, -6.127e-006
-350.0, -6.152e-006
-351.0, -6.175e-006
-352.0, -6.198e-006
-353.0, -6.223e-006
-354.0, -6.244e-006
-355.0, -6.267e-006
-356.0, -6.290e-006
-357.0, -6.311e-006
-358.0, -6.333e-006
-359.0, -6.355e-006
-360.0, -6.377e-006
-361.0, -6.399e-006
-362.0, -6.420e-006
-363.0, -6.438e-006
-364.0, -6.461e-006
-365.0, -6.483e-006
-366.0, -6.501e-006
-367.0, -6.523e-006
-368.0, -6.544e-006
-369.0, -6.565e-006
-370.0, -6.586e-006
-371.0, -6.605e-006
-372.0, -6.624e-006
-373.0, -6.645e-006
-374.0, -6.662e-006
-375.0, -6.680e-006
-376.0, -6.698e-006
-377.0, -6.713e-006
-378.0, -6.729e-006
-379.0, -6.745e-006
-380.0, -6.761e-006
-381.0, -6.777e-006
-382.0, -6.792e-006
-383.0, -6.806e-006
-384.0, -6.824e-006
-385.0, -6.839e-006
-386.0, -6.853e-006
-387.0, -6.868e-006
-388.0, -6.883e-006
-389.0, -6.899e-006
-390.0, -6.913e-006
-391.0, -6.926e-006
-392.0, -6.940e-006
-393.0, -6.953e-006
-394.0, -6.964e-006
-395.0, -6.976e-006
-396.0, -6.988e-006
-397.0, -6.998e-006
-398.0, -7.007e-006
-399.0, -7.015e-006
-400.0, -7.025e-006
-401.0, -7.035e-006
-402.0, -7.043e-006
-403.0, -7.051e-006
-404.0, -7.061e-006
-405.0, -7.071e-006
-406.0, -7.078e-006
-407.0, -7.088e-006
-408.0, -7.101e-006
-409.0, -7.112e-006
-410.0, -7.122e-006
-411.0, -7.128e-006
-412.0, -7.137e-006
-413.0, -7.144e-006
-414.0, -7.148e-006
-415.0, -7.149e-006
-416.0, -7.153e-006
-417.0, -7.157e-006
-418.0, -7.161e-006
-419.0, -7.162e-006
-420.0, -7.167e-006
-421.0, -7.170e-006
-422.0, -7.172e-006
-423.0, -7.173e-006
-424.0, -7.176e-006
-425.0, -7.179e-006
-426.0, -7.181e-006
-427.0, -7.183e-006
-428.0, -7.186e-006
-429.0, -7.188e-006
-430.0, -7.190e-006
-431.0, -7.191e-006
-432.0, -7.192e-006
-433.0, -7.193e-006
-434.0, -7.192e-006
-435.0, -7.192e-006
-436.0, -7.193e-006
-437.0, -7.192e-006
-438.0, -7.191e-006
-439.0, -7.189e-006
-440.0, -7.188e-006
-441.0, -7.188e-006
-442.0, -7.185e-006
-443.0, -7.184e-006
-444.0, -7.184e-006
-445.0, -7.184e-006
-446.0, -7.181e-006
-447.0, -7.181e-006
-448.0, -7.164e-006
-449.0, -7.157e-006
-450.0, -7.143e-006
*
Segment = 2
Positive
Number of Data Points = 550
#
-449.0, -7.071e-006
-448.0, -6.451e-006
-447.0, -6.115e-006
-446.0, -5.840e-006
-445.0, -5.536e-006
-444.0, -5.308e-006
-443.0, -5.131e-006
-442.0, -4.985e-006
-441.0, -4.857e-006
-440.0, -4.745e-006
-439.0, -4.644e-006
-438.0, -4.550e-006
-437.0, -4.462e-006
-436.0, -4.380e-006
-435.0, -4.303e-006
-434.0, -4.228e-006
-433.0, -4.157e-006
-432.0, -4.091e-006
-431.0, -4.026e-006
-430.0, -3.964e-006
-429.0, -3.904e-006
-428.0, -3.846e-006
-427.0, -3.790e-006
-426.0, -3.736e-006
-425.0, -3.682e-006
-424.0, -3.631e-006
-423.0, -3.581e-006
-422.0, -3.531e-006
-421.0, -3.482e-006
-420.0, -3.435e-006
-419.0, -3.391e-006
-418.0, -3.345e-006
-417.0, -3.301e-006
-416.0, -3.258e-006
-415.0, -3.218e-006
-414.0, -3.176e-006
-413.0, -3.136e-006
-412.0, -3.096e-006
-411.0, -3.055e-006
-410.0, -3.017e-006
-409.0, -2.977e-006
-408.0, -2.939e-006
-407.0, -2.903e-006
-406.0, -2.868e-006
-405.0, -2.831e-006
-404.0, -2.800e-006
-403.0, -2.768e-006
-402.0, -2.736e-006
-401.0, -2.703e-006
-400.0, -2.671e-006
-399.0, -2.640e-006
-398.0, -2.609e-006
-397.0, -2.578e-006
-396.0, -2.547e-006
-395.0, -2.518e-006
-394.0, -2.489e-006
-393.0, -2.459e-006
-392.0, -2.431e-006
-391.0, -2.403e-006
-390.0, -2.377e-006
-389.0, -2.349e-006
-388.0, -2.321e-006
-387.0, -2.294e-006
-386.0, -2.268e-006
-385.0, -2.240e-006
-384.0, -2.215e-006
-383.0, -2.188e-006
-382.0, -2.161e-006
-381.0, -2.134e-006
-380.0, -2.109e-006
-379.0, -2.084e-006
-378.0, -2.058e-006
-377.0, -2.033e-006
-376.0, -2.008e-006
-375.0, -1.984e-006
-374.0, -1.959e-006
-373.0, -1.935e-006
-372.0, -1.913e-006
-371.0, -1.892e-006
-370.0, -1.869e-006
-369.0, -1.846e-006
-368.0, -1.825e-006
-367.0, -1.803e-006
-366.0, -1.781e-006
-365.0, -1.757e-006
-364.0, -1.734e-006
-363.0, -1.714e-006
-362.0, -1.692e-006
-361.0, -1.668e-006
-360.0, -1.647e-006
-359.0, -1.627e-006
-358.0, -1.604e-006
-357.0, -1.583e-006
-356.0, -1.560e-006
-355.0, -1.540e-006
-354.0, -1.520e-006
-353.0, -1.497e-006
-352.0, -1.478e-006
-351.0, -1.460e-006
-350.0, -1.440e-006
-349.0, -1.421e-006
-348.0, -1.401e-006
-347.0, -1.382e-006
-346.0, -1.365e-006
-345.0, -1.343e-006
-344.0, -1.325e-006
-343.0, -1.305e-006
-342.0, -1.286e-006
-341.0, -1.265e-006
-340.0, -1.246e-006
-339.0, -1.228e-006
-338.0, -1.210e-006
-337.0, -1.191e-006
-336.0, -1.171e-006
-335.0, -1.154e-006
-334.0, -1.135e-006
-333.0, -1.115e-006
-332.0, -1.097e-006
-331.0, -1.079e-006
-330.0, -1.063e-006
-329.0, -1.046e-006
-328.0, -1.028e-006
-327.0, -1.009e-006
-326.0, -9.940e-007
-325.0, -9.745e-007
-324.0, -9.570e-007
-323.0, -9.396e-007
-322.0, -9.215e-007
-321.0, -9.033e-007
-320.0, -8.866e-007
-319.0, -8.691e-007
-318.0, -8.524e-007
-317.0, -8.357e-007
-316.0, -8.168e-007
-315.0, -8.015e-007
-314.0, -7.840e-007
-313.0, -7.659e-007
-312.0, -7.492e-007
-311.0, -7.331e-007
-310.0, -7.164e-007
-309.0, -6.996e-007
-308.0, -6.829e-007
-307.0, -6.662e-007
-306.0, -6.515e-007
-305.0, -6.327e-007
-304.0, -6.173e-007
-303.0, -6.006e-007
-302.0, -5.825e-007
-301.0, -5.657e-007
-300.0, -5.483e-007
-299.0, -5.322e-007
-298.0, -5.162e-007
-297.0, -4.987e-007
-296.0, -4.806e-007
-295.0, -4.667e-007
-294.0, -4.485e-007
-293.0, -4.311e-007
-292.0, -4.150e-007
-291.0, -3.997e-007
-290.0, -3.837e-007
-289.0, -3.683e-007
-288.0, -3.523e-007
-287.0, -3.369e-007
-286.0, -3.216e-007
-285.0, -3.027e-007
-284.0, -2.867e-007
-283.0, -2.706e-007
-282.0, -2.525e-007
-281.0, -2.351e-007
-280.0, -2.183e-007
-279.0, -2.023e-007
-278.0, -1.862e-007
-277.0, -1.702e-007
-276.0, -1.521e-007
-275.0, -1.395e-007
-274.0, -1.228e-007
-273.0, -1.039e-007
-272.0, -8.929e-008
-271.0, -7.464e-008
-270.0, -5.859e-008
-269.0, -4.255e-008
-268.0, -2.581e-008
-267.0, -1.046e-008
-266.0, +2.789e-009
-265.0, +2.162e-008
-264.0, +3.697e-008
-263.0, +5.231e-008
-262.0, +6.906e-008
-261.0, +8.580e-008
-260.0, +1.025e-007
-259.0, +1.179e-007
-258.0, +1.325e-007
-257.0, +1.493e-007
-256.0, +1.674e-007
-255.0, +1.800e-007
-254.0, +1.967e-007
-253.0, +2.148e-007
-252.0, +2.309e-007
-251.0, +2.448e-007
-250.0, +2.595e-007
-249.0, +2.741e-007
-248.0, +2.916e-007
-247.0, +3.069e-007
-246.0, +3.195e-007
-245.0, +3.376e-007
-244.0, +3.544e-007
-243.0, +3.697e-007
-242.0, +3.871e-007
-241.0, +4.025e-007
-240.0, +4.199e-007
-239.0, +4.367e-007
-238.0, +4.513e-007
-237.0, +4.660e-007
-236.0, +4.841e-007
-235.0, +4.953e-007
-234.0, +5.113e-007
-233.0, +5.273e-007
-232.0, +5.420e-007
-231.0, +5.566e-007
-230.0, +5.727e-007
-229.0, +5.873e-007
-228.0, +6.041e-007
-227.0, +6.194e-007
-226.0, +6.334e-007
-225.0, +6.515e-007
-224.0, +6.669e-007
-223.0, +6.829e-007
-222.0, +6.996e-007
-221.0, +7.164e-007
-220.0, +7.317e-007
-219.0, +7.485e-007
-218.0, +7.638e-007
-217.0, +7.799e-007
-216.0, +7.966e-007
-215.0, +8.092e-007
-214.0, +8.252e-007
-213.0, +8.433e-007
-212.0, +8.566e-007
-211.0, +8.698e-007
-210.0, +8.845e-007
-209.0, +8.998e-007
-208.0, +9.152e-007
-207.0, +9.305e-007
-206.0, +9.452e-007
-205.0, +9.633e-007
-204.0, +9.794e-007
-203.0, +9.940e-007
-202.0, +1.011e-006
-201.0, +1.028e-006
-200.0, +1.044e-006
-199.0, +1.060e-006
-198.0, +1.074e-006
-197.0, +1.090e-006
-196.0, +1.107e-006
-195.0, +1.117e-006
-194.0, +1.133e-006
-193.0, +1.149e-006
-192.0, +1.162e-006
-191.0, +1.176e-006
-190.0, +1.190e-006
-189.0, +1.204e-006
-188.0, +1.220e-006
-187.0, +1.235e-006
-186.0, +1.249e-006
-185.0, +1.265e-006
-184.0, +1.280e-006
-183.0, +1.294e-006
-182.0, +1.311e-006
-181.0, +1.325e-006
-180.0, +1.341e-006
-179.0, +1.355e-006
-178.0, +1.370e-006
-177.0, +1.385e-006
-176.0, +1.401e-006
-175.0, +1.413e-006
-174.0, +1.428e-006
-173.0, +1.443e-006
-172.0, +1.456e-006
-171.0, +1.469e-006
-170.0, +1.481e-006
-169.0, +1.494e-006
-168.0, +1.509e-006
-167.0, +1.523e-006
-166.0, +1.535e-006
-165.0, +1.552e-006
-164.0, +1.566e-006
-163.0, +1.580e-006
-162.0, +1.595e-006
-161.0, +1.609e-006
-160.0, +1.623e-006
-159.0, +1.638e-006
-158.0, +1.650e-006
-157.0, +1.664e-006
-156.0, +1.680e-006
-155.0, +1.691e-006
-154.0, +1.704e-006
-153.0, +1.718e-006
-152.0, +1.731e-006
-151.0, +1.743e-006
-150.0, +1.755e-006
-149.0, +1.768e-006
-148.0, +1.782e-006
-147.0, +1.795e-006
-146.0, +1.807e-006
-145.0, +1.821e-006
-144.0, +1.834e-006
-143.0, +1.847e-006
-142.0, +1.861e-006
-141.0, +1.874e-006
-140.0, +1.887e-006
-139.0, +1.900e-006
-138.0, +1.913e-006
-137.0, +1.927e-006
-136.0, +1.941e-006
-135.0, +1.952e-006
-134.0, +1.966e-006
-133.0, +1.980e-006
-132.0, +1.992e-006
-131.0, +2.003e-006
-130.0, +2.014e-006
-129.0, +2.025e-006
-128.0, +2.037e-006
-127.0, +2.049e-006
-126.0, +2.060e-006
-125.0, +2.073e-006
-124.0, +2.086e-006
-123.0, +2.098e-006
-122.0, +2.111e-006
-121.0, +2.124e-006
-120.0, +2.137e-006
-119.0, +2.150e-006
-118.0, +2.162e-006
-117.0, +2.174e-006
-116.0, +2.189e-006
-115.0, +2.199e-006
-114.0, +2.210e-006
-113.0, +2.224e-006
-112.0, +2.235e-006
-111.0, +2.246e-006
-110.0, +2.258e-006
-109.0, +2.269e-006
-108.0, +2.282e-006
-107.0, +2.295e-006
-106.0, +2.306e-006
-105.0, +2.318e-006
-104.0, +2.330e-006
-103.0, +2.340e-006
-102.0, +2.354e-006
-101.0, +2.365e-006
-100.0, +2.378e-006
-99.0, +2.389e-006
-98.0, +2.401e-006
-97.0, +2.413e-006
-96.0, +2.427e-006
-95.0, +2.436e-006
-94.0, +2.447e-006
-93.0, +2.460e-006
-92.0, +2.471e-006
-91.0, +2.482e-006
-90.0, +2.492e-006
-89.0, +2.502e-006
-88.0, +2.514e-006
-87.0, +2.525e-006
-86.0, +2.535e-006
-85.0, +2.547e-006
-84.0, +2.560e-006
-83.0, +2.570e-006
-82.0, +2.582e-006
-81.0, +2.594e-006
-80.0, +2.606e-006
-79.0, +2.619e-006
-78.0, +2.630e-006
-77.0, +2.641e-006
-76.0, +2.653e-006
-75.0, +2.663e-006
-74.0, +2.674e-006
-73.0, +2.686e-006
-72.0, +2.695e-006
-71.0, +2.706e-006
-70.0, +2.716e-006
-69.0, +2.725e-006
-68.0, +2.736e-006
-67.0, +2.746e-006
-66.0, +2.756e-006
-65.0, +2.766e-006
-64.0, +2.778e-006
-63.0, +2.787e-006
-62.0, +2.799e-006
-61.0, +2.809e-006
-60.0, +2.820e-006
-59.0, +2.830e-006
-58.0, +2.840e-006
-57.0, +2.852e-006
-56.0, +2.861e-006
-55.0, +2.871e-006
-54.0, +2.880e-006
-53.0, +2.891e-006
-52.0, +2.902e-006
-51.0, +2.910e-006
-50.0, +2.918e-006
-49.0, +2.926e-006
-48.0, +2.935e-006
-47.0, +2.944e-006
-46.0, +2.953e-006
-45.0, +2.961e-006
-44.0, +2.972e-006
-43.0, +2.979e-006
-42.0, +2.988e-006
-41.0, +2.999e-006
-40.0, +3.009e-006
-39.0, +3.017e-006
-38.0, +3.025e-006
-37.0, +3.034e-006
-36.0, +3.042e-006
-35.0, +3.050e-006
-34.0, +3.057e-006
-33.0, +3.065e-006
-32.0, +3.073e-006
-31.0, +3.080e-006
-30.0, +3.086e-006
-29.0, +3.094e-006
-28.0, +3.102e-006
-27.0, +3.108e-006
-26.0, +3.115e-006
-25.0, +3.122e-006
-24.0, +3.130e-006
-23.0, +3.137e-006
-22.0, +3.144e-006
-21.0, +3.151e-006
-20.0, +3.159e-006
-19.0, +3.165e-006
-18.0, +3.172e-006
-17.0, +3.179e-006
-16.0, +3.185e-006
-15.0, +3.192e-006
-14.0, +3.197e-006
-13.0, +3.204e-006
-12.0, +3.211e-006
-11.0, +3.216e-006
-10.0, +3.221e-006
-9.0, +3.225e-006
-8.0, +3.231e-006
-7.0, +3.237e-006
-6.0, +3.241e-006
-5.0, +3.246e-006
-4.0, +3.253e-006
-3.0, +3.258e-006
-2.0, +3.269e-006
-1.0, +3.289e-006
0.0, +3.303e-006
1.0, +3.313e-006
2.0, +3.321e-006
3.0, +3.329e-006
4.0, +3.336e-006
5.0, +3.339e-006
6.0, +3.329e-006
7.0, +3.327e-006
8.0, +3.329e-006
9.0, +3.331e-006
10.0, +3.333e-006
11.0, +3.335e-006
12.0, +3.339e-006
13.0, +3.343e-006
14.0, +3.347e-006
15.0, +3.350e-006
16.0, +3.354e-006
17.0, +3.357e-006
18.0, +3.361e-006
19.0, +3.366e-006
20.0, +3.371e-006
21.0, +3.374e-006
22.0, +3.377e-006
23.0, +3.382e-006
24.0, +3.386e-006
25.0, +3.391e-006
26.0, +3.392e-006
27.0, +3.396e-006
28.0, +3.401e-006
29.0, +3.405e-006
30.0, +3.405e-006
31.0, +3.407e-006
32.0, +3.410e-006
33.0, +3.414e-006
34.0, +3.417e-006
35.0, +3.418e-006
36.0, +3.423e-006
37.0, +3.425e-006
38.0, +3.428e-006
39.0, +3.433e-006
40.0, +3.437e-006
41.0, +3.440e-006
42.0, +3.443e-006
43.0, +3.447e-006
44.0, +3.451e-006
45.0, +3.456e-006
46.0, +3.456e-006
47.0, +3.461e-006
48.0, +3.463e-006
49.0, +3.468e-006
50.0, +3.470e-006
51.0, +3.472e-006
52.0, +3.475e-006
53.0, +3.479e-006
54.0, +3.480e-006
55.0, +3.483e-006
56.0, +3.486e-006
57.0, +3.489e-006
58.0, +3.493e-006
59.0, +3.496e-006
60.0, +3.500e-006
61.0, +3.505e-006
62.0, +3.508e-006
63.0, +3.511e-006
64.0, +3.514e-006
65.0, +3.520e-006
66.0, +3.522e-006
67.0, +3.525e-006
68.0, +3.530e-006
69.0, +3.534e-006
70.0, +3.537e-006
71.0, +3.539e-006
72.0, +3.541e-006
73.0, +3.545e-006
74.0, +3.548e-006
75.0, +3.550e-006
76.0, +3.555e-006
77.0, +3.557e-006
78.0, +3.561e-006
79.0, +3.566e-006
80.0, +3.570e-006
81.0, +3.574e-006
82.0, +3.579e-006
83.0, +3.583e-006
84.0, +3.587e-006
85.0, +3.593e-006
86.0, +3.594e-006
87.0, +3.598e-006
88.0, +3.603e-006
89.0, +3.606e-006
90.0, +3.608e-006
91.0, +3.610e-006
92.0, +3.614e-006
93.0, +3.617e-006
94.0, +3.621e-006
95.0, +3.623e-006
96.0, +3.629e-006
97.0, +3.632e-006
98.0, +3.638e-006
99.0, +3.650e-006
100.0, +3.650e-006
99.0, +3.525e-006
*
**
