# Supplementary material for: DFT and CV data of 4-phenyl-substituted dichloro(bis{2-[1-(phenyl)-1H-1,2,3-triazol-4-yl-κN3]pyridine-κN})iron(II) coordination compounds
Source: Data Brief. 2018 Oct 27;21:1458–71. doi: 10.1016/j.dib.2018.10.085 (PMC6234228; doi:10.1016/j.dib.2018.10.085)
Supplement: Supplementary file 4 — Supplementary material. [file mmc4.zip › Fe_CV_raw_data/FeL7-2/100FC.TXT]

Date: 11-Apr-2017
Time: 13:06:49
Label: 
Cyclic Voltammetry

Exp. Conditions:
Init E (mV) = 300
High E (mV) = 300
Low E (mV) = -450
Init P/N = N
V (mV/sec) = 100
Number of Segments = 2
Sample Interval (mV) = 1
Quiet Time (sec) = 10
Sensitivity (A/V) = 1E-5

2 Sets of Data
Total Number of Data Points = 1501
##
Potential (mV), Current (A)

Segment = 1
Negative
Number of Data Points = 750
#
299.0, +2.287e-006
298.0, +2.207e-006
297.0, +2.180e-006
296.0, +2.156e-006
295.0, +2.128e-006
294.0, +2.114e-006
293.0, +2.105e-006
292.0, +2.092e-006
291.0, +2.083e-006
290.0, +2.077e-006
289.0, +2.068e-006
288.0, +2.061e-006
287.0, +2.053e-006
286.0, +2.045e-006
285.0, +2.039e-006
284.0, +2.032e-006
283.0, +2.023e-006
282.0, +2.017e-006
281.0, +2.003e-006
280.0, +1.991e-006
279.0, +1.981e-006
278.0, +1.972e-006
277.0, +1.964e-006
276.0, +1.958e-006
275.0, +1.952e-006
274.0, +1.951e-006
273.0, +1.944e-006
272.0, +1.937e-006
271.0, +1.931e-006
270.0, +1.924e-006
269.0, +1.917e-006
268.0, +1.911e-006
267.0, +1.905e-006
266.0, +1.904e-006
265.0, +1.902e-006
264.0, +1.901e-006
263.0, +1.901e-006
262.0, +1.900e-006
261.0, +1.896e-006
260.0, +1.891e-006
259.0, +1.885e-006
258.0, +1.879e-006
257.0, +1.872e-006
256.0, +1.865e-006
255.0, +1.859e-006
254.0, +1.855e-006
253.0, +1.854e-006
252.0, +1.850e-006
251.0, +1.848e-006
250.0, +1.843e-006
249.0, +1.832e-006
248.0, +1.824e-006
247.0, +1.815e-006
246.0, +1.803e-006
245.0, +1.793e-006
244.0, +1.782e-006
243.0, +1.772e-006
242.0, +1.770e-006
241.0, +1.763e-006
240.0, +1.759e-006
239.0, +1.757e-006
238.0, +1.756e-006
237.0, +1.755e-006
236.0, +1.755e-006
235.0, +1.752e-006
234.0, +1.746e-006
233.0, +1.740e-006
232.0, +1.734e-006
231.0, +1.728e-006
230.0, +1.721e-006
229.0, +1.714e-006
228.0, +1.709e-006
227.0, +1.708e-006
226.0, +1.707e-006
225.0, +1.705e-006
224.0, +1.704e-006
223.0, +1.701e-006
222.0, +1.696e-006
221.0, +1.691e-006
220.0, +1.685e-006
219.0, +1.678e-006
218.0, +1.673e-006
217.0, +1.666e-006
216.0, +1.662e-006
215.0, +1.658e-006
214.0, +1.654e-006
213.0, +1.648e-006
212.0, +1.637e-006
211.0, +1.624e-006
210.0, +1.611e-006
209.0, +1.597e-006
208.0, +1.584e-006
207.0, +1.574e-006
206.0, +1.565e-006
205.0, +1.562e-006
204.0, +1.559e-006
203.0, +1.558e-006
202.0, +1.552e-006
201.0, +1.545e-006
200.0, +1.538e-006
199.0, +1.531e-006
198.0, +1.524e-006
197.0, +1.518e-006
196.0, +1.511e-006
195.0, +1.510e-006
194.0, +1.504e-006
193.0, +1.497e-006
192.0, +1.490e-006
191.0, +1.483e-006
190.0, +1.475e-006
189.0, +1.464e-006
188.0, +1.450e-006
187.0, +1.441e-006
186.0, +1.427e-006
185.0, +1.413e-006
184.0, +1.399e-006
183.0, +1.386e-006
182.0, +1.370e-006
181.0, +1.358e-006
180.0, +1.345e-006
179.0, +1.338e-006
178.0, +1.328e-006
177.0, +1.314e-006
176.0, +1.300e-006
175.0, +1.291e-006
174.0, +1.278e-006
173.0, +1.265e-006
172.0, +1.244e-006
171.0, +1.227e-006
170.0, +1.211e-006
169.0, +1.190e-006
168.0, +1.170e-006
167.0, +1.155e-006
166.0, +1.134e-006
165.0, +1.120e-006
164.0, +1.100e-006
163.0, +1.079e-006
162.0, +1.059e-006
161.0, +1.037e-006
160.0, +1.011e-006
159.0, +9.888e-007
158.0, +9.652e-007
157.0, +9.443e-007
156.0, +9.216e-007
155.0, +9.011e-007
154.0, +8.745e-007
153.0, +8.488e-007
152.0, +8.209e-007
151.0, +7.952e-007
150.0, +7.660e-007
149.0, +7.398e-007
148.0, +7.054e-007
147.0, +6.766e-007
146.0, +6.452e-007
145.0, +6.165e-007
144.0, +5.816e-007
143.0, +5.528e-007
142.0, +5.123e-007
141.0, +4.835e-007
140.0, +4.486e-007
139.0, +4.155e-007
138.0, +3.780e-007
137.0, +3.361e-007
136.0, +2.904e-007
135.0, +2.555e-007
134.0, +2.141e-007
133.0, +1.779e-007
132.0, +1.343e-007
131.0, +8.981e-008
130.0, +5.362e-008
129.0, +1.395e-008
128.0, -3.401e-008
127.0, -7.717e-008
126.0, -1.247e-007
125.0, -1.661e-007
124.0, -2.093e-007
123.0, -2.568e-007
122.0, -3.030e-007
121.0, -3.457e-007
120.0, -3.998e-007
119.0, -4.495e-007
118.0, -4.987e-007
117.0, -5.471e-007
116.0, -5.964e-007
115.0, -6.496e-007
114.0, -7.032e-007
113.0, -7.520e-007
112.0, -8.070e-007
111.0, -8.615e-007
110.0, -9.164e-007
109.0, -9.700e-007
108.0, -1.024e-006
107.0, -1.075e-006
106.0, -1.125e-006
105.0, -1.180e-006
104.0, -1.236e-006
103.0, -1.285e-006
102.0, -1.337e-006
101.0, -1.383e-006
100.0, -1.437e-006
99.0, -1.486e-006
98.0, -1.530e-006
97.0, -1.579e-006
96.0, -1.632e-006
95.0, -1.679e-006
94.0, -1.728e-006
93.0, -1.771e-006
92.0, -1.821e-006
91.0, -1.869e-006
90.0, -1.911e-006
89.0, -1.955e-006
88.0, -2.004e-006
87.0, -2.046e-006
86.0, -2.089e-006
85.0, -2.122e-006
84.0, -2.162e-006
83.0, -2.199e-006
82.0, -2.235e-006
81.0, -2.270e-006
80.0, -2.305e-006
79.0, -2.337e-006
78.0, -2.375e-006
77.0, -2.403e-006
76.0, -2.437e-006
75.0, -2.464e-006
74.0, -2.491e-006
73.0, -2.519e-006
72.0, -2.543e-006
71.0, -2.562e-006
70.0, -2.585e-006
69.0, -2.599e-006
68.0, -2.619e-006
67.0, -2.632e-006
66.0, -2.652e-006
65.0, -2.669e-006
64.0, -2.688e-006
63.0, -2.702e-006
62.0, -2.716e-006
61.0, -2.723e-006
60.0, -2.733e-006
59.0, -2.734e-006
58.0, -2.737e-006
57.0, -2.737e-006
56.0, -2.737e-006
55.0, -2.737e-006
54.0, -2.738e-006
53.0, -2.736e-006
52.0, -2.736e-006
51.0, -2.730e-006
50.0, -2.729e-006
49.0, -2.722e-006
48.0, -2.715e-006
47.0, -2.701e-006
46.0, -2.690e-006
45.0, -2.676e-006
44.0, -2.667e-006
43.0, -2.648e-006
42.0, -2.634e-006
41.0, -2.620e-006
40.0, -2.613e-006
39.0, -2.600e-006
38.0, -2.588e-006
37.0, -2.574e-006
36.0, -2.566e-006
35.0, -2.551e-006
34.0, -2.536e-006
33.0, -2.516e-006
32.0, -2.499e-006
31.0, -2.478e-006
30.0, -2.458e-006
29.0, -2.437e-006
28.0, -2.424e-006
27.0, -2.403e-006
26.0, -2.387e-006
25.0, -2.367e-006
24.0, -2.352e-006
23.0, -2.333e-006
22.0, -2.312e-006
21.0, -2.288e-006
20.0, -2.269e-006
19.0, -2.250e-006
18.0, -2.235e-006
17.0, -2.219e-006
16.0, -2.204e-006
15.0, -2.190e-006
14.0, -2.179e-006
13.0, -2.161e-006
12.0, -2.143e-006
11.0, -2.122e-006
10.0, -2.101e-006
9.0, -2.082e-006
8.0, -2.062e-006
7.0, -2.040e-006
6.0, -2.025e-006
5.0, -2.008e-006
4.0, -1.993e-006
3.0, -1.974e-006
2.0, -1.964e-006
1.0, -1.951e-006
0.0, -1.936e-006
-1.0, -1.918e-006
-2.0, -1.904e-006
-3.0, -1.886e-006
-4.0, -1.872e-006
-5.0, -1.852e-006
-6.0, -1.838e-006
-7.0, -1.826e-006
-8.0, -1.814e-006
-9.0, -1.800e-006
-10.0, -1.791e-006
-11.0, -1.779e-006
-12.0, -1.766e-006
-13.0, -1.750e-006
-14.0, -1.733e-006
-15.0, -1.718e-006
-16.0, -1.704e-006
-17.0, -1.686e-006
-18.0, -1.672e-006
-19.0, -1.657e-006
-20.0, -1.645e-006
-21.0, -1.635e-006
-22.0, -1.627e-006
-23.0, -1.620e-006
-24.0, -1.614e-006
-25.0, -1.603e-006
-26.0, -1.596e-006
-27.0, -1.585e-006
-28.0, -1.573e-006
-29.0, -1.559e-006
-30.0, -1.545e-006
-31.0, -1.534e-006
-32.0, -1.525e-006
-33.0, -1.512e-006
-34.0, -1.502e-006
-35.0, -1.492e-006
-36.0, -1.484e-006
-37.0, -1.472e-006
-38.0, -1.460e-006
-39.0, -1.451e-006
-40.0, -1.444e-006
-41.0, -1.437e-006
-42.0, -1.431e-006
-43.0, -1.425e-006
-44.0, -1.423e-006
-45.0, -1.417e-006
-46.0, -1.413e-006
-47.0, -1.410e-006
-48.0, -1.403e-006
-49.0, -1.396e-006
-50.0, -1.389e-006
-51.0, -1.382e-006
-52.0, -1.379e-006
-53.0, -1.372e-006
-54.0, -1.366e-006
-55.0, -1.364e-006
-56.0, -1.358e-006
-57.0, -1.350e-006
-58.0, -1.341e-006
-59.0, -1.328e-006
-60.0, -1.317e-006
-61.0, -1.306e-006
-62.0, -1.294e-006
-63.0, -1.286e-006
-64.0, -1.280e-006
-65.0, -1.274e-006
-66.0, -1.272e-006
-67.0, -1.267e-006
-68.0, -1.262e-006
-69.0, -1.256e-006
-70.0, -1.249e-006
-71.0, -1.243e-006
-72.0, -1.237e-006
-73.0, -1.231e-006
-74.0, -1.228e-006
-75.0, -1.226e-006
-76.0, -1.225e-006
-77.0, -1.225e-006
-78.0, -1.224e-006
-79.0, -1.224e-006
-80.0, -1.223e-006
-81.0, -1.222e-006
-82.0, -1.220e-006
-83.0, -1.219e-006
-84.0, -1.218e-006
-85.0, -1.215e-006
-86.0, -1.213e-006
-87.0, -1.211e-006
-88.0, -1.207e-006
-89.0, -1.203e-006
-90.0, -1.198e-006
-91.0, -1.193e-006
-92.0, -1.189e-006
-93.0, -1.184e-006
-94.0, -1.180e-006
-95.0, -1.179e-006
-96.0, -1.178e-006
-97.0, -1.176e-006
-98.0, -1.176e-006
-99.0, -1.176e-006
-100.0, -1.175e-006
-101.0, -1.175e-006
-102.0, -1.174e-006
-103.0, -1.174e-006
-104.0, -1.173e-006
-105.0, -1.172e-006
-106.0, -1.172e-006
-107.0, -1.171e-006
-108.0, -1.170e-006
-109.0, -1.170e-006
-110.0, -1.170e-006
-111.0, -1.171e-006
-112.0, -1.171e-006
-113.0, -1.171e-006
-114.0, -1.173e-006
-115.0, -1.174e-006
-116.0, -1.174e-006
-117.0, -1.174e-006
-118.0, -1.174e-006
-119.0, -1.177e-006
-120.0, -1.177e-006
-121.0, -1.178e-006
-122.0, -1.178e-006
-123.0, -1.179e-006
-124.0, -1.180e-006
-125.0, -1.184e-006
-126.0, -1.186e-006
-127.0, -1.192e-006
-128.0, -1.196e-006
-129.0, -1.202e-006
-130.0, -1.208e-006
-131.0, -1.213e-006
-132.0, -1.216e-006
-133.0, -1.219e-006
-134.0, -1.220e-006
-135.0, -1.222e-006
-136.0, -1.222e-006
-137.0, -1.223e-006
-138.0, -1.223e-006
-139.0, -1.224e-006
-140.0, -1.225e-006
-141.0, -1.228e-006
-142.0, -1.231e-006
-143.0, -1.238e-006
-144.0, -1.244e-006
-145.0, -1.251e-006
-146.0, -1.257e-006
-147.0, -1.263e-006
-148.0, -1.268e-006
-149.0, -1.275e-006
-150.0, -1.280e-006
-151.0, -1.292e-006
-152.0, -1.302e-006
-153.0, -1.315e-006
-154.0, -1.328e-006
-155.0, -1.341e-006
-156.0, -1.352e-006
-157.0, -1.361e-006
-158.0, -1.365e-006
-159.0, -1.372e-006
-160.0, -1.376e-006
-161.0, -1.383e-006
-162.0, -1.389e-006
-163.0, -1.395e-006
-164.0, -1.402e-006
-165.0, -1.409e-006
-166.0, -1.412e-006
-167.0, -1.421e-006
-168.0, -1.425e-006
-169.0, -1.431e-006
-170.0, -1.438e-006
-171.0, -1.445e-006
-172.0, -1.454e-006
-173.0, -1.465e-006
-174.0, -1.474e-006
-175.0, -1.485e-006
-176.0, -1.494e-006
-177.0, -1.505e-006
-178.0, -1.518e-006
-179.0, -1.531e-006
-180.0, -1.542e-006
-181.0, -1.556e-006
-182.0, -1.569e-006
-183.0, -1.583e-006
-184.0, -1.593e-006
-185.0, -1.601e-006
-186.0, -1.608e-006
-187.0, -1.617e-006
-188.0, -1.624e-006
-189.0, -1.631e-006
-190.0, -1.638e-006
-191.0, -1.651e-006
-192.0, -1.665e-006
-193.0, -1.681e-006
-194.0, -1.695e-006
-195.0, -1.709e-006
-196.0, -1.723e-006
-197.0, -1.737e-006
-198.0, -1.746e-006
-199.0, -1.760e-006
-200.0, -1.772e-006
-201.0, -1.782e-006
-202.0, -1.790e-006
-203.0, -1.798e-006
-204.0, -1.807e-006
-205.0, -1.819e-006
-206.0, -1.826e-006
-207.0, -1.838e-006
-208.0, -1.848e-006
-209.0, -1.862e-006
-210.0, -1.875e-006
-211.0, -1.886e-006
-212.0, -1.898e-006
-213.0, -1.911e-006
-214.0, -1.920e-006
-215.0, -1.937e-006
-216.0, -1.951e-006
-217.0, -1.964e-006
-218.0, -1.978e-006
-219.0, -1.988e-006
-220.0, -1.996e-006
-221.0, -2.008e-006
-222.0, -2.015e-006
-223.0, -2.025e-006
-224.0, -2.032e-006
-225.0, -2.045e-006
-226.0, -2.058e-006
-227.0, -2.077e-006
-228.0, -2.094e-006
-229.0, -2.108e-006
-230.0, -2.120e-006
-231.0, -2.140e-006
-232.0, -2.153e-006
-233.0, -2.168e-006
-234.0, -2.176e-006
-235.0, -2.184e-006
-236.0, -2.191e-006
-237.0, -2.198e-006
-238.0, -2.204e-006
-239.0, -2.213e-006
-240.0, -2.219e-006
-241.0, -2.230e-006
-242.0, -2.241e-006
-243.0, -2.255e-006
-244.0, -2.269e-006
-245.0, -2.279e-006
-246.0, -2.289e-006
-247.0, -2.303e-006
-248.0, -2.313e-006
-249.0, -2.327e-006
-250.0, -2.339e-006
-251.0, -2.353e-006
-252.0, -2.366e-006
-253.0, -2.377e-006
-254.0, -2.383e-006
-255.0, -2.398e-006
-256.0, -2.403e-006
-257.0, -2.410e-006
-258.0, -2.417e-006
-259.0, -2.424e-006
-260.0, -2.432e-006
-261.0, -2.444e-006
-262.0, -2.449e-006
-263.0, -2.467e-006
-264.0, -2.478e-006
-265.0, -2.492e-006
-266.0, -2.504e-006
-267.0, -2.517e-006
-268.0, -2.526e-006
-269.0, -2.536e-006
-270.0, -2.536e-006
-271.0, -2.547e-006
-272.0, -2.550e-006
-273.0, -2.557e-006
-274.0, -2.564e-006
-275.0, -2.570e-006
-276.0, -2.577e-006
-277.0, -2.584e-006
-278.0, -2.584e-006
-279.0, -2.591e-006
-280.0, -2.591e-006
-281.0, -2.594e-006
-282.0, -2.595e-006
-283.0, -2.596e-006
-284.0, -2.598e-006
-285.0, -2.604e-006
-286.0, -2.608e-006
-287.0, -2.615e-006
-288.0, -2.619e-006
-289.0, -2.625e-006
-290.0, -2.631e-006
-291.0, -2.636e-006
-292.0, -2.637e-006
-293.0, -2.638e-006
-294.0, -2.638e-006
-295.0, -2.640e-006
-296.0, -2.640e-006
-297.0, -2.640e-006
-298.0, -2.640e-006
-299.0, -2.640e-006
-300.0, -2.640e-006
-301.0, -2.640e-006
-302.0, -2.639e-006
-303.0, -2.640e-006
-304.0, -2.639e-006
-305.0, -2.638e-006
-306.0, -2.638e-006
-307.0, -2.638e-006
-308.0, -2.637e-006
-309.0, -2.637e-006
-310.0, -2.636e-006
-311.0, -2.637e-006
-312.0, -2.635e-006
-313.0, -2.632e-006
-314.0, -2.628e-006
-315.0, -2.623e-006
-316.0, -2.617e-006
-317.0, -2.612e-006
-318.0, -2.605e-006
-319.0, -2.602e-006
-320.0, -2.598e-006
-321.0, -2.595e-006
-322.0, -2.594e-006
-323.0, -2.594e-006
-324.0, -2.593e-006
-325.0, -2.593e-006
-326.0, -2.591e-006
-327.0, -2.591e-006
-328.0, -2.590e-006
-329.0, -2.589e-006
-330.0, -2.585e-006
-331.0, -2.583e-006
-332.0, -2.577e-006
-333.0, -2.571e-006
-334.0, -2.564e-006
-335.0, -2.561e-006
-336.0, -2.555e-006
-337.0, -2.551e-006
-338.0, -2.546e-006
-339.0, -2.545e-006
-340.0, -2.544e-006
-341.0, -2.543e-006
-342.0, -2.539e-006
-343.0, -2.539e-006
-344.0, -2.533e-006
-345.0, -2.528e-006
-346.0, -2.521e-006
-347.0, -2.512e-006
-348.0, -2.505e-006
-349.0, -2.496e-006
-350.0, -2.485e-006
-351.0, -2.481e-006
-352.0, -2.473e-006
-353.0, -2.466e-006
-354.0, -2.461e-006
-355.0, -2.455e-006
-356.0, -2.451e-006
-357.0, -2.448e-006
-358.0, -2.443e-006
-359.0, -2.442e-006
-360.0, -2.438e-006
-361.0, -2.433e-006
-362.0, -2.428e-006
-363.0, -2.421e-006
-364.0, -2.415e-006
-365.0, -2.409e-006
-366.0, -2.403e-006
-367.0, -2.400e-006
-368.0, -2.398e-006
-369.0, -2.396e-006
-370.0, -2.396e-006
-371.0, -2.396e-006
-372.0, -2.395e-006
-373.0, -2.395e-006
-374.0, -2.395e-006
-375.0, -2.395e-006
-376.0, -2.393e-006
-377.0, -2.391e-006
-378.0, -2.391e-006
-379.0, -2.389e-006
-380.0, -2.386e-006
-381.0, -2.383e-006
-382.0, -2.376e-006
-383.0, -2.376e-006
-384.0, -2.370e-006
-385.0, -2.364e-006
-386.0, -2.359e-006
-387.0, -2.354e-006
-388.0, -2.350e-006
-389.0, -2.348e-006
-390.0, -2.340e-006
-391.0, -2.339e-006
-392.0, -2.335e-006
-393.0, -2.331e-006
-394.0, -2.327e-006
-395.0, -2.321e-006
-396.0, -2.315e-006
-397.0, -2.312e-006
-398.0, -2.307e-006
-399.0, -2.307e-006
-400.0, -2.304e-006
-401.0, -2.303e-006
-402.0, -2.303e-006
-403.0, -2.302e-006
-404.0, -2.302e-006
-405.0, -2.301e-006
-406.0, -2.298e-006
-407.0, -2.299e-006
-408.0, -2.298e-006
-409.0, -2.297e-006
-410.0, -2.297e-006
-411.0, -2.294e-006
-412.0, -2.294e-006
-413.0, -2.292e-006
-414.0, -2.290e-006
-415.0, -2.290e-006
-416.0, -2.287e-006
-417.0, -2.283e-006
-418.0, -2.281e-006
-419.0, -2.277e-006
-420.0, -2.274e-006
-421.0, -2.271e-006
-422.0, -2.265e-006
-423.0, -2.267e-006
-424.0, -2.264e-006
-425.0, -2.261e-006
-426.0, -2.258e-006
-427.0, -2.257e-006
-428.0, -2.254e-006
-429.0, -2.254e-006
-430.0, -2.250e-006
-431.0, -2.253e-006
-432.0, -2.253e-006
-433.0, -2.253e-006
-434.0, -2.253e-006
-435.0, -2.253e-006
-436.0, -2.253e-006
-437.0, -2.253e-006
-438.0, -2.249e-006
-439.0, -2.250e-006
-440.0, -2.250e-006
-441.0, -2.250e-006
-442.0, -2.250e-006
-443.0, -2.250e-006
-444.0, -2.250e-006
-445.0, -2.250e-006
-446.0, -2.249e-006
-447.0, -2.249e-006
-448.0, -2.235e-006
-449.0, -2.229e-006
-450.0, -2.223e-006
*
Segment = 2
Positive
Number of Data Points = 750
#
-449.0, -2.153e-006
-448.0, -2.031e-006
-447.0, -1.988e-006
-446.0, -1.947e-006
-445.0, -1.896e-006
-444.0, -1.863e-006
-443.0, -1.835e-006
-442.0, -1.814e-006
-441.0, -1.794e-006
-440.0, -1.777e-006
-439.0, -1.757e-006
-438.0, -1.737e-006
-437.0, -1.722e-006
-436.0, -1.700e-006
-435.0, -1.679e-006
-434.0, -1.659e-006
-433.0, -1.641e-006
-432.0, -1.629e-006
-431.0, -1.614e-006
-430.0, -1.600e-006
-429.0, -1.592e-006
-428.0, -1.578e-006
-427.0, -1.564e-006
-426.0, -1.549e-006
-425.0, -1.534e-006
-424.0, -1.522e-006
-423.0, -1.508e-006
-422.0, -1.495e-006
-421.0, -1.485e-006
-420.0, -1.471e-006
-419.0, -1.457e-006
-418.0, -1.447e-006
-417.0, -1.436e-006
-416.0, -1.429e-006
-415.0, -1.418e-006
-414.0, -1.409e-006
-413.0, -1.402e-006
-412.0, -1.394e-006
-411.0, -1.386e-006
-410.0, -1.379e-006
-409.0, -1.368e-006
-408.0, -1.361e-006
-407.0, -1.346e-006
-406.0, -1.334e-006
-405.0, -1.322e-006
-404.0, -1.304e-006
-403.0, -1.289e-006
-402.0, -1.277e-006
-401.0, -1.262e-006
-400.0, -1.253e-006
-399.0, -1.244e-006
-398.0, -1.237e-006
-397.0, -1.234e-006
-396.0, -1.223e-006
-395.0, -1.217e-006
-394.0, -1.214e-006
-393.0, -1.207e-006
-392.0, -1.200e-006
-391.0, -1.191e-006
-390.0, -1.183e-006
-389.0, -1.177e-006
-388.0, -1.163e-006
-387.0, -1.150e-006
-386.0, -1.142e-006
-385.0, -1.134e-006
-384.0, -1.127e-006
-383.0, -1.114e-006
-382.0, -1.106e-006
-381.0, -1.101e-006
-380.0, -1.089e-006
-379.0, -1.081e-006
-378.0, -1.072e-006
-377.0, -1.060e-006
-376.0, -1.055e-006
-375.0, -1.048e-006
-374.0, -1.041e-006
-373.0, -1.040e-006
-372.0, -1.029e-006
-371.0, -1.025e-006
-370.0, -1.023e-006
-369.0, -1.017e-006
-368.0, -1.012e-006
-367.0, -1.005e-006
-366.0, -9.988e-007
-365.0, -9.971e-007
-364.0, -9.848e-007
-363.0, -9.774e-007
-362.0, -9.722e-007
-361.0, -9.639e-007
-360.0, -9.609e-007
-359.0, -9.526e-007
-358.0, -9.434e-007
-357.0, -9.369e-007
-356.0, -9.247e-007
-355.0, -9.129e-007
-354.0, -9.046e-007
-353.0, -8.933e-007
-352.0, -8.868e-007
-351.0, -8.767e-007
-350.0, -8.711e-007
-349.0, -8.641e-007
-348.0, -8.575e-007
-347.0, -8.506e-007
-346.0, -8.440e-007
-345.0, -8.379e-007
-344.0, -8.362e-007
-343.0, -8.314e-007
-342.0, -8.301e-007
-341.0, -8.218e-007
-340.0, -8.083e-007
-339.0, -7.952e-007
-338.0, -7.847e-007
-337.0, -7.712e-007
-336.0, -7.599e-007
-335.0, -7.472e-007
-334.0, -7.416e-007
-333.0, -7.411e-007
-332.0, -7.350e-007
-331.0, -7.302e-007
-330.0, -7.285e-007
-329.0, -7.228e-007
-328.0, -7.180e-007
-327.0, -7.102e-007
-326.0, -7.032e-007
-325.0, -7.010e-007
-324.0, -6.888e-007
-323.0, -6.771e-007
-322.0, -6.718e-007
-321.0, -6.627e-007
-320.0, -6.566e-007
-319.0, -6.496e-007
-318.0, -6.430e-007
-317.0, -6.422e-007
-316.0, -6.374e-007
-315.0, -6.321e-007
-314.0, -6.304e-007
-313.0, -6.234e-007
-312.0, -6.195e-007
-311.0, -6.125e-007
-310.0, -6.060e-007
-309.0, -6.029e-007
-308.0, -5.920e-007
-307.0, -5.851e-007
-306.0, -5.824e-007
-305.0, -5.733e-007
-304.0, -5.685e-007
-303.0, -5.567e-007
-302.0, -5.484e-007
-301.0, -5.402e-007
-300.0, -5.253e-007
-299.0, -5.127e-007
-298.0, -5.044e-007
-297.0, -4.905e-007
-296.0, -4.844e-007
-295.0, -4.717e-007
-294.0, -4.647e-007
-293.0, -4.604e-007
-292.0, -4.521e-007
-291.0, -4.442e-007
-290.0, -4.403e-007
-289.0, -4.338e-007
-288.0, -4.316e-007
-287.0, -4.238e-007
-286.0, -4.159e-007
-285.0, -4.059e-007
-284.0, -3.937e-007
-283.0, -3.815e-007
-282.0, -3.710e-007
-281.0, -3.579e-007
-280.0, -3.514e-007
-279.0, -3.383e-007
-278.0, -3.309e-007
-277.0, -3.230e-007
-276.0, -3.104e-007
-275.0, -3.013e-007
-274.0, -2.930e-007
-273.0, -2.795e-007
-272.0, -2.733e-007
-271.0, -2.646e-007
-270.0, -2.581e-007
-269.0, -2.546e-007
-268.0, -2.433e-007
-267.0, -2.319e-007
-266.0, -2.263e-007
-265.0, -2.184e-007
-264.0, -2.110e-007
-263.0, -2.010e-007
-262.0, -1.940e-007
-261.0, -1.862e-007
-260.0, -1.726e-007
-259.0, -1.578e-007
-258.0, -1.443e-007
-257.0, -1.304e-007
-256.0, -1.190e-007
-255.0, -1.003e-007
-254.0, -8.763e-008
-253.0, -8.022e-008
-252.0, -7.237e-008
-251.0, -6.321e-008
-250.0, -5.537e-008
-249.0, -4.272e-008
-248.0, -3.706e-008
-247.0, -2.921e-008
-246.0, -2.223e-008
-245.0, -1.351e-008
-244.0, +4.796e-009
-243.0, +2.136e-008
-242.0, +3.401e-008
-241.0, +4.926e-008
-240.0, +6.365e-008
-239.0, +8.371e-008
-238.0, +1.007e-007
-237.0, +1.086e-007
-236.0, +1.190e-007
-235.0, +1.286e-007
-234.0, +1.365e-007
-233.0, +1.500e-007
-232.0, +1.574e-007
-231.0, +1.665e-007
-230.0, +1.740e-007
-229.0, +1.848e-007
-228.0, +2.049e-007
-227.0, +2.241e-007
-226.0, +2.380e-007
-225.0, +2.537e-007
-224.0, +2.686e-007
-223.0, +2.890e-007
-222.0, +3.052e-007
-221.0, +3.130e-007
-220.0, +3.278e-007
-219.0, +3.418e-007
-218.0, +3.544e-007
-217.0, +3.671e-007
-216.0, +3.762e-007
-215.0, +3.919e-007
-214.0, +4.076e-007
-213.0, +4.216e-007
-212.0, +4.416e-007
-211.0, +4.591e-007
-210.0, +4.796e-007
-209.0, +4.983e-007
-208.0, +5.105e-007
-207.0, +5.262e-007
-206.0, +5.384e-007
-205.0, +5.463e-007
-204.0, +5.628e-007
-203.0, +5.716e-007
-202.0, +5.846e-007
-201.0, +6.042e-007
-200.0, +6.199e-007
-199.0, +6.365e-007
-198.0, +6.518e-007
-197.0, +6.666e-007
-196.0, +6.871e-007
-195.0, +7.028e-007
-194.0, +7.124e-007
-193.0, +7.276e-007
-192.0, +7.407e-007
-191.0, +7.577e-007
-190.0, +7.690e-007
-189.0, +7.830e-007
-188.0, +8.026e-007
-187.0, +8.222e-007
-186.0, +8.371e-007
-185.0, +8.554e-007
-184.0, +8.698e-007
-183.0, +8.863e-007
-182.0, +8.994e-007
-181.0, +9.077e-007
-180.0, +9.216e-007
-179.0, +9.347e-007
-178.0, +9.443e-007
-177.0, +9.539e-007
-176.0, +9.613e-007
-175.0, +9.770e-007
-174.0, +9.923e-007
-173.0, +1.006e-006
-172.0, +1.023e-006
-171.0, +1.038e-006
-170.0, +1.053e-006
-169.0, +1.073e-006
-168.0, +1.085e-006
-167.0, +1.097e-006
-166.0, +1.104e-006
-165.0, +1.109e-006
-164.0, +1.122e-006
-163.0, +1.134e-006
-162.0, +1.141e-006
-161.0, +1.150e-006
-160.0, +1.158e-006
-159.0, +1.171e-006
-158.0, +1.185e-006
-157.0, +1.192e-006
-156.0, +1.205e-006
-155.0, +1.219e-006
-154.0, +1.229e-006
-153.0, +1.242e-006
-152.0, +1.249e-006
-151.0, +1.256e-006
-150.0, +1.264e-006
-149.0, +1.266e-006
-148.0, +1.273e-006
-147.0, +1.283e-006
-146.0, +1.289e-006
-145.0, +1.297e-006
-144.0, +1.303e-006
-143.0, +1.309e-006
-142.0, +1.314e-006
-141.0, +1.314e-006
-140.0, +1.319e-006
-139.0, +1.321e-006
-138.0, +1.321e-006
-137.0, +1.324e-006
-136.0, +1.325e-006
-135.0, +1.331e-006
-134.0, +1.333e-006
-133.0, +1.334e-006
-132.0, +1.340e-006
-131.0, +1.346e-006
-130.0, +1.350e-006
-129.0, +1.355e-006
-128.0, +1.356e-006
-127.0, +1.361e-006
-126.0, +1.362e-006
-125.0, +1.362e-006
-124.0, +1.364e-006
-123.0, +1.365e-006
-122.0, +1.365e-006
-121.0, +1.365e-006
-120.0, +1.365e-006
-119.0, +1.365e-006
-118.0, +1.365e-006
-117.0, +1.364e-006
-116.0, +1.368e-006
-115.0, +1.368e-006
-114.0, +1.368e-006
-113.0, +1.368e-006
-112.0, +1.368e-006
-111.0, +1.368e-006
-110.0, +1.368e-006
-109.0, +1.365e-006
-108.0, +1.368e-006
-107.0, +1.368e-006
-106.0, +1.368e-006
-105.0, +1.368e-006
-104.0, +1.368e-006
-103.0, +1.368e-006
-102.0, +1.367e-006
-101.0, +1.364e-006
-100.0, +1.365e-006
-99.0, +1.365e-006
-98.0, +1.365e-006
-97.0, +1.365e-006
-96.0, +1.365e-006
-95.0, +1.365e-006
-94.0, +1.363e-006
-93.0, +1.363e-006
-92.0, +1.363e-006
-91.0, +1.363e-006
-90.0, +1.362e-006
-89.0, +1.361e-006
-88.0, +1.357e-006
-87.0, +1.358e-006
-86.0, +1.355e-006
-85.0, +1.352e-006
-84.0, +1.352e-006
-83.0, +1.349e-006
-82.0, +1.347e-006
-81.0, +1.346e-006
-80.0, +1.341e-006
-79.0, +1.341e-006
-78.0, +1.338e-006
-77.0, +1.334e-006
-76.0, +1.337e-006
-75.0, +1.334e-006
-74.0, +1.333e-006
-73.0, +1.332e-006
-72.0, +1.328e-006
-71.0, +1.328e-006
-70.0, +1.326e-006
-69.0, +1.319e-006
-68.0, +1.324e-006
-67.0, +1.324e-006
-66.0, +1.323e-006
-65.0, +1.323e-006
-64.0, +1.322e-006
-63.0, +1.323e-006
-62.0, +1.323e-006
-61.0, +1.317e-006
-60.0, +1.320e-006
-59.0, +1.320e-006
-58.0, +1.320e-006
-57.0, +1.320e-006
-56.0, +1.319e-006
-55.0, +1.319e-006
-54.0, +1.319e-006
-53.0, +1.316e-006
-52.0, +1.318e-006
-51.0, +1.318e-006
-50.0, +1.318e-006
-49.0, +1.318e-006
-48.0, +1.318e-006
-47.0, +1.318e-006
-46.0, +1.318e-006
-45.0, +1.316e-006
-44.0, +1.319e-006
-43.0, +1.319e-006
-42.0, +1.320e-006
-41.0, +1.320e-006
-40.0, +1.320e-006
-39.0, +1.320e-006
-38.0, +1.321e-006
-37.0, +1.318e-006
-36.0, +1.324e-006
-35.0, +1.325e-006
-34.0, +1.326e-006
-33.0, +1.326e-006
-32.0, +1.327e-006
-31.0, +1.329e-006
-30.0, +1.332e-006
-29.0, +1.330e-006
-28.0, +1.336e-006
-27.0, +1.341e-006
-26.0, +1.348e-006
-25.0, +1.353e-006
-24.0, +1.357e-006
-23.0, +1.360e-006
-22.0, +1.363e-006
-21.0, +1.363e-006
-20.0, +1.369e-006
-19.0, +1.369e-006
-18.0, +1.370e-006
-17.0, +1.373e-006
-16.0, +1.375e-006
-15.0, +1.380e-006
-14.0, +1.386e-006
-13.0, +1.389e-006
-12.0, +1.402e-006
-11.0, +1.411e-006
-10.0, +1.422e-006
-9.0, +1.434e-006
-8.0, +1.443e-006
-7.0, +1.450e-006
-6.0, +1.457e-006
-5.0, +1.460e-006
-4.0, +1.471e-006
-3.0, +1.479e-006
-2.0, +1.488e-006
-1.0, +1.496e-006
0.0, +1.504e-006
1.0, +1.512e-006
2.0, +1.524e-006
3.0, +1.531e-006
4.0, +1.538e-006
5.0, +1.542e-006
6.0, +1.549e-006
7.0, +1.558e-006
8.0, +1.570e-006
9.0, +1.585e-006
10.0, +1.599e-006
11.0, +1.614e-006
12.0, +1.635e-006
13.0, +1.655e-006
14.0, +1.674e-006
15.0, +1.687e-006
16.0, +1.698e-006
17.0, +1.711e-006
18.0, +1.724e-006
19.0, +1.732e-006
20.0, +1.753e-006
21.0, +1.774e-006
22.0, +1.795e-006
23.0, +1.817e-006
24.0, +1.838e-006
25.0, +1.860e-006
26.0, +1.886e-006
27.0, +1.900e-006
28.0, +1.927e-006
29.0, +1.949e-006
30.0, +1.972e-006
31.0, +1.995e-006
32.0, +2.022e-006
33.0, +2.044e-006
34.0, +2.072e-006
35.0, +2.088e-006
36.0, +2.121e-006
37.0, +2.149e-006
38.0, +2.182e-006
39.0, +2.210e-006
40.0, +2.242e-006
41.0, +2.276e-006
42.0, +2.313e-006
43.0, +2.341e-006
44.0, +2.376e-006
45.0, +2.405e-006
46.0, +2.440e-006
47.0, +2.472e-006
48.0, +2.508e-006
49.0, +2.546e-006
50.0, +2.582e-006
51.0, +2.618e-006
52.0, +2.666e-006
53.0, +2.708e-006
54.0, +2.755e-006
55.0, +2.794e-006
56.0, +2.833e-006
57.0, +2.881e-006
58.0, +2.928e-006
59.0, +2.965e-006
60.0, +3.018e-006
61.0, +3.067e-006
62.0, +3.118e-006
63.0, +3.164e-006
64.0, +3.207e-006
65.0, +3.257e-006
66.0, +3.311e-006
67.0, +3.355e-006
68.0, +3.411e-006
69.0, +3.460e-006
70.0, +3.516e-006
71.0, +3.571e-006
72.0, +3.626e-006
73.0, +3.682e-006
74.0, +3.738e-006
75.0, +3.789e-006
76.0, +3.851e-006
77.0, +3.905e-006
78.0, +3.962e-006
79.0, +4.018e-006
80.0, +4.074e-006
81.0, +4.130e-006
82.0, +4.190e-006
83.0, +4.245e-006
84.0, +4.307e-006
85.0, +4.363e-006
86.0, +4.421e-006
87.0, +4.476e-006
88.0, +4.532e-006
89.0, +4.589e-006
90.0, +4.647e-006
91.0, +4.697e-006
92.0, +4.763e-006
93.0, +4.817e-006
94.0, +4.873e-006
95.0, +4.928e-006
96.0, +4.977e-006
97.0, +5.027e-006
98.0, +5.082e-006
99.0, +5.125e-006
100.0, +5.180e-006
101.0, +5.229e-006
102.0, +5.278e-006
103.0, +5.323e-006
104.0, +5.371e-006
105.0, +5.417e-006
106.0, +5.464e-006
107.0, +5.499e-006
108.0, +5.541e-006
109.0, +5.576e-006
110.0, +5.620e-006
111.0, +5.656e-006
112.0, +5.693e-006
113.0, +5.723e-006
114.0, +5.758e-006
115.0, +5.787e-006
116.0, +5.829e-006
117.0, +5.855e-006
118.0, +5.883e-006
119.0, +5.905e-006
120.0, +5.933e-006
121.0, +5.953e-006
122.0, +5.975e-006
123.0, +5.984e-006
124.0, +6.004e-006
125.0, +6.017e-006
126.0, +6.032e-006
127.0, +6.039e-006
128.0, +6.049e-006
129.0, +6.058e-006
130.0, +6.072e-006
131.0, +6.075e-006
132.0, +6.089e-006
133.0, +6.093e-006
134.0, +6.100e-006
135.0, +6.103e-006
136.0, +6.102e-006
137.0, +6.098e-006
138.0, +6.095e-006
139.0, +6.081e-006
140.0, +6.081e-006
141.0, +6.074e-006
142.0, +6.069e-006
143.0, +6.060e-006
144.0, +6.050e-006
145.0, +6.041e-006
146.0, +6.034e-006
147.0, +6.019e-006
148.0, +6.012e-006
149.0, +5.998e-006
150.0, +5.988e-006
151.0, +5.976e-006
152.0, +5.962e-006
153.0, +5.947e-006
154.0, +5.930e-006
155.0, +5.907e-006
156.0, +5.893e-006
157.0, +5.872e-006
158.0, +5.855e-006
159.0, +5.835e-006
160.0, +5.816e-006
161.0, +5.799e-006
162.0, +5.781e-006
163.0, +5.754e-006
164.0, +5.736e-006
165.0, +5.712e-006
166.0, +5.691e-006
167.0, +5.669e-006
168.0, +5.649e-006
169.0, +5.628e-006
170.0, +5.614e-006
171.0, +5.594e-006
172.0, +5.583e-006
173.0, +5.566e-006
174.0, +5.552e-006
175.0, +5.527e-006
176.0, +5.505e-006
177.0, +5.484e-006
178.0, +5.465e-006
179.0, +5.439e-006
180.0, +5.423e-006
181.0, +5.399e-006
182.0, +5.384e-006
183.0, +5.364e-006
184.0, +5.343e-006
185.0, +5.323e-006
186.0, +5.303e-006
187.0, +5.277e-006
188.0, +5.260e-006
189.0, +5.243e-006
190.0, +5.229e-006
191.0, +5.215e-006
192.0, +5.197e-006
193.0, +5.182e-006
194.0, +5.167e-006
195.0, +5.147e-006
196.0, +5.135e-006
197.0, +5.116e-006
198.0, +5.097e-006
199.0, +5.080e-006
200.0, +5.065e-006
201.0, +5.052e-006
202.0, +5.040e-006
203.0, +5.021e-006
204.0, +5.017e-006
205.0, +5.006e-006
206.0, +4.994e-006
207.0, +4.976e-006
208.0, +4.956e-006
209.0, +4.939e-006
210.0, +4.923e-006
211.0, +4.904e-006
212.0, +4.892e-006
213.0, +4.878e-006
214.0, +4.869e-006
215.0, +4.861e-006
216.0, +4.854e-006
217.0, +4.847e-006
218.0, +4.836e-006
219.0, +4.822e-006
220.0, +4.819e-006
221.0, +4.811e-006
222.0, +4.803e-006
223.0, +4.791e-006
224.0, +4.777e-006
225.0, +4.766e-006
226.0, +4.755e-006
227.0, +4.736e-006
228.0, +4.728e-006
229.0, +4.715e-006
230.0, +4.705e-006
231.0, +4.698e-006
232.0, +4.686e-006
233.0, +4.676e-006
234.0, +4.668e-006
235.0, +4.656e-006
236.0, +4.649e-006
237.0, +4.643e-006
238.0, +4.636e-006
239.0, +4.634e-006
240.0, +4.628e-006
241.0, +4.622e-006
242.0, +4.616e-006
243.0, +4.609e-006
244.0, +4.607e-006
245.0, +4.599e-006
246.0, +4.592e-006
247.0, +4.589e-006
248.0, +4.583e-006
249.0, +4.577e-006
250.0, +4.570e-006
251.0, +4.554e-006
252.0, +4.550e-006
253.0, +4.539e-006
254.0, +4.528e-006
255.0, +4.519e-006
256.0, +4.511e-006
257.0, +4.504e-006
258.0, +4.501e-006
259.0, +4.491e-006
260.0, +4.491e-006
261.0, +4.489e-006
262.0, +4.487e-006
263.0, +4.483e-006
264.0, +4.477e-006
265.0, +4.472e-006
266.0, +4.466e-006
267.0, +4.458e-006
268.0, +4.457e-006
269.0, +4.452e-006
270.0, +4.450e-006
271.0, +4.449e-006
272.0, +4.446e-006
273.0, +4.446e-006
274.0, +4.446e-006
275.0, +4.440e-006
276.0, +4.440e-006
277.0, +4.439e-006
278.0, +4.438e-006
279.0, +4.434e-006
280.0, +4.429e-006
281.0, +4.426e-006
282.0, +4.422e-006
283.0, +4.416e-006
284.0, +4.416e-006
285.0, +4.412e-006
286.0, +4.410e-006
287.0, +4.408e-006
288.0, +4.404e-006
289.0, +4.402e-006
290.0, +4.401e-006
291.0, +4.394e-006
292.0, +4.396e-006
293.0, +4.395e-006
294.0, +4.395e-006
295.0, +4.395e-006
296.0, +4.394e-006
297.0, +4.394e-006
298.0, +4.390e-006
299.0, +4.389e-006
300.0, +4.390e-006
299.0, +4.248e-006
*
**
