# Supplementary material for: DFT and CV data of 4-phenyl-substituted dichloro(bis{2-[1-(phenyl)-1H-1,2,3-triazol-4-yl-κN3]pyridine-κN})iron(II) coordination compounds
Source: Data Brief. 2018 Oct 27;21:1458–71. doi: 10.1016/j.dib.2018.10.085 (PMC6234228; doi:10.1016/j.dib.2018.10.085)
Supplement: Supplementary file 4 — Supplementary material. [file mmc4.zip › Fe_CV_raw_data/FeL7-2/150_01.TXT]

Date: 11-Apr-2017
Time: 12:49:56
Label: 
Cyclic Voltammetry

Exp. Conditions:
Init E (mV) = 100
High E (mV) = 100
Low E (mV) = -450
Init P/N = N
V (mV/sec) = 150
Number of Segments = 2
Sample Interval (mV) = 1
Quiet Time (sec) = 10
Sensitivity (A/V) = 1E-6

2 Sets of Data
Total Number of Data Points = 1100
##
Potential (mV), Current (A)

Segment = 1
Negative
Number of Data Points = 550
#
99.0, +4.358e-007
98.0, +3.860e-007
97.0, +3.666e-007
96.0, +3.503e-007
95.0, +3.292e-007
94.0, +3.162e-007
93.0, +3.066e-007
92.0, +2.964e-007
91.0, +2.879e-007
90.0, +2.810e-007
89.0, +2.727e-007
88.0, +2.652e-007
87.0, +2.594e-007
86.0, +2.517e-007
85.0, +2.452e-007
84.0, +2.403e-007
83.0, +2.333e-007
82.0, +2.276e-007
81.0, +2.232e-007
80.0, +2.163e-007
79.0, +2.107e-007
78.0, +2.064e-007
77.0, +2.002e-007
76.0, +1.947e-007
75.0, +1.899e-007
74.0, +1.843e-007
73.0, +1.800e-007
72.0, +1.764e-007
71.0, +1.708e-007
70.0, +1.659e-007
69.0, +1.624e-007
68.0, +1.579e-007
67.0, +1.530e-007
66.0, +1.490e-007
65.0, +1.441e-007
64.0, +1.394e-007
63.0, +1.361e-007
62.0, +1.314e-007
61.0, +1.267e-007
60.0, +1.239e-007
59.0, +1.195e-007
58.0, +1.147e-007
57.0, +1.119e-007
56.0, +1.069e-007
55.0, +1.028e-007
54.0, +9.992e-008
53.0, +9.508e-008
52.0, +9.094e-008
51.0, +8.820e-008
50.0, +8.384e-008
49.0, +8.030e-008
48.0, +7.734e-008
47.0, +7.246e-008
46.0, +6.832e-008
45.0, +6.553e-008
44.0, +6.151e-008
43.0, +5.729e-008
42.0, +5.450e-008
41.0, +5.022e-008
40.0, +4.674e-008
39.0, +4.442e-008
38.0, +4.024e-008
37.0, +3.597e-008
36.0, +3.392e-008
35.0, +2.925e-008
34.0, +2.577e-008
33.0, +2.298e-008
32.0, +1.848e-008
31.0, +1.430e-008
30.0, +1.216e-008
29.0, +7.499e-009
28.0, +4.447e-009
27.0, +1.657e-009
26.0, -1.918e-009
25.0, -5.537e-009
24.0, -8.153e-009
23.0, -1.229e-008
22.0, -1.552e-008
21.0, -1.827e-008
20.0, -2.180e-008
19.0, -2.572e-008
18.0, -2.795e-008
17.0, -3.148e-008
16.0, -3.501e-008
15.0, -3.758e-008
14.0, -4.133e-008
13.0, -4.547e-008
12.0, -4.783e-008
11.0, -5.197e-008
10.0, -5.519e-008
9.0, -5.742e-008
8.0, -6.147e-008
7.0, -6.474e-008
6.0, -6.683e-008
5.0, -7.080e-008
4.0, -7.377e-008
3.0, -7.904e-008
2.0, -8.567e-008
1.0, -8.998e-008
0.0, -9.408e-008
-1.0, -9.835e-008
-2.0, -1.020e-007
-3.0, -1.054e-007
-4.0, -1.068e-007
-5.0, -1.084e-007
-6.0, -1.104e-007
-7.0, -1.132e-007
-8.0, -1.172e-007
-9.0, -1.195e-007
-10.0, -1.233e-007
-11.0, -1.271e-007
-12.0, -1.293e-007
-13.0, -1.329e-007
-14.0, -1.364e-007
-15.0, -1.384e-007
-16.0, -1.427e-007
-17.0, -1.460e-007
-18.0, -1.483e-007
-19.0, -1.518e-007
-20.0, -1.552e-007
-21.0, -1.578e-007
-22.0, -1.614e-007
-23.0, -1.645e-007
-24.0, -1.673e-007
-25.0, -1.709e-007
-26.0, -1.744e-007
-27.0, -1.767e-007
-28.0, -1.799e-007
-29.0, -1.836e-007
-30.0, -1.857e-007
-31.0, -1.890e-007
-32.0, -1.930e-007
-33.0, -1.956e-007
-34.0, -1.993e-007
-35.0, -2.034e-007
-36.0, -2.061e-007
-37.0, -2.102e-007
-38.0, -2.138e-007
-39.0, -2.157e-007
-40.0, -2.192e-007
-41.0, -2.230e-007
-42.0, -2.250e-007
-43.0, -2.284e-007
-44.0, -2.319e-007
-45.0, -2.347e-007
-46.0, -2.383e-007
-47.0, -2.420e-007
-48.0, -2.452e-007
-49.0, -2.491e-007
-50.0, -2.526e-007
-51.0, -2.550e-007
-52.0, -2.580e-007
-53.0, -2.625e-007
-54.0, -2.652e-007
-55.0, -2.682e-007
-56.0, -2.727e-007
-57.0, -2.754e-007
-58.0, -2.793e-007
-59.0, -2.837e-007
-60.0, -2.859e-007
-61.0, -2.894e-007
-62.0, -2.930e-007
-63.0, -2.950e-007
-64.0, -2.985e-007
-65.0, -3.027e-007
-66.0, -3.051e-007
-67.0, -3.086e-007
-68.0, -3.128e-007
-69.0, -3.159e-007
-70.0, -3.198e-007
-71.0, -3.240e-007
-72.0, -3.268e-007
-73.0, -3.307e-007
-74.0, -3.349e-007
-75.0, -3.376e-007
-76.0, -3.412e-007
-77.0, -3.457e-007
-78.0, -3.486e-007
-79.0, -3.521e-007
-80.0, -3.572e-007
-81.0, -3.607e-007
-82.0, -3.649e-007
-83.0, -3.699e-007
-84.0, -3.727e-007
-85.0, -3.768e-007
-86.0, -3.817e-007
-87.0, -3.845e-007
-88.0, -3.892e-007
-89.0, -3.941e-007
-90.0, -3.977e-007
-91.0, -4.025e-007
-92.0, -4.078e-007
-93.0, -4.119e-007
-94.0, -4.165e-007
-95.0, -4.211e-007
-96.0, -4.251e-007
-97.0, -4.297e-007
-98.0, -4.353e-007
-99.0, -4.397e-007
-100.0, -4.443e-007
-101.0, -4.504e-007
-102.0, -4.551e-007
-103.0, -4.602e-007
-104.0, -4.667e-007
-105.0, -4.713e-007
-106.0, -4.767e-007
-107.0, -4.831e-007
-108.0, -4.875e-007
-109.0, -4.934e-007
-110.0, -4.997e-007
-111.0, -5.041e-007
-112.0, -5.103e-007
-113.0, -5.168e-007
-114.0, -5.220e-007
-115.0, -5.284e-007
-116.0, -5.351e-007
-117.0, -5.412e-007
-118.0, -5.480e-007
-119.0, -5.548e-007
-120.0, -5.615e-007
-121.0, -5.688e-007
-122.0, -5.770e-007
-123.0, -5.840e-007
-124.0, -5.911e-007
-125.0, -5.995e-007
-126.0, -6.063e-007
-127.0, -6.132e-007
-128.0, -6.219e-007
-129.0, -6.284e-007
-130.0, -6.359e-007
-131.0, -6.444e-007
-132.0, -6.514e-007
-133.0, -6.596e-007
-134.0, -6.691e-007
-135.0, -6.761e-007
-136.0, -6.851e-007
-137.0, -6.951e-007
-138.0, -7.035e-007
-139.0, -7.128e-007
-140.0, -7.226e-007
-141.0, -7.316e-007
-142.0, -7.414e-007
-143.0, -7.519e-007
-144.0, -7.609e-007
-145.0, -7.712e-007
-146.0, -7.821e-007
-147.0, -7.922e-007
-148.0, -8.020e-007
-149.0, -8.138e-007
-150.0, -8.235e-007
-151.0, -8.341e-007
-152.0, -8.459e-007
-153.0, -8.563e-007
-154.0, -8.673e-007
-155.0, -8.798e-007
-156.0, -8.903e-007
-157.0, -9.021e-007
-158.0, -9.150e-007
-159.0, -9.261e-007
-160.0, -9.382e-007
-161.0, -9.511e-007
-162.0, -9.623e-007
-163.0, -9.746e-007
-164.0, -9.873e-007
-165.0, -9.990e-007
-166.0, -1.011e-006
-167.0, -1.024e-006
-168.0, -1.037e-006
-169.0, -1.050e-006
-170.0, -1.064e-006
-171.0, -1.077e-006
-172.0, -1.089e-006
-173.0, -1.105e-006
-174.0, -1.117e-006
-175.0, -1.130e-006
-176.0, -1.145e-006
-177.0, -1.158e-006
-178.0, -1.171e-006
-179.0, -1.186e-006
-180.0, -1.199e-006
-181.0, -1.212e-006
-182.0, -1.227e-006
-183.0, -1.240e-006
-184.0, -1.254e-006
-185.0, -1.269e-006
-186.0, -1.282e-006
-187.0, -1.297e-006
-188.0, -1.311e-006
-189.0, -1.325e-006
-190.0, -1.339e-006
-191.0, -1.354e-006
-192.0, -1.368e-006
-193.0, -1.382e-006
-194.0, -1.398e-006
-195.0, -1.412e-006
-196.0, -1.425e-006
-197.0, -1.441e-006
-198.0, -1.455e-006
-199.0, -1.469e-006
-200.0, -1.484e-006
-201.0, -1.498e-006
-202.0, -1.513e-006
-203.0, -1.529e-006
-204.0, -1.543e-006
-205.0, -1.557e-006
-206.0, -1.573e-006
-207.0, -1.587e-006
-208.0, -1.601e-006
-209.0, -1.616e-006
-210.0, -1.630e-006
-211.0, -1.644e-006
-212.0, -1.659e-006
-213.0, -1.673e-006
-214.0, -1.688e-006
-215.0, -1.703e-006
-216.0, -1.717e-006
-217.0, -1.731e-006
-218.0, -1.746e-006
-219.0, -1.760e-006
-220.0, -1.774e-006
-221.0, -1.790e-006
-222.0, -1.804e-006
-223.0, -1.818e-006
-224.0, -1.834e-006
-225.0, -1.847e-006
-226.0, -1.861e-006
-227.0, -1.877e-006
-228.0, -1.891e-006
-229.0, -1.905e-006
-230.0, -1.920e-006
-231.0, -1.933e-006
-232.0, -1.948e-006
-233.0, -1.964e-006
-234.0, -1.977e-006
-235.0, -1.992e-006
-236.0, -2.007e-006
-237.0, -2.021e-006
-238.0, -2.035e-006
-239.0, -2.050e-006
-240.0, -2.063e-006
-241.0, -2.077e-006
-242.0, -2.092e-006
-243.0, -2.106e-006
-244.0, -2.119e-006
-245.0, -2.134e-006
-246.0, -2.148e-006
-247.0, -2.161e-006
-248.0, -2.177e-006
-249.0, -2.191e-006
-250.0, -2.205e-006
-251.0, -2.219e-006
-252.0, -2.233e-006
-253.0, -2.246e-006
-254.0, -2.260e-006
-255.0, -2.273e-006
-256.0, -2.287e-006
-257.0, -2.301e-006
-258.0, -2.314e-006
-259.0, -2.327e-006
-260.0, -2.341e-006
-261.0, -2.354e-006
-262.0, -2.366e-006
-263.0, -2.380e-006
-264.0, -2.392e-006
-265.0, -2.404e-006
-266.0, -2.417e-006
-267.0, -2.429e-006
-268.0, -2.441e-006
-269.0, -2.453e-006
-270.0, -2.465e-006
-271.0, -2.475e-006
-272.0, -2.487e-006
-273.0, -2.498e-006
-274.0, -2.508e-006
-275.0, -2.520e-006
-276.0, -2.531e-006
-277.0, -2.541e-006
-278.0, -2.552e-006
-279.0, -2.561e-006
-280.0, -2.571e-006
-281.0, -2.581e-006
-282.0, -2.590e-006
-283.0, -2.598e-006
-284.0, -2.608e-006
-285.0, -2.617e-006
-286.0, -2.625e-006
-287.0, -2.633e-006
-288.0, -2.641e-006
-289.0, -2.648e-006
-290.0, -2.656e-006
-291.0, -2.663e-006
-292.0, -2.669e-006
-293.0, -2.677e-006
-294.0, -2.682e-006
-295.0, -2.687e-006
-296.0, -2.695e-006
-297.0, -2.700e-006
-298.0, -2.705e-006
-299.0, -2.711e-006
-300.0, -2.714e-006
-301.0, -2.718e-006
-302.0, -2.724e-006
-303.0, -2.727e-006
-304.0, -2.731e-006
-305.0, -2.735e-006
-306.0, -2.738e-006
-307.0, -2.740e-006
-308.0, -2.744e-006
-309.0, -2.746e-006
-310.0, -2.748e-006
-311.0, -2.751e-006
-312.0, -2.752e-006
-313.0, -2.754e-006
-314.0, -2.756e-006
-315.0, -2.757e-006
-316.0, -2.757e-006
-317.0, -2.758e-006
-318.0, -2.758e-006
-319.0, -2.758e-006
-320.0, -2.759e-006
-321.0, -2.759e-006
-322.0, -2.758e-006
-323.0, -2.759e-006
-324.0, -2.758e-006
-325.0, -2.757e-006
-326.0, -2.758e-006
-327.0, -2.756e-006
-328.0, -2.755e-006
-329.0, -2.755e-006
-330.0, -2.754e-006
-331.0, -2.751e-006
-332.0, -2.750e-006
-333.0, -2.748e-006
-334.0, -2.745e-006
-335.0, -2.744e-006
-336.0, -2.741e-006
-337.0, -2.738e-006
-338.0, -2.737e-006
-339.0, -2.734e-006
-340.0, -2.731e-006
-341.0, -2.729e-006
-342.0, -2.727e-006
-343.0, -2.723e-006
-344.0, -2.722e-006
-345.0, -2.720e-006
-346.0, -2.716e-006
-347.0, -2.714e-006
-348.0, -2.710e-006
-349.0, -2.707e-006
-350.0, -2.705e-006
-351.0, -2.701e-006
-352.0, -2.696e-006
-353.0, -2.694e-006
-354.0, -2.691e-006
-355.0, -2.687e-006
-356.0, -2.685e-006
-357.0, -2.682e-006
-358.0, -2.677e-006
-359.0, -2.675e-006
-360.0, -2.672e-006
-361.0, -2.668e-006
-362.0, -2.665e-006
-363.0, -2.662e-006
-364.0, -2.657e-006
-365.0, -2.655e-006
-366.0, -2.651e-006
-367.0, -2.647e-006
-368.0, -2.645e-006
-369.0, -2.642e-006
-370.0, -2.638e-006
-371.0, -2.636e-006
-372.0, -2.632e-006
-373.0, -2.628e-006
-374.0, -2.626e-006
-375.0, -2.622e-006
-376.0, -2.617e-006
-377.0, -2.615e-006
-378.0, -2.612e-006
-379.0, -2.608e-006
-380.0, -2.606e-006
-381.0, -2.603e-006
-382.0, -2.598e-006
-383.0, -2.596e-006
-384.0, -2.593e-006
-385.0, -2.589e-006
-386.0, -2.587e-006
-387.0, -2.584e-006
-388.0, -2.579e-006
-389.0, -2.577e-006
-390.0, -2.574e-006
-391.0, -2.570e-006
-392.0, -2.568e-006
-393.0, -2.565e-006
-394.0, -2.562e-006
-395.0, -2.560e-006
-396.0, -2.558e-006
-397.0, -2.554e-006
-398.0, -2.552e-006
-399.0, -2.549e-006
-400.0, -2.546e-006
-401.0, -2.544e-006
-402.0, -2.541e-006
-403.0, -2.538e-006
-404.0, -2.536e-006
-405.0, -2.534e-006
-406.0, -2.530e-006
-407.0, -2.530e-006
-408.0, -2.529e-006
-409.0, -2.526e-006
-410.0, -2.525e-006
-411.0, -2.524e-006
-412.0, -2.521e-006
-413.0, -2.520e-006
-414.0, -2.516e-006
-415.0, -2.513e-006
-416.0, -2.512e-006
-417.0, -2.510e-006
-418.0, -2.506e-006
-419.0, -2.505e-006
-420.0, -2.504e-006
-421.0, -2.501e-006
-422.0, -2.500e-006
-423.0, -2.498e-006
-424.0, -2.496e-006
-425.0, -2.495e-006
-426.0, -2.493e-006
-427.0, -2.491e-006
-428.0, -2.490e-006
-429.0, -2.490e-006
-430.0, -2.487e-006
-431.0, -2.487e-006
-432.0, -2.486e-006
-433.0, -2.484e-006
-434.0, -2.484e-006
-435.0, -2.483e-006
-436.0, -2.480e-006
-437.0, -2.480e-006
-438.0, -2.480e-006
-439.0, -2.477e-006
-440.0, -2.478e-006
-441.0, -2.478e-006
-442.0, -2.475e-006
-443.0, -2.476e-006
-444.0, -2.474e-006
-445.0, -2.472e-006
-446.0, -2.472e-006
-447.0, -2.471e-006
-448.0, -2.443e-006
-449.0, -2.433e-006
-450.0, -2.422e-006
*
Segment = 2
Positive
Number of Data Points = 550
#
-449.0, -2.300e-006
-448.0, -2.176e-006
-447.0, -2.119e-006
-446.0, -2.072e-006
-445.0, -2.016e-006
-444.0, -1.977e-006
-443.0, -1.944e-006
-442.0, -1.916e-006
-441.0, -1.890e-006
-440.0, -1.865e-006
-439.0, -1.844e-006
-438.0, -1.822e-006
-437.0, -1.801e-006
-436.0, -1.781e-006
-435.0, -1.762e-006
-434.0, -1.743e-006
-433.0, -1.725e-006
-432.0, -1.708e-006
-431.0, -1.690e-006
-430.0, -1.674e-006
-429.0, -1.658e-006
-428.0, -1.641e-006
-427.0, -1.627e-006
-426.0, -1.613e-006
-425.0, -1.597e-006
-424.0, -1.584e-006
-423.0, -1.570e-006
-422.0, -1.555e-006
-421.0, -1.542e-006
-420.0, -1.529e-006
-419.0, -1.515e-006
-418.0, -1.504e-006
-417.0, -1.491e-006
-416.0, -1.478e-006
-415.0, -1.467e-006
-414.0, -1.455e-006
-413.0, -1.441e-006
-412.0, -1.429e-006
-411.0, -1.417e-006
-410.0, -1.404e-006
-409.0, -1.393e-006
-408.0, -1.382e-006
-407.0, -1.370e-006
-406.0, -1.360e-006
-405.0, -1.351e-006
-404.0, -1.340e-006
-403.0, -1.330e-006
-402.0, -1.321e-006
-401.0, -1.309e-006
-400.0, -1.300e-006
-399.0, -1.290e-006
-398.0, -1.279e-006
-397.0, -1.269e-006
-396.0, -1.260e-006
-395.0, -1.249e-006
-394.0, -1.240e-006
-393.0, -1.231e-006
-392.0, -1.221e-006
-391.0, -1.212e-006
-390.0, -1.203e-006
-389.0, -1.192e-006
-388.0, -1.184e-006
-387.0, -1.175e-006
-386.0, -1.166e-006
-385.0, -1.157e-006
-384.0, -1.148e-006
-383.0, -1.139e-006
-382.0, -1.130e-006
-381.0, -1.122e-006
-380.0, -1.112e-006
-379.0, -1.104e-006
-378.0, -1.096e-006
-377.0, -1.087e-006
-376.0, -1.079e-006
-375.0, -1.071e-006
-374.0, -1.062e-006
-373.0, -1.054e-006
-372.0, -1.046e-006
-371.0, -1.036e-006
-370.0, -1.028e-006
-369.0, -1.020e-006
-368.0, -1.011e-006
-367.0, -1.004e-006
-366.0, -9.954e-007
-365.0, -9.869e-007
-364.0, -9.797e-007
-363.0, -9.724e-007
-362.0, -9.635e-007
-361.0, -9.562e-007
-360.0, -9.487e-007
-359.0, -9.409e-007
-358.0, -9.332e-007
-357.0, -9.255e-007
-356.0, -9.165e-007
-355.0, -9.088e-007
-354.0, -9.020e-007
-353.0, -8.931e-007
-352.0, -8.854e-007
-351.0, -8.786e-007
-350.0, -8.702e-007
-349.0, -8.632e-007
-348.0, -8.565e-007
-347.0, -8.479e-007
-346.0, -8.408e-007
-345.0, -8.332e-007
-344.0, -8.248e-007
-343.0, -8.175e-007
-342.0, -8.101e-007
-341.0, -8.015e-007
-340.0, -7.940e-007
-339.0, -7.870e-007
-338.0, -7.791e-007
-337.0, -7.714e-007
-336.0, -7.648e-007
-335.0, -7.569e-007
-334.0, -7.498e-007
-333.0, -7.428e-007
-332.0, -7.345e-007
-331.0, -7.275e-007
-330.0, -7.205e-007
-329.0, -7.121e-007
-328.0, -7.052e-007
-327.0, -6.982e-007
-326.0, -6.898e-007
-325.0, -6.828e-007
-324.0, -6.754e-007
-323.0, -6.675e-007
-322.0, -6.598e-007
-321.0, -6.522e-007
-320.0, -6.435e-007
-319.0, -6.359e-007
-318.0, -6.290e-007
-317.0, -6.206e-007
-316.0, -6.131e-007
-315.0, -6.061e-007
-314.0, -5.978e-007
-313.0, -5.904e-007
-312.0, -5.836e-007
-311.0, -5.748e-007
-310.0, -5.668e-007
-309.0, -5.591e-007
-308.0, -5.507e-007
-307.0, -5.429e-007
-306.0, -5.353e-007
-305.0, -5.260e-007
-304.0, -5.181e-007
-303.0, -5.109e-007
-302.0, -5.018e-007
-301.0, -4.935e-007
-300.0, -4.858e-007
-299.0, -4.767e-007
-298.0, -4.686e-007
-297.0, -4.606e-007
-296.0, -4.514e-007
-295.0, -4.430e-007
-294.0, -4.350e-007
-293.0, -4.253e-007
-292.0, -4.164e-007
-291.0, -4.086e-007
-290.0, -3.991e-007
-289.0, -3.902e-007
-288.0, -3.819e-007
-287.0, -3.718e-007
-286.0, -3.626e-007
-285.0, -3.548e-007
-284.0, -3.449e-007
-283.0, -3.355e-007
-282.0, -3.271e-007
-281.0, -3.171e-007
-280.0, -3.080e-007
-279.0, -2.996e-007
-278.0, -2.888e-007
-277.0, -2.788e-007
-276.0, -2.700e-007
-275.0, -2.591e-007
-274.0, -2.494e-007
-273.0, -2.403e-007
-272.0, -2.296e-007
-271.0, -2.195e-007
-270.0, -2.100e-007
-269.0, -1.989e-007
-268.0, -1.888e-007
-267.0, -1.791e-007
-266.0, -1.679e-007
-265.0, -1.569e-007
-264.0, -1.472e-007
-263.0, -1.360e-007
-262.0, -1.249e-007
-261.0, -1.146e-007
-260.0, -1.029e-007
-259.0, -9.168e-008
-258.0, -8.144e-008
-257.0, -6.936e-008
-256.0, -5.807e-008
-255.0, -4.791e-008
-254.0, -3.601e-008
-253.0, -2.415e-008
-252.0, -1.317e-008
-251.0, -1.047e-009
-250.0, +1.064e-008
-249.0, +2.167e-008
-248.0, +3.453e-008
-247.0, +4.708e-008
-246.0, +5.824e-008
-245.0, +7.159e-008
-244.0, +8.436e-008
-243.0, +9.613e-008
-242.0, +1.097e-007
-241.0, +1.219e-007
-240.0, +1.335e-007
-239.0, +1.468e-007
-238.0, +1.600e-007
-237.0, +1.717e-007
-236.0, +1.850e-007
-235.0, +1.981e-007
-234.0, +2.109e-007
-233.0, +2.252e-007
-232.0, +2.388e-007
-231.0, +2.508e-007
-230.0, +2.653e-007
-229.0, +2.792e-007
-228.0, +2.917e-007
-227.0, +3.057e-007
-226.0, +3.190e-007
-225.0, +3.315e-007
-224.0, +3.460e-007
-223.0, +3.599e-007
-222.0, +3.727e-007
-221.0, +3.880e-007
-220.0, +4.026e-007
-219.0, +4.164e-007
-218.0, +4.319e-007
-217.0, +4.460e-007
-216.0, +4.595e-007
-215.0, +4.752e-007
-214.0, +4.899e-007
-213.0, +5.032e-007
-212.0, +5.181e-007
-211.0, +5.329e-007
-210.0, +5.475e-007
-209.0, +5.632e-007
-208.0, +5.780e-007
-207.0, +5.922e-007
-206.0, +6.086e-007
-205.0, +6.244e-007
-204.0, +6.384e-007
-203.0, +6.539e-007
-202.0, +6.694e-007
-201.0, +6.834e-007
-200.0, +6.991e-007
-199.0, +7.141e-007
-198.0, +7.282e-007
-197.0, +7.445e-007
-196.0, +7.599e-007
-195.0, +7.739e-007
-194.0, +7.901e-007
-193.0, +8.054e-007
-192.0, +8.200e-007
-191.0, +8.352e-007
-190.0, +8.508e-007
-189.0, +8.651e-007
-188.0, +8.812e-007
-187.0, +8.969e-007
-186.0, +9.109e-007
-185.0, +9.263e-007
-184.0, +9.421e-007
-183.0, +9.555e-007
-182.0, +9.710e-007
-181.0, +9.856e-007
-180.0, +9.984e-007
-179.0, +1.014e-006
-178.0, +1.028e-006
-177.0, +1.042e-006
-176.0, +1.057e-006
-175.0, +1.071e-006
-174.0, +1.085e-006
-173.0, +1.101e-006
-172.0, +1.115e-006
-171.0, +1.128e-006
-170.0, +1.142e-006
-169.0, +1.156e-006
-168.0, +1.169e-006
-167.0, +1.183e-006
-166.0, +1.197e-006
-165.0, +1.210e-006
-164.0, +1.223e-006
-163.0, +1.236e-006
-162.0, +1.248e-006
-161.0, +1.261e-006
-160.0, +1.273e-006
-159.0, +1.284e-006
-158.0, +1.297e-006
-157.0, +1.309e-006
-156.0, +1.320e-006
-155.0, +1.332e-006
-154.0, +1.344e-006
-153.0, +1.355e-006
-152.0, +1.367e-006
-151.0, +1.378e-006
-150.0, +1.388e-006
-149.0, +1.400e-006
-148.0, +1.411e-006
-147.0, +1.420e-006
-146.0, +1.430e-006
-145.0, +1.441e-006
-144.0, +1.450e-006
-143.0, +1.460e-006
-142.0, +1.470e-006
-141.0, +1.478e-006
-140.0, +1.488e-006
-139.0, +1.498e-006
-138.0, +1.506e-006
-137.0, +1.515e-006
-136.0, +1.524e-006
-135.0, +1.532e-006
-134.0, +1.541e-006
-133.0, +1.549e-006
-132.0, +1.556e-006
-131.0, +1.564e-006
-130.0, +1.571e-006
-129.0, +1.578e-006
-128.0, +1.585e-006
-127.0, +1.592e-006
-126.0, +1.598e-006
-125.0, +1.605e-006
-124.0, +1.612e-006
-123.0, +1.618e-006
-122.0, +1.625e-006
-121.0, +1.631e-006
-120.0, +1.636e-006
-119.0, +1.642e-006
-118.0, +1.649e-006
-117.0, +1.653e-006
-116.0, +1.659e-006
-115.0, +1.664e-006
-114.0, +1.668e-006
-113.0, +1.673e-006
-112.0, +1.678e-006
-111.0, +1.682e-006
-110.0, +1.687e-006
-109.0, +1.692e-006
-108.0, +1.696e-006
-107.0, +1.701e-006
-106.0, +1.705e-006
-105.0, +1.707e-006
-104.0, +1.712e-006
-103.0, +1.715e-006
-102.0, +1.718e-006
-101.0, +1.722e-006
-100.0, +1.725e-006
-99.0, +1.728e-006
-98.0, +1.731e-006
-97.0, +1.735e-006
-96.0, +1.736e-006
-95.0, +1.739e-006
-94.0, +1.742e-006
-93.0, +1.744e-006
-92.0, +1.746e-006
-91.0, +1.749e-006
-90.0, +1.750e-006
-89.0, +1.753e-006
-88.0, +1.755e-006
-87.0, +1.756e-006
-86.0, +1.759e-006
-85.0, +1.761e-006
-84.0, +1.762e-006
-83.0, +1.764e-006
-82.0, +1.766e-006
-81.0, +1.767e-006
-80.0, +1.769e-006
-79.0, +1.769e-006
-78.0, +1.770e-006
-77.0, +1.771e-006
-76.0, +1.772e-006
-75.0, +1.772e-006
-74.0, +1.774e-006
-73.0, +1.775e-006
-72.0, +1.774e-006
-71.0, +1.775e-006
-70.0, +1.776e-006
-69.0, +1.776e-006
-68.0, +1.777e-006
-67.0, +1.777e-006
-66.0, +1.776e-006
-65.0, +1.777e-006
-64.0, +1.778e-006
-63.0, +1.777e-006
-62.0, +1.778e-006
-61.0, +1.778e-006
-60.0, +1.777e-006
-59.0, +1.778e-006
-58.0, +1.778e-006
-57.0, +1.777e-006
-56.0, +1.777e-006
-55.0, +1.777e-006
-54.0, +1.776e-006
-53.0, +1.776e-006
-52.0, +1.776e-006
-51.0, +1.775e-006
-50.0, +1.775e-006
-49.0, +1.775e-006
-48.0, +1.774e-006
-47.0, +1.774e-006
-46.0, +1.773e-006
-45.0, +1.772e-006
-44.0, +1.771e-006
-43.0, +1.771e-006
-42.0, +1.770e-006
-41.0, +1.769e-006
-40.0, +1.769e-006
-39.0, +1.767e-006
-38.0, +1.767e-006
-37.0, +1.767e-006
-36.0, +1.765e-006
-35.0, +1.764e-006
-34.0, +1.763e-006
-33.0, +1.761e-006
-32.0, +1.760e-006
-31.0, +1.759e-006
-30.0, +1.757e-006
-29.0, +1.756e-006
-28.0, +1.756e-006
-27.0, +1.754e-006
-26.0, +1.753e-006
-25.0, +1.753e-006
-24.0, +1.750e-006
-23.0, +1.749e-006
-22.0, +1.749e-006
-21.0, +1.747e-006
-20.0, +1.746e-006
-19.0, +1.745e-006
-18.0, +1.743e-006
-17.0, +1.742e-006
-16.0, +1.741e-006
-15.0, +1.739e-006
-14.0, +1.738e-006
-13.0, +1.738e-006
-12.0, +1.735e-006
-11.0, +1.735e-006
-10.0, +1.734e-006
-9.0, +1.733e-006
-8.0, +1.732e-006
-7.0, +1.732e-006
-6.0, +1.730e-006
-5.0, +1.729e-006
-4.0, +1.728e-006
-3.0, +1.726e-006
-2.0, +1.729e-006
-1.0, +1.730e-006
0.0, +1.729e-006
1.0, +1.729e-006
2.0, +1.730e-006
3.0, +1.728e-006
4.0, +1.728e-006
5.0, +1.724e-006
6.0, +1.721e-006
7.0, +1.720e-006
8.0, +1.719e-006
9.0, +1.716e-006
10.0, +1.716e-006
11.0, +1.715e-006
12.0, +1.713e-006
13.0, +1.712e-006
14.0, +1.712e-006
15.0, +1.711e-006
16.0, +1.710e-006
17.0, +1.710e-006
18.0, +1.709e-006
19.0, +1.708e-006
20.0, +1.708e-006
21.0, +1.706e-006
22.0, +1.705e-006
23.0, +1.705e-006
24.0, +1.703e-006
25.0, +1.702e-006
26.0, +1.703e-006
27.0, +1.702e-006
28.0, +1.701e-006
29.0, +1.702e-006
30.0, +1.700e-006
31.0, +1.700e-006
32.0, +1.700e-006
33.0, +1.698e-006
34.0, +1.698e-006
35.0, +1.698e-006
36.0, +1.697e-006
37.0, +1.697e-006
38.0, +1.697e-006
39.0, +1.697e-006
40.0, +1.697e-006
41.0, +1.697e-006
42.0, +1.696e-006
43.0, +1.696e-006
44.0, +1.696e-006
45.0, +1.696e-006
46.0, +1.696e-006
47.0, +1.697e-006
48.0, +1.696e-006
49.0, +1.696e-006
50.0, +1.697e-006
51.0, +1.696e-006
52.0, +1.696e-006
53.0, +1.697e-006
54.0, +1.696e-006
55.0, +1.696e-006
56.0, +1.698e-006
57.0, +1.696e-006
58.0, +1.697e-006
59.0, +1.699e-006
60.0, +1.698e-006
61.0, +1.699e-006
62.0, +1.701e-006
63.0, +1.700e-006
64.0, +1.701e-006
65.0, +1.702e-006
66.0, +1.702e-006
67.0, +1.702e-006
68.0, +1.703e-006
69.0, +1.703e-006
70.0, +1.704e-006
71.0, +1.706e-006
72.0, +1.706e-006
73.0, +1.706e-006
74.0, +1.708e-006
75.0, +1.708e-006
76.0, +1.709e-006
77.0, +1.710e-006
78.0, +1.710e-006
79.0, +1.711e-006
80.0, +1.713e-006
81.0, +1.712e-006
82.0, +1.713e-006
83.0, +1.715e-006
84.0, +1.715e-006
85.0, +1.716e-006
86.0, +1.717e-006
87.0, +1.717e-006
88.0, +1.718e-006
89.0, +1.720e-006
90.0, +1.721e-006
91.0, +1.722e-006
92.0, +1.724e-006
93.0, +1.725e-006
94.0, +1.726e-006
95.0, +1.728e-006
96.0, +1.728e-006
97.0, +1.729e-006
98.0, +1.729e-006
99.0, +1.730e-006
100.0, +1.729e-006
*
**
