# Supplementary material for: DFT and CV data of 4-phenyl-substituted dichloro(bis{2-[1-(phenyl)-1H-1,2,3-triazol-4-yl-κN3]pyridine-κN})iron(II) coordination compounds
Source: Data Brief. 2018 Oct 27;21:1458–71. doi: 10.1016/j.dib.2018.10.085 (PMC6234228; doi:10.1016/j.dib.2018.10.085)
Supplement: Supplementary file 4 — Supplementary material. [file mmc4.zip › Fe_CV_raw_data/FeL7-2/200_01.TXT]

Date: 11-Apr-2017
Time: 12:50:57
Label: 
Cyclic Voltammetry

Exp. Conditions:
Init E (mV) = 100
High E (mV) = 100
Low E (mV) = -450
Init P/N = N
V (mV/sec) = 200
Number of Segments = 2
Sample Interval (mV) = 1
Quiet Time (sec) = 10
Sensitivity (A/V) = 1E-6

2 Sets of Data
Total Number of Data Points = 1100
##
Potential (mV), Current (A)

Segment = 1
Negative
Number of Data Points = 550
#
99.0, +4.751e-007
98.0, +4.136e-007
97.0, +3.859e-007
96.0, +3.640e-007
95.0, +3.379e-007
94.0, +3.205e-007
93.0, +3.068e-007
92.0, +2.961e-007
91.0, +2.869e-007
90.0, +2.778e-007
89.0, +2.692e-007
88.0, +2.612e-007
87.0, +2.541e-007
86.0, +2.469e-007
85.0, +2.389e-007
84.0, +2.320e-007
83.0, +2.261e-007
82.0, +2.200e-007
81.0, +2.132e-007
80.0, +2.069e-007
79.0, +2.015e-007
78.0, +1.959e-007
77.0, +1.896e-007
76.0, +1.840e-007
75.0, +1.790e-007
74.0, +1.737e-007
73.0, +1.680e-007
72.0, +1.627e-007
71.0, +1.585e-007
70.0, +1.536e-007
69.0, +1.481e-007
68.0, +1.432e-007
67.0, +1.390e-007
66.0, +1.343e-007
65.0, +1.292e-007
64.0, +1.243e-007
63.0, +1.207e-007
62.0, +1.161e-007
61.0, +1.113e-007
60.0, +1.069e-007
59.0, +1.033e-007
58.0, +9.936e-008
57.0, +9.465e-008
56.0, +8.959e-008
55.0, +8.610e-008
54.0, +8.192e-008
53.0, +7.721e-008
52.0, +7.307e-008
51.0, +6.914e-008
50.0, +6.548e-008
49.0, +6.156e-008
48.0, +5.729e-008
47.0, +5.402e-008
46.0, +4.987e-008
45.0, +4.565e-008
44.0, +4.216e-008
43.0, +3.867e-008
42.0, +3.448e-008
41.0, +3.043e-008
40.0, +2.611e-008
39.0, +2.324e-008
38.0, +1.949e-008
37.0, +1.460e-008
36.0, +1.042e-008
35.0, +7.063e-009
34.0, +3.706e-009
33.0, +1.308e-010
32.0, -3.880e-009
31.0, -7.063e-009
30.0, -1.051e-008
29.0, -1.404e-008
28.0, -1.696e-008
27.0, -2.032e-008
26.0, -2.389e-008
25.0, -2.768e-008
24.0, -3.169e-008
23.0, -3.453e-008
22.0, -3.793e-008
21.0, -4.255e-008
20.0, -4.604e-008
19.0, -4.944e-008
18.0, -5.280e-008
17.0, -5.641e-008
16.0, -6.012e-008
15.0, -6.308e-008
14.0, -6.583e-008
13.0, -6.997e-008
12.0, -7.346e-008
11.0, -7.660e-008
10.0, -8.004e-008
9.0, -8.401e-008
8.0, -8.811e-008
7.0, -9.129e-008
6.0, -9.452e-008
5.0, -9.801e-008
4.0, -1.011e-007
3.0, -1.061e-007
2.0, -1.124e-007
1.0, -1.179e-007
0.0, -1.232e-007
-1.0, -1.271e-007
-2.0, -1.316e-007
-3.0, -1.365e-007
-4.0, -1.386e-007
-5.0, -1.387e-007
-6.0, -1.406e-007
-7.0, -1.430e-007
-8.0, -1.463e-007
-9.0, -1.488e-007
-10.0, -1.516e-007
-11.0, -1.551e-007
-12.0, -1.585e-007
-13.0, -1.615e-007
-14.0, -1.650e-007
-15.0, -1.686e-007
-16.0, -1.723e-007
-17.0, -1.752e-007
-18.0, -1.786e-007
-19.0, -1.827e-007
-20.0, -1.860e-007
-21.0, -1.893e-007
-22.0, -1.926e-007
-23.0, -1.961e-007
-24.0, -2.005e-007
-25.0, -2.039e-007
-26.0, -2.074e-007
-27.0, -2.111e-007
-28.0, -2.139e-007
-29.0, -2.169e-007
-30.0, -2.202e-007
-31.0, -2.234e-007
-32.0, -2.270e-007
-33.0, -2.298e-007
-34.0, -2.334e-007
-35.0, -2.376e-007
-36.0, -2.410e-007
-37.0, -2.446e-007
-38.0, -2.481e-007
-39.0, -2.516e-007
-40.0, -2.554e-007
-41.0, -2.586e-007
-42.0, -2.621e-007
-43.0, -2.663e-007
-44.0, -2.696e-007
-45.0, -2.728e-007
-46.0, -2.764e-007
-47.0, -2.802e-007
-48.0, -2.843e-007
-49.0, -2.876e-007
-50.0, -2.910e-007
-51.0, -2.948e-007
-52.0, -2.981e-007
-53.0, -3.009e-007
-54.0, -3.044e-007
-55.0, -3.077e-007
-56.0, -3.115e-007
-57.0, -3.144e-007
-58.0, -3.183e-007
-59.0, -3.229e-007
-60.0, -3.269e-007
-61.0, -3.302e-007
-62.0, -3.339e-007
-63.0, -3.378e-007
-64.0, -3.422e-007
-65.0, -3.455e-007
-66.0, -3.489e-007
-67.0, -3.530e-007
-68.0, -3.565e-007
-69.0, -3.602e-007
-70.0, -3.640e-007
-71.0, -3.679e-007
-72.0, -3.719e-007
-73.0, -3.753e-007
-74.0, -3.794e-007
-75.0, -3.837e-007
-76.0, -3.873e-007
-77.0, -3.908e-007
-78.0, -3.949e-007
-79.0, -3.991e-007
-80.0, -4.036e-007
-81.0, -4.069e-007
-82.0, -4.112e-007
-83.0, -4.160e-007
-84.0, -4.202e-007
-85.0, -4.238e-007
-86.0, -4.277e-007
-87.0, -4.326e-007
-88.0, -4.376e-007
-89.0, -4.418e-007
-90.0, -4.459e-007
-91.0, -4.514e-007
-92.0, -4.563e-007
-93.0, -4.610e-007
-94.0, -4.652e-007
-95.0, -4.699e-007
-96.0, -4.749e-007
-97.0, -4.796e-007
-98.0, -4.838e-007
-99.0, -4.888e-007
-100.0, -4.937e-007
-101.0, -4.986e-007
-102.0, -5.032e-007
-103.0, -5.088e-007
-104.0, -5.143e-007
-105.0, -5.192e-007
-106.0, -5.247e-007
-107.0, -5.309e-007
-108.0, -5.365e-007
-109.0, -5.420e-007
-110.0, -5.476e-007
-111.0, -5.534e-007
-112.0, -5.598e-007
-113.0, -5.660e-007
-114.0, -5.717e-007
-115.0, -5.785e-007
-116.0, -5.855e-007
-117.0, -5.917e-007
-118.0, -5.983e-007
-119.0, -6.054e-007
-120.0, -6.123e-007
-121.0, -6.189e-007
-122.0, -6.260e-007
-123.0, -6.329e-007
-124.0, -6.400e-007
-125.0, -6.473e-007
-126.0, -6.546e-007
-127.0, -6.625e-007
-128.0, -6.705e-007
-129.0, -6.775e-007
-130.0, -6.855e-007
-131.0, -6.945e-007
-132.0, -7.029e-007
-133.0, -7.108e-007
-134.0, -7.191e-007
-135.0, -7.281e-007
-136.0, -7.378e-007
-137.0, -7.464e-007
-138.0, -7.553e-007
-139.0, -7.646e-007
-140.0, -7.741e-007
-141.0, -7.833e-007
-142.0, -7.929e-007
-143.0, -8.024e-007
-144.0, -8.130e-007
-145.0, -8.222e-007
-146.0, -8.324e-007
-147.0, -8.435e-007
-148.0, -8.540e-007
-149.0, -8.646e-007
-150.0, -8.751e-007
-151.0, -8.862e-007
-152.0, -8.979e-007
-153.0, -9.088e-007
-154.0, -9.198e-007
-155.0, -9.315e-007
-156.0, -9.426e-007
-157.0, -9.543e-007
-158.0, -9.656e-007
-159.0, -9.775e-007
-160.0, -9.899e-007
-161.0, -1.002e-006
-162.0, -1.014e-006
-163.0, -1.027e-006
-164.0, -1.040e-006
-165.0, -1.053e-006
-166.0, -1.065e-006
-167.0, -1.078e-006
-168.0, -1.092e-006
-169.0, -1.104e-006
-170.0, -1.117e-006
-171.0, -1.131e-006
-172.0, -1.144e-006
-173.0, -1.158e-006
-174.0, -1.172e-006
-175.0, -1.186e-006
-176.0, -1.200e-006
-177.0, -1.214e-006
-178.0, -1.228e-006
-179.0, -1.243e-006
-180.0, -1.256e-006
-181.0, -1.270e-006
-182.0, -1.284e-006
-183.0, -1.299e-006
-184.0, -1.313e-006
-185.0, -1.328e-006
-186.0, -1.342e-006
-187.0, -1.357e-006
-188.0, -1.372e-006
-189.0, -1.386e-006
-190.0, -1.400e-006
-191.0, -1.416e-006
-192.0, -1.431e-006
-193.0, -1.445e-006
-194.0, -1.460e-006
-195.0, -1.476e-006
-196.0, -1.490e-006
-197.0, -1.505e-006
-198.0, -1.519e-006
-199.0, -1.535e-006
-200.0, -1.550e-006
-201.0, -1.564e-006
-202.0, -1.579e-006
-203.0, -1.595e-006
-204.0, -1.610e-006
-205.0, -1.625e-006
-206.0, -1.640e-006
-207.0, -1.655e-006
-208.0, -1.671e-006
-209.0, -1.685e-006
-210.0, -1.699e-006
-211.0, -1.715e-006
-212.0, -1.730e-006
-213.0, -1.745e-006
-214.0, -1.759e-006
-215.0, -1.774e-006
-216.0, -1.789e-006
-217.0, -1.804e-006
-218.0, -1.818e-006
-219.0, -1.834e-006
-220.0, -1.849e-006
-221.0, -1.864e-006
-222.0, -1.878e-006
-223.0, -1.893e-006
-224.0, -1.909e-006
-225.0, -1.923e-006
-226.0, -1.937e-006
-227.0, -1.952e-006
-228.0, -1.968e-006
-229.0, -1.982e-006
-230.0, -1.997e-006
-231.0, -2.012e-006
-232.0, -2.028e-006
-233.0, -2.043e-006
-234.0, -2.058e-006
-235.0, -2.073e-006
-236.0, -2.088e-006
-237.0, -2.104e-006
-238.0, -2.119e-006
-239.0, -2.134e-006
-240.0, -2.149e-006
-241.0, -2.164e-006
-242.0, -2.179e-006
-243.0, -2.194e-006
-244.0, -2.209e-006
-245.0, -2.224e-006
-246.0, -2.239e-006
-247.0, -2.254e-006
-248.0, -2.270e-006
-249.0, -2.284e-006
-250.0, -2.300e-006
-251.0, -2.315e-006
-252.0, -2.330e-006
-253.0, -2.345e-006
-254.0, -2.360e-006
-255.0, -2.375e-006
-256.0, -2.391e-006
-257.0, -2.405e-006
-258.0, -2.420e-006
-259.0, -2.435e-006
-260.0, -2.450e-006
-261.0, -2.464e-006
-262.0, -2.478e-006
-263.0, -2.493e-006
-264.0, -2.508e-006
-265.0, -2.522e-006
-266.0, -2.536e-006
-267.0, -2.551e-006
-268.0, -2.565e-006
-269.0, -2.579e-006
-270.0, -2.593e-006
-271.0, -2.607e-006
-272.0, -2.621e-006
-273.0, -2.635e-006
-274.0, -2.647e-006
-275.0, -2.661e-006
-276.0, -2.675e-006
-277.0, -2.687e-006
-278.0, -2.700e-006
-279.0, -2.713e-006
-280.0, -2.726e-006
-281.0, -2.739e-006
-282.0, -2.751e-006
-283.0, -2.763e-006
-284.0, -2.775e-006
-285.0, -2.786e-006
-286.0, -2.797e-006
-287.0, -2.809e-006
-288.0, -2.821e-006
-289.0, -2.831e-006
-290.0, -2.842e-006
-291.0, -2.853e-006
-292.0, -2.863e-006
-293.0, -2.872e-006
-294.0, -2.882e-006
-295.0, -2.891e-006
-296.0, -2.901e-006
-297.0, -2.910e-006
-298.0, -2.919e-006
-299.0, -2.928e-006
-300.0, -2.937e-006
-301.0, -2.945e-006
-302.0, -2.952e-006
-303.0, -2.960e-006
-304.0, -2.968e-006
-305.0, -2.974e-006
-306.0, -2.981e-006
-307.0, -2.987e-006
-308.0, -2.994e-006
-309.0, -3.000e-006
-310.0, -3.005e-006
-311.0, -3.010e-006
-312.0, -3.016e-006
-313.0, -3.021e-006
-314.0, -3.025e-006
-315.0, -3.030e-006
-316.0, -3.035e-006
-317.0, -3.039e-006
-318.0, -3.042e-006
-319.0, -3.045e-006
-320.0, -3.049e-006
-321.0, -3.052e-006
-322.0, -3.054e-006
-323.0, -3.057e-006
-324.0, -3.060e-006
-325.0, -3.062e-006
-326.0, -3.063e-006
-327.0, -3.065e-006
-328.0, -3.068e-006
-329.0, -3.069e-006
-330.0, -3.070e-006
-331.0, -3.071e-006
-332.0, -3.072e-006
-333.0, -3.072e-006
-334.0, -3.072e-006
-335.0, -3.072e-006
-336.0, -3.073e-006
-337.0, -3.073e-006
-338.0, -3.072e-006
-339.0, -3.072e-006
-340.0, -3.072e-006
-341.0, -3.071e-006
-342.0, -3.070e-006
-343.0, -3.069e-006
-344.0, -3.069e-006
-345.0, -3.067e-006
-346.0, -3.065e-006
-347.0, -3.065e-006
-348.0, -3.063e-006
-349.0, -3.061e-006
-350.0, -3.059e-006
-351.0, -3.057e-006
-352.0, -3.056e-006
-353.0, -3.053e-006
-354.0, -3.050e-006
-355.0, -3.049e-006
-356.0, -3.047e-006
-357.0, -3.044e-006
-358.0, -3.041e-006
-359.0, -3.039e-006
-360.0, -3.037e-006
-361.0, -3.034e-006
-362.0, -3.031e-006
-363.0, -3.029e-006
-364.0, -3.027e-006
-365.0, -3.024e-006
-366.0, -3.021e-006
-367.0, -3.018e-006
-368.0, -3.016e-006
-369.0, -3.012e-006
-370.0, -3.009e-006
-371.0, -3.006e-006
-372.0, -3.003e-006
-373.0, -3.000e-006
-374.0, -2.996e-006
-375.0, -2.993e-006
-376.0, -2.991e-006
-377.0, -2.988e-006
-378.0, -2.984e-006
-379.0, -2.981e-006
-380.0, -2.979e-006
-381.0, -2.975e-006
-382.0, -2.970e-006
-383.0, -2.967e-006
-384.0, -2.964e-006
-385.0, -2.961e-006
-386.0, -2.957e-006
-387.0, -2.955e-006
-388.0, -2.952e-006
-389.0, -2.948e-006
-390.0, -2.945e-006
-391.0, -2.942e-006
-392.0, -2.939e-006
-393.0, -2.935e-006
-394.0, -2.931e-006
-395.0, -2.929e-006
-396.0, -2.926e-006
-397.0, -2.922e-006
-398.0, -2.919e-006
-399.0, -2.916e-006
-400.0, -2.914e-006
-401.0, -2.911e-006
-402.0, -2.907e-006
-403.0, -2.904e-006
-404.0, -2.902e-006
-405.0, -2.899e-006
-406.0, -2.895e-006
-407.0, -2.893e-006
-408.0, -2.893e-006
-409.0, -2.890e-006
-410.0, -2.887e-006
-411.0, -2.885e-006
-412.0, -2.883e-006
-413.0, -2.881e-006
-414.0, -2.878e-006
-415.0, -2.874e-006
-416.0, -2.873e-006
-417.0, -2.870e-006
-418.0, -2.866e-006
-419.0, -2.864e-006
-420.0, -2.862e-006
-421.0, -2.858e-006
-422.0, -2.855e-006
-423.0, -2.853e-006
-424.0, -2.851e-006
-425.0, -2.849e-006
-426.0, -2.846e-006
-427.0, -2.844e-006
-428.0, -2.843e-006
-429.0, -2.841e-006
-430.0, -2.838e-006
-431.0, -2.837e-006
-432.0, -2.836e-006
-433.0, -2.834e-006
-434.0, -2.831e-006
-435.0, -2.831e-006
-436.0, -2.829e-006
-437.0, -2.827e-006
-438.0, -2.824e-006
-439.0, -2.823e-006
-440.0, -2.822e-006
-441.0, -2.821e-006
-442.0, -2.819e-006
-443.0, -2.818e-006
-444.0, -2.817e-006
-445.0, -2.816e-006
-446.0, -2.814e-006
-447.0, -2.813e-006
-448.0, -2.788e-006
-449.0, -2.777e-006
-450.0, -2.767e-006
*
Segment = 2
Positive
Number of Data Points = 550
#
-449.0, -2.653e-006
-448.0, -2.486e-006
-447.0, -2.410e-006
-446.0, -2.345e-006
-445.0, -2.270e-006
-444.0, -2.218e-006
-443.0, -2.176e-006
-442.0, -2.139e-006
-441.0, -2.107e-006
-440.0, -2.078e-006
-439.0, -2.050e-006
-438.0, -2.023e-006
-437.0, -1.999e-006
-436.0, -1.976e-006
-435.0, -1.952e-006
-434.0, -1.930e-006
-433.0, -1.910e-006
-432.0, -1.889e-006
-431.0, -1.869e-006
-430.0, -1.849e-006
-429.0, -1.831e-006
-428.0, -1.813e-006
-427.0, -1.795e-006
-426.0, -1.776e-006
-425.0, -1.760e-006
-424.0, -1.744e-006
-423.0, -1.728e-006
-422.0, -1.711e-006
-421.0, -1.695e-006
-420.0, -1.681e-006
-419.0, -1.665e-006
-418.0, -1.650e-006
-417.0, -1.635e-006
-416.0, -1.622e-006
-415.0, -1.607e-006
-414.0, -1.592e-006
-413.0, -1.579e-006
-412.0, -1.564e-006
-411.0, -1.550e-006
-410.0, -1.535e-006
-409.0, -1.522e-006
-408.0, -1.510e-006
-407.0, -1.497e-006
-406.0, -1.483e-006
-405.0, -1.472e-006
-404.0, -1.461e-006
-403.0, -1.449e-006
-402.0, -1.437e-006
-401.0, -1.425e-006
-400.0, -1.415e-006
-399.0, -1.403e-006
-398.0, -1.390e-006
-397.0, -1.380e-006
-396.0, -1.369e-006
-395.0, -1.357e-006
-394.0, -1.346e-006
-393.0, -1.335e-006
-392.0, -1.325e-006
-391.0, -1.315e-006
-390.0, -1.303e-006
-389.0, -1.293e-006
-388.0, -1.284e-006
-387.0, -1.272e-006
-386.0, -1.261e-006
-385.0, -1.252e-006
-384.0, -1.242e-006
-383.0, -1.232e-006
-382.0, -1.221e-006
-381.0, -1.212e-006
-380.0, -1.203e-006
-379.0, -1.192e-006
-378.0, -1.182e-006
-377.0, -1.172e-006
-376.0, -1.164e-006
-375.0, -1.153e-006
-374.0, -1.143e-006
-373.0, -1.134e-006
-372.0, -1.126e-006
-371.0, -1.116e-006
-370.0, -1.106e-006
-369.0, -1.097e-006
-368.0, -1.089e-006
-367.0, -1.079e-006
-366.0, -1.069e-006
-365.0, -1.060e-006
-364.0, -1.052e-006
-363.0, -1.042e-006
-362.0, -1.032e-006
-361.0, -1.024e-006
-360.0, -1.016e-006
-359.0, -1.007e-006
-358.0, -9.965e-007
-357.0, -9.883e-007
-356.0, -9.806e-007
-355.0, -9.715e-007
-354.0, -9.624e-007
-353.0, -9.542e-007
-352.0, -9.466e-007
-351.0, -9.378e-007
-350.0, -9.284e-007
-349.0, -9.201e-007
-348.0, -9.118e-007
-347.0, -9.026e-007
-346.0, -8.936e-007
-345.0, -8.853e-007
-344.0, -8.775e-007
-343.0, -8.688e-007
-342.0, -8.590e-007
-341.0, -8.513e-007
-340.0, -8.436e-007
-339.0, -8.346e-007
-338.0, -8.255e-007
-337.0, -8.179e-007
-336.0, -8.102e-007
-335.0, -8.018e-007
-334.0, -7.927e-007
-333.0, -7.850e-007
-332.0, -7.773e-007
-331.0, -7.683e-007
-330.0, -7.590e-007
-329.0, -7.506e-007
-328.0, -7.430e-007
-327.0, -7.346e-007
-326.0, -7.249e-007
-325.0, -7.171e-007
-324.0, -7.094e-007
-323.0, -7.003e-007
-322.0, -6.919e-007
-321.0, -6.837e-007
-320.0, -6.755e-007
-319.0, -6.669e-007
-318.0, -6.573e-007
-317.0, -6.496e-007
-316.0, -6.419e-007
-315.0, -6.329e-007
-314.0, -6.237e-007
-313.0, -6.153e-007
-312.0, -6.076e-007
-311.0, -5.990e-007
-310.0, -5.891e-007
-309.0, -5.808e-007
-308.0, -5.725e-007
-307.0, -5.634e-007
-306.0, -5.542e-007
-305.0, -5.460e-007
-304.0, -5.378e-007
-303.0, -5.288e-007
-302.0, -5.189e-007
-301.0, -5.105e-007
-300.0, -5.021e-007
-299.0, -4.924e-007
-298.0, -4.822e-007
-297.0, -4.732e-007
-296.0, -4.646e-007
-295.0, -4.553e-007
-294.0, -4.449e-007
-293.0, -4.363e-007
-292.0, -4.277e-007
-291.0, -4.177e-007
-290.0, -4.074e-007
-289.0, -3.980e-007
-288.0, -3.890e-007
-287.0, -3.790e-007
-286.0, -3.680e-007
-285.0, -3.586e-007
-284.0, -3.496e-007
-283.0, -3.392e-007
-282.0, -3.287e-007
-281.0, -3.190e-007
-280.0, -3.095e-007
-279.0, -2.990e-007
-278.0, -2.877e-007
-277.0, -2.781e-007
-276.0, -2.689e-007
-275.0, -2.577e-007
-274.0, -2.466e-007
-273.0, -2.363e-007
-272.0, -2.266e-007
-271.0, -2.161e-007
-270.0, -2.037e-007
-269.0, -1.931e-007
-268.0, -1.832e-007
-267.0, -1.720e-007
-266.0, -1.607e-007
-265.0, -1.501e-007
-264.0, -1.391e-007
-263.0, -1.278e-007
-262.0, -1.153e-007
-261.0, -1.042e-007
-260.0, -9.308e-008
-259.0, -8.118e-008
-258.0, -6.875e-008
-257.0, -5.750e-008
-256.0, -4.647e-008
-255.0, -3.475e-008
-254.0, -2.202e-008
-253.0, -1.081e-008
-252.0, +3.486e-010
-251.0, +1.290e-008
-250.0, +2.537e-008
-249.0, +3.736e-008
-248.0, +4.922e-008
-247.0, +6.234e-008
-246.0, +7.621e-008
-245.0, +8.872e-008
-244.0, +1.006e-007
-243.0, +1.139e-007
-242.0, +1.272e-007
-241.0, +1.397e-007
-240.0, +1.516e-007
-239.0, +1.648e-007
-238.0, +1.790e-007
-237.0, +1.923e-007
-236.0, +2.049e-007
-235.0, +2.189e-007
-234.0, +2.326e-007
-233.0, +2.459e-007
-232.0, +2.585e-007
-231.0, +2.722e-007
-230.0, +2.864e-007
-229.0, +2.995e-007
-228.0, +3.121e-007
-227.0, +3.262e-007
-226.0, +3.409e-007
-225.0, +3.548e-007
-224.0, +3.681e-007
-223.0, +3.826e-007
-222.0, +3.981e-007
-221.0, +4.121e-007
-220.0, +4.260e-007
-219.0, +4.406e-007
-218.0, +4.558e-007
-217.0, +4.701e-007
-216.0, +4.839e-007
-215.0, +4.992e-007
-214.0, +5.152e-007
-213.0, +5.293e-007
-212.0, +5.437e-007
-211.0, +5.586e-007
-210.0, +5.743e-007
-209.0, +5.893e-007
-208.0, +6.029e-007
-207.0, +6.188e-007
-206.0, +6.354e-007
-205.0, +6.502e-007
-204.0, +6.655e-007
-203.0, +6.816e-007
-202.0, +6.974e-007
-201.0, +7.132e-007
-200.0, +7.273e-007
-199.0, +7.429e-007
-198.0, +7.592e-007
-197.0, +7.739e-007
-196.0, +7.885e-007
-195.0, +8.046e-007
-194.0, +8.205e-007
-193.0, +8.355e-007
-192.0, +8.499e-007
-191.0, +8.651e-007
-190.0, +8.817e-007
-189.0, +8.966e-007
-188.0, +9.112e-007
-187.0, +9.266e-007
-186.0, +9.428e-007
-185.0, +9.575e-007
-184.0, +9.720e-007
-183.0, +9.868e-007
-182.0, +1.003e-006
-181.0, +1.017e-006
-180.0, +1.031e-006
-179.0, +1.046e-006
-178.0, +1.062e-006
-177.0, +1.077e-006
-176.0, +1.091e-006
-175.0, +1.106e-006
-174.0, +1.121e-006
-173.0, +1.136e-006
-172.0, +1.149e-006
-171.0, +1.164e-006
-170.0, +1.179e-006
-169.0, +1.193e-006
-168.0, +1.206e-006
-167.0, +1.220e-006
-166.0, +1.235e-006
-165.0, +1.248e-006
-164.0, +1.261e-006
-163.0, +1.275e-006
-162.0, +1.289e-006
-161.0, +1.302e-006
-160.0, +1.315e-006
-159.0, +1.328e-006
-158.0, +1.342e-006
-157.0, +1.354e-006
-156.0, +1.366e-006
-155.0, +1.379e-006
-154.0, +1.392e-006
-153.0, +1.404e-006
-152.0, +1.415e-006
-151.0, +1.427e-006
-150.0, +1.440e-006
-149.0, +1.452e-006
-148.0, +1.463e-006
-147.0, +1.475e-006
-146.0, +1.487e-006
-145.0, +1.498e-006
-144.0, +1.508e-006
-143.0, +1.519e-006
-142.0, +1.531e-006
-141.0, +1.541e-006
-140.0, +1.550e-006
-139.0, +1.561e-006
-138.0, +1.571e-006
-137.0, +1.581e-006
-136.0, +1.590e-006
-135.0, +1.599e-006
-134.0, +1.610e-006
-133.0, +1.619e-006
-132.0, +1.628e-006
-131.0, +1.637e-006
-130.0, +1.647e-006
-129.0, +1.656e-006
-128.0, +1.664e-006
-127.0, +1.672e-006
-126.0, +1.681e-006
-125.0, +1.689e-006
-124.0, +1.696e-006
-123.0, +1.704e-006
-122.0, +1.712e-006
-121.0, +1.720e-006
-120.0, +1.727e-006
-119.0, +1.734e-006
-118.0, +1.742e-006
-117.0, +1.749e-006
-116.0, +1.755e-006
-115.0, +1.762e-006
-114.0, +1.770e-006
-113.0, +1.776e-006
-112.0, +1.782e-006
-111.0, +1.789e-006
-110.0, +1.796e-006
-109.0, +1.801e-006
-108.0, +1.806e-006
-107.0, +1.812e-006
-106.0, +1.818e-006
-105.0, +1.823e-006
-104.0, +1.828e-006
-103.0, +1.833e-006
-102.0, +1.839e-006
-101.0, +1.844e-006
-100.0, +1.849e-006
-99.0, +1.854e-006
-98.0, +1.860e-006
-97.0, +1.863e-006
-96.0, +1.867e-006
-95.0, +1.872e-006
-94.0, +1.877e-006
-93.0, +1.881e-006
-92.0, +1.884e-006
-91.0, +1.888e-006
-90.0, +1.893e-006
-89.0, +1.897e-006
-88.0, +1.900e-006
-87.0, +1.903e-006
-86.0, +1.907e-006
-85.0, +1.910e-006
-84.0, +1.913e-006
-83.0, +1.916e-006
-82.0, +1.920e-006
-81.0, +1.923e-006
-80.0, +1.925e-006
-79.0, +1.928e-006
-78.0, +1.933e-006
-77.0, +1.934e-006
-76.0, +1.936e-006
-75.0, +1.939e-006
-74.0, +1.942e-006
-73.0, +1.944e-006
-72.0, +1.945e-006
-71.0, +1.947e-006
-70.0, +1.951e-006
-69.0, +1.952e-006
-68.0, +1.953e-006
-67.0, +1.956e-006
-66.0, +1.958e-006
-65.0, +1.960e-006
-64.0, +1.961e-006
-63.0, +1.962e-006
-62.0, +1.965e-006
-61.0, +1.966e-006
-60.0, +1.966e-006
-59.0, +1.968e-006
-58.0, +1.969e-006
-57.0, +1.970e-006
-56.0, +1.970e-006
-55.0, +1.971e-006
-54.0, +1.972e-006
-53.0, +1.973e-006
-52.0, +1.973e-006
-51.0, +1.974e-006
-50.0, +1.975e-006
-49.0, +1.975e-006
-48.0, +1.975e-006
-47.0, +1.975e-006
-46.0, +1.977e-006
-45.0, +1.977e-006
-44.0, +1.976e-006
-43.0, +1.977e-006
-42.0, +1.977e-006
-41.0, +1.977e-006
-40.0, +1.976e-006
-39.0, +1.976e-006
-38.0, +1.977e-006
-37.0, +1.977e-006
-36.0, +1.976e-006
-35.0, +1.976e-006
-34.0, +1.976e-006
-33.0, +1.976e-006
-32.0, +1.975e-006
-31.0, +1.974e-006
-30.0, +1.974e-006
-29.0, +1.974e-006
-28.0, +1.972e-006
-27.0, +1.972e-006
-26.0, +1.972e-006
-25.0, +1.971e-006
-24.0, +1.970e-006
-23.0, +1.970e-006
-22.0, +1.970e-006
-21.0, +1.969e-006
-20.0, +1.968e-006
-19.0, +1.968e-006
-18.0, +1.968e-006
-17.0, +1.967e-006
-16.0, +1.965e-006
-15.0, +1.965e-006
-14.0, +1.965e-006
-13.0, +1.964e-006
-12.0, +1.962e-006
-11.0, +1.961e-006
-10.0, +1.961e-006
-9.0, +1.960e-006
-8.0, +1.957e-006
-7.0, +1.956e-006
-6.0, +1.956e-006
-5.0, +1.955e-006
-4.0, +1.953e-006
-3.0, +1.952e-006
-2.0, +1.957e-006
-1.0, +1.958e-006
0.0, +1.958e-006
1.0, +1.959e-006
2.0, +1.960e-006
3.0, +1.959e-006
4.0, +1.959e-006
5.0, +1.954e-006
6.0, +1.952e-006
7.0, +1.950e-006
8.0, +1.948e-006
9.0, +1.947e-006
10.0, +1.946e-006
11.0, +1.944e-006
12.0, +1.942e-006
13.0, +1.941e-006
14.0, +1.941e-006
15.0, +1.940e-006
16.0, +1.938e-006
17.0, +1.937e-006
18.0, +1.937e-006
19.0, +1.936e-006
20.0, +1.935e-006
21.0, +1.934e-006
22.0, +1.933e-006
23.0, +1.933e-006
24.0, +1.931e-006
25.0, +1.931e-006
26.0, +1.931e-006
27.0, +1.930e-006
28.0, +1.929e-006
29.0, +1.929e-006
30.0, +1.929e-006
31.0, +1.928e-006
32.0, +1.927e-006
33.0, +1.926e-006
34.0, +1.927e-006
35.0, +1.926e-006
36.0, +1.925e-006
37.0, +1.925e-006
38.0, +1.926e-006
39.0, +1.925e-006
40.0, +1.924e-006
41.0, +1.924e-006
42.0, +1.925e-006
43.0, +1.924e-006
44.0, +1.923e-006
45.0, +1.924e-006
46.0, +1.924e-006
47.0, +1.924e-006
48.0, +1.923e-006
49.0, +1.923e-006
50.0, +1.925e-006
51.0, +1.924e-006
52.0, +1.923e-006
53.0, +1.924e-006
54.0, +1.925e-006
55.0, +1.924e-006
56.0, +1.924e-006
57.0, +1.924e-006
58.0, +1.925e-006
59.0, +1.925e-006
60.0, +1.924e-006
61.0, +1.924e-006
62.0, +1.926e-006
63.0, +1.926e-006
64.0, +1.925e-006
65.0, +1.925e-006
66.0, +1.927e-006
67.0, +1.927e-006
68.0, +1.927e-006
69.0, +1.928e-006
70.0, +1.929e-006
71.0, +1.930e-006
72.0, +1.930e-006
73.0, +1.930e-006
74.0, +1.931e-006
75.0, +1.931e-006
76.0, +1.931e-006
77.0, +1.932e-006
78.0, +1.934e-006
79.0, +1.934e-006
80.0, +1.934e-006
81.0, +1.936e-006
82.0, +1.938e-006
83.0, +1.938e-006
84.0, +1.938e-006
85.0, +1.939e-006
86.0, +1.941e-006
87.0, +1.942e-006
88.0, +1.942e-006
89.0, +1.943e-006
90.0, +1.945e-006
91.0, +1.946e-006
92.0, +1.946e-006
93.0, +1.947e-006
94.0, +1.949e-006
95.0, +1.949e-006
96.0, +1.950e-006
97.0, +1.951e-006
98.0, +1.953e-006
99.0, +1.952e-006
100.0, +1.958e-006
*
**
