# Supplementary material for: DFT and CV data of 4-phenyl-substituted dichloro(bis{2-[1-(phenyl)-1H-1,2,3-triazol-4-yl-κN3]pyridine-κN})iron(II) coordination compounds
Source: Data Brief. 2018 Oct 27;21:1458–71. doi: 10.1016/j.dib.2018.10.085 (PMC6234228; doi:10.1016/j.dib.2018.10.085)
Supplement: Supplementary file 4 — Supplementary material. [file mmc4.zip › Fe_CV_raw_data/FeL7-2/200FC.TXT]

Date: 11-Apr-2017
Time: 13:07:48
Label: 
Cyclic Voltammetry

Exp. Conditions:
Init E (mV) = 300
High E (mV) = 300
Low E (mV) = -450
Init P/N = N
V (mV/sec) = 200
Number of Segments = 2
Sample Interval (mV) = 1
Quiet Time (sec) = 10
Sensitivity (A/V) = 1E-5

2 Sets of Data
Total Number of Data Points = 1500
##
Potential (mV), Current (A)

Segment = 1
Negative
Number of Data Points = 750
#
299.0, +2.398e-006
298.0, +2.301e-006
297.0, +2.250e-006
296.0, +2.213e-006
295.0, +2.171e-006
294.0, +2.143e-006
293.0, +2.122e-006
292.0, +2.112e-006
291.0, +2.101e-006
290.0, +2.092e-006
289.0, +2.085e-006
288.0, +2.072e-006
287.0, +2.065e-006
286.0, +2.056e-006
285.0, +2.044e-006
284.0, +2.036e-006
283.0, +2.022e-006
282.0, +2.015e-006
281.0, +2.007e-006
280.0, +1.994e-006
279.0, +1.981e-006
278.0, +1.973e-006
277.0, +1.964e-006
276.0, +1.959e-006
275.0, +1.946e-006
274.0, +1.941e-006
273.0, +1.934e-006
272.0, +1.927e-006
271.0, +1.920e-006
270.0, +1.913e-006
269.0, +1.906e-006
268.0, +1.905e-006
267.0, +1.901e-006
266.0, +1.901e-006
265.0, +1.896e-006
264.0, +1.889e-006
263.0, +1.884e-006
262.0, +1.877e-006
261.0, +1.870e-006
260.0, +1.864e-006
259.0, +1.857e-006
258.0, +1.855e-006
257.0, +1.850e-006
256.0, +1.837e-006
255.0, +1.831e-006
254.0, +1.823e-006
253.0, +1.811e-006
252.0, +1.800e-006
251.0, +1.786e-006
250.0, +1.777e-006
249.0, +1.774e-006
248.0, +1.761e-006
247.0, +1.756e-006
246.0, +1.753e-006
245.0, +1.751e-006
244.0, +1.750e-006
243.0, +1.745e-006
242.0, +1.740e-006
241.0, +1.737e-006
240.0, +1.729e-006
239.0, +1.722e-006
238.0, +1.716e-006
237.0, +1.710e-006
236.0, +1.707e-006
235.0, +1.704e-006
234.0, +1.703e-006
233.0, +1.698e-006
232.0, +1.692e-006
231.0, +1.686e-006
230.0, +1.679e-006
229.0, +1.672e-006
228.0, +1.667e-006
227.0, +1.654e-006
226.0, +1.652e-006
225.0, +1.640e-006
224.0, +1.625e-006
223.0, +1.612e-006
222.0, +1.598e-006
221.0, +1.585e-006
220.0, +1.576e-006
219.0, +1.563e-006
218.0, +1.561e-006
217.0, +1.556e-006
216.0, +1.549e-006
215.0, +1.542e-006
214.0, +1.535e-006
213.0, +1.528e-006
212.0, +1.522e-006
211.0, +1.514e-006
210.0, +1.511e-006
209.0, +1.504e-006
208.0, +1.493e-006
207.0, +1.487e-006
206.0, +1.480e-006
205.0, +1.467e-006
204.0, +1.454e-006
203.0, +1.435e-006
202.0, +1.421e-006
201.0, +1.410e-006
200.0, +1.391e-006
199.0, +1.375e-006
198.0, +1.362e-006
197.0, +1.348e-006
196.0, +1.340e-006
195.0, +1.331e-006
194.0, +1.322e-006
193.0, +1.313e-006
192.0, +1.295e-006
191.0, +1.285e-006
190.0, +1.272e-006
189.0, +1.255e-006
188.0, +1.236e-006
187.0, +1.216e-006
186.0, +1.199e-006
185.0, +1.183e-006
184.0, +1.158e-006
183.0, +1.144e-006
182.0, +1.125e-006
181.0, +1.108e-006
180.0, +1.088e-006
179.0, +1.064e-006
178.0, +1.043e-006
177.0, +1.022e-006
176.0, +9.931e-007
175.0, +9.722e-007
174.0, +9.491e-007
173.0, +9.277e-007
172.0, +9.077e-007
171.0, +8.802e-007
170.0, +8.575e-007
169.0, +8.309e-007
168.0, +7.983e-007
167.0, +7.690e-007
166.0, +7.390e-007
165.0, +7.045e-007
164.0, +6.762e-007
163.0, +6.413e-007
162.0, +6.130e-007
161.0, +5.829e-007
160.0, +5.419e-007
159.0, +5.022e-007
158.0, +4.674e-007
157.0, +4.320e-007
156.0, +3.972e-007
155.0, +3.492e-007
154.0, +3.074e-007
153.0, +2.707e-007
152.0, +2.280e-007
151.0, +1.905e-007
150.0, +1.421e-007
149.0, +9.330e-008
148.0, +5.537e-008
147.0, +6.975e-009
146.0, -4.185e-008
145.0, -8.981e-008
144.0, -1.478e-007
143.0, -1.962e-007
142.0, -2.476e-007
141.0, -3.043e-007
140.0, -3.592e-007
139.0, -4.155e-007
138.0, -4.713e-007
137.0, -5.275e-007
136.0, -5.942e-007
135.0, -6.544e-007
134.0, -7.145e-007
133.0, -7.786e-007
132.0, -8.410e-007
131.0, -9.086e-007
130.0, -9.744e-007
129.0, -1.037e-006
128.0, -1.112e-006
127.0, -1.184e-006
126.0, -1.253e-006
125.0, -1.328e-006
124.0, -1.399e-006
123.0, -1.474e-006
122.0, -1.548e-006
121.0, -1.617e-006
120.0, -1.699e-006
119.0, -1.777e-006
118.0, -1.853e-006
117.0, -1.934e-006
116.0, -2.013e-006
115.0, -2.096e-006
114.0, -2.174e-006
113.0, -2.256e-006
112.0, -2.340e-006
111.0, -2.420e-006
110.0, -2.500e-006
109.0, -2.584e-006
108.0, -2.668e-006
107.0, -2.754e-006
106.0, -2.832e-006
105.0, -2.916e-006
104.0, -3.009e-006
103.0, -3.092e-006
102.0, -3.175e-006
101.0, -3.258e-006
100.0, -3.339e-006
99.0, -3.430e-006
98.0, -3.513e-006
97.0, -3.592e-006
96.0, -3.680e-006
95.0, -3.763e-006
94.0, -3.847e-006
93.0, -3.931e-006
92.0, -4.006e-006
91.0, -4.088e-006
90.0, -4.163e-006
89.0, -4.242e-006
88.0, -4.323e-006
87.0, -4.394e-006
86.0, -4.471e-006
85.0, -4.544e-006
84.0, -4.611e-006
83.0, -4.684e-006
82.0, -4.748e-006
81.0, -4.813e-006
80.0, -4.888e-006
79.0, -4.951e-006
78.0, -5.012e-006
77.0, -5.079e-006
76.0, -5.141e-006
75.0, -5.202e-006
74.0, -5.256e-006
73.0, -5.306e-006
72.0, -5.362e-006
71.0, -5.411e-006
70.0, -5.453e-006
69.0, -5.501e-006
68.0, -5.544e-006
67.0, -5.590e-006
66.0, -5.624e-006
65.0, -5.659e-006
64.0, -5.703e-006
63.0, -5.737e-006
62.0, -5.766e-006
61.0, -5.795e-006
60.0, -5.818e-006
59.0, -5.846e-006
58.0, -5.867e-006
57.0, -5.879e-006
56.0, -5.899e-006
55.0, -5.906e-006
54.0, -5.916e-006
53.0, -5.927e-006
52.0, -5.932e-006
51.0, -5.937e-006
50.0, -5.938e-006
49.0, -5.935e-006
48.0, -5.940e-006
47.0, -5.936e-006
46.0, -5.930e-006
45.0, -5.925e-006
44.0, -5.916e-006
43.0, -5.909e-006
42.0, -5.899e-006
41.0, -5.886e-006
40.0, -5.876e-006
39.0, -5.855e-006
38.0, -5.835e-006
37.0, -5.811e-006
36.0, -5.789e-006
35.0, -5.767e-006
34.0, -5.740e-006
33.0, -5.713e-006
32.0, -5.694e-006
31.0, -5.664e-006
30.0, -5.636e-006
29.0, -5.607e-006
28.0, -5.574e-006
27.0, -5.541e-006
26.0, -5.501e-006
25.0, -5.464e-006
24.0, -5.434e-006
23.0, -5.403e-006
22.0, -5.369e-006
21.0, -5.338e-006
20.0, -5.302e-006
19.0, -5.273e-006
18.0, -5.238e-006
17.0, -5.202e-006
16.0, -5.169e-006
15.0, -5.130e-006
14.0, -5.091e-006
13.0, -5.056e-006
12.0, -5.020e-006
11.0, -4.985e-006
10.0, -4.950e-006
9.0, -4.911e-006
8.0, -4.879e-006
7.0, -4.844e-006
6.0, -4.814e-006
5.0, -4.782e-006
4.0, -4.745e-006
3.0, -4.715e-006
2.0, -4.685e-006
1.0, -4.654e-006
0.0, -4.626e-006
-1.0, -4.594e-006
-2.0, -4.566e-006
-3.0, -4.538e-006
-4.0, -4.505e-006
-5.0, -4.473e-006
-6.0, -4.442e-006
-7.0, -4.408e-006
-8.0, -4.381e-006
-9.0, -4.345e-006
-10.0, -4.312e-006
-11.0, -4.283e-006
-12.0, -4.252e-006
-13.0, -4.224e-006
-14.0, -4.195e-006
-15.0, -4.167e-006
-16.0, -4.145e-006
-17.0, -4.118e-006
-18.0, -4.091e-006
-19.0, -4.065e-006
-20.0, -4.037e-006
-21.0, -4.016e-006
-22.0, -3.986e-006
-23.0, -3.953e-006
-24.0, -3.932e-006
-25.0, -3.906e-006
-26.0, -3.883e-006
-27.0, -3.861e-006
-28.0, -3.833e-006
-29.0, -3.813e-006
-30.0, -3.796e-006
-31.0, -3.776e-006
-32.0, -3.762e-006
-33.0, -3.745e-006
-34.0, -3.725e-006
-35.0, -3.704e-006
-36.0, -3.682e-006
-37.0, -3.663e-006
-38.0, -3.641e-006
-39.0, -3.617e-006
-40.0, -3.599e-006
-41.0, -3.578e-006
-42.0, -3.564e-006
-43.0, -3.546e-006
-44.0, -3.527e-006
-45.0, -3.513e-006
-46.0, -3.492e-006
-47.0, -3.472e-006
-48.0, -3.457e-006
-49.0, -3.437e-006
-50.0, -3.421e-006
-51.0, -3.407e-006
-52.0, -3.392e-006
-53.0, -3.384e-006
-54.0, -3.370e-006
-55.0, -3.356e-006
-56.0, -3.349e-006
-57.0, -3.335e-006
-58.0, -3.321e-006
-59.0, -3.303e-006
-60.0, -3.283e-006
-61.0, -3.269e-006
-62.0, -3.254e-006
-63.0, -3.235e-006
-64.0, -3.227e-006
-65.0, -3.213e-006
-66.0, -3.203e-006
-67.0, -3.196e-006
-68.0, -3.182e-006
-69.0, -3.170e-006
-70.0, -3.156e-006
-71.0, -3.137e-006
-72.0, -3.125e-006
-73.0, -3.111e-006
-74.0, -3.098e-006
-75.0, -3.090e-006
-76.0, -3.075e-006
-77.0, -3.072e-006
-78.0, -3.065e-006
-79.0, -3.055e-006
-80.0, -3.049e-006
-81.0, -3.036e-006
-82.0, -3.023e-006
-83.0, -3.016e-006
-84.0, -3.005e-006
-85.0, -2.998e-006
-86.0, -2.991e-006
-87.0, -2.982e-006
-88.0, -2.980e-006
-89.0, -2.976e-006
-90.0, -2.972e-006
-91.0, -2.965e-006
-92.0, -2.958e-006
-93.0, -2.951e-006
-94.0, -2.945e-006
-95.0, -2.938e-006
-96.0, -2.934e-006
-97.0, -2.929e-006
-98.0, -2.924e-006
-99.0, -2.918e-006
-100.0, -2.904e-006
-101.0, -2.897e-006
-102.0, -2.883e-006
-103.0, -2.870e-006
-104.0, -2.864e-006
-105.0, -2.854e-006
-106.0, -2.847e-006
-107.0, -2.846e-006
-108.0, -2.835e-006
-109.0, -2.835e-006
-110.0, -2.830e-006
-111.0, -2.821e-006
-112.0, -2.819e-006
-113.0, -2.812e-006
-114.0, -2.806e-006
-115.0, -2.804e-006
-116.0, -2.797e-006
-117.0, -2.795e-006
-118.0, -2.792e-006
-119.0, -2.787e-006
-120.0, -2.788e-006
-121.0, -2.788e-006
-122.0, -2.788e-006
-123.0, -2.787e-006
-124.0, -2.786e-006
-125.0, -2.786e-006
-126.0, -2.786e-006
-127.0, -2.785e-006
-128.0, -2.784e-006
-129.0, -2.783e-006
-130.0, -2.783e-006
-131.0, -2.783e-006
-132.0, -2.779e-006
-133.0, -2.779e-006
-134.0, -2.779e-006
-135.0, -2.780e-006
-136.0, -2.780e-006
-137.0, -2.778e-006
-138.0, -2.780e-006
-139.0, -2.783e-006
-140.0, -2.780e-006
-141.0, -2.780e-006
-142.0, -2.780e-006
-143.0, -2.781e-006
-144.0, -2.782e-006
-145.0, -2.781e-006
-146.0, -2.782e-006
-147.0, -2.784e-006
-148.0, -2.784e-006
-149.0, -2.784e-006
-150.0, -2.785e-006
-151.0, -2.785e-006
-152.0, -2.787e-006
-153.0, -2.787e-006
-154.0, -2.788e-006
-155.0, -2.788e-006
-156.0, -2.788e-006
-157.0, -2.789e-006
-158.0, -2.789e-006
-159.0, -2.787e-006
-160.0, -2.792e-006
-161.0, -2.794e-006
-162.0, -2.799e-006
-163.0, -2.805e-006
-164.0, -2.806e-006
-165.0, -2.813e-006
-166.0, -2.820e-006
-167.0, -2.822e-006
-168.0, -2.833e-006
-169.0, -2.835e-006
-170.0, -2.839e-006
-171.0, -2.848e-006
-172.0, -2.848e-006
-173.0, -2.856e-006
-174.0, -2.864e-006
-175.0, -2.869e-006
-176.0, -2.882e-006
-177.0, -2.891e-006
-178.0, -2.902e-006
-179.0, -2.915e-006
-180.0, -2.921e-006
-181.0, -2.928e-006
-182.0, -2.930e-006
-183.0, -2.931e-006
-184.0, -2.938e-006
-185.0, -2.940e-006
-186.0, -2.946e-006
-187.0, -2.952e-006
-188.0, -2.957e-006
-189.0, -2.964e-006
-190.0, -2.971e-006
-191.0, -2.972e-006
-192.0, -2.981e-006
-193.0, -2.982e-006
-194.0, -2.985e-006
-195.0, -2.992e-006
-196.0, -2.994e-006
-197.0, -3.001e-006
-198.0, -3.008e-006
-199.0, -3.012e-006
-200.0, -3.024e-006
-201.0, -3.032e-006
-202.0, -3.041e-006
-203.0, -3.053e-006
-204.0, -3.060e-006
-205.0, -3.067e-006
-206.0, -3.074e-006
-207.0, -3.076e-006
-208.0, -3.089e-006
-209.0, -3.092e-006
-210.0, -3.101e-006
-211.0, -3.113e-006
-212.0, -3.125e-006
-213.0, -3.139e-006
-214.0, -3.153e-006
-215.0, -3.158e-006
-216.0, -3.173e-006
-217.0, -3.180e-006
-218.0, -3.187e-006
-219.0, -3.196e-006
-220.0, -3.203e-006
-221.0, -3.213e-006
-222.0, -3.224e-006
-223.0, -3.232e-006
-224.0, -3.249e-006
-225.0, -3.261e-006
-226.0, -3.275e-006
-227.0, -3.289e-006
-228.0, -3.300e-006
-229.0, -3.314e-006
-230.0, -3.327e-006
-231.0, -3.336e-006
-232.0, -3.348e-006
-233.0, -3.355e-006
-234.0, -3.363e-006
-235.0, -3.373e-006
-236.0, -3.378e-006
-237.0, -3.386e-006
-238.0, -3.395e-006
-239.0, -3.407e-006
-240.0, -3.424e-006
-241.0, -3.437e-006
-242.0, -3.453e-006
-243.0, -3.472e-006
-244.0, -3.486e-006
-245.0, -3.505e-006
-246.0, -3.520e-006
-247.0, -3.530e-006
-248.0, -3.548e-006
-249.0, -3.559e-006
-250.0, -3.574e-006
-251.0, -3.588e-006
-252.0, -3.595e-006
-253.0, -3.609e-006
-254.0, -3.627e-006
-255.0, -3.643e-006
-256.0, -3.665e-006
-257.0, -3.680e-006
-258.0, -3.699e-006
-259.0, -3.720e-006
-260.0, -3.733e-006
-261.0, -3.746e-006
-262.0, -3.754e-006
-263.0, -3.764e-006
-264.0, -3.782e-006
-265.0, -3.792e-006
-266.0, -3.806e-006
-267.0, -3.820e-006
-268.0, -3.833e-006
-269.0, -3.852e-006
-270.0, -3.867e-006
-271.0, -3.883e-006
-272.0, -3.902e-006
-273.0, -3.916e-006
-274.0, -3.933e-006
-275.0, -3.952e-006
-276.0, -3.965e-006
-277.0, -3.984e-006
-278.0, -3.996e-006
-279.0, -4.012e-006
-280.0, -4.032e-006
-281.0, -4.050e-006
-282.0, -4.066e-006
-283.0, -4.083e-006
-284.0, -4.092e-006
-285.0, -4.109e-006
-286.0, -4.121e-006
-287.0, -4.128e-006
-288.0, -4.141e-006
-289.0, -4.153e-006
-290.0, -4.165e-006
-291.0, -4.178e-006
-292.0, -4.185e-006
-293.0, -4.199e-006
-294.0, -4.213e-006
-295.0, -4.223e-006
-296.0, -4.238e-006
-297.0, -4.252e-006
-298.0, -4.265e-006
-299.0, -4.279e-006
-300.0, -4.287e-006
-301.0, -4.301e-006
-302.0, -4.313e-006
-303.0, -4.321e-006
-304.0, -4.329e-006
-305.0, -4.336e-006
-306.0, -4.343e-006
-307.0, -4.349e-006
-308.0, -4.349e-006
-309.0, -4.355e-006
-310.0, -4.359e-006
-311.0, -4.365e-006
-312.0, -4.375e-006
-313.0, -4.382e-006
-314.0, -4.389e-006
-315.0, -4.396e-006
-316.0, -4.397e-006
-317.0, -4.405e-006
-318.0, -4.406e-006
-319.0, -4.405e-006
-320.0, -4.415e-006
-321.0, -4.419e-006
-322.0, -4.424e-006
-323.0, -4.428e-006
-324.0, -4.423e-006
-325.0, -4.432e-006
-326.0, -4.433e-006
-327.0, -4.429e-006
-328.0, -4.436e-006
-329.0, -4.435e-006
-330.0, -4.438e-006
-331.0, -4.441e-006
-332.0, -4.432e-006
-333.0, -4.435e-006
-334.0, -4.432e-006
-335.0, -4.422e-006
-336.0, -4.425e-006
-337.0, -4.419e-006
-338.0, -4.415e-006
-339.0, -4.415e-006
-340.0, -4.408e-006
-341.0, -4.406e-006
-342.0, -4.406e-006
-343.0, -4.397e-006
-344.0, -4.398e-006
-345.0, -4.397e-006
-346.0, -4.396e-006
-347.0, -4.391e-006
-348.0, -4.385e-006
-349.0, -4.384e-006
-350.0, -4.378e-006
-351.0, -4.369e-006
-352.0, -4.367e-006
-353.0, -4.361e-006
-354.0, -4.359e-006
-355.0, -4.359e-006
-356.0, -4.353e-006
-357.0, -4.353e-006
-358.0, -4.350e-006
-359.0, -4.344e-006
-360.0, -4.344e-006
-361.0, -4.337e-006
-362.0, -4.330e-006
-363.0, -4.323e-006
-364.0, -4.315e-006
-365.0, -4.311e-006
-366.0, -4.302e-006
-367.0, -4.293e-006
-368.0, -4.293e-006
-369.0, -4.286e-006
-370.0, -4.279e-006
-371.0, -4.270e-006
-372.0, -4.260e-006
-373.0, -4.255e-006
-374.0, -4.245e-006
-375.0, -4.231e-006
-376.0, -4.229e-006
-377.0, -4.222e-006
-378.0, -4.217e-006
-379.0, -4.212e-006
-380.0, -4.201e-006
-381.0, -4.200e-006
-382.0, -4.193e-006
-383.0, -4.181e-006
-384.0, -4.179e-006
-385.0, -4.172e-006
-386.0, -4.166e-006
-387.0, -4.164e-006
-388.0, -4.158e-006
-389.0, -4.158e-006
-390.0, -4.157e-006
-391.0, -4.149e-006
-392.0, -4.148e-006
-393.0, -4.143e-006
-394.0, -4.136e-006
-395.0, -4.129e-006
-396.0, -4.122e-006
-397.0, -4.116e-006
-398.0, -4.112e-006
-399.0, -4.106e-006
-400.0, -4.104e-006
-401.0, -4.101e-006
-402.0, -4.099e-006
-403.0, -4.093e-006
-404.0, -4.085e-006
-405.0, -4.081e-006
-406.0, -4.070e-006
-407.0, -4.062e-006
-408.0, -4.062e-006
-409.0, -4.054e-006
-410.0, -4.046e-006
-411.0, -4.041e-006
-412.0, -4.030e-006
-413.0, -4.028e-006
-414.0, -4.020e-006
-415.0, -4.008e-006
-416.0, -4.004e-006
-417.0, -4.000e-006
-418.0, -3.996e-006
-419.0, -3.990e-006
-420.0, -3.983e-006
-421.0, -3.979e-006
-422.0, -3.973e-006
-423.0, -3.967e-006
-424.0, -3.966e-006
-425.0, -3.962e-006
-426.0, -3.962e-006
-427.0, -3.961e-006
-428.0, -3.959e-006
-429.0, -3.959e-006
-430.0, -3.958e-006
-431.0, -3.953e-006
-432.0, -3.953e-006
-433.0, -3.948e-006
-434.0, -3.945e-006
-435.0, -3.938e-006
-436.0, -3.925e-006
-437.0, -3.923e-006
-438.0, -3.915e-006
-439.0, -3.903e-006
-440.0, -3.905e-006
-441.0, -3.898e-006
-442.0, -3.893e-006
-443.0, -3.892e-006
-444.0, -3.882e-006
-445.0, -3.881e-006
-446.0, -3.880e-006
-447.0, -3.869e-006
-448.0, -3.845e-006
-449.0, -3.835e-006
-450.0, -3.826e-006
*
Segment = 2
Positive
Number of Data Points = 750
#
-449.0, -3.720e-006
-448.0, -3.525e-006
-447.0, -3.436e-006
-446.0, -3.359e-006
-445.0, -3.268e-006
-444.0, -3.206e-006
-443.0, -3.156e-006
-442.0, -3.114e-006
-441.0, -3.076e-006
-440.0, -3.045e-006
-439.0, -3.015e-006
-438.0, -2.987e-006
-437.0, -2.957e-006
-436.0, -2.929e-006
-435.0, -2.898e-006
-434.0, -2.870e-006
-433.0, -2.841e-006
-432.0, -2.816e-006
-431.0, -2.794e-006
-430.0, -2.768e-006
-429.0, -2.744e-006
-428.0, -2.720e-006
-427.0, -2.699e-006
-426.0, -2.676e-006
-425.0, -2.652e-006
-424.0, -2.631e-006
-423.0, -2.616e-006
-422.0, -2.597e-006
-421.0, -2.583e-006
-420.0, -2.564e-006
-419.0, -2.546e-006
-418.0, -2.527e-006
-417.0, -2.505e-006
-416.0, -2.480e-006
-415.0, -2.460e-006
-414.0, -2.439e-006
-413.0, -2.423e-006
-412.0, -2.404e-006
-411.0, -2.388e-006
-410.0, -2.371e-006
-409.0, -2.356e-006
-408.0, -2.341e-006
-407.0, -2.324e-006
-406.0, -2.301e-006
-405.0, -2.286e-006
-404.0, -2.267e-006
-403.0, -2.250e-006
-402.0, -2.237e-006
-401.0, -2.222e-006
-400.0, -2.209e-006
-399.0, -2.199e-006
-398.0, -2.186e-006
-397.0, -2.177e-006
-396.0, -2.168e-006
-395.0, -2.155e-006
-394.0, -2.142e-006
-393.0, -2.123e-006
-392.0, -2.107e-006
-391.0, -2.093e-006
-390.0, -2.073e-006
-389.0, -2.054e-006
-388.0, -2.039e-006
-387.0, -2.025e-006
-386.0, -2.018e-006
-385.0, -2.004e-006
-384.0, -1.990e-006
-383.0, -1.982e-006
-382.0, -1.968e-006
-381.0, -1.954e-006
-380.0, -1.937e-006
-379.0, -1.920e-006
-378.0, -1.907e-006
-377.0, -1.893e-006
-376.0, -1.878e-006
-375.0, -1.867e-006
-374.0, -1.853e-006
-373.0, -1.842e-006
-372.0, -1.831e-006
-371.0, -1.823e-006
-370.0, -1.814e-006
-369.0, -1.802e-006
-368.0, -1.793e-006
-367.0, -1.786e-006
-366.0, -1.772e-006
-365.0, -1.758e-006
-364.0, -1.744e-006
-363.0, -1.730e-006
-362.0, -1.718e-006
-361.0, -1.703e-006
-360.0, -1.689e-006
-359.0, -1.678e-006
-358.0, -1.664e-006
-357.0, -1.651e-006
-356.0, -1.639e-006
-355.0, -1.631e-006
-354.0, -1.624e-006
-353.0, -1.610e-006
-352.0, -1.600e-006
-351.0, -1.593e-006
-350.0, -1.579e-006
-349.0, -1.565e-006
-348.0, -1.550e-006
-347.0, -1.535e-006
-346.0, -1.527e-006
-345.0, -1.512e-006
-344.0, -1.498e-006
-343.0, -1.491e-006
-342.0, -1.477e-006
-341.0, -1.464e-006
-340.0, -1.451e-006
-339.0, -1.439e-006
-338.0, -1.432e-006
-337.0, -1.420e-006
-336.0, -1.411e-006
-335.0, -1.404e-006
-334.0, -1.397e-006
-333.0, -1.390e-006
-332.0, -1.382e-006
-331.0, -1.373e-006
-330.0, -1.367e-006
-329.0, -1.350e-006
-328.0, -1.336e-006
-327.0, -1.323e-006
-326.0, -1.303e-006
-325.0, -1.284e-006
-324.0, -1.266e-006
-323.0, -1.250e-006
-322.0, -1.242e-006
-321.0, -1.233e-006
-320.0, -1.225e-006
-319.0, -1.220e-006
-318.0, -1.210e-006
-317.0, -1.202e-006
-316.0, -1.192e-006
-315.0, -1.181e-006
-314.0, -1.168e-006
-313.0, -1.151e-006
-312.0, -1.138e-006
-311.0, -1.128e-006
-310.0, -1.113e-006
-309.0, -1.101e-006
-308.0, -1.087e-006
-307.0, -1.074e-006
-306.0, -1.063e-006
-305.0, -1.052e-006
-304.0, -1.043e-006
-303.0, -1.036e-006
-302.0, -1.023e-006
-301.0, -1.014e-006
-300.0, -1.006e-006
-299.0, -9.979e-007
-298.0, -9.901e-007
-297.0, -9.744e-007
-296.0, -9.613e-007
-295.0, -9.500e-007
-294.0, -9.343e-007
-293.0, -9.190e-007
-292.0, -8.998e-007
-291.0, -8.811e-007
-290.0, -8.689e-007
-289.0, -8.549e-007
-288.0, -8.449e-007
-287.0, -8.388e-007
-286.0, -8.201e-007
-285.0, -8.061e-007
-284.0, -7.917e-007
-283.0, -7.778e-007
-282.0, -7.642e-007
-281.0, -7.468e-007
-280.0, -7.294e-007
-279.0, -7.215e-007
-278.0, -7.080e-007
-277.0, -6.962e-007
-276.0, -6.823e-007
-275.0, -6.683e-007
-274.0, -6.583e-007
-273.0, -6.465e-007
-272.0, -6.387e-007
-271.0, -6.313e-007
-270.0, -6.204e-007
-269.0, -6.134e-007
-268.0, -6.038e-007
-267.0, -5.899e-007
-266.0, -5.755e-007
-265.0, -5.554e-007
-264.0, -5.406e-007
-263.0, -5.266e-007
-262.0, -5.057e-007
-261.0, -4.874e-007
-260.0, -4.735e-007
-259.0, -4.613e-007
-258.0, -4.525e-007
-257.0, -4.386e-007
-256.0, -4.251e-007
-255.0, -4.137e-007
-254.0, -3.980e-007
-253.0, -3.828e-007
-252.0, -3.649e-007
-251.0, -3.457e-007
-250.0, -3.313e-007
-249.0, -3.126e-007
-248.0, -2.960e-007
-247.0, -2.838e-007
-246.0, -2.690e-007
-245.0, -2.568e-007
-244.0, -2.428e-007
-243.0, -2.293e-007
-242.0, -2.202e-007
-241.0, -2.058e-007
-240.0, -1.914e-007
-239.0, -1.757e-007
-238.0, -1.569e-007
-237.0, -1.426e-007
-236.0, -1.238e-007
-235.0, -1.038e-007
-234.0, -9.024e-008
-233.0, -7.411e-008
-232.0, -6.147e-008
-231.0, -4.883e-008
-230.0, -3.531e-008
-229.0, -2.616e-008
-228.0, -1.569e-008
-227.0, +1.308e-009
-226.0, +1.962e-008
-225.0, +3.967e-008
-224.0, +5.537e-008
-223.0, +7.629e-008
-222.0, +9.809e-008
-221.0, +1.160e-007
-220.0, +1.312e-007
-219.0, +1.447e-007
-218.0, +1.569e-007
-217.0, +1.713e-007
-216.0, +1.827e-007
-215.0, +2.010e-007
-214.0, +2.232e-007
-213.0, +2.407e-007
-212.0, +2.616e-007
-211.0, +2.825e-007
-210.0, +3.017e-007
-209.0, +3.235e-007
-208.0, +3.387e-007
-207.0, +3.514e-007
-206.0, +3.732e-007
-205.0, +3.880e-007
-204.0, +4.059e-007
-203.0, +4.272e-007
-202.0, +4.438e-007
-201.0, +4.652e-007
-200.0, +4.857e-007
-199.0, +4.983e-007
-198.0, +5.188e-007
-197.0, +5.358e-007
-196.0, +5.493e-007
-195.0, +5.633e-007
-194.0, +5.768e-007
-193.0, +5.977e-007
-192.0, +6.182e-007
-191.0, +6.330e-007
-190.0, +6.539e-007
-189.0, +6.749e-007
-188.0, +6.949e-007
-187.0, +7.111e-007
-186.0, +7.250e-007
-185.0, +7.394e-007
-184.0, +7.547e-007
-183.0, +7.686e-007
-182.0, +7.895e-007
-181.0, +8.105e-007
-180.0, +8.301e-007
-179.0, +8.497e-007
-178.0, +8.702e-007
-177.0, +8.889e-007
-176.0, +9.029e-007
-175.0, +9.133e-007
-174.0, +9.277e-007
-173.0, +9.412e-007
-172.0, +9.495e-007
-171.0, +9.609e-007
-170.0, +9.766e-007
-169.0, +9.975e-007
-168.0, +1.015e-006
-167.0, +1.029e-006
-166.0, +1.050e-006
-165.0, +1.071e-006
-164.0, +1.087e-006
-163.0, +1.101e-006
-162.0, +1.109e-006
-161.0, +1.123e-006
-160.0, +1.136e-006
-159.0, +1.144e-006
-158.0, +1.161e-006
-157.0, +1.174e-006
-156.0, +1.188e-006
-155.0, +1.205e-006
-154.0, +1.219e-006
-153.0, +1.234e-006
-152.0, +1.247e-006
-151.0, +1.257e-006
-150.0, +1.271e-006
-149.0, +1.283e-006
-148.0, +1.293e-006
-147.0, +1.300e-006
-146.0, +1.306e-006
-145.0, +1.317e-006
-144.0, +1.321e-006
-143.0, +1.328e-006
-142.0, +1.337e-006
-141.0, +1.344e-006
-140.0, +1.351e-006
-139.0, +1.360e-006
-138.0, +1.364e-006
-137.0, +1.377e-006
-136.0, +1.383e-006
-135.0, +1.390e-006
-134.0, +1.404e-006
-133.0, +1.417e-006
-132.0, +1.430e-006
-131.0, +1.443e-006
-130.0, +1.449e-006
-129.0, +1.457e-006
-128.0, +1.463e-006
-127.0, +1.465e-006
-126.0, +1.473e-006
-125.0, +1.478e-006
-124.0, +1.484e-006
-123.0, +1.491e-006
-122.0, +1.497e-006
-121.0, +1.503e-006
-120.0, +1.508e-006
-119.0, +1.508e-006
-118.0, +1.512e-006
-117.0, +1.513e-006
-116.0, +1.513e-006
-115.0, +1.514e-006
-114.0, +1.514e-006
-113.0, +1.515e-006
-112.0, +1.515e-006
-111.0, +1.515e-006
-110.0, +1.521e-006
-109.0, +1.523e-006
-108.0, +1.527e-006
-107.0, +1.531e-006
-106.0, +1.532e-006
-105.0, +1.539e-006
-104.0, +1.542e-006
-103.0, +1.541e-006
-102.0, +1.545e-006
-101.0, +1.547e-006
-100.0, +1.550e-006
-99.0, +1.554e-006
-98.0, +1.554e-006
-97.0, +1.557e-006
-96.0, +1.559e-006
-95.0, +1.559e-006
-94.0, +1.560e-006
-93.0, +1.560e-006
-92.0, +1.560e-006
-91.0, +1.560e-006
-90.0, +1.560e-006
-89.0, +1.560e-006
-88.0, +1.560e-006
-87.0, +1.559e-006
-86.0, +1.561e-006
-85.0, +1.561e-006
-84.0, +1.561e-006
-83.0, +1.561e-006
-82.0, +1.561e-006
-81.0, +1.561e-006
-80.0, +1.561e-006
-79.0, +1.559e-006
-78.0, +1.562e-006
-77.0, +1.562e-006
-76.0, +1.562e-006
-75.0, +1.562e-006
-74.0, +1.562e-006
-73.0, +1.562e-006
-72.0, +1.562e-006
-71.0, +1.560e-006
-70.0, +1.564e-006
-69.0, +1.564e-006
-68.0, +1.564e-006
-67.0, +1.564e-006
-66.0, +1.564e-006
-65.0, +1.565e-006
-64.0, +1.565e-006
-63.0, +1.560e-006
-62.0, +1.566e-006
-61.0, +1.567e-006
-60.0, +1.567e-006
-59.0, +1.568e-006
-58.0, +1.568e-006
-57.0, +1.571e-006
-56.0, +1.571e-006
-55.0, +1.566e-006
-54.0, +1.577e-006
-53.0, +1.580e-006
-52.0, +1.580e-006
-51.0, +1.585e-006
-50.0, +1.588e-006
-49.0, +1.598e-006
-48.0, +1.600e-006
-47.0, +1.597e-006
-46.0, +1.607e-006
-45.0, +1.618e-006
-44.0, +1.623e-006
-43.0, +1.629e-006
-42.0, +1.631e-006
-41.0, +1.642e-006
-40.0, +1.648e-006
-39.0, +1.648e-006
-38.0, +1.652e-006
-37.0, +1.655e-006
-36.0, +1.657e-006
-35.0, +1.659e-006
-34.0, +1.660e-006
-33.0, +1.664e-006
-32.0, +1.665e-006
-31.0, +1.669e-006
-30.0, +1.676e-006
-29.0, +1.682e-006
-28.0, +1.689e-006
-27.0, +1.695e-006
-26.0, +1.699e-006
-25.0, +1.705e-006
-24.0, +1.706e-006
-23.0, +1.706e-006
-22.0, +1.713e-006
-21.0, +1.717e-006
-20.0, +1.719e-006
-19.0, +1.724e-006
-18.0, +1.731e-006
-17.0, +1.738e-006
-16.0, +1.744e-006
-15.0, +1.745e-006
-14.0, +1.756e-006
-13.0, +1.765e-006
-12.0, +1.773e-006
-11.0, +1.787e-006
-10.0, +1.801e-006
-9.0, +1.815e-006
-8.0, +1.829e-006
-7.0, +1.836e-006
-6.0, +1.853e-006
-5.0, +1.868e-006
-4.0, +1.875e-006
-3.0, +1.883e-006
-2.0, +1.898e-006
-1.0, +1.917e-006
0.0, +1.932e-006
1.0, +1.946e-006
2.0, +1.967e-006
3.0, +1.988e-006
4.0, +2.008e-006
5.0, +2.024e-006
6.0, +2.039e-006
7.0, +2.059e-006
8.0, +2.072e-006
9.0, +2.084e-006
10.0, +2.100e-006
11.0, +2.116e-006
12.0, +2.135e-006
13.0, +2.156e-006
14.0, +2.177e-006
15.0, +2.205e-006
16.0, +2.228e-006
17.0, +2.251e-006
18.0, +2.284e-006
19.0, +2.310e-006
20.0, +2.334e-006
21.0, +2.361e-006
22.0, +2.389e-006
23.0, +2.417e-006
24.0, +2.447e-006
25.0, +2.468e-006
26.0, +2.502e-006
27.0, +2.535e-006
28.0, +2.568e-006
29.0, +2.597e-006
30.0, +2.632e-006
31.0, +2.669e-006
32.0, +2.710e-006
33.0, +2.742e-006
34.0, +2.782e-006
35.0, +2.818e-006
36.0, +2.858e-006
37.0, +2.900e-006
38.0, +2.942e-006
39.0, +2.985e-006
40.0, +3.029e-006
41.0, +3.073e-006
42.0, +3.122e-006
43.0, +3.170e-006
44.0, +3.213e-006
45.0, +3.261e-006
46.0, +3.310e-006
47.0, +3.360e-006
48.0, +3.409e-006
49.0, +3.462e-006
50.0, +3.519e-006
51.0, +3.578e-006
52.0, +3.633e-006
53.0, +3.690e-006
54.0, +3.751e-006
55.0, +3.815e-006
56.0, +3.873e-006
57.0, +3.929e-006
58.0, +4.001e-006
59.0, +4.065e-006
60.0, +4.134e-006
61.0, +4.200e-006
62.0, +4.266e-006
63.0, +4.341e-006
64.0, +4.417e-006
65.0, +4.480e-006
66.0, +4.558e-006
67.0, +4.628e-006
68.0, +4.696e-006
69.0, +4.772e-006
70.0, +4.844e-006
71.0, +4.921e-006
72.0, +4.998e-006
73.0, +5.066e-006
74.0, +5.150e-006
75.0, +5.239e-006
76.0, +5.318e-006
77.0, +5.396e-006
78.0, +5.473e-006
79.0, +5.557e-006
80.0, +5.641e-006
81.0, +5.718e-006
82.0, +5.796e-006
83.0, +5.879e-006
84.0, +5.962e-006
85.0, +6.040e-006
86.0, +6.124e-006
87.0, +6.206e-006
88.0, +6.290e-006
89.0, +6.369e-006
90.0, +6.453e-006
91.0, +6.537e-006
92.0, +6.619e-006
93.0, +6.696e-006
94.0, +6.777e-006
95.0, +6.859e-006
96.0, +6.940e-006
97.0, +7.009e-006
98.0, +7.091e-006
99.0, +7.169e-006
100.0, +7.245e-006
101.0, +7.320e-006
102.0, +7.390e-006
103.0, +7.464e-006
104.0, +7.537e-006
105.0, +7.597e-006
106.0, +7.673e-006
107.0, +7.741e-006
108.0, +7.802e-006
109.0, +7.860e-006
110.0, +7.920e-006
111.0, +7.981e-006
112.0, +8.041e-006
113.0, +8.090e-006
114.0, +8.147e-006
115.0, +8.203e-006
116.0, +8.257e-006
117.0, +8.303e-006
118.0, +8.351e-006
119.0, +8.401e-006
120.0, +8.442e-006
121.0, +8.477e-006
122.0, +8.520e-006
123.0, +8.558e-006
124.0, +8.595e-006
125.0, +8.627e-006
126.0, +8.655e-006
127.0, +8.684e-006
128.0, +8.705e-006
129.0, +8.723e-006
130.0, +8.743e-006
131.0, +8.757e-006
132.0, +8.767e-006
133.0, +8.776e-006
134.0, +8.783e-006
135.0, +8.795e-006
136.0, +8.797e-006
137.0, +8.796e-006
138.0, +8.807e-006
139.0, +8.809e-006
140.0, +8.807e-006
141.0, +8.805e-006
142.0, +8.800e-006
143.0, +8.800e-006
144.0, +8.793e-006
145.0, +8.775e-006
146.0, +8.768e-006
147.0, +8.761e-006
148.0, +8.747e-006
149.0, +8.733e-006
150.0, +8.714e-006
151.0, +8.698e-006
152.0, +8.680e-006
153.0, +8.651e-006
154.0, +8.627e-006
155.0, +8.604e-006
156.0, +8.576e-006
157.0, +8.551e-006
158.0, +8.517e-006
159.0, +8.487e-006
160.0, +8.458e-006
161.0, +8.427e-006
162.0, +8.399e-006
163.0, +8.370e-006
164.0, +8.337e-006
165.0, +8.307e-006
166.0, +8.273e-006
167.0, +8.245e-006
168.0, +8.211e-006
169.0, +8.174e-006
170.0, +8.141e-006
171.0, +8.108e-006
172.0, +8.074e-006
173.0, +8.045e-006
174.0, +8.010e-006
175.0, +7.979e-006
176.0, +7.940e-006
177.0, +7.905e-006
178.0, +7.874e-006
179.0, +7.843e-006
180.0, +7.809e-006
181.0, +7.777e-006
182.0, +7.740e-006
183.0, +7.712e-006
184.0, +7.677e-006
185.0, +7.646e-006
186.0, +7.616e-006
187.0, +7.588e-006
188.0, +7.555e-006
189.0, +7.528e-006
190.0, +7.495e-006
191.0, +7.467e-006
192.0, +7.436e-006
193.0, +7.404e-006
194.0, +7.377e-006
195.0, +7.343e-006
196.0, +7.313e-006
197.0, +7.289e-006
198.0, +7.261e-006
199.0, +7.236e-006
200.0, +7.208e-006
201.0, +7.179e-006
202.0, +7.163e-006
203.0, +7.137e-006
204.0, +7.111e-006
205.0, +7.084e-006
206.0, +7.057e-006
207.0, +7.036e-006
208.0, +7.009e-006
209.0, +6.982e-006
210.0, +6.965e-006
211.0, +6.938e-006
212.0, +6.916e-006
213.0, +6.894e-006
214.0, +6.866e-006
215.0, +6.846e-006
216.0, +6.823e-006
217.0, +6.798e-006
218.0, +6.785e-006
219.0, +6.767e-006
220.0, +6.744e-006
221.0, +6.725e-006
222.0, +6.704e-006
223.0, +6.685e-006
224.0, +6.662e-006
225.0, +6.641e-006
226.0, +6.625e-006
227.0, +6.609e-006
228.0, +6.594e-006
229.0, +6.580e-006
230.0, +6.564e-006
231.0, +6.549e-006
232.0, +6.527e-006
233.0, +6.506e-006
234.0, +6.490e-006
235.0, +6.473e-006
236.0, +6.454e-006
237.0, +6.436e-006
238.0, +6.423e-006
239.0, +6.415e-006
240.0, +6.406e-006
241.0, +6.393e-006
242.0, +6.384e-006
243.0, +6.373e-006
244.0, +6.361e-006
245.0, +6.345e-006
246.0, +6.325e-006
247.0, +6.306e-006
248.0, +6.290e-006
249.0, +6.273e-006
250.0, +6.261e-006
251.0, +6.248e-006
252.0, +6.237e-006
253.0, +6.230e-006
254.0, +6.223e-006
255.0, +6.216e-006
256.0, +6.208e-006
257.0, +6.199e-006
258.0, +6.196e-006
259.0, +6.188e-006
260.0, +6.181e-006
261.0, +6.174e-006
262.0, +6.161e-006
263.0, +6.150e-006
264.0, +6.135e-006
265.0, +6.119e-006
266.0, +6.113e-006
267.0, +6.099e-006
268.0, +6.085e-006
269.0, +6.076e-006
270.0, +6.068e-006
271.0, +6.063e-006
272.0, +6.053e-006
273.0, +6.039e-006
274.0, +6.035e-006
275.0, +6.028e-006
276.0, +6.021e-006
277.0, +6.015e-006
278.0, +6.008e-006
279.0, +6.005e-006
280.0, +5.999e-006
281.0, +5.994e-006
282.0, +5.991e-006
283.0, +5.984e-006
284.0, +5.977e-006
285.0, +5.971e-006
286.0, +5.964e-006
287.0, +5.959e-006
288.0, +5.950e-006
289.0, +5.940e-006
290.0, +5.939e-006
291.0, +5.932e-006
292.0, +5.925e-006
293.0, +5.920e-006
294.0, +5.915e-006
295.0, +5.911e-006
296.0, +5.903e-006
297.0, +5.893e-006
298.0, +5.888e-006
299.0, +5.877e-006
300.0, +5.868e-006
*
**
