# Supplementary material for: DFT and CV data of 4-phenyl-substituted dichloro(bis{2-[1-(phenyl)-1H-1,2,3-triazol-4-yl-κN3]pyridine-κN})iron(II) coordination compounds
Source: Data Brief. 2018 Oct 27;21:1458–71. doi: 10.1016/j.dib.2018.10.085 (PMC6234228; doi:10.1016/j.dib.2018.10.085)
Supplement: Supplementary file 4 — Supplementary material. [file mmc4.zip › Fe_CV_raw_data/FeL7-2/250_01.TXT]

Date: 11-Apr-2017
Time: 12:51:44
Label: 
Cyclic Voltammetry

Exp. Conditions:
Init E (mV) = 100
High E (mV) = 100
Low E (mV) = -450
Init P/N = N
V (mV/sec) = 250
Number of Segments = 2
Sample Interval (mV) = 1
Quiet Time (sec) = 10
Sensitivity (A/V) = 1E-6

2 Sets of Data
Total Number of Data Points = 1100
##
Potential (mV), Current (A)

Segment = 1
Negative
Number of Data Points = 550
#
99.0, +4.029e-007
98.0, +3.252e-007
97.0, +2.889e-007
96.0, +2.624e-007
95.0, +2.293e-007
94.0, +2.064e-007
93.0, +1.904e-007
92.0, +1.784e-007
91.0, +1.673e-007
90.0, +1.566e-007
89.0, +1.471e-007
88.0, +1.385e-007
87.0, +1.314e-007
86.0, +1.238e-007
85.0, +1.154e-007
84.0, +1.084e-007
83.0, +1.010e-007
82.0, +9.491e-008
81.0, +8.920e-008
80.0, +8.161e-008
79.0, +7.459e-008
78.0, +6.901e-008
77.0, +6.369e-008
76.0, +5.903e-008
75.0, +5.271e-008
74.0, +4.643e-008
73.0, +4.081e-008
72.0, +3.597e-008
71.0, +3.060e-008
70.0, +2.472e-008
69.0, +1.818e-008
68.0, +1.330e-008
67.0, +8.937e-009
66.0, +5.362e-009
65.0, +2.616e-010
64.0, -5.362e-009
63.0, -1.016e-008
62.0, -1.365e-008
61.0, -1.774e-008
60.0, -2.258e-008
59.0, -2.816e-008
58.0, -3.222e-008
57.0, -3.518e-008
56.0, -3.928e-008
55.0, -4.425e-008
54.0, -4.922e-008
53.0, -5.345e-008
52.0, -5.624e-008
51.0, -6.042e-008
50.0, -6.574e-008
49.0, -7.006e-008
48.0, -7.420e-008
47.0, -7.712e-008
46.0, -8.074e-008
45.0, -8.593e-008
44.0, -9.011e-008
43.0, -9.382e-008
42.0, -9.665e-008
41.0, -9.975e-008
40.0, -1.051e-007
39.0, -1.096e-007
38.0, -1.133e-007
37.0, -1.164e-007
36.0, -1.192e-007
35.0, -1.243e-007
34.0, -1.289e-007
33.0, -1.318e-007
32.0, -1.351e-007
31.0, -1.381e-007
30.0, -1.426e-007
29.0, -1.474e-007
28.0, -1.506e-007
27.0, -1.534e-007
26.0, -1.569e-007
25.0, -1.612e-007
24.0, -1.660e-007
23.0, -1.696e-007
22.0, -1.724e-007
21.0, -1.755e-007
20.0, -1.795e-007
19.0, -1.843e-007
18.0, -1.876e-007
17.0, -1.902e-007
16.0, -1.935e-007
15.0, -1.975e-007
14.0, -2.021e-007
13.0, -2.057e-007
12.0, -2.079e-007
11.0, -2.110e-007
10.0, -2.147e-007
9.0, -2.184e-007
8.0, -2.223e-007
7.0, -2.244e-007
6.0, -2.278e-007
5.0, -2.317e-007
4.0, -2.358e-007
3.0, -2.410e-007
2.0, -2.474e-007
1.0, -2.523e-007
0.0, -2.584e-007
-1.0, -2.634e-007
-2.0, -2.678e-007
-3.0, -2.712e-007
-4.0, -2.731e-007
-5.0, -2.743e-007
-6.0, -2.762e-007
-7.0, -2.783e-007
-8.0, -2.807e-007
-9.0, -2.835e-007
-10.0, -2.872e-007
-11.0, -2.911e-007
-12.0, -2.939e-007
-13.0, -2.967e-007
-14.0, -2.996e-007
-15.0, -3.030e-007
-16.0, -3.068e-007
-17.0, -3.098e-007
-18.0, -3.121e-007
-19.0, -3.149e-007
-20.0, -3.191e-007
-21.0, -3.233e-007
-22.0, -3.265e-007
-23.0, -3.290e-007
-24.0, -3.325e-007
-25.0, -3.366e-007
-26.0, -3.408e-007
-27.0, -3.443e-007
-28.0, -3.464e-007
-29.0, -3.495e-007
-30.0, -3.532e-007
-31.0, -3.573e-007
-32.0, -3.613e-007
-33.0, -3.641e-007
-34.0, -3.669e-007
-35.0, -3.710e-007
-36.0, -3.750e-007
-37.0, -3.784e-007
-38.0, -3.805e-007
-39.0, -3.832e-007
-40.0, -3.874e-007
-41.0, -3.911e-007
-42.0, -3.950e-007
-43.0, -3.977e-007
-44.0, -4.010e-007
-45.0, -4.055e-007
-46.0, -4.092e-007
-47.0, -4.123e-007
-48.0, -4.154e-007
-49.0, -4.184e-007
-50.0, -4.226e-007
-51.0, -4.265e-007
-52.0, -4.297e-007
-53.0, -4.325e-007
-54.0, -4.360e-007
-55.0, -4.401e-007
-56.0, -4.443e-007
-57.0, -4.474e-007
-58.0, -4.504e-007
-59.0, -4.537e-007
-60.0, -4.579e-007
-61.0, -4.618e-007
-62.0, -4.648e-007
-63.0, -4.670e-007
-64.0, -4.707e-007
-65.0, -4.749e-007
-66.0, -4.793e-007
-67.0, -4.827e-007
-68.0, -4.855e-007
-69.0, -4.890e-007
-70.0, -4.933e-007
-71.0, -4.975e-007
-72.0, -5.012e-007
-73.0, -5.040e-007
-74.0, -5.074e-007
-75.0, -5.120e-007
-76.0, -5.162e-007
-77.0, -5.204e-007
-78.0, -5.233e-007
-79.0, -5.265e-007
-80.0, -5.313e-007
-81.0, -5.358e-007
-82.0, -5.395e-007
-83.0, -5.429e-007
-84.0, -5.463e-007
-85.0, -5.512e-007
-86.0, -5.556e-007
-87.0, -5.592e-007
-88.0, -5.627e-007
-89.0, -5.661e-007
-90.0, -5.710e-007
-91.0, -5.760e-007
-92.0, -5.794e-007
-93.0, -5.833e-007
-94.0, -5.870e-007
-95.0, -5.919e-007
-96.0, -5.973e-007
-97.0, -6.015e-007
-98.0, -6.050e-007
-99.0, -6.094e-007
-100.0, -6.144e-007
-101.0, -6.198e-007
-102.0, -6.243e-007
-103.0, -6.280e-007
-104.0, -6.328e-007
-105.0, -6.382e-007
-106.0, -6.436e-007
-107.0, -6.484e-007
-108.0, -6.526e-007
-109.0, -6.574e-007
-110.0, -6.634e-007
-111.0, -6.691e-007
-112.0, -6.746e-007
-113.0, -6.794e-007
-114.0, -6.844e-007
-115.0, -6.907e-007
-116.0, -6.965e-007
-117.0, -7.024e-007
-118.0, -7.073e-007
-119.0, -7.124e-007
-120.0, -7.193e-007
-121.0, -7.262e-007
-122.0, -7.325e-007
-123.0, -7.380e-007
-124.0, -7.436e-007
-125.0, -7.506e-007
-126.0, -7.582e-007
-127.0, -7.647e-007
-128.0, -7.708e-007
-129.0, -7.772e-007
-130.0, -7.848e-007
-131.0, -7.924e-007
-132.0, -7.994e-007
-133.0, -8.057e-007
-134.0, -8.122e-007
-135.0, -8.200e-007
-136.0, -8.282e-007
-137.0, -8.360e-007
-138.0, -8.431e-007
-139.0, -8.507e-007
-140.0, -8.590e-007
-141.0, -8.685e-007
-142.0, -8.768e-007
-143.0, -8.842e-007
-144.0, -8.929e-007
-145.0, -9.019e-007
-146.0, -9.113e-007
-147.0, -9.204e-007
-148.0, -9.281e-007
-149.0, -9.366e-007
-150.0, -9.461e-007
-151.0, -9.553e-007
-152.0, -9.655e-007
-153.0, -9.742e-007
-154.0, -9.834e-007
-155.0, -9.936e-007
-156.0, -1.004e-006
-157.0, -1.014e-006
-158.0, -1.024e-006
-159.0, -1.033e-006
-160.0, -1.044e-006
-161.0, -1.055e-006
-162.0, -1.066e-006
-163.0, -1.076e-006
-164.0, -1.086e-006
-165.0, -1.097e-006
-166.0, -1.109e-006
-167.0, -1.120e-006
-168.0, -1.130e-006
-169.0, -1.141e-006
-170.0, -1.153e-006
-171.0, -1.165e-006
-172.0, -1.176e-006
-173.0, -1.188e-006
-174.0, -1.199e-006
-175.0, -1.211e-006
-176.0, -1.223e-006
-177.0, -1.235e-006
-178.0, -1.246e-006
-179.0, -1.257e-006
-180.0, -1.270e-006
-181.0, -1.283e-006
-182.0, -1.295e-006
-183.0, -1.306e-006
-184.0, -1.318e-006
-185.0, -1.331e-006
-186.0, -1.344e-006
-187.0, -1.356e-006
-188.0, -1.367e-006
-189.0, -1.379e-006
-190.0, -1.392e-006
-191.0, -1.405e-006
-192.0, -1.419e-006
-193.0, -1.430e-006
-194.0, -1.443e-006
-195.0, -1.456e-006
-196.0, -1.469e-006
-197.0, -1.482e-006
-198.0, -1.494e-006
-199.0, -1.506e-006
-200.0, -1.519e-006
-201.0, -1.533e-006
-202.0, -1.546e-006
-203.0, -1.558e-006
-204.0, -1.571e-006
-205.0, -1.584e-006
-206.0, -1.598e-006
-207.0, -1.611e-006
-208.0, -1.624e-006
-209.0, -1.636e-006
-210.0, -1.650e-006
-211.0, -1.663e-006
-212.0, -1.677e-006
-213.0, -1.690e-006
-214.0, -1.702e-006
-215.0, -1.716e-006
-216.0, -1.730e-006
-217.0, -1.744e-006
-218.0, -1.756e-006
-219.0, -1.769e-006
-220.0, -1.782e-006
-221.0, -1.796e-006
-222.0, -1.810e-006
-223.0, -1.822e-006
-224.0, -1.836e-006
-225.0, -1.849e-006
-226.0, -1.864e-006
-227.0, -1.878e-006
-228.0, -1.890e-006
-229.0, -1.903e-006
-230.0, -1.917e-006
-231.0, -1.932e-006
-232.0, -1.946e-006
-233.0, -1.959e-006
-234.0, -1.973e-006
-235.0, -1.988e-006
-236.0, -2.002e-006
-237.0, -2.017e-006
-238.0, -2.030e-006
-239.0, -2.044e-006
-240.0, -2.059e-006
-241.0, -2.074e-006
-242.0, -2.088e-006
-243.0, -2.102e-006
-244.0, -2.116e-006
-245.0, -2.131e-006
-246.0, -2.146e-006
-247.0, -2.161e-006
-248.0, -2.176e-006
-249.0, -2.190e-006
-250.0, -2.205e-006
-251.0, -2.221e-006
-252.0, -2.236e-006
-253.0, -2.250e-006
-254.0, -2.265e-006
-255.0, -2.280e-006
-256.0, -2.296e-006
-257.0, -2.311e-006
-258.0, -2.326e-006
-259.0, -2.340e-006
-260.0, -2.356e-006
-261.0, -2.372e-006
-262.0, -2.387e-006
-263.0, -2.401e-006
-264.0, -2.416e-006
-265.0, -2.431e-006
-266.0, -2.446e-006
-267.0, -2.461e-006
-268.0, -2.475e-006
-269.0, -2.490e-006
-270.0, -2.504e-006
-271.0, -2.519e-006
-272.0, -2.534e-006
-273.0, -2.548e-006
-274.0, -2.562e-006
-275.0, -2.577e-006
-276.0, -2.592e-006
-277.0, -2.607e-006
-278.0, -2.620e-006
-279.0, -2.634e-006
-280.0, -2.648e-006
-281.0, -2.663e-006
-282.0, -2.677e-006
-283.0, -2.689e-006
-284.0, -2.702e-006
-285.0, -2.715e-006
-286.0, -2.729e-006
-287.0, -2.741e-006
-288.0, -2.754e-006
-289.0, -2.766e-006
-290.0, -2.778e-006
-291.0, -2.791e-006
-292.0, -2.803e-006
-293.0, -2.814e-006
-294.0, -2.825e-006
-295.0, -2.836e-006
-296.0, -2.848e-006
-297.0, -2.859e-006
-298.0, -2.869e-006
-299.0, -2.879e-006
-300.0, -2.889e-006
-301.0, -2.900e-006
-302.0, -2.910e-006
-303.0, -2.918e-006
-304.0, -2.927e-006
-305.0, -2.936e-006
-306.0, -2.945e-006
-307.0, -2.954e-006
-308.0, -2.960e-006
-309.0, -2.968e-006
-310.0, -2.976e-006
-311.0, -2.984e-006
-312.0, -2.991e-006
-313.0, -2.997e-006
-314.0, -3.003e-006
-315.0, -3.010e-006
-316.0, -3.016e-006
-317.0, -3.022e-006
-318.0, -3.027e-006
-319.0, -3.031e-006
-320.0, -3.037e-006
-321.0, -3.042e-006
-322.0, -3.047e-006
-323.0, -3.051e-006
-324.0, -3.055e-006
-325.0, -3.060e-006
-326.0, -3.064e-006
-327.0, -3.067e-006
-328.0, -3.070e-006
-329.0, -3.072e-006
-330.0, -3.075e-006
-331.0, -3.078e-006
-332.0, -3.080e-006
-333.0, -3.082e-006
-334.0, -3.084e-006
-335.0, -3.086e-006
-336.0, -3.089e-006
-337.0, -3.090e-006
-338.0, -3.091e-006
-339.0, -3.091e-006
-340.0, -3.092e-006
-341.0, -3.094e-006
-342.0, -3.094e-006
-343.0, -3.093e-006
-344.0, -3.093e-006
-345.0, -3.093e-006
-346.0, -3.094e-006
-347.0, -3.095e-006
-348.0, -3.094e-006
-349.0, -3.093e-006
-350.0, -3.093e-006
-351.0, -3.093e-006
-352.0, -3.093e-006
-353.0, -3.091e-006
-354.0, -3.090e-006
-355.0, -3.089e-006
-356.0, -3.088e-006
-357.0, -3.088e-006
-358.0, -3.086e-006
-359.0, -3.083e-006
-360.0, -3.082e-006
-361.0, -3.081e-006
-362.0, -3.080e-006
-363.0, -3.077e-006
-364.0, -3.075e-006
-365.0, -3.074e-006
-366.0, -3.073e-006
-367.0, -3.071e-006
-368.0, -3.069e-006
-369.0, -3.066e-006
-370.0, -3.063e-006
-371.0, -3.062e-006
-372.0, -3.059e-006
-373.0, -3.056e-006
-374.0, -3.053e-006
-375.0, -3.051e-006
-376.0, -3.050e-006
-377.0, -3.048e-006
-378.0, -3.044e-006
-379.0, -3.042e-006
-380.0, -3.039e-006
-381.0, -3.038e-006
-382.0, -3.036e-006
-383.0, -3.032e-006
-384.0, -3.029e-006
-385.0, -3.026e-006
-386.0, -3.024e-006
-387.0, -3.022e-006
-388.0, -3.018e-006
-389.0, -3.015e-006
-390.0, -3.013e-006
-391.0, -3.011e-006
-392.0, -3.009e-006
-393.0, -3.005e-006
-394.0, -3.003e-006
-395.0, -3.000e-006
-396.0, -2.998e-006
-397.0, -2.997e-006
-398.0, -2.993e-006
-399.0, -2.990e-006
-400.0, -2.988e-006
-401.0, -2.985e-006
-402.0, -2.983e-006
-403.0, -2.979e-006
-404.0, -2.976e-006
-405.0, -2.974e-006
-406.0, -2.973e-006
-407.0, -2.972e-006
-408.0, -2.971e-006
-409.0, -2.968e-006
-410.0, -2.967e-006
-411.0, -2.965e-006
-412.0, -2.963e-006
-413.0, -2.960e-006
-414.0, -2.957e-006
-415.0, -2.953e-006
-416.0, -2.952e-006
-417.0, -2.950e-006
-418.0, -2.947e-006
-419.0, -2.944e-006
-420.0, -2.941e-006
-421.0, -2.940e-006
-422.0, -2.938e-006
-423.0, -2.935e-006
-424.0, -2.932e-006
-425.0, -2.930e-006
-426.0, -2.929e-006
-427.0, -2.928e-006
-428.0, -2.925e-006
-429.0, -2.922e-006
-430.0, -2.920e-006
-431.0, -2.919e-006
-432.0, -2.918e-006
-433.0, -2.916e-006
-434.0, -2.914e-006
-435.0, -2.913e-006
-436.0, -2.912e-006
-437.0, -2.912e-006
-438.0, -2.909e-006
-439.0, -2.907e-006
-440.0, -2.906e-006
-441.0, -2.904e-006
-442.0, -2.904e-006
-443.0, -2.901e-006
-444.0, -2.899e-006
-445.0, -2.899e-006
-446.0, -2.898e-006
-447.0, -2.897e-006
-448.0, -2.874e-006
-449.0, -2.864e-006
-450.0, -2.856e-006
*
Segment = 2
Positive
Number of Data Points = 550
#
-449.0, -2.750e-006
-448.0, -2.564e-006
-447.0, -2.470e-006
-446.0, -2.390e-006
-445.0, -2.302e-006
-444.0, -2.237e-006
-443.0, -2.187e-006
-442.0, -2.144e-006
-441.0, -2.106e-006
-440.0, -2.072e-006
-439.0, -2.042e-006
-438.0, -2.014e-006
-437.0, -1.985e-006
-436.0, -1.959e-006
-435.0, -1.934e-006
-434.0, -1.911e-006
-433.0, -1.888e-006
-432.0, -1.865e-006
-431.0, -1.844e-006
-430.0, -1.823e-006
-429.0, -1.804e-006
-428.0, -1.785e-006
-427.0, -1.765e-006
-426.0, -1.746e-006
-425.0, -1.728e-006
-424.0, -1.711e-006
-423.0, -1.694e-006
-422.0, -1.677e-006
-421.0, -1.660e-006
-420.0, -1.644e-006
-419.0, -1.629e-006
-418.0, -1.614e-006
-417.0, -1.597e-006
-416.0, -1.581e-006
-415.0, -1.566e-006
-414.0, -1.553e-006
-413.0, -1.539e-006
-412.0, -1.523e-006
-411.0, -1.507e-006
-410.0, -1.493e-006
-409.0, -1.480e-006
-408.0, -1.466e-006
-407.0, -1.452e-006
-406.0, -1.438e-006
-405.0, -1.426e-006
-404.0, -1.416e-006
-403.0, -1.405e-006
-402.0, -1.392e-006
-401.0, -1.379e-006
-400.0, -1.367e-006
-399.0, -1.357e-006
-398.0, -1.345e-006
-397.0, -1.332e-006
-396.0, -1.320e-006
-395.0, -1.308e-006
-394.0, -1.299e-006
-393.0, -1.287e-006
-392.0, -1.276e-006
-391.0, -1.264e-006
-390.0, -1.253e-006
-389.0, -1.243e-006
-388.0, -1.233e-006
-387.0, -1.222e-006
-386.0, -1.211e-006
-385.0, -1.200e-006
-384.0, -1.190e-006
-383.0, -1.181e-006
-382.0, -1.170e-006
-381.0, -1.159e-006
-380.0, -1.149e-006
-379.0, -1.140e-006
-378.0, -1.131e-006
-377.0, -1.120e-006
-376.0, -1.110e-006
-375.0, -1.101e-006
-374.0, -1.092e-006
-373.0, -1.083e-006
-372.0, -1.072e-006
-371.0, -1.062e-006
-370.0, -1.052e-006
-369.0, -1.044e-006
-368.0, -1.034e-006
-367.0, -1.025e-006
-366.0, -1.014e-006
-365.0, -1.005e-006
-364.0, -9.971e-007
-363.0, -9.884e-007
-362.0, -9.783e-007
-361.0, -9.688e-007
-360.0, -9.598e-007
-359.0, -9.521e-007
-358.0, -9.436e-007
-357.0, -9.338e-007
-356.0, -9.248e-007
-355.0, -9.160e-007
-354.0, -9.077e-007
-353.0, -8.996e-007
-352.0, -8.905e-007
-351.0, -8.813e-007
-350.0, -8.728e-007
-349.0, -8.650e-007
-348.0, -8.568e-007
-347.0, -8.476e-007
-346.0, -8.383e-007
-345.0, -8.295e-007
-344.0, -8.219e-007
-343.0, -8.143e-007
-342.0, -8.045e-007
-341.0, -7.954e-007
-340.0, -7.871e-007
-339.0, -7.799e-007
-338.0, -7.720e-007
-337.0, -7.623e-007
-336.0, -7.533e-007
-335.0, -7.458e-007
-334.0, -7.382e-007
-333.0, -7.305e-007
-332.0, -7.210e-007
-331.0, -7.119e-007
-330.0, -7.041e-007
-329.0, -6.963e-007
-328.0, -6.882e-007
-327.0, -6.793e-007
-326.0, -6.700e-007
-325.0, -6.616e-007
-324.0, -6.539e-007
-323.0, -6.460e-007
-322.0, -6.370e-007
-321.0, -6.281e-007
-320.0, -6.197e-007
-319.0, -6.123e-007
-318.0, -6.039e-007
-317.0, -5.954e-007
-316.0, -5.859e-007
-315.0, -5.775e-007
-314.0, -5.697e-007
-313.0, -5.618e-007
-312.0, -5.527e-007
-311.0, -5.441e-007
-310.0, -5.349e-007
-309.0, -5.272e-007
-308.0, -5.189e-007
-307.0, -5.092e-007
-306.0, -5.002e-007
-305.0, -4.910e-007
-304.0, -4.829e-007
-303.0, -4.748e-007
-302.0, -4.650e-007
-301.0, -4.560e-007
-300.0, -4.473e-007
-299.0, -4.388e-007
-298.0, -4.306e-007
-297.0, -4.213e-007
-296.0, -4.115e-007
-295.0, -4.030e-007
-294.0, -3.945e-007
-293.0, -3.856e-007
-292.0, -3.757e-007
-291.0, -3.656e-007
-290.0, -3.561e-007
-289.0, -3.476e-007
-288.0, -3.380e-007
-287.0, -3.277e-007
-286.0, -3.173e-007
-285.0, -3.077e-007
-284.0, -2.989e-007
-283.0, -2.894e-007
-282.0, -2.795e-007
-281.0, -2.697e-007
-280.0, -2.600e-007
-279.0, -2.515e-007
-278.0, -2.421e-007
-277.0, -2.316e-007
-276.0, -2.209e-007
-275.0, -2.106e-007
-274.0, -2.015e-007
-273.0, -1.917e-007
-272.0, -1.810e-007
-271.0, -1.701e-007
-270.0, -1.594e-007
-269.0, -1.503e-007
-268.0, -1.401e-007
-267.0, -1.288e-007
-266.0, -1.177e-007
-265.0, -1.068e-007
-264.0, -9.705e-008
-263.0, -8.754e-008
-262.0, -7.625e-008
-261.0, -6.496e-008
-260.0, -5.393e-008
-259.0, -4.412e-008
-258.0, -3.431e-008
-257.0, -2.258e-008
-256.0, -1.099e-008
-255.0, +4.363e-011
-254.0, +9.940e-009
-253.0, +2.040e-008
-252.0, +3.222e-008
-251.0, +4.421e-008
-250.0, +5.537e-008
-249.0, +6.609e-008
-248.0, +7.690e-008
-247.0, +8.915e-008
-246.0, +1.011e-007
-245.0, +1.124e-007
-244.0, +1.227e-007
-243.0, +1.335e-007
-242.0, +1.452e-007
-241.0, +1.574e-007
-240.0, +1.688e-007
-239.0, +1.792e-007
-238.0, +1.909e-007
-237.0, +2.035e-007
-236.0, +2.158e-007
-235.0, +2.281e-007
-234.0, +2.387e-007
-233.0, +2.504e-007
-232.0, +2.633e-007
-231.0, +2.752e-007
-230.0, +2.877e-007
-229.0, +2.988e-007
-228.0, +3.105e-007
-227.0, +3.236e-007
-226.0, +3.356e-007
-225.0, +3.479e-007
-224.0, +3.592e-007
-223.0, +3.704e-007
-222.0, +3.836e-007
-221.0, +3.968e-007
-220.0, +4.088e-007
-219.0, +4.208e-007
-218.0, +4.326e-007
-217.0, +4.458e-007
-216.0, +4.590e-007
-215.0, +4.710e-007
-214.0, +4.827e-007
-213.0, +4.948e-007
-212.0, +5.085e-007
-211.0, +5.218e-007
-210.0, +5.346e-007
-209.0, +5.465e-007
-208.0, +5.590e-007
-207.0, +5.723e-007
-206.0, +5.862e-007
-205.0, +5.989e-007
-204.0, +6.107e-007
-203.0, +6.230e-007
-202.0, +6.367e-007
-201.0, +6.507e-007
-200.0, +6.632e-007
-199.0, +6.752e-007
-198.0, +6.873e-007
-197.0, +7.006e-007
-196.0, +7.144e-007
-195.0, +7.273e-007
-194.0, +7.392e-007
-193.0, +7.518e-007
-192.0, +7.647e-007
-191.0, +7.782e-007
-190.0, +7.921e-007
-189.0, +8.037e-007
-188.0, +8.161e-007
-187.0, +8.295e-007
-186.0, +8.421e-007
-185.0, +8.553e-007
-184.0, +8.674e-007
-183.0, +8.788e-007
-182.0, +8.924e-007
-181.0, +9.056e-007
-180.0, +9.181e-007
-179.0, +9.307e-007
-178.0, +9.424e-007
-177.0, +9.553e-007
-176.0, +9.686e-007
-175.0, +9.811e-007
-174.0, +9.930e-007
-173.0, +1.004e-006
-172.0, +1.017e-006
-171.0, +1.030e-006
-170.0, +1.042e-006
-169.0, +1.054e-006
-168.0, +1.065e-006
-167.0, +1.077e-006
-166.0, +1.090e-006
-165.0, +1.102e-006
-164.0, +1.113e-006
-163.0, +1.124e-006
-162.0, +1.136e-006
-161.0, +1.149e-006
-160.0, +1.160e-006
-159.0, +1.170e-006
-158.0, +1.181e-006
-157.0, +1.193e-006
-156.0, +1.204e-006
-155.0, +1.215e-006
-154.0, +1.225e-006
-153.0, +1.235e-006
-152.0, +1.246e-006
-151.0, +1.257e-006
-150.0, +1.268e-006
-149.0, +1.277e-006
-148.0, +1.287e-006
-147.0, +1.298e-006
-146.0, +1.309e-006
-145.0, +1.319e-006
-144.0, +1.328e-006
-143.0, +1.336e-006
-142.0, +1.347e-006
-141.0, +1.357e-006
-140.0, +1.367e-006
-139.0, +1.375e-006
-138.0, +1.383e-006
-137.0, +1.393e-006
-136.0, +1.403e-006
-135.0, +1.411e-006
-134.0, +1.420e-006
-133.0, +1.428e-006
-132.0, +1.437e-006
-131.0, +1.446e-006
-130.0, +1.455e-006
-129.0, +1.463e-006
-128.0, +1.470e-006
-127.0, +1.478e-006
-126.0, +1.487e-006
-125.0, +1.495e-006
-124.0, +1.501e-006
-123.0, +1.508e-006
-122.0, +1.516e-006
-121.0, +1.524e-006
-120.0, +1.531e-006
-119.0, +1.537e-006
-118.0, +1.544e-006
-117.0, +1.551e-006
-116.0, +1.558e-006
-115.0, +1.565e-006
-114.0, +1.570e-006
-113.0, +1.576e-006
-112.0, +1.582e-006
-111.0, +1.589e-006
-110.0, +1.595e-006
-109.0, +1.601e-006
-108.0, +1.606e-006
-107.0, +1.613e-006
-106.0, +1.619e-006
-105.0, +1.625e-006
-104.0, +1.630e-006
-103.0, +1.634e-006
-102.0, +1.640e-006
-101.0, +1.646e-006
-100.0, +1.651e-006
-99.0, +1.656e-006
-98.0, +1.660e-006
-97.0, +1.665e-006
-96.0, +1.670e-006
-95.0, +1.675e-006
-94.0, +1.679e-006
-93.0, +1.683e-006
-92.0, +1.687e-006
-91.0, +1.692e-006
-90.0, +1.696e-006
-89.0, +1.700e-006
-88.0, +1.703e-006
-87.0, +1.707e-006
-86.0, +1.712e-006
-85.0, +1.716e-006
-84.0, +1.718e-006
-83.0, +1.721e-006
-82.0, +1.725e-006
-81.0, +1.728e-006
-80.0, +1.731e-006
-79.0, +1.733e-006
-78.0, +1.735e-006
-77.0, +1.739e-006
-76.0, +1.742e-006
-75.0, +1.745e-006
-74.0, +1.747e-006
-73.0, +1.749e-006
-72.0, +1.752e-006
-71.0, +1.754e-006
-70.0, +1.757e-006
-69.0, +1.759e-006
-68.0, +1.760e-006
-67.0, +1.763e-006
-66.0, +1.766e-006
-65.0, +1.768e-006
-64.0, +1.769e-006
-63.0, +1.769e-006
-62.0, +1.772e-006
-61.0, +1.773e-006
-60.0, +1.774e-006
-59.0, +1.775e-006
-58.0, +1.776e-006
-57.0, +1.777e-006
-56.0, +1.779e-006
-55.0, +1.780e-006
-54.0, +1.781e-006
-53.0, +1.782e-006
-52.0, +1.783e-006
-51.0, +1.785e-006
-50.0, +1.786e-006
-49.0, +1.786e-006
-48.0, +1.786e-006
-47.0, +1.787e-006
-46.0, +1.788e-006
-45.0, +1.789e-006
-44.0, +1.788e-006
-43.0, +1.789e-006
-42.0, +1.789e-006
-41.0, +1.790e-006
-40.0, +1.791e-006
-39.0, +1.790e-006
-38.0, +1.790e-006
-37.0, +1.790e-006
-36.0, +1.791e-006
-35.0, +1.791e-006
-34.0, +1.790e-006
-33.0, +1.790e-006
-32.0, +1.790e-006
-31.0, +1.790e-006
-30.0, +1.790e-006
-29.0, +1.789e-006
-28.0, +1.788e-006
-27.0, +1.788e-006
-26.0, +1.788e-006
-25.0, +1.789e-006
-24.0, +1.787e-006
-23.0, +1.786e-006
-22.0, +1.786e-006
-21.0, +1.786e-006
-20.0, +1.786e-006
-19.0, +1.785e-006
-18.0, +1.783e-006
-17.0, +1.783e-006
-16.0, +1.783e-006
-15.0, +1.783e-006
-14.0, +1.781e-006
-13.0, +1.780e-006
-12.0, +1.780e-006
-11.0, +1.780e-006
-10.0, +1.779e-006
-9.0, +1.778e-006
-8.0, +1.777e-006
-7.0, +1.777e-006
-6.0, +1.777e-006
-5.0, +1.777e-006
-4.0, +1.776e-006
-3.0, +1.775e-006
-2.0, +1.779e-006
-1.0, +1.783e-006
0.0, +1.785e-006
1.0, +1.785e-006
2.0, +1.785e-006
3.0, +1.785e-006
4.0, +1.786e-006
5.0, +1.782e-006
6.0, +1.778e-006
7.0, +1.775e-006
8.0, +1.775e-006
9.0, +1.775e-006
10.0, +1.774e-006
11.0, +1.773e-006
12.0, +1.772e-006
13.0, +1.772e-006
14.0, +1.772e-006
15.0, +1.772e-006
16.0, +1.771e-006
17.0, +1.770e-006
18.0, +1.770e-006
19.0, +1.771e-006
20.0, +1.771e-006
21.0, +1.770e-006
22.0, +1.769e-006
23.0, +1.770e-006
24.0, +1.770e-006
25.0, +1.770e-006
26.0, +1.770e-006
27.0, +1.769e-006
28.0, +1.769e-006
29.0, +1.770e-006
30.0, +1.770e-006
31.0, +1.770e-006
32.0, +1.769e-006
33.0, +1.770e-006
34.0, +1.771e-006
35.0, +1.771e-006
36.0, +1.771e-006
37.0, +1.770e-006
38.0, +1.771e-006
39.0, +1.772e-006
40.0, +1.772e-006
41.0, +1.771e-006
42.0, +1.772e-006
43.0, +1.772e-006
44.0, +1.773e-006
45.0, +1.774e-006
46.0, +1.773e-006
47.0, +1.774e-006
48.0, +1.775e-006
49.0, +1.776e-006
50.0, +1.778e-006
51.0, +1.777e-006
52.0, +1.777e-006
53.0, +1.779e-006
54.0, +1.781e-006
55.0, +1.782e-006
56.0, +1.782e-006
57.0, +1.782e-006
58.0, +1.784e-006
59.0, +1.786e-006
60.0, +1.787e-006
61.0, +1.787e-006
62.0, +1.788e-006
63.0, +1.789e-006
64.0, +1.792e-006
65.0, +1.793e-006
66.0, +1.793e-006
67.0, +1.794e-006
68.0, +1.796e-006
69.0, +1.798e-006
70.0, +1.800e-006
71.0, +1.800e-006
72.0, +1.801e-006
73.0, +1.802e-006
74.0, +1.805e-006
75.0, +1.806e-006
76.0, +1.807e-006
77.0, +1.808e-006
78.0, +1.809e-006
79.0, +1.811e-006
80.0, +1.812e-006
81.0, +1.813e-006
82.0, +1.813e-006
83.0, +1.815e-006
84.0, +1.818e-006
85.0, +1.821e-006
86.0, +1.822e-006
87.0, +1.823e-006
88.0, +1.826e-006
89.0, +1.828e-006
90.0, +1.831e-006
91.0, +1.831e-006
92.0, +1.832e-006
93.0, +1.834e-006
94.0, +1.837e-006
95.0, +1.839e-006
96.0, +1.840e-006
97.0, +1.840e-006
98.0, +1.843e-006
99.0, +1.844e-006
100.0, +1.843e-006
*
**
