# Supplementary material for: DFT and CV data of 4-phenyl-substituted dichloro(bis{2-[1-(phenyl)-1H-1,2,3-triazol-4-yl-κN3]pyridine-κN})iron(II) coordination compounds
Source: Data Brief. 2018 Oct 27;21:1458–71. doi: 10.1016/j.dib.2018.10.085 (PMC6234228; doi:10.1016/j.dib.2018.10.085)
Supplement: Supplementary file 4 — Supplementary material. [file mmc4.zip › Fe_CV_raw_data/FeL7-2/300_01.TXT]

Date: 11-Apr-2017
Time: 12:52:45
Label: 
Cyclic Voltammetry

Exp. Conditions:
Init E (mV) = 100
High E (mV) = 100
Low E (mV) = -450
Init P/N = N
V (mV/sec) = 300
Number of Segments = 2
Sample Interval (mV) = 1
Quiet Time (sec) = 10
Sensitivity (A/V) = 1E-6

2 Sets of Data
Total Number of Data Points = 1100
##
Potential (mV), Current (A)

Segment = 1
Negative
Number of Data Points = 550
#
99.0, +4.584e-007
98.0, +3.783e-007
97.0, +3.355e-007
96.0, +3.027e-007
95.0, +2.665e-007
94.0, +2.399e-007
93.0, +2.202e-007
92.0, +2.048e-007
91.0, +1.916e-007
90.0, +1.803e-007
89.0, +1.711e-007
88.0, +1.607e-007
87.0, +1.521e-007
86.0, +1.434e-007
85.0, +1.355e-007
84.0, +1.288e-007
83.0, +1.212e-007
82.0, +1.137e-007
81.0, +1.073e-007
80.0, +9.984e-008
79.0, +9.373e-008
78.0, +8.741e-008
77.0, +8.139e-008
76.0, +7.573e-008
75.0, +6.989e-008
74.0, +6.404e-008
73.0, +5.872e-008
72.0, +5.293e-008
71.0, +4.783e-008
70.0, +4.225e-008
69.0, +3.671e-008
68.0, +3.113e-008
67.0, +2.577e-008
66.0, +2.128e-008
65.0, +1.631e-008
64.0, +1.077e-008
63.0, +5.798e-009
62.0, +8.283e-010
61.0, -3.837e-009
60.0, -8.196e-009
59.0, -1.299e-008
58.0, -1.718e-008
57.0, -2.136e-008
56.0, -2.659e-008
55.0, -3.065e-008
54.0, -3.483e-008
53.0, -3.889e-008
52.0, -4.373e-008
51.0, -4.852e-008
50.0, -5.314e-008
49.0, -5.663e-008
48.0, -6.082e-008
47.0, -6.448e-008
46.0, -6.941e-008
45.0, -7.294e-008
44.0, -7.686e-008
43.0, -8.126e-008
42.0, -8.554e-008
41.0, -8.933e-008
40.0, -9.408e-008
39.0, -9.753e-008
38.0, -1.023e-007
37.0, -1.062e-007
36.0, -1.096e-007
35.0, -1.130e-007
34.0, -1.170e-007
33.0, -1.208e-007
32.0, -1.255e-007
31.0, -1.287e-007
30.0, -1.322e-007
29.0, -1.352e-007
28.0, -1.389e-007
27.0, -1.429e-007
26.0, -1.469e-007
25.0, -1.499e-007
24.0, -1.535e-007
23.0, -1.569e-007
22.0, -1.613e-007
21.0, -1.653e-007
20.0, -1.690e-007
19.0, -1.721e-007
18.0, -1.755e-007
17.0, -1.786e-007
16.0, -1.828e-007
15.0, -1.864e-007
14.0, -1.899e-007
13.0, -1.931e-007
12.0, -1.964e-007
11.0, -2.004e-007
10.0, -2.045e-007
9.0, -2.080e-007
8.0, -2.117e-007
7.0, -2.151e-007
6.0, -2.188e-007
5.0, -2.221e-007
4.0, -2.251e-007
3.0, -2.299e-007
2.0, -2.375e-007
1.0, -2.432e-007
0.0, -2.488e-007
-1.0, -2.531e-007
-2.0, -2.575e-007
-3.0, -2.617e-007
-4.0, -2.649e-007
-5.0, -2.650e-007
-6.0, -2.664e-007
-7.0, -2.683e-007
-8.0, -2.716e-007
-9.0, -2.749e-007
-10.0, -2.791e-007
-11.0, -2.822e-007
-12.0, -2.849e-007
-13.0, -2.884e-007
-14.0, -2.915e-007
-15.0, -2.945e-007
-16.0, -2.982e-007
-17.0, -3.003e-007
-18.0, -3.037e-007
-19.0, -3.071e-007
-20.0, -3.102e-007
-21.0, -3.142e-007
-22.0, -3.184e-007
-23.0, -3.217e-007
-24.0, -3.259e-007
-25.0, -3.288e-007
-26.0, -3.324e-007
-27.0, -3.360e-007
-28.0, -3.395e-007
-29.0, -3.430e-007
-30.0, -3.465e-007
-31.0, -3.493e-007
-32.0, -3.533e-007
-33.0, -3.569e-007
-34.0, -3.610e-007
-35.0, -3.646e-007
-36.0, -3.674e-007
-37.0, -3.709e-007
-38.0, -3.746e-007
-39.0, -3.776e-007
-40.0, -3.816e-007
-41.0, -3.847e-007
-42.0, -3.883e-007
-43.0, -3.917e-007
-44.0, -3.952e-007
-45.0, -3.991e-007
-46.0, -4.033e-007
-47.0, -4.061e-007
-48.0, -4.099e-007
-49.0, -4.128e-007
-50.0, -4.170e-007
-51.0, -4.205e-007
-52.0, -4.241e-007
-53.0, -4.276e-007
-54.0, -4.312e-007
-55.0, -4.347e-007
-56.0, -4.394e-007
-57.0, -4.430e-007
-58.0, -4.471e-007
-59.0, -4.505e-007
-60.0, -4.541e-007
-61.0, -4.582e-007
-62.0, -4.619e-007
-63.0, -4.649e-007
-64.0, -4.691e-007
-65.0, -4.725e-007
-66.0, -4.766e-007
-67.0, -4.800e-007
-68.0, -4.835e-007
-69.0, -4.871e-007
-70.0, -4.913e-007
-71.0, -4.944e-007
-72.0, -4.987e-007
-73.0, -5.022e-007
-74.0, -5.063e-007
-75.0, -5.102e-007
-76.0, -5.144e-007
-77.0, -5.185e-007
-78.0, -5.222e-007
-79.0, -5.253e-007
-80.0, -5.295e-007
-81.0, -5.331e-007
-82.0, -5.375e-007
-83.0, -5.410e-007
-84.0, -5.445e-007
-85.0, -5.485e-007
-86.0, -5.532e-007
-87.0, -5.571e-007
-88.0, -5.619e-007
-89.0, -5.653e-007
-90.0, -5.697e-007
-91.0, -5.739e-007
-92.0, -5.782e-007
-93.0, -5.821e-007
-94.0, -5.869e-007
-95.0, -5.911e-007
-96.0, -5.960e-007
-97.0, -5.999e-007
-98.0, -6.042e-007
-99.0, -6.082e-007
-100.0, -6.128e-007
-101.0, -6.167e-007
-102.0, -6.204e-007
-103.0, -6.241e-007
-104.0, -6.291e-007
-105.0, -6.336e-007
-106.0, -6.386e-007
-107.0, -6.426e-007
-108.0, -6.468e-007
-109.0, -6.519e-007
-110.0, -6.567e-007
-111.0, -6.609e-007
-112.0, -6.666e-007
-113.0, -6.714e-007
-114.0, -6.767e-007
-115.0, -6.814e-007
-116.0, -6.860e-007
-117.0, -6.915e-007
-118.0, -6.972e-007
-119.0, -7.018e-007
-120.0, -7.074e-007
-121.0, -7.125e-007
-122.0, -7.186e-007
-123.0, -7.247e-007
-124.0, -7.303e-007
-125.0, -7.361e-007
-126.0, -7.421e-007
-127.0, -7.477e-007
-128.0, -7.542e-007
-129.0, -7.604e-007
-130.0, -7.668e-007
-131.0, -7.729e-007
-132.0, -7.792e-007
-133.0, -7.854e-007
-134.0, -7.917e-007
-135.0, -7.978e-007
-136.0, -8.050e-007
-137.0, -8.112e-007
-138.0, -8.184e-007
-139.0, -8.251e-007
-140.0, -8.316e-007
-141.0, -8.392e-007
-142.0, -8.469e-007
-143.0, -8.540e-007
-144.0, -8.620e-007
-145.0, -8.690e-007
-146.0, -8.769e-007
-147.0, -8.850e-007
-148.0, -8.927e-007
-149.0, -9.006e-007
-150.0, -9.083e-007
-151.0, -9.162e-007
-152.0, -9.252e-007
-153.0, -9.335e-007
-154.0, -9.423e-007
-155.0, -9.504e-007
-156.0, -9.590e-007
-157.0, -9.681e-007
-158.0, -9.767e-007
-159.0, -9.851e-007
-160.0, -9.947e-007
-161.0, -1.004e-006
-162.0, -1.013e-006
-163.0, -1.022e-006
-164.0, -1.031e-006
-165.0, -1.042e-006
-166.0, -1.052e-006
-167.0, -1.062e-006
-168.0, -1.072e-006
-169.0, -1.082e-006
-170.0, -1.092e-006
-171.0, -1.103e-006
-172.0, -1.113e-006
-173.0, -1.123e-006
-174.0, -1.133e-006
-175.0, -1.143e-006
-176.0, -1.154e-006
-177.0, -1.165e-006
-178.0, -1.176e-006
-179.0, -1.187e-006
-180.0, -1.197e-006
-181.0, -1.209e-006
-182.0, -1.219e-006
-183.0, -1.230e-006
-184.0, -1.242e-006
-185.0, -1.252e-006
-186.0, -1.264e-006
-187.0, -1.275e-006
-188.0, -1.286e-006
-189.0, -1.297e-006
-190.0, -1.309e-006
-191.0, -1.320e-006
-192.0, -1.332e-006
-193.0, -1.343e-006
-194.0, -1.355e-006
-195.0, -1.366e-006
-196.0, -1.378e-006
-197.0, -1.389e-006
-198.0, -1.401e-006
-199.0, -1.412e-006
-200.0, -1.424e-006
-201.0, -1.436e-006
-202.0, -1.448e-006
-203.0, -1.460e-006
-204.0, -1.472e-006
-205.0, -1.484e-006
-206.0, -1.496e-006
-207.0, -1.507e-006
-208.0, -1.519e-006
-209.0, -1.531e-006
-210.0, -1.542e-006
-211.0, -1.554e-006
-212.0, -1.565e-006
-213.0, -1.577e-006
-214.0, -1.589e-006
-215.0, -1.600e-006
-216.0, -1.612e-006
-217.0, -1.624e-006
-218.0, -1.636e-006
-219.0, -1.648e-006
-220.0, -1.661e-006
-221.0, -1.672e-006
-222.0, -1.684e-006
-223.0, -1.696e-006
-224.0, -1.708e-006
-225.0, -1.720e-006
-226.0, -1.733e-006
-227.0, -1.744e-006
-228.0, -1.756e-006
-229.0, -1.768e-006
-230.0, -1.780e-006
-231.0, -1.792e-006
-232.0, -1.805e-006
-233.0, -1.817e-006
-234.0, -1.830e-006
-235.0, -1.842e-006
-236.0, -1.855e-006
-237.0, -1.868e-006
-238.0, -1.881e-006
-239.0, -1.893e-006
-240.0, -1.906e-006
-241.0, -1.919e-006
-242.0, -1.933e-006
-243.0, -1.945e-006
-244.0, -1.958e-006
-245.0, -1.972e-006
-246.0, -1.984e-006
-247.0, -1.997e-006
-248.0, -2.011e-006
-249.0, -2.024e-006
-250.0, -2.038e-006
-251.0, -2.052e-006
-252.0, -2.065e-006
-253.0, -2.079e-006
-254.0, -2.093e-006
-255.0, -2.106e-006
-256.0, -2.121e-006
-257.0, -2.135e-006
-258.0, -2.149e-006
-259.0, -2.163e-006
-260.0, -2.177e-006
-261.0, -2.191e-006
-262.0, -2.206e-006
-263.0, -2.220e-006
-264.0, -2.235e-006
-265.0, -2.249e-006
-266.0, -2.264e-006
-267.0, -2.279e-006
-268.0, -2.294e-006
-269.0, -2.309e-006
-270.0, -2.324e-006
-271.0, -2.338e-006
-272.0, -2.353e-006
-273.0, -2.368e-006
-274.0, -2.383e-006
-275.0, -2.397e-006
-276.0, -2.412e-006
-277.0, -2.427e-006
-278.0, -2.442e-006
-279.0, -2.456e-006
-280.0, -2.472e-006
-281.0, -2.486e-006
-282.0, -2.501e-006
-283.0, -2.515e-006
-284.0, -2.530e-006
-285.0, -2.544e-006
-286.0, -2.559e-006
-287.0, -2.573e-006
-288.0, -2.588e-006
-289.0, -2.602e-006
-290.0, -2.617e-006
-291.0, -2.631e-006
-292.0, -2.646e-006
-293.0, -2.660e-006
-294.0, -2.674e-006
-295.0, -2.687e-006
-296.0, -2.701e-006
-297.0, -2.714e-006
-298.0, -2.728e-006
-299.0, -2.741e-006
-300.0, -2.755e-006
-301.0, -2.768e-006
-302.0, -2.781e-006
-303.0, -2.793e-006
-304.0, -2.806e-006
-305.0, -2.819e-006
-306.0, -2.831e-006
-307.0, -2.843e-006
-308.0, -2.855e-006
-309.0, -2.867e-006
-310.0, -2.879e-006
-311.0, -2.890e-006
-312.0, -2.901e-006
-313.0, -2.912e-006
-314.0, -2.923e-006
-315.0, -2.934e-006
-316.0, -2.944e-006
-317.0, -2.955e-006
-318.0, -2.965e-006
-319.0, -2.974e-006
-320.0, -2.984e-006
-321.0, -2.993e-006
-322.0, -3.003e-006
-323.0, -3.012e-006
-324.0, -3.020e-006
-325.0, -3.029e-006
-326.0, -3.038e-006
-327.0, -3.046e-006
-328.0, -3.055e-006
-329.0, -3.062e-006
-330.0, -3.070e-006
-331.0, -3.077e-006
-332.0, -3.084e-006
-333.0, -3.091e-006
-334.0, -3.098e-006
-335.0, -3.104e-006
-336.0, -3.110e-006
-337.0, -3.116e-006
-338.0, -3.122e-006
-339.0, -3.128e-006
-340.0, -3.133e-006
-341.0, -3.138e-006
-342.0, -3.143e-006
-343.0, -3.147e-006
-344.0, -3.153e-006
-345.0, -3.157e-006
-346.0, -3.161e-006
-347.0, -3.165e-006
-348.0, -3.169e-006
-349.0, -3.173e-006
-350.0, -3.177e-006
-351.0, -3.180e-006
-352.0, -3.183e-006
-353.0, -3.186e-006
-354.0, -3.189e-006
-355.0, -3.192e-006
-356.0, -3.194e-006
-357.0, -3.196e-006
-358.0, -3.199e-006
-359.0, -3.201e-006
-360.0, -3.203e-006
-361.0, -3.205e-006
-362.0, -3.207e-006
-363.0, -3.208e-006
-364.0, -3.209e-006
-365.0, -3.210e-006
-366.0, -3.211e-006
-367.0, -3.211e-006
-368.0, -3.212e-006
-369.0, -3.213e-006
-370.0, -3.214e-006
-371.0, -3.215e-006
-372.0, -3.215e-006
-373.0, -3.215e-006
-374.0, -3.215e-006
-375.0, -3.215e-006
-376.0, -3.216e-006
-377.0, -3.215e-006
-378.0, -3.215e-006
-379.0, -3.214e-006
-380.0, -3.214e-006
-381.0, -3.214e-006
-382.0, -3.214e-006
-383.0, -3.212e-006
-384.0, -3.212e-006
-385.0, -3.211e-006
-386.0, -3.210e-006
-387.0, -3.209e-006
-388.0, -3.209e-006
-389.0, -3.208e-006
-390.0, -3.206e-006
-391.0, -3.204e-006
-392.0, -3.203e-006
-393.0, -3.201e-006
-394.0, -3.200e-006
-395.0, -3.198e-006
-396.0, -3.196e-006
-397.0, -3.195e-006
-398.0, -3.193e-006
-399.0, -3.192e-006
-400.0, -3.191e-006
-401.0, -3.189e-006
-402.0, -3.187e-006
-403.0, -3.186e-006
-404.0, -3.184e-006
-405.0, -3.182e-006
-406.0, -3.180e-006
-407.0, -3.179e-006
-408.0, -3.179e-006
-409.0, -3.178e-006
-410.0, -3.176e-006
-411.0, -3.175e-006
-412.0, -3.174e-006
-413.0, -3.173e-006
-414.0, -3.169e-006
-415.0, -3.165e-006
-416.0, -3.163e-006
-417.0, -3.161e-006
-418.0, -3.159e-006
-419.0, -3.156e-006
-420.0, -3.154e-006
-421.0, -3.152e-006
-422.0, -3.150e-006
-423.0, -3.148e-006
-424.0, -3.147e-006
-425.0, -3.145e-006
-426.0, -3.143e-006
-427.0, -3.140e-006
-428.0, -3.138e-006
-429.0, -3.136e-006
-430.0, -3.134e-006
-431.0, -3.131e-006
-432.0, -3.130e-006
-433.0, -3.127e-006
-434.0, -3.126e-006
-435.0, -3.124e-006
-436.0, -3.122e-006
-437.0, -3.120e-006
-438.0, -3.118e-006
-439.0, -3.116e-006
-440.0, -3.114e-006
-441.0, -3.113e-006
-442.0, -3.112e-006
-443.0, -3.110e-006
-444.0, -3.109e-006
-445.0, -3.108e-006
-446.0, -3.107e-006
-447.0, -3.105e-006
-448.0, -3.084e-006
-449.0, -3.075e-006
-450.0, -3.064e-006
*
Segment = 2
Positive
Number of Data Points = 550
#
-449.0, -2.977e-006
-448.0, -2.777e-006
-447.0, -2.663e-006
-446.0, -2.570e-006
-445.0, -2.468e-006
-444.0, -2.390e-006
-443.0, -2.328e-006
-442.0, -2.277e-006
-441.0, -2.232e-006
-440.0, -2.193e-006
-439.0, -2.157e-006
-438.0, -2.123e-006
-437.0, -2.091e-006
-436.0, -2.062e-006
-435.0, -2.033e-006
-434.0, -2.007e-006
-433.0, -1.980e-006
-432.0, -1.955e-006
-431.0, -1.931e-006
-430.0, -1.908e-006
-429.0, -1.885e-006
-428.0, -1.864e-006
-427.0, -1.842e-006
-426.0, -1.822e-006
-425.0, -1.801e-006
-424.0, -1.782e-006
-423.0, -1.763e-006
-422.0, -1.744e-006
-421.0, -1.725e-006
-420.0, -1.707e-006
-419.0, -1.689e-006
-418.0, -1.672e-006
-417.0, -1.655e-006
-416.0, -1.639e-006
-415.0, -1.622e-006
-414.0, -1.605e-006
-413.0, -1.589e-006
-412.0, -1.573e-006
-411.0, -1.556e-006
-410.0, -1.541e-006
-409.0, -1.525e-006
-408.0, -1.510e-006
-407.0, -1.495e-006
-406.0, -1.480e-006
-405.0, -1.466e-006
-404.0, -1.454e-006
-403.0, -1.440e-006
-402.0, -1.427e-006
-401.0, -1.414e-006
-400.0, -1.401e-006
-399.0, -1.388e-006
-398.0, -1.375e-006
-397.0, -1.362e-006
-396.0, -1.350e-006
-395.0, -1.337e-006
-394.0, -1.325e-006
-393.0, -1.312e-006
-392.0, -1.301e-006
-391.0, -1.289e-006
-390.0, -1.277e-006
-389.0, -1.265e-006
-388.0, -1.253e-006
-387.0, -1.242e-006
-386.0, -1.231e-006
-385.0, -1.218e-006
-384.0, -1.207e-006
-383.0, -1.196e-006
-382.0, -1.185e-006
-381.0, -1.174e-006
-380.0, -1.163e-006
-379.0, -1.152e-006
-378.0, -1.142e-006
-377.0, -1.131e-006
-376.0, -1.120e-006
-375.0, -1.110e-006
-374.0, -1.099e-006
-373.0, -1.089e-006
-372.0, -1.078e-006
-371.0, -1.067e-006
-370.0, -1.057e-006
-369.0, -1.046e-006
-368.0, -1.036e-006
-367.0, -1.026e-006
-366.0, -1.015e-006
-365.0, -1.006e-006
-364.0, -9.958e-007
-363.0, -9.860e-007
-362.0, -9.765e-007
-361.0, -9.667e-007
-360.0, -9.569e-007
-359.0, -9.477e-007
-358.0, -9.378e-007
-357.0, -9.282e-007
-356.0, -9.189e-007
-355.0, -9.095e-007
-354.0, -9.003e-007
-353.0, -8.905e-007
-352.0, -8.813e-007
-351.0, -8.723e-007
-350.0, -8.634e-007
-349.0, -8.539e-007
-348.0, -8.445e-007
-347.0, -8.347e-007
-346.0, -8.263e-007
-345.0, -8.167e-007
-344.0, -8.078e-007
-343.0, -7.984e-007
-342.0, -7.893e-007
-341.0, -7.802e-007
-340.0, -7.718e-007
-339.0, -7.622e-007
-338.0, -7.539e-007
-337.0, -7.446e-007
-336.0, -7.356e-007
-335.0, -7.265e-007
-334.0, -7.175e-007
-333.0, -7.085e-007
-332.0, -6.999e-007
-331.0, -6.907e-007
-330.0, -6.818e-007
-329.0, -6.727e-007
-328.0, -6.642e-007
-327.0, -6.559e-007
-326.0, -6.467e-007
-325.0, -6.377e-007
-324.0, -6.294e-007
-323.0, -6.204e-007
-322.0, -6.120e-007
-321.0, -6.029e-007
-320.0, -5.945e-007
-319.0, -5.855e-007
-318.0, -5.765e-007
-317.0, -5.668e-007
-316.0, -5.583e-007
-315.0, -5.491e-007
-314.0, -5.403e-007
-313.0, -5.305e-007
-312.0, -5.218e-007
-311.0, -5.133e-007
-310.0, -5.042e-007
-309.0, -4.951e-007
-308.0, -4.864e-007
-307.0, -4.774e-007
-306.0, -4.685e-007
-305.0, -4.592e-007
-304.0, -4.495e-007
-303.0, -4.412e-007
-302.0, -4.320e-007
-301.0, -4.228e-007
-300.0, -4.135e-007
-299.0, -4.040e-007
-298.0, -3.956e-007
-297.0, -3.864e-007
-296.0, -3.771e-007
-295.0, -3.677e-007
-294.0, -3.581e-007
-293.0, -3.484e-007
-292.0, -3.389e-007
-291.0, -3.286e-007
-290.0, -3.196e-007
-289.0, -3.094e-007
-288.0, -3.002e-007
-287.0, -2.902e-007
-286.0, -2.809e-007
-285.0, -2.717e-007
-284.0, -2.625e-007
-283.0, -2.522e-007
-282.0, -2.431e-007
-281.0, -2.326e-007
-280.0, -2.235e-007
-279.0, -2.132e-007
-278.0, -2.035e-007
-277.0, -1.932e-007
-276.0, -1.832e-007
-275.0, -1.726e-007
-274.0, -1.635e-007
-273.0, -1.532e-007
-272.0, -1.439e-007
-271.0, -1.335e-007
-270.0, -1.231e-007
-269.0, -1.132e-007
-268.0, -1.034e-007
-267.0, -9.264e-008
-266.0, -8.283e-008
-265.0, -7.189e-008
-264.0, -6.147e-008
-263.0, -5.149e-008
-262.0, -4.037e-008
-261.0, -3.004e-008
-260.0, -1.988e-008
-259.0, -9.199e-009
-258.0, +1.177e-009
-257.0, +1.234e-008
-256.0, +2.280e-008
-255.0, +3.309e-008
-254.0, +4.386e-008
-253.0, +5.493e-008
-252.0, +6.583e-008
-251.0, +7.699e-008
-250.0, +8.702e-008
-249.0, +9.818e-008
-248.0, +1.082e-007
-247.0, +1.190e-007
-246.0, +1.302e-007
-245.0, +1.413e-007
-244.0, +1.519e-007
-243.0, +1.631e-007
-242.0, +1.737e-007
-241.0, +1.856e-007
-240.0, +1.968e-007
-239.0, +2.079e-007
-238.0, +2.191e-007
-237.0, +2.304e-007
-236.0, +2.413e-007
-235.0, +2.531e-007
-234.0, +2.642e-007
-233.0, +2.761e-007
-232.0, +2.873e-007
-231.0, +2.984e-007
-230.0, +3.101e-007
-229.0, +3.217e-007
-228.0, +3.328e-007
-227.0, +3.448e-007
-226.0, +3.560e-007
-225.0, +3.678e-007
-224.0, +3.790e-007
-223.0, +3.902e-007
-222.0, +4.026e-007
-221.0, +4.145e-007
-220.0, +4.261e-007
-219.0, +4.383e-007
-218.0, +4.494e-007
-217.0, +4.620e-007
-216.0, +4.739e-007
-215.0, +4.854e-007
-214.0, +4.980e-007
-213.0, +5.098e-007
-212.0, +5.214e-007
-211.0, +5.336e-007
-210.0, +5.454e-007
-209.0, +5.580e-007
-208.0, +5.699e-007
-207.0, +5.818e-007
-206.0, +5.944e-007
-205.0, +6.068e-007
-204.0, +6.195e-007
-203.0, +6.323e-007
-202.0, +6.441e-007
-201.0, +6.567e-007
-200.0, +6.685e-007
-199.0, +6.802e-007
-198.0, +6.930e-007
-197.0, +7.050e-007
-196.0, +7.169e-007
-195.0, +7.295e-007
-194.0, +7.414e-007
-193.0, +7.539e-007
-192.0, +7.658e-007
-191.0, +7.776e-007
-190.0, +7.902e-007
-189.0, +8.022e-007
-188.0, +8.140e-007
-187.0, +8.268e-007
-186.0, +8.386e-007
-185.0, +8.514e-007
-184.0, +8.632e-007
-183.0, +8.750e-007
-182.0, +8.874e-007
-181.0, +8.992e-007
-180.0, +9.110e-007
-179.0, +9.231e-007
-178.0, +9.348e-007
-177.0, +9.472e-007
-176.0, +9.585e-007
-175.0, +9.701e-007
-174.0, +9.826e-007
-173.0, +9.944e-007
-172.0, +1.006e-006
-171.0, +1.018e-006
-170.0, +1.029e-006
-169.0, +1.040e-006
-168.0, +1.052e-006
-167.0, +1.063e-006
-166.0, +1.074e-006
-165.0, +1.086e-006
-164.0, +1.097e-006
-163.0, +1.108e-006
-162.0, +1.120e-006
-161.0, +1.131e-006
-160.0, +1.142e-006
-159.0, +1.153e-006
-158.0, +1.164e-006
-157.0, +1.175e-006
-156.0, +1.186e-006
-155.0, +1.197e-006
-154.0, +1.207e-006
-153.0, +1.218e-006
-152.0, +1.228e-006
-151.0, +1.239e-006
-150.0, +1.249e-006
-149.0, +1.259e-006
-148.0, +1.269e-006
-147.0, +1.279e-006
-146.0, +1.289e-006
-145.0, +1.299e-006
-144.0, +1.309e-006
-143.0, +1.318e-006
-142.0, +1.329e-006
-141.0, +1.338e-006
-140.0, +1.348e-006
-139.0, +1.358e-006
-138.0, +1.367e-006
-137.0, +1.377e-006
-136.0, +1.387e-006
-135.0, +1.395e-006
-134.0, +1.404e-006
-133.0, +1.413e-006
-132.0, +1.422e-006
-131.0, +1.431e-006
-130.0, +1.440e-006
-129.0, +1.449e-006
-128.0, +1.457e-006
-127.0, +1.466e-006
-126.0, +1.475e-006
-125.0, +1.483e-006
-124.0, +1.492e-006
-123.0, +1.500e-006
-122.0, +1.508e-006
-121.0, +1.516e-006
-120.0, +1.524e-006
-119.0, +1.532e-006
-118.0, +1.541e-006
-117.0, +1.548e-006
-116.0, +1.556e-006
-115.0, +1.563e-006
-114.0, +1.571e-006
-113.0, +1.579e-006
-112.0, +1.586e-006
-111.0, +1.593e-006
-110.0, +1.600e-006
-109.0, +1.608e-006
-108.0, +1.615e-006
-107.0, +1.623e-006
-106.0, +1.630e-006
-105.0, +1.637e-006
-104.0, +1.643e-006
-103.0, +1.650e-006
-102.0, +1.657e-006
-101.0, +1.664e-006
-100.0, +1.670e-006
-99.0, +1.677e-006
-98.0, +1.682e-006
-97.0, +1.689e-006
-96.0, +1.696e-006
-95.0, +1.702e-006
-94.0, +1.708e-006
-93.0, +1.714e-006
-92.0, +1.720e-006
-91.0, +1.726e-006
-90.0, +1.732e-006
-89.0, +1.738e-006
-88.0, +1.743e-006
-87.0, +1.749e-006
-86.0, +1.754e-006
-85.0, +1.760e-006
-84.0, +1.764e-006
-83.0, +1.770e-006
-82.0, +1.775e-006
-81.0, +1.781e-006
-80.0, +1.786e-006
-79.0, +1.791e-006
-78.0, +1.796e-006
-77.0, +1.802e-006
-76.0, +1.806e-006
-75.0, +1.810e-006
-74.0, +1.814e-006
-73.0, +1.818e-006
-72.0, +1.823e-006
-71.0, +1.827e-006
-70.0, +1.831e-006
-69.0, +1.836e-006
-68.0, +1.840e-006
-67.0, +1.844e-006
-66.0, +1.847e-006
-65.0, +1.851e-006
-64.0, +1.855e-006
-63.0, +1.858e-006
-62.0, +1.861e-006
-61.0, +1.865e-006
-60.0, +1.868e-006
-59.0, +1.872e-006
-58.0, +1.875e-006
-57.0, +1.878e-006
-56.0, +1.881e-006
-55.0, +1.883e-006
-54.0, +1.886e-006
-53.0, +1.889e-006
-52.0, +1.891e-006
-51.0, +1.894e-006
-50.0, +1.896e-006
-49.0, +1.899e-006
-48.0, +1.902e-006
-47.0, +1.904e-006
-46.0, +1.907e-006
-45.0, +1.909e-006
-44.0, +1.910e-006
-43.0, +1.912e-006
-42.0, +1.914e-006
-41.0, +1.916e-006
-40.0, +1.918e-006
-39.0, +1.919e-006
-38.0, +1.921e-006
-37.0, +1.923e-006
-36.0, +1.925e-006
-35.0, +1.927e-006
-34.0, +1.928e-006
-33.0, +1.929e-006
-32.0, +1.929e-006
-31.0, +1.930e-006
-30.0, +1.931e-006
-29.0, +1.932e-006
-28.0, +1.933e-006
-27.0, +1.934e-006
-26.0, +1.934e-006
-25.0, +1.936e-006
-24.0, +1.937e-006
-23.0, +1.938e-006
-22.0, +1.939e-006
-21.0, +1.940e-006
-20.0, +1.941e-006
-19.0, +1.942e-006
-18.0, +1.943e-006
-17.0, +1.944e-006
-16.0, +1.944e-006
-15.0, +1.944e-006
-14.0, +1.945e-006
-13.0, +1.945e-006
-12.0, +1.946e-006
-11.0, +1.946e-006
-10.0, +1.946e-006
-9.0, +1.947e-006
-8.0, +1.947e-006
-7.0, +1.947e-006
-6.0, +1.947e-006
-5.0, +1.947e-006
-4.0, +1.947e-006
-3.0, +1.947e-006
-2.0, +1.951e-006
-1.0, +1.955e-006
0.0, +1.957e-006
1.0, +1.959e-006
2.0, +1.961e-006
3.0, +1.962e-006
4.0, +1.963e-006
5.0, +1.960e-006
6.0, +1.957e-006
7.0, +1.956e-006
8.0, +1.955e-006
9.0, +1.953e-006
10.0, +1.953e-006
11.0, +1.953e-006
12.0, +1.953e-006
13.0, +1.953e-006
14.0, +1.953e-006
15.0, +1.953e-006
16.0, +1.952e-006
17.0, +1.952e-006
18.0, +1.952e-006
19.0, +1.952e-006
20.0, +1.952e-006
21.0, +1.952e-006
22.0, +1.952e-006
23.0, +1.952e-006
24.0, +1.953e-006
25.0, +1.953e-006
26.0, +1.953e-006
27.0, +1.953e-006
28.0, +1.953e-006
29.0, +1.953e-006
30.0, +1.953e-006
31.0, +1.954e-006
32.0, +1.954e-006
33.0, +1.954e-006
34.0, +1.954e-006
35.0, +1.955e-006
36.0, +1.955e-006
37.0, +1.956e-006
38.0, +1.956e-006
39.0, +1.957e-006
40.0, +1.957e-006
41.0, +1.958e-006
42.0, +1.959e-006
43.0, +1.959e-006
44.0, +1.960e-006
45.0, +1.961e-006
46.0, +1.961e-006
47.0, +1.962e-006
48.0, +1.963e-006
49.0, +1.964e-006
50.0, +1.965e-006
51.0, +1.965e-006
52.0, +1.966e-006
53.0, +1.967e-006
54.0, +1.967e-006
55.0, +1.968e-006
56.0, +1.969e-006
57.0, +1.969e-006
58.0, +1.970e-006
59.0, +1.971e-006
60.0, +1.971e-006
61.0, +1.973e-006
62.0, +1.974e-006
63.0, +1.975e-006
64.0, +1.976e-006
65.0, +1.977e-006
66.0, +1.979e-006
67.0, +1.981e-006
68.0, +1.982e-006
69.0, +1.984e-006
70.0, +1.984e-006
71.0, +1.986e-006
72.0, +1.987e-006
73.0, +1.988e-006
74.0, +1.989e-006
75.0, +1.991e-006
76.0, +1.992e-006
77.0, +1.994e-006
78.0, +1.995e-006
79.0, +1.997e-006
80.0, +1.999e-006
81.0, +2.000e-006
82.0, +2.001e-006
83.0, +2.003e-006
84.0, +2.004e-006
85.0, +2.006e-006
86.0, +2.007e-006
87.0, +2.009e-006
88.0, +2.010e-006
89.0, +2.011e-006
90.0, +2.013e-006
91.0, +2.015e-006
92.0, +2.016e-006
93.0, +2.018e-006
94.0, +2.020e-006
95.0, +2.022e-006
96.0, +2.024e-006
97.0, +2.025e-006
98.0, +2.027e-006
99.0, +2.027e-006
100.0, +2.030e-006
*
**
