# Supplementary material for: DFT and CV data of 4-phenyl-substituted dichloro(bis{2-[1-(phenyl)-1H-1,2,3-triazol-4-yl-κN3]pyridine-κN})iron(II) coordination compounds
Source: Data Brief. 2018 Oct 27;21:1458–71. doi: 10.1016/j.dib.2018.10.085 (PMC6234228; doi:10.1016/j.dib.2018.10.085)
Supplement: Supplementary file 4 — Supplementary material. [file mmc4.zip › Fe_CV_raw_data/FeL7-2/300FC.TXT]

Date: 11-Apr-2017
Time: 13:08:33
Label: 
Cyclic Voltammetry

Exp. Conditions:
Init E (mV) = 300
High E (mV) = 300
Low E (mV) = -450
Init P/N = N
V (mV/sec) = 300
Number of Segments = 2
Sample Interval (mV) = 1
Quiet Time (sec) = 10
Sensitivity (A/V) = 1E-5

2 Sets of Data
Total Number of Data Points = 1500
##
Potential (mV), Current (A)

Segment = 1
Negative
Number of Data Points = 750
#
299.0, +2.504e-006
298.0, +2.394e-006
297.0, +2.328e-006
296.0, +2.271e-006
295.0, +2.217e-006
294.0, +2.172e-006
293.0, +2.144e-006
292.0, +2.123e-006
291.0, +2.102e-006
290.0, +2.089e-006
289.0, +2.080e-006
288.0, +2.064e-006
287.0, +2.056e-006
286.0, +2.042e-006
285.0, +2.029e-006
284.0, +2.022e-006
283.0, +2.007e-006
282.0, +1.994e-006
281.0, +1.985e-006
280.0, +1.968e-006
279.0, +1.960e-006
278.0, +1.947e-006
277.0, +1.937e-006
276.0, +1.931e-006
275.0, +1.923e-006
274.0, +1.916e-006
273.0, +1.914e-006
272.0, +1.904e-006
271.0, +1.903e-006
270.0, +1.899e-006
269.0, +1.895e-006
268.0, +1.892e-006
267.0, +1.885e-006
266.0, +1.878e-006
265.0, +1.874e-006
264.0, +1.862e-006
263.0, +1.855e-006
262.0, +1.848e-006
261.0, +1.838e-006
260.0, +1.835e-006
259.0, +1.822e-006
258.0, +1.811e-006
257.0, +1.803e-006
256.0, +1.789e-006
255.0, +1.778e-006
254.0, +1.770e-006
253.0, +1.760e-006
252.0, +1.758e-006
251.0, +1.753e-006
250.0, +1.750e-006
249.0, +1.746e-006
248.0, +1.740e-006
247.0, +1.734e-006
246.0, +1.727e-006
245.0, +1.721e-006
244.0, +1.717e-006
243.0, +1.711e-006
242.0, +1.708e-006
241.0, +1.707e-006
240.0, +1.700e-006
239.0, +1.699e-006
238.0, +1.691e-006
237.0, +1.685e-006
236.0, +1.678e-006
235.0, +1.671e-006
234.0, +1.664e-006
233.0, +1.662e-006
232.0, +1.644e-006
231.0, +1.637e-006
230.0, +1.623e-006
229.0, +1.610e-006
228.0, +1.597e-006
227.0, +1.583e-006
226.0, +1.570e-006
225.0, +1.568e-006
224.0, +1.556e-006
223.0, +1.556e-006
222.0, +1.547e-006
221.0, +1.541e-006
220.0, +1.534e-006
219.0, +1.526e-006
218.0, +1.519e-006
217.0, +1.518e-006
216.0, +1.505e-006
215.0, +1.500e-006
214.0, +1.492e-006
213.0, +1.485e-006
212.0, +1.479e-006
211.0, +1.466e-006
210.0, +1.453e-006
209.0, +1.442e-006
208.0, +1.427e-006
207.0, +1.413e-006
206.0, +1.399e-006
205.0, +1.385e-006
204.0, +1.375e-006
203.0, +1.360e-006
202.0, +1.349e-006
201.0, +1.341e-006
200.0, +1.329e-006
199.0, +1.319e-006
198.0, +1.305e-006
197.0, +1.293e-006
196.0, +1.283e-006
195.0, +1.265e-006
194.0, +1.250e-006
193.0, +1.236e-006
192.0, +1.213e-006
191.0, +1.195e-006
190.0, +1.174e-006
189.0, +1.156e-006
188.0, +1.146e-006
187.0, +1.125e-006
186.0, +1.110e-006
185.0, +1.094e-006
184.0, +1.069e-006
183.0, +1.048e-006
182.0, +1.025e-006
181.0, +9.979e-007
180.0, +9.770e-007
179.0, +9.491e-007
178.0, +9.286e-007
177.0, +9.094e-007
176.0, +8.824e-007
175.0, +8.571e-007
174.0, +8.292e-007
173.0, +8.013e-007
172.0, +7.747e-007
171.0, +7.420e-007
170.0, +7.128e-007
169.0, +6.840e-007
168.0, +6.505e-007
167.0, +6.221e-007
166.0, +5.872e-007
165.0, +5.559e-007
164.0, +5.205e-007
163.0, +4.804e-007
162.0, +4.456e-007
161.0, +4.107e-007
160.0, +3.640e-007
159.0, +3.226e-007
158.0, +2.768e-007
157.0, +2.402e-007
156.0, +2.045e-007
155.0, +1.556e-007
154.0, +1.116e-007
153.0, +7.411e-008
152.0, +2.659e-008
151.0, -2.005e-008
150.0, -7.499e-008
149.0, -1.256e-007
148.0, -1.718e-007
147.0, -2.311e-007
146.0, -2.864e-007
145.0, -3.366e-007
144.0, -3.963e-007
143.0, -4.517e-007
142.0, -5.131e-007
141.0, -5.716e-007
140.0, -6.295e-007
139.0, -6.923e-007
138.0, -7.612e-007
137.0, -8.231e-007
136.0, -8.933e-007
135.0, -9.626e-007
134.0, -1.033e-006
133.0, -1.102e-006
132.0, -1.174e-006
131.0, -1.246e-006
130.0, -1.320e-006
129.0, -1.391e-006
128.0, -1.473e-006
127.0, -1.552e-006
126.0, -1.631e-006
125.0, -1.711e-006
124.0, -1.791e-006
123.0, -1.878e-006
122.0, -1.961e-006
121.0, -2.039e-006
120.0, -2.127e-006
119.0, -2.215e-006
118.0, -2.306e-006
117.0, -2.396e-006
116.0, -2.482e-006
115.0, -2.574e-006
114.0, -2.665e-006
113.0, -2.754e-006
112.0, -2.853e-006
111.0, -2.941e-006
110.0, -3.036e-006
109.0, -3.127e-006
108.0, -3.220e-006
107.0, -3.318e-006
106.0, -3.416e-006
105.0, -3.507e-006
104.0, -3.610e-006
103.0, -3.702e-006
102.0, -3.803e-006
101.0, -3.902e-006
100.0, -4.000e-006
99.0, -4.096e-006
98.0, -4.196e-006
97.0, -4.284e-006
96.0, -4.387e-006
95.0, -4.478e-006
94.0, -4.579e-006
93.0, -4.670e-006
92.0, -4.761e-006
91.0, -4.852e-006
90.0, -4.945e-006
89.0, -5.036e-006
88.0, -5.132e-006
87.0, -5.221e-006
86.0, -5.312e-006
85.0, -5.402e-006
84.0, -5.486e-006
83.0, -5.579e-006
82.0, -5.664e-006
81.0, -5.745e-006
80.0, -5.828e-006
79.0, -5.905e-006
78.0, -5.982e-006
77.0, -6.065e-006
76.0, -6.135e-006
75.0, -6.212e-006
74.0, -6.284e-006
73.0, -6.347e-006
72.0, -6.422e-006
71.0, -6.488e-006
70.0, -6.551e-006
69.0, -6.613e-006
68.0, -6.669e-006
67.0, -6.726e-006
66.0, -6.778e-006
65.0, -6.826e-006
64.0, -6.880e-006
63.0, -6.927e-006
62.0, -6.970e-006
61.0, -7.006e-006
60.0, -7.041e-006
59.0, -7.086e-006
58.0, -7.123e-006
57.0, -7.151e-006
56.0, -7.180e-006
55.0, -7.207e-006
54.0, -7.234e-006
53.0, -7.254e-006
52.0, -7.264e-006
51.0, -7.279e-006
50.0, -7.288e-006
49.0, -7.295e-006
48.0, -7.301e-006
47.0, -7.305e-006
46.0, -7.311e-006
45.0, -7.313e-006
44.0, -7.306e-006
43.0, -7.303e-006
42.0, -7.298e-006
41.0, -7.291e-006
40.0, -7.287e-006
39.0, -7.273e-006
38.0, -7.262e-006
37.0, -7.245e-006
36.0, -7.224e-006
35.0, -7.203e-006
34.0, -7.176e-006
33.0, -7.149e-006
32.0, -7.125e-006
31.0, -7.091e-006
30.0, -7.060e-006
29.0, -7.029e-006
28.0, -6.994e-006
27.0, -6.966e-006
26.0, -6.931e-006
25.0, -6.892e-006
24.0, -6.860e-006
23.0, -6.825e-006
22.0, -6.793e-006
21.0, -6.754e-006
20.0, -6.708e-006
19.0, -6.666e-006
18.0, -6.625e-006
17.0, -6.582e-006
16.0, -6.546e-006
15.0, -6.500e-006
14.0, -6.459e-006
13.0, -6.422e-006
12.0, -6.380e-006
11.0, -6.342e-006
10.0, -6.298e-006
9.0, -6.251e-006
8.0, -6.214e-006
7.0, -6.175e-006
6.0, -6.135e-006
5.0, -6.093e-006
4.0, -6.047e-006
3.0, -6.012e-006
2.0, -5.981e-006
1.0, -5.946e-006
0.0, -5.912e-006
-1.0, -5.872e-006
-2.0, -5.838e-006
-3.0, -5.803e-006
-4.0, -5.763e-006
-5.0, -5.720e-006
-6.0, -5.672e-006
-7.0, -5.629e-006
-8.0, -5.595e-006
-9.0, -5.554e-006
-10.0, -5.517e-006
-11.0, -5.479e-006
-12.0, -5.440e-006
-13.0, -5.412e-006
-14.0, -5.377e-006
-15.0, -5.344e-006
-16.0, -5.317e-006
-17.0, -5.282e-006
-18.0, -5.249e-006
-19.0, -5.220e-006
-20.0, -5.185e-006
-21.0, -5.157e-006
-22.0, -5.119e-006
-23.0, -5.082e-006
-24.0, -5.055e-006
-25.0, -5.026e-006
-26.0, -4.999e-006
-27.0, -4.971e-006
-28.0, -4.940e-006
-29.0, -4.919e-006
-30.0, -4.891e-006
-31.0, -4.863e-006
-32.0, -4.839e-006
-33.0, -4.811e-006
-34.0, -4.787e-006
-35.0, -4.762e-006
-36.0, -4.735e-006
-37.0, -4.721e-006
-38.0, -4.694e-006
-39.0, -4.669e-006
-40.0, -4.646e-006
-41.0, -4.622e-006
-42.0, -4.601e-006
-43.0, -4.577e-006
-44.0, -4.550e-006
-45.0, -4.536e-006
-46.0, -4.513e-006
-47.0, -4.488e-006
-48.0, -4.470e-006
-49.0, -4.446e-006
-50.0, -4.425e-006
-51.0, -4.404e-006
-52.0, -4.380e-006
-53.0, -4.366e-006
-54.0, -4.350e-006
-55.0, -4.332e-006
-56.0, -4.320e-006
-57.0, -4.304e-006
-58.0, -4.284e-006
-59.0, -4.265e-006
-60.0, -4.243e-006
-61.0, -4.229e-006
-62.0, -4.210e-006
-63.0, -4.190e-006
-64.0, -4.177e-006
-65.0, -4.163e-006
-66.0, -4.150e-006
-67.0, -4.139e-006
-68.0, -4.124e-006
-69.0, -4.116e-006
-70.0, -4.097e-006
-71.0, -4.078e-006
-72.0, -4.068e-006
-73.0, -4.053e-006
-74.0, -4.038e-006
-75.0, -4.019e-006
-76.0, -3.999e-006
-77.0, -3.990e-006
-78.0, -3.981e-006
-79.0, -3.969e-006
-80.0, -3.961e-006
-81.0, -3.945e-006
-82.0, -3.934e-006
-83.0, -3.920e-006
-84.0, -3.906e-006
-85.0, -3.893e-006
-86.0, -3.877e-006
-87.0, -3.863e-006
-88.0, -3.857e-006
-89.0, -3.848e-006
-90.0, -3.841e-006
-91.0, -3.832e-006
-92.0, -3.818e-006
-93.0, -3.811e-006
-94.0, -3.799e-006
-95.0, -3.787e-006
-96.0, -3.781e-006
-97.0, -3.774e-006
-98.0, -3.769e-006
-99.0, -3.763e-006
-100.0, -3.752e-006
-101.0, -3.746e-006
-102.0, -3.739e-006
-103.0, -3.731e-006
-104.0, -3.727e-006
-105.0, -3.720e-006
-106.0, -3.718e-006
-107.0, -3.714e-006
-108.0, -3.705e-006
-109.0, -3.705e-006
-110.0, -3.697e-006
-111.0, -3.687e-006
-112.0, -3.682e-006
-113.0, -3.668e-006
-114.0, -3.658e-006
-115.0, -3.651e-006
-116.0, -3.637e-006
-117.0, -3.632e-006
-118.0, -3.625e-006
-119.0, -3.615e-006
-120.0, -3.615e-006
-121.0, -3.612e-006
-122.0, -3.610e-006
-123.0, -3.606e-006
-124.0, -3.599e-006
-125.0, -3.598e-006
-126.0, -3.591e-006
-127.0, -3.585e-006
-128.0, -3.585e-006
-129.0, -3.581e-006
-130.0, -3.578e-006
-131.0, -3.578e-006
-132.0, -3.573e-006
-133.0, -3.573e-006
-134.0, -3.573e-006
-135.0, -3.568e-006
-136.0, -3.569e-006
-137.0, -3.569e-006
-138.0, -3.569e-006
-139.0, -3.569e-006
-140.0, -3.569e-006
-141.0, -3.569e-006
-142.0, -3.569e-006
-143.0, -3.568e-006
-144.0, -3.570e-006
-145.0, -3.570e-006
-146.0, -3.570e-006
-147.0, -3.570e-006
-148.0, -3.570e-006
-149.0, -3.570e-006
-150.0, -3.570e-006
-151.0, -3.568e-006
-152.0, -3.572e-006
-153.0, -3.572e-006
-154.0, -3.572e-006
-155.0, -3.572e-006
-156.0, -3.572e-006
-157.0, -3.577e-006
-158.0, -3.577e-006
-159.0, -3.574e-006
-160.0, -3.580e-006
-161.0, -3.580e-006
-162.0, -3.585e-006
-163.0, -3.591e-006
-164.0, -3.591e-006
-165.0, -3.598e-006
-166.0, -3.603e-006
-167.0, -3.604e-006
-168.0, -3.615e-006
-169.0, -3.616e-006
-170.0, -3.619e-006
-171.0, -3.623e-006
-172.0, -3.623e-006
-173.0, -3.632e-006
-174.0, -3.637e-006
-175.0, -3.641e-006
-176.0, -3.654e-006
-177.0, -3.663e-006
-178.0, -3.673e-006
-179.0, -3.685e-006
-180.0, -3.691e-006
-181.0, -3.700e-006
-182.0, -3.705e-006
-183.0, -3.707e-006
-184.0, -3.714e-006
-185.0, -3.716e-006
-186.0, -3.719e-006
-187.0, -3.722e-006
-188.0, -3.725e-006
-189.0, -3.732e-006
-190.0, -3.734e-006
-191.0, -3.736e-006
-192.0, -3.743e-006
-193.0, -3.749e-006
-194.0, -3.754e-006
-195.0, -3.758e-006
-196.0, -3.758e-006
-197.0, -3.768e-006
-198.0, -3.768e-006
-199.0, -3.773e-006
-200.0, -3.781e-006
-201.0, -3.787e-006
-202.0, -3.794e-006
-203.0, -3.802e-006
-204.0, -3.803e-006
-205.0, -3.817e-006
-206.0, -3.824e-006
-207.0, -3.829e-006
-208.0, -3.837e-006
-209.0, -3.844e-006
-210.0, -3.851e-006
-211.0, -3.858e-006
-212.0, -3.859e-006
-213.0, -3.868e-006
-214.0, -3.871e-006
-215.0, -3.877e-006
-216.0, -3.889e-006
-217.0, -3.901e-006
-218.0, -3.915e-006
-219.0, -3.929e-006
-220.0, -3.936e-006
-221.0, -3.949e-006
-222.0, -3.956e-006
-223.0, -3.957e-006
-224.0, -3.966e-006
-225.0, -3.971e-006
-226.0, -3.978e-006
-227.0, -3.985e-006
-228.0, -3.992e-006
-229.0, -4.007e-006
-230.0, -4.020e-006
-231.0, -4.031e-006
-232.0, -4.045e-006
-233.0, -4.059e-006
-234.0, -4.073e-006
-235.0, -4.087e-006
-236.0, -4.093e-006
-237.0, -4.107e-006
-238.0, -4.116e-006
-239.0, -4.124e-006
-240.0, -4.135e-006
-241.0, -4.143e-006
-242.0, -4.156e-006
-243.0, -4.169e-006
-244.0, -4.177e-006
-245.0, -4.190e-006
-246.0, -4.200e-006
-247.0, -4.212e-006
-248.0, -4.231e-006
-249.0, -4.244e-006
-250.0, -4.258e-006
-251.0, -4.273e-006
-252.0, -4.284e-006
-253.0, -4.303e-006
-254.0, -4.315e-006
-255.0, -4.323e-006
-256.0, -4.338e-006
-257.0, -4.352e-006
-258.0, -4.365e-006
-259.0, -4.381e-006
-260.0, -4.396e-006
-261.0, -4.417e-006
-262.0, -4.438e-006
-263.0, -4.453e-006
-264.0, -4.473e-006
-265.0, -4.493e-006
-266.0, -4.509e-006
-267.0, -4.522e-006
-268.0, -4.531e-006
-269.0, -4.545e-006
-270.0, -4.559e-006
-271.0, -4.575e-006
-272.0, -4.595e-006
-273.0, -4.616e-006
-274.0, -4.637e-006
-275.0, -4.658e-006
-276.0, -4.678e-006
-277.0, -4.700e-006
-278.0, -4.713e-006
-279.0, -4.726e-006
-280.0, -4.744e-006
-281.0, -4.759e-006
-282.0, -4.778e-006
-283.0, -4.798e-006
-284.0, -4.818e-006
-285.0, -4.841e-006
-286.0, -4.860e-006
-287.0, -4.876e-006
-288.0, -4.901e-006
-289.0, -4.917e-006
-290.0, -4.932e-006
-291.0, -4.946e-006
-292.0, -4.959e-006
-293.0, -4.976e-006
-294.0, -4.990e-006
-295.0, -5.005e-006
-296.0, -5.029e-006
-297.0, -5.045e-006
-298.0, -5.066e-006
-299.0, -5.087e-006
-300.0, -5.101e-006
-301.0, -5.122e-006
-302.0, -5.135e-006
-303.0, -5.144e-006
-304.0, -5.164e-006
-305.0, -5.176e-006
-306.0, -5.196e-006
-307.0, -5.216e-006
-308.0, -5.230e-006
-309.0, -5.247e-006
-310.0, -5.261e-006
-311.0, -5.272e-006
-312.0, -5.287e-006
-313.0, -5.296e-006
-314.0, -5.303e-006
-315.0, -5.310e-006
-316.0, -5.316e-006
-317.0, -5.330e-006
-318.0, -5.338e-006
-319.0, -5.346e-006
-320.0, -5.358e-006
-321.0, -5.365e-006
-322.0, -5.379e-006
-323.0, -5.391e-006
-324.0, -5.399e-006
-325.0, -5.411e-006
-326.0, -5.418e-006
-327.0, -5.424e-006
-328.0, -5.436e-006
-329.0, -5.442e-006
-330.0, -5.450e-006
-331.0, -5.455e-006
-332.0, -5.457e-006
-333.0, -5.469e-006
-334.0, -5.472e-006
-335.0, -5.474e-006
-336.0, -5.482e-006
-337.0, -5.487e-006
-338.0, -5.494e-006
-339.0, -5.499e-006
-340.0, -5.494e-006
-341.0, -5.501e-006
-342.0, -5.504e-006
-343.0, -5.506e-006
-344.0, -5.508e-006
-345.0, -5.507e-006
-346.0, -5.508e-006
-347.0, -5.511e-006
-348.0, -5.507e-006
-349.0, -5.509e-006
-350.0, -5.504e-006
-351.0, -5.501e-006
-352.0, -5.502e-006
-353.0, -5.496e-006
-354.0, -5.494e-006
-355.0, -5.491e-006
-356.0, -5.484e-006
-357.0, -5.485e-006
-358.0, -5.481e-006
-359.0, -5.474e-006
-360.0, -5.477e-006
-361.0, -5.474e-006
-362.0, -5.472e-006
-363.0, -5.467e-006
-364.0, -5.458e-006
-365.0, -5.454e-006
-366.0, -5.447e-006
-367.0, -5.438e-006
-368.0, -5.436e-006
-369.0, -5.429e-006
-370.0, -5.424e-006
-371.0, -5.418e-006
-372.0, -5.409e-006
-373.0, -5.408e-006
-374.0, -5.401e-006
-375.0, -5.391e-006
-376.0, -5.385e-006
-377.0, -5.377e-006
-378.0, -5.374e-006
-379.0, -5.368e-006
-380.0, -5.356e-006
-381.0, -5.349e-006
-382.0, -5.342e-006
-383.0, -5.335e-006
-384.0, -5.334e-006
-385.0, -5.327e-006
-386.0, -5.326e-006
-387.0, -5.322e-006
-388.0, -5.315e-006
-389.0, -5.314e-006
-390.0, -5.307e-006
-391.0, -5.299e-006
-392.0, -5.297e-006
-393.0, -5.290e-006
-394.0, -5.287e-006
-395.0, -5.285e-006
-396.0, -5.276e-006
-397.0, -5.275e-006
-398.0, -5.268e-006
-399.0, -5.256e-006
-400.0, -5.251e-006
-401.0, -5.237e-006
-402.0, -5.225e-006
-403.0, -5.215e-006
-404.0, -5.201e-006
-405.0, -5.194e-006
-406.0, -5.184e-006
-407.0, -5.175e-006
-408.0, -5.174e-006
-409.0, -5.170e-006
-410.0, -5.164e-006
-411.0, -5.157e-006
-412.0, -5.150e-006
-413.0, -5.147e-006
-414.0, -5.140e-006
-415.0, -5.133e-006
-416.0, -5.130e-006
-417.0, -5.128e-006
-418.0, -5.123e-006
-419.0, -5.116e-006
-420.0, -5.109e-006
-421.0, -5.103e-006
-422.0, -5.096e-006
-423.0, -5.088e-006
-424.0, -5.082e-006
-425.0, -5.074e-006
-426.0, -5.067e-006
-427.0, -5.060e-006
-428.0, -5.052e-006
-429.0, -5.045e-006
-430.0, -5.035e-006
-431.0, -5.028e-006
-432.0, -5.027e-006
-433.0, -5.022e-006
-434.0, -5.017e-006
-435.0, -5.010e-006
-436.0, -5.003e-006
-437.0, -5.000e-006
-438.0, -4.994e-006
-439.0, -4.988e-006
-440.0, -4.986e-006
-441.0, -4.978e-006
-442.0, -4.974e-006
-443.0, -4.968e-006
-444.0, -4.961e-006
-445.0, -4.958e-006
-446.0, -4.951e-006
-447.0, -4.943e-006
-448.0, -4.918e-006
-449.0, -4.907e-006
-450.0, -4.897e-006
*
Segment = 2
Positive
Number of Data Points = 750
#
-449.0, -4.781e-006
-448.0, -4.552e-006
-447.0, -4.420e-006
-446.0, -4.303e-006
-445.0, -4.185e-006
-444.0, -4.088e-006
-443.0, -4.009e-006
-442.0, -3.943e-006
-441.0, -3.885e-006
-440.0, -3.834e-006
-439.0, -3.793e-006
-438.0, -3.743e-006
-437.0, -3.703e-006
-436.0, -3.666e-006
-435.0, -3.628e-006
-434.0, -3.588e-006
-433.0, -3.547e-006
-432.0, -3.512e-006
-431.0, -3.481e-006
-430.0, -3.449e-006
-429.0, -3.418e-006
-428.0, -3.392e-006
-427.0, -3.363e-006
-426.0, -3.341e-006
-425.0, -3.311e-006
-424.0, -3.282e-006
-423.0, -3.256e-006
-422.0, -3.222e-006
-421.0, -3.192e-006
-420.0, -3.165e-006
-419.0, -3.136e-006
-418.0, -3.114e-006
-417.0, -3.090e-006
-416.0, -3.067e-006
-415.0, -3.048e-006
-414.0, -3.026e-006
-413.0, -3.012e-006
-412.0, -2.992e-006
-411.0, -2.968e-006
-410.0, -2.950e-006
-409.0, -2.924e-006
-408.0, -2.904e-006
-407.0, -2.883e-006
-406.0, -2.856e-006
-405.0, -2.836e-006
-404.0, -2.818e-006
-403.0, -2.796e-006
-402.0, -2.782e-006
-401.0, -2.765e-006
-400.0, -2.746e-006
-399.0, -2.727e-006
-398.0, -2.703e-006
-397.0, -2.683e-006
-396.0, -2.662e-006
-395.0, -2.642e-006
-394.0, -2.624e-006
-393.0, -2.604e-006
-392.0, -2.587e-006
-391.0, -2.577e-006
-390.0, -2.556e-006
-389.0, -2.543e-006
-388.0, -2.525e-006
-387.0, -2.502e-006
-386.0, -2.488e-006
-385.0, -2.467e-006
-384.0, -2.446e-006
-383.0, -2.433e-006
-382.0, -2.411e-006
-381.0, -2.397e-006
-380.0, -2.384e-006
-379.0, -2.364e-006
-378.0, -2.351e-006
-377.0, -2.335e-006
-376.0, -2.318e-006
-375.0, -2.303e-006
-374.0, -2.280e-006
-373.0, -2.261e-006
-372.0, -2.246e-006
-371.0, -2.232e-006
-370.0, -2.219e-006
-369.0, -2.202e-006
-368.0, -2.189e-006
-367.0, -2.182e-006
-366.0, -2.168e-006
-365.0, -2.161e-006
-364.0, -2.145e-006
-363.0, -2.125e-006
-362.0, -2.111e-006
-361.0, -2.092e-006
-360.0, -2.075e-006
-359.0, -2.058e-006
-358.0, -2.036e-006
-357.0, -2.024e-006
-356.0, -2.012e-006
-355.0, -1.997e-006
-354.0, -1.988e-006
-353.0, -1.970e-006
-352.0, -1.956e-006
-351.0, -1.944e-006
-350.0, -1.922e-006
-349.0, -1.905e-006
-348.0, -1.893e-006
-347.0, -1.873e-006
-346.0, -1.862e-006
-345.0, -1.848e-006
-344.0, -1.834e-006
-343.0, -1.827e-006
-342.0, -1.813e-006
-341.0, -1.799e-006
-340.0, -1.790e-006
-339.0, -1.777e-006
-338.0, -1.764e-006
-337.0, -1.746e-006
-336.0, -1.732e-006
-335.0, -1.718e-006
-334.0, -1.698e-006
-333.0, -1.678e-006
-332.0, -1.661e-006
-331.0, -1.646e-006
-330.0, -1.637e-006
-329.0, -1.620e-006
-328.0, -1.609e-006
-327.0, -1.600e-006
-326.0, -1.584e-006
-325.0, -1.570e-006
-324.0, -1.556e-006
-323.0, -1.539e-006
-322.0, -1.525e-006
-321.0, -1.508e-006
-320.0, -1.493e-006
-319.0, -1.483e-006
-318.0, -1.469e-006
-317.0, -1.455e-006
-316.0, -1.445e-006
-315.0, -1.432e-006
-314.0, -1.420e-006
-313.0, -1.406e-006
-312.0, -1.396e-006
-311.0, -1.389e-006
-310.0, -1.372e-006
-309.0, -1.356e-006
-308.0, -1.338e-006
-307.0, -1.321e-006
-306.0, -1.307e-006
-305.0, -1.286e-006
-304.0, -1.265e-006
-303.0, -1.255e-006
-302.0, -1.236e-006
-301.0, -1.228e-006
-300.0, -1.216e-006
-299.0, -1.200e-006
-298.0, -1.190e-006
-297.0, -1.176e-006
-296.0, -1.161e-006
-295.0, -1.148e-006
-294.0, -1.127e-006
-293.0, -1.113e-006
-292.0, -1.095e-006
-291.0, -1.077e-006
-290.0, -1.064e-006
-289.0, -1.049e-006
-288.0, -1.040e-006
-287.0, -1.030e-006
-286.0, -1.014e-006
-285.0, -1.006e-006
-284.0, -9.936e-007
-283.0, -9.779e-007
-282.0, -9.630e-007
-281.0, -9.421e-007
-280.0, -9.264e-007
-279.0, -9.107e-007
-278.0, -8.894e-007
-277.0, -8.737e-007
-276.0, -8.615e-007
-275.0, -8.440e-007
-274.0, -8.314e-007
-273.0, -8.105e-007
-272.0, -7.930e-007
-271.0, -7.795e-007
-270.0, -7.608e-007
-269.0, -7.429e-007
-268.0, -7.276e-007
-267.0, -7.089e-007
-266.0, -6.962e-007
-265.0, -6.818e-007
-264.0, -6.679e-007
-263.0, -6.579e-007
-262.0, -6.409e-007
-261.0, -6.269e-007
-260.0, -6.169e-007
-259.0, -6.060e-007
-258.0, -5.964e-007
-257.0, -5.785e-007
-256.0, -5.585e-007
-255.0, -5.432e-007
-254.0, -5.223e-007
-253.0, -5.014e-007
-252.0, -4.830e-007
-251.0, -4.634e-007
-250.0, -4.517e-007
-249.0, -4.355e-007
-248.0, -4.224e-007
-247.0, -4.094e-007
-246.0, -3.924e-007
-245.0, -3.780e-007
-244.0, -3.588e-007
-243.0, -3.370e-007
-242.0, -3.235e-007
-241.0, -3.030e-007
-240.0, -2.882e-007
-239.0, -2.773e-007
-238.0, -2.568e-007
-237.0, -2.428e-007
-236.0, -2.306e-007
-235.0, -2.136e-007
-234.0, -2.014e-007
-233.0, -1.822e-007
-232.0, -1.613e-007
-231.0, -1.460e-007
-230.0, -1.251e-007
-229.0, -1.051e-007
-228.0, -8.894e-008
-227.0, -7.106e-008
-226.0, -5.885e-008
-225.0, -4.490e-008
-224.0, -3.226e-008
-223.0, -2.311e-008
-222.0, -2.179e-009
-221.0, +1.875e-008
-220.0, +3.793e-008
-219.0, +6.147e-008
-218.0, +8.240e-008
-217.0, +1.038e-007
-216.0, +1.225e-007
-215.0, +1.343e-007
-214.0, +1.495e-007
-213.0, +1.631e-007
-212.0, +1.744e-007
-211.0, +1.940e-007
-210.0, +2.141e-007
-209.0, +2.367e-007
-208.0, +2.585e-007
-207.0, +2.781e-007
-206.0, +3.039e-007
-205.0, +3.244e-007
-204.0, +3.396e-007
-203.0, +3.553e-007
-202.0, +3.684e-007
-201.0, +3.889e-007
-200.0, +4.098e-007
-199.0, +4.264e-007
-198.0, +4.512e-007
-197.0, +4.722e-007
-196.0, +4.918e-007
-195.0, +5.157e-007
-194.0, +5.297e-007
-193.0, +5.436e-007
-192.0, +5.576e-007
-191.0, +5.694e-007
-190.0, +5.907e-007
-189.0, +6.117e-007
-188.0, +6.300e-007
-187.0, +6.522e-007
-186.0, +6.727e-007
-185.0, +6.941e-007
-184.0, +7.124e-007
-183.0, +7.259e-007
-182.0, +7.464e-007
-181.0, +7.638e-007
-180.0, +7.786e-007
-179.0, +8.000e-007
-178.0, +8.196e-007
-177.0, +8.432e-007
-176.0, +8.641e-007
-175.0, +8.785e-007
-174.0, +8.981e-007
-173.0, +9.120e-007
-172.0, +9.260e-007
-171.0, +9.408e-007
-170.0, +9.500e-007
-169.0, +9.639e-007
-168.0, +9.774e-007
-167.0, +9.940e-007
-166.0, +1.018e-006
-165.0, +1.033e-006
-164.0, +1.054e-006
-163.0, +1.075e-006
-162.0, +1.089e-006
-161.0, +1.106e-006
-160.0, +1.116e-006
-159.0, +1.127e-006
-158.0, +1.146e-006
-157.0, +1.156e-006
-156.0, +1.169e-006
-155.0, +1.187e-006
-154.0, +1.203e-006
-153.0, +1.222e-006
-152.0, +1.236e-006
-151.0, +1.246e-006
-150.0, +1.263e-006
-149.0, +1.278e-006
-148.0, +1.288e-006
-147.0, +1.299e-006
-146.0, +1.306e-006
-145.0, +1.319e-006
-144.0, +1.327e-006
-143.0, +1.334e-006
-142.0, +1.345e-006
-141.0, +1.352e-006
-140.0, +1.360e-006
-139.0, +1.375e-006
-138.0, +1.382e-006
-137.0, +1.398e-006
-136.0, +1.409e-006
-135.0, +1.419e-006
-134.0, +1.437e-006
-133.0, +1.448e-006
-132.0, +1.456e-006
-131.0, +1.470e-006
-130.0, +1.476e-006
-129.0, +1.485e-006
-128.0, +1.492e-006
-127.0, +1.495e-006
-126.0, +1.503e-006
-125.0, +1.508e-006
-124.0, +1.511e-006
-123.0, +1.518e-006
-122.0, +1.519e-006
-121.0, +1.527e-006
-120.0, +1.532e-006
-119.0, +1.537e-006
-118.0, +1.545e-006
-117.0, +1.551e-006
-116.0, +1.553e-006
-115.0, +1.559e-006
-114.0, +1.559e-006
-113.0, +1.563e-006
-112.0, +1.563e-006
-111.0, +1.566e-006
-110.0, +1.579e-006
-109.0, +1.582e-006
-108.0, +1.588e-006
-107.0, +1.598e-006
-106.0, +1.604e-006
-105.0, +1.618e-006
-104.0, +1.628e-006
-103.0, +1.628e-006
-102.0, +1.640e-006
-101.0, +1.647e-006
-100.0, +1.650e-006
-99.0, +1.658e-006
-98.0, +1.658e-006
-97.0, +1.660e-006
-96.0, +1.661e-006
-95.0, +1.661e-006
-94.0, +1.668e-006
-93.0, +1.671e-006
-92.0, +1.674e-006
-91.0, +1.678e-006
-90.0, +1.678e-006
-89.0, +1.685e-006
-88.0, +1.690e-006
-87.0, +1.689e-006
-86.0, +1.695e-006
-85.0, +1.697e-006
-84.0, +1.700e-006
-83.0, +1.705e-006
-82.0, +1.705e-006
-81.0, +1.706e-006
-80.0, +1.707e-006
-79.0, +1.706e-006
-78.0, +1.708e-006
-77.0, +1.708e-006
-76.0, +1.708e-006
-75.0, +1.709e-006
-74.0, +1.709e-006
-73.0, +1.711e-006
-72.0, +1.711e-006
-71.0, +1.710e-006
-70.0, +1.714e-006
-69.0, +1.717e-006
-68.0, +1.717e-006
-67.0, +1.721e-006
-66.0, +1.719e-006
-65.0, +1.723e-006
-64.0, +1.724e-006
-63.0, +1.725e-006
-62.0, +1.729e-006
-61.0, +1.730e-006
-60.0, +1.734e-006
-59.0, +1.740e-006
-58.0, +1.742e-006
-57.0, +1.747e-006
-56.0, +1.749e-006
-55.0, +1.749e-006
-54.0, +1.754e-006
-53.0, +1.754e-006
-52.0, +1.755e-006
-51.0, +1.757e-006
-50.0, +1.757e-006
-49.0, +1.757e-006
-48.0, +1.757e-006
-47.0, +1.757e-006
-46.0, +1.764e-006
-45.0, +1.765e-006
-44.0, +1.766e-006
-43.0, +1.773e-006
-42.0, +1.773e-006
-41.0, +1.783e-006
-40.0, +1.790e-006
-39.0, +1.792e-006
-38.0, +1.806e-006
-37.0, +1.815e-006
-36.0, +1.823e-006
-35.0, +1.835e-006
-34.0, +1.840e-006
-33.0, +1.848e-006
-32.0, +1.852e-006
-31.0, +1.852e-006
-30.0, +1.862e-006
-29.0, +1.865e-006
-28.0, +1.872e-006
-27.0, +1.879e-006
-26.0, +1.884e-006
-25.0, +1.891e-006
-24.0, +1.897e-006
-23.0, +1.897e-006
-22.0, +1.909e-006
-21.0, +1.913e-006
-20.0, +1.920e-006
-19.0, +1.928e-006
-18.0, +1.935e-006
-17.0, +1.945e-006
-16.0, +1.956e-006
-15.0, +1.963e-006
-14.0, +1.979e-006
-13.0, +1.989e-006
-12.0, +2.002e-006
-11.0, +2.017e-006
-10.0, +2.028e-006
-9.0, +2.045e-006
-8.0, +2.059e-006
-7.0, +2.066e-006
-6.0, +2.079e-006
-5.0, +2.087e-006
-4.0, +2.099e-006
-3.0, +2.113e-006
-2.0, +2.129e-006
-1.0, +2.150e-006
0.0, +2.171e-006
1.0, +2.191e-006
2.0, +2.219e-006
3.0, +2.240e-006
4.0, +2.260e-006
5.0, +2.278e-006
6.0, +2.292e-006
7.0, +2.313e-006
8.0, +2.333e-006
9.0, +2.353e-006
10.0, +2.379e-006
11.0, +2.404e-006
12.0, +2.426e-006
13.0, +2.451e-006
14.0, +2.471e-006
15.0, +2.498e-006
16.0, +2.522e-006
17.0, +2.545e-006
18.0, +2.576e-006
19.0, +2.604e-006
20.0, +2.635e-006
21.0, +2.671e-006
22.0, +2.703e-006
23.0, +2.736e-006
24.0, +2.771e-006
25.0, +2.800e-006
26.0, +2.839e-006
27.0, +2.874e-006
28.0, +2.908e-006
29.0, +2.946e-006
30.0, +2.980e-006
31.0, +3.020e-006
32.0, +3.067e-006
33.0, +3.111e-006
34.0, +3.159e-006
35.0, +3.201e-006
36.0, +3.245e-006
37.0, +3.299e-006
38.0, +3.343e-006
39.0, +3.391e-006
40.0, +3.441e-006
41.0, +3.490e-006
42.0, +3.546e-006
43.0, +3.598e-006
44.0, +3.655e-006
45.0, +3.714e-006
46.0, +3.771e-006
47.0, +3.830e-006
48.0, +3.886e-006
49.0, +3.942e-006
50.0, +4.013e-006
51.0, +4.073e-006
52.0, +4.139e-006
53.0, +4.207e-006
54.0, +4.269e-006
55.0, +4.344e-006
56.0, +4.421e-006
57.0, +4.484e-006
58.0, +4.564e-006
59.0, +4.634e-006
60.0, +4.704e-006
61.0, +4.786e-006
62.0, +4.857e-006
63.0, +4.939e-006
64.0, +5.020e-006
65.0, +5.093e-006
66.0, +5.177e-006
67.0, +5.263e-006
68.0, +5.347e-006
69.0, +5.433e-006
70.0, +5.514e-006
71.0, +5.602e-006
72.0, +5.690e-006
73.0, +5.777e-006
74.0, +5.869e-006
75.0, +5.954e-006
76.0, +6.050e-006
77.0, +6.139e-006
78.0, +6.226e-006
79.0, +6.317e-006
80.0, +6.410e-006
81.0, +6.499e-006
82.0, +6.603e-006
83.0, +6.693e-006
84.0, +6.788e-006
85.0, +6.889e-006
86.0, +6.979e-006
87.0, +7.077e-006
88.0, +7.173e-006
89.0, +7.262e-006
90.0, +7.356e-006
91.0, +7.449e-006
92.0, +7.540e-006
93.0, +7.642e-006
94.0, +7.733e-006
95.0, +7.826e-006
96.0, +7.911e-006
97.0, +8.005e-006
98.0, +8.100e-006
99.0, +8.194e-006
100.0, +8.280e-006
101.0, +8.372e-006
102.0, +8.458e-006
103.0, +8.548e-006
104.0, +8.632e-006
105.0, +8.711e-006
106.0, +8.798e-006
107.0, +8.881e-006
108.0, +8.957e-006
109.0, +9.037e-006
110.0, +9.113e-006
111.0, +9.191e-006
112.0, +9.266e-006
113.0, +9.329e-006
114.0, +9.394e-006
115.0, +9.464e-006
116.0, +9.528e-006
117.0, +9.592e-006
118.0, +9.650e-006
119.0, +9.712e-006
120.0, +9.767e-006
121.0, +9.821e-006
122.0, +9.877e-006
123.0, +9.926e-006
124.0, +9.974e-006
125.0, +1.002e-005
126.0, +1.005e-005
127.0, +1.010e-005
128.0, +1.014e-005
129.0, +1.017e-005
130.0, +1.020e-005
131.0, +1.023e-005
132.0, +1.025e-005
133.0, +1.028e-005
134.0, +1.030e-005
135.0, +1.031e-005
136.0, +1.032e-005
137.0, +1.033e-005
138.0, +1.034e-005
139.0, +1.035e-005
140.0, +1.035e-005
141.0, +1.035e-005
142.0, +1.035e-005
143.0, +1.035e-005
144.0, +1.035e-005
145.0, +1.034e-005
146.0, +1.034e-005
147.0, +1.033e-005
148.0, +1.032e-005
149.0, +1.031e-005
150.0, +1.030e-005
151.0, +1.028e-005
152.0, +1.027e-005
153.0, +1.025e-005
154.0, +1.023e-005
155.0, +1.020e-005
156.0, +1.017e-005
157.0, +1.014e-005
158.0, +1.011e-005
159.0, +1.008e-005
160.0, +1.004e-005
161.0, +1.001e-005
162.0, +9.978e-006
163.0, +9.943e-006
164.0, +9.902e-006
165.0, +9.868e-006
166.0, +9.831e-006
167.0, +9.799e-006
168.0, +9.760e-006
169.0, +9.713e-006
170.0, +9.675e-006
171.0, +9.638e-006
172.0, +9.600e-006
173.0, +9.562e-006
174.0, +9.521e-006
175.0, +9.484e-006
176.0, +9.447e-006
177.0, +9.408e-006
178.0, +9.373e-006
179.0, +9.328e-006
180.0, +9.285e-006
181.0, +9.244e-006
182.0, +9.203e-006
183.0, +9.167e-006
184.0, +9.126e-006
185.0, +9.079e-006
186.0, +9.045e-006
187.0, +9.009e-006
188.0, +8.972e-006
189.0, +8.934e-006
190.0, +8.892e-006
191.0, +8.854e-006
192.0, +8.820e-006
193.0, +8.784e-006
194.0, +8.755e-006
195.0, +8.720e-006
196.0, +8.683e-006
197.0, +8.649e-006
198.0, +8.614e-006
199.0, +8.582e-006
200.0, +8.544e-006
201.0, +8.503e-006
202.0, +8.469e-006
203.0, +8.439e-006
204.0, +8.410e-006
205.0, +8.382e-006
206.0, +8.350e-006
207.0, +8.325e-006
208.0, +8.296e-006
209.0, +8.263e-006
210.0, +8.235e-006
211.0, +8.203e-006
212.0, +8.175e-006
213.0, +8.149e-006
214.0, +8.115e-006
215.0, +8.088e-006
216.0, +8.060e-006
217.0, +8.032e-006
218.0, +8.011e-006
219.0, +7.983e-006
220.0, +7.959e-006
221.0, +7.939e-006
222.0, +7.911e-006
223.0, +7.890e-006
224.0, +7.866e-006
225.0, +7.838e-006
226.0, +7.818e-006
227.0, +7.793e-006
228.0, +7.771e-006
229.0, +7.757e-006
230.0, +7.738e-006
231.0, +7.719e-006
232.0, +7.697e-006
233.0, +7.673e-006
234.0, +7.655e-006
235.0, +7.634e-006
236.0, +7.613e-006
237.0, +7.598e-006
238.0, +7.577e-006
239.0, +7.564e-006
240.0, +7.550e-006
241.0, +7.532e-006
242.0, +7.522e-006
243.0, +7.503e-006
244.0, +7.484e-006
245.0, +7.469e-006
246.0, +7.447e-006
247.0, +7.429e-006
248.0, +7.413e-006
249.0, +7.395e-006
250.0, +7.385e-006
251.0, +7.370e-006
252.0, +7.357e-006
253.0, +7.350e-006
254.0, +7.334e-006
255.0, +7.321e-006
256.0, +7.301e-006
257.0, +7.280e-006
258.0, +7.267e-006
259.0, +7.252e-006
260.0, +7.239e-006
261.0, +7.228e-006
262.0, +7.214e-006
263.0, +7.207e-006
264.0, +7.200e-006
265.0, +7.190e-006
266.0, +7.184e-006
267.0, +7.172e-006
268.0, +7.162e-006
269.0, +7.155e-006
270.0, +7.143e-006
271.0, +7.135e-006
272.0, +7.123e-006
273.0, +7.108e-006
274.0, +7.102e-006
275.0, +7.088e-006
276.0, +7.074e-006
277.0, +7.067e-006
278.0, +7.053e-006
279.0, +7.045e-006
280.0, +7.031e-006
281.0, +7.015e-006
282.0, +7.009e-006
283.0, +7.002e-006
284.0, +6.993e-006
285.0, +6.987e-006
286.0, +6.979e-006
287.0, +6.976e-006
288.0, +6.970e-006
289.0, +6.961e-006
290.0, +6.959e-006
291.0, +6.952e-006
292.0, +6.945e-006
293.0, +6.940e-006
294.0, +6.929e-006
295.0, +6.925e-006
296.0, +6.917e-006
297.0, +6.906e-006
298.0, +6.896e-006
299.0, +6.887e-006
300.0, +6.882e-006
*
**
