# Supplementary material for: DFT and CV data of 4-phenyl-substituted dichloro(bis{2-[1-(phenyl)-1H-1,2,3-triazol-4-yl-κN3]pyridine-κN})iron(II) coordination compounds
Source: Data Brief. 2018 Oct 27;21:1458–71. doi: 10.1016/j.dib.2018.10.085 (PMC6234228; doi:10.1016/j.dib.2018.10.085)
Supplement: Supplementary file 4 — Supplementary material. [file mmc4.zip › Fe_CV_raw_data/FeL7-2/50_01.TXT]

Date: 11-Apr-2017
Time: 12:48:02
Label: 
Cyclic Voltammetry

Exp. Conditions:
Init E (mV) = 100
High E (mV) = 100
Low E (mV) = -450
Init P/N = N
V (mV/sec) = 50
Number of Segments = 2
Sample Interval (mV) = 1
Quiet Time (sec) = 10
Sensitivity (A/V) = 1E-6

2 Sets of Data
Total Number of Data Points = 1100
##
Potential (mV), Current (A)

Segment = 1
Negative
Number of Data Points = 550
#
99.0, +5.673e-007
98.0, +5.509e-007
97.0, +5.346e-007
96.0, +5.207e-007
95.0, +5.075e-007
94.0, +4.945e-007
93.0, +4.840e-007
92.0, +4.742e-007
91.0, +4.658e-007
90.0, +4.587e-007
89.0, +4.517e-007
88.0, +4.453e-007
87.0, +4.395e-007
86.0, +4.337e-007
85.0, +4.282e-007
84.0, +4.226e-007
83.0, +4.177e-007
82.0, +4.127e-007
81.0, +4.076e-007
80.0, +4.027e-007
79.0, +3.976e-007
78.0, +3.934e-007
77.0, +3.889e-007
76.0, +3.838e-007
75.0, +3.790e-007
74.0, +3.745e-007
73.0, +3.701e-007
72.0, +3.658e-007
71.0, +3.612e-007
70.0, +3.574e-007
69.0, +3.534e-007
68.0, +3.493e-007
67.0, +3.453e-007
66.0, +3.414e-007
65.0, +3.377e-007
64.0, +3.346e-007
63.0, +3.308e-007
62.0, +3.272e-007
61.0, +3.237e-007
60.0, +3.200e-007
59.0, +3.167e-007
58.0, +3.132e-007
57.0, +3.091e-007
56.0, +3.057e-007
55.0, +3.019e-007
54.0, +2.984e-007
53.0, +2.955e-007
52.0, +2.921e-007
51.0, +2.890e-007
50.0, +2.856e-007
49.0, +2.823e-007
48.0, +2.792e-007
47.0, +2.762e-007
46.0, +2.728e-007
45.0, +2.696e-007
44.0, +2.656e-007
43.0, +2.627e-007
42.0, +2.593e-007
41.0, +2.564e-007
40.0, +2.534e-007
39.0, +2.499e-007
38.0, +2.468e-007
37.0, +2.444e-007
36.0, +2.409e-007
35.0, +2.381e-007
34.0, +2.346e-007
33.0, +2.316e-007
32.0, +2.288e-007
31.0, +2.254e-007
30.0, +2.222e-007
29.0, +2.194e-007
28.0, +2.162e-007
27.0, +2.134e-007
26.0, +2.105e-007
25.0, +2.073e-007
24.0, +2.045e-007
23.0, +2.010e-007
22.0, +1.982e-007
21.0, +1.959e-007
20.0, +1.930e-007
19.0, +1.904e-007
18.0, +1.873e-007
17.0, +1.845e-007
16.0, +1.821e-007
15.0, +1.794e-007
14.0, +1.765e-007
13.0, +1.737e-007
12.0, +1.700e-007
11.0, +1.672e-007
10.0, +1.644e-007
9.0, +1.612e-007
8.0, +1.584e-007
7.0, +1.552e-007
6.0, +1.524e-007
5.0, +1.505e-007
4.0, +1.477e-007
3.0, +1.450e-007
2.0, +1.422e-007
1.0, +1.387e-007
0.0, +1.357e-007
-1.0, +1.323e-007
-2.0, +1.289e-007
-3.0, +1.266e-007
-4.0, +1.237e-007
-5.0, +1.214e-007
-6.0, +1.193e-007
-7.0, +1.170e-007
-8.0, +1.150e-007
-9.0, +1.125e-007
-10.0, +1.097e-007
-11.0, +1.070e-007
-12.0, +1.043e-007
-13.0, +1.018e-007
-14.0, +9.918e-008
-15.0, +9.691e-008
-16.0, +9.452e-008
-17.0, +9.242e-008
-18.0, +9.038e-008
-19.0, +8.798e-008
-20.0, +8.536e-008
-21.0, +8.292e-008
-22.0, +8.017e-008
-23.0, +7.765e-008
-24.0, +7.512e-008
-25.0, +7.250e-008
-26.0, +7.010e-008
-27.0, +6.753e-008
-28.0, +6.500e-008
-29.0, +6.269e-008
-30.0, +6.025e-008
-31.0, +5.807e-008
-32.0, +5.576e-008
-33.0, +5.358e-008
-34.0, +5.157e-008
-35.0, +4.887e-008
-36.0, +4.621e-008
-37.0, +4.412e-008
-38.0, +4.137e-008
-39.0, +3.919e-008
-40.0, +3.671e-008
-41.0, +3.444e-008
-42.0, +3.270e-008
-43.0, +2.999e-008
-44.0, +2.725e-008
-45.0, +2.507e-008
-46.0, +2.236e-008
-47.0, +2.010e-008
-48.0, +1.809e-008
-49.0, +1.561e-008
-50.0, +1.404e-008
-51.0, +1.125e-008
-52.0, +8.545e-009
-53.0, +6.409e-009
-54.0, +3.618e-009
-55.0, +8.282e-010
-56.0, -1.570e-009
-57.0, -4.229e-009
-58.0, -6.234e-009
-59.0, -8.676e-009
-60.0, -1.142e-008
-61.0, -1.356e-008
-62.0, -1.635e-008
-63.0, -1.896e-008
-64.0, -2.162e-008
-65.0, -2.437e-008
-66.0, -2.681e-008
-67.0, -2.925e-008
-68.0, -3.265e-008
-69.0, -3.540e-008
-70.0, -3.806e-008
-71.0, -4.094e-008
-72.0, -4.316e-008
-73.0, -4.660e-008
-74.0, -4.974e-008
-75.0, -5.192e-008
-76.0, -5.476e-008
-77.0, -5.750e-008
-78.0, -6.029e-008
-79.0, -6.369e-008
-80.0, -6.583e-008
-81.0, -6.866e-008
-82.0, -7.211e-008
-83.0, -7.490e-008
-84.0, -7.839e-008
-85.0, -8.122e-008
-86.0, -8.480e-008
-87.0, -8.833e-008
-88.0, -9.177e-008
-89.0, -9.482e-008
-90.0, -9.831e-008
-91.0, -1.016e-007
-92.0, -1.057e-007
-93.0, -1.087e-007
-94.0, -1.122e-007
-95.0, -1.157e-007
-96.0, -1.189e-007
-97.0, -1.231e-007
-98.0, -1.271e-007
-99.0, -1.306e-007
-100.0, -1.346e-007
-101.0, -1.384e-007
-102.0, -1.426e-007
-103.0, -1.474e-007
-104.0, -1.509e-007
-105.0, -1.550e-007
-106.0, -1.598e-007
-107.0, -1.643e-007
-108.0, -1.689e-007
-109.0, -1.731e-007
-110.0, -1.773e-007
-111.0, -1.824e-007
-112.0, -1.870e-007
-113.0, -1.916e-007
-114.0, -1.968e-007
-115.0, -2.021e-007
-116.0, -2.076e-007
-117.0, -2.126e-007
-118.0, -2.179e-007
-119.0, -2.235e-007
-120.0, -2.288e-007
-121.0, -2.344e-007
-122.0, -2.403e-007
-123.0, -2.459e-007
-124.0, -2.525e-007
-125.0, -2.582e-007
-126.0, -2.644e-007
-127.0, -2.713e-007
-128.0, -2.769e-007
-129.0, -2.831e-007
-130.0, -2.894e-007
-131.0, -2.958e-007
-132.0, -3.026e-007
-133.0, -3.091e-007
-134.0, -3.154e-007
-135.0, -3.224e-007
-136.0, -3.290e-007
-137.0, -3.362e-007
-138.0, -3.435e-007
-139.0, -3.509e-007
-140.0, -3.585e-007
-141.0, -3.655e-007
-142.0, -3.732e-007
-143.0, -3.816e-007
-144.0, -3.897e-007
-145.0, -3.976e-007
-146.0, -4.056e-007
-147.0, -4.139e-007
-148.0, -4.230e-007
-149.0, -4.313e-007
-150.0, -4.401e-007
-151.0, -4.485e-007
-152.0, -4.573e-007
-153.0, -4.664e-007
-154.0, -4.754e-007
-155.0, -4.844e-007
-156.0, -4.946e-007
-157.0, -5.037e-007
-158.0, -5.135e-007
-159.0, -5.232e-007
-160.0, -5.327e-007
-161.0, -5.425e-007
-162.0, -5.522e-007
-163.0, -5.616e-007
-164.0, -5.719e-007
-165.0, -5.817e-007
-166.0, -5.919e-007
-167.0, -6.020e-007
-168.0, -6.123e-007
-169.0, -6.228e-007
-170.0, -6.333e-007
-171.0, -6.431e-007
-172.0, -6.542e-007
-173.0, -6.643e-007
-174.0, -6.754e-007
-175.0, -6.862e-007
-176.0, -6.966e-007
-177.0, -7.077e-007
-178.0, -7.189e-007
-179.0, -7.294e-007
-180.0, -7.407e-007
-181.0, -7.518e-007
-182.0, -7.628e-007
-183.0, -7.740e-007
-184.0, -7.846e-007
-185.0, -7.957e-007
-186.0, -8.069e-007
-187.0, -8.179e-007
-188.0, -8.291e-007
-189.0, -8.402e-007
-190.0, -8.513e-007
-191.0, -8.631e-007
-192.0, -8.740e-007
-193.0, -8.858e-007
-194.0, -8.970e-007
-195.0, -9.081e-007
-196.0, -9.199e-007
-197.0, -9.311e-007
-198.0, -9.423e-007
-199.0, -9.537e-007
-200.0, -9.642e-007
-201.0, -9.760e-007
-202.0, -9.871e-007
-203.0, -9.978e-007
-204.0, -1.009e-006
-205.0, -1.021e-006
-206.0, -1.032e-006
-207.0, -1.043e-006
-208.0, -1.054e-006
-209.0, -1.065e-006
-210.0, -1.076e-006
-211.0, -1.086e-006
-212.0, -1.097e-006
-213.0, -1.107e-006
-214.0, -1.118e-006
-215.0, -1.129e-006
-216.0, -1.139e-006
-217.0, -1.149e-006
-218.0, -1.160e-006
-219.0, -1.170e-006
-220.0, -1.181e-006
-221.0, -1.190e-006
-222.0, -1.201e-006
-223.0, -1.211e-006
-224.0, -1.221e-006
-225.0, -1.231e-006
-226.0, -1.240e-006
-227.0, -1.250e-006
-228.0, -1.260e-006
-229.0, -1.269e-006
-230.0, -1.278e-006
-231.0, -1.288e-006
-232.0, -1.297e-006
-233.0, -1.306e-006
-234.0, -1.315e-006
-235.0, -1.323e-006
-236.0, -1.332e-006
-237.0, -1.341e-006
-238.0, -1.349e-006
-239.0, -1.358e-006
-240.0, -1.366e-006
-241.0, -1.374e-006
-242.0, -1.383e-006
-243.0, -1.390e-006
-244.0, -1.398e-006
-245.0, -1.406e-006
-246.0, -1.413e-006
-247.0, -1.420e-006
-248.0, -1.427e-006
-249.0, -1.434e-006
-250.0, -1.440e-006
-251.0, -1.447e-006
-252.0, -1.453e-006
-253.0, -1.459e-006
-254.0, -1.465e-006
-255.0, -1.471e-006
-256.0, -1.476e-006
-257.0, -1.482e-006
-258.0, -1.487e-006
-259.0, -1.493e-006
-260.0, -1.498e-006
-261.0, -1.503e-006
-262.0, -1.507e-006
-263.0, -1.512e-006
-264.0, -1.516e-006
-265.0, -1.520e-006
-266.0, -1.523e-006
-267.0, -1.526e-006
-268.0, -1.530e-006
-269.0, -1.534e-006
-270.0, -1.537e-006
-271.0, -1.539e-006
-272.0, -1.542e-006
-273.0, -1.544e-006
-274.0, -1.546e-006
-275.0, -1.547e-006
-276.0, -1.548e-006
-277.0, -1.550e-006
-278.0, -1.550e-006
-279.0, -1.551e-006
-280.0, -1.552e-006
-281.0, -1.553e-006
-282.0, -1.554e-006
-283.0, -1.554e-006
-284.0, -1.554e-006
-285.0, -1.554e-006
-286.0, -1.554e-006
-287.0, -1.554e-006
-288.0, -1.553e-006
-289.0, -1.553e-006
-290.0, -1.552e-006
-291.0, -1.551e-006
-292.0, -1.551e-006
-293.0, -1.550e-006
-294.0, -1.549e-006
-295.0, -1.548e-006
-296.0, -1.546e-006
-297.0, -1.545e-006
-298.0, -1.543e-006
-299.0, -1.541e-006
-300.0, -1.539e-006
-301.0, -1.537e-006
-302.0, -1.535e-006
-303.0, -1.533e-006
-304.0, -1.530e-006
-305.0, -1.529e-006
-306.0, -1.526e-006
-307.0, -1.524e-006
-308.0, -1.521e-006
-309.0, -1.519e-006
-310.0, -1.516e-006
-311.0, -1.513e-006
-312.0, -1.510e-006
-313.0, -1.508e-006
-314.0, -1.505e-006
-315.0, -1.502e-006
-316.0, -1.499e-006
-317.0, -1.496e-006
-318.0, -1.493e-006
-319.0, -1.490e-006
-320.0, -1.487e-006
-321.0, -1.484e-006
-322.0, -1.481e-006
-323.0, -1.478e-006
-324.0, -1.475e-006
-325.0, -1.472e-006
-326.0, -1.470e-006
-327.0, -1.468e-006
-328.0, -1.465e-006
-329.0, -1.463e-006
-330.0, -1.460e-006
-331.0, -1.457e-006
-332.0, -1.454e-006
-333.0, -1.451e-006
-334.0, -1.448e-006
-335.0, -1.445e-006
-336.0, -1.442e-006
-337.0, -1.439e-006
-338.0, -1.437e-006
-339.0, -1.434e-006
-340.0, -1.432e-006
-341.0, -1.429e-006
-342.0, -1.427e-006
-343.0, -1.425e-006
-344.0, -1.422e-006
-345.0, -1.419e-006
-346.0, -1.417e-006
-347.0, -1.415e-006
-348.0, -1.413e-006
-349.0, -1.410e-006
-350.0, -1.408e-006
-351.0, -1.406e-006
-352.0, -1.404e-006
-353.0, -1.402e-006
-354.0, -1.399e-006
-355.0, -1.397e-006
-356.0, -1.396e-006
-357.0, -1.394e-006
-358.0, -1.392e-006
-359.0, -1.391e-006
-360.0, -1.388e-006
-361.0, -1.387e-006
-362.0, -1.385e-006
-363.0, -1.383e-006
-364.0, -1.381e-006
-365.0, -1.379e-006
-366.0, -1.377e-006
-367.0, -1.376e-006
-368.0, -1.374e-006
-369.0, -1.373e-006
-370.0, -1.372e-006
-371.0, -1.370e-006
-372.0, -1.369e-006
-373.0, -1.367e-006
-374.0, -1.366e-006
-375.0, -1.364e-006
-376.0, -1.362e-006
-377.0, -1.361e-006
-378.0, -1.359e-006
-379.0, -1.358e-006
-380.0, -1.357e-006
-381.0, -1.355e-006
-382.0, -1.355e-006
-383.0, -1.354e-006
-384.0, -1.352e-006
-385.0, -1.352e-006
-386.0, -1.351e-006
-387.0, -1.351e-006
-388.0, -1.350e-006
-389.0, -1.349e-006
-390.0, -1.349e-006
-391.0, -1.348e-006
-392.0, -1.347e-006
-393.0, -1.347e-006
-394.0, -1.346e-006
-395.0, -1.345e-006
-396.0, -1.344e-006
-397.0, -1.342e-006
-398.0, -1.341e-006
-399.0, -1.341e-006
-400.0, -1.340e-006
-401.0, -1.339e-006
-402.0, -1.339e-006
-403.0, -1.338e-006
-404.0, -1.338e-006
-405.0, -1.337e-006
-406.0, -1.337e-006
-407.0, -1.337e-006
-408.0, -1.337e-006
-409.0, -1.337e-006
-410.0, -1.337e-006
-411.0, -1.337e-006
-412.0, -1.338e-006
-413.0, -1.337e-006
-414.0, -1.337e-006
-415.0, -1.337e-006
-416.0, -1.336e-006
-417.0, -1.336e-006
-418.0, -1.336e-006
-419.0, -1.335e-006
-420.0, -1.336e-006
-421.0, -1.335e-006
-422.0, -1.335e-006
-423.0, -1.336e-006
-424.0, -1.336e-006
-425.0, -1.337e-006
-426.0, -1.337e-006
-427.0, -1.337e-006
-428.0, -1.338e-006
-429.0, -1.338e-006
-430.0, -1.338e-006
-431.0, -1.338e-006
-432.0, -1.338e-006
-433.0, -1.339e-006
-434.0, -1.339e-006
-435.0, -1.340e-006
-436.0, -1.341e-006
-437.0, -1.341e-006
-438.0, -1.343e-006
-439.0, -1.344e-006
-440.0, -1.345e-006
-441.0, -1.346e-006
-442.0, -1.346e-006
-443.0, -1.347e-006
-444.0, -1.348e-006
-445.0, -1.348e-006
-446.0, -1.349e-006
-447.0, -1.349e-006
-448.0, -1.349e-006
-449.0, -1.350e-006
-450.0, -1.351e-006
*
Segment = 2
Positive
Number of Data Points = 550
#
-449.0, -1.350e-006
-448.0, -1.311e-006
-447.0, -1.278e-006
-446.0, -1.248e-006
-445.0, -1.219e-006
-444.0, -1.192e-006
-443.0, -1.168e-006
-442.0, -1.148e-006
-441.0, -1.129e-006
-440.0, -1.112e-006
-439.0, -1.096e-006
-438.0, -1.082e-006
-437.0, -1.068e-006
-436.0, -1.055e-006
-435.0, -1.043e-006
-434.0, -1.031e-006
-433.0, -1.020e-006
-432.0, -1.009e-006
-431.0, -9.987e-007
-430.0, -9.889e-007
-429.0, -9.785e-007
-428.0, -9.689e-007
-427.0, -9.598e-007
-426.0, -9.508e-007
-425.0, -9.420e-007
-424.0, -9.335e-007
-423.0, -9.244e-007
-422.0, -9.164e-007
-421.0, -9.080e-007
-420.0, -9.003e-007
-419.0, -8.926e-007
-418.0, -8.843e-007
-417.0, -8.768e-007
-416.0, -8.691e-007
-415.0, -8.618e-007
-414.0, -8.543e-007
-413.0, -8.466e-007
-412.0, -8.390e-007
-411.0, -8.320e-007
-410.0, -8.244e-007
-409.0, -8.179e-007
-408.0, -8.108e-007
-407.0, -8.041e-007
-406.0, -7.977e-007
-405.0, -7.914e-007
-404.0, -7.851e-007
-403.0, -7.795e-007
-402.0, -7.727e-007
-401.0, -7.666e-007
-400.0, -7.605e-007
-399.0, -7.539e-007
-398.0, -7.482e-007
-397.0, -7.420e-007
-396.0, -7.361e-007
-395.0, -7.305e-007
-394.0, -7.249e-007
-393.0, -7.188e-007
-392.0, -7.135e-007
-391.0, -7.074e-007
-390.0, -7.024e-007
-389.0, -6.969e-007
-388.0, -6.914e-007
-387.0, -6.858e-007
-386.0, -6.808e-007
-385.0, -6.755e-007
-384.0, -6.706e-007
-383.0, -6.650e-007
-382.0, -6.597e-007
-381.0, -6.546e-007
-380.0, -6.497e-007
-379.0, -6.448e-007
-378.0, -6.399e-007
-377.0, -6.352e-007
-376.0, -6.302e-007
-375.0, -6.253e-007
-374.0, -6.206e-007
-373.0, -6.159e-007
-372.0, -6.110e-007
-371.0, -6.061e-007
-370.0, -6.012e-007
-369.0, -5.970e-007
-368.0, -5.921e-007
-367.0, -5.871e-007
-366.0, -5.828e-007
-365.0, -5.785e-007
-364.0, -5.737e-007
-363.0, -5.693e-007
-362.0, -5.643e-007
-361.0, -5.601e-007
-360.0, -5.557e-007
-359.0, -5.505e-007
-358.0, -5.457e-007
-357.0, -5.415e-007
-356.0, -5.372e-007
-355.0, -5.325e-007
-354.0, -5.276e-007
-353.0, -5.236e-007
-352.0, -5.197e-007
-351.0, -5.150e-007
-350.0, -5.107e-007
-349.0, -5.062e-007
-348.0, -5.020e-007
-347.0, -4.983e-007
-346.0, -4.934e-007
-345.0, -4.889e-007
-344.0, -4.853e-007
-343.0, -4.811e-007
-342.0, -4.772e-007
-341.0, -4.729e-007
-340.0, -4.682e-007
-339.0, -4.644e-007
-338.0, -4.604e-007
-337.0, -4.561e-007
-336.0, -4.514e-007
-335.0, -4.468e-007
-334.0, -4.427e-007
-333.0, -4.384e-007
-332.0, -4.338e-007
-331.0, -4.291e-007
-330.0, -4.244e-007
-329.0, -4.207e-007
-328.0, -4.163e-007
-327.0, -4.115e-007
-326.0, -4.075e-007
-325.0, -4.029e-007
-324.0, -3.988e-007
-323.0, -3.945e-007
-322.0, -3.897e-007
-321.0, -3.858e-007
-320.0, -3.822e-007
-319.0, -3.773e-007
-318.0, -3.735e-007
-317.0, -3.692e-007
-316.0, -3.649e-007
-315.0, -3.608e-007
-314.0, -3.556e-007
-313.0, -3.507e-007
-312.0, -3.465e-007
-311.0, -3.416e-007
-310.0, -3.369e-007
-309.0, -3.320e-007
-308.0, -3.272e-007
-307.0, -3.227e-007
-306.0, -3.178e-007
-305.0, -3.130e-007
-304.0, -3.087e-007
-303.0, -3.044e-007
-302.0, -2.997e-007
-301.0, -2.948e-007
-300.0, -2.902e-007
-299.0, -2.860e-007
-298.0, -2.811e-007
-297.0, -2.756e-007
-296.0, -2.701e-007
-295.0, -2.649e-007
-294.0, -2.600e-007
-293.0, -2.548e-007
-292.0, -2.490e-007
-291.0, -2.438e-007
-290.0, -2.383e-007
-289.0, -2.334e-007
-288.0, -2.285e-007
-287.0, -2.230e-007
-286.0, -2.174e-007
-285.0, -2.118e-007
-284.0, -2.060e-007
-283.0, -2.004e-007
-282.0, -1.941e-007
-281.0, -1.879e-007
-280.0, -1.820e-007
-279.0, -1.758e-007
-278.0, -1.698e-007
-277.0, -1.637e-007
-276.0, -1.579e-007
-275.0, -1.523e-007
-274.0, -1.455e-007
-273.0, -1.396e-007
-272.0, -1.331e-007
-271.0, -1.262e-007
-270.0, -1.202e-007
-269.0, -1.135e-007
-268.0, -1.059e-007
-267.0, -9.940e-008
-266.0, -9.173e-008
-265.0, -8.475e-008
-264.0, -7.843e-008
-263.0, -7.080e-008
-262.0, -6.383e-008
-261.0, -5.663e-008
-260.0, -4.892e-008
-259.0, -4.194e-008
-258.0, -3.427e-008
-257.0, -2.659e-008
-256.0, -1.966e-008
-255.0, -1.129e-008
-254.0, -3.793e-009
-253.0, +3.880e-009
-252.0, +1.216e-008
-251.0, +2.053e-008
-250.0, +2.912e-008
-249.0, +3.802e-008
-248.0, +4.639e-008
-247.0, +5.541e-008
-246.0, +6.404e-008
-245.0, +7.250e-008
-244.0, +8.126e-008
-243.0, +9.011e-008
-242.0, +9.971e-008
-241.0, +1.087e-007
-240.0, +1.178e-007
-239.0, +1.273e-007
-238.0, +1.370e-007
-237.0, +1.464e-007
-236.0, +1.561e-007
-235.0, +1.650e-007
-234.0, +1.749e-007
-233.0, +1.846e-007
-232.0, +1.944e-007
-231.0, +2.045e-007
-230.0, +2.143e-007
-229.0, +2.241e-007
-228.0, +2.350e-007
-227.0, +2.451e-007
-226.0, +2.556e-007
-225.0, +2.658e-007
-224.0, +2.759e-007
-223.0, +2.870e-007
-222.0, +2.975e-007
-221.0, +3.081e-007
-220.0, +3.188e-007
-219.0, +3.295e-007
-218.0, +3.407e-007
-217.0, +3.518e-007
-216.0, +3.626e-007
-215.0, +3.742e-007
-214.0, +3.853e-007
-213.0, +3.965e-007
-212.0, +4.081e-007
-211.0, +4.194e-007
-210.0, +4.307e-007
-209.0, +4.422e-007
-208.0, +4.536e-007
-207.0, +4.655e-007
-206.0, +4.772e-007
-205.0, +4.886e-007
-204.0, +5.007e-007
-203.0, +5.127e-007
-202.0, +5.246e-007
-201.0, +5.360e-007
-200.0, +5.474e-007
-199.0, +5.594e-007
-198.0, +5.711e-007
-197.0, +5.829e-007
-196.0, +5.940e-007
-195.0, +6.051e-007
-194.0, +6.175e-007
-193.0, +6.291e-007
-192.0, +6.409e-007
-191.0, +6.528e-007
-190.0, +6.639e-007
-189.0, +6.762e-007
-188.0, +6.880e-007
-187.0, +6.993e-007
-186.0, +7.112e-007
-185.0, +7.224e-007
-184.0, +7.336e-007
-183.0, +7.449e-007
-182.0, +7.561e-007
-181.0, +7.672e-007
-180.0, +7.784e-007
-179.0, +7.888e-007
-178.0, +8.000e-007
-177.0, +8.105e-007
-176.0, +8.215e-007
-175.0, +8.320e-007
-174.0, +8.425e-007
-173.0, +8.528e-007
-172.0, +8.633e-007
-171.0, +8.731e-007
-170.0, +8.835e-007
-169.0, +8.931e-007
-168.0, +9.029e-007
-167.0, +9.126e-007
-166.0, +9.222e-007
-165.0, +9.313e-007
-164.0, +9.408e-007
-163.0, +9.498e-007
-162.0, +9.590e-007
-161.0, +9.674e-007
-160.0, +9.759e-007
-159.0, +9.844e-007
-158.0, +9.928e-007
-157.0, +1.001e-006
-156.0, +1.008e-006
-155.0, +1.015e-006
-154.0, +1.024e-006
-153.0, +1.031e-006
-152.0, +1.038e-006
-151.0, +1.046e-006
-150.0, +1.052e-006
-149.0, +1.059e-006
-148.0, +1.066e-006
-147.0, +1.072e-006
-146.0, +1.078e-006
-145.0, +1.084e-006
-144.0, +1.090e-006
-143.0, +1.096e-006
-142.0, +1.101e-006
-141.0, +1.106e-006
-140.0, +1.112e-006
-139.0, +1.116e-006
-138.0, +1.121e-006
-137.0, +1.125e-006
-136.0, +1.129e-006
-135.0, +1.134e-006
-134.0, +1.138e-006
-133.0, +1.141e-006
-132.0, +1.145e-006
-131.0, +1.148e-006
-130.0, +1.152e-006
-129.0, +1.155e-006
-128.0, +1.158e-006
-127.0, +1.161e-006
-126.0, +1.163e-006
-125.0, +1.167e-006
-124.0, +1.169e-006
-123.0, +1.171e-006
-122.0, +1.174e-006
-121.0, +1.176e-006
-120.0, +1.178e-006
-119.0, +1.180e-006
-118.0, +1.181e-006
-117.0, +1.183e-006
-116.0, +1.184e-006
-115.0, +1.185e-006
-114.0, +1.186e-006
-113.0, +1.187e-006
-112.0, +1.187e-006
-111.0, +1.188e-006
-110.0, +1.188e-006
-109.0, +1.189e-006
-108.0, +1.190e-006
-107.0, +1.190e-006
-106.0, +1.190e-006
-105.0, +1.191e-006
-104.0, +1.190e-006
-103.0, +1.191e-006
-102.0, +1.191e-006
-101.0, +1.191e-006
-100.0, +1.191e-006
-99.0, +1.190e-006
-98.0, +1.190e-006
-97.0, +1.189e-006
-96.0, +1.189e-006
-95.0, +1.188e-006
-94.0, +1.187e-006
-93.0, +1.187e-006
-92.0, +1.187e-006
-91.0, +1.185e-006
-90.0, +1.185e-006
-89.0, +1.184e-006
-88.0, +1.184e-006
-87.0, +1.183e-006
-86.0, +1.181e-006
-85.0, +1.180e-006
-84.0, +1.179e-006
-83.0, +1.178e-006
-82.0, +1.178e-006
-81.0, +1.176e-006
-80.0, +1.174e-006
-79.0, +1.172e-006
-78.0, +1.171e-006
-77.0, +1.170e-006
-76.0, +1.168e-006
-75.0, +1.166e-006
-74.0, +1.165e-006
-73.0, +1.163e-006
-72.0, +1.162e-006
-71.0, +1.160e-006
-70.0, +1.158e-006
-69.0, +1.156e-006
-68.0, +1.155e-006
-67.0, +1.153e-006
-66.0, +1.151e-006
-65.0, +1.150e-006
-64.0, +1.148e-006
-63.0, +1.147e-006
-62.0, +1.146e-006
-61.0, +1.144e-006
-60.0, +1.143e-006
-59.0, +1.141e-006
-58.0, +1.139e-006
-57.0, +1.137e-006
-56.0, +1.135e-006
-55.0, +1.133e-006
-54.0, +1.131e-006
-53.0, +1.130e-006
-52.0, +1.128e-006
-51.0, +1.127e-006
-50.0, +1.126e-006
-49.0, +1.124e-006
-48.0, +1.122e-006
-47.0, +1.120e-006
-46.0, +1.118e-006
-45.0, +1.117e-006
-44.0, +1.115e-006
-43.0, +1.113e-006
-42.0, +1.112e-006
-41.0, +1.111e-006
-40.0, +1.110e-006
-39.0, +1.109e-006
-38.0, +1.107e-006
-37.0, +1.106e-006
-36.0, +1.105e-006
-35.0, +1.103e-006
-34.0, +1.102e-006
-33.0, +1.100e-006
-32.0, +1.098e-006
-31.0, +1.097e-006
-30.0, +1.095e-006
-29.0, +1.093e-006
-28.0, +1.092e-006
-27.0, +1.090e-006
-26.0, +1.090e-006
-25.0, +1.088e-006
-24.0, +1.087e-006
-23.0, +1.086e-006
-22.0, +1.085e-006
-21.0, +1.084e-006
-20.0, +1.082e-006
-19.0, +1.080e-006
-18.0, +1.079e-006
-17.0, +1.078e-006
-16.0, +1.076e-006
-15.0, +1.076e-006
-14.0, +1.074e-006
-13.0, +1.073e-006
-12.0, +1.072e-006
-11.0, +1.071e-006
-10.0, +1.071e-006
-9.0, +1.070e-006
-8.0, +1.069e-006
-7.0, +1.069e-006
-6.0, +1.068e-006
-5.0, +1.068e-006
-4.0, +1.067e-006
-3.0, +1.066e-006
-2.0, +1.065e-006
-1.0, +1.065e-006
0.0, +1.065e-006
1.0, +1.065e-006
2.0, +1.065e-006
3.0, +1.065e-006
4.0, +1.065e-006
5.0, +1.064e-006
6.0, +1.064e-006
7.0, +1.063e-006
8.0, +1.062e-006
9.0, +1.061e-006
10.0, +1.060e-006
11.0, +1.059e-006
12.0, +1.059e-006
13.0, +1.057e-006
14.0, +1.057e-006
15.0, +1.056e-006
16.0, +1.056e-006
17.0, +1.056e-006
18.0, +1.055e-006
19.0, +1.054e-006
20.0, +1.054e-006
21.0, +1.054e-006
22.0, +1.054e-006
23.0, +1.054e-006
24.0, +1.053e-006
25.0, +1.054e-006
26.0, +1.053e-006
27.0, +1.053e-006
28.0, +1.053e-006
29.0, +1.052e-006
30.0, +1.052e-006
31.0, +1.052e-006
32.0, +1.052e-006
33.0, +1.053e-006
34.0, +1.052e-006
35.0, +1.052e-006
36.0, +1.053e-006
37.0, +1.052e-006
38.0, +1.053e-006
39.0, +1.053e-006
40.0, +1.053e-006
41.0, +1.054e-006
42.0, +1.053e-006
43.0, +1.054e-006
44.0, +1.054e-006
45.0, +1.054e-006
46.0, +1.054e-006
47.0, +1.054e-006
48.0, +1.055e-006
49.0, +1.056e-006
50.0, +1.056e-006
51.0, +1.056e-006
52.0, +1.057e-006
53.0, +1.057e-006
54.0, +1.058e-006
55.0, +1.058e-006
56.0, +1.058e-006
57.0, +1.059e-006
58.0, +1.059e-006
59.0, +1.060e-006
60.0, +1.061e-006
61.0, +1.061e-006
62.0, +1.062e-006
63.0, +1.063e-006
64.0, +1.063e-006
65.0, +1.064e-006
66.0, +1.064e-006
67.0, +1.065e-006
68.0, +1.066e-006
69.0, +1.066e-006
70.0, +1.067e-006
71.0, +1.068e-006
72.0, +1.068e-006
73.0, +1.069e-006
74.0, +1.069e-006
75.0, +1.070e-006
76.0, +1.070e-006
77.0, +1.071e-006
78.0, +1.071e-006
79.0, +1.072e-006
80.0, +1.073e-006
81.0, +1.074e-006
82.0, +1.074e-006
83.0, +1.075e-006
84.0, +1.076e-006
85.0, +1.077e-006
86.0, +1.079e-006
87.0, +1.080e-006
88.0, +1.081e-006
89.0, +1.083e-006
90.0, +1.084e-006
91.0, +1.085e-006
92.0, +1.086e-006
93.0, +1.086e-006
94.0, +1.087e-006
95.0, +1.088e-006
96.0, +1.089e-006
97.0, +1.090e-006
98.0, +1.091e-006
99.0, +1.092e-006
100.0, +1.094e-006
*
**
