# Supplementary material for: DFT and CV data of 4-phenyl-substituted dichloro(bis{2-[1-(phenyl)-1H-1,2,3-triazol-4-yl-κN3]pyridine-κN})iron(II) coordination compounds
Source: Data Brief. 2018 Oct 27;21:1458–71. doi: 10.1016/j.dib.2018.10.085 (PMC6234228; doi:10.1016/j.dib.2018.10.085)
Supplement: Supplementary file 4 — Supplementary material. [file mmc4.zip › Fe_CV_raw_data/FeL7-2/500_01.TXT]

Date: 11-Apr-2017
Time: 12:53:37
Label: 
Cyclic Voltammetry

Exp. Conditions:
Init E (mV) = 100
High E (mV) = 100
Low E (mV) = -450
Init P/N = N
V (mV/sec) = 500
Number of Segments = 2
Sample Interval (mV) = 1
Quiet Time (sec) = 10
Sensitivity (A/V) = 1E-6

2 Sets of Data
Total Number of Data Points = 1100
##
Potential (mV), Current (A)

Segment = 1
Negative
Number of Data Points = 550
#
99.0, +4.300e-007
98.0, +3.436e-007
97.0, +2.700e-007
96.0, +2.091e-007
95.0, +1.496e-007
94.0, +9.670e-008
93.0, +5.476e-008
92.0, +2.080e-008
91.0, -6.322e-009
90.0, -2.768e-008
89.0, -4.643e-008
88.0, -6.213e-008
87.0, -7.542e-008
86.0, -8.798e-008
85.0, -9.936e-008
84.0, -1.105e-007
83.0, -1.207e-007
82.0, -1.300e-007
81.0, -1.394e-007
80.0, -1.480e-007
79.0, -1.562e-007
78.0, -1.641e-007
77.0, -1.714e-007
76.0, -1.789e-007
75.0, -1.863e-007
74.0, -1.936e-007
73.0, -2.008e-007
72.0, -2.073e-007
71.0, -2.141e-007
70.0, -2.208e-007
69.0, -2.267e-007
68.0, -2.333e-007
67.0, -2.390e-007
66.0, -2.446e-007
65.0, -2.513e-007
64.0, -2.575e-007
63.0, -2.630e-007
62.0, -2.694e-007
61.0, -2.747e-007
60.0, -2.805e-007
59.0, -2.860e-007
58.0, -2.903e-007
57.0, -2.948e-007
56.0, -3.001e-007
55.0, -3.050e-007
54.0, -3.104e-007
53.0, -3.152e-007
52.0, -3.209e-007
51.0, -3.259e-007
50.0, -3.307e-007
49.0, -3.356e-007
48.0, -3.398e-007
47.0, -3.438e-007
46.0, -3.482e-007
45.0, -3.528e-007
44.0, -3.581e-007
43.0, -3.630e-007
42.0, -3.674e-007
41.0, -3.725e-007
40.0, -3.767e-007
39.0, -3.810e-007
38.0, -3.851e-007
37.0, -3.886e-007
36.0, -3.933e-007
35.0, -3.977e-007
34.0, -4.019e-007
33.0, -4.070e-007
32.0, -4.112e-007
31.0, -4.156e-007
30.0, -4.202e-007
29.0, -4.236e-007
28.0, -4.275e-007
27.0, -4.310e-007
26.0, -4.350e-007
25.0, -4.396e-007
24.0, -4.435e-007
23.0, -4.473e-007
22.0, -4.520e-007
21.0, -4.564e-007
20.0, -4.611e-007
19.0, -4.646e-007
18.0, -4.678e-007
17.0, -4.720e-007
16.0, -4.761e-007
15.0, -4.800e-007
14.0, -4.840e-007
13.0, -4.875e-007
12.0, -4.917e-007
11.0, -4.960e-007
10.0, -4.994e-007
9.0, -5.030e-007
8.0, -5.062e-007
7.0, -5.100e-007
6.0, -5.144e-007
5.0, -5.185e-007
4.0, -5.226e-007
3.0, -5.265e-007
2.0, -5.330e-007
1.0, -5.413e-007
0.0, -5.483e-007
-1.0, -5.543e-007
-2.0, -5.599e-007
-3.0, -5.651e-007
-4.0, -5.700e-007
-5.0, -5.724e-007
-6.0, -5.731e-007
-7.0, -5.752e-007
-8.0, -5.771e-007
-9.0, -5.799e-007
-10.0, -5.827e-007
-11.0, -5.855e-007
-12.0, -5.884e-007
-13.0, -5.916e-007
-14.0, -5.944e-007
-15.0, -5.980e-007
-16.0, -6.015e-007
-17.0, -6.052e-007
-18.0, -6.097e-007
-19.0, -6.138e-007
-20.0, -6.179e-007
-21.0, -6.214e-007
-22.0, -6.248e-007
-23.0, -6.288e-007
-24.0, -6.326e-007
-25.0, -6.364e-007
-26.0, -6.403e-007
-27.0, -6.438e-007
-28.0, -6.480e-007
-29.0, -6.520e-007
-30.0, -6.553e-007
-31.0, -6.589e-007
-32.0, -6.623e-007
-33.0, -6.661e-007
-34.0, -6.704e-007
-35.0, -6.745e-007
-36.0, -6.789e-007
-37.0, -6.829e-007
-38.0, -6.870e-007
-39.0, -6.916e-007
-40.0, -6.952e-007
-41.0, -6.985e-007
-42.0, -7.021e-007
-43.0, -7.054e-007
-44.0, -7.096e-007
-45.0, -7.137e-007
-46.0, -7.177e-007
-47.0, -7.223e-007
-48.0, -7.263e-007
-49.0, -7.307e-007
-50.0, -7.350e-007
-51.0, -7.385e-007
-52.0, -7.422e-007
-53.0, -7.461e-007
-54.0, -7.496e-007
-55.0, -7.541e-007
-56.0, -7.581e-007
-57.0, -7.623e-007
-58.0, -7.671e-007
-59.0, -7.716e-007
-60.0, -7.755e-007
-61.0, -7.795e-007
-62.0, -7.833e-007
-63.0, -7.876e-007
-64.0, -7.916e-007
-65.0, -7.956e-007
-66.0, -8.001e-007
-67.0, -8.044e-007
-68.0, -8.094e-007
-69.0, -8.138e-007
-70.0, -8.179e-007
-71.0, -8.226e-007
-72.0, -8.269e-007
-73.0, -8.311e-007
-74.0, -8.356e-007
-75.0, -8.394e-007
-76.0, -8.443e-007
-77.0, -8.488e-007
-78.0, -8.527e-007
-79.0, -8.575e-007
-80.0, -8.616e-007
-81.0, -8.661e-007
-82.0, -8.708e-007
-83.0, -8.748e-007
-84.0, -8.793e-007
-85.0, -8.843e-007
-86.0, -8.887e-007
-87.0, -8.938e-007
-88.0, -8.983e-007
-89.0, -9.031e-007
-90.0, -9.080e-007
-91.0, -9.122e-007
-92.0, -9.167e-007
-93.0, -9.211e-007
-94.0, -9.258e-007
-95.0, -9.310e-007
-96.0, -9.358e-007
-97.0, -9.409e-007
-98.0, -9.467e-007
-99.0, -9.516e-007
-100.0, -9.570e-007
-101.0, -9.617e-007
-102.0, -9.666e-007
-103.0, -9.718e-007
-104.0, -9.770e-007
-105.0, -9.823e-007
-106.0, -9.881e-007
-107.0, -9.934e-007
-108.0, -9.993e-007
-109.0, -1.005e-006
-110.0, -1.010e-006
-111.0, -1.016e-006
-112.0, -1.021e-006
-113.0, -1.027e-006
-114.0, -1.033e-006
-115.0, -1.039e-006
-116.0, -1.045e-006
-117.0, -1.051e-006
-118.0, -1.057e-006
-119.0, -1.063e-006
-120.0, -1.069e-006
-121.0, -1.075e-006
-122.0, -1.081e-006
-123.0, -1.087e-006
-124.0, -1.093e-006
-125.0, -1.100e-006
-126.0, -1.106e-006
-127.0, -1.114e-006
-128.0, -1.121e-006
-129.0, -1.128e-006
-130.0, -1.135e-006
-131.0, -1.142e-006
-132.0, -1.149e-006
-133.0, -1.156e-006
-134.0, -1.163e-006
-135.0, -1.171e-006
-136.0, -1.178e-006
-137.0, -1.186e-006
-138.0, -1.195e-006
-139.0, -1.203e-006
-140.0, -1.211e-006
-141.0, -1.219e-006
-142.0, -1.227e-006
-143.0, -1.235e-006
-144.0, -1.244e-006
-145.0, -1.252e-006
-146.0, -1.261e-006
-147.0, -1.270e-006
-148.0, -1.280e-006
-149.0, -1.289e-006
-150.0, -1.298e-006
-151.0, -1.308e-006
-152.0, -1.317e-006
-153.0, -1.326e-006
-154.0, -1.336e-006
-155.0, -1.346e-006
-156.0, -1.357e-006
-157.0, -1.367e-006
-158.0, -1.378e-006
-159.0, -1.389e-006
-160.0, -1.400e-006
-161.0, -1.410e-006
-162.0, -1.421e-006
-163.0, -1.432e-006
-164.0, -1.443e-006
-165.0, -1.454e-006
-166.0, -1.466e-006
-167.0, -1.477e-006
-168.0, -1.490e-006
-169.0, -1.502e-006
-170.0, -1.514e-006
-171.0, -1.525e-006
-172.0, -1.538e-006
-173.0, -1.550e-006
-174.0, -1.562e-006
-175.0, -1.575e-006
-176.0, -1.588e-006
-177.0, -1.600e-006
-178.0, -1.614e-006
-179.0, -1.627e-006
-180.0, -1.641e-006
-181.0, -1.653e-006
-182.0, -1.666e-006
-183.0, -1.680e-006
-184.0, -1.693e-006
-185.0, -1.706e-006
-186.0, -1.720e-006
-187.0, -1.734e-006
-188.0, -1.748e-006
-189.0, -1.763e-006
-190.0, -1.776e-006
-191.0, -1.790e-006
-192.0, -1.804e-006
-193.0, -1.818e-006
-194.0, -1.832e-006
-195.0, -1.846e-006
-196.0, -1.860e-006
-197.0, -1.875e-006
-198.0, -1.889e-006
-199.0, -1.904e-006
-200.0, -1.918e-006
-201.0, -1.932e-006
-202.0, -1.946e-006
-203.0, -1.960e-006
-204.0, -1.975e-006
-205.0, -1.989e-006
-206.0, -2.004e-006
-207.0, -2.020e-006
-208.0, -2.034e-006
-209.0, -2.049e-006
-210.0, -2.064e-006
-211.0, -2.077e-006
-212.0, -2.092e-006
-213.0, -2.105e-006
-214.0, -2.119e-006
-215.0, -2.134e-006
-216.0, -2.148e-006
-217.0, -2.162e-006
-218.0, -2.177e-006
-219.0, -2.192e-006
-220.0, -2.206e-006
-221.0, -2.220e-006
-222.0, -2.234e-006
-223.0, -2.248e-006
-224.0, -2.262e-006
-225.0, -2.277e-006
-226.0, -2.292e-006
-227.0, -2.306e-006
-228.0, -2.321e-006
-229.0, -2.336e-006
-230.0, -2.350e-006
-231.0, -2.365e-006
-232.0, -2.378e-006
-233.0, -2.392e-006
-234.0, -2.407e-006
-235.0, -2.421e-006
-236.0, -2.436e-006
-237.0, -2.451e-006
-238.0, -2.466e-006
-239.0, -2.481e-006
-240.0, -2.495e-006
-241.0, -2.510e-006
-242.0, -2.525e-006
-243.0, -2.539e-006
-244.0, -2.554e-006
-245.0, -2.569e-006
-246.0, -2.585e-006
-247.0, -2.601e-006
-248.0, -2.616e-006
-249.0, -2.632e-006
-250.0, -2.648e-006
-251.0, -2.663e-006
-252.0, -2.679e-006
-253.0, -2.694e-006
-254.0, -2.709e-006
-255.0, -2.726e-006
-256.0, -2.742e-006
-257.0, -2.758e-006
-258.0, -2.775e-006
-259.0, -2.791e-006
-260.0, -2.808e-006
-261.0, -2.825e-006
-262.0, -2.841e-006
-263.0, -2.858e-006
-264.0, -2.874e-006
-265.0, -2.891e-006
-266.0, -2.909e-006
-267.0, -2.927e-006
-268.0, -2.944e-006
-269.0, -2.962e-006
-270.0, -2.979e-006
-271.0, -2.997e-006
-272.0, -3.015e-006
-273.0, -3.032e-006
-274.0, -3.051e-006
-275.0, -3.069e-006
-276.0, -3.088e-006
-277.0, -3.106e-006
-278.0, -3.125e-006
-279.0, -3.144e-006
-280.0, -3.162e-006
-281.0, -3.180e-006
-282.0, -3.199e-006
-283.0, -3.216e-006
-284.0, -3.235e-006
-285.0, -3.254e-006
-286.0, -3.273e-006
-287.0, -3.292e-006
-288.0, -3.312e-006
-289.0, -3.331e-006
-290.0, -3.351e-006
-291.0, -3.369e-006
-292.0, -3.389e-006
-293.0, -3.407e-006
-294.0, -3.426e-006
-295.0, -3.445e-006
-296.0, -3.465e-006
-297.0, -3.484e-006
-298.0, -3.504e-006
-299.0, -3.523e-006
-300.0, -3.543e-006
-301.0, -3.562e-006
-302.0, -3.581e-006
-303.0, -3.600e-006
-304.0, -3.619e-006
-305.0, -3.638e-006
-306.0, -3.657e-006
-307.0, -3.676e-006
-308.0, -3.696e-006
-309.0, -3.715e-006
-310.0, -3.733e-006
-311.0, -3.752e-006
-312.0, -3.770e-006
-313.0, -3.788e-006
-314.0, -3.806e-006
-315.0, -3.824e-006
-316.0, -3.842e-006
-317.0, -3.860e-006
-318.0, -3.878e-006
-319.0, -3.896e-006
-320.0, -3.913e-006
-321.0, -3.930e-006
-322.0, -3.948e-006
-323.0, -3.964e-006
-324.0, -3.981e-006
-325.0, -3.998e-006
-326.0, -4.014e-006
-327.0, -4.031e-006
-328.0, -4.048e-006
-329.0, -4.064e-006
-330.0, -4.080e-006
-331.0, -4.095e-006
-332.0, -4.111e-006
-333.0, -4.125e-006
-334.0, -4.140e-006
-335.0, -4.156e-006
-336.0, -4.171e-006
-337.0, -4.185e-006
-338.0, -4.200e-006
-339.0, -4.214e-006
-340.0, -4.228e-006
-341.0, -4.242e-006
-342.0, -4.254e-006
-343.0, -4.267e-006
-344.0, -4.280e-006
-345.0, -4.293e-006
-346.0, -4.306e-006
-347.0, -4.319e-006
-348.0, -4.331e-006
-349.0, -4.344e-006
-350.0, -4.355e-006
-351.0, -4.366e-006
-352.0, -4.377e-006
-353.0, -4.387e-006
-354.0, -4.398e-006
-355.0, -4.408e-006
-356.0, -4.418e-006
-357.0, -4.429e-006
-358.0, -4.438e-006
-359.0, -4.449e-006
-360.0, -4.458e-006
-361.0, -4.466e-006
-362.0, -4.475e-006
-363.0, -4.483e-006
-364.0, -4.492e-006
-365.0, -4.499e-006
-366.0, -4.507e-006
-367.0, -4.515e-006
-368.0, -4.523e-006
-369.0, -4.530e-006
-370.0, -4.537e-006
-371.0, -4.543e-006
-372.0, -4.550e-006
-373.0, -4.555e-006
-374.0, -4.560e-006
-375.0, -4.567e-006
-376.0, -4.572e-006
-377.0, -4.578e-006
-378.0, -4.583e-006
-379.0, -4.588e-006
-380.0, -4.593e-006
-381.0, -4.597e-006
-382.0, -4.600e-006
-383.0, -4.604e-006
-384.0, -4.607e-006
-385.0, -4.610e-006
-386.0, -4.614e-006
-387.0, -4.618e-006
-388.0, -4.621e-006
-389.0, -4.624e-006
-390.0, -4.627e-006
-391.0, -4.629e-006
-392.0, -4.631e-006
-393.0, -4.632e-006
-394.0, -4.633e-006
-395.0, -4.635e-006
-396.0, -4.637e-006
-397.0, -4.638e-006
-398.0, -4.638e-006
-399.0, -4.640e-006
-400.0, -4.640e-006
-401.0, -4.640e-006
-402.0, -4.641e-006
-403.0, -4.640e-006
-404.0, -4.640e-006
-405.0, -4.640e-006
-406.0, -4.640e-006
-407.0, -4.640e-006
-408.0, -4.642e-006
-409.0, -4.643e-006
-410.0, -4.644e-006
-411.0, -4.644e-006
-412.0, -4.644e-006
-413.0, -4.643e-006
-414.0, -4.642e-006
-415.0, -4.641e-006
-416.0, -4.638e-006
-417.0, -4.636e-006
-418.0, -4.635e-006
-419.0, -4.634e-006
-420.0, -4.632e-006
-421.0, -4.630e-006
-422.0, -4.626e-006
-423.0, -4.624e-006
-424.0, -4.622e-006
-425.0, -4.619e-006
-426.0, -4.617e-006
-427.0, -4.615e-006
-428.0, -4.613e-006
-429.0, -4.611e-006
-430.0, -4.608e-006
-431.0, -4.605e-006
-432.0, -4.602e-006
-433.0, -4.599e-006
-434.0, -4.597e-006
-435.0, -4.594e-006
-436.0, -4.593e-006
-437.0, -4.590e-006
-438.0, -4.588e-006
-439.0, -4.585e-006
-440.0, -4.583e-006
-441.0, -4.579e-006
-442.0, -4.576e-006
-443.0, -4.572e-006
-444.0, -4.570e-006
-445.0, -4.567e-006
-446.0, -4.564e-006
-447.0, -4.562e-006
-448.0, -4.555e-006
-449.0, -4.551e-006
-450.0, -4.548e-006
*
Segment = 2
Positive
Number of Data Points = 550
#
-449.0, -4.535e-006
-448.0, -4.344e-006
-447.0, -4.157e-006
-446.0, -3.996e-006
-445.0, -3.840e-006
-444.0, -3.695e-006
-443.0, -3.570e-006
-442.0, -3.463e-006
-441.0, -3.370e-006
-440.0, -3.290e-006
-439.0, -3.217e-006
-438.0, -3.153e-006
-437.0, -3.094e-006
-436.0, -3.040e-006
-435.0, -2.990e-006
-434.0, -2.943e-006
-433.0, -2.899e-006
-432.0, -2.857e-006
-431.0, -2.817e-006
-430.0, -2.778e-006
-429.0, -2.742e-006
-428.0, -2.705e-006
-427.0, -2.671e-006
-426.0, -2.637e-006
-425.0, -2.605e-006
-424.0, -2.574e-006
-423.0, -2.543e-006
-422.0, -2.514e-006
-421.0, -2.485e-006
-420.0, -2.457e-006
-419.0, -2.429e-006
-418.0, -2.402e-006
-417.0, -2.375e-006
-416.0, -2.349e-006
-415.0, -2.324e-006
-414.0, -2.299e-006
-413.0, -2.275e-006
-412.0, -2.251e-006
-411.0, -2.226e-006
-410.0, -2.202e-006
-409.0, -2.177e-006
-408.0, -2.154e-006
-407.0, -2.130e-006
-406.0, -2.107e-006
-405.0, -2.085e-006
-404.0, -2.064e-006
-403.0, -2.045e-006
-402.0, -2.025e-006
-401.0, -2.005e-006
-400.0, -1.986e-006
-399.0, -1.966e-006
-398.0, -1.947e-006
-397.0, -1.928e-006
-396.0, -1.908e-006
-395.0, -1.890e-006
-394.0, -1.872e-006
-393.0, -1.854e-006
-392.0, -1.837e-006
-391.0, -1.818e-006
-390.0, -1.800e-006
-389.0, -1.783e-006
-388.0, -1.764e-006
-387.0, -1.747e-006
-386.0, -1.729e-006
-385.0, -1.713e-006
-384.0, -1.696e-006
-383.0, -1.679e-006
-382.0, -1.663e-006
-381.0, -1.647e-006
-380.0, -1.631e-006
-379.0, -1.615e-006
-378.0, -1.598e-006
-377.0, -1.581e-006
-376.0, -1.566e-006
-375.0, -1.550e-006
-374.0, -1.535e-006
-373.0, -1.520e-006
-372.0, -1.504e-006
-371.0, -1.490e-006
-370.0, -1.475e-006
-369.0, -1.460e-006
-368.0, -1.445e-006
-367.0, -1.430e-006
-366.0, -1.415e-006
-365.0, -1.401e-006
-364.0, -1.387e-006
-363.0, -1.373e-006
-362.0, -1.359e-006
-361.0, -1.345e-006
-360.0, -1.331e-006
-359.0, -1.316e-006
-358.0, -1.302e-006
-357.0, -1.288e-006
-356.0, -1.273e-006
-355.0, -1.260e-006
-354.0, -1.247e-006
-353.0, -1.234e-006
-352.0, -1.221e-006
-351.0, -1.207e-006
-350.0, -1.194e-006
-349.0, -1.181e-006
-348.0, -1.167e-006
-347.0, -1.154e-006
-346.0, -1.140e-006
-345.0, -1.127e-006
-344.0, -1.115e-006
-343.0, -1.102e-006
-342.0, -1.090e-006
-341.0, -1.078e-006
-340.0, -1.064e-006
-339.0, -1.052e-006
-338.0, -1.039e-006
-337.0, -1.025e-006
-336.0, -1.013e-006
-335.0, -9.997e-007
-334.0, -9.874e-007
-333.0, -9.756e-007
-332.0, -9.631e-007
-331.0, -9.512e-007
-330.0, -9.390e-007
-329.0, -9.265e-007
-328.0, -9.146e-007
-327.0, -9.018e-007
-326.0, -8.892e-007
-325.0, -8.772e-007
-324.0, -8.643e-007
-323.0, -8.523e-007
-322.0, -8.406e-007
-321.0, -8.280e-007
-320.0, -8.162e-007
-319.0, -8.038e-007
-318.0, -7.915e-007
-317.0, -7.794e-007
-316.0, -7.668e-007
-315.0, -7.549e-007
-314.0, -7.432e-007
-313.0, -7.310e-007
-312.0, -7.194e-007
-311.0, -7.073e-007
-310.0, -6.954e-007
-309.0, -6.835e-007
-308.0, -6.703e-007
-307.0, -6.580e-007
-306.0, -6.457e-007
-305.0, -6.334e-007
-304.0, -6.219e-007
-303.0, -6.095e-007
-302.0, -5.982e-007
-301.0, -5.870e-007
-300.0, -5.743e-007
-299.0, -5.624e-007
-298.0, -5.502e-007
-297.0, -5.374e-007
-296.0, -5.255e-007
-295.0, -5.124e-007
-294.0, -5.005e-007
-293.0, -4.890e-007
-292.0, -4.762e-007
-291.0, -4.643e-007
-290.0, -4.523e-007
-289.0, -4.395e-007
-288.0, -4.272e-007
-287.0, -4.139e-007
-286.0, -4.015e-007
-285.0, -3.898e-007
-284.0, -3.769e-007
-283.0, -3.649e-007
-282.0, -3.531e-007
-281.0, -3.409e-007
-280.0, -3.290e-007
-279.0, -3.159e-007
-278.0, -3.029e-007
-277.0, -2.907e-007
-276.0, -2.776e-007
-275.0, -2.651e-007
-274.0, -2.531e-007
-273.0, -2.402e-007
-272.0, -2.283e-007
-271.0, -2.158e-007
-270.0, -2.029e-007
-269.0, -1.902e-007
-268.0, -1.770e-007
-267.0, -1.638e-007
-266.0, -1.509e-007
-265.0, -1.383e-007
-264.0, -1.260e-007
-263.0, -1.130e-007
-262.0, -1.007e-007
-261.0, -8.811e-008
-260.0, -7.494e-008
-259.0, -6.239e-008
-258.0, -4.922e-008
-257.0, -3.619e-008
-256.0, -2.363e-008
-255.0, -1.038e-008
-254.0, +1.831e-009
-253.0, +1.417e-008
-252.0, +2.738e-008
-251.0, +3.985e-008
-250.0, +5.288e-008
-249.0, +6.631e-008
-248.0, +7.917e-008
-247.0, +9.303e-008
-246.0, +1.063e-007
-245.0, +1.189e-007
-244.0, +1.321e-007
-243.0, +1.449e-007
-242.0, +1.573e-007
-241.0, +1.703e-007
-240.0, +1.834e-007
-239.0, +1.968e-007
-238.0, +2.101e-007
-237.0, +2.234e-007
-236.0, +2.374e-007
-235.0, +2.507e-007
-234.0, +2.638e-007
-233.0, +2.766e-007
-232.0, +2.890e-007
-231.0, +3.027e-007
-230.0, +3.155e-007
-229.0, +3.284e-007
-228.0, +3.423e-007
-227.0, +3.557e-007
-226.0, +3.693e-007
-225.0, +3.828e-007
-224.0, +3.954e-007
-223.0, +4.091e-007
-222.0, +4.223e-007
-221.0, +4.354e-007
-220.0, +4.489e-007
-219.0, +4.622e-007
-218.0, +4.759e-007
-217.0, +4.896e-007
-216.0, +5.029e-007
-215.0, +5.164e-007
-214.0, +5.291e-007
-213.0, +5.422e-007
-212.0, +5.561e-007
-211.0, +5.693e-007
-210.0, +5.829e-007
-209.0, +5.970e-007
-208.0, +6.105e-007
-207.0, +6.247e-007
-206.0, +6.387e-007
-205.0, +6.520e-007
-204.0, +6.658e-007
-203.0, +6.791e-007
-202.0, +6.926e-007
-201.0, +7.063e-007
-200.0, +7.199e-007
-199.0, +7.337e-007
-198.0, +7.472e-007
-197.0, +7.607e-007
-196.0, +7.748e-007
-195.0, +7.879e-007
-194.0, +8.010e-007
-193.0, +8.145e-007
-192.0, +8.277e-007
-191.0, +8.412e-007
-190.0, +8.545e-007
-189.0, +8.681e-007
-188.0, +8.822e-007
-187.0, +8.956e-007
-186.0, +9.095e-007
-185.0, +9.225e-007
-184.0, +9.352e-007
-183.0, +9.491e-007
-182.0, +9.615e-007
-181.0, +9.741e-007
-180.0, +9.880e-007
-179.0, +1.001e-006
-178.0, +1.015e-006
-177.0, +1.029e-006
-176.0, +1.042e-006
-175.0, +1.055e-006
-174.0, +1.068e-006
-173.0, +1.081e-006
-172.0, +1.093e-006
-171.0, +1.106e-006
-170.0, +1.119e-006
-169.0, +1.132e-006
-168.0, +1.145e-006
-167.0, +1.159e-006
-166.0, +1.171e-006
-165.0, +1.184e-006
-164.0, +1.196e-006
-163.0, +1.208e-006
-162.0, +1.220e-006
-161.0, +1.232e-006
-160.0, +1.245e-006
-159.0, +1.258e-006
-158.0, +1.270e-006
-157.0, +1.283e-006
-156.0, +1.295e-006
-155.0, +1.307e-006
-154.0, +1.319e-006
-153.0, +1.330e-006
-152.0, +1.341e-006
-151.0, +1.354e-006
-150.0, +1.365e-006
-149.0, +1.377e-006
-148.0, +1.389e-006
-147.0, +1.401e-006
-146.0, +1.413e-006
-145.0, +1.425e-006
-144.0, +1.435e-006
-143.0, +1.447e-006
-142.0, +1.458e-006
-141.0, +1.469e-006
-140.0, +1.480e-006
-139.0, +1.492e-006
-138.0, +1.503e-006
-137.0, +1.515e-006
-136.0, +1.526e-006
-135.0, +1.537e-006
-134.0, +1.548e-006
-133.0, +1.558e-006
-132.0, +1.569e-006
-131.0, +1.579e-006
-130.0, +1.590e-006
-129.0, +1.601e-006
-128.0, +1.611e-006
-127.0, +1.622e-006
-126.0, +1.632e-006
-125.0, +1.642e-006
-124.0, +1.653e-006
-123.0, +1.663e-006
-122.0, +1.673e-006
-121.0, +1.683e-006
-120.0, +1.693e-006
-119.0, +1.704e-006
-118.0, +1.714e-006
-117.0, +1.724e-006
-116.0, +1.734e-006
-115.0, +1.744e-006
-114.0, +1.753e-006
-113.0, +1.763e-006
-112.0, +1.772e-006
-111.0, +1.782e-006
-110.0, +1.791e-006
-109.0, +1.800e-006
-108.0, +1.810e-006
-107.0, +1.820e-006
-106.0, +1.829e-006
-105.0, +1.838e-006
-104.0, +1.847e-006
-103.0, +1.857e-006
-102.0, +1.865e-006
-101.0, +1.874e-006
-100.0, +1.883e-006
-99.0, +1.892e-006
-98.0, +1.901e-006
-97.0, +1.910e-006
-96.0, +1.919e-006
-95.0, +1.928e-006
-94.0, +1.936e-006
-93.0, +1.944e-006
-92.0, +1.953e-006
-91.0, +1.961e-006
-90.0, +1.970e-006
-89.0, +1.979e-006
-88.0, +1.987e-006
-87.0, +1.996e-006
-86.0, +2.004e-006
-85.0, +2.011e-006
-84.0, +2.020e-006
-83.0, +2.027e-006
-82.0, +2.034e-006
-81.0, +2.042e-006
-80.0, +2.049e-006
-79.0, +2.058e-006
-78.0, +2.066e-006
-77.0, +2.074e-006
-76.0, +2.082e-006
-75.0, +2.089e-006
-74.0, +2.096e-006
-73.0, +2.103e-006
-72.0, +2.110e-006
-71.0, +2.117e-006
-70.0, +2.123e-006
-69.0, +2.130e-006
-68.0, +2.138e-006
-67.0, +2.145e-006
-66.0, +2.151e-006
-65.0, +2.158e-006
-64.0, +2.164e-006
-63.0, +2.171e-006
-62.0, +2.177e-006
-61.0, +2.183e-006
-60.0, +2.189e-006
-59.0, +2.195e-006
-58.0, +2.202e-006
-57.0, +2.208e-006
-56.0, +2.213e-006
-55.0, +2.219e-006
-54.0, +2.224e-006
-53.0, +2.229e-006
-52.0, +2.235e-006
-51.0, +2.240e-006
-50.0, +2.245e-006
-49.0, +2.251e-006
-48.0, +2.256e-006
-47.0, +2.262e-006
-46.0, +2.267e-006
-45.0, +2.271e-006
-44.0, +2.276e-006
-43.0, +2.281e-006
-42.0, +2.285e-006
-41.0, +2.289e-006
-40.0, +2.293e-006
-39.0, +2.298e-006
-38.0, +2.302e-006
-37.0, +2.307e-006
-36.0, +2.311e-006
-35.0, +2.315e-006
-34.0, +2.318e-006
-33.0, +2.322e-006
-32.0, +2.325e-006
-31.0, +2.329e-006
-30.0, +2.332e-006
-29.0, +2.336e-006
-28.0, +2.340e-006
-27.0, +2.344e-006
-26.0, +2.347e-006
-25.0, +2.350e-006
-24.0, +2.353e-006
-23.0, +2.356e-006
-22.0, +2.358e-006
-21.0, +2.360e-006
-20.0, +2.363e-006
-19.0, +2.366e-006
-18.0, +2.369e-006
-17.0, +2.372e-006
-16.0, +2.374e-006
-15.0, +2.377e-006
-14.0, +2.379e-006
-13.0, +2.381e-006
-12.0, +2.383e-006
-11.0, +2.385e-006
-10.0, +2.387e-006
-9.0, +2.389e-006
-8.0, +2.391e-006
-7.0, +2.394e-006
-6.0, +2.396e-006
-5.0, +2.397e-006
-4.0, +2.399e-006
-3.0, +2.400e-006
-2.0, +2.403e-006
-1.0, +2.408e-006
0.0, +2.413e-006
1.0, +2.419e-006
2.0, +2.424e-006
3.0, +2.428e-006
4.0, +2.432e-006
5.0, +2.433e-006
6.0, +2.432e-006
7.0, +2.431e-006
8.0, +2.429e-006
9.0, +2.429e-006
10.0, +2.429e-006
11.0, +2.429e-006
12.0, +2.430e-006
13.0, +2.430e-006
14.0, +2.431e-006
15.0, +2.432e-006
16.0, +2.432e-006
17.0, +2.433e-006
18.0, +2.434e-006
19.0, +2.434e-006
20.0, +2.435e-006
21.0, +2.436e-006
22.0, +2.437e-006
23.0, +2.438e-006
24.0, +2.439e-006
25.0, +2.440e-006
26.0, +2.440e-006
27.0, +2.440e-006
28.0, +2.440e-006
29.0, +2.441e-006
30.0, +2.442e-006
31.0, +2.443e-006
32.0, +2.444e-006
33.0, +2.446e-006
34.0, +2.448e-006
35.0, +2.449e-006
36.0, +2.450e-006
37.0, +2.451e-006
38.0, +2.452e-006
39.0, +2.452e-006
40.0, +2.453e-006
41.0, +2.455e-006
42.0, +2.455e-006
43.0, +2.456e-006
44.0, +2.458e-006
45.0, +2.459e-006
46.0, +2.460e-006
47.0, +2.461e-006
48.0, +2.462e-006
49.0, +2.463e-006
50.0, +2.465e-006
51.0, +2.466e-006
52.0, +2.468e-006
53.0, +2.470e-006
54.0, +2.471e-006
55.0, +2.472e-006
56.0, +2.473e-006
57.0, +2.474e-006
58.0, +2.475e-006
59.0, +2.476e-006
60.0, +2.477e-006
61.0, +2.479e-006
62.0, +2.480e-006
63.0, +2.482e-006
64.0, +2.484e-006
65.0, +2.486e-006
66.0, +2.488e-006
67.0, +2.489e-006
68.0, +2.491e-006
69.0, +2.492e-006
70.0, +2.493e-006
71.0, +2.495e-006
72.0, +2.496e-006
73.0, +2.499e-006
74.0, +2.501e-006
75.0, +2.503e-006
76.0, +2.505e-006
77.0, +2.506e-006
78.0, +2.508e-006
79.0, +2.510e-006
80.0, +2.511e-006
81.0, +2.513e-006
82.0, +2.515e-006
83.0, +2.517e-006
84.0, +2.520e-006
85.0, +2.522e-006
86.0, +2.524e-006
87.0, +2.526e-006
88.0, +2.528e-006
89.0, +2.531e-006
90.0, +2.533e-006
91.0, +2.534e-006
92.0, +2.537e-006
93.0, +2.540e-006
94.0, +2.542e-006
95.0, +2.544e-006
96.0, +2.546e-006
97.0, +2.548e-006
98.0, +2.550e-006
99.0, +2.551e-006
100.0, +2.553e-006
*
**
