# Supplementary material for: DFT and CV data of 4-phenyl-substituted dichloro(bis{2-[1-(phenyl)-1H-1,2,3-triazol-4-yl-κN3]pyridine-κN})iron(II) coordination compounds
Source: Data Brief. 2018 Oct 27;21:1458–71. doi: 10.1016/j.dib.2018.10.085 (PMC6234228; doi:10.1016/j.dib.2018.10.085)
Supplement: Supplementary file 4 — Supplementary material. [file mmc4.zip › Fe_CV_raw_data/FeL7-2/5000_01.TXT]

Date: 11-Apr-2017
Time: 12:56:26
Label: 
Cyclic Voltammetry

Exp. Conditions:
Init E (mV) = 100
High E (mV) = 100
Low E (mV) = -450
Init P/N = N
V (mV/sec) = 5120
Number of Segments = 2
Sample Interval (mV) = 1
Quiet Time (sec) = 10
Sensitivity (A/V) = 1E-5

2 Sets of Data
Total Number of Data Points = 1101
##
Potential (mV), Current (A)

Segment = 1
Negative
Number of Data Points = 550
#
99.0, +2.972e-007
98.0, +1.981e-007
97.0, -6.836e-008
96.0, -3.488e-007
95.0, -5.999e-007
94.0, -8.789e-007
93.0, -1.165e-006
92.0, -1.437e-006
91.0, -1.695e-006
90.0, -1.932e-006
89.0, -2.134e-006
88.0, -2.323e-006
87.0, -2.483e-006
86.0, -2.630e-006
85.0, -2.755e-006
84.0, -2.860e-006
83.0, -2.958e-006
82.0, -3.048e-006
81.0, -3.132e-006
80.0, -3.209e-006
79.0, -3.278e-006
78.0, -3.341e-006
77.0, -3.397e-006
76.0, -3.446e-006
75.0, -3.495e-006
74.0, -3.530e-006
73.0, -3.564e-006
72.0, -3.599e-006
71.0, -3.634e-006
70.0, -3.669e-006
69.0, -3.704e-006
68.0, -3.732e-006
67.0, -3.760e-006
66.0, -3.788e-006
65.0, -3.809e-006
64.0, -3.830e-006
63.0, -3.850e-006
62.0, -3.871e-006
61.0, -3.892e-006
60.0, -3.913e-006
59.0, -3.934e-006
58.0, -3.955e-006
57.0, -3.969e-006
56.0, -3.983e-006
55.0, -3.990e-006
54.0, -4.004e-006
53.0, -4.018e-006
52.0, -4.025e-006
51.0, -4.032e-006
50.0, -4.053e-006
49.0, -4.060e-006
48.0, -4.074e-006
47.0, -4.088e-006
46.0, -4.095e-006
45.0, -4.109e-006
44.0, -4.122e-006
43.0, -4.122e-006
42.0, -4.136e-006
41.0, -4.143e-006
40.0, -4.150e-006
39.0, -4.157e-006
38.0, -4.164e-006
37.0, -4.171e-006
36.0, -4.178e-006
35.0, -4.185e-006
34.0, -4.199e-006
33.0, -4.206e-006
32.0, -4.220e-006
31.0, -4.227e-006
30.0, -4.234e-006
29.0, -4.241e-006
28.0, -4.248e-006
27.0, -4.255e-006
26.0, -4.262e-006
25.0, -4.262e-006
24.0, -4.269e-006
23.0, -4.276e-006
22.0, -4.283e-006
21.0, -4.297e-006
20.0, -4.297e-006
19.0, -4.304e-006
18.0, -4.318e-006
17.0, -4.318e-006
16.0, -4.325e-006
15.0, -4.332e-006
14.0, -4.332e-006
13.0, -4.346e-006
12.0, -4.353e-006
11.0, -4.353e-006
10.0, -4.367e-006
9.0, -4.374e-006
8.0, -4.381e-006
7.0, -4.388e-006
6.0, -4.388e-006
5.0, -4.395e-006
4.0, -4.402e-006
3.0, -4.402e-006
2.0, -4.402e-006
1.0, -4.408e-006
0.0, -4.429e-006
-1.0, -4.450e-006
-2.0, -4.464e-006
-3.0, -4.485e-006
-4.0, -4.506e-006
-5.0, -4.527e-006
-6.0, -4.541e-006
-7.0, -4.541e-006
-8.0, -4.541e-006
-9.0, -4.541e-006
-10.0, -4.541e-006
-11.0, -4.548e-006
-12.0, -4.548e-006
-13.0, -4.555e-006
-14.0, -4.555e-006
-15.0, -4.555e-006
-16.0, -4.562e-006
-17.0, -4.562e-006
-18.0, -4.562e-006
-19.0, -4.569e-006
-20.0, -4.569e-006
-21.0, -4.576e-006
-22.0, -4.583e-006
-23.0, -4.583e-006
-24.0, -4.590e-006
-25.0, -4.590e-006
-26.0, -4.590e-006
-27.0, -4.597e-006
-28.0, -4.597e-006
-29.0, -4.597e-006
-30.0, -4.604e-006
-31.0, -4.604e-006
-32.0, -4.611e-006
-33.0, -4.618e-006
-34.0, -4.618e-006
-35.0, -4.625e-006
-36.0, -4.639e-006
-37.0, -4.639e-006
-38.0, -4.646e-006
-39.0, -4.653e-006
-40.0, -4.660e-006
-41.0, -4.667e-006
-42.0, -4.674e-006
-43.0, -4.681e-006
-44.0, -4.688e-006
-45.0, -4.701e-006
-46.0, -4.708e-006
-47.0, -4.715e-006
-48.0, -4.722e-006
-49.0, -4.736e-006
-50.0, -4.743e-006
-51.0, -4.757e-006
-52.0, -4.757e-006
-53.0, -4.764e-006
-54.0, -4.771e-006
-55.0, -4.778e-006
-56.0, -4.785e-006
-57.0, -4.785e-006
-58.0, -4.792e-006
-59.0, -4.806e-006
-60.0, -4.813e-006
-61.0, -4.820e-006
-62.0, -4.827e-006
-63.0, -4.827e-006
-64.0, -4.834e-006
-65.0, -4.834e-006
-66.0, -4.834e-006
-67.0, -4.841e-006
-68.0, -4.848e-006
-69.0, -4.862e-006
-70.0, -4.876e-006
-71.0, -4.890e-006
-72.0, -4.904e-006
-73.0, -4.918e-006
-74.0, -4.925e-006
-75.0, -4.939e-006
-76.0, -4.946e-006
-77.0, -4.953e-006
-78.0, -4.960e-006
-79.0, -4.967e-006
-80.0, -4.974e-006
-81.0, -4.987e-006
-82.0, -4.987e-006
-83.0, -4.994e-006
-84.0, -5.001e-006
-85.0, -5.008e-006
-86.0, -5.015e-006
-87.0, -5.022e-006
-88.0, -5.029e-006
-89.0, -5.043e-006
-90.0, -5.050e-006
-91.0, -5.057e-006
-92.0, -5.064e-006
-93.0, -5.078e-006
-94.0, -5.092e-006
-95.0, -5.106e-006
-96.0, -5.120e-006
-97.0, -5.134e-006
-98.0, -5.148e-006
-99.0, -5.169e-006
-100.0, -5.176e-006
-101.0, -5.190e-006
-102.0, -5.197e-006
-103.0, -5.204e-006
-104.0, -5.218e-006
-105.0, -5.225e-006
-106.0, -5.232e-006
-107.0, -5.253e-006
-108.0, -5.253e-006
-109.0, -5.266e-006
-110.0, -5.280e-006
-111.0, -5.287e-006
-112.0, -5.308e-006
-113.0, -5.322e-006
-114.0, -5.329e-006
-115.0, -5.357e-006
-116.0, -5.371e-006
-117.0, -5.385e-006
-118.0, -5.399e-006
-119.0, -5.406e-006
-120.0, -5.420e-006
-121.0, -5.434e-006
-122.0, -5.448e-006
-123.0, -5.462e-006
-124.0, -5.476e-006
-125.0, -5.497e-006
-126.0, -5.518e-006
-127.0, -5.532e-006
-128.0, -5.545e-006
-129.0, -5.552e-006
-130.0, -5.559e-006
-131.0, -5.573e-006
-132.0, -5.580e-006
-133.0, -5.587e-006
-134.0, -5.601e-006
-135.0, -5.622e-006
-136.0, -5.643e-006
-137.0, -5.671e-006
-138.0, -5.692e-006
-139.0, -5.713e-006
-140.0, -5.734e-006
-141.0, -5.755e-006
-142.0, -5.769e-006
-143.0, -5.783e-006
-144.0, -5.797e-006
-145.0, -5.811e-006
-146.0, -5.831e-006
-147.0, -5.852e-006
-148.0, -5.873e-006
-149.0, -5.894e-006
-150.0, -5.915e-006
-151.0, -5.929e-006
-152.0, -5.950e-006
-153.0, -5.964e-006
-154.0, -5.985e-006
-155.0, -6.006e-006
-156.0, -6.027e-006
-157.0, -6.048e-006
-158.0, -6.076e-006
-159.0, -6.097e-006
-160.0, -6.124e-006
-161.0, -6.145e-006
-162.0, -6.159e-006
-163.0, -6.180e-006
-164.0, -6.208e-006
-165.0, -6.236e-006
-166.0, -6.264e-006
-167.0, -6.285e-006
-168.0, -6.313e-006
-169.0, -6.341e-006
-170.0, -6.369e-006
-171.0, -6.390e-006
-172.0, -6.410e-006
-173.0, -6.438e-006
-174.0, -6.466e-006
-175.0, -6.487e-006
-176.0, -6.515e-006
-177.0, -6.543e-006
-178.0, -6.571e-006
-179.0, -6.606e-006
-180.0, -6.634e-006
-181.0, -6.669e-006
-182.0, -6.703e-006
-183.0, -6.731e-006
-184.0, -6.766e-006
-185.0, -6.801e-006
-186.0, -6.829e-006
-187.0, -6.857e-006
-188.0, -6.885e-006
-189.0, -6.913e-006
-190.0, -6.948e-006
-191.0, -6.975e-006
-192.0, -7.010e-006
-193.0, -7.045e-006
-194.0, -7.080e-006
-195.0, -7.115e-006
-196.0, -7.157e-006
-197.0, -7.199e-006
-198.0, -7.234e-006
-199.0, -7.261e-006
-200.0, -7.296e-006
-201.0, -7.331e-006
-202.0, -7.366e-006
-203.0, -7.401e-006
-204.0, -7.436e-006
-205.0, -7.471e-006
-206.0, -7.513e-006
-207.0, -7.547e-006
-208.0, -7.589e-006
-209.0, -7.631e-006
-210.0, -7.666e-006
-211.0, -7.708e-006
-212.0, -7.750e-006
-213.0, -7.785e-006
-214.0, -7.826e-006
-215.0, -7.861e-006
-216.0, -7.903e-006
-217.0, -7.945e-006
-218.0, -7.980e-006
-219.0, -8.022e-006
-220.0, -8.064e-006
-221.0, -8.099e-006
-222.0, -8.147e-006
-223.0, -8.182e-006
-224.0, -8.224e-006
-225.0, -8.259e-006
-226.0, -8.301e-006
-227.0, -8.343e-006
-228.0, -8.384e-006
-229.0, -8.419e-006
-230.0, -8.461e-006
-231.0, -8.503e-006
-232.0, -8.552e-006
-233.0, -8.587e-006
-234.0, -8.629e-006
-235.0, -8.670e-006
-236.0, -8.712e-006
-237.0, -8.754e-006
-238.0, -8.789e-006
-239.0, -8.824e-006
-240.0, -8.873e-006
-241.0, -8.915e-006
-242.0, -8.956e-006
-243.0, -8.998e-006
-244.0, -9.033e-006
-245.0, -9.075e-006
-246.0, -9.117e-006
-247.0, -9.145e-006
-248.0, -9.180e-006
-249.0, -9.215e-006
-250.0, -9.249e-006
-251.0, -9.291e-006
-252.0, -9.326e-006
-253.0, -9.361e-006
-254.0, -9.403e-006
-255.0, -9.438e-006
-256.0, -9.480e-006
-257.0, -9.515e-006
-258.0, -9.549e-006
-259.0, -9.591e-006
-260.0, -9.626e-006
-261.0, -9.661e-006
-262.0, -9.696e-006
-263.0, -9.724e-006
-264.0, -9.759e-006
-265.0, -9.794e-006
-266.0, -9.821e-006
-267.0, -9.863e-006
-268.0, -9.898e-006
-269.0, -9.933e-006
-270.0, -9.968e-006
-271.0, -1.000e-005
-272.0, -1.004e-005
-273.0, -1.008e-005
-274.0, -1.011e-005
-275.0, -1.014e-005
-276.0, -1.018e-005
-277.0, -1.021e-005
-278.0, -1.025e-005
-279.0, -1.028e-005
-280.0, -1.032e-005
-281.0, -1.035e-005
-282.0, -1.039e-005
-283.0, -1.042e-005
-284.0, -1.046e-005
-285.0, -1.049e-005
-286.0, -1.053e-005
-287.0, -1.055e-005
-288.0, -1.059e-005
-289.0, -1.062e-005
-290.0, -1.066e-005
-291.0, -1.069e-005
-292.0, -1.073e-005
-293.0, -1.076e-005
-294.0, -1.080e-005
-295.0, -1.083e-005
-296.0, -1.087e-005
-297.0, -1.090e-005
-298.0, -1.094e-005
-299.0, -1.097e-005
-300.0, -1.100e-005
-301.0, -1.104e-005
-302.0, -1.108e-005
-303.0, -1.111e-005
-304.0, -1.115e-005
-305.0, -1.120e-005
-306.0, -1.123e-005
-307.0, -1.127e-005
-308.0, -1.131e-005
-309.0, -1.134e-005
-310.0, -1.138e-005
-311.0, -1.141e-005
-312.0, -1.145e-005
-313.0, -1.149e-005
-314.0, -1.153e-005
-315.0, -1.157e-005
-316.0, -1.161e-005
-317.0, -1.166e-005
-318.0, -1.170e-005
-319.0, -1.175e-005
-320.0, -1.179e-005
-321.0, -1.183e-005
-322.0, -1.187e-005
-323.0, -1.191e-005
-324.0, -1.195e-005
-325.0, -1.198e-005
-326.0, -1.203e-005
-327.0, -1.207e-005
-328.0, -1.211e-005
-329.0, -1.215e-005
-330.0, -1.219e-005
-331.0, -1.224e-005
-332.0, -1.229e-005
-333.0, -1.233e-005
-334.0, -1.237e-005
-335.0, -1.242e-005
-336.0, -1.247e-005
-337.0, -1.251e-005
-338.0, -1.255e-005
-339.0, -1.260e-005
-340.0, -1.265e-005
-341.0, -1.270e-005
-342.0, -1.274e-005
-343.0, -1.279e-005
-344.0, -1.283e-005
-345.0, -1.288e-005
-346.0, -1.293e-005
-347.0, -1.298e-005
-348.0, -1.303e-005
-349.0, -1.308e-005
-350.0, -1.313e-005
-351.0, -1.318e-005
-352.0, -1.323e-005
-353.0, -1.329e-005
-354.0, -1.334e-005
-355.0, -1.339e-005
-356.0, -1.345e-005
-357.0, -1.350e-005
-358.0, -1.356e-005
-359.0, -1.362e-005
-360.0, -1.367e-005
-361.0, -1.373e-005
-362.0, -1.378e-005
-363.0, -1.383e-005
-364.0, -1.388e-005
-365.0, -1.394e-005
-366.0, -1.399e-005
-367.0, -1.404e-005
-368.0, -1.409e-005
-369.0, -1.415e-005
-370.0, -1.420e-005
-371.0, -1.425e-005
-372.0, -1.430e-005
-373.0, -1.436e-005
-374.0, -1.441e-005
-375.0, -1.447e-005
-376.0, -1.452e-005
-377.0, -1.458e-005
-378.0, -1.463e-005
-379.0, -1.470e-005
-380.0, -1.475e-005
-381.0, -1.482e-005
-382.0, -1.488e-005
-383.0, -1.493e-005
-384.0, -1.500e-005
-385.0, -1.505e-005
-386.0, -1.511e-005
-387.0, -1.517e-005
-388.0, -1.523e-005
-389.0, -1.528e-005
-390.0, -1.535e-005
-391.0, -1.540e-005
-392.0, -1.546e-005
-393.0, -1.552e-005
-394.0, -1.557e-005
-395.0, -1.562e-005
-396.0, -1.568e-005
-397.0, -1.574e-005
-398.0, -1.579e-005
-399.0, -1.585e-005
-400.0, -1.591e-005
-401.0, -1.597e-005
-402.0, -1.603e-005
-403.0, -1.609e-005
-404.0, -1.615e-005
-405.0, -1.621e-005
-406.0, -1.627e-005
-407.0, -1.633e-005
-408.0, -1.639e-005
-409.0, -1.645e-005
-410.0, -1.650e-005
-411.0, -1.657e-005
-412.0, -1.662e-005
-413.0, -1.668e-005
-414.0, -1.673e-005
-415.0, -1.679e-005
-416.0, -1.685e-005
-417.0, -1.691e-005
-418.0, -1.696e-005
-419.0, -1.703e-005
-420.0, -1.708e-005
-421.0, -1.714e-005
-422.0, -1.720e-005
-423.0, -1.725e-005
-424.0, -1.731e-005
-425.0, -1.735e-005
-426.0, -1.740e-005
-427.0, -1.745e-005
-428.0, -1.751e-005
-429.0, -1.756e-005
-430.0, -1.761e-005
-431.0, -1.765e-005
-432.0, -1.771e-005
-433.0, -1.776e-005
-434.0, -1.781e-005
-435.0, -1.786e-005
-436.0, -1.791e-005
-437.0, -1.797e-005
-438.0, -1.802e-005
-439.0, -1.807e-005
-440.0, -1.812e-005
-441.0, -1.817e-005
-442.0, -1.821e-005
-443.0, -1.826e-005
-444.0, -1.830e-005
-445.0, -1.835e-005
-446.0, -1.840e-005
-447.0, -1.845e-005
-448.0, -1.850e-005
-449.0, -1.854e-005
-450.0, -1.861e-005
*
Segment = 2
Positive
Number of Data Points = 550
#
-449.0, -1.867e-005
-448.0, -1.856e-005
-447.0, -1.805e-005
-446.0, -1.749e-005
-445.0, -1.699e-005
-444.0, -1.641e-005
-443.0, -1.581e-005
-442.0, -1.523e-005
-441.0, -1.467e-005
-440.0, -1.414e-005
-439.0, -1.365e-005
-438.0, -1.320e-005
-437.0, -1.277e-005
-436.0, -1.237e-005
-435.0, -1.198e-005
-434.0, -1.163e-005
-433.0, -1.129e-005
-432.0, -1.097e-005
-431.0, -1.066e-005
-430.0, -1.037e-005
-429.0, -1.009e-005
-428.0, -9.835e-006
-427.0, -9.584e-006
-426.0, -9.347e-006
-425.0, -9.117e-006
-424.0, -8.894e-006
-423.0, -8.684e-006
-422.0, -8.482e-006
-421.0, -8.287e-006
-420.0, -8.098e-006
-419.0, -7.910e-006
-418.0, -7.736e-006
-417.0, -7.568e-006
-416.0, -7.394e-006
-415.0, -7.234e-006
-414.0, -7.073e-006
-413.0, -6.913e-006
-412.0, -6.766e-006
-411.0, -6.613e-006
-410.0, -6.466e-006
-409.0, -6.327e-006
-408.0, -6.180e-006
-407.0, -6.041e-006
-406.0, -5.908e-006
-405.0, -5.769e-006
-404.0, -5.650e-006
-403.0, -5.518e-006
-402.0, -5.392e-006
-401.0, -5.273e-006
-400.0, -5.155e-006
-399.0, -5.043e-006
-398.0, -4.932e-006
-397.0, -4.820e-006
-396.0, -4.722e-006
-395.0, -4.618e-006
-394.0, -4.520e-006
-393.0, -4.429e-006
-392.0, -4.332e-006
-391.0, -4.241e-006
-390.0, -4.143e-006
-389.0, -4.046e-006
-388.0, -3.955e-006
-387.0, -3.857e-006
-386.0, -3.760e-006
-385.0, -3.669e-006
-384.0, -3.578e-006
-383.0, -3.495e-006
-382.0, -3.404e-006
-381.0, -3.320e-006
-380.0, -3.244e-006
-379.0, -3.160e-006
-378.0, -3.083e-006
-377.0, -3.006e-006
-376.0, -2.930e-006
-375.0, -2.860e-006
-374.0, -2.790e-006
-373.0, -2.713e-006
-372.0, -2.651e-006
-371.0, -2.581e-006
-370.0, -2.511e-006
-369.0, -2.441e-006
-368.0, -2.365e-006
-367.0, -2.295e-006
-366.0, -2.232e-006
-365.0, -2.155e-006
-364.0, -2.086e-006
-363.0, -2.016e-006
-362.0, -1.953e-006
-361.0, -1.897e-006
-360.0, -1.835e-006
-359.0, -1.772e-006
-358.0, -1.716e-006
-357.0, -1.653e-006
-356.0, -1.597e-006
-355.0, -1.535e-006
-354.0, -1.479e-006
-353.0, -1.423e-006
-352.0, -1.367e-006
-351.0, -1.311e-006
-350.0, -1.256e-006
-349.0, -1.200e-006
-348.0, -1.151e-006
-347.0, -1.095e-006
-346.0, -1.039e-006
-345.0, -9.835e-007
-344.0, -9.277e-007
-343.0, -8.789e-007
-342.0, -8.301e-007
-341.0, -7.743e-007
-340.0, -7.324e-007
-339.0, -6.836e-007
-338.0, -6.417e-007
-337.0, -5.999e-007
-336.0, -5.511e-007
-335.0, -5.022e-007
-334.0, -4.534e-007
-333.0, -4.046e-007
-332.0, -3.627e-007
-331.0, -3.069e-007
-330.0, -2.651e-007
-329.0, -2.232e-007
-328.0, -1.814e-007
-327.0, -1.465e-007
-326.0, -9.766e-008
-325.0, -4.883e-008
-324.0, -1.395e-008
-323.0, +2.790e-008
-322.0, +6.278e-008
-321.0, +1.046e-007
-320.0, +1.535e-007
-319.0, +1.883e-007
-318.0, +2.232e-007
-317.0, +2.651e-007
-316.0, +3.069e-007
-315.0, +3.557e-007
-314.0, +3.906e-007
-313.0, +4.255e-007
-312.0, +4.674e-007
-311.0, +5.092e-007
-310.0, +5.441e-007
-309.0, +5.790e-007
-308.0, +6.069e-007
-307.0, +6.417e-007
-306.0, +6.766e-007
-305.0, +7.115e-007
-304.0, +7.464e-007
-303.0, +7.812e-007
-302.0, +8.161e-007
-301.0, +8.580e-007
-300.0, +8.998e-007
-299.0, +9.347e-007
-298.0, +9.696e-007
-297.0, +1.004e-006
-296.0, +1.046e-006
-295.0, +1.088e-006
-294.0, +1.123e-006
-293.0, +1.151e-006
-292.0, +1.186e-006
-291.0, +1.221e-006
-290.0, +1.249e-006
-289.0, +1.277e-006
-288.0, +1.304e-006
-287.0, +1.332e-006
-286.0, +1.367e-006
-285.0, +1.395e-006
-284.0, +1.423e-006
-283.0, +1.451e-006
-282.0, +1.486e-006
-281.0, +1.514e-006
-280.0, +1.549e-006
-279.0, +1.576e-006
-278.0, +1.611e-006
-277.0, +1.639e-006
-276.0, +1.667e-006
-275.0, +1.695e-006
-274.0, +1.723e-006
-273.0, +1.751e-006
-272.0, +1.779e-006
-271.0, +1.800e-006
-270.0, +1.835e-006
-269.0, +1.869e-006
-268.0, +1.897e-006
-267.0, +1.932e-006
-266.0, +1.960e-006
-265.0, +1.988e-006
-264.0, +2.023e-006
-263.0, +2.044e-006
-262.0, +2.072e-006
-261.0, +2.100e-006
-260.0, +2.121e-006
-259.0, +2.148e-006
-258.0, +2.176e-006
-257.0, +2.204e-006
-256.0, +2.239e-006
-255.0, +2.260e-006
-254.0, +2.288e-006
-253.0, +2.316e-006
-252.0, +2.337e-006
-251.0, +2.365e-006
-250.0, +2.386e-006
-249.0, +2.407e-006
-248.0, +2.434e-006
-247.0, +2.448e-006
-246.0, +2.476e-006
-245.0, +2.504e-006
-244.0, +2.525e-006
-243.0, +2.553e-006
-242.0, +2.574e-006
-241.0, +2.595e-006
-240.0, +2.623e-006
-239.0, +2.644e-006
-238.0, +2.665e-006
-237.0, +2.693e-006
-236.0, +2.713e-006
-235.0, +2.741e-006
-234.0, +2.769e-006
-233.0, +2.790e-006
-232.0, +2.811e-006
-231.0, +2.832e-006
-230.0, +2.853e-006
-229.0, +2.874e-006
-228.0, +2.895e-006
-227.0, +2.923e-006
-226.0, +2.951e-006
-225.0, +2.979e-006
-224.0, +3.006e-006
-223.0, +3.027e-006
-222.0, +3.048e-006
-221.0, +3.069e-006
-220.0, +3.083e-006
-219.0, +3.104e-006
-218.0, +3.125e-006
-217.0, +3.146e-006
-216.0, +3.167e-006
-215.0, +3.188e-006
-214.0, +3.209e-006
-213.0, +3.230e-006
-212.0, +3.244e-006
-211.0, +3.265e-006
-210.0, +3.285e-006
-209.0, +3.306e-006
-208.0, +3.327e-006
-207.0, +3.348e-006
-206.0, +3.369e-006
-205.0, +3.397e-006
-204.0, +3.411e-006
-203.0, +3.432e-006
-202.0, +3.453e-006
-201.0, +3.474e-006
-200.0, +3.495e-006
-199.0, +3.516e-006
-198.0, +3.537e-006
-197.0, +3.564e-006
-196.0, +3.578e-006
-195.0, +3.599e-006
-194.0, +3.620e-006
-193.0, +3.634e-006
-192.0, +3.655e-006
-191.0, +3.669e-006
-190.0, +3.683e-006
-189.0, +3.704e-006
-188.0, +3.718e-006
-187.0, +3.739e-006
-186.0, +3.760e-006
-185.0, +3.774e-006
-184.0, +3.795e-006
-183.0, +3.809e-006
-182.0, +3.830e-006
-181.0, +3.850e-006
-180.0, +3.871e-006
-179.0, +3.892e-006
-178.0, +3.913e-006
-177.0, +3.934e-006
-176.0, +3.955e-006
-175.0, +3.969e-006
-174.0, +3.983e-006
-173.0, +3.990e-006
-172.0, +4.004e-006
-171.0, +4.018e-006
-170.0, +4.025e-006
-169.0, +4.046e-006
-168.0, +4.067e-006
-167.0, +4.088e-006
-166.0, +4.109e-006
-165.0, +4.129e-006
-164.0, +4.150e-006
-163.0, +4.171e-006
-162.0, +4.185e-006
-161.0, +4.192e-006
-160.0, +4.213e-006
-159.0, +4.234e-006
-158.0, +4.248e-006
-157.0, +4.269e-006
-156.0, +4.290e-006
-155.0, +4.304e-006
-154.0, +4.332e-006
-153.0, +4.346e-006
-152.0, +4.360e-006
-151.0, +4.374e-006
-150.0, +4.381e-006
-149.0, +4.395e-006
-148.0, +4.408e-006
-147.0, +4.415e-006
-146.0, +4.429e-006
-145.0, +4.443e-006
-144.0, +4.464e-006
-143.0, +4.485e-006
-142.0, +4.499e-006
-141.0, +4.520e-006
-140.0, +4.541e-006
-139.0, +4.555e-006
-138.0, +4.569e-006
-137.0, +4.583e-006
-136.0, +4.597e-006
-135.0, +4.611e-006
-134.0, +4.625e-006
-133.0, +4.639e-006
-132.0, +4.653e-006
-131.0, +4.674e-006
-130.0, +4.688e-006
-129.0, +4.701e-006
-128.0, +4.715e-006
-127.0, +4.729e-006
-126.0, +4.743e-006
-125.0, +4.757e-006
-124.0, +4.771e-006
-123.0, +4.785e-006
-122.0, +4.799e-006
-121.0, +4.813e-006
-120.0, +4.834e-006
-119.0, +4.848e-006
-118.0, +4.869e-006
-117.0, +4.883e-006
-116.0, +4.897e-006
-115.0, +4.918e-006
-114.0, +4.939e-006
-113.0, +4.953e-006
-112.0, +4.967e-006
-111.0, +4.980e-006
-110.0, +5.001e-006
-109.0, +5.022e-006
-108.0, +5.036e-006
-107.0, +5.057e-006
-106.0, +5.071e-006
-105.0, +5.092e-006
-104.0, +5.106e-006
-103.0, +5.113e-006
-102.0, +5.127e-006
-101.0, +5.141e-006
-100.0, +5.148e-006
-99.0, +5.162e-006
-98.0, +5.176e-006
-97.0, +5.197e-006
-96.0, +5.218e-006
-95.0, +5.239e-006
-94.0, +5.259e-006
-93.0, +5.280e-006
-92.0, +5.294e-006
-91.0, +5.315e-006
-90.0, +5.329e-006
-89.0, +5.343e-006
-88.0, +5.357e-006
-87.0, +5.371e-006
-86.0, +5.392e-006
-85.0, +5.420e-006
-84.0, +5.434e-006
-83.0, +5.455e-006
-82.0, +5.476e-006
-81.0, +5.497e-006
-80.0, +5.518e-006
-79.0, +5.532e-006
-78.0, +5.545e-006
-77.0, +5.566e-006
-76.0, +5.580e-006
-75.0, +5.594e-006
-74.0, +5.608e-006
-73.0, +5.622e-006
-72.0, +5.643e-006
-71.0, +5.657e-006
-70.0, +5.671e-006
-69.0, +5.692e-006
-68.0, +5.706e-006
-67.0, +5.720e-006
-66.0, +5.734e-006
-65.0, +5.748e-006
-64.0, +5.769e-006
-63.0, +5.790e-006
-62.0, +5.811e-006
-61.0, +5.838e-006
-60.0, +5.859e-006
-59.0, +5.887e-006
-58.0, +5.908e-006
-57.0, +5.929e-006
-56.0, +5.950e-006
-55.0, +5.964e-006
-54.0, +5.978e-006
-53.0, +5.999e-006
-52.0, +6.013e-006
-51.0, +6.034e-006
-50.0, +6.048e-006
-49.0, +6.062e-006
-48.0, +6.083e-006
-47.0, +6.104e-006
-46.0, +6.117e-006
-45.0, +6.138e-006
-44.0, +6.152e-006
-43.0, +6.166e-006
-42.0, +6.187e-006
-41.0, +6.208e-006
-40.0, +6.229e-006
-39.0, +6.250e-006
-38.0, +6.271e-006
-37.0, +6.292e-006
-36.0, +6.320e-006
-35.0, +6.341e-006
-34.0, +6.355e-006
-33.0, +6.369e-006
-32.0, +6.390e-006
-31.0, +6.403e-006
-30.0, +6.424e-006
-29.0, +6.438e-006
-28.0, +6.459e-006
-27.0, +6.480e-006
-26.0, +6.501e-006
-25.0, +6.522e-006
-24.0, +6.543e-006
-23.0, +6.557e-006
-22.0, +6.585e-006
-21.0, +6.606e-006
-20.0, +6.627e-006
-19.0, +6.655e-006
-18.0, +6.676e-006
-17.0, +6.696e-006
-16.0, +6.724e-006
-15.0, +6.738e-006
-14.0, +6.752e-006
-13.0, +6.766e-006
-12.0, +6.773e-006
-11.0, +6.794e-006
-10.0, +6.815e-006
-9.0, +6.829e-006
-8.0, +6.850e-006
-7.0, +6.871e-006
-6.0, +6.892e-006
-5.0, +6.920e-006
-4.0, +6.934e-006
-3.0, +6.948e-006
-2.0, +6.961e-006
-1.0, +6.982e-006
0.0, +7.010e-006
1.0, +7.045e-006
2.0, +7.073e-006
3.0, +7.115e-006
4.0, +7.150e-006
5.0, +7.192e-006
6.0, +7.220e-006
7.0, +7.241e-006
8.0, +7.261e-006
9.0, +7.275e-006
10.0, +7.282e-006
11.0, +7.296e-006
12.0, +7.303e-006
13.0, +7.317e-006
14.0, +7.331e-006
15.0, +7.345e-006
16.0, +7.366e-006
17.0, +7.380e-006
18.0, +7.401e-006
19.0, +7.422e-006
20.0, +7.436e-006
21.0, +7.457e-006
22.0, +7.471e-006
23.0, +7.485e-006
24.0, +7.506e-006
25.0, +7.520e-006
26.0, +7.533e-006
27.0, +7.561e-006
28.0, +7.575e-006
29.0, +7.596e-006
30.0, +7.617e-006
31.0, +7.631e-006
32.0, +7.645e-006
33.0, +7.659e-006
34.0, +7.666e-006
35.0, +7.680e-006
36.0, +7.687e-006
37.0, +7.701e-006
38.0, +7.722e-006
39.0, +7.736e-006
40.0, +7.764e-006
41.0, +7.785e-006
42.0, +7.806e-006
43.0, +7.833e-006
44.0, +7.847e-006
45.0, +7.861e-006
46.0, +7.882e-006
47.0, +7.896e-006
48.0, +7.917e-006
49.0, +7.931e-006
50.0, +7.945e-006
51.0, +7.973e-006
52.0, +7.994e-006
53.0, +8.015e-006
54.0, +8.029e-006
55.0, +8.043e-006
56.0, +8.064e-006
57.0, +8.078e-006
58.0, +8.092e-006
59.0, +8.105e-006
60.0, +8.119e-006
61.0, +8.140e-006
62.0, +8.161e-006
63.0, +8.175e-006
64.0, +8.196e-006
65.0, +8.210e-006
66.0, +8.231e-006
67.0, +8.252e-006
68.0, +8.266e-006
69.0, +8.280e-006
70.0, +8.301e-006
71.0, +8.315e-006
72.0, +8.329e-006
73.0, +8.336e-006
74.0, +8.350e-006
75.0, +8.371e-006
76.0, +8.384e-006
77.0, +8.398e-006
78.0, +8.419e-006
79.0, +8.440e-006
80.0, +8.468e-006
81.0, +8.482e-006
82.0, +8.496e-006
83.0, +8.517e-006
84.0, +8.538e-006
85.0, +8.559e-006
86.0, +8.573e-006
87.0, +8.587e-006
88.0, +8.608e-006
89.0, +8.622e-006
90.0, +8.636e-006
91.0, +8.650e-006
92.0, +8.657e-006
93.0, +8.677e-006
94.0, +8.691e-006
95.0, +8.705e-006
96.0, +8.726e-006
97.0, +8.747e-006
98.0, +8.770e-006
99.0, +8.783e-006
100.0, +8.839e-006
99.0, +8.838e-006
*
**
