# Supplementary material for: DFT and CV data of 4-phenyl-substituted dichloro(bis{2-[1-(phenyl)-1H-1,2,3-triazol-4-yl-κN3]pyridine-κN})iron(II) coordination compounds
Source: Data Brief. 2018 Oct 27;21:1458–71. doi: 10.1016/j.dib.2018.10.085 (PMC6234228; doi:10.1016/j.dib.2018.10.085)
Supplement: Supplementary file 4 — Supplementary material. [file mmc4.zip › Fe_CV_raw_data/FeL7-2/500FC.TXT]

Date: 11-Apr-2017
Time: 13:09:17
Label: 
Cyclic Voltammetry

Exp. Conditions:
Init E (mV) = 300
High E (mV) = 300
Low E (mV) = -450
Init P/N = N
V (mV/sec) = 500
Number of Segments = 2
Sample Interval (mV) = 1
Quiet Time (sec) = 10
Sensitivity (A/V) = 1E-5

2 Sets of Data
Total Number of Data Points = 1500
##
Potential (mV), Current (A)

Segment = 1
Negative
Number of Data Points = 750
#
299.0, +2.589e-006
298.0, +2.499e-006
297.0, +2.390e-006
296.0, +2.304e-006
295.0, +2.223e-006
294.0, +2.146e-006
293.0, +2.083e-006
292.0, +2.027e-006
291.0, +1.988e-006
290.0, +1.958e-006
289.0, +1.926e-006
288.0, +1.903e-006
287.0, +1.885e-006
286.0, +1.864e-006
285.0, +1.850e-006
284.0, +1.829e-006
283.0, +1.811e-006
282.0, +1.797e-006
281.0, +1.776e-006
280.0, +1.763e-006
279.0, +1.750e-006
278.0, +1.738e-006
277.0, +1.732e-006
276.0, +1.724e-006
275.0, +1.718e-006
274.0, +1.716e-006
273.0, +1.703e-006
272.0, +1.701e-006
271.0, +1.692e-006
270.0, +1.680e-006
269.0, +1.673e-006
268.0, +1.662e-006
267.0, +1.654e-006
266.0, +1.649e-006
265.0, +1.630e-006
264.0, +1.618e-006
263.0, +1.609e-006
262.0, +1.595e-006
261.0, +1.584e-006
260.0, +1.570e-006
259.0, +1.561e-006
258.0, +1.560e-006
257.0, +1.551e-006
256.0, +1.551e-006
255.0, +1.545e-006
254.0, +1.539e-006
253.0, +1.533e-006
252.0, +1.526e-006
251.0, +1.520e-006
250.0, +1.519e-006
249.0, +1.506e-006
248.0, +1.505e-006
247.0, +1.498e-006
246.0, +1.491e-006
245.0, +1.485e-006
244.0, +1.478e-006
243.0, +1.471e-006
242.0, +1.469e-006
241.0, +1.450e-006
240.0, +1.443e-006
239.0, +1.432e-006
238.0, +1.418e-006
237.0, +1.406e-006
236.0, +1.392e-006
235.0, +1.381e-006
234.0, +1.379e-006
233.0, +1.365e-006
232.0, +1.362e-006
231.0, +1.353e-006
230.0, +1.345e-006
229.0, +1.338e-006
228.0, +1.330e-006
227.0, +1.323e-006
226.0, +1.321e-006
225.0, +1.308e-006
224.0, +1.306e-006
223.0, +1.299e-006
222.0, +1.288e-006
221.0, +1.282e-006
220.0, +1.268e-006
219.0, +1.256e-006
218.0, +1.249e-006
217.0, +1.230e-006
216.0, +1.222e-006
215.0, +1.212e-006
214.0, +1.195e-006
213.0, +1.187e-006
212.0, +1.172e-006
211.0, +1.158e-006
210.0, +1.151e-006
209.0, +1.132e-006
208.0, +1.124e-006
207.0, +1.113e-006
206.0, +1.096e-006
205.0, +1.089e-006
204.0, +1.072e-006
203.0, +1.056e-006
202.0, +1.041e-006
201.0, +1.017e-006
200.0, +1.002e-006
199.0, +9.848e-007
198.0, +9.644e-007
197.0, +9.530e-007
196.0, +9.369e-007
195.0, +9.273e-007
194.0, +9.173e-007
193.0, +8.968e-007
192.0, +8.837e-007
191.0, +8.632e-007
190.0, +8.388e-007
189.0, +8.196e-007
188.0, +7.943e-007
187.0, +7.734e-007
186.0, +7.555e-007
185.0, +7.302e-007
184.0, +7.132e-007
183.0, +6.901e-007
182.0, +6.618e-007
181.0, +6.374e-007
180.0, +6.095e-007
179.0, +5.846e-007
178.0, +5.602e-007
177.0, +5.227e-007
176.0, +4.974e-007
175.0, +4.730e-007
174.0, +4.434e-007
173.0, +4.155e-007
172.0, +3.810e-007
171.0, +3.466e-007
170.0, +3.165e-007
169.0, +2.777e-007
168.0, +2.428e-007
167.0, +2.071e-007
166.0, +1.652e-007
165.0, +1.238e-007
164.0, +8.152e-008
163.0, +4.665e-008
162.0, +1.177e-008
161.0, -3.706e-008
160.0, -8.022e-008
159.0, -1.225e-007
158.0, -1.665e-007
157.0, -2.080e-007
156.0, -2.607e-007
155.0, -3.095e-007
154.0, -3.514e-007
153.0, -4.072e-007
152.0, -4.621e-007
151.0, -5.153e-007
150.0, -5.755e-007
149.0, -6.313e-007
148.0, -6.941e-007
147.0, -7.595e-007
146.0, -8.196e-007
145.0, -8.828e-007
144.0, -9.460e-007
143.0, -1.011e-006
142.0, -1.081e-006
141.0, -1.151e-006
140.0, -1.220e-006
139.0, -1.289e-006
138.0, -1.364e-006
137.0, -1.444e-006
136.0, -1.520e-006
135.0, -1.593e-006
134.0, -1.671e-006
133.0, -1.750e-006
132.0, -1.836e-006
131.0, -1.918e-006
130.0, -1.999e-006
129.0, -2.090e-006
128.0, -2.179e-006
127.0, -2.269e-006
126.0, -2.360e-006
125.0, -2.450e-006
124.0, -2.543e-006
123.0, -2.639e-006
122.0, -2.730e-006
121.0, -2.832e-006
120.0, -2.928e-006
119.0, -3.030e-006
118.0, -3.132e-006
117.0, -3.234e-006
116.0, -3.339e-006
115.0, -3.442e-006
114.0, -3.541e-006
113.0, -3.650e-006
112.0, -3.757e-006
111.0, -3.864e-006
110.0, -3.975e-006
109.0, -4.082e-006
108.0, -4.196e-006
107.0, -4.310e-006
106.0, -4.419e-006
105.0, -4.532e-006
104.0, -4.643e-006
103.0, -4.755e-006
102.0, -4.874e-006
101.0, -4.985e-006
100.0, -5.102e-006
99.0, -5.218e-006
98.0, -5.334e-006
97.0, -5.458e-006
96.0, -5.572e-006
95.0, -5.687e-006
94.0, -5.803e-006
93.0, -5.914e-006
92.0, -6.031e-006
91.0, -6.144e-006
90.0, -6.251e-006
89.0, -6.369e-006
88.0, -6.483e-006
87.0, -6.596e-006
86.0, -6.710e-006
85.0, -6.818e-006
84.0, -6.930e-006
83.0, -7.038e-006
82.0, -7.143e-006
81.0, -7.254e-006
80.0, -7.360e-006
79.0, -7.468e-006
78.0, -7.577e-006
77.0, -7.676e-006
76.0, -7.778e-006
75.0, -7.874e-006
74.0, -7.966e-006
73.0, -8.066e-006
72.0, -8.157e-006
71.0, -8.248e-006
70.0, -8.341e-006
69.0, -8.428e-006
68.0, -8.521e-006
67.0, -8.604e-006
66.0, -8.678e-006
65.0, -8.758e-006
64.0, -8.832e-006
63.0, -8.902e-006
62.0, -8.979e-006
61.0, -9.042e-006
60.0, -9.111e-006
59.0, -9.176e-006
58.0, -9.237e-006
57.0, -9.300e-006
56.0, -9.352e-006
55.0, -9.402e-006
54.0, -9.454e-006
53.0, -9.496e-006
52.0, -9.539e-006
51.0, -9.574e-006
50.0, -9.605e-006
49.0, -9.644e-006
48.0, -9.667e-006
47.0, -9.692e-006
46.0, -9.718e-006
45.0, -9.736e-006
44.0, -9.757e-006
43.0, -9.772e-006
42.0, -9.782e-006
41.0, -9.796e-006
40.0, -9.803e-006
39.0, -9.805e-006
38.0, -9.809e-006
37.0, -9.802e-006
36.0, -9.797e-006
35.0, -9.784e-006
34.0, -9.766e-006
33.0, -9.750e-006
32.0, -9.726e-006
31.0, -9.701e-006
30.0, -9.681e-006
29.0, -9.654e-006
28.0, -9.633e-006
27.0, -9.603e-006
26.0, -9.567e-006
25.0, -9.536e-006
24.0, -9.501e-006
23.0, -9.460e-006
22.0, -9.422e-006
21.0, -9.373e-006
20.0, -9.338e-006
19.0, -9.299e-006
18.0, -9.253e-006
17.0, -9.212e-006
16.0, -9.168e-006
15.0, -9.123e-006
14.0, -9.080e-006
13.0, -9.024e-006
12.0, -8.976e-006
11.0, -8.929e-006
10.0, -8.876e-006
9.0, -8.827e-006
8.0, -8.772e-006
7.0, -8.718e-006
6.0, -8.669e-006
5.0, -8.613e-006
4.0, -8.559e-006
3.0, -8.507e-006
2.0, -8.452e-006
1.0, -8.408e-006
0.0, -8.364e-006
-1.0, -8.317e-006
-2.0, -8.272e-006
-3.0, -8.222e-006
-4.0, -8.177e-006
-5.0, -8.126e-006
-6.0, -8.068e-006
-7.0, -8.015e-006
-8.0, -7.963e-006
-9.0, -7.911e-006
-10.0, -7.861e-006
-11.0, -7.810e-006
-12.0, -7.767e-006
-13.0, -7.718e-006
-14.0, -7.669e-006
-15.0, -7.622e-006
-16.0, -7.573e-006
-17.0, -7.527e-006
-18.0, -7.482e-006
-19.0, -7.431e-006
-20.0, -7.390e-006
-21.0, -7.348e-006
-22.0, -7.305e-006
-23.0, -7.267e-006
-24.0, -7.223e-006
-25.0, -7.185e-006
-26.0, -7.148e-006
-27.0, -7.106e-006
-28.0, -7.065e-006
-29.0, -7.023e-006
-30.0, -6.985e-006
-31.0, -6.956e-006
-32.0, -6.920e-006
-33.0, -6.884e-006
-34.0, -6.849e-006
-35.0, -6.812e-006
-36.0, -6.784e-006
-37.0, -6.748e-006
-38.0, -6.707e-006
-39.0, -6.674e-006
-40.0, -6.641e-006
-41.0, -6.607e-006
-42.0, -6.580e-006
-43.0, -6.545e-006
-44.0, -6.519e-006
-45.0, -6.490e-006
-46.0, -6.456e-006
-47.0, -6.429e-006
-48.0, -6.400e-006
-49.0, -6.373e-006
-50.0, -6.349e-006
-51.0, -6.321e-006
-52.0, -6.299e-006
-53.0, -6.273e-006
-54.0, -6.245e-006
-55.0, -6.224e-006
-56.0, -6.196e-006
-57.0, -6.170e-006
-58.0, -6.147e-006
-59.0, -6.120e-006
-60.0, -6.104e-006
-61.0, -6.084e-006
-62.0, -6.058e-006
-63.0, -6.040e-006
-64.0, -6.013e-006
-65.0, -5.988e-006
-66.0, -5.967e-006
-67.0, -5.942e-006
-68.0, -5.923e-006
-69.0, -5.908e-006
-70.0, -5.889e-006
-71.0, -5.880e-006
-72.0, -5.860e-006
-73.0, -5.840e-006
-74.0, -5.821e-006
-75.0, -5.797e-006
-76.0, -5.777e-006
-77.0, -5.758e-006
-78.0, -5.736e-006
-79.0, -5.728e-006
-80.0, -5.714e-006
-81.0, -5.701e-006
-82.0, -5.692e-006
-83.0, -5.675e-006
-84.0, -5.660e-006
-85.0, -5.641e-006
-86.0, -5.620e-006
-87.0, -5.606e-006
-88.0, -5.585e-006
-89.0, -5.566e-006
-90.0, -5.555e-006
-91.0, -5.542e-006
-92.0, -5.535e-006
-93.0, -5.520e-006
-94.0, -5.505e-006
-95.0, -5.498e-006
-96.0, -5.484e-006
-97.0, -5.470e-006
-98.0, -5.458e-006
-99.0, -5.440e-006
-100.0, -5.432e-006
-101.0, -5.419e-006
-102.0, -5.404e-006
-103.0, -5.396e-006
-104.0, -5.382e-006
-105.0, -5.368e-006
-106.0, -5.359e-006
-107.0, -5.347e-006
-108.0, -5.340e-006
-109.0, -5.332e-006
-110.0, -5.324e-006
-111.0, -5.324e-006
-112.0, -5.317e-006
-113.0, -5.308e-006
-114.0, -5.303e-006
-115.0, -5.295e-006
-116.0, -5.289e-006
-117.0, -5.282e-006
-118.0, -5.271e-006
-119.0, -5.271e-006
-120.0, -5.263e-006
-121.0, -5.253e-006
-122.0, -5.248e-006
-123.0, -5.234e-006
-124.0, -5.223e-006
-125.0, -5.212e-006
-126.0, -5.198e-006
-127.0, -5.193e-006
-128.0, -5.186e-006
-129.0, -5.178e-006
-130.0, -5.177e-006
-131.0, -5.169e-006
-132.0, -5.169e-006
-133.0, -5.162e-006
-134.0, -5.154e-006
-135.0, -5.153e-006
-136.0, -5.146e-006
-137.0, -5.140e-006
-138.0, -5.143e-006
-139.0, -5.137e-006
-140.0, -5.137e-006
-141.0, -5.137e-006
-142.0, -5.133e-006
-143.0, -5.133e-006
-144.0, -5.133e-006
-145.0, -5.130e-006
-146.0, -5.130e-006
-147.0, -5.130e-006
-148.0, -5.130e-006
-149.0, -5.129e-006
-150.0, -5.129e-006
-151.0, -5.129e-006
-152.0, -5.129e-006
-153.0, -5.129e-006
-154.0, -5.129e-006
-155.0, -5.129e-006
-156.0, -5.130e-006
-157.0, -5.130e-006
-158.0, -5.130e-006
-159.0, -5.132e-006
-160.0, -5.132e-006
-161.0, -5.132e-006
-162.0, -5.134e-006
-163.0, -5.134e-006
-164.0, -5.135e-006
-165.0, -5.135e-006
-166.0, -5.133e-006
-167.0, -5.139e-006
-168.0, -5.139e-006
-169.0, -5.141e-006
-170.0, -5.146e-006
-171.0, -5.149e-006
-172.0, -5.156e-006
-173.0, -5.159e-006
-174.0, -5.160e-006
-175.0, -5.167e-006
-176.0, -5.168e-006
-177.0, -5.171e-006
-178.0, -5.178e-006
-179.0, -5.178e-006
-180.0, -5.186e-006
-181.0, -5.187e-006
-182.0, -5.189e-006
-183.0, -5.201e-006
-184.0, -5.204e-006
-185.0, -5.208e-006
-186.0, -5.218e-006
-187.0, -5.219e-006
-188.0, -5.233e-006
-189.0, -5.243e-006
-190.0, -5.246e-006
-191.0, -5.256e-006
-192.0, -5.263e-006
-193.0, -5.266e-006
-194.0, -5.274e-006
-195.0, -5.274e-006
-196.0, -5.276e-006
-197.0, -5.276e-006
-198.0, -5.277e-006
-199.0, -5.285e-006
-200.0, -5.287e-006
-201.0, -5.292e-006
-202.0, -5.297e-006
-203.0, -5.302e-006
-204.0, -5.309e-006
-205.0, -5.314e-006
-206.0, -5.314e-006
-207.0, -5.321e-006
-208.0, -5.321e-006
-209.0, -5.324e-006
-210.0, -5.329e-006
-211.0, -5.329e-006
-212.0, -5.336e-006
-213.0, -5.338e-006
-214.0, -5.342e-006
-215.0, -5.349e-006
-216.0, -5.354e-006
-217.0, -5.357e-006
-218.0, -5.368e-006
-219.0, -5.370e-006
-220.0, -5.382e-006
-221.0, -5.387e-006
-222.0, -5.392e-006
-223.0, -5.402e-006
-224.0, -5.409e-006
-225.0, -5.413e-006
-226.0, -5.423e-006
-227.0, -5.423e-006
-228.0, -5.434e-006
-229.0, -5.442e-006
-230.0, -5.447e-006
-231.0, -5.461e-006
-232.0, -5.468e-006
-233.0, -5.478e-006
-234.0, -5.491e-006
-235.0, -5.498e-006
-236.0, -5.506e-006
-237.0, -5.513e-006
-238.0, -5.513e-006
-239.0, -5.526e-006
-240.0, -5.528e-006
-241.0, -5.535e-006
-242.0, -5.546e-006
-243.0, -5.553e-006
-244.0, -5.565e-006
-245.0, -5.575e-006
-246.0, -5.583e-006
-247.0, -5.601e-006
-248.0, -5.615e-006
-249.0, -5.626e-006
-250.0, -5.644e-006
-251.0, -5.654e-006
-252.0, -5.671e-006
-253.0, -5.684e-006
-254.0, -5.691e-006
-255.0, -5.703e-006
-256.0, -5.710e-006
-257.0, -5.720e-006
-258.0, -5.736e-006
-259.0, -5.743e-006
-260.0, -5.758e-006
-261.0, -5.772e-006
-262.0, -5.785e-006
-263.0, -5.806e-006
-264.0, -5.820e-006
-265.0, -5.835e-006
-266.0, -5.854e-006
-267.0, -5.866e-006
-268.0, -5.880e-006
-269.0, -5.894e-006
-270.0, -5.908e-006
-271.0, -5.928e-006
-272.0, -5.943e-006
-273.0, -5.964e-006
-274.0, -5.985e-006
-275.0, -6.006e-006
-276.0, -6.028e-006
-277.0, -6.046e-006
-278.0, -6.061e-006
-279.0, -6.084e-006
-280.0, -6.098e-006
-281.0, -6.113e-006
-282.0, -6.132e-006
-283.0, -6.146e-006
-284.0, -6.168e-006
-285.0, -6.189e-006
-286.0, -6.204e-006
-287.0, -6.227e-006
-288.0, -6.248e-006
-289.0, -6.269e-006
-290.0, -6.295e-006
-291.0, -6.310e-006
-292.0, -6.332e-006
-293.0, -6.354e-006
-294.0, -6.375e-006
-295.0, -6.402e-006
-296.0, -6.424e-006
-297.0, -6.442e-006
-298.0, -6.468e-006
-299.0, -6.486e-006
-300.0, -6.510e-006
-301.0, -6.529e-006
-302.0, -6.544e-006
-303.0, -6.567e-006
-304.0, -6.588e-006
-305.0, -6.612e-006
-306.0, -6.638e-006
-307.0, -6.655e-006
-308.0, -6.678e-006
-309.0, -6.701e-006
-310.0, -6.723e-006
-311.0, -6.751e-006
-312.0, -6.772e-006
-313.0, -6.795e-006
-314.0, -6.820e-006
-315.0, -6.841e-006
-316.0, -6.864e-006
-317.0, -6.881e-006
-318.0, -6.895e-006
-319.0, -6.917e-006
-320.0, -6.932e-006
-321.0, -6.948e-006
-322.0, -6.971e-006
-323.0, -6.989e-006
-324.0, -7.011e-006
-325.0, -7.032e-006
-326.0, -7.047e-006
-327.0, -7.067e-006
-328.0, -7.088e-006
-329.0, -7.105e-006
-330.0, -7.128e-006
-331.0, -7.146e-006
-332.0, -7.167e-006
-333.0, -7.187e-006
-334.0, -7.201e-006
-335.0, -7.222e-006
-336.0, -7.237e-006
-337.0, -7.247e-006
-338.0, -7.260e-006
-339.0, -7.270e-006
-340.0, -7.284e-006
-341.0, -7.296e-006
-342.0, -7.304e-006
-343.0, -7.319e-006
-344.0, -7.330e-006
-345.0, -7.340e-006
-346.0, -7.355e-006
-347.0, -7.362e-006
-348.0, -7.377e-006
-349.0, -7.388e-006
-350.0, -7.395e-006
-351.0, -7.411e-006
-352.0, -7.419e-006
-353.0, -7.428e-006
-354.0, -7.439e-006
-355.0, -7.445e-006
-356.0, -7.453e-006
-357.0, -7.459e-006
-358.0, -7.461e-006
-359.0, -7.470e-006
-360.0, -7.472e-006
-361.0, -7.475e-006
-362.0, -7.479e-006
-363.0, -7.479e-006
-364.0, -7.480e-006
-365.0, -7.480e-006
-366.0, -7.477e-006
-367.0, -7.484e-006
-368.0, -7.484e-006
-369.0, -7.485e-006
-370.0, -7.488e-006
-371.0, -7.488e-006
-372.0, -7.491e-006
-373.0, -7.491e-006
-374.0, -7.484e-006
-375.0, -7.489e-006
-376.0, -7.486e-006
-377.0, -7.483e-006
-378.0, -7.486e-006
-379.0, -7.483e-006
-380.0, -7.483e-006
-381.0, -7.483e-006
-382.0, -7.478e-006
-383.0, -7.478e-006
-384.0, -7.477e-006
-385.0, -7.473e-006
-386.0, -7.472e-006
-387.0, -7.470e-006
-388.0, -7.470e-006
-389.0, -7.468e-006
-390.0, -7.463e-006
-391.0, -7.464e-006
-392.0, -7.457e-006
-393.0, -7.452e-006
-394.0, -7.446e-006
-395.0, -7.437e-006
-396.0, -7.433e-006
-397.0, -7.425e-006
-398.0, -7.412e-006
-399.0, -7.412e-006
-400.0, -7.404e-006
-401.0, -7.396e-006
-402.0, -7.390e-006
-403.0, -7.376e-006
-404.0, -7.369e-006
-405.0, -7.361e-006
-406.0, -7.347e-006
-407.0, -7.343e-006
-408.0, -7.336e-006
-409.0, -7.330e-006
-410.0, -7.329e-006
-411.0, -7.319e-006
-412.0, -7.315e-006
-413.0, -7.308e-006
-414.0, -7.299e-006
-415.0, -7.293e-006
-416.0, -7.283e-006
-417.0, -7.277e-006
-418.0, -7.275e-006
-419.0, -7.267e-006
-420.0, -7.263e-006
-421.0, -7.256e-006
-422.0, -7.249e-006
-423.0, -7.245e-006
-424.0, -7.234e-006
-425.0, -7.227e-006
-426.0, -7.222e-006
-427.0, -7.210e-006
-428.0, -7.203e-006
-429.0, -7.193e-006
-430.0, -7.179e-006
-431.0, -7.176e-006
-432.0, -7.164e-006
-433.0, -7.153e-006
-434.0, -7.145e-006
-435.0, -7.131e-006
-436.0, -7.125e-006
-437.0, -7.118e-006
-438.0, -7.105e-006
-439.0, -7.102e-006
-440.0, -7.095e-006
-441.0, -7.091e-006
-442.0, -7.090e-006
-443.0, -7.083e-006
-444.0, -7.081e-006
-445.0, -7.071e-006
-446.0, -7.058e-006
-447.0, -7.055e-006
-448.0, -7.039e-006
-449.0, -7.027e-006
-450.0, -7.013e-006
*
Segment = 2
Positive
Number of Data Points = 750
#
-449.0, -7.011e-006
-448.0, -6.785e-006
-447.0, -6.560e-006
-446.0, -6.365e-006
-445.0, -6.182e-006
-444.0, -6.003e-006
-443.0, -5.858e-006
-442.0, -5.725e-006
-441.0, -5.612e-006
-440.0, -5.519e-006
-439.0, -5.426e-006
-438.0, -5.342e-006
-437.0, -5.272e-006
-436.0, -5.196e-006
-435.0, -5.133e-006
-434.0, -5.074e-006
-433.0, -5.017e-006
-432.0, -4.967e-006
-431.0, -4.911e-006
-430.0, -4.863e-006
-429.0, -4.820e-006
-428.0, -4.771e-006
-427.0, -4.724e-006
-426.0, -4.677e-006
-425.0, -4.633e-006
-424.0, -4.598e-006
-423.0, -4.551e-006
-422.0, -4.509e-006
-421.0, -4.473e-006
-420.0, -4.432e-006
-419.0, -4.398e-006
-418.0, -4.358e-006
-417.0, -4.318e-006
-416.0, -4.287e-006
-415.0, -4.251e-006
-414.0, -4.221e-006
-413.0, -4.192e-006
-412.0, -4.157e-006
-411.0, -4.124e-006
-410.0, -4.090e-006
-409.0, -4.057e-006
-408.0, -4.029e-006
-407.0, -3.989e-006
-406.0, -3.954e-006
-405.0, -3.924e-006
-404.0, -3.891e-006
-403.0, -3.864e-006
-402.0, -3.836e-006
-401.0, -3.807e-006
-400.0, -3.786e-006
-399.0, -3.762e-006
-398.0, -3.738e-006
-397.0, -3.714e-006
-396.0, -3.684e-006
-395.0, -3.656e-006
-394.0, -3.629e-006
-393.0, -3.602e-006
-392.0, -3.576e-006
-391.0, -3.545e-006
-390.0, -3.523e-006
-389.0, -3.502e-006
-388.0, -3.474e-006
-387.0, -3.448e-006
-386.0, -3.424e-006
-385.0, -3.399e-006
-384.0, -3.379e-006
-383.0, -3.350e-006
-382.0, -3.329e-006
-381.0, -3.308e-006
-380.0, -3.281e-006
-379.0, -3.254e-006
-378.0, -3.232e-006
-377.0, -3.207e-006
-376.0, -3.183e-006
-375.0, -3.156e-006
-374.0, -3.134e-006
-373.0, -3.113e-006
-372.0, -3.088e-006
-371.0, -3.066e-006
-370.0, -3.042e-006
-369.0, -3.024e-006
-368.0, -3.008e-006
-367.0, -2.987e-006
-366.0, -2.972e-006
-365.0, -2.955e-006
-364.0, -2.929e-006
-363.0, -2.908e-006
-362.0, -2.885e-006
-361.0, -2.860e-006
-360.0, -2.839e-006
-359.0, -2.812e-006
-358.0, -2.791e-006
-357.0, -2.777e-006
-356.0, -2.752e-006
-355.0, -2.734e-006
-354.0, -2.712e-006
-353.0, -2.689e-006
-352.0, -2.670e-006
-351.0, -2.648e-006
-350.0, -2.628e-006
-349.0, -2.614e-006
-348.0, -2.592e-006
-347.0, -2.579e-006
-346.0, -2.558e-006
-345.0, -2.538e-006
-344.0, -2.517e-006
-343.0, -2.489e-006
-342.0, -2.467e-006
-341.0, -2.448e-006
-340.0, -2.421e-006
-339.0, -2.405e-006
-338.0, -2.383e-006
-337.0, -2.363e-006
-336.0, -2.348e-006
-335.0, -2.325e-006
-334.0, -2.304e-006
-333.0, -2.283e-006
-332.0, -2.260e-006
-331.0, -2.243e-006
-330.0, -2.226e-006
-329.0, -2.207e-006
-328.0, -2.194e-006
-327.0, -2.173e-006
-326.0, -2.159e-006
-325.0, -2.139e-006
-324.0, -2.112e-006
-323.0, -2.093e-006
-322.0, -2.071e-006
-321.0, -2.050e-006
-320.0, -2.035e-006
-319.0, -2.011e-006
-318.0, -1.995e-006
-317.0, -1.980e-006
-316.0, -1.954e-006
-315.0, -1.936e-006
-314.0, -1.915e-006
-313.0, -1.890e-006
-312.0, -1.873e-006
-311.0, -1.852e-006
-310.0, -1.838e-006
-309.0, -1.825e-006
-308.0, -1.807e-006
-307.0, -1.793e-006
-306.0, -1.774e-006
-305.0, -1.754e-006
-304.0, -1.733e-006
-303.0, -1.706e-006
-302.0, -1.685e-006
-301.0, -1.667e-006
-300.0, -1.641e-006
-299.0, -1.627e-006
-298.0, -1.609e-006
-297.0, -1.591e-006
-296.0, -1.576e-006
-295.0, -1.552e-006
-294.0, -1.532e-006
-293.0, -1.515e-006
-292.0, -1.489e-006
-291.0, -1.469e-006
-290.0, -1.451e-006
-289.0, -1.436e-006
-288.0, -1.422e-006
-287.0, -1.405e-006
-286.0, -1.392e-006
-285.0, -1.377e-006
-284.0, -1.355e-006
-283.0, -1.336e-006
-282.0, -1.312e-006
-281.0, -1.292e-006
-280.0, -1.273e-006
-279.0, -1.248e-006
-278.0, -1.230e-006
-277.0, -1.215e-006
-276.0, -1.193e-006
-275.0, -1.177e-006
-274.0, -1.155e-006
-273.0, -1.134e-006
-272.0, -1.117e-006
-271.0, -1.094e-006
-270.0, -1.075e-006
-269.0, -1.062e-006
-268.0, -1.042e-006
-267.0, -1.028e-006
-266.0, -1.011e-006
-265.0, -9.923e-007
-264.0, -9.770e-007
-263.0, -9.548e-007
-262.0, -9.338e-007
-261.0, -9.142e-007
-260.0, -8.933e-007
-259.0, -8.759e-007
-258.0, -8.541e-007
-257.0, -8.318e-007
-256.0, -8.131e-007
-255.0, -7.913e-007
-254.0, -7.747e-007
-253.0, -7.538e-007
-252.0, -7.302e-007
-251.0, -7.159e-007
-250.0, -6.975e-007
-249.0, -6.827e-007
-248.0, -6.683e-007
-247.0, -6.478e-007
-246.0, -6.335e-007
-245.0, -6.213e-007
-244.0, -5.977e-007
-243.0, -5.838e-007
-242.0, -5.624e-007
-241.0, -5.410e-007
-240.0, -5.249e-007
-239.0, -5.040e-007
-238.0, -4.839e-007
-237.0, -4.695e-007
-236.0, -4.434e-007
-235.0, -4.290e-007
-234.0, -4.098e-007
-233.0, -3.893e-007
-232.0, -3.719e-007
-231.0, -3.488e-007
-230.0, -3.305e-007
-229.0, -3.148e-007
-228.0, -2.947e-007
-227.0, -2.808e-007
-226.0, -2.620e-007
-225.0, -2.437e-007
-224.0, -2.311e-007
-223.0, -2.075e-007
-222.0, -1.927e-007
-221.0, -1.718e-007
-220.0, -1.443e-007
-219.0, -1.260e-007
-218.0, -1.059e-007
-217.0, -8.458e-008
-216.0, -6.932e-008
-215.0, -4.926e-008
-214.0, -3.531e-008
-213.0, -2.354e-008
-212.0, -8.727e-010
-211.0, +1.962e-008
-210.0, +4.054e-008
-209.0, +6.191e-008
-208.0, +8.283e-008
-207.0, +1.077e-007
-206.0, +1.264e-007
-205.0, +1.413e-007
-204.0, +1.604e-007
-203.0, +1.735e-007
-202.0, +1.944e-007
-201.0, +2.149e-007
-200.0, +2.324e-007
-199.0, +2.581e-007
-198.0, +2.790e-007
-197.0, +2.951e-007
-196.0, +3.226e-007
-195.0, +3.383e-007
-194.0, +3.540e-007
-193.0, +3.723e-007
-192.0, +3.880e-007
-191.0, +4.098e-007
-190.0, +4.307e-007
-189.0, +4.486e-007
-188.0, +4.700e-007
-187.0, +4.896e-007
-186.0, +5.092e-007
-185.0, +5.280e-007
-184.0, +5.410e-007
-183.0, +5.624e-007
-182.0, +5.763e-007
-181.0, +5.938e-007
-180.0, +6.147e-007
-179.0, +6.321e-007
-178.0, +6.531e-007
-177.0, +6.740e-007
-176.0, +6.880e-007
-175.0, +7.119e-007
-174.0, +7.285e-007
-173.0, +7.429e-007
-172.0, +7.638e-007
-171.0, +7.778e-007
-170.0, +7.978e-007
-169.0, +8.179e-007
-168.0, +8.323e-007
-167.0, +8.541e-007
-166.0, +8.745e-007
-165.0, +8.885e-007
-164.0, +9.086e-007
-163.0, +9.186e-007
-162.0, +9.330e-007
-161.0, +9.465e-007
-160.0, +9.535e-007
-159.0, +9.692e-007
-158.0, +9.827e-007
-157.0, +9.971e-007
-156.0, +1.020e-006
-155.0, +1.034e-006
-154.0, +1.055e-006
-153.0, +1.076e-006
-152.0, +1.088e-006
-151.0, +1.103e-006
-150.0, +1.111e-006
-149.0, +1.117e-006
-148.0, +1.132e-006
-147.0, +1.140e-006
-146.0, +1.153e-006
-145.0, +1.168e-006
-144.0, +1.181e-006
-143.0, +1.202e-006
-142.0, +1.216e-006
-141.0, +1.228e-006
-140.0, +1.245e-006
-139.0, +1.253e-006
-138.0, +1.266e-006
-137.0, +1.279e-006
-136.0, +1.287e-006
-135.0, +1.300e-006
-134.0, +1.307e-006
-133.0, +1.312e-006
-132.0, +1.325e-006
-131.0, +1.329e-006
-130.0, +1.336e-006
-129.0, +1.344e-006
-128.0, +1.349e-006
-127.0, +1.360e-006
-126.0, +1.368e-006
-125.0, +1.373e-006
-124.0, +1.390e-006
-123.0, +1.397e-006
-122.0, +1.408e-006
-121.0, +1.419e-006
-120.0, +1.428e-006
-119.0, +1.442e-006
-118.0, +1.450e-006
-117.0, +1.453e-006
-116.0, +1.466e-006
-115.0, +1.472e-006
-114.0, +1.481e-006
-113.0, +1.488e-006
-112.0, +1.493e-006
-111.0, +1.501e-006
-110.0, +1.506e-006
-109.0, +1.507e-006
-108.0, +1.516e-006
-107.0, +1.516e-006
-106.0, +1.521e-006
-105.0, +1.524e-006
-104.0, +1.528e-006
-103.0, +1.535e-006
-102.0, +1.541e-006
-101.0, +1.542e-006
-100.0, +1.549e-006
-99.0, +1.552e-006
-98.0, +1.556e-006
-97.0, +1.559e-006
-96.0, +1.559e-006
-95.0, +1.564e-006
-94.0, +1.564e-006
-93.0, +1.565e-006
-92.0, +1.575e-006
-91.0, +1.576e-006
-90.0, +1.582e-006
-89.0, +1.588e-006
-88.0, +1.591e-006
-87.0, +1.605e-006
-86.0, +1.616e-006
-85.0, +1.619e-006
-84.0, +1.632e-006
-83.0, +1.639e-006
-82.0, +1.648e-006
-81.0, +1.655e-006
-80.0, +1.656e-006
-79.0, +1.663e-006
-78.0, +1.663e-006
-77.0, +1.664e-006
-76.0, +1.671e-006
-75.0, +1.671e-006
-74.0, +1.678e-006
-73.0, +1.682e-006
-72.0, +1.682e-006
-71.0, +1.689e-006
-70.0, +1.695e-006
-69.0, +1.695e-006
-68.0, +1.701e-006
-67.0, +1.701e-006
-66.0, +1.704e-006
-65.0, +1.707e-006
-64.0, +1.707e-006
-63.0, +1.711e-006
-62.0, +1.711e-006
-61.0, +1.711e-006
-60.0, +1.718e-006
-59.0, +1.718e-006
-58.0, +1.723e-006
-57.0, +1.726e-006
-56.0, +1.727e-006
-55.0, +1.734e-006
-54.0, +1.740e-006
-53.0, +1.740e-006
-52.0, +1.747e-006
-51.0, +1.748e-006
-50.0, +1.752e-006
-49.0, +1.756e-006
-48.0, +1.755e-006
-47.0, +1.763e-006
-46.0, +1.764e-006
-45.0, +1.767e-006
-44.0, +1.779e-006
-43.0, +1.781e-006
-42.0, +1.789e-006
-41.0, +1.797e-006
-40.0, +1.800e-006
-39.0, +1.813e-006
-38.0, +1.824e-006
-37.0, +1.826e-006
-36.0, +1.844e-006
-35.0, +1.849e-006
-34.0, +1.859e-006
-33.0, +1.867e-006
-32.0, +1.872e-006
-31.0, +1.879e-006
-30.0, +1.886e-006
-29.0, +1.887e-006
-28.0, +1.899e-006
-27.0, +1.901e-006
-26.0, +1.909e-006
-25.0, +1.917e-006
-24.0, +1.923e-006
-23.0, +1.933e-006
-22.0, +1.940e-006
-21.0, +1.945e-006
-20.0, +1.959e-006
-19.0, +1.968e-006
-18.0, +1.980e-006
-17.0, +1.994e-006
-16.0, +2.005e-006
-15.0, +2.024e-006
-14.0, +2.037e-006
-13.0, +2.050e-006
-12.0, +2.065e-006
-11.0, +2.075e-006
-10.0, +2.084e-006
-9.0, +2.095e-006
-8.0, +2.104e-006
-7.0, +2.121e-006
-6.0, +2.129e-006
-5.0, +2.145e-006
-4.0, +2.166e-006
-3.0, +2.185e-006
-2.0, +2.209e-006
-1.0, +2.232e-006
0.0, +2.255e-006
1.0, +2.288e-006
2.0, +2.313e-006
3.0, +2.336e-006
4.0, +2.367e-006
5.0, +2.388e-006
6.0, +2.415e-006
7.0, +2.436e-006
8.0, +2.452e-006
9.0, +2.475e-006
10.0, +2.493e-006
11.0, +2.515e-006
12.0, +2.547e-006
13.0, +2.575e-006
14.0, +2.604e-006
15.0, +2.636e-006
16.0, +2.669e-006
17.0, +2.711e-006
18.0, +2.742e-006
19.0, +2.772e-006
20.0, +2.806e-006
21.0, +2.841e-006
22.0, +2.880e-006
23.0, +2.918e-006
24.0, +2.952e-006
25.0, +2.996e-006
26.0, +3.036e-006
27.0, +3.079e-006
28.0, +3.128e-006
29.0, +3.166e-006
30.0, +3.207e-006
31.0, +3.256e-006
32.0, +3.303e-006
33.0, +3.353e-006
34.0, +3.402e-006
35.0, +3.454e-006
36.0, +3.516e-006
37.0, +3.571e-006
38.0, +3.627e-006
39.0, +3.683e-006
40.0, +3.740e-006
41.0, +3.803e-006
42.0, +3.863e-006
43.0, +3.919e-006
44.0, +3.994e-006
45.0, +4.057e-006
46.0, +4.126e-006
47.0, +4.198e-006
48.0, +4.263e-006
49.0, +4.340e-006
50.0, +4.416e-006
51.0, +4.481e-006
52.0, +4.563e-006
53.0, +4.638e-006
54.0, +4.718e-006
55.0, +4.800e-006
56.0, +4.877e-006
57.0, +4.961e-006
58.0, +5.045e-006
59.0, +5.130e-006
60.0, +5.222e-006
61.0, +5.307e-006
62.0, +5.397e-006
63.0, +5.489e-006
64.0, +5.580e-006
65.0, +5.685e-006
66.0, +5.777e-006
67.0, +5.873e-006
68.0, +5.968e-006
69.0, +6.067e-006
70.0, +6.163e-006
71.0, +6.265e-006
72.0, +6.357e-006
73.0, +6.461e-006
74.0, +6.561e-006
75.0, +6.668e-006
76.0, +6.780e-006
77.0, +6.890e-006
78.0, +7.000e-006
79.0, +7.112e-006
80.0, +7.222e-006
81.0, +7.334e-006
82.0, +7.444e-006
83.0, +7.554e-006
84.0, +7.666e-006
85.0, +7.777e-006
86.0, +7.893e-006
87.0, +8.007e-006
88.0, +8.117e-006
89.0, +8.234e-006
90.0, +8.346e-006
91.0, +8.458e-006
92.0, +8.573e-006
93.0, +8.686e-006
94.0, +8.797e-006
95.0, +8.915e-006
96.0, +9.026e-006
97.0, +9.143e-006
98.0, +9.254e-006
99.0, +9.365e-006
100.0, +9.476e-006
101.0, +9.586e-006
102.0, +9.694e-006
103.0, +9.802e-006
104.0, +9.908e-006
105.0, +1.002e-005
106.0, +1.013e-005
107.0, +1.023e-005
108.0, +1.033e-005
109.0, +1.043e-005
110.0, +1.054e-005
111.0, +1.063e-005
112.0, +1.072e-005
113.0, +1.082e-005
114.0, +1.091e-005
115.0, +1.100e-005
116.0, +1.110e-005
117.0, +1.118e-005
118.0, +1.127e-005
119.0, +1.136e-005
120.0, +1.143e-005
121.0, +1.152e-005
122.0, +1.160e-005
123.0, +1.166e-005
124.0, +1.174e-005
125.0, +1.181e-005
126.0, +1.187e-005
127.0, +1.194e-005
128.0, +1.200e-005
129.0, +1.206e-005
130.0, +1.211e-005
131.0, +1.216e-005
132.0, +1.222e-005
133.0, +1.226e-005
134.0, +1.231e-005
135.0, +1.235e-005
136.0, +1.238e-005
137.0, +1.242e-005
138.0, +1.245e-005
139.0, +1.247e-005
140.0, +1.250e-005
141.0, +1.251e-005
142.0, +1.254e-005
143.0, +1.256e-005
144.0, +1.257e-005
145.0, +1.259e-005
146.0, +1.260e-005
147.0, +1.260e-005
148.0, +1.260e-005
149.0, +1.260e-005
150.0, +1.259e-005
151.0, +1.258e-005
152.0, +1.256e-005
153.0, +1.255e-005
154.0, +1.253e-005
155.0, +1.251e-005
156.0, +1.249e-005
157.0, +1.247e-005
158.0, +1.245e-005
159.0, +1.242e-005
160.0, +1.239e-005
161.0, +1.236e-005
162.0, +1.233e-005
163.0, +1.229e-005
164.0, +1.226e-005
165.0, +1.222e-005
166.0, +1.219e-005
167.0, +1.215e-005
168.0, +1.210e-005
169.0, +1.206e-005
170.0, +1.201e-005
171.0, +1.196e-005
172.0, +1.192e-005
173.0, +1.188e-005
174.0, +1.183e-005
175.0, +1.179e-005
176.0, +1.174e-005
177.0, +1.169e-005
178.0, +1.164e-005
179.0, +1.158e-005
180.0, +1.153e-005
181.0, +1.148e-005
182.0, +1.143e-005
183.0, +1.138e-005
184.0, +1.133e-005
185.0, +1.128e-005
186.0, +1.123e-005
187.0, +1.118e-005
188.0, +1.113e-005
189.0, +1.108e-005
190.0, +1.103e-005
191.0, +1.099e-005
192.0, +1.094e-005
193.0, +1.089e-005
194.0, +1.084e-005
195.0, +1.079e-005
196.0, +1.075e-005
197.0, +1.070e-005
198.0, +1.065e-005
199.0, +1.061e-005
200.0, +1.057e-005
201.0, +1.052e-005
202.0, +1.047e-005
203.0, +1.043e-005
204.0, +1.039e-005
205.0, +1.035e-005
206.0, +1.031e-005
207.0, +1.027e-005
208.0, +1.023e-005
209.0, +1.020e-005
210.0, +1.016e-005
211.0, +1.011e-005
212.0, +1.007e-005
213.0, +1.003e-005
214.0, +9.994e-006
215.0, +9.959e-006
216.0, +9.920e-006
217.0, +9.887e-006
218.0, +9.852e-006
219.0, +9.817e-006
220.0, +9.789e-006
221.0, +9.753e-006
222.0, +9.722e-006
223.0, +9.687e-006
224.0, +9.652e-006
225.0, +9.626e-006
226.0, +9.597e-006
227.0, +9.565e-006
228.0, +9.538e-006
229.0, +9.507e-006
230.0, +9.486e-006
231.0, +9.462e-006
232.0, +9.432e-006
233.0, +9.406e-006
234.0, +9.378e-006
235.0, +9.351e-006
236.0, +9.330e-006
237.0, +9.297e-006
238.0, +9.269e-006
239.0, +9.246e-006
240.0, +9.218e-006
241.0, +9.195e-006
242.0, +9.170e-006
243.0, +9.144e-006
244.0, +9.130e-006
245.0, +9.109e-006
246.0, +9.091e-006
247.0, +9.071e-006
248.0, +9.049e-006
249.0, +9.031e-006
250.0, +9.007e-006
251.0, +8.985e-006
252.0, +8.970e-006
253.0, +8.948e-006
254.0, +8.932e-006
255.0, +8.917e-006
256.0, +8.893e-006
257.0, +8.878e-006
258.0, +8.857e-006
259.0, +8.835e-006
260.0, +8.820e-006
261.0, +8.799e-006
262.0, +8.780e-006
263.0, +8.770e-006
264.0, +8.755e-006
265.0, +8.746e-006
266.0, +8.734e-006
267.0, +8.720e-006
268.0, +8.711e-006
269.0, +8.696e-006
270.0, +8.683e-006
271.0, +8.670e-006
272.0, +8.652e-006
273.0, +8.645e-006
274.0, +8.626e-006
275.0, +8.608e-006
276.0, +8.596e-006
277.0, +8.582e-006
278.0, +8.569e-006
279.0, +8.558e-006
280.0, +8.538e-006
281.0, +8.532e-006
282.0, +8.524e-006
283.0, +8.514e-006
284.0, +8.507e-006
285.0, +8.494e-006
286.0, +8.484e-006
287.0, +8.472e-006
288.0, +8.456e-006
289.0, +8.444e-006
290.0, +8.431e-006
291.0, +8.417e-006
292.0, +8.408e-006
293.0, +8.397e-006
294.0, +8.390e-006
295.0, +8.382e-006
296.0, +8.373e-006
297.0, +8.367e-006
298.0, +8.356e-006
299.0, +8.349e-006
300.0, +8.351e-006
*
**
