# Supplementary material for: DFT and CV data of 4-phenyl-substituted dichloro(bis{2-[1-(phenyl)-1H-1,2,3-triazol-4-yl-κN3]pyridine-κN})iron(II) coordination compounds
Source: Data Brief. 2018 Oct 27;21:1458–71. doi: 10.1016/j.dib.2018.10.085 (PMC6234228; doi:10.1016/j.dib.2018.10.085)
Supplement: Supplementary file 4 — Supplementary material. [file mmc4.zip › Fe_CV_raw_data/FeL7-2/BACK1.TXT]

Date: 11-Apr-2017
Time: 12:25:00
Label: 
Cyclic Voltammetry

Exp. Conditions:
Init E (mV) = 0
High E (mV) = 1500
Low E (mV) = -2000
Init P/N = P
V (mV/sec) = 100
Number of Segments = 3
Sample Interval (mV) = 2
Quiet Time (sec) = 10
Sensitivity (A/V) = 1E-5

3 Sets of Data
Total Number of Data Points = 4250
##
Potential (mV), Current (A)

Segment = 1
Positive
Number of Data Points = 750
#
2.0, -1.652e-007
4.0, -1.374e-007
6.0, -1.227e-007
8.0, -1.033e-007
10.0, -8.763e-008
12.0, -7.411e-008
14.0, -6.452e-008
16.0, -5.275e-008
18.0, -4.011e-008
20.0, -3.270e-008
22.0, -2.529e-008
24.0, -1.831e-008
26.0, -9.591e-009
28.0, +3.488e-009
30.0, +1.526e-008
32.0, +2.747e-008
34.0, +4.142e-008
36.0, +5.537e-008
38.0, +7.019e-008
40.0, +8.371e-008
42.0, +9.417e-008
44.0, +1.055e-007
46.0, +1.147e-007
48.0, +1.216e-007
50.0, +1.286e-007
52.0, +1.351e-007
54.0, +1.417e-007
56.0, +1.491e-007
58.0, +1.556e-007
60.0, +1.626e-007
62.0, +1.696e-007
64.0, +1.766e-007
66.0, +1.831e-007
68.0, +1.905e-007
70.0, +1.962e-007
72.0, +2.023e-007
74.0, +2.119e-007
76.0, +2.250e-007
78.0, +2.389e-007
80.0, +2.529e-007
82.0, +2.655e-007
84.0, +2.773e-007
86.0, +2.895e-007
88.0, +2.986e-007
90.0, +3.065e-007
92.0, +3.135e-007
94.0, +3.204e-007
96.0, +3.274e-007
98.0, +3.335e-007
100.0, +3.374e-007
102.0, +3.431e-007
104.0, +3.488e-007
106.0, +3.557e-007
108.0, +3.627e-007
110.0, +3.697e-007
112.0, +3.767e-007
114.0, +3.832e-007
116.0, +3.884e-007
118.0, +3.928e-007
120.0, +3.998e-007
122.0, +4.081e-007
124.0, +4.190e-007
126.0, +4.303e-007
128.0, +4.438e-007
130.0, +4.565e-007
132.0, +4.674e-007
134.0, +4.743e-007
136.0, +4.809e-007
138.0, +4.852e-007
140.0, +4.931e-007
142.0, +5.001e-007
144.0, +5.066e-007
146.0, +5.136e-007
148.0, +5.205e-007
150.0, +5.271e-007
152.0, +5.332e-007
154.0, +5.349e-007
156.0, +5.362e-007
158.0, +5.389e-007
160.0, +5.428e-007
162.0, +5.498e-007
164.0, +5.563e-007
166.0, +5.628e-007
168.0, +5.698e-007
170.0, +5.755e-007
172.0, +5.803e-007
174.0, +5.838e-007
176.0, +5.855e-007
178.0, +5.890e-007
180.0, +5.964e-007
182.0, +6.042e-007
184.0, +6.125e-007
186.0, +6.217e-007
188.0, +6.348e-007
190.0, +6.465e-007
192.0, +6.570e-007
194.0, +6.635e-007
196.0, +6.701e-007
198.0, +6.757e-007
200.0, +6.832e-007
202.0, +6.880e-007
204.0, +6.941e-007
206.0, +7.006e-007
208.0, +7.076e-007
210.0, +7.141e-007
212.0, +7.211e-007
214.0, +7.250e-007
216.0, +7.276e-007
218.0, +7.289e-007
220.0, +7.294e-007
222.0, +7.294e-007
224.0, +7.315e-007
226.0, +7.342e-007
228.0, +7.398e-007
230.0, +7.455e-007
232.0, +7.520e-007
234.0, +7.590e-007
236.0, +7.660e-007
238.0, +7.708e-007
240.0, +7.765e-007
242.0, +7.795e-007
244.0, +7.847e-007
246.0, +7.891e-007
248.0, +7.961e-007
250.0, +8.026e-007
252.0, +8.105e-007
254.0, +8.170e-007
256.0, +8.235e-007
258.0, +8.292e-007
260.0, +8.371e-007
262.0, +8.432e-007
264.0, +8.506e-007
266.0, +8.567e-007
268.0, +8.632e-007
270.0, +8.689e-007
272.0, +8.737e-007
274.0, +8.767e-007
276.0, +8.785e-007
278.0, +8.802e-007
280.0, +8.824e-007
282.0, +8.863e-007
284.0, +8.920e-007
286.0, +8.985e-007
288.0, +9.046e-007
290.0, +9.107e-007
292.0, +9.155e-007
294.0, +9.203e-007
296.0, +9.229e-007
298.0, +9.242e-007
300.0, +9.242e-007
302.0, +9.247e-007
304.0, +9.251e-007
306.0, +9.260e-007
308.0, +9.277e-007
310.0, +9.295e-007
312.0, +9.330e-007
314.0, +9.356e-007
316.0, +9.404e-007
318.0, +9.465e-007
320.0, +9.530e-007
322.0, +9.583e-007
324.0, +9.635e-007
326.0, +9.670e-007
328.0, +9.713e-007
330.0, +9.731e-007
332.0, +9.735e-007
334.0, +9.735e-007
336.0, +9.735e-007
338.0, +9.748e-007
340.0, +9.766e-007
342.0, +9.779e-007
344.0, +9.796e-007
346.0, +9.848e-007
348.0, +9.914e-007
350.0, +9.988e-007
352.0, +1.006e-006
354.0, +1.013e-006
356.0, +1.023e-006
358.0, +1.034e-006
360.0, +1.042e-006
362.0, +1.049e-006
364.0, +1.056e-006
366.0, +1.061e-006
368.0, +1.067e-006
370.0, +1.069e-006
372.0, +1.071e-006
374.0, +1.071e-006
376.0, +1.073e-006
378.0, +1.078e-006
380.0, +1.083e-006
382.0, +1.089e-006
384.0, +1.096e-006
386.0, +1.102e-006
388.0, +1.108e-006
390.0, +1.114e-006
392.0, +1.116e-006
394.0, +1.118e-006
396.0, +1.119e-006
398.0, +1.119e-006
400.0, +1.120e-006
402.0, +1.120e-006
404.0, +1.123e-006
406.0, +1.123e-006
408.0, +1.124e-006
410.0, +1.126e-006
412.0, +1.130e-006
414.0, +1.134e-006
416.0, +1.140e-006
418.0, +1.144e-006
420.0, +1.151e-006
422.0, +1.157e-006
424.0, +1.162e-006
426.0, +1.165e-006
428.0, +1.170e-006
430.0, +1.173e-006
432.0, +1.176e-006
434.0, +1.181e-006
436.0, +1.188e-006
438.0, +1.193e-006
440.0, +1.199e-006
442.0, +1.204e-006
444.0, +1.210e-006
446.0, +1.215e-006
448.0, +1.218e-006
450.0, +1.221e-006
452.0, +1.229e-006
454.0, +1.234e-006
456.0, +1.240e-006
458.0, +1.247e-006
460.0, +1.253e-006
462.0, +1.259e-006
464.0, +1.263e-006
466.0, +1.264e-006
468.0, +1.266e-006
470.0, +1.266e-006
472.0, +1.267e-006
474.0, +1.269e-006
476.0, +1.273e-006
478.0, +1.278e-006
480.0, +1.284e-006
482.0, +1.291e-006
484.0, +1.298e-006
486.0, +1.304e-006
488.0, +1.310e-006
490.0, +1.313e-006
492.0, +1.315e-006
494.0, +1.315e-006
496.0, +1.316e-006
498.0, +1.316e-006
500.0, +1.317e-006
502.0, +1.319e-006
504.0, +1.322e-006
506.0, +1.324e-006
508.0, +1.330e-006
510.0, +1.337e-006
512.0, +1.343e-006
514.0, +1.349e-006
516.0, +1.354e-006
518.0, +1.358e-006
520.0, +1.363e-006
522.0, +1.364e-006
524.0, +1.365e-006
526.0, +1.366e-006
528.0, +1.368e-006
530.0, +1.372e-006
532.0, +1.377e-006
534.0, +1.383e-006
536.0, +1.391e-006
538.0, +1.398e-006
540.0, +1.407e-006
542.0, +1.416e-006
544.0, +1.424e-006
546.0, +1.431e-006
548.0, +1.438e-006
550.0, +1.444e-006
552.0, +1.451e-006
554.0, +1.455e-006
556.0, +1.459e-006
558.0, +1.461e-006
560.0, +1.464e-006
562.0, +1.467e-006
564.0, +1.472e-006
566.0, +1.478e-006
568.0, +1.485e-006
570.0, +1.491e-006
572.0, +1.497e-006
574.0, +1.503e-006
576.0, +1.507e-006
578.0, +1.509e-006
580.0, +1.510e-006
582.0, +1.510e-006
584.0, +1.511e-006
586.0, +1.511e-006
588.0, +1.512e-006
590.0, +1.514e-006
592.0, +1.516e-006
594.0, +1.523e-006
596.0, +1.530e-006
598.0, +1.536e-006
600.0, +1.543e-006
602.0, +1.549e-006
604.0, +1.555e-006
606.0, +1.559e-006
608.0, +1.559e-006
610.0, +1.559e-006
612.0, +1.559e-006
614.0, +1.560e-006
616.0, +1.560e-006
618.0, +1.562e-006
620.0, +1.565e-006
622.0, +1.571e-006
624.0, +1.578e-006
626.0, +1.587e-006
628.0, +1.600e-006
630.0, +1.612e-006
632.0, +1.625e-006
634.0, +1.636e-006
636.0, +1.644e-006
638.0, +1.650e-006
640.0, +1.656e-006
642.0, +1.658e-006
644.0, +1.660e-006
646.0, +1.662e-006
648.0, +1.665e-006
650.0, +1.671e-006
652.0, +1.677e-006
654.0, +1.683e-006
656.0, +1.689e-006
658.0, +1.695e-006
660.0, +1.700e-006
662.0, +1.703e-006
664.0, +1.705e-006
666.0, +1.705e-006
668.0, +1.706e-006
670.0, +1.707e-006
672.0, +1.710e-006
674.0, +1.711e-006
676.0, +1.716e-006
678.0, +1.723e-006
680.0, +1.730e-006
682.0, +1.737e-006
684.0, +1.743e-006
686.0, +1.747e-006
688.0, +1.753e-006
690.0, +1.755e-006
692.0, +1.755e-006
694.0, +1.756e-006
696.0, +1.757e-006
698.0, +1.759e-006
700.0, +1.763e-006
702.0, +1.769e-006
704.0, +1.777e-006
706.0, +1.788e-006
708.0, +1.800e-006
710.0, +1.812e-006
712.0, +1.824e-006
714.0, +1.834e-006
716.0, +1.842e-006
718.0, +1.848e-006
720.0, +1.851e-006
722.0, +1.853e-006
724.0, +1.855e-006
726.0, +1.858e-006
728.0, +1.863e-006
730.0, +1.870e-006
732.0, +1.877e-006
734.0, +1.883e-006
736.0, +1.889e-006
738.0, +1.895e-006
740.0, +1.899e-006
742.0, +1.901e-006
744.0, +1.902e-006
746.0, +1.902e-006
748.0, +1.903e-006
750.0, +1.905e-006
752.0, +1.910e-006
754.0, +1.916e-006
756.0, +1.923e-006
758.0, +1.929e-006
760.0, +1.936e-006
762.0, +1.941e-006
764.0, +1.947e-006
766.0, +1.951e-006
768.0, +1.953e-006
770.0, +1.955e-006
772.0, +1.961e-006
774.0, +1.968e-006
776.0, +1.976e-006
778.0, +1.983e-006
780.0, +1.991e-006
782.0, +2.002e-006
784.0, +2.012e-006
786.0, +2.020e-006
788.0, +2.027e-006
790.0, +2.033e-006
792.0, +2.039e-006
794.0, +2.044e-006
796.0, +2.046e-006
798.0, +2.049e-006
800.0, +2.051e-006
802.0, +2.055e-006
804.0, +2.062e-006
806.0, +2.069e-006
808.0, +2.076e-006
810.0, +2.082e-006
812.0, +2.088e-006
814.0, +2.095e-006
816.0, +2.098e-006
818.0, +2.099e-006
820.0, +2.100e-006
822.0, +2.103e-006
824.0, +2.106e-006
826.0, +2.112e-006
828.0, +2.117e-006
830.0, +2.124e-006
832.0, +2.130e-006
834.0, +2.137e-006
836.0, +2.141e-006
838.0, +2.145e-006
840.0, +2.147e-006
842.0, +2.149e-006
844.0, +2.151e-006
846.0, +2.156e-006
848.0, +2.163e-006
850.0, +2.171e-006
852.0, +2.183e-006
854.0, +2.193e-006
856.0, +2.205e-006
858.0, +2.216e-006
860.0, +2.225e-006
862.0, +2.232e-006
864.0, +2.238e-006
866.0, +2.241e-006
868.0, +2.247e-006
870.0, +2.252e-006
872.0, +2.257e-006
874.0, +2.264e-006
876.0, +2.271e-006
878.0, +2.277e-006
880.0, +2.284e-006
882.0, +2.287e-006
884.0, +2.291e-006
886.0, +2.293e-006
888.0, +2.295e-006
890.0, +2.296e-006
892.0, +2.300e-006
894.0, +2.306e-006
896.0, +2.314e-006
898.0, +2.322e-006
900.0, +2.332e-006
902.0, +2.343e-006
904.0, +2.355e-006
906.0, +2.365e-006
908.0, +2.373e-006
910.0, +2.378e-006
912.0, +2.384e-006
914.0, +2.389e-006
916.0, +2.394e-006
918.0, +2.400e-006
920.0, +2.407e-006
922.0, +2.415e-006
924.0, +2.422e-006
926.0, +2.430e-006
928.0, +2.436e-006
930.0, +2.440e-006
932.0, +2.445e-006
934.0, +2.452e-006
936.0, +2.459e-006
938.0, +2.466e-006
940.0, +2.472e-006
942.0, +2.478e-006
944.0, +2.484e-006
946.0, +2.487e-006
948.0, +2.491e-006
950.0, +2.493e-006
952.0, +2.496e-006
954.0, +2.502e-006
956.0, +2.509e-006
958.0, +2.516e-006
960.0, +2.522e-006
962.0, +2.526e-006
964.0, +2.532e-006
966.0, +2.537e-006
968.0, +2.541e-006
970.0, +2.548e-006
972.0, +2.557e-006
974.0, +2.569e-006
976.0, +2.582e-006
978.0, +2.595e-006
980.0, +2.608e-006
982.0, +2.619e-006
984.0, +2.628e-006
986.0, +2.637e-006
988.0, +2.647e-006
990.0, +2.654e-006
992.0, +2.661e-006
994.0, +2.668e-006
996.0, +2.675e-006
998.0, +2.681e-006
1000.0, +2.684e-006
1002.0, +2.687e-006
1004.0, +2.694e-006
1006.0, +2.701e-006
1008.0, +2.709e-006
1010.0, +2.720e-006
1012.0, +2.733e-006
1014.0, +2.746e-006
1016.0, +2.757e-006
1018.0, +2.765e-006
1020.0, +2.777e-006
1022.0, +2.788e-006
1024.0, +2.798e-006
1026.0, +2.805e-006
1028.0, +2.813e-006
1030.0, +2.821e-006
1032.0, +2.829e-006
1034.0, +2.838e-006
1036.0, +2.846e-006
1038.0, +2.853e-006
1040.0, +2.861e-006
1042.0, +2.867e-006
1044.0, +2.877e-006
1046.0, +2.886e-006
1048.0, +2.893e-006
1050.0, +2.899e-006
1052.0, +2.906e-006
1054.0, +2.913e-006
1056.0, +2.921e-006
1058.0, +2.930e-006
1060.0, +2.941e-006
1062.0, +2.951e-006
1064.0, +2.965e-006
1066.0, +2.979e-006
1068.0, +2.994e-006
1070.0, +3.007e-006
1072.0, +3.020e-006
1074.0, +3.033e-006
1076.0, +3.045e-006
1078.0, +3.052e-006
1080.0, +3.060e-006
1082.0, +3.068e-006
1084.0, +3.078e-006
1086.0, +3.088e-006
1088.0, +3.096e-006
1090.0, +3.107e-006
1092.0, +3.120e-006
1094.0, +3.132e-006
1096.0, +3.147e-006
1098.0, +3.162e-006
1100.0, +3.176e-006
1102.0, +3.189e-006
1104.0, +3.200e-006
1106.0, +3.215e-006
1108.0, +3.229e-006
1110.0, +3.241e-006
1112.0, +3.249e-006
1114.0, +3.257e-006
1116.0, +3.267e-006
1118.0, +3.279e-006
1120.0, +3.287e-006
1122.0, +3.294e-006
1124.0, +3.302e-006
1126.0, +3.315e-006
1128.0, +3.330e-006
1130.0, +3.348e-006
1132.0, +3.362e-006
1134.0, +3.377e-006
1136.0, +3.396e-006
1138.0, +3.415e-006
1140.0, +3.431e-006
1142.0, +3.442e-006
1144.0, +3.451e-006
1146.0, +3.463e-006
1148.0, +3.476e-006
1150.0, +3.486e-006
1152.0, +3.496e-006
1154.0, +3.511e-006
1156.0, +3.530e-006
1158.0, +3.548e-006
1160.0, +3.564e-006
1162.0, +3.579e-006
1164.0, +3.600e-006
1166.0, +3.618e-006
1168.0, +3.631e-006
1170.0, +3.643e-006
1172.0, +3.657e-006
1174.0, +3.670e-006
1176.0, +3.683e-006
1178.0, +3.693e-006
1180.0, +3.708e-006
1182.0, +3.728e-006
1184.0, +3.747e-006
1186.0, +3.762e-006
1188.0, +3.782e-006
1190.0, +3.803e-006
1192.0, +3.822e-006
1194.0, +3.836e-006
1196.0, +3.850e-006
1198.0, +3.866e-006
1200.0, +3.884e-006
1202.0, +3.898e-006
1204.0, +3.915e-006
1206.0, +3.936e-006
1208.0, +3.956e-006
1210.0, +3.973e-006
1212.0, +3.991e-006
1214.0, +4.007e-006
1216.0, +4.020e-006
1218.0, +4.036e-006
1220.0, +4.050e-006
1222.0, +4.064e-006
1224.0, +4.083e-006
1226.0, +4.101e-006
1228.0, +4.122e-006
1230.0, +4.143e-006
1232.0, +4.163e-006
1234.0, +4.184e-006
1236.0, +4.205e-006
1238.0, +4.221e-006
1240.0, +4.236e-006
1242.0, +4.251e-006
1244.0, +4.271e-006
1246.0, +4.289e-006
1248.0, +4.309e-006
1250.0, +4.330e-006
1252.0, +4.353e-006
1254.0, +4.375e-006
1256.0, +4.396e-006
1258.0, +4.414e-006
1260.0, +4.435e-006
1262.0, +4.451e-006
1264.0, +4.472e-006
1266.0, +4.496e-006
1268.0, +4.517e-006
1270.0, +4.543e-006
1272.0, +4.567e-006
1274.0, +4.588e-006
1276.0, +4.615e-006
1278.0, +4.636e-006
1280.0, +4.657e-006
1282.0, +4.682e-006
1284.0, +4.706e-006
1286.0, +4.732e-006
1288.0, +4.760e-006
1290.0, +4.783e-006
1292.0, +4.810e-006
1294.0, +4.831e-006
1296.0, +4.858e-006
1298.0, +4.885e-006
1300.0, +4.911e-006
1302.0, +4.939e-006
1304.0, +4.967e-006
1306.0, +4.995e-006
1308.0, +5.028e-006
1310.0, +5.058e-006
1312.0, +5.086e-006
1314.0, +5.117e-006
1316.0, +5.145e-006
1318.0, +5.176e-006
1320.0, +5.205e-006
1322.0, +5.236e-006
1324.0, +5.266e-006
1326.0, +5.300e-006
1328.0, +5.328e-006
1330.0, +5.365e-006
1332.0, +5.401e-006
1334.0, +5.440e-006
1336.0, +5.474e-006
1338.0, +5.509e-006
1340.0, +5.540e-006
1342.0, +5.575e-006
1344.0, +5.611e-006
1346.0, +5.648e-006
1348.0, +5.685e-006
1350.0, +5.725e-006
1352.0, +5.767e-006
1354.0, +5.814e-006
1356.0, +5.862e-006
1358.0, +5.907e-006
1360.0, +5.948e-006
1362.0, +5.997e-006
1364.0, +6.046e-006
1366.0, +6.092e-006
1368.0, +6.134e-006
1370.0, +6.184e-006
1372.0, +6.233e-006
1374.0, +6.288e-006
1376.0, +6.344e-006
1378.0, +6.400e-006
1380.0, +6.457e-006
1382.0, +6.527e-006
1384.0, +6.589e-006
1386.0, +6.652e-006
1388.0, +6.721e-006
1390.0, +6.785e-006
1392.0, +6.855e-006
1394.0, +6.931e-006
1396.0, +7.001e-006
1398.0, +7.078e-006
1400.0, +7.161e-006
1402.0, +7.245e-006
1404.0, +7.331e-006
1406.0, +7.421e-006
1408.0, +7.509e-006
1410.0, +7.606e-006
1412.0, +7.704e-006
1414.0, +7.804e-006
1416.0, +7.904e-006
1418.0, +8.012e-006
1420.0, +8.123e-006
1422.0, +8.241e-006
1424.0, +8.360e-006
1426.0, +8.483e-006
1428.0, +8.611e-006
1430.0, +8.741e-006
1432.0, +8.874e-006
1434.0, +9.008e-006
1436.0, +9.145e-006
1438.0, +9.285e-006
1440.0, +9.433e-006
1442.0, +9.583e-006
1444.0, +9.740e-006
1446.0, +9.896e-006
1448.0, +1.006e-005
1450.0, +1.023e-005
1452.0, +1.040e-005
1454.0, +1.058e-005
1456.0, +1.076e-005
1458.0, +1.094e-005
1460.0, +1.114e-005
1462.0, +1.133e-005
1464.0, +1.153e-005
1466.0, +1.174e-005
1468.0, +1.195e-005
1470.0, +1.217e-005
1472.0, +1.239e-005
1474.0, +1.261e-005
1476.0, +1.285e-005
1478.0, +1.308e-005
1480.0, +1.332e-005
1482.0, +1.357e-005
1484.0, +1.383e-005
1486.0, +1.410e-005
1488.0, +1.437e-005
1490.0, +1.464e-005
1492.0, +1.493e-005
1494.0, +1.523e-005
1496.0, +1.553e-005
1498.0, +1.583e-005
1500.0, +1.616e-005
*
Segment = 2
Negative
Number of Data Points = 1750
#
1498.0, +1.542e-005
1496.0, +1.480e-005
1494.0, +1.427e-005
1492.0, +1.375e-005
1490.0, +1.324e-005
1488.0, +1.276e-005
1486.0, +1.231e-005
1484.0, +1.187e-005
1482.0, +1.146e-005
1480.0, +1.107e-005
1478.0, +1.069e-005
1476.0, +1.033e-005
1474.0, +9.991e-006
1472.0, +9.663e-006
1470.0, +9.347e-006
1468.0, +9.047e-006
1466.0, +8.761e-006
1464.0, +8.488e-006
1462.0, +8.224e-006
1460.0, +7.966e-006
1458.0, +7.724e-006
1456.0, +7.492e-006
1454.0, +7.268e-006
1452.0, +7.053e-006
1450.0, +6.844e-006
1448.0, +6.651e-006
1446.0, +6.468e-006
1444.0, +6.293e-006
1442.0, +6.121e-006
1440.0, +5.961e-006
1438.0, +5.807e-006
1436.0, +5.660e-006
1434.0, +5.512e-006
1432.0, +5.373e-006
1430.0, +5.234e-006
1428.0, +5.108e-006
1426.0, +4.982e-006
1424.0, +4.860e-006
1422.0, +4.749e-006
1420.0, +4.640e-006
1418.0, +4.536e-006
1416.0, +4.434e-006
1414.0, +4.334e-006
1412.0, +4.242e-006
1410.0, +4.151e-006
1408.0, +4.061e-006
1406.0, +3.972e-006
1404.0, +3.888e-006
1402.0, +3.815e-006
1400.0, +3.738e-006
1398.0, +3.663e-006
1396.0, +3.597e-006
1394.0, +3.527e-006
1392.0, +3.464e-006
1390.0, +3.401e-006
1388.0, +3.338e-006
1386.0, +3.282e-006
1384.0, +3.226e-006
1382.0, +3.170e-006
1380.0, +3.116e-006
1378.0, +3.064e-006
1376.0, +3.015e-006
1374.0, +2.966e-006
1372.0, +2.919e-006
1370.0, +2.872e-006
1368.0, +2.823e-006
1366.0, +2.785e-006
1364.0, +2.747e-006
1362.0, +2.701e-006
1360.0, +2.659e-006
1358.0, +2.616e-006
1356.0, +2.580e-006
1354.0, +2.546e-006
1352.0, +2.507e-006
1350.0, +2.472e-006
1348.0, +2.441e-006
1346.0, +2.406e-006
1344.0, +2.378e-006
1342.0, +2.343e-006
1340.0, +2.313e-006
1338.0, +2.278e-006
1336.0, +2.243e-006
1334.0, +2.211e-006
1332.0, +2.183e-006
1330.0, +2.155e-006
1328.0, +2.127e-006
1326.0, +2.099e-006
1324.0, +2.076e-006
1322.0, +2.048e-006
1320.0, +2.026e-006
1318.0, +1.998e-006
1316.0, +1.970e-006
1314.0, +1.945e-006
1312.0, +1.920e-006
1310.0, +1.896e-006
1308.0, +1.873e-006
1306.0, +1.845e-006
1304.0, +1.824e-006
1302.0, +1.797e-006
1300.0, +1.773e-006
1298.0, +1.752e-006
1296.0, +1.731e-006
1294.0, +1.712e-006
1292.0, +1.697e-006
1290.0, +1.674e-006
1288.0, +1.652e-006
1286.0, +1.631e-006
1284.0, +1.610e-006
1282.0, +1.586e-006
1280.0, +1.565e-006
1278.0, +1.545e-006
1276.0, +1.532e-006
1274.0, +1.518e-006
1272.0, +1.504e-006
1270.0, +1.483e-006
1268.0, +1.465e-006
1266.0, +1.444e-006
1264.0, +1.423e-006
1262.0, +1.401e-006
1260.0, +1.380e-006
1258.0, +1.359e-006
1256.0, +1.345e-006
1254.0, +1.329e-006
1252.0, +1.315e-006
1250.0, +1.301e-006
1248.0, +1.287e-006
1246.0, +1.273e-006
1244.0, +1.258e-006
1242.0, +1.238e-006
1240.0, +1.222e-006
1238.0, +1.203e-006
1236.0, +1.184e-006
1234.0, +1.165e-006
1232.0, +1.151e-006
1230.0, +1.134e-006
1228.0, +1.120e-006
1226.0, +1.106e-006
1224.0, +1.094e-006
1222.0, +1.079e-006
1220.0, +1.061e-006
1218.0, +1.041e-006
1216.0, +1.025e-006
1214.0, +1.009e-006
1212.0, +9.931e-007
1210.0, +9.739e-007
1208.0, +9.604e-007
1206.0, +9.504e-007
1204.0, +9.430e-007
1202.0, +9.317e-007
1200.0, +9.190e-007
1198.0, +9.072e-007
1196.0, +8.981e-007
1194.0, +8.850e-007
1192.0, +8.706e-007
1190.0, +8.519e-007
1188.0, +8.357e-007
1186.0, +8.209e-007
1184.0, +8.048e-007
1182.0, +7.865e-007
1180.0, +7.717e-007
1178.0, +7.581e-007
1176.0, +7.490e-007
1174.0, +7.385e-007
1172.0, +7.254e-007
1170.0, +7.137e-007
1168.0, +7.063e-007
1166.0, +6.975e-007
1164.0, +6.849e-007
1162.0, +6.679e-007
1160.0, +6.505e-007
1158.0, +6.356e-007
1156.0, +6.217e-007
1154.0, +6.077e-007
1152.0, +5.912e-007
1150.0, +5.759e-007
1148.0, +5.650e-007
1146.0, +5.576e-007
1144.0, +5.502e-007
1142.0, +5.389e-007
1140.0, +5.262e-007
1138.0, +5.166e-007
1136.0, +5.096e-007
1134.0, +5.009e-007
1132.0, +4.887e-007
1130.0, +4.752e-007
1128.0, +4.613e-007
1126.0, +4.464e-007
1124.0, +4.325e-007
1122.0, +4.185e-007
1120.0, +4.059e-007
1118.0, +3.924e-007
1116.0, +3.793e-007
1114.0, +3.710e-007
1112.0, +3.636e-007
1110.0, +3.562e-007
1108.0, +3.488e-007
1106.0, +3.379e-007
1104.0, +3.292e-007
1102.0, +3.213e-007
1100.0, +3.130e-007
1098.0, +3.060e-007
1096.0, +2.956e-007
1094.0, +2.773e-007
1092.0, +2.620e-007
1090.0, +2.485e-007
1088.0, +2.346e-007
1086.0, +2.206e-007
1084.0, +2.066e-007
1082.0, +1.966e-007
1080.0, +1.905e-007
1078.0, +1.822e-007
1076.0, +1.744e-007
1074.0, +1.674e-007
1072.0, +1.604e-007
1070.0, +1.530e-007
1068.0, +1.461e-007
1066.0, +1.395e-007
1064.0, +1.330e-007
1062.0, +1.260e-007
1060.0, +1.190e-007
1058.0, +1.120e-007
1056.0, +1.038e-007
1054.0, +8.981e-008
1052.0, +7.455e-008
1050.0, +6.017e-008
1048.0, +4.621e-008
1046.0, +3.226e-008
1044.0, +1.831e-008
1042.0, +6.105e-009
1040.0, -8.700e-010
1038.0, -9.153e-009
1036.0, -1.438e-008
1034.0, -2.136e-008
1032.0, -2.834e-008
1030.0, -3.531e-008
1028.0, -4.229e-008
1026.0, -4.926e-008
1024.0, -5.057e-008
1022.0, -5.755e-008
1020.0, -6.408e-008
1018.0, -7.062e-008
1016.0, -7.760e-008
1014.0, -8.719e-008
1012.0, -9.635e-008
1010.0, -1.090e-007
1008.0, -1.177e-007
1006.0, -1.282e-007
1004.0, -1.386e-007
1002.0, -1.517e-007
1000.0, -1.622e-007
998.0, -1.739e-007
996.0, -1.818e-007
994.0, -1.888e-007
992.0, -1.949e-007
990.0, -2.032e-007
988.0, -2.088e-007
986.0, -2.167e-007
984.0, -2.232e-007
982.0, -2.302e-007
980.0, -2.372e-007
978.0, -2.424e-007
976.0, -2.454e-007
974.0, -2.511e-007
972.0, -2.563e-007
970.0, -2.629e-007
968.0, -2.694e-007
966.0, -2.764e-007
964.0, -2.829e-007
962.0, -2.921e-007
960.0, -3.004e-007
958.0, -3.087e-007
956.0, -3.161e-007
954.0, -3.235e-007
952.0, -3.305e-007
950.0, -3.396e-007
948.0, -3.462e-007
946.0, -3.527e-007
944.0, -3.592e-007
942.0, -3.662e-007
940.0, -3.732e-007
938.0, -3.819e-007
936.0, -3.906e-007
934.0, -4.024e-007
932.0, -4.107e-007
930.0, -4.185e-007
928.0, -4.259e-007
926.0, -4.329e-007
924.0, -4.386e-007
922.0, -4.421e-007
920.0, -4.421e-007
918.0, -4.447e-007
916.0, -4.477e-007
914.0, -4.530e-007
912.0, -4.595e-007
910.0, -4.660e-007
908.0, -4.726e-007
906.0, -4.796e-007
904.0, -4.878e-007
902.0, -4.961e-007
900.0, -5.022e-007
898.0, -5.083e-007
896.0, -5.166e-007
894.0, -5.284e-007
892.0, -5.402e-007
890.0, -5.506e-007
888.0, -5.598e-007
886.0, -5.694e-007
884.0, -5.777e-007
882.0, -5.833e-007
880.0, -5.855e-007
878.0, -5.886e-007
876.0, -5.920e-007
874.0, -5.977e-007
872.0, -6.029e-007
870.0, -6.099e-007
868.0, -6.169e-007
866.0, -6.239e-007
864.0, -6.300e-007
862.0, -6.343e-007
860.0, -6.361e-007
858.0, -6.378e-007
856.0, -6.383e-007
854.0, -6.391e-007
852.0, -6.404e-007
850.0, -6.426e-007
848.0, -6.470e-007
846.0, -6.531e-007
844.0, -6.600e-007
842.0, -6.662e-007
840.0, -6.723e-007
838.0, -6.784e-007
836.0, -6.832e-007
834.0, -6.880e-007
832.0, -6.910e-007
830.0, -6.971e-007
828.0, -7.036e-007
826.0, -7.093e-007
824.0, -7.163e-007
822.0, -7.233e-007
820.0, -7.281e-007
818.0, -7.329e-007
816.0, -7.337e-007
814.0, -7.350e-007
812.0, -7.368e-007
810.0, -7.368e-007
808.0, -7.381e-007
806.0, -7.438e-007
804.0, -7.477e-007
802.0, -7.547e-007
800.0, -7.638e-007
798.0, -7.760e-007
796.0, -7.869e-007
794.0, -7.996e-007
792.0, -8.070e-007
790.0, -8.170e-007
788.0, -8.240e-007
786.0, -8.283e-007
784.0, -8.296e-007
782.0, -8.323e-007
780.0, -8.323e-007
778.0, -8.331e-007
776.0, -8.331e-007
774.0, -8.357e-007
772.0, -8.371e-007
770.0, -8.401e-007
768.0, -8.440e-007
766.0, -8.497e-007
764.0, -8.541e-007
762.0, -8.606e-007
760.0, -8.645e-007
758.0, -8.702e-007
756.0, -8.741e-007
754.0, -8.772e-007
752.0, -8.789e-007
750.0, -8.850e-007
748.0, -8.894e-007
746.0, -8.920e-007
744.0, -8.968e-007
742.0, -9.029e-007
740.0, -9.099e-007
738.0, -9.160e-007
736.0, -9.208e-007
734.0, -9.273e-007
732.0, -9.351e-007
730.0, -9.412e-007
728.0, -9.474e-007
726.0, -9.535e-007
724.0, -9.604e-007
722.0, -9.661e-007
720.0, -9.696e-007
718.0, -9.735e-007
716.0, -9.766e-007
714.0, -9.783e-007
712.0, -9.792e-007
710.0, -9.800e-007
708.0, -9.800e-007
706.0, -9.818e-007
704.0, -9.840e-007
702.0, -9.896e-007
700.0, -9.931e-007
698.0, -9.971e-007
696.0, -1.003e-006
694.0, -1.010e-006
692.0, -1.015e-006
690.0, -1.019e-006
688.0, -1.021e-006
686.0, -1.024e-006
684.0, -1.027e-006
682.0, -1.028e-006
680.0, -1.028e-006
678.0, -1.028e-006
676.0, -1.029e-006
674.0, -1.029e-006
672.0, -1.030e-006
670.0, -1.033e-006
668.0, -1.034e-006
666.0, -1.036e-006
664.0, -1.038e-006
662.0, -1.042e-006
660.0, -1.047e-006
658.0, -1.052e-006
656.0, -1.056e-006
654.0, -1.062e-006
652.0, -1.066e-006
650.0, -1.071e-006
648.0, -1.073e-006
646.0, -1.075e-006
644.0, -1.076e-006
642.0, -1.076e-006
640.0, -1.077e-006
638.0, -1.081e-006
636.0, -1.084e-006
634.0, -1.086e-006
632.0, -1.089e-006
630.0, -1.094e-006
628.0, -1.100e-006
626.0, -1.106e-006
624.0, -1.108e-006
622.0, -1.111e-006
620.0, -1.116e-006
618.0, -1.120e-006
616.0, -1.121e-006
614.0, -1.123e-006
612.0, -1.125e-006
610.0, -1.126e-006
608.0, -1.128e-006
606.0, -1.132e-006
604.0, -1.137e-006
602.0, -1.140e-006
600.0, -1.144e-006
598.0, -1.151e-006
596.0, -1.157e-006
594.0, -1.163e-006
592.0, -1.166e-006
590.0, -1.168e-006
588.0, -1.171e-006
586.0, -1.174e-006
584.0, -1.174e-006
582.0, -1.176e-006
580.0, -1.177e-006
578.0, -1.178e-006
576.0, -1.180e-006
574.0, -1.184e-006
572.0, -1.188e-006
570.0, -1.192e-006
568.0, -1.196e-006
566.0, -1.203e-006
564.0, -1.209e-006
562.0, -1.213e-006
560.0, -1.216e-006
558.0, -1.219e-006
556.0, -1.222e-006
554.0, -1.223e-006
552.0, -1.223e-006
550.0, -1.223e-006
548.0, -1.223e-006
546.0, -1.224e-006
544.0, -1.224e-006
542.0, -1.224e-006
540.0, -1.224e-006
538.0, -1.224e-006
536.0, -1.224e-006
534.0, -1.224e-006
532.0, -1.224e-006
530.0, -1.224e-006
528.0, -1.225e-006
526.0, -1.227e-006
524.0, -1.229e-006
522.0, -1.232e-006
520.0, -1.233e-006
518.0, -1.239e-006
516.0, -1.244e-006
514.0, -1.250e-006
512.0, -1.253e-006
510.0, -1.256e-006
508.0, -1.260e-006
506.0, -1.265e-006
504.0, -1.266e-006
502.0, -1.267e-006
500.0, -1.268e-006
498.0, -1.270e-006
496.0, -1.271e-006
494.0, -1.272e-006
492.0, -1.272e-006
490.0, -1.273e-006
488.0, -1.273e-006
486.0, -1.273e-006
484.0, -1.273e-006
482.0, -1.277e-006
480.0, -1.280e-006
478.0, -1.285e-006
476.0, -1.290e-006
474.0, -1.296e-006
472.0, -1.301e-006
470.0, -1.306e-006
468.0, -1.309e-006
466.0, -1.311e-006
464.0, -1.312e-006
462.0, -1.316e-006
460.0, -1.320e-006
458.0, -1.324e-006
456.0, -1.330e-006
454.0, -1.336e-006
452.0, -1.341e-006
450.0, -1.348e-006
448.0, -1.351e-006
446.0, -1.355e-006
444.0, -1.358e-006
442.0, -1.360e-006
440.0, -1.361e-006
438.0, -1.364e-006
436.0, -1.365e-006
434.0, -1.366e-006
432.0, -1.367e-006
430.0, -1.368e-006
428.0, -1.368e-006
426.0, -1.369e-006
424.0, -1.369e-006
422.0, -1.369e-006
420.0, -1.370e-006
418.0, -1.370e-006
416.0, -1.370e-006
414.0, -1.370e-006
412.0, -1.370e-006
410.0, -1.370e-006
408.0, -1.370e-006
406.0, -1.372e-006
404.0, -1.372e-006
402.0, -1.372e-006
400.0, -1.373e-006
398.0, -1.377e-006
396.0, -1.380e-006
394.0, -1.383e-006
392.0, -1.385e-006
390.0, -1.390e-006
388.0, -1.394e-006
386.0, -1.394e-006
384.0, -1.396e-006
382.0, -1.399e-006
380.0, -1.402e-006
378.0, -1.404e-006
376.0, -1.406e-006
374.0, -1.409e-006
372.0, -1.414e-006
370.0, -1.415e-006
368.0, -1.415e-006
366.0, -1.417e-006
364.0, -1.418e-006
362.0, -1.417e-006
360.0, -1.417e-006
358.0, -1.417e-006
356.0, -1.418e-006
354.0, -1.418e-006
352.0, -1.418e-006
350.0, -1.418e-006
348.0, -1.419e-006
346.0, -1.419e-006
344.0, -1.419e-006
342.0, -1.419e-006
340.0, -1.419e-006
338.0, -1.419e-006
336.0, -1.419e-006
334.0, -1.419e-006
332.0, -1.419e-006
330.0, -1.419e-006
328.0, -1.419e-006
326.0, -1.420e-006
324.0, -1.420e-006
322.0, -1.421e-006
320.0, -1.423e-006
318.0, -1.424e-006
316.0, -1.425e-006
314.0, -1.426e-006
312.0, -1.427e-006
310.0, -1.431e-006
308.0, -1.434e-006
306.0, -1.437e-006
304.0, -1.439e-006
302.0, -1.444e-006
300.0, -1.449e-006
298.0, -1.453e-006
296.0, -1.455e-006
294.0, -1.458e-006
292.0, -1.459e-006
290.0, -1.462e-006
288.0, -1.463e-006
286.0, -1.464e-006
284.0, -1.465e-006
282.0, -1.466e-006
280.0, -1.466e-006
278.0, -1.467e-006
276.0, -1.468e-006
274.0, -1.468e-006
272.0, -1.468e-006
270.0, -1.468e-006
268.0, -1.469e-006
266.0, -1.469e-006
264.0, -1.471e-006
262.0, -1.473e-006
260.0, -1.476e-006
258.0, -1.478e-006
256.0, -1.481e-006
254.0, -1.487e-006
252.0, -1.490e-006
250.0, -1.493e-006
248.0, -1.497e-006
246.0, -1.500e-006
244.0, -1.504e-006
242.0, -1.506e-006
240.0, -1.507e-006
238.0, -1.510e-006
236.0, -1.511e-006
234.0, -1.513e-006
232.0, -1.513e-006
230.0, -1.514e-006
228.0, -1.515e-006
226.0, -1.516e-006
224.0, -1.516e-006
222.0, -1.517e-006
220.0, -1.517e-006
218.0, -1.517e-006
216.0, -1.517e-006
214.0, -1.519e-006
212.0, -1.521e-006
210.0, -1.524e-006
208.0, -1.528e-006
206.0, -1.533e-006
204.0, -1.539e-006
202.0, -1.544e-006
200.0, -1.548e-006
198.0, -1.552e-006
196.0, -1.556e-006
194.0, -1.559e-006
192.0, -1.560e-006
190.0, -1.561e-006
188.0, -1.563e-006
186.0, -1.564e-006
184.0, -1.565e-006
182.0, -1.569e-006
180.0, -1.570e-006
178.0, -1.573e-006
176.0, -1.575e-006
174.0, -1.580e-006
172.0, -1.584e-006
170.0, -1.588e-006
168.0, -1.591e-006
166.0, -1.596e-006
164.0, -1.599e-006
162.0, -1.604e-006
160.0, -1.606e-006
158.0, -1.608e-006
156.0, -1.611e-006
154.0, -1.612e-006
152.0, -1.613e-006
150.0, -1.614e-006
148.0, -1.614e-006
146.0, -1.615e-006
144.0, -1.615e-006
142.0, -1.615e-006
140.0, -1.615e-006
138.0, -1.615e-006
136.0, -1.617e-006
134.0, -1.620e-006
132.0, -1.621e-006
130.0, -1.626e-006
128.0, -1.632e-006
126.0, -1.639e-006
124.0, -1.645e-006
122.0, -1.650e-006
120.0, -1.654e-006
118.0, -1.659e-006
116.0, -1.661e-006
114.0, -1.662e-006
112.0, -1.665e-006
110.0, -1.671e-006
108.0, -1.675e-006
106.0, -1.680e-006
104.0, -1.686e-006
102.0, -1.693e-006
100.0, -1.700e-006
98.0, -1.705e-006
96.0, -1.709e-006
94.0, -1.718e-006
92.0, -1.726e-006
90.0, -1.733e-006
88.0, -1.739e-006
86.0, -1.746e-006
84.0, -1.752e-006
82.0, -1.758e-006
80.0, -1.759e-006
78.0, -1.759e-006
76.0, -1.760e-006
74.0, -1.761e-006
72.0, -1.763e-006
70.0, -1.767e-006
68.0, -1.771e-006
66.0, -1.778e-006
64.0, -1.785e-006
62.0, -1.791e-006
60.0, -1.798e-006
58.0, -1.803e-006
56.0, -1.807e-006
54.0, -1.809e-006
52.0, -1.809e-006
50.0, -1.810e-006
48.0, -1.810e-006
46.0, -1.811e-006
44.0, -1.811e-006
42.0, -1.811e-006
40.0, -1.812e-006
38.0, -1.817e-006
36.0, -1.821e-006
34.0, -1.827e-006
32.0, -1.833e-006
30.0, -1.838e-006
28.0, -1.844e-006
26.0, -1.850e-006
24.0, -1.852e-006
22.0, -1.855e-006
20.0, -1.856e-006
18.0, -1.858e-006
16.0, -1.861e-006
14.0, -1.867e-006
12.0, -1.872e-006
10.0, -1.877e-006
8.0, -1.883e-006
6.0, -1.895e-006
4.0, -1.901e-006
2.0, -1.906e-006
0.0, -1.907e-006
-2.0, -1.910e-006
-4.0, -1.912e-006
-6.0, -1.913e-006
-8.0, -1.912e-006
-10.0, -1.917e-006
-12.0, -1.921e-006
-14.0, -1.927e-006
-16.0, -1.932e-006
-18.0, -1.939e-006
-20.0, -1.945e-006
-22.0, -1.949e-006
-24.0, -1.951e-006
-26.0, -1.957e-006
-28.0, -1.959e-006
-30.0, -1.962e-006
-32.0, -1.967e-006
-34.0, -1.973e-006
-36.0, -1.979e-006
-38.0, -1.985e-006
-40.0, -1.989e-006
-42.0, -1.995e-006
-44.0, -2.000e-006
-46.0, -2.003e-006
-48.0, -2.004e-006
-50.0, -2.005e-006
-52.0, -2.005e-006
-54.0, -2.005e-006
-56.0, -2.005e-006
-58.0, -2.005e-006
-60.0, -2.005e-006
-62.0, -2.006e-006
-64.0, -2.008e-006
-66.0, -2.014e-006
-68.0, -2.019e-006
-70.0, -2.024e-006
-72.0, -2.030e-006
-74.0, -2.037e-006
-76.0, -2.043e-006
-78.0, -2.048e-006
-80.0, -2.049e-006
-82.0, -2.052e-006
-84.0, -2.054e-006
-86.0, -2.054e-006
-88.0, -2.057e-006
-90.0, -2.060e-006
-92.0, -2.065e-006
-94.0, -2.070e-006
-96.0, -2.076e-006
-98.0, -2.084e-006
-100.0, -2.092e-006
-102.0, -2.097e-006
-104.0, -2.105e-006
-106.0, -2.113e-006
-108.0, -2.121e-006
-110.0, -2.128e-006
-112.0, -2.133e-006
-114.0, -2.139e-006
-116.0, -2.145e-006
-118.0, -2.148e-006
-120.0, -2.150e-006
-122.0, -2.150e-006
-124.0, -2.151e-006
-126.0, -2.151e-006
-128.0, -2.151e-006
-130.0, -2.155e-006
-132.0, -2.156e-006
-134.0, -2.158e-006
-136.0, -2.162e-006
-138.0, -2.168e-006
-140.0, -2.174e-006
-142.0, -2.181e-006
-144.0, -2.185e-006
-146.0, -2.190e-006
-148.0, -2.195e-006
-150.0, -2.198e-006
-152.0, -2.199e-006
-154.0, -2.200e-006
-156.0, -2.200e-006
-158.0, -2.200e-006
-160.0, -2.200e-006
-162.0, -2.201e-006
-164.0, -2.201e-006
-166.0, -2.202e-006
-168.0, -2.204e-006
-170.0, -2.208e-006
-172.0, -2.213e-006
-174.0, -2.218e-006
-176.0, -2.223e-006
-178.0, -2.230e-006
-180.0, -2.237e-006
-182.0, -2.241e-006
-184.0, -2.244e-006
-186.0, -2.246e-006
-188.0, -2.247e-006
-190.0, -2.249e-006
-192.0, -2.251e-006
-194.0, -2.254e-006
-196.0, -2.259e-006
-198.0, -2.265e-006
-200.0, -2.271e-006
-202.0, -2.278e-006
-204.0, -2.284e-006
-206.0, -2.289e-006
-208.0, -2.293e-006
-210.0, -2.297e-006
-212.0, -2.298e-006
-214.0, -2.299e-006
-216.0, -2.300e-006
-218.0, -2.305e-006
-220.0, -2.309e-006
-222.0, -2.314e-006
-224.0, -2.319e-006
-226.0, -2.326e-006
-228.0, -2.332e-006
-230.0, -2.338e-006
-232.0, -2.340e-006
-234.0, -2.346e-006
-236.0, -2.350e-006
-238.0, -2.355e-006
-240.0, -2.360e-006
-242.0, -2.366e-006
-244.0, -2.373e-006
-246.0, -2.380e-006
-248.0, -2.384e-006
-250.0, -2.389e-006
-252.0, -2.392e-006
-254.0, -2.394e-006
-256.0, -2.395e-006
-258.0, -2.396e-006
-260.0, -2.396e-006
-262.0, -2.396e-006
-264.0, -2.396e-006
-266.0, -2.397e-006
-268.0, -2.398e-006
-270.0, -2.400e-006
-272.0, -2.403e-006
-274.0, -2.408e-006
-276.0, -2.414e-006
-278.0, -2.420e-006
-280.0, -2.425e-006
-282.0, -2.431e-006
-284.0, -2.435e-006
-286.0, -2.440e-006
-288.0, -2.442e-006
-290.0, -2.443e-006
-292.0, -2.444e-006
-294.0, -2.447e-006
-296.0, -2.450e-006
-298.0, -2.455e-006
-300.0, -2.460e-006
-302.0, -2.465e-006
-304.0, -2.471e-006
-306.0, -2.479e-006
-308.0, -2.484e-006
-310.0, -2.489e-006
-312.0, -2.495e-006
-314.0, -2.502e-006
-316.0, -2.510e-006
-318.0, -2.518e-006
-320.0, -2.522e-006
-322.0, -2.529e-006
-324.0, -2.535e-006
-326.0, -2.538e-006
-328.0, -2.539e-006
-330.0, -2.540e-006
-332.0, -2.541e-006
-334.0, -2.542e-006
-336.0, -2.542e-006
-338.0, -2.542e-006
-340.0, -2.544e-006
-342.0, -2.546e-006
-344.0, -2.548e-006
-346.0, -2.551e-006
-348.0, -2.556e-006
-350.0, -2.561e-006
-352.0, -2.565e-006
-354.0, -2.570e-006
-356.0, -2.575e-006
-358.0, -2.580e-006
-360.0, -2.584e-006
-362.0, -2.586e-006
-364.0, -2.587e-006
-366.0, -2.590e-006
-368.0, -2.590e-006
-370.0, -2.591e-006
-372.0, -2.591e-006
-374.0, -2.591e-006
-376.0, -2.591e-006
-378.0, -2.592e-006
-380.0, -2.592e-006
-382.0, -2.593e-006
-384.0, -2.594e-006
-386.0, -2.598e-006
-388.0, -2.604e-006
-390.0, -2.610e-006
-392.0, -2.615e-006
-394.0, -2.622e-006
-396.0, -2.628e-006
-398.0, -2.633e-006
-400.0, -2.636e-006
-402.0, -2.638e-006
-404.0, -2.640e-006
-406.0, -2.641e-006
-408.0, -2.642e-006
-410.0, -2.644e-006
-412.0, -2.646e-006
-414.0, -2.648e-006
-416.0, -2.651e-006
-418.0, -2.655e-006
-420.0, -2.662e-006
-422.0, -2.668e-006
-424.0, -2.672e-006
-426.0, -2.677e-006
-428.0, -2.682e-006
-430.0, -2.686e-006
-432.0, -2.688e-006
-434.0, -2.691e-006
-436.0, -2.695e-006
-438.0, -2.699e-006
-440.0, -2.704e-006
-442.0, -2.710e-006
-444.0, -2.716e-006
-446.0, -2.721e-006
-448.0, -2.726e-006
-450.0, -2.729e-006
-452.0, -2.732e-006
-454.0, -2.733e-006
-456.0, -2.734e-006
-458.0, -2.735e-006
-460.0, -2.736e-006
-462.0, -2.737e-006
-464.0, -2.737e-006
-466.0, -2.740e-006
-468.0, -2.740e-006
-470.0, -2.744e-006
-472.0, -2.747e-006
-474.0, -2.752e-006
-476.0, -2.756e-006
-478.0, -2.761e-006
-480.0, -2.764e-006
-482.0, -2.771e-006
-484.0, -2.774e-006
-486.0, -2.776e-006
-488.0, -2.779e-006
-490.0, -2.781e-006
-492.0, -2.784e-006
-494.0, -2.784e-006
-496.0, -2.785e-006
-498.0, -2.785e-006
-500.0, -2.786e-006
-502.0, -2.786e-006
-504.0, -2.786e-006
-506.0, -2.787e-006
-508.0, -2.787e-006
-510.0, -2.787e-006
-512.0, -2.787e-006
-514.0, -2.788e-006
-516.0, -2.788e-006
-518.0, -2.788e-006
-520.0, -2.788e-006
-522.0, -2.791e-006
-524.0, -2.795e-006
-526.0, -2.798e-006
-528.0, -2.801e-006
-530.0, -2.808e-006
-532.0, -2.814e-006
-534.0, -2.819e-006
-536.0, -2.822e-006
-538.0, -2.825e-006
-540.0, -2.829e-006
-542.0, -2.832e-006
-544.0, -2.832e-006
-546.0, -2.833e-006
-548.0, -2.834e-006
-550.0, -2.835e-006
-552.0, -2.835e-006
-554.0, -2.835e-006
-556.0, -2.836e-006
-558.0, -2.836e-006
-560.0, -2.837e-006
-562.0, -2.842e-006
-564.0, -2.845e-006
-566.0, -2.848e-006
-568.0, -2.853e-006
-570.0, -2.860e-006
-572.0, -2.866e-006
-574.0, -2.872e-006
-576.0, -2.874e-006
-578.0, -2.881e-006
-580.0, -2.889e-006
-582.0, -2.895e-006
-584.0, -2.900e-006
-586.0, -2.907e-006
-588.0, -2.912e-006
-590.0, -2.917e-006
-592.0, -2.921e-006
-594.0, -2.924e-006
-596.0, -2.927e-006
-598.0, -2.929e-006
-600.0, -2.930e-006
-602.0, -2.932e-006
-604.0, -2.933e-006
-606.0, -2.933e-006
-608.0, -2.933e-006
-610.0, -2.933e-006
-612.0, -2.933e-006
-614.0, -2.933e-006
-616.0, -2.933e-006
-618.0, -2.934e-006
-620.0, -2.934e-006
-622.0, -2.935e-006
-624.0, -2.936e-006
-626.0, -2.941e-006
-628.0, -2.945e-006
-630.0, -2.948e-006
-632.0, -2.953e-006
-634.0, -2.958e-006
-636.0, -2.964e-006
-638.0, -2.968e-006
-640.0, -2.970e-006
-642.0, -2.973e-006
-644.0, -2.977e-006
-646.0, -2.978e-006
-648.0, -2.979e-006
-650.0, -2.980e-006
-652.0, -2.982e-006
-654.0, -2.982e-006
-656.0, -2.982e-006
-658.0, -2.982e-006
-660.0, -2.982e-006
-662.0, -2.982e-006
-664.0, -2.982e-006
-666.0, -2.983e-006
-668.0, -2.983e-006
-670.0, -2.985e-006
-672.0, -2.987e-006
-674.0, -2.992e-006
-676.0, -2.997e-006
-678.0, -3.003e-006
-680.0, -3.007e-006
-682.0, -3.014e-006
-684.0, -3.019e-006
-686.0, -3.024e-006
-688.0, -3.026e-006
-690.0, -3.028e-006
-692.0, -3.029e-006
-694.0, -3.030e-006
-696.0, -3.030e-006
-698.0, -3.031e-006
-700.0, -3.031e-006
-702.0, -3.033e-006
-704.0, -3.035e-006
-706.0, -3.040e-006
-708.0, -3.044e-006
-710.0, -3.048e-006
-712.0, -3.053e-006
-714.0, -3.060e-006
-716.0, -3.065e-006
-718.0, -3.070e-006
-720.0, -3.071e-006
-722.0, -3.074e-006
-724.0, -3.077e-006
-726.0, -3.077e-006
-728.0, -3.078e-006
-730.0, -3.078e-006
-732.0, -3.079e-006
-734.0, -3.079e-006
-736.0, -3.079e-006
-738.0, -3.079e-006
-740.0, -3.079e-006
-742.0, -3.079e-006
-744.0, -3.079e-006
-746.0, -3.080e-006
-748.0, -3.080e-006
-750.0, -3.080e-006
-752.0, -3.080e-006
-754.0, -3.080e-006
-756.0, -3.081e-006
-758.0, -3.081e-006
-760.0, -3.081e-006
-762.0, -3.086e-006
-764.0, -3.090e-006
-766.0, -3.094e-006
-768.0, -3.098e-006
-770.0, -3.104e-006
-772.0, -3.110e-006
-774.0, -3.115e-006
-776.0, -3.117e-006
-778.0, -3.125e-006
-780.0, -3.132e-006
-782.0, -3.139e-006
-784.0, -3.145e-006
-786.0, -3.150e-006
-788.0, -3.155e-006
-790.0, -3.162e-006
-792.0, -3.163e-006
-794.0, -3.167e-006
-796.0, -3.169e-006
-798.0, -3.170e-006
-800.0, -3.173e-006
-802.0, -3.175e-006
-804.0, -3.175e-006
-806.0, -3.176e-006
-808.0, -3.176e-006
-810.0, -3.176e-006
-812.0, -3.176e-006
-814.0, -3.177e-006
-816.0, -3.177e-006
-818.0, -3.177e-006
-820.0, -3.177e-006
-822.0, -3.177e-006
-824.0, -3.177e-006
-826.0, -3.177e-006
-828.0, -3.177e-006
-830.0, -3.177e-006
-832.0, -3.177e-006
-834.0, -3.177e-006
-836.0, -3.177e-006
-838.0, -3.177e-006
-840.0, -3.177e-006
-842.0, -3.179e-006
-844.0, -3.179e-006
-846.0, -3.181e-006
-848.0, -3.183e-006
-850.0, -3.184e-006
-852.0, -3.185e-006
-854.0, -3.187e-006
-856.0, -3.188e-006
-858.0, -3.193e-006
-860.0, -3.197e-006
-862.0, -3.201e-006
-864.0, -3.206e-006
-866.0, -3.212e-006
-868.0, -3.215e-006
-870.0, -3.219e-006
-872.0, -3.220e-006
-874.0, -3.220e-006
-876.0, -3.221e-006
-878.0, -3.222e-006
-880.0, -3.222e-006
-882.0, -3.223e-006
-884.0, -3.224e-006
-886.0, -3.224e-006
-888.0, -3.224e-006
-890.0, -3.225e-006
-892.0, -3.226e-006
-894.0, -3.226e-006
-896.0, -3.226e-006
-898.0, -3.228e-006
-900.0, -3.229e-006
-902.0, -3.232e-006
-904.0, -3.236e-006
-906.0, -3.240e-006
-908.0, -3.241e-006
-910.0, -3.245e-006
-912.0, -3.250e-006
-914.0, -3.255e-006
-916.0, -3.259e-006
-918.0, -3.261e-006
-920.0, -3.264e-006
-922.0, -3.269e-006
-924.0, -3.272e-006
-926.0, -3.272e-006
-928.0, -3.273e-006
-930.0, -3.275e-006
-932.0, -3.276e-006
-934.0, -3.278e-006
-936.0, -3.282e-006
-938.0, -3.286e-006
-940.0, -3.292e-006
-942.0, -3.296e-006
-944.0, -3.300e-006
-946.0, -3.306e-006
-948.0, -3.309e-006
-950.0, -3.312e-006
-952.0, -3.314e-006
-954.0, -3.316e-006
-956.0, -3.318e-006
-958.0, -3.319e-006
-960.0, -3.320e-006
-962.0, -3.322e-006
-964.0, -3.322e-006
-966.0, -3.322e-006
-968.0, -3.322e-006
-970.0, -3.323e-006
-972.0, -3.323e-006
-974.0, -3.323e-006
-976.0, -3.323e-006
-978.0, -3.323e-006
-980.0, -3.324e-006
-982.0, -3.324e-006
-984.0, -3.324e-006
-986.0, -3.326e-006
-988.0, -3.326e-006
-990.0, -3.327e-006
-992.0, -3.328e-006
-994.0, -3.332e-006
-996.0, -3.334e-006
-998.0, -3.335e-006
-1000.0, -3.336e-006
-1002.0, -3.339e-006
-1004.0, -3.339e-006
-1006.0, -3.342e-006
-1008.0, -3.340e-006
-1010.0, -3.345e-006
-1012.0, -3.349e-006
-1014.0, -3.352e-006
-1016.0, -3.354e-006
-1018.0, -3.361e-006
-1020.0, -3.363e-006
-1022.0, -3.367e-006
-1024.0, -3.367e-006
-1026.0, -3.369e-006
-1028.0, -3.370e-006
-1030.0, -3.370e-006
-1032.0, -3.370e-006
-1034.0, -3.370e-006
-1036.0, -3.371e-006
-1038.0, -3.371e-006
-1040.0, -3.371e-006
-1042.0, -3.371e-006
-1044.0, -3.371e-006
-1046.0, -3.371e-006
-1048.0, -3.371e-006
-1050.0, -3.371e-006
-1052.0, -3.372e-006
-1054.0, -3.372e-006
-1056.0, -3.372e-006
-1058.0, -3.372e-006
-1060.0, -3.372e-006
-1062.0, -3.372e-006
-1064.0, -3.372e-006
-1066.0, -3.372e-006
-1068.0, -3.372e-006
-1070.0, -3.372e-006
-1072.0, -3.372e-006
-1074.0, -3.372e-006
-1076.0, -3.372e-006
-1078.0, -3.372e-006
-1080.0, -3.372e-006
-1082.0, -3.372e-006
-1084.0, -3.372e-006
-1086.0, -3.372e-006
-1088.0, -3.372e-006
-1090.0, -3.373e-006
-1092.0, -3.373e-006
-1094.0, -3.373e-006
-1096.0, -3.373e-006
-1098.0, -3.373e-006
-1100.0, -3.373e-006
-1102.0, -3.373e-006
-1104.0, -3.373e-006
-1106.0, -3.373e-006
-1108.0, -3.373e-006
-1110.0, -3.373e-006
-1112.0, -3.373e-006
-1114.0, -3.375e-006
-1116.0, -3.375e-006
-1118.0, -3.375e-006
-1120.0, -3.376e-006
-1122.0, -3.378e-006
-1124.0, -3.379e-006
-1126.0, -3.381e-006
-1128.0, -3.380e-006
-1130.0, -3.383e-006
-1132.0, -3.385e-006
-1134.0, -3.387e-006
-1136.0, -3.388e-006
-1138.0, -3.391e-006
-1140.0, -3.392e-006
-1142.0, -3.393e-006
-1144.0, -3.393e-006
-1146.0, -3.396e-006
-1148.0, -3.397e-006
-1150.0, -3.397e-006
-1152.0, -3.394e-006
-1154.0, -3.396e-006
-1156.0, -3.399e-006
-1158.0, -3.400e-006
-1160.0, -3.399e-006
-1162.0, -3.401e-006
-1164.0, -3.402e-006
-1166.0, -3.407e-006
-1168.0, -3.407e-006
-1170.0, -3.408e-006
-1172.0, -3.410e-006
-1174.0, -3.411e-006
-1176.0, -3.412e-006
-1178.0, -3.414e-006
-1180.0, -3.414e-006
-1182.0, -3.415e-006
-1184.0, -3.415e-006
-1186.0, -3.416e-006
-1188.0, -3.417e-006
-1190.0, -3.417e-006
-1192.0, -3.417e-006
-1194.0, -3.418e-006
-1196.0, -3.418e-006
-1198.0, -3.418e-006
-1200.0, -3.418e-006
-1202.0, -3.418e-006
-1204.0, -3.418e-006
-1206.0, -3.419e-006
-1208.0, -3.419e-006
-1210.0, -3.420e-006
-1212.0, -3.420e-006
-1214.0, -3.420e-006
-1216.0, -3.420e-006
-1218.0, -3.421e-006
-1220.0, -3.421e-006
-1222.0, -3.421e-006
-1224.0, -3.421e-006
-1226.0, -3.422e-006
-1228.0, -3.423e-006
-1230.0, -3.423e-006
-1232.0, -3.422e-006
-1234.0, -3.424e-006
-1236.0, -3.423e-006
-1238.0, -3.424e-006
-1240.0, -3.424e-006
-1242.0, -3.427e-006
-1244.0, -3.429e-006
-1246.0, -3.432e-006
-1248.0, -3.434e-006
-1250.0, -3.438e-006
-1252.0, -3.442e-006
-1254.0, -3.444e-006
-1256.0, -3.444e-006
-1258.0, -3.444e-006
-1260.0, -3.443e-006
-1262.0, -3.444e-006
-1264.0, -3.444e-006
-1266.0, -3.446e-006
-1268.0, -3.448e-006
-1270.0, -3.451e-006
-1272.0, -3.452e-006
-1274.0, -3.455e-006
-1276.0, -3.457e-006
-1278.0, -3.459e-006
-1280.0, -3.459e-006
-1282.0, -3.461e-006
-1284.0, -3.462e-006
-1286.0, -3.465e-006
-1288.0, -3.466e-006
-1290.0, -3.467e-006
-1292.0, -3.467e-006
-1294.0, -3.468e-006
-1296.0, -3.468e-006
-1298.0, -3.468e-006
-1300.0, -3.469e-006
-1302.0, -3.469e-006
-1304.0, -3.469e-006
-1306.0, -3.470e-006
-1308.0, -3.470e-006
-1310.0, -3.470e-006
-1312.0, -3.470e-006
-1314.0, -3.470e-006
-1316.0, -3.470e-006
-1318.0, -3.470e-006
-1320.0, -3.470e-006
-1322.0, -3.470e-006
-1324.0, -3.470e-006
-1326.0, -3.470e-006
-1328.0, -3.470e-006
-1330.0, -3.473e-006
-1332.0, -3.473e-006
-1334.0, -3.473e-006
-1336.0, -3.473e-006
-1338.0, -3.477e-006
-1340.0, -3.479e-006
-1342.0, -3.482e-006
-1344.0, -3.482e-006
-1346.0, -3.488e-006
-1348.0, -3.491e-006
-1350.0, -3.494e-006
-1352.0, -3.495e-006
-1354.0, -3.499e-006
-1356.0, -3.501e-006
-1358.0, -3.503e-006
-1360.0, -3.502e-006
-1362.0, -3.505e-006
-1364.0, -3.508e-006
-1366.0, -3.508e-006
-1368.0, -3.508e-006
-1370.0, -3.510e-006
-1372.0, -3.511e-006
-1374.0, -3.513e-006
-1376.0, -3.514e-006
-1378.0, -3.515e-006
-1380.0, -3.516e-006
-1382.0, -3.517e-006
-1384.0, -3.518e-006
-1386.0, -3.519e-006
-1388.0, -3.520e-006
-1390.0, -3.520e-006
-1392.0, -3.521e-006
-1394.0, -3.525e-006
-1396.0, -3.528e-006
-1398.0, -3.530e-006
-1400.0, -3.533e-006
-1402.0, -3.539e-006
-1404.0, -3.541e-006
-1406.0, -3.546e-006
-1408.0, -3.547e-006
-1410.0, -3.548e-006
-1412.0, -3.551e-006
-1414.0, -3.552e-006
-1416.0, -3.552e-006
-1418.0, -3.554e-006
-1420.0, -3.555e-006
-1422.0, -3.556e-006
-1424.0, -3.558e-006
-1426.0, -3.560e-006
-1428.0, -3.562e-006
-1430.0, -3.563e-006
-1432.0, -3.564e-006
-1434.0, -3.565e-006
-1436.0, -3.566e-006
-1438.0, -3.567e-006
-1440.0, -3.567e-006
-1442.0, -3.567e-006
-1444.0, -3.568e-006
-1446.0, -3.568e-006
-1448.0, -3.568e-006
-1450.0, -3.568e-006
-1452.0, -3.568e-006
-1454.0, -3.568e-006
-1456.0, -3.568e-006
-1458.0, -3.568e-006
-1460.0, -3.568e-006
-1462.0, -3.568e-006
-1464.0, -3.568e-006
-1466.0, -3.568e-006
-1468.0, -3.568e-006
-1470.0, -3.568e-006
-1472.0, -3.568e-006
-1474.0, -3.569e-006
-1476.0, -3.570e-006
-1478.0, -3.570e-006
-1480.0, -3.571e-006
-1482.0, -3.571e-006
-1484.0, -3.574e-006
-1486.0, -3.577e-006
-1488.0, -3.577e-006
-1490.0, -3.582e-006
-1492.0, -3.585e-006
-1494.0, -3.588e-006
-1496.0, -3.593e-006
-1498.0, -3.598e-006
-1500.0, -3.600e-006
-1502.0, -3.606e-006
-1504.0, -3.606e-006
-1506.0, -3.610e-006
-1508.0, -3.612e-006
-1510.0, -3.613e-006
-1512.0, -3.613e-006
-1514.0, -3.615e-006
-1516.0, -3.615e-006
-1518.0, -3.616e-006
-1520.0, -3.617e-006
-1522.0, -3.618e-006
-1524.0, -3.618e-006
-1526.0, -3.618e-006
-1528.0, -3.617e-006
-1530.0, -3.620e-006
-1532.0, -3.622e-006
-1534.0, -3.625e-006
-1536.0, -3.627e-006
-1538.0, -3.632e-006
-1540.0, -3.635e-006
-1542.0, -3.637e-006
-1544.0, -3.639e-006
-1546.0, -3.643e-006
-1548.0, -3.646e-006
-1550.0, -3.649e-006
-1552.0, -3.652e-006
-1554.0, -3.656e-006
-1556.0, -3.662e-006
-1558.0, -3.667e-006
-1560.0, -3.672e-006
-1562.0, -3.678e-006
-1564.0, -3.681e-006
-1566.0, -3.685e-006
-1568.0, -3.690e-006
-1570.0, -3.695e-006
-1572.0, -3.697e-006
-1574.0, -3.699e-006
-1576.0, -3.700e-006
-1578.0, -3.704e-006
-1580.0, -3.707e-006
-1582.0, -3.707e-006
-1584.0, -3.708e-006
-1586.0, -3.711e-006
-1588.0, -3.711e-006
-1590.0, -3.713e-006
-1592.0, -3.713e-006
-1594.0, -3.713e-006
-1596.0, -3.714e-006
-1598.0, -3.714e-006
-1600.0, -3.714e-006
-1602.0, -3.714e-006
-1604.0, -3.714e-006
-1606.0, -3.714e-006
-1608.0, -3.714e-006
-1610.0, -3.714e-006
-1612.0, -3.714e-006
-1614.0, -3.715e-006
-1616.0, -3.716e-006
-1618.0, -3.720e-006
-1620.0, -3.722e-006
-1622.0, -3.724e-006
-1624.0, -3.728e-006
-1626.0, -3.734e-006
-1628.0, -3.738e-006
-1630.0, -3.743e-006
-1632.0, -3.745e-006
-1634.0, -3.749e-006
-1636.0, -3.755e-006
-1638.0, -3.757e-006
-1640.0, -3.758e-006
-1642.0, -3.759e-006
-1644.0, -3.761e-006
-1646.0, -3.762e-006
-1648.0, -3.762e-006
-1650.0, -3.762e-006
-1652.0, -3.763e-006
-1654.0, -3.763e-006
-1656.0, -3.763e-006
-1658.0, -3.763e-006
-1660.0, -3.763e-006
-1662.0, -3.763e-006
-1664.0, -3.764e-006
-1666.0, -3.764e-006
-1668.0, -3.764e-006
-1670.0, -3.764e-006
-1672.0, -3.765e-006
-1674.0, -3.767e-006
-1676.0, -3.768e-006
-1678.0, -3.770e-006
-1680.0, -3.775e-006
-1682.0, -3.782e-006
-1684.0, -3.788e-006
-1686.0, -3.792e-006
-1688.0, -3.796e-006
-1690.0, -3.802e-006
-1692.0, -3.806e-006
-1694.0, -3.808e-006
-1696.0, -3.809e-006
-1698.0, -3.809e-006
-1700.0, -3.811e-006
-1702.0, -3.812e-006
-1704.0, -3.812e-006
-1706.0, -3.816e-006
-1708.0, -3.819e-006
-1710.0, -3.825e-006
-1712.0, -3.828e-006
-1714.0, -3.834e-006
-1716.0, -3.840e-006
-1718.0, -3.846e-006
-1720.0, -3.848e-006
-1722.0, -3.852e-006
-1724.0, -3.853e-006
-1726.0, -3.857e-006
-1728.0, -3.858e-006
-1730.0, -3.859e-006
-1732.0, -3.860e-006
-1734.0, -3.860e-006
-1736.0, -3.860e-006
-1738.0, -3.861e-006
-1740.0, -3.862e-006
-1742.0, -3.862e-006
-1744.0, -3.863e-006
-1746.0, -3.864e-006
-1748.0, -3.866e-006
-1750.0, -3.867e-006
-1752.0, -3.873e-006
-1754.0, -3.879e-006
-1756.0, -3.885e-006
-1758.0, -3.891e-006
-1760.0, -3.899e-006
-1762.0, -3.907e-006
-1764.0, -3.917e-006
-1766.0, -3.923e-006
-1768.0, -3.929e-006
-1770.0, -3.936e-006
-1772.0, -3.943e-006
-1774.0, -3.947e-006
-1776.0, -3.951e-006
-1778.0, -3.953e-006
-1780.0, -3.955e-006
-1782.0, -3.956e-006
-1784.0, -3.956e-006
-1786.0, -3.957e-006
-1788.0, -3.958e-006
-1790.0, -3.958e-006
-1792.0, -3.959e-006
-1794.0, -3.959e-006
-1796.0, -3.959e-006
-1798.0, -3.959e-006
-1800.0, -3.961e-006
-1802.0, -3.964e-006
-1804.0, -3.966e-006
-1806.0, -3.970e-006
-1808.0, -3.976e-006
-1810.0, -3.983e-006
-1812.0, -3.988e-006
-1814.0, -3.993e-006
-1816.0, -3.997e-006
-1818.0, -4.002e-006
-1820.0, -4.004e-006
-1822.0, -4.005e-006
-1824.0, -4.006e-006
-1826.0, -4.010e-006
-1828.0, -4.012e-006
-1830.0, -4.015e-006
-1832.0, -4.020e-006
-1834.0, -4.026e-006
-1836.0, -4.031e-006
-1838.0, -4.038e-006
-1840.0, -4.042e-006
-1842.0, -4.048e-006
-1844.0, -4.054e-006
-1846.0, -4.059e-006
-1848.0, -4.064e-006
-1850.0, -4.073e-006
-1852.0, -4.079e-006
-1854.0, -4.085e-006
-1856.0, -4.089e-006
-1858.0, -4.095e-006
-1860.0, -4.098e-006
-1862.0, -4.102e-006
-1864.0, -4.102e-006
-1866.0, -4.102e-006
-1868.0, -4.104e-006
-1870.0, -4.105e-006
-1872.0, -4.105e-006
-1874.0, -4.108e-006
-1876.0, -4.110e-006
-1878.0, -4.114e-006
-1880.0, -4.119e-006
-1882.0, -4.126e-006
-1884.0, -4.132e-006
-1886.0, -4.138e-006
-1888.0, -4.142e-006
-1890.0, -4.146e-006
-1892.0, -4.150e-006
-1894.0, -4.151e-006
-1896.0, -4.152e-006
-1898.0, -4.153e-006
-1900.0, -4.154e-006
-1902.0, -4.154e-006
-1904.0, -4.155e-006
-1906.0, -4.156e-006
-1908.0, -4.161e-006
-1910.0, -4.167e-006
-1912.0, -4.173e-006
-1914.0, -4.180e-006
-1916.0, -4.186e-006
-1918.0, -4.193e-006
-1920.0, -4.198e-006
-1922.0, -4.202e-006
-1924.0, -4.206e-006
-1926.0, -4.210e-006
-1928.0, -4.215e-006
-1930.0, -4.222e-006
-1932.0, -4.228e-006
-1934.0, -4.235e-006
-1936.0, -4.241e-006
-1938.0, -4.247e-006
-1940.0, -4.255e-006
-1942.0, -4.261e-006
-1944.0, -4.268e-006
-1946.0, -4.276e-006
-1948.0, -4.282e-006
-1950.0, -4.289e-006
-1952.0, -4.295e-006
-1954.0, -4.300e-006
-1956.0, -4.307e-006
-1958.0, -4.314e-006
-1960.0, -4.321e-006
-1962.0, -4.328e-006
-1964.0, -4.335e-006
-1966.0, -4.342e-006
-1968.0, -4.346e-006
-1970.0, -4.348e-006
-1972.0, -4.349e-006
-1974.0, -4.349e-006
-1976.0, -4.354e-006
-1978.0, -4.360e-006
-1980.0, -4.367e-006
-1982.0, -4.374e-006
-1984.0, -4.380e-006
-1986.0, -4.388e-006
-1988.0, -4.395e-006
-1990.0, -4.401e-006
-1992.0, -4.407e-006
-1994.0, -4.415e-006
-1996.0, -4.421e-006
-1998.0, -4.434e-006
-2000.0, -4.452e-006
*
Segment = 3
Positive
Number of Data Points = 1750
#
-1998.0, -3.964e-006
-1996.0, -3.863e-006
-1994.0, -3.786e-006
-1992.0, -3.721e-006
-1990.0, -3.649e-006
-1988.0, -3.587e-006
-1986.0, -3.531e-006
-1984.0, -3.481e-006
-1982.0, -3.438e-006
-1980.0, -3.394e-006
-1978.0, -3.349e-006
-1976.0, -3.308e-006
-1974.0, -3.273e-006
-1972.0, -3.237e-006
-1970.0, -3.197e-006
-1968.0, -3.162e-006
-1966.0, -3.128e-006
-1964.0, -3.097e-006
-1962.0, -3.069e-006
-1960.0, -3.040e-006
-1958.0, -3.013e-006
-1956.0, -2.991e-006
-1954.0, -2.968e-006
-1952.0, -2.942e-006
-1950.0, -2.917e-006
-1948.0, -2.893e-006
-1946.0, -2.866e-006
-1944.0, -2.845e-006
-1942.0, -2.822e-006
-1940.0, -2.797e-006
-1938.0, -2.780e-006
-1936.0, -2.761e-006
-1934.0, -2.740e-006
-1932.0, -2.719e-006
-1930.0, -2.698e-006
-1928.0, -2.675e-006
-1926.0, -2.654e-006
-1924.0, -2.633e-006
-1922.0, -2.617e-006
-1920.0, -2.600e-006
-1918.0, -2.586e-006
-1916.0, -2.573e-006
-1914.0, -2.561e-006
-1912.0, -2.546e-006
-1910.0, -2.529e-006
-1908.0, -2.508e-006
-1906.0, -2.493e-006
-1904.0, -2.474e-006
-1902.0, -2.453e-006
-1900.0, -2.434e-006
-1898.0, -2.421e-006
-1896.0, -2.410e-006
-1894.0, -2.398e-006
-1892.0, -2.384e-006
-1890.0, -2.372e-006
-1888.0, -2.359e-006
-1886.0, -2.345e-006
-1884.0, -2.331e-006
-1882.0, -2.312e-006
-1880.0, -2.296e-006
-1878.0, -2.283e-006
-1876.0, -2.271e-006
-1874.0, -2.257e-006
-1872.0, -2.243e-006
-1870.0, -2.229e-006
-1868.0, -2.220e-006
-1866.0, -2.213e-006
-1864.0, -2.202e-006
-1862.0, -2.190e-006
-1860.0, -2.182e-006
-1858.0, -2.175e-006
-1856.0, -2.168e-006
-1854.0, -2.161e-006
-1852.0, -2.149e-006
-1850.0, -2.137e-006
-1848.0, -2.125e-006
-1846.0, -2.111e-006
-1844.0, -2.097e-006
-1842.0, -2.082e-006
-1840.0, -2.068e-006
-1838.0, -2.053e-006
-1836.0, -2.042e-006
-1834.0, -2.032e-006
-1832.0, -2.025e-006
-1830.0, -2.018e-006
-1828.0, -2.011e-006
-1826.0, -2.004e-006
-1824.0, -1.997e-006
-1822.0, -1.989e-006
-1820.0, -1.980e-006
-1818.0, -1.968e-006
-1816.0, -1.954e-006
-1814.0, -1.941e-006
-1812.0, -1.928e-006
-1810.0, -1.920e-006
-1808.0, -1.910e-006
-1806.0, -1.899e-006
-1804.0, -1.889e-006
-1802.0, -1.882e-006
-1800.0, -1.874e-006
-1798.0, -1.863e-006
-1796.0, -1.851e-006
-1794.0, -1.840e-006
-1792.0, -1.833e-006
-1790.0, -1.826e-006
-1788.0, -1.818e-006
-1786.0, -1.813e-006
-1784.0, -1.808e-006
-1782.0, -1.803e-006
-1780.0, -1.797e-006
-1778.0, -1.790e-006
-1776.0, -1.783e-006
-1774.0, -1.776e-006
-1772.0, -1.767e-006
-1770.0, -1.759e-006
-1768.0, -1.750e-006
-1766.0, -1.742e-006
-1764.0, -1.733e-006
-1762.0, -1.723e-006
-1760.0, -1.710e-006
-1758.0, -1.699e-006
-1756.0, -1.688e-006
-1754.0, -1.679e-006
-1752.0, -1.670e-006
-1750.0, -1.660e-006
-1748.0, -1.649e-006
-1746.0, -1.641e-006
-1744.0, -1.634e-006
-1742.0, -1.627e-006
-1740.0, -1.620e-006
-1738.0, -1.616e-006
-1736.0, -1.614e-006
-1734.0, -1.611e-006
-1732.0, -1.607e-006
-1730.0, -1.602e-006
-1728.0, -1.595e-006
-1726.0, -1.587e-006
-1724.0, -1.579e-006
-1722.0, -1.568e-006
-1720.0, -1.556e-006
-1718.0, -1.546e-006
-1716.0, -1.537e-006
-1714.0, -1.529e-006
-1712.0, -1.522e-006
-1710.0, -1.513e-006
-1708.0, -1.503e-006
-1706.0, -1.496e-006
-1704.0, -1.489e-006
-1702.0, -1.482e-006
-1700.0, -1.473e-006
-1698.0, -1.463e-006
-1696.0, -1.455e-006
-1694.0, -1.448e-006
-1692.0, -1.441e-006
-1690.0, -1.434e-006
-1688.0, -1.428e-006
-1686.0, -1.423e-006
-1684.0, -1.421e-006
-1682.0, -1.418e-006
-1680.0, -1.415e-006
-1678.0, -1.410e-006
-1676.0, -1.403e-006
-1674.0, -1.396e-006
-1672.0, -1.389e-006
-1670.0, -1.382e-006
-1668.0, -1.376e-006
-1666.0, -1.371e-006
-1664.0, -1.368e-006
-1662.0, -1.365e-006
-1660.0, -1.359e-006
-1658.0, -1.351e-006
-1656.0, -1.342e-006
-1654.0, -1.330e-006
-1652.0, -1.317e-006
-1650.0, -1.305e-006
-1648.0, -1.294e-006
-1646.0, -1.285e-006
-1644.0, -1.272e-006
-1642.0, -1.261e-006
-1640.0, -1.254e-006
-1638.0, -1.247e-006
-1636.0, -1.240e-006
-1634.0, -1.233e-006
-1632.0, -1.227e-006
-1630.0, -1.227e-006
-1628.0, -1.226e-006
-1626.0, -1.224e-006
-1624.0, -1.223e-006
-1622.0, -1.220e-006
-1620.0, -1.216e-006
-1618.0, -1.209e-006
-1616.0, -1.202e-006
-1614.0, -1.195e-006
-1612.0, -1.187e-006
-1610.0, -1.179e-006
-1608.0, -1.171e-006
-1606.0, -1.163e-006
-1604.0, -1.156e-006
-1602.0, -1.149e-006
-1600.0, -1.142e-006
-1598.0, -1.135e-006
-1596.0, -1.127e-006
-1594.0, -1.120e-006
-1592.0, -1.112e-006
-1590.0, -1.105e-006
-1588.0, -1.098e-006
-1586.0, -1.090e-006
-1584.0, -1.084e-006
-1582.0, -1.077e-006
-1580.0, -1.070e-006
-1578.0, -1.063e-006
-1576.0, -1.057e-006
-1574.0, -1.050e-006
-1572.0, -1.044e-006
-1570.0, -1.038e-006
-1568.0, -1.033e-006
-1566.0, -1.030e-006
-1564.0, -1.029e-006
-1562.0, -1.028e-006
-1560.0, -1.026e-006
-1558.0, -1.020e-006
-1556.0, -1.017e-006
-1554.0, -1.010e-006
-1552.0, -1.003e-006
-1550.0, -9.957e-007
-1548.0, -9.892e-007
-1546.0, -9.840e-007
-1544.0, -9.827e-007
-1542.0, -9.774e-007
-1540.0, -9.753e-007
-1538.0, -9.713e-007
-1536.0, -9.661e-007
-1534.0, -9.591e-007
-1532.0, -9.504e-007
-1530.0, -9.421e-007
-1528.0, -9.325e-007
-1526.0, -9.221e-007
-1524.0, -9.120e-007
-1522.0, -9.033e-007
-1520.0, -8.968e-007
-1518.0, -8.907e-007
-1516.0, -8.841e-007
-1514.0, -8.793e-007
-1512.0, -8.737e-007
-1510.0, -8.680e-007
-1508.0, -8.615e-007
-1506.0, -8.545e-007
-1504.0, -8.484e-007
-1502.0, -8.427e-007
-1500.0, -8.375e-007
-1498.0, -8.349e-007
-1496.0, -8.336e-007
-1494.0, -8.331e-007
-1492.0, -8.327e-007
-1490.0, -8.310e-007
-1488.0, -8.253e-007
-1486.0, -8.183e-007
-1484.0, -8.092e-007
-1482.0, -7.978e-007
-1480.0, -7.843e-007
-1478.0, -7.712e-007
-1476.0, -7.590e-007
-1474.0, -7.512e-007
-1472.0, -7.446e-007
-1470.0, -7.398e-007
-1468.0, -7.368e-007
-1466.0, -7.363e-007
-1464.0, -7.350e-007
-1462.0, -7.342e-007
-1460.0, -7.311e-007
-1458.0, -7.254e-007
-1456.0, -7.211e-007
-1454.0, -7.145e-007
-1452.0, -7.076e-007
-1450.0, -7.015e-007
-1448.0, -6.954e-007
-1446.0, -6.901e-007
-1444.0, -6.871e-007
-1442.0, -6.814e-007
-1440.0, -6.757e-007
-1438.0, -6.701e-007
-1436.0, -6.635e-007
-1434.0, -6.566e-007
-1432.0, -6.505e-007
-1430.0, -6.448e-007
-1428.0, -6.409e-007
-1426.0, -6.396e-007
-1424.0, -6.383e-007
-1422.0, -6.369e-007
-1420.0, -6.356e-007
-1418.0, -6.335e-007
-1416.0, -6.295e-007
-1414.0, -6.252e-007
-1412.0, -6.182e-007
-1410.0, -6.112e-007
-1408.0, -6.051e-007
-1406.0, -5.995e-007
-1404.0, -5.947e-007
-1402.0, -5.916e-007
-1400.0, -5.881e-007
-1398.0, -5.877e-007
-1396.0, -5.859e-007
-1394.0, -5.820e-007
-1392.0, -5.777e-007
-1390.0, -5.707e-007
-1388.0, -5.624e-007
-1386.0, -5.554e-007
-1384.0, -5.445e-007
-1382.0, -5.341e-007
-1380.0, -5.240e-007
-1378.0, -5.144e-007
-1376.0, -5.075e-007
-1374.0, -5.014e-007
-1372.0, -4.939e-007
-1370.0, -4.892e-007
-1368.0, -4.848e-007
-1366.0, -4.809e-007
-1364.0, -4.748e-007
-1362.0, -4.682e-007
-1360.0, -4.617e-007
-1358.0, -4.560e-007
-1356.0, -4.512e-007
-1354.0, -4.469e-007
-1352.0, -4.438e-007
-1350.0, -4.429e-007
-1348.0, -4.425e-007
-1346.0, -4.421e-007
-1344.0, -4.408e-007
-1342.0, -4.395e-007
-1340.0, -4.360e-007
-1338.0, -4.320e-007
-1336.0, -4.255e-007
-1334.0, -4.185e-007
-1332.0, -4.116e-007
-1330.0, -4.050e-007
-1328.0, -3.976e-007
-1326.0, -3.884e-007
-1324.0, -3.797e-007
-1322.0, -3.723e-007
-1320.0, -3.653e-007
-1318.0, -3.588e-007
-1316.0, -3.523e-007
-1314.0, -3.462e-007
-1312.0, -3.444e-007
-1310.0, -3.409e-007
-1308.0, -3.353e-007
-1306.0, -3.309e-007
-1304.0, -3.244e-007
-1302.0, -3.178e-007
-1300.0, -3.117e-007
-1298.0, -3.047e-007
-1296.0, -2.986e-007
-1294.0, -2.960e-007
-1292.0, -2.912e-007
-1290.0, -2.856e-007
-1288.0, -2.795e-007
-1286.0, -2.742e-007
-1284.0, -2.677e-007
-1282.0, -2.625e-007
-1280.0, -2.568e-007
-1278.0, -2.520e-007
-1276.0, -2.498e-007
-1274.0, -2.489e-007
-1272.0, -2.472e-007
-1270.0, -2.459e-007
-1268.0, -2.441e-007
-1266.0, -2.420e-007
-1264.0, -2.359e-007
-1262.0, -2.298e-007
-1260.0, -2.228e-007
-1258.0, -2.162e-007
-1256.0, -2.106e-007
-1254.0, -2.049e-007
-1252.0, -2.001e-007
-1250.0, -1.988e-007
-1248.0, -1.966e-007
-1246.0, -1.949e-007
-1244.0, -1.896e-007
-1242.0, -1.844e-007
-1240.0, -1.774e-007
-1238.0, -1.696e-007
-1236.0, -1.617e-007
-1234.0, -1.495e-007
-1232.0, -1.395e-007
-1230.0, -1.325e-007
-1228.0, -1.238e-007
-1226.0, -1.168e-007
-1224.0, -1.103e-007
-1222.0, -1.042e-007
-1220.0, -1.038e-007
-1218.0, -1.003e-007
-1216.0, -9.504e-008
-1214.0, -8.850e-008
-1212.0, -8.371e-008
-1210.0, -7.717e-008
-1208.0, -7.063e-008
-1206.0, -6.409e-008
-1204.0, -5.842e-008
-1202.0, -5.450e-008
-1200.0, -5.406e-008
-1198.0, -5.188e-008
-1196.0, -5.188e-008
-1194.0, -5.144e-008
-1192.0, -5.014e-008
-1190.0, -4.883e-008
-1188.0, -4.185e-008
-1186.0, -3.662e-008
-1184.0, -2.965e-008
-1182.0, -2.267e-008
-1180.0, -1.613e-008
-1178.0, -1.046e-008
-1176.0, -4.796e-009
-1174.0, -4.796e-009
-1172.0, -3.052e-009
-1170.0, -3.052e-009
-1168.0, -3.052e-009
-1166.0, -4.365e-010
-1164.0, +2.179e-009
-1162.0, +7.411e-009
-1160.0, +1.569e-008
-1158.0, +2.354e-008
-1156.0, +3.531e-008
-1154.0, +4.839e-008
-1152.0, +5.973e-008
-1150.0, +7.106e-008
-1148.0, +7.978e-008
-1146.0, +8.545e-008
-1144.0, +9.155e-008
-1142.0, +9.373e-008
-1140.0, +9.548e-008
-1138.0, +9.766e-008
-1136.0, +9.940e-008
-1134.0, +1.038e-007
-1132.0, +1.107e-007
-1130.0, +1.177e-007
-1128.0, +1.247e-007
-1126.0, +1.308e-007
-1124.0, +1.356e-007
-1122.0, +1.408e-007
-1120.0, +1.434e-007
-1118.0, +1.439e-007
-1116.0, +1.439e-007
-1114.0, +1.447e-007
-1112.0, +1.452e-007
-1110.0, +1.460e-007
-1108.0, +1.504e-007
-1106.0, +1.552e-007
-1104.0, +1.609e-007
-1102.0, +1.678e-007
-1100.0, +1.739e-007
-1098.0, +1.805e-007
-1096.0, +1.866e-007
-1094.0, +1.892e-007
-1092.0, +1.914e-007
-1090.0, +1.923e-007
-1088.0, +1.923e-007
-1086.0, +1.927e-007
-1084.0, +1.944e-007
-1082.0, +1.957e-007
-1080.0, +1.979e-007
-1078.0, +2.049e-007
-1076.0, +2.114e-007
-1074.0, +2.193e-007
-1072.0, +2.276e-007
-1070.0, +2.372e-007
-1068.0, +2.498e-007
-1066.0, +2.616e-007
-1064.0, +2.686e-007
-1062.0, +2.760e-007
-1060.0, +2.821e-007
-1058.0, +2.882e-007
-1056.0, +2.912e-007
-1054.0, +2.925e-007
-1052.0, +2.947e-007
-1050.0, +2.982e-007
-1048.0, +3.030e-007
-1046.0, +3.095e-007
-1044.0, +3.152e-007
-1042.0, +3.217e-007
-1040.0, +3.274e-007
-1038.0, +3.322e-007
-1036.0, +3.357e-007
-1034.0, +3.379e-007
-1032.0, +3.383e-007
-1030.0, +3.387e-007
-1028.0, +3.392e-007
-1026.0, +3.396e-007
-1024.0, +3.401e-007
-1022.0, +3.414e-007
-1020.0, +3.444e-007
-1018.0, +3.488e-007
-1016.0, +3.553e-007
-1014.0, +3.619e-007
-1012.0, +3.684e-007
-1010.0, +3.749e-007
-1008.0, +3.806e-007
-1006.0, +3.845e-007
-1004.0, +3.871e-007
-1002.0, +3.880e-007
-1000.0, +3.884e-007
-998.0, +3.893e-007
-996.0, +3.911e-007
-994.0, +3.924e-007
-992.0, +3.954e-007
-990.0, +3.993e-007
-988.0, +4.059e-007
-986.0, +4.142e-007
-984.0, +4.220e-007
-982.0, +4.286e-007
-980.0, +4.399e-007
-978.0, +4.482e-007
-976.0, +4.582e-007
-974.0, +4.652e-007
-972.0, +4.704e-007
-970.0, +4.756e-007
-968.0, +4.813e-007
-966.0, +4.830e-007
-964.0, +4.865e-007
-962.0, +4.870e-007
-960.0, +4.878e-007
-958.0, +4.900e-007
-956.0, +4.939e-007
-954.0, +4.970e-007
-952.0, +5.027e-007
-950.0, +5.088e-007
-948.0, +5.153e-007
-946.0, +5.214e-007
-944.0, +5.262e-007
-942.0, +5.293e-007
-940.0, +5.332e-007
-938.0, +5.341e-007
-936.0, +5.341e-007
-934.0, +5.341e-007
-932.0, +5.345e-007
-930.0, +5.345e-007
-928.0, +5.354e-007
-926.0, +5.362e-007
-924.0, +5.375e-007
-922.0, +5.406e-007
-920.0, +5.454e-007
-918.0, +5.498e-007
-916.0, +5.563e-007
-914.0, +5.624e-007
-912.0, +5.685e-007
-910.0, +5.742e-007
-908.0, +5.781e-007
-906.0, +5.803e-007
-904.0, +5.824e-007
-902.0, +5.829e-007
-900.0, +5.829e-007
-898.0, +5.833e-007
-896.0, +5.838e-007
-894.0, +5.846e-007
-892.0, +5.859e-007
-890.0, +5.877e-007
-888.0, +5.903e-007
-886.0, +5.964e-007
-884.0, +6.012e-007
-882.0, +6.077e-007
-880.0, +6.151e-007
-878.0, +6.217e-007
-876.0, +6.317e-007
-874.0, +6.400e-007
-872.0, +6.461e-007
-870.0, +6.548e-007
-868.0, +6.618e-007
-866.0, +6.666e-007
-864.0, +6.723e-007
-862.0, +6.744e-007
-860.0, +6.775e-007
-858.0, +6.792e-007
-856.0, +6.801e-007
-854.0, +6.805e-007
-852.0, +6.823e-007
-850.0, +6.840e-007
-848.0, +6.853e-007
-846.0, +6.897e-007
-844.0, +6.954e-007
-842.0, +7.010e-007
-840.0, +7.076e-007
-838.0, +7.137e-007
-836.0, +7.193e-007
-834.0, +7.250e-007
-832.0, +7.276e-007
-830.0, +7.289e-007
-828.0, +7.294e-007
-826.0, +7.294e-007
-824.0, +7.333e-007
-822.0, +7.337e-007
-820.0, +7.337e-007
-818.0, +7.337e-007
-816.0, +7.342e-007
-814.0, +7.350e-007
-812.0, +7.363e-007
-810.0, +7.350e-007
-808.0, +7.359e-007
-806.0, +7.403e-007
-804.0, +7.464e-007
-802.0, +7.516e-007
-800.0, +7.577e-007
-798.0, +7.634e-007
-796.0, +7.677e-007
-794.0, +7.734e-007
-792.0, +7.760e-007
-790.0, +7.773e-007
-788.0, +7.786e-007
-786.0, +7.791e-007
-784.0, +7.795e-007
-782.0, +7.804e-007
-780.0, +7.839e-007
-778.0, +7.856e-007
-776.0, +7.882e-007
-774.0, +7.926e-007
-772.0, +7.983e-007
-770.0, +8.044e-007
-768.0, +8.100e-007
-766.0, +8.135e-007
-764.0, +8.187e-007
-762.0, +8.240e-007
-760.0, +8.270e-007
-758.0, +8.288e-007
-756.0, +8.318e-007
-754.0, +8.375e-007
-752.0, +8.418e-007
-750.0, +8.466e-007
-748.0, +8.523e-007
-746.0, +8.589e-007
-744.0, +8.650e-007
-742.0, +8.693e-007
-740.0, +8.715e-007
-738.0, +8.741e-007
-736.0, +8.763e-007
-734.0, +8.763e-007
-732.0, +8.767e-007
-730.0, +8.772e-007
-728.0, +8.780e-007
-726.0, +8.785e-007
-724.0, +8.806e-007
-722.0, +8.833e-007
-720.0, +8.872e-007
-718.0, +8.915e-007
-716.0, +8.977e-007
-714.0, +9.033e-007
-712.0, +9.094e-007
-710.0, +9.142e-007
-708.0, +9.186e-007
-706.0, +9.216e-007
-704.0, +9.238e-007
-702.0, +9.242e-007
-700.0, +9.247e-007
-698.0, +9.247e-007
-696.0, +9.247e-007
-694.0, +9.247e-007
-692.0, +9.247e-007
-690.0, +9.251e-007
-688.0, +9.251e-007
-686.0, +9.251e-007
-684.0, +9.256e-007
-682.0, +9.264e-007
-680.0, +9.282e-007
-678.0, +9.295e-007
-676.0, +9.325e-007
-674.0, +9.347e-007
-672.0, +9.391e-007
-670.0, +9.447e-007
-668.0, +9.500e-007
-666.0, +9.552e-007
-664.0, +9.609e-007
-662.0, +9.644e-007
-660.0, +9.692e-007
-658.0, +9.718e-007
-656.0, +9.726e-007
-654.0, +9.735e-007
-652.0, +9.735e-007
-650.0, +9.735e-007
-648.0, +9.735e-007
-646.0, +9.735e-007
-644.0, +9.735e-007
-642.0, +9.739e-007
-640.0, +9.748e-007
-638.0, +9.761e-007
-636.0, +9.779e-007
-634.0, +9.801e-007
-632.0, +9.831e-007
-630.0, +9.875e-007
-628.0, +9.914e-007
-626.0, +9.966e-007
-624.0, +1.002e-006
-622.0, +1.009e-006
-620.0, +1.019e-006
-618.0, +1.024e-006
-616.0, +1.031e-006
-614.0, +1.038e-006
-612.0, +1.045e-006
-610.0, +1.052e-006
-608.0, +1.056e-006
-606.0, +1.059e-006
-604.0, +1.064e-006
-602.0, +1.066e-006
-600.0, +1.070e-006
-598.0, +1.071e-006
-596.0, +1.071e-006
-594.0, +1.071e-006
-592.0, +1.071e-006
-590.0, +1.072e-006
-588.0, +1.072e-006
-586.0, +1.073e-006
-584.0, +1.076e-006
-582.0, +1.079e-006
-580.0, +1.083e-006
-578.0, +1.087e-006
-576.0, +1.091e-006
-574.0, +1.097e-006
-572.0, +1.103e-006
-570.0, +1.106e-006
-568.0, +1.110e-006
-566.0, +1.112e-006
-564.0, +1.115e-006
-562.0, +1.118e-006
-560.0, +1.118e-006
-558.0, +1.119e-006
-556.0, +1.120e-006
-554.0, +1.120e-006
-552.0, +1.120e-006
-550.0, +1.120e-006
-548.0, +1.120e-006
-546.0, +1.120e-006
-544.0, +1.120e-006
-542.0, +1.120e-006
-540.0, +1.120e-006
-538.0, +1.121e-006
-536.0, +1.122e-006
-534.0, +1.123e-006
-532.0, +1.125e-006
-530.0, +1.130e-006
-528.0, +1.133e-006
-526.0, +1.134e-006
-524.0, +1.139e-006
-522.0, +1.143e-006
-520.0, +1.147e-006
-518.0, +1.152e-006
-516.0, +1.154e-006
-514.0, +1.157e-006
-512.0, +1.163e-006
-510.0, +1.165e-006
-508.0, +1.168e-006
-506.0, +1.169e-006
-504.0, +1.169e-006
-502.0, +1.170e-006
-500.0, +1.171e-006
-498.0, +1.173e-006
-496.0, +1.174e-006
-494.0, +1.179e-006
-492.0, +1.185e-006
-490.0, +1.188e-006
-488.0, +1.194e-006
-486.0, +1.198e-006
-484.0, +1.202e-006
-482.0, +1.207e-006
-480.0, +1.209e-006
-478.0, +1.211e-006
-476.0, +1.215e-006
-474.0, +1.215e-006
-472.0, +1.218e-006
-470.0, +1.221e-006
-468.0, +1.224e-006
-466.0, +1.225e-006
-464.0, +1.226e-006
-462.0, +1.231e-006
-460.0, +1.234e-006
-458.0, +1.239e-006
-456.0, +1.243e-006
-454.0, +1.246e-006
-452.0, +1.252e-006
-450.0, +1.257e-006
-448.0, +1.260e-006
-446.0, +1.263e-006
-444.0, +1.263e-006
-442.0, +1.265e-006
-440.0, +1.266e-006
-438.0, +1.266e-006
-436.0, +1.266e-006
-434.0, +1.266e-006
-432.0, +1.266e-006
-430.0, +1.266e-006
-428.0, +1.267e-006
-426.0, +1.267e-006
-424.0, +1.267e-006
-422.0, +1.269e-006
-420.0, +1.271e-006
-418.0, +1.273e-006
-416.0, +1.274e-006
-414.0, +1.278e-006
-412.0, +1.283e-006
-410.0, +1.288e-006
-408.0, +1.290e-006
-406.0, +1.295e-006
-404.0, +1.300e-006
-402.0, +1.305e-006
-400.0, +1.308e-006
-398.0, +1.309e-006
-396.0, +1.311e-006
-394.0, +1.313e-006
-392.0, +1.314e-006
-390.0, +1.314e-006
-388.0, +1.314e-006
-386.0, +1.314e-006
-384.0, +1.315e-006
-382.0, +1.315e-006
-380.0, +1.316e-006
-378.0, +1.316e-006
-376.0, +1.316e-006
-374.0, +1.316e-006
-372.0, +1.317e-006
-370.0, +1.317e-006
-368.0, +1.318e-006
-366.0, +1.317e-006
-364.0, +1.319e-006
-362.0, +1.321e-006
-360.0, +1.322e-006
-358.0, +1.324e-006
-356.0, +1.326e-006
-354.0, +1.327e-006
-352.0, +1.330e-006
-350.0, +1.334e-006
-348.0, +1.338e-006
-346.0, +1.344e-006
-344.0, +1.349e-006
-342.0, +1.354e-006
-340.0, +1.358e-006
-338.0, +1.361e-006
-336.0, +1.362e-006
-334.0, +1.364e-006
-332.0, +1.364e-006
-330.0, +1.364e-006
-328.0, +1.364e-006
-326.0, +1.364e-006
-324.0, +1.365e-006
-322.0, +1.365e-006
-320.0, +1.366e-006
-318.0, +1.367e-006
-316.0, +1.368e-006
-314.0, +1.369e-006
-312.0, +1.372e-006
-310.0, +1.374e-006
-308.0, +1.378e-006
-306.0, +1.381e-006
-304.0, +1.386e-006
-302.0, +1.391e-006
-300.0, +1.397e-006
-298.0, +1.401e-006
-296.0, +1.406e-006
-294.0, +1.409e-006
-292.0, +1.413e-006
-290.0, +1.416e-006
-288.0, +1.418e-006
-286.0, +1.420e-006
-284.0, +1.422e-006
-282.0, +1.426e-006
-280.0, +1.430e-006
-278.0, +1.434e-006
-276.0, +1.440e-006
-274.0, +1.446e-006
-272.0, +1.450e-006
-270.0, +1.455e-006
-268.0, +1.458e-006
-266.0, +1.460e-006
-264.0, +1.462e-006
-262.0, +1.464e-006
-260.0, +1.466e-006
-258.0, +1.470e-006
-256.0, +1.476e-006
-254.0, +1.483e-006
-252.0, +1.490e-006
-250.0, +1.496e-006
-248.0, +1.502e-006
-246.0, +1.507e-006
-244.0, +1.511e-006
-242.0, +1.516e-006
-240.0, +1.523e-006
-238.0, +1.530e-006
-236.0, +1.537e-006
-234.0, +1.544e-006
-232.0, +1.551e-006
-230.0, +1.561e-006
-228.0, +1.575e-006
-226.0, +1.589e-006
-224.0, +1.603e-006
-222.0, +1.618e-006
-220.0, +1.639e-006
-218.0, +1.659e-006
-216.0, +1.676e-006
-214.0, +1.688e-006
-212.0, +1.701e-006
-210.0, +1.715e-006
-208.0, +1.729e-006
-206.0, +1.743e-006
-204.0, +1.764e-006
-202.0, +1.786e-006
-200.0, +1.811e-006
-198.0, +1.832e-006
-196.0, +1.853e-006
-194.0, +1.880e-006
-192.0, +1.900e-006
-190.0, +1.920e-006
-188.0, +1.946e-006
-186.0, +1.970e-006
-184.0, +1.998e-006
-182.0, +2.025e-006
-180.0, +2.053e-006
-178.0, +2.082e-006
-176.0, +2.113e-006
-174.0, +2.143e-006
-172.0, +2.177e-006
-170.0, +2.206e-006
-168.0, +2.247e-006
-166.0, +2.288e-006
-164.0, +2.331e-006
-162.0, +2.370e-006
-160.0, +2.412e-006
-158.0, +2.454e-006
-156.0, +2.504e-006
-154.0, +2.546e-006
-152.0, +2.591e-006
-150.0, +2.640e-006
-148.0, +2.692e-006
-146.0, +2.741e-006
-144.0, +2.790e-006
-142.0, +2.839e-006
-140.0, +2.890e-006
-138.0, +2.938e-006
-136.0, +2.983e-006
-134.0, +3.026e-006
-132.0, +3.068e-006
-130.0, +3.109e-006
-128.0, +3.141e-006
-126.0, +3.167e-006
-124.0, +3.188e-006
-122.0, +3.203e-006
-120.0, +3.206e-006
-118.0, +3.203e-006
-116.0, +3.187e-006
-114.0, +3.166e-006
-112.0, +3.139e-006
-110.0, +3.097e-006
-108.0, +3.049e-006
-106.0, +2.999e-006
-104.0, +2.941e-006
-102.0, +2.881e-006
-100.0, +2.818e-006
-98.0, +2.748e-006
-96.0, +2.686e-006
-94.0, +2.622e-006
-92.0, +2.559e-006
-90.0, +2.494e-006
-88.0, +2.431e-006
-86.0, +2.365e-006
-84.0, +2.304e-006
-82.0, +2.248e-006
-80.0, +2.191e-006
-78.0, +2.131e-006
-76.0, +2.077e-006
-74.0, +2.028e-006
-72.0, +1.982e-006
-70.0, +1.940e-006
-68.0, +1.891e-006
-66.0, +1.851e-006
-64.0, +1.815e-006
-62.0, +1.786e-006
-60.0, +1.759e-006
-58.0, +1.738e-006
-56.0, +1.723e-006
-54.0, +1.716e-006
-52.0, +1.709e-006
-50.0, +1.705e-006
-48.0, +1.703e-006
-46.0, +1.700e-006
-44.0, +1.697e-006
-42.0, +1.693e-006
-40.0, +1.691e-006
-38.0, +1.688e-006
-36.0, +1.688e-006
-34.0, +1.686e-006
-32.0, +1.687e-006
-30.0, +1.689e-006
-28.0, +1.692e-006
-26.0, +1.695e-006
-24.0, +1.698e-006
-22.0, +1.700e-006
-20.0, +1.703e-006
-18.0, +1.705e-006
-16.0, +1.705e-006
-14.0, +1.706e-006
-12.0, +1.706e-006
-10.0, +1.706e-006
-8.0, +1.706e-006
-6.0, +1.706e-006
-4.0, +1.706e-006
-2.0, +1.706e-006
0.0, +1.706e-006
2.0, +1.707e-006
4.0, +1.708e-006
6.0, +1.709e-006
8.0, +1.710e-006
10.0, +1.714e-006
12.0, +1.718e-006
14.0, +1.724e-006
16.0, +1.728e-006
18.0, +1.734e-006
20.0, +1.740e-006
22.0, +1.746e-006
24.0, +1.748e-006
26.0, +1.751e-006
28.0, +1.752e-006
30.0, +1.754e-006
32.0, +1.755e-006
34.0, +1.755e-006
36.0, +1.756e-006
38.0, +1.757e-006
40.0, +1.760e-006
42.0, +1.763e-006
44.0, +1.771e-006
46.0, +1.780e-006
48.0, +1.790e-006
50.0, +1.802e-006
52.0, +1.815e-006
54.0, +1.826e-006
56.0, +1.836e-006
58.0, +1.843e-006
60.0, +1.848e-006
62.0, +1.854e-006
64.0, +1.859e-006
66.0, +1.863e-006
68.0, +1.869e-006
70.0, +1.876e-006
72.0, +1.883e-006
74.0, +1.889e-006
76.0, +1.895e-006
78.0, +1.898e-006
80.0, +1.901e-006
82.0, +1.903e-006
84.0, +1.906e-006
86.0, +1.911e-006
88.0, +1.918e-006
90.0, +1.925e-006
92.0, +1.933e-006
94.0, +1.941e-006
96.0, +1.947e-006
98.0, +1.953e-006
100.0, +1.960e-006
102.0, +1.968e-006
104.0, +1.975e-006
106.0, +1.984e-006
108.0, +1.993e-006
110.0, +2.006e-006
112.0, +2.019e-006
114.0, +2.027e-006
116.0, +2.034e-006
118.0, +2.041e-006
120.0, +2.049e-006
122.0, +2.055e-006
124.0, +2.062e-006
126.0, +2.069e-006
128.0, +2.076e-006
130.0, +2.083e-006
132.0, +2.089e-006
134.0, +2.094e-006
136.0, +2.097e-006
138.0, +2.100e-006
140.0, +2.103e-006
142.0, +2.108e-006
144.0, +2.115e-006
146.0, +2.122e-006
148.0, +2.129e-006
150.0, +2.135e-006
152.0, +2.141e-006
154.0, +2.146e-006
156.0, +2.151e-006
158.0, +2.158e-006
160.0, +2.166e-006
162.0, +2.175e-006
164.0, +2.186e-006
166.0, +2.199e-006
168.0, +2.211e-006
170.0, +2.221e-006
172.0, +2.228e-006
174.0, +2.235e-006
176.0, +2.242e-006
178.0, +2.247e-006
180.0, +2.255e-006
182.0, +2.261e-006
184.0, +2.268e-006
186.0, +2.275e-006
188.0, +2.282e-006
190.0, +2.287e-006
192.0, +2.291e-006
194.0, +2.293e-006
196.0, +2.297e-006
198.0, +2.301e-006
200.0, +2.309e-006
202.0, +2.318e-006
204.0, +2.330e-006
206.0, +2.342e-006
208.0, +2.353e-006
210.0, +2.363e-006
212.0, +2.372e-006
214.0, +2.378e-006
216.0, +2.383e-006
218.0, +2.388e-006
220.0, +2.391e-006
222.0, +2.398e-006
224.0, +2.405e-006
226.0, +2.413e-006
228.0, +2.420e-006
230.0, +2.426e-006
232.0, +2.432e-006
234.0, +2.440e-006
236.0, +2.446e-006
238.0, +2.452e-006
240.0, +2.459e-006
242.0, +2.467e-006
244.0, +2.474e-006
246.0, +2.480e-006
248.0, +2.485e-006
250.0, +2.487e-006
252.0, +2.489e-006
254.0, +2.491e-006
256.0, +2.497e-006
258.0, +2.503e-006
260.0, +2.510e-006
262.0, +2.517e-006
264.0, +2.524e-006
266.0, +2.530e-006
268.0, +2.535e-006
270.0, +2.538e-006
272.0, +2.542e-006
274.0, +2.548e-006
276.0, +2.559e-006
278.0, +2.570e-006
280.0, +2.584e-006
282.0, +2.597e-006
284.0, +2.610e-006
286.0, +2.620e-006
288.0, +2.629e-006
290.0, +2.637e-006
292.0, +2.646e-006
294.0, +2.653e-006
296.0, +2.660e-006
298.0, +2.667e-006
300.0, +2.674e-006
302.0, +2.680e-006
304.0, +2.684e-006
306.0, +2.686e-006
308.0, +2.693e-006
310.0, +2.699e-006
312.0, +2.707e-006
314.0, +2.715e-006
316.0, +2.726e-006
318.0, +2.736e-006
320.0, +2.747e-006
322.0, +2.755e-006
324.0, +2.763e-006
326.0, +2.770e-006
328.0, +2.778e-006
330.0, +2.787e-006
332.0, +2.796e-006
334.0, +2.803e-006
336.0, +2.810e-006
338.0, +2.817e-006
340.0, +2.824e-006
342.0, +2.830e-006
344.0, +2.834e-006
346.0, +2.839e-006
348.0, +2.845e-006
350.0, +2.852e-006
352.0, +2.858e-006
354.0, +2.864e-006
356.0, +2.870e-006
358.0, +2.874e-006
360.0, +2.876e-006
362.0, +2.878e-006
364.0, +2.880e-006
366.0, +2.881e-006
368.0, +2.881e-006
370.0, +2.882e-006
372.0, +2.886e-006
374.0, +2.890e-006
376.0, +2.893e-006
378.0, +2.897e-006
380.0, +2.903e-006
382.0, +2.909e-006
384.0, +2.915e-006
386.0, +2.918e-006
388.0, +2.921e-006
390.0, +2.925e-006
392.0, +2.928e-006
394.0, +2.928e-006
396.0, +2.929e-006
398.0, +2.931e-006
400.0, +2.932e-006
402.0, +2.935e-006
404.0, +2.943e-006
406.0, +2.950e-006
408.0, +2.957e-006
410.0, +2.964e-006
412.0, +2.971e-006
414.0, +2.983e-006
416.0, +2.992e-006
418.0, +2.996e-006
420.0, +3.002e-006
422.0, +3.009e-006
424.0, +3.015e-006
426.0, +3.020e-006
428.0, +3.021e-006
430.0, +3.023e-006
432.0, +3.026e-006
434.0, +3.029e-006
436.0, +3.031e-006
438.0, +3.036e-006
440.0, +3.041e-006
442.0, +3.048e-006
444.0, +3.054e-006
446.0, +3.060e-006
448.0, +3.064e-006
450.0, +3.069e-006
452.0, +3.071e-006
454.0, +3.073e-006
456.0, +3.073e-006
458.0, +3.074e-006
460.0, +3.074e-006
462.0, +3.076e-006
464.0, +3.077e-006
466.0, +3.080e-006
468.0, +3.084e-006
470.0, +3.089e-006
472.0, +3.096e-006
474.0, +3.102e-006
476.0, +3.108e-006
478.0, +3.114e-006
480.0, +3.119e-006
482.0, +3.123e-006
484.0, +3.129e-006
486.0, +3.136e-006
488.0, +3.140e-006
490.0, +3.147e-006
492.0, +3.154e-006
494.0, +3.160e-006
496.0, +3.166e-006
498.0, +3.169e-006
500.0, +3.175e-006
502.0, +3.183e-006
504.0, +3.190e-006
506.0, +3.196e-006
508.0, +3.203e-006
510.0, +3.210e-006
512.0, +3.216e-006
514.0, +3.218e-006
516.0, +3.220e-006
518.0, +3.222e-006
520.0, +3.224e-006
522.0, +3.230e-006
524.0, +3.236e-006
526.0, +3.243e-006
528.0, +3.250e-006
530.0, +3.255e-006
532.0, +3.261e-006
534.0, +3.266e-006
536.0, +3.268e-006
538.0, +3.268e-006
540.0, +3.269e-006
542.0, +3.269e-006
544.0, +3.270e-006
546.0, +3.272e-006
548.0, +3.275e-006
550.0, +3.279e-006
552.0, +3.286e-006
554.0, +3.292e-006
556.0, +3.299e-006
558.0, +3.305e-006
560.0, +3.310e-006
562.0, +3.314e-006
564.0, +3.316e-006
566.0, +3.317e-006
568.0, +3.317e-006
570.0, +3.318e-006
572.0, +3.319e-006
574.0, +3.319e-006
576.0, +3.322e-006
578.0, +3.326e-006
580.0, +3.333e-006
582.0, +3.340e-006
584.0, +3.350e-006
586.0, +3.360e-006
588.0, +3.371e-006
590.0, +3.383e-006
592.0, +3.393e-006
594.0, +3.399e-006
596.0, +3.406e-006
598.0, +3.409e-006
600.0, +3.413e-006
602.0, +3.415e-006
604.0, +3.416e-006
606.0, +3.418e-006
608.0, +3.421e-006
610.0, +3.428e-006
612.0, +3.435e-006
614.0, +3.441e-006
616.0, +3.447e-006
618.0, +3.453e-006
620.0, +3.459e-006
622.0, +3.462e-006
624.0, +3.463e-006
626.0, +3.463e-006
628.0, +3.463e-006
630.0, +3.464e-006
632.0, +3.465e-006
634.0, +3.465e-006
636.0, +3.467e-006
638.0, +3.471e-006
640.0, +3.473e-006
642.0, +3.476e-006
644.0, +3.482e-006
646.0, +3.489e-006
648.0, +3.495e-006
650.0, +3.501e-006
652.0, +3.503e-006
654.0, +3.509e-006
656.0, +3.513e-006
658.0, +3.513e-006
660.0, +3.513e-006
662.0, +3.514e-006
664.0, +3.515e-006
666.0, +3.517e-006
668.0, +3.521e-006
670.0, +3.527e-006
672.0, +3.533e-006
674.0, +3.540e-006
676.0, +3.547e-006
678.0, +3.554e-006
680.0, +3.561e-006
682.0, +3.570e-006
684.0, +3.578e-006
686.0, +3.586e-006
688.0, +3.592e-006
690.0, +3.598e-006
692.0, +3.604e-006
694.0, +3.608e-006
696.0, +3.610e-006
698.0, +3.611e-006
700.0, +3.612e-006
702.0, +3.613e-006
704.0, +3.614e-006
706.0, +3.619e-006
708.0, +3.623e-006
710.0, +3.628e-006
712.0, +3.635e-006
714.0, +3.640e-006
716.0, +3.646e-006
718.0, +3.652e-006
720.0, +3.655e-006
722.0, +3.657e-006
724.0, +3.659e-006
726.0, +3.659e-006
728.0, +3.659e-006
730.0, +3.660e-006
732.0, +3.661e-006
734.0, +3.662e-006
736.0, +3.663e-006
738.0, +3.664e-006
740.0, +3.667e-006
742.0, +3.670e-006
744.0, +3.673e-006
746.0, +3.677e-006
748.0, +3.684e-006
750.0, +3.690e-006
752.0, +3.695e-006
754.0, +3.699e-006
756.0, +3.704e-006
758.0, +3.707e-006
760.0, +3.708e-006
762.0, +3.708e-006
764.0, +3.710e-006
766.0, +3.711e-006
768.0, +3.712e-006
770.0, +3.714e-006
772.0, +3.717e-006
774.0, +3.722e-006
776.0, +3.727e-006
778.0, +3.732e-006
780.0, +3.740e-006
782.0, +3.749e-006
784.0, +3.757e-006
786.0, +3.765e-006
788.0, +3.775e-006
790.0, +3.783e-006
792.0, +3.790e-006
794.0, +3.795e-006
796.0, +3.799e-006
798.0, +3.803e-006
800.0, +3.806e-006
802.0, +3.807e-006
804.0, +3.808e-006
806.0, +3.809e-006
808.0, +3.814e-006
810.0, +3.817e-006
812.0, +3.822e-006
814.0, +3.828e-006
816.0, +3.835e-006
818.0, +3.841e-006
820.0, +3.847e-006
822.0, +3.849e-006
824.0, +3.853e-006
826.0, +3.854e-006
828.0, +3.854e-006
830.0, +3.854e-006
832.0, +3.855e-006
834.0, +3.856e-006
836.0, +3.857e-006
838.0, +3.859e-006
840.0, +3.862e-006
842.0, +3.867e-006
844.0, +3.874e-006
846.0, +3.880e-006
848.0, +3.886e-006
850.0, +3.892e-006
852.0, +3.899e-006
854.0, +3.904e-006
856.0, +3.910e-006
858.0, +3.914e-006
860.0, +3.920e-006
862.0, +3.926e-006
864.0, +3.933e-006
866.0, +3.938e-006
868.0, +3.944e-006
870.0, +3.947e-006
872.0, +3.951e-006
874.0, +3.952e-006
876.0, +3.957e-006
878.0, +3.963e-006
880.0, +3.969e-006
882.0, +3.975e-006
884.0, +3.982e-006
886.0, +3.988e-006
888.0, +3.994e-006
890.0, +3.997e-006
892.0, +3.999e-006
894.0, +4.001e-006
896.0, +4.004e-006
898.0, +4.010e-006
900.0, +4.016e-006
902.0, +4.023e-006
904.0, +4.030e-006
906.0, +4.036e-006
908.0, +4.042e-006
910.0, +4.047e-006
912.0, +4.048e-006
914.0, +4.049e-006
916.0, +4.049e-006
918.0, +4.049e-006
920.0, +4.051e-006
922.0, +4.052e-006
924.0, +4.055e-006
926.0, +4.060e-006
928.0, +4.066e-006
930.0, +4.073e-006
932.0, +4.080e-006
934.0, +4.085e-006
936.0, +4.091e-006
938.0, +4.095e-006
940.0, +4.098e-006
942.0, +4.100e-006
944.0, +4.101e-006
946.0, +4.102e-006
948.0, +4.107e-006
950.0, +4.114e-006
952.0, +4.122e-006
954.0, +4.131e-006
956.0, +4.143e-006
958.0, +4.156e-006
960.0, +4.168e-006
962.0, +4.177e-006
964.0, +4.184e-006
966.0, +4.190e-006
968.0, +4.196e-006
970.0, +4.200e-006
972.0, +4.204e-006
974.0, +4.211e-006
976.0, +4.218e-006
978.0, +4.224e-006
980.0, +4.230e-006
982.0, +4.237e-006
984.0, +4.242e-006
986.0, +4.245e-006
988.0, +4.246e-006
990.0, +4.249e-006
992.0, +4.253e-006
994.0, +4.260e-006
996.0, +4.267e-006
998.0, +4.274e-006
1000.0, +4.282e-006
1002.0, +4.290e-006
1004.0, +4.299e-006
1006.0, +4.309e-006
1008.0, +4.316e-006
1010.0, +4.323e-006
1012.0, +4.332e-006
1014.0, +4.340e-006
1016.0, +4.351e-006
1018.0, +4.358e-006
1020.0, +4.366e-006
1022.0, +4.373e-006
1024.0, +4.381e-006
1026.0, +4.387e-006
1028.0, +4.395e-006
1030.0, +4.402e-006
1032.0, +4.409e-006
1034.0, +4.416e-006
1036.0, +4.423e-006
1038.0, +4.430e-006
1040.0, +4.436e-006
1042.0, +4.441e-006
1044.0, +4.445e-006
1046.0, +4.450e-006
1048.0, +4.457e-006
1050.0, +4.464e-006
1052.0, +4.470e-006
1054.0, +4.478e-006
1056.0, +4.484e-006
1058.0, +4.494e-006
1060.0, +4.503e-006
1062.0, +4.512e-006
1064.0, +4.521e-006
1066.0, +4.532e-006
1068.0, +4.546e-006
1070.0, +4.559e-006
1072.0, +4.568e-006
1074.0, +4.575e-006
1076.0, +4.585e-006
1078.0, +4.597e-006
1080.0, +4.607e-006
1082.0, +4.614e-006
1084.0, +4.620e-006
1086.0, +4.629e-006
1088.0, +4.636e-006
1090.0, +4.643e-006
1092.0, +4.650e-006
1094.0, +4.657e-006
1096.0, +4.664e-006
1098.0, +4.673e-006
1100.0, +4.685e-006
1102.0, +4.698e-006
1104.0, +4.707e-006
1106.0, +4.718e-006
1108.0, +4.732e-006
1110.0, +4.746e-006
1112.0, +4.759e-006
1114.0, +4.769e-006
1116.0, +4.783e-006
1118.0, +4.796e-006
1120.0, +4.806e-006
1122.0, +4.813e-006
1124.0, +4.820e-006
1126.0, +4.828e-006
1128.0, +4.838e-006
1130.0, +4.845e-006
1132.0, +4.852e-006
1134.0, +4.859e-006
1136.0, +4.867e-006
1138.0, +4.880e-006
1140.0, +4.894e-006
1142.0, +4.909e-006
1144.0, +4.923e-006
1146.0, +4.937e-006
1148.0, +4.954e-006
1150.0, +4.974e-006
1152.0, +4.989e-006
1154.0, +5.001e-006
1156.0, +5.009e-006
1158.0, +5.020e-006
1160.0, +5.033e-006
1162.0, +5.044e-006
1164.0, +5.053e-006
1166.0, +5.067e-006
1168.0, +5.082e-006
1170.0, +5.101e-006
1172.0, +5.118e-006
1174.0, +5.132e-006
1176.0, +5.149e-006
1178.0, +5.168e-006
1180.0, +5.182e-006
1182.0, +5.195e-006
1184.0, +5.204e-006
1186.0, +5.215e-006
1188.0, +5.229e-006
1190.0, +5.240e-006
1192.0, +5.248e-006
1194.0, +5.260e-006
1196.0, +5.276e-006
1198.0, +5.296e-006
1200.0, +5.313e-006
1202.0, +5.328e-006
1204.0, +5.348e-006
1206.0, +5.368e-006
1208.0, +5.384e-006
1210.0, +5.397e-006
1212.0, +5.407e-006
1214.0, +5.425e-006
1216.0, +5.443e-006
1218.0, +5.458e-006
1220.0, +5.473e-006
1222.0, +5.490e-006
1224.0, +5.510e-006
1226.0, +5.529e-006
1228.0, +5.546e-006
1230.0, +5.561e-006
1232.0, +5.575e-006
1234.0, +5.588e-006
1236.0, +5.603e-006
1238.0, +5.617e-006
1240.0, +5.630e-006
1242.0, +5.639e-006
1244.0, +5.654e-006
1246.0, +5.673e-006
1248.0, +5.694e-006
1250.0, +5.712e-006
1252.0, +5.733e-006
1254.0, +5.754e-006
1256.0, +5.773e-006
1258.0, +5.790e-006
1260.0, +5.807e-006
1262.0, +5.827e-006
1264.0, +5.847e-006
1266.0, +5.867e-006
1268.0, +5.888e-006
1270.0, +5.912e-006
1272.0, +5.936e-006
1274.0, +5.956e-006
1276.0, +5.971e-006
1278.0, +5.992e-006
1280.0, +6.007e-006
1282.0, +6.029e-006
1284.0, +6.052e-006
1286.0, +6.073e-006
1288.0, +6.099e-006
1290.0, +6.126e-006
1292.0, +6.147e-006
1294.0, +6.175e-006
1296.0, +6.195e-006
1298.0, +6.212e-006
1300.0, +6.238e-006
1302.0, +6.261e-006
1304.0, +6.289e-006
1306.0, +6.316e-006
1308.0, +6.341e-006
1310.0, +6.369e-006
1312.0, +6.398e-006
1314.0, +6.425e-006
1316.0, +6.454e-006
1318.0, +6.482e-006
1320.0, +6.510e-006
1322.0, +6.540e-006
1324.0, +6.570e-006
1326.0, +6.606e-006
1328.0, +6.636e-006
1330.0, +6.670e-006
1332.0, +6.698e-006
1334.0, +6.733e-006
1336.0, +6.764e-006
1338.0, +6.804e-006
1340.0, +6.839e-006
1342.0, +6.873e-006
1344.0, +6.907e-006
1346.0, +6.947e-006
1348.0, +6.989e-006
1350.0, +7.033e-006
1352.0, +7.069e-006
1354.0, +7.108e-006
1356.0, +7.151e-006
1358.0, +7.195e-006
1360.0, +7.238e-006
1362.0, +7.281e-006
1364.0, +7.326e-006
1366.0, +7.377e-006
1368.0, +7.427e-006
1370.0, +7.475e-006
1372.0, +7.530e-006
1374.0, +7.585e-006
1376.0, +7.640e-006
1378.0, +7.700e-006
1380.0, +7.761e-006
1382.0, +7.823e-006
1384.0, +7.891e-006
1386.0, +7.954e-006
1388.0, +8.018e-006
1390.0, +8.089e-006
1392.0, +8.155e-006
1394.0, +8.226e-006
1396.0, +8.303e-006
1398.0, +8.381e-006
1400.0, +8.464e-006
1402.0, +8.546e-006
1404.0, +8.636e-006
1406.0, +8.728e-006
1408.0, +8.824e-006
1410.0, +8.916e-006
1412.0, +9.014e-006
1414.0, +9.113e-006
1416.0, +9.218e-006
1418.0, +9.323e-006
1420.0, +9.430e-006
1422.0, +9.543e-006
1424.0, +9.665e-006
1426.0, +9.784e-006
1428.0, +9.909e-006
1430.0, +1.004e-005
1432.0, +1.017e-005
1434.0, +1.031e-005
1436.0, +1.045e-005
1438.0, +1.059e-005
1440.0, +1.074e-005
1442.0, +1.089e-005
1444.0, +1.105e-005
1446.0, +1.120e-005
1448.0, +1.137e-005
1450.0, +1.153e-005
1452.0, +1.171e-005
1454.0, +1.189e-005
1456.0, +1.207e-005
1458.0, +1.226e-005
1460.0, +1.245e-005
1462.0, +1.264e-005
1464.0, +1.284e-005
1466.0, +1.304e-005
1468.0, +1.325e-005
1470.0, +1.346e-005
1472.0, +1.368e-005
1474.0, +1.390e-005
1476.0, +1.414e-005
1478.0, +1.438e-005
1480.0, +1.462e-005
1482.0, +1.488e-005
1484.0, +1.514e-005
1486.0, +1.540e-005
1488.0, +1.568e-005
1490.0, +1.596e-005
1492.0, +1.625e-005
1494.0, +1.655e-005
1496.0, +1.684e-005
1498.0, +1.716e-005
1500.0, +1.747e-005
*
**
