# Supplementary material for: DFT and CV data of 4-phenyl-substituted dichloro(bis{2-[1-(phenyl)-1H-1,2,3-triazol-4-yl-κN3]pyridine-κN})iron(II) coordination compounds
Source: Data Brief. 2018 Oct 27;21:1458–71. doi: 10.1016/j.dib.2018.10.085 (PMC6234228; doi:10.1016/j.dib.2018.10.085)
Supplement: Supplementary file 4 — Supplementary material. [file mmc4.zip › Fe_CV_raw_data/FeL7-2/T1.TXT]

Date: 11-Apr-2017
Time: 12:34:21
Label: 
Cyclic Voltammetry

Exp. Conditions:
Init E (mV) = 0
High E (mV) = 1500
Low E (mV) = -2000
Init P/N = P
V (mV/sec) = 100
Number of Segments = 3
Sample Interval (mV) = 2
Quiet Time (sec) = 10
Sensitivity (A/V) = 1E-5

3 Sets of Data
Total Number of Data Points = 4250
##
Potential (mV), Current (A)

Segment = 1
Positive
Number of Data Points = 750
#
2.0, +5.551e-007
4.0, +5.702e-007
6.0, +5.872e-007
8.0, +6.090e-007
10.0, +6.278e-007
12.0, +6.422e-007
14.0, +6.579e-007
16.0, +6.766e-007
18.0, +6.914e-007
20.0, +7.032e-007
22.0, +7.102e-007
24.0, +7.180e-007
26.0, +7.259e-007
28.0, +7.372e-007
30.0, +7.446e-007
32.0, +7.516e-007
34.0, +7.590e-007
36.0, +7.682e-007
38.0, +7.791e-007
40.0, +7.913e-007
42.0, +8.000e-007
44.0, +8.100e-007
46.0, +8.214e-007
48.0, +8.349e-007
50.0, +8.466e-007
52.0, +8.558e-007
54.0, +8.641e-007
56.0, +8.728e-007
58.0, +8.820e-007
60.0, +8.911e-007
62.0, +8.981e-007
64.0, +9.051e-007
66.0, +9.120e-007
68.0, +9.190e-007
70.0, +9.251e-007
72.0, +9.290e-007
74.0, +9.360e-007
76.0, +9.430e-007
78.0, +9.500e-007
80.0, +9.569e-007
82.0, +9.635e-007
84.0, +9.705e-007
86.0, +9.783e-007
88.0, +9.870e-007
90.0, +9.957e-007
92.0, +1.008e-006
94.0, +1.022e-006
96.0, +1.035e-006
98.0, +1.048e-006
100.0, +1.061e-006
102.0, +1.069e-006
104.0, +1.079e-006
106.0, +1.088e-006
108.0, +1.095e-006
110.0, +1.102e-006
112.0, +1.108e-006
114.0, +1.113e-006
116.0, +1.120e-006
118.0, +1.126e-006
120.0, +1.132e-006
122.0, +1.139e-006
124.0, +1.147e-006
126.0, +1.154e-006
128.0, +1.164e-006
130.0, +1.175e-006
132.0, +1.185e-006
134.0, +1.193e-006
136.0, +1.202e-006
138.0, +1.212e-006
140.0, +1.225e-006
142.0, +1.235e-006
144.0, +1.244e-006
146.0, +1.251e-006
148.0, +1.259e-006
150.0, +1.267e-006
152.0, +1.277e-006
154.0, +1.283e-006
156.0, +1.290e-006
158.0, +1.297e-006
160.0, +1.304e-006
162.0, +1.310e-006
164.0, +1.316e-006
166.0, +1.320e-006
168.0, +1.327e-006
170.0, +1.334e-006
172.0, +1.341e-006
174.0, +1.348e-006
176.0, +1.356e-006
178.0, +1.362e-006
180.0, +1.369e-006
182.0, +1.377e-006
184.0, +1.385e-006
186.0, +1.395e-006
188.0, +1.409e-006
190.0, +1.421e-006
192.0, +1.434e-006
194.0, +1.445e-006
196.0, +1.453e-006
198.0, +1.461e-006
200.0, +1.472e-006
202.0, +1.478e-006
204.0, +1.486e-006
206.0, +1.493e-006
208.0, +1.500e-006
210.0, +1.507e-006
212.0, +1.512e-006
214.0, +1.515e-006
216.0, +1.523e-006
218.0, +1.530e-006
220.0, +1.537e-006
222.0, +1.543e-006
224.0, +1.550e-006
226.0, +1.556e-006
228.0, +1.562e-006
230.0, +1.565e-006
232.0, +1.574e-006
234.0, +1.587e-006
236.0, +1.601e-006
238.0, +1.615e-006
240.0, +1.629e-006
242.0, +1.642e-006
244.0, +1.658e-006
246.0, +1.670e-006
248.0, +1.678e-006
250.0, +1.685e-006
252.0, +1.691e-006
254.0, +1.698e-006
256.0, +1.704e-006
258.0, +1.708e-006
260.0, +1.714e-006
262.0, +1.720e-006
264.0, +1.727e-006
266.0, +1.734e-006
268.0, +1.741e-006
270.0, +1.749e-006
272.0, +1.755e-006
274.0, +1.763e-006
276.0, +1.772e-006
278.0, +1.783e-006
280.0, +1.797e-006
282.0, +1.811e-006
284.0, +1.824e-006
286.0, +1.837e-006
288.0, +1.849e-006
290.0, +1.862e-006
292.0, +1.871e-006
294.0, +1.878e-006
296.0, +1.886e-006
298.0, +1.893e-006
300.0, +1.900e-006
302.0, +1.906e-006
304.0, +1.913e-006
306.0, +1.920e-006
308.0, +1.928e-006
310.0, +1.935e-006
312.0, +1.946e-006
314.0, +1.957e-006
316.0, +1.969e-006
318.0, +1.977e-006
320.0, +1.989e-006
322.0, +2.001e-006
324.0, +2.014e-006
326.0, +2.025e-006
328.0, +2.035e-006
330.0, +2.044e-006
332.0, +2.057e-006
334.0, +2.066e-006
336.0, +2.073e-006
338.0, +2.080e-006
340.0, +2.087e-006
342.0, +2.094e-006
344.0, +2.104e-006
346.0, +2.111e-006
348.0, +2.117e-006
350.0, +2.124e-006
352.0, +2.131e-006
354.0, +2.140e-006
356.0, +2.151e-006
358.0, +2.160e-006
360.0, +2.171e-006
362.0, +2.184e-006
364.0, +2.198e-006
366.0, +2.212e-006
368.0, +2.224e-006
370.0, +2.235e-006
372.0, +2.249e-006
374.0, +2.259e-006
376.0, +2.267e-006
378.0, +2.274e-006
380.0, +2.282e-006
382.0, +2.288e-006
384.0, +2.296e-006
386.0, +2.304e-006
388.0, +2.314e-006
390.0, +2.326e-006
392.0, +2.339e-006
394.0, +2.352e-006
396.0, +2.366e-006
398.0, +2.379e-006
400.0, +2.388e-006
402.0, +2.399e-006
404.0, +2.409e-006
406.0, +2.416e-006
408.0, +2.426e-006
410.0, +2.438e-006
412.0, +2.450e-006
414.0, +2.461e-006
416.0, +2.468e-006
418.0, +2.474e-006
420.0, +2.482e-006
422.0, +2.489e-006
424.0, +2.497e-006
426.0, +2.504e-006
428.0, +2.511e-006
430.0, +2.518e-006
432.0, +2.525e-006
434.0, +2.531e-006
436.0, +2.543e-006
438.0, +2.554e-006
440.0, +2.565e-006
442.0, +2.579e-006
444.0, +2.593e-006
446.0, +2.607e-006
448.0, +2.623e-006
450.0, +2.634e-006
452.0, +2.645e-006
454.0, +2.655e-006
456.0, +2.662e-006
458.0, +2.669e-006
460.0, +2.678e-006
462.0, +2.685e-006
464.0, +2.695e-006
466.0, +2.702e-006
468.0, +2.712e-006
470.0, +2.725e-006
472.0, +2.739e-006
474.0, +2.752e-006
476.0, +2.764e-006
478.0, +2.778e-006
480.0, +2.791e-006
482.0, +2.802e-006
484.0, +2.810e-006
486.0, +2.819e-006
488.0, +2.832e-006
490.0, +2.844e-006
492.0, +2.852e-006
494.0, +2.859e-006
496.0, +2.866e-006
498.0, +2.877e-006
500.0, +2.890e-006
502.0, +2.897e-006
504.0, +2.904e-006
506.0, +2.912e-006
508.0, +2.924e-006
510.0, +2.939e-006
512.0, +2.951e-006
514.0, +2.964e-006
516.0, +2.978e-006
518.0, +2.992e-006
520.0, +3.010e-006
522.0, +3.025e-006
524.0, +3.038e-006
526.0, +3.049e-006
528.0, +3.057e-006
530.0, +3.066e-006
532.0, +3.078e-006
534.0, +3.088e-006
536.0, +3.096e-006
538.0, +3.107e-006
540.0, +3.121e-006
542.0, +3.135e-006
544.0, +3.151e-006
546.0, +3.166e-006
548.0, +3.180e-006
550.0, +3.194e-006
552.0, +3.209e-006
554.0, +3.224e-006
556.0, +3.237e-006
558.0, +3.247e-006
560.0, +3.255e-006
562.0, +3.266e-006
564.0, +3.279e-006
566.0, +3.288e-006
568.0, +3.295e-006
570.0, +3.305e-006
572.0, +3.319e-006
574.0, +3.337e-006
576.0, +3.353e-006
578.0, +3.368e-006
580.0, +3.385e-006
582.0, +3.406e-006
584.0, +3.424e-006
586.0, +3.437e-006
588.0, +3.448e-006
590.0, +3.459e-006
592.0, +3.473e-006
594.0, +3.484e-006
596.0, +3.493e-006
598.0, +3.507e-006
600.0, +3.523e-006
602.0, +3.543e-006
604.0, +3.559e-006
606.0, +3.574e-006
608.0, +3.594e-006
610.0, +3.613e-006
612.0, +3.627e-006
614.0, +3.641e-006
616.0, +3.655e-006
618.0, +3.669e-006
620.0, +3.682e-006
622.0, +3.693e-006
624.0, +3.710e-006
626.0, +3.731e-006
628.0, +3.750e-006
630.0, +3.766e-006
632.0, +3.787e-006
634.0, +3.807e-006
636.0, +3.825e-006
638.0, +3.843e-006
640.0, +3.858e-006
642.0, +3.878e-006
644.0, +3.898e-006
646.0, +3.920e-006
648.0, +3.941e-006
650.0, +3.968e-006
652.0, +3.990e-006
654.0, +4.012e-006
656.0, +4.033e-006
658.0, +4.053e-006
660.0, +4.075e-006
662.0, +4.102e-006
664.0, +4.129e-006
666.0, +4.157e-006
668.0, +4.188e-006
670.0, +4.218e-006
672.0, +4.255e-006
674.0, +4.288e-006
676.0, +4.323e-006
678.0, +4.355e-006
680.0, +4.391e-006
682.0, +4.429e-006
684.0, +4.470e-006
686.0, +4.510e-006
688.0, +4.551e-006
690.0, +4.595e-006
692.0, +4.647e-006
694.0, +4.697e-006
696.0, +4.745e-006
698.0, +4.798e-006
700.0, +4.854e-006
702.0, +4.912e-006
704.0, +4.973e-006
706.0, +5.030e-006
708.0, +5.096e-006
710.0, +5.170e-006
712.0, +5.239e-006
714.0, +5.314e-006
716.0, +5.389e-006
718.0, +5.460e-006
720.0, +5.544e-006
722.0, +5.627e-006
724.0, +5.708e-006
726.0, +5.792e-006
728.0, +5.878e-006
730.0, +5.967e-006
732.0, +6.063e-006
734.0, +6.153e-006
736.0, +6.247e-006
738.0, +6.343e-006
740.0, +6.441e-006
742.0, +6.539e-006
744.0, +6.643e-006
746.0, +6.744e-006
748.0, +6.849e-006
750.0, +6.953e-006
752.0, +7.058e-006
754.0, +7.169e-006
756.0, +7.281e-006
758.0, +7.390e-006
760.0, +7.498e-006
762.0, +7.609e-006
764.0, +7.724e-006
766.0, +7.837e-006
768.0, +7.949e-006
770.0, +8.061e-006
772.0, +8.177e-006
774.0, +8.297e-006
776.0, +8.408e-006
778.0, +8.524e-006
780.0, +8.643e-006
782.0, +8.760e-006
784.0, +8.877e-006
786.0, +8.988e-006
788.0, +9.105e-006
790.0, +9.218e-006
792.0, +9.330e-006
794.0, +9.441e-006
796.0, +9.551e-006
798.0, +9.658e-006
800.0, +9.770e-006
802.0, +9.875e-006
804.0, +9.984e-006
806.0, +1.009e-005
808.0, +1.019e-005
810.0, +1.029e-005
812.0, +1.040e-005
814.0, +1.050e-005
816.0, +1.060e-005
818.0, +1.070e-005
820.0, +1.080e-005
822.0, +1.089e-005
824.0, +1.099e-005
826.0, +1.108e-005
828.0, +1.116e-005
830.0, +1.125e-005
832.0, +1.133e-005
834.0, +1.142e-005
836.0, +1.151e-005
838.0, +1.158e-005
840.0, +1.166e-005
842.0, +1.173e-005
844.0, +1.181e-005
846.0, +1.188e-005
848.0, +1.195e-005
850.0, +1.202e-005
852.0, +1.208e-005
854.0, +1.215e-005
856.0, +1.221e-005
858.0, +1.227e-005
860.0, +1.233e-005
862.0, +1.239e-005
864.0, +1.244e-005
866.0, +1.250e-005
868.0, +1.255e-005
870.0, +1.260e-005
872.0, +1.265e-005
874.0, +1.270e-005
876.0, +1.274e-005
878.0, +1.278e-005
880.0, +1.283e-005
882.0, +1.288e-005
884.0, +1.292e-005
886.0, +1.296e-005
888.0, +1.299e-005
890.0, +1.303e-005
892.0, +1.307e-005
894.0, +1.310e-005
896.0, +1.314e-005
898.0, +1.317e-005
900.0, +1.320e-005
902.0, +1.324e-005
904.0, +1.327e-005
906.0, +1.330e-005
908.0, +1.333e-005
910.0, +1.336e-005
912.0, +1.338e-005
914.0, +1.341e-005
916.0, +1.343e-005
918.0, +1.346e-005
920.0, +1.348e-005
922.0, +1.351e-005
924.0, +1.354e-005
926.0, +1.356e-005
928.0, +1.359e-005
930.0, +1.362e-005
932.0, +1.365e-005
934.0, +1.367e-005
936.0, +1.369e-005
938.0, +1.372e-005
940.0, +1.375e-005
942.0, +1.378e-005
944.0, +1.380e-005
946.0, +1.382e-005
948.0, +1.385e-005
950.0, +1.388e-005
952.0, +1.390e-005
954.0, +1.393e-005
956.0, +1.396e-005
958.0, +1.398e-005
960.0, +1.401e-005
962.0, +1.404e-005
964.0, +1.407e-005
966.0, +1.410e-005
968.0, +1.412e-005
970.0, +1.415e-005
972.0, +1.418e-005
974.0, +1.422e-005
976.0, +1.425e-005
978.0, +1.429e-005
980.0, +1.431e-005
982.0, +1.435e-005
984.0, +1.439e-005
986.0, +1.443e-005
988.0, +1.447e-005
990.0, +1.450e-005
992.0, +1.453e-005
994.0, +1.457e-005
996.0, +1.462e-005
998.0, +1.466e-005
1000.0, +1.469e-005
1002.0, +1.474e-005
1004.0, +1.479e-005
1006.0, +1.483e-005
1008.0, +1.488e-005
1010.0, +1.492e-005
1012.0, +1.496e-005
1014.0, +1.501e-005
1016.0, +1.506e-005
1018.0, +1.510e-005
1020.0, +1.515e-005
1022.0, +1.521e-005
1024.0, +1.526e-005
1026.0, +1.530e-005
1028.0, +1.536e-005
1030.0, +1.541e-005
1032.0, +1.546e-005
1034.0, +1.551e-005
1036.0, +1.556e-005
1038.0, +1.561e-005
1040.0, +1.567e-005
1042.0, +1.571e-005
1044.0, +1.576e-005
1046.0, +1.581e-005
1048.0, +1.586e-005
1050.0, +1.590e-005
1052.0, +1.595e-005
1054.0, +1.600e-005
1056.0, +1.606e-005
1058.0, +1.610e-005
1060.0, +1.615e-005
1062.0, +1.620e-005
1064.0, +1.625e-005
1066.0, +1.629e-005
1068.0, +1.634e-005
1070.0, +1.639e-005
1072.0, +1.644e-005
1074.0, +1.648e-005
1076.0, +1.652e-005
1078.0, +1.657e-005
1080.0, +1.661e-005
1082.0, +1.665e-005
1084.0, +1.670e-005
1086.0, +1.674e-005
1088.0, +1.679e-005
1090.0, +1.684e-005
1092.0, +1.688e-005
1094.0, +1.692e-005
1096.0, +1.697e-005
1098.0, +1.701e-005
1100.0, +1.705e-005
1102.0, +1.709e-005
1104.0, +1.714e-005
1106.0, +1.719e-005
1108.0, +1.723e-005
1110.0, +1.727e-005
1112.0, +1.732e-005
1114.0, +1.737e-005
1116.0, +1.741e-005
1118.0, +1.745e-005
1120.0, +1.750e-005
1122.0, +1.755e-005
1124.0, +1.759e-005
1126.0, +1.764e-005
1128.0, +1.768e-005
1130.0, +1.773e-005
1132.0, +1.778e-005
1134.0, +1.783e-005
1136.0, +1.788e-005
1138.0, +1.793e-005
1140.0, +1.798e-005
1142.0, +1.802e-005
1144.0, +1.807e-005
1146.0, +1.813e-005
1148.0, +1.817e-005
1150.0, +1.822e-005
1152.0, +1.827e-005
1154.0, +1.832e-005
1156.0, +1.837e-005
1158.0, +1.842e-005
1160.0, +1.847e-005
1162.0, +1.853e-005
1164.0, +1.858e-005
1166.0, +1.862e-005
1168.0, +1.868e-005
1170.0, +1.873e-005
1172.0, +1.879e-005
1174.0, +1.883e-005
1176.0, +1.888e-005
1178.0, +1.894e-005
1180.0, +1.899e-005
1182.0, +1.904e-005
1184.0, +1.909e-005
1186.0, +1.914e-005
1188.0, +1.920e-005
1190.0, +1.925e-005
1192.0, +1.931e-005
1194.0, +1.936e-005
1196.0, +1.941e-005
1198.0, +1.947e-005
1200.0, +1.952e-005
1202.0, +1.958e-005
1204.0, +1.963e-005
1206.0, +1.969e-005
1208.0, +1.974e-005
1210.0, +1.980e-005
1212.0, +1.986e-005
1214.0, +1.992e-005
1216.0, +1.997e-005
1218.0, +2.003e-005
1220.0, +2.009e-005
1222.0, +2.014e-005
1224.0, +2.020e-005
1226.0, +2.027e-005
1228.0, +2.033e-005
1230.0, +2.039e-005
1232.0, +2.046e-005
1234.0, +2.052e-005
1236.0, +2.059e-005
1238.0, +2.066e-005
1240.0, +2.072e-005
1242.0, +2.080e-005
1244.0, +2.087e-005
1246.0, +2.094e-005
1248.0, +2.102e-005
1250.0, +2.109e-005
1252.0, +2.117e-005
1254.0, +2.125e-005
1256.0, +2.133e-005
1258.0, +2.140e-005
1260.0, +2.149e-005
1262.0, +2.157e-005
1264.0, +2.166e-005
1266.0, +2.175e-005
1268.0, +2.183e-005
1270.0, +2.192e-005
1272.0, +2.201e-005
1274.0, +2.211e-005
1276.0, +2.220e-005
1278.0, +2.230e-005
1280.0, +2.240e-005
1282.0, +2.251e-005
1284.0, +2.261e-005
1286.0, +2.272e-005
1288.0, +2.283e-005
1290.0, +2.295e-005
1292.0, +2.307e-005
1294.0, +2.319e-005
1296.0, +2.331e-005
1298.0, +2.343e-005
1300.0, +2.356e-005
1302.0, +2.370e-005
1304.0, +2.383e-005
1306.0, +2.397e-005
1308.0, +2.411e-005
1310.0, +2.426e-005
1312.0, +2.440e-005
1314.0, +2.455e-005
1316.0, +2.470e-005
1318.0, +2.485e-005
1320.0, +2.502e-005
1322.0, +2.519e-005
1324.0, +2.536e-005
1326.0, +2.554e-005
1328.0, +2.572e-005
1330.0, +2.591e-005
1332.0, +2.611e-005
1334.0, +2.630e-005
1336.0, +2.650e-005
1338.0, +2.671e-005
1340.0, +2.693e-005
1342.0, +2.715e-005
1344.0, +2.737e-005
1346.0, +2.760e-005
1348.0, +2.785e-005
1350.0, +2.809e-005
1352.0, +2.835e-005
1354.0, +2.862e-005
1356.0, +2.890e-005
1358.0, +2.918e-005
1360.0, +2.948e-005
1362.0, +2.979e-005
1364.0, +3.011e-005
1366.0, +3.043e-005
1368.0, +3.077e-005
1370.0, +3.112e-005
1372.0, +3.148e-005
1374.0, +3.185e-005
1376.0, +3.224e-005
1378.0, +3.264e-005
1380.0, +3.306e-005
1382.0, +3.348e-005
1384.0, +3.392e-005
1386.0, +3.437e-005
1388.0, +3.484e-005
1390.0, +3.532e-005
1392.0, +3.580e-005
1394.0, +3.630e-005
1396.0, +3.681e-005
1398.0, +3.734e-005
1400.0, +3.787e-005
1402.0, +3.842e-005
1404.0, +3.897e-005
1406.0, +3.954e-005
1408.0, +4.012e-005
1410.0, +4.070e-005
1412.0, +4.130e-005
1414.0, +4.190e-005
1416.0, +4.252e-005
1418.0, +4.314e-005
1420.0, +4.377e-005
1422.0, +4.442e-005
1424.0, +4.506e-005
1426.0, +4.572e-005
1428.0, +4.638e-005
1430.0, +4.706e-005
1432.0, +4.773e-005
1434.0, +4.842e-005
1436.0, +4.912e-005
1438.0, +4.982e-005
1440.0, +5.053e-005
1442.0, +5.125e-005
1444.0, +5.196e-005
1446.0, +5.269e-005
1448.0, +5.342e-005
1450.0, +5.415e-005
1452.0, +5.490e-005
1454.0, +5.565e-005
1456.0, +5.641e-005
1458.0, +5.717e-005
1460.0, +5.794e-005
1462.0, +5.871e-005
1464.0, +5.949e-005
1466.0, +6.027e-005
1468.0, +6.106e-005
1470.0, +6.184e-005
1472.0, +6.264e-005
1474.0, +6.343e-005
1476.0, +6.424e-005
1478.0, +6.505e-005
1480.0, +6.586e-005
1482.0, +6.667e-005
1484.0, +6.750e-005
1486.0, +6.833e-005
1488.0, +6.916e-005
1490.0, +6.999e-005
1492.0, +7.083e-005
1494.0, +7.168e-005
1496.0, +7.253e-005
1498.0, +7.337e-005
1500.0, +7.426e-005
*
Segment = 2
Negative
Number of Data Points = 1750
#
1498.0, +7.378e-005
1496.0, +7.293e-005
1494.0, +7.206e-005
1492.0, +7.121e-005
1490.0, +7.035e-005
1488.0, +6.949e-005
1486.0, +6.864e-005
1484.0, +6.779e-005
1482.0, +6.695e-005
1480.0, +6.610e-005
1478.0, +6.525e-005
1476.0, +6.441e-005
1474.0, +6.358e-005
1472.0, +6.274e-005
1470.0, +6.191e-005
1468.0, +6.108e-005
1466.0, +6.025e-005
1464.0, +5.943e-005
1462.0, +5.861e-005
1460.0, +5.779e-005
1458.0, +5.697e-005
1456.0, +5.616e-005
1454.0, +5.535e-005
1452.0, +5.454e-005
1450.0, +5.374e-005
1448.0, +5.294e-005
1446.0, +5.214e-005
1444.0, +5.135e-005
1442.0, +5.057e-005
1440.0, +4.979e-005
1438.0, +4.901e-005
1436.0, +4.823e-005
1434.0, +4.746e-005
1432.0, +4.670e-005
1430.0, +4.595e-005
1428.0, +4.519e-005
1426.0, +4.444e-005
1424.0, +4.370e-005
1422.0, +4.296e-005
1420.0, +4.222e-005
1418.0, +4.150e-005
1416.0, +4.077e-005
1414.0, +4.005e-005
1412.0, +3.934e-005
1410.0, +3.864e-005
1408.0, +3.794e-005
1406.0, +3.725e-005
1404.0, +3.656e-005
1402.0, +3.588e-005
1400.0, +3.521e-005
1398.0, +3.454e-005
1396.0, +3.389e-005
1394.0, +3.324e-005
1392.0, +3.260e-005
1390.0, +3.197e-005
1388.0, +3.134e-005
1386.0, +3.072e-005
1384.0, +3.012e-005
1382.0, +2.952e-005
1380.0, +2.893e-005
1378.0, +2.836e-005
1376.0, +2.780e-005
1374.0, +2.724e-005
1372.0, +2.670e-005
1370.0, +2.617e-005
1368.0, +2.565e-005
1366.0, +2.514e-005
1364.0, +2.464e-005
1362.0, +2.417e-005
1360.0, +2.370e-005
1358.0, +2.325e-005
1356.0, +2.281e-005
1354.0, +2.239e-005
1352.0, +2.198e-005
1350.0, +2.159e-005
1348.0, +2.120e-005
1346.0, +2.084e-005
1344.0, +2.048e-005
1342.0, +2.015e-005
1340.0, +1.982e-005
1338.0, +1.952e-005
1336.0, +1.922e-005
1334.0, +1.895e-005
1332.0, +1.868e-005
1330.0, +1.843e-005
1328.0, +1.820e-005
1326.0, +1.797e-005
1324.0, +1.776e-005
1322.0, +1.756e-005
1320.0, +1.738e-005
1318.0, +1.721e-005
1316.0, +1.704e-005
1314.0, +1.689e-005
1312.0, +1.675e-005
1310.0, +1.661e-005
1308.0, +1.648e-005
1306.0, +1.635e-005
1304.0, +1.623e-005
1302.0, +1.612e-005
1300.0, +1.601e-005
1298.0, +1.591e-005
1296.0, +1.582e-005
1294.0, +1.572e-005
1292.0, +1.563e-005
1290.0, +1.555e-005
1288.0, +1.548e-005
1286.0, +1.540e-005
1284.0, +1.533e-005
1282.0, +1.525e-005
1280.0, +1.519e-005
1278.0, +1.513e-005
1276.0, +1.507e-005
1274.0, +1.501e-005
1272.0, +1.495e-005
1270.0, +1.490e-005
1268.0, +1.484e-005
1266.0, +1.479e-005
1264.0, +1.474e-005
1262.0, +1.469e-005
1260.0, +1.464e-005
1258.0, +1.460e-005
1256.0, +1.455e-005
1254.0, +1.451e-005
1252.0, +1.447e-005
1250.0, +1.442e-005
1248.0, +1.438e-005
1246.0, +1.434e-005
1244.0, +1.430e-005
1242.0, +1.427e-005
1240.0, +1.423e-005
1238.0, +1.418e-005
1236.0, +1.415e-005
1234.0, +1.412e-005
1232.0, +1.408e-005
1230.0, +1.405e-005
1228.0, +1.401e-005
1226.0, +1.397e-005
1224.0, +1.394e-005
1222.0, +1.391e-005
1220.0, +1.387e-005
1218.0, +1.384e-005
1216.0, +1.381e-005
1214.0, +1.378e-005
1212.0, +1.374e-005
1210.0, +1.371e-005
1208.0, +1.368e-005
1206.0, +1.365e-005
1204.0, +1.361e-005
1202.0, +1.358e-005
1200.0, +1.354e-005
1198.0, +1.351e-005
1196.0, +1.348e-005
1194.0, +1.345e-005
1192.0, +1.342e-005
1190.0, +1.339e-005
1188.0, +1.336e-005
1186.0, +1.333e-005
1184.0, +1.330e-005
1182.0, +1.327e-005
1180.0, +1.323e-005
1178.0, +1.320e-005
1176.0, +1.317e-005
1174.0, +1.314e-005
1172.0, +1.311e-005
1170.0, +1.308e-005
1168.0, +1.304e-005
1166.0, +1.301e-005
1164.0, +1.298e-005
1162.0, +1.295e-005
1160.0, +1.292e-005
1158.0, +1.289e-005
1156.0, +1.286e-005
1154.0, +1.283e-005
1152.0, +1.280e-005
1150.0, +1.277e-005
1148.0, +1.274e-005
1146.0, +1.271e-005
1144.0, +1.268e-005
1142.0, +1.266e-005
1140.0, +1.263e-005
1138.0, +1.260e-005
1136.0, +1.257e-005
1134.0, +1.255e-005
1132.0, +1.252e-005
1130.0, +1.249e-005
1128.0, +1.246e-005
1126.0, +1.243e-005
1124.0, +1.240e-005
1122.0, +1.237e-005
1120.0, +1.235e-005
1118.0, +1.232e-005
1116.0, +1.229e-005
1114.0, +1.226e-005
1112.0, +1.224e-005
1110.0, +1.221e-005
1108.0, +1.218e-005
1106.0, +1.216e-005
1104.0, +1.213e-005
1102.0, +1.210e-005
1100.0, +1.207e-005
1098.0, +1.203e-005
1096.0, +1.201e-005
1094.0, +1.197e-005
1092.0, +1.194e-005
1090.0, +1.191e-005
1088.0, +1.188e-005
1086.0, +1.185e-005
1084.0, +1.183e-005
1082.0, +1.179e-005
1080.0, +1.177e-005
1078.0, +1.173e-005
1076.0, +1.170e-005
1074.0, +1.166e-005
1072.0, +1.162e-005
1070.0, +1.158e-005
1068.0, +1.154e-005
1066.0, +1.151e-005
1064.0, +1.146e-005
1062.0, +1.142e-005
1060.0, +1.138e-005
1058.0, +1.134e-005
1056.0, +1.129e-005
1054.0, +1.124e-005
1052.0, +1.120e-005
1050.0, +1.115e-005
1048.0, +1.111e-005
1046.0, +1.105e-005
1044.0, +1.100e-005
1042.0, +1.094e-005
1040.0, +1.089e-005
1038.0, +1.083e-005
1036.0, +1.077e-005
1034.0, +1.070e-005
1032.0, +1.064e-005
1030.0, +1.057e-005
1028.0, +1.051e-005
1026.0, +1.044e-005
1024.0, +1.037e-005
1022.0, +1.030e-005
1020.0, +1.023e-005
1018.0, +1.015e-005
1016.0, +1.008e-005
1014.0, +9.992e-006
1012.0, +9.908e-006
1010.0, +9.823e-006
1008.0, +9.733e-006
1006.0, +9.649e-006
1004.0, +9.560e-006
1002.0, +9.465e-006
1000.0, +9.375e-006
998.0, +9.276e-006
996.0, +9.180e-006
994.0, +9.076e-006
992.0, +8.975e-006
990.0, +8.869e-006
988.0, +8.765e-006
986.0, +8.660e-006
984.0, +8.551e-006
982.0, +8.441e-006
980.0, +8.334e-006
978.0, +8.222e-006
976.0, +8.111e-006
974.0, +7.993e-006
972.0, +7.880e-006
970.0, +7.766e-006
968.0, +7.653e-006
966.0, +7.536e-006
964.0, +7.418e-006
962.0, +7.307e-006
960.0, +7.194e-006
958.0, +7.077e-006
956.0, +6.960e-006
954.0, +6.844e-006
952.0, +6.732e-006
950.0, +6.614e-006
948.0, +6.501e-006
946.0, +6.390e-006
944.0, +6.278e-006
942.0, +6.170e-006
940.0, +6.063e-006
938.0, +5.954e-006
936.0, +5.854e-006
934.0, +5.744e-006
932.0, +5.642e-006
930.0, +5.537e-006
928.0, +5.438e-006
926.0, +5.334e-006
924.0, +5.239e-006
922.0, +5.138e-006
920.0, +5.048e-006
918.0, +4.950e-006
916.0, +4.859e-006
914.0, +4.766e-006
912.0, +4.680e-006
910.0, +4.587e-006
908.0, +4.502e-006
906.0, +4.413e-006
904.0, +4.328e-006
902.0, +4.244e-006
900.0, +4.160e-006
898.0, +4.076e-006
896.0, +3.992e-006
894.0, +3.908e-006
892.0, +3.830e-006
890.0, +3.751e-006
888.0, +3.675e-006
886.0, +3.595e-006
884.0, +3.514e-006
882.0, +3.442e-006
880.0, +3.372e-006
878.0, +3.295e-006
876.0, +3.225e-006
874.0, +3.149e-006
872.0, +3.081e-006
870.0, +3.017e-006
868.0, +2.948e-006
866.0, +2.879e-006
864.0, +2.816e-006
862.0, +2.746e-006
860.0, +2.683e-006
858.0, +2.621e-006
856.0, +2.555e-006
854.0, +2.491e-006
852.0, +2.428e-006
850.0, +2.359e-006
848.0, +2.297e-006
846.0, +2.235e-006
844.0, +2.171e-006
842.0, +2.107e-006
840.0, +2.050e-006
838.0, +1.990e-006
836.0, +1.934e-006
834.0, +1.878e-006
832.0, +1.822e-006
830.0, +1.762e-006
828.0, +1.709e-006
826.0, +1.655e-006
824.0, +1.600e-006
822.0, +1.545e-006
820.0, +1.491e-006
818.0, +1.441e-006
816.0, +1.398e-006
814.0, +1.349e-006
812.0, +1.297e-006
810.0, +1.251e-006
808.0, +1.209e-006
806.0, +1.164e-006
804.0, +1.115e-006
802.0, +1.066e-006
800.0, +1.025e-006
798.0, +9.862e-007
796.0, +9.447e-007
794.0, +9.029e-007
792.0, +8.628e-007
790.0, +8.275e-007
788.0, +7.921e-007
786.0, +7.525e-007
784.0, +7.106e-007
782.0, +6.723e-007
780.0, +6.374e-007
778.0, +6.082e-007
776.0, +5.737e-007
774.0, +5.393e-007
772.0, +5.040e-007
770.0, +4.761e-007
768.0, +4.460e-007
766.0, +4.181e-007
764.0, +3.893e-007
762.0, +3.618e-007
760.0, +3.379e-007
758.0, +3.108e-007
756.0, +2.834e-007
754.0, +2.607e-007
752.0, +2.341e-007
750.0, +2.084e-007
748.0, +1.870e-007
746.0, +1.648e-007
744.0, +1.482e-007
742.0, +1.325e-007
740.0, +1.120e-007
738.0, +8.981e-008
736.0, +6.888e-008
734.0, +4.795e-008
732.0, +2.964e-008
730.0, +1.003e-008
728.0, -9.593e-009
726.0, -2.398e-008
724.0, -3.183e-008
722.0, -4.360e-008
720.0, -5.755e-008
718.0, -7.150e-008
716.0, -8.327e-008
714.0, -9.635e-008
712.0, -1.112e-007
710.0, -1.304e-007
708.0, -1.461e-007
706.0, -1.600e-007
704.0, -1.726e-007
702.0, -1.883e-007
700.0, -2.014e-007
698.0, -2.141e-007
696.0, -2.219e-007
694.0, -2.293e-007
692.0, -2.367e-007
690.0, -2.446e-007
688.0, -2.489e-007
686.0, -2.568e-007
684.0, -2.642e-007
682.0, -2.712e-007
680.0, -2.781e-007
678.0, -2.869e-007
676.0, -2.973e-007
674.0, -3.074e-007
672.0, -3.152e-007
670.0, -3.222e-007
668.0, -3.292e-007
666.0, -3.374e-007
664.0, -3.457e-007
662.0, -3.531e-007
660.0, -3.610e-007
658.0, -3.675e-007
656.0, -3.749e-007
654.0, -3.863e-007
652.0, -3.976e-007
650.0, -4.059e-007
648.0, -4.137e-007
646.0, -4.211e-007
644.0, -4.286e-007
642.0, -4.351e-007
640.0, -4.377e-007
638.0, -4.395e-007
636.0, -4.421e-007
634.0, -4.456e-007
632.0, -4.482e-007
630.0, -4.543e-007
628.0, -4.608e-007
626.0, -4.669e-007
624.0, -4.735e-007
622.0, -4.804e-007
620.0, -4.870e-007
618.0, -4.935e-007
616.0, -4.974e-007
614.0, -5.044e-007
612.0, -5.118e-007
610.0, -5.192e-007
608.0, -5.271e-007
606.0, -5.380e-007
604.0, -5.471e-007
602.0, -5.572e-007
600.0, -5.641e-007
598.0, -5.716e-007
596.0, -5.781e-007
594.0, -5.838e-007
592.0, -5.851e-007
590.0, -5.877e-007
588.0, -5.886e-007
586.0, -5.907e-007
584.0, -5.925e-007
582.0, -5.977e-007
580.0, -6.034e-007
578.0, -6.086e-007
576.0, -6.143e-007
574.0, -6.213e-007
572.0, -6.265e-007
570.0, -6.317e-007
568.0, -6.335e-007
566.0, -6.348e-007
564.0, -6.365e-007
562.0, -6.378e-007
560.0, -6.378e-007
558.0, -6.396e-007
556.0, -6.409e-007
554.0, -6.431e-007
552.0, -6.470e-007
550.0, -6.531e-007
548.0, -6.587e-007
546.0, -6.653e-007
544.0, -6.705e-007
542.0, -6.762e-007
540.0, -6.810e-007
538.0, -6.840e-007
536.0, -6.853e-007
534.0, -6.884e-007
532.0, -6.919e-007
530.0, -6.975e-007
528.0, -7.028e-007
526.0, -7.089e-007
524.0, -7.150e-007
522.0, -7.215e-007
520.0, -7.268e-007
518.0, -7.307e-007
516.0, -7.320e-007
514.0, -7.337e-007
512.0, -7.346e-007
510.0, -7.355e-007
508.0, -7.359e-007
506.0, -7.359e-007
504.0, -7.359e-007
502.0, -7.363e-007
500.0, -7.372e-007
498.0, -7.381e-007
496.0, -7.403e-007
494.0, -7.451e-007
492.0, -7.507e-007
490.0, -7.573e-007
488.0, -7.651e-007
486.0, -7.769e-007
484.0, -7.878e-007
482.0, -7.965e-007
480.0, -8.048e-007
478.0, -8.131e-007
476.0, -8.201e-007
474.0, -8.257e-007
472.0, -8.270e-007
470.0, -8.292e-007
468.0, -8.323e-007
466.0, -8.327e-007
464.0, -8.327e-007
462.0, -8.331e-007
460.0, -8.331e-007
458.0, -8.331e-007
456.0, -8.331e-007
454.0, -8.340e-007
452.0, -8.340e-007
450.0, -8.353e-007
448.0, -8.371e-007
446.0, -8.414e-007
444.0, -8.453e-007
442.0, -8.514e-007
440.0, -8.571e-007
438.0, -8.641e-007
436.0, -8.689e-007
434.0, -8.737e-007
432.0, -8.763e-007
430.0, -8.793e-007
428.0, -8.802e-007
426.0, -8.807e-007
424.0, -8.811e-007
422.0, -8.854e-007
420.0, -8.889e-007
418.0, -8.929e-007
416.0, -8.977e-007
414.0, -9.038e-007
412.0, -9.103e-007
410.0, -9.160e-007
408.0, -9.190e-007
406.0, -9.247e-007
404.0, -9.290e-007
402.0, -9.330e-007
400.0, -9.378e-007
398.0, -9.439e-007
396.0, -9.504e-007
394.0, -9.561e-007
392.0, -9.604e-007
390.0, -9.661e-007
388.0, -9.713e-007
386.0, -9.744e-007
384.0, -9.757e-007
382.0, -9.770e-007
380.0, -9.787e-007
378.0, -9.796e-007
376.0, -9.796e-007
374.0, -9.796e-007
372.0, -9.796e-007
370.0, -9.809e-007
368.0, -9.822e-007
366.0, -9.848e-007
364.0, -9.883e-007
362.0, -9.910e-007
360.0, -9.949e-007
358.0, -1.002e-006
356.0, -1.007e-006
354.0, -1.012e-006
352.0, -1.017e-006
350.0, -1.020e-006
348.0, -1.025e-006
346.0, -1.028e-006
344.0, -1.028e-006
342.0, -1.028e-006
340.0, -1.028e-006
338.0, -1.028e-006
336.0, -1.028e-006
334.0, -1.028e-006
332.0, -1.028e-006
330.0, -1.028e-006
328.0, -1.029e-006
326.0, -1.031e-006
324.0, -1.034e-006
322.0, -1.037e-006
320.0, -1.041e-006
318.0, -1.047e-006
316.0, -1.052e-006
314.0, -1.057e-006
312.0, -1.062e-006
310.0, -1.066e-006
308.0, -1.069e-006
306.0, -1.072e-006
304.0, -1.073e-006
302.0, -1.075e-006
300.0, -1.076e-006
298.0, -1.077e-006
296.0, -1.077e-006
294.0, -1.080e-006
292.0, -1.083e-006
290.0, -1.086e-006
288.0, -1.092e-006
286.0, -1.098e-006
284.0, -1.105e-006
282.0, -1.110e-006
280.0, -1.113e-006
278.0, -1.118e-006
276.0, -1.122e-006
274.0, -1.123e-006
272.0, -1.123e-006
270.0, -1.125e-006
268.0, -1.127e-006
266.0, -1.127e-006
264.0, -1.130e-006
262.0, -1.136e-006
260.0, -1.141e-006
258.0, -1.147e-006
256.0, -1.151e-006
254.0, -1.158e-006
252.0, -1.165e-006
250.0, -1.169e-006
248.0, -1.170e-006
246.0, -1.172e-006
244.0, -1.174e-006
242.0, -1.176e-006
240.0, -1.176e-006
238.0, -1.179e-006
236.0, -1.183e-006
234.0, -1.186e-006
232.0, -1.190e-006
230.0, -1.196e-006
228.0, -1.201e-006
226.0, -1.207e-006
224.0, -1.210e-006
222.0, -1.213e-006
220.0, -1.217e-006
218.0, -1.219e-006
216.0, -1.221e-006
214.0, -1.222e-006
212.0, -1.223e-006
210.0, -1.223e-006
208.0, -1.224e-006
206.0, -1.224e-006
204.0, -1.224e-006
202.0, -1.224e-006
200.0, -1.224e-006
198.0, -1.225e-006
196.0, -1.226e-006
194.0, -1.228e-006
192.0, -1.230e-006
190.0, -1.236e-006
188.0, -1.241e-006
186.0, -1.246e-006
184.0, -1.251e-006
182.0, -1.257e-006
180.0, -1.261e-006
178.0, -1.266e-006
176.0, -1.268e-006
174.0, -1.270e-006
172.0, -1.271e-006
170.0, -1.272e-006
168.0, -1.273e-006
166.0, -1.280e-006
164.0, -1.283e-006
162.0, -1.289e-006
160.0, -1.295e-006
158.0, -1.303e-006
156.0, -1.312e-006
154.0, -1.321e-006
152.0, -1.326e-006
150.0, -1.335e-006
148.0, -1.342e-006
146.0, -1.350e-006
144.0, -1.355e-006
142.0, -1.359e-006
140.0, -1.364e-006
138.0, -1.367e-006
136.0, -1.367e-006
134.0, -1.368e-006
132.0, -1.369e-006
130.0, -1.370e-006
128.0, -1.372e-006
126.0, -1.378e-006
124.0, -1.382e-006
122.0, -1.387e-006
120.0, -1.393e-006
118.0, -1.400e-006
116.0, -1.407e-006
114.0, -1.412e-006
112.0, -1.413e-006
110.0, -1.417e-006
108.0, -1.419e-006
106.0, -1.419e-006
104.0, -1.419e-006
102.0, -1.420e-006
100.0, -1.421e-006
98.0, -1.424e-006
96.0, -1.430e-006
94.0, -1.437e-006
92.0, -1.444e-006
90.0, -1.450e-006
88.0, -1.456e-006
86.0, -1.464e-006
84.0, -1.471e-006
82.0, -1.475e-006
80.0, -1.481e-006
78.0, -1.487e-006
76.0, -1.494e-006
74.0, -1.501e-006
72.0, -1.506e-006
70.0, -1.511e-006
68.0, -1.518e-006
66.0, -1.525e-006
64.0, -1.532e-006
62.0, -1.539e-006
60.0, -1.546e-006
58.0, -1.552e-006
56.0, -1.561e-006
54.0, -1.570e-006
52.0, -1.576e-006
50.0, -1.583e-006
48.0, -1.590e-006
46.0, -1.597e-006
44.0, -1.605e-006
42.0, -1.609e-006
40.0, -1.611e-006
38.0, -1.614e-006
36.0, -1.615e-006
34.0, -1.616e-006
32.0, -1.616e-006
30.0, -1.622e-006
28.0, -1.628e-006
26.0, -1.635e-006
24.0, -1.642e-006
22.0, -1.649e-006
20.0, -1.657e-006
18.0, -1.667e-006
16.0, -1.674e-006
14.0, -1.682e-006
12.0, -1.688e-006
10.0, -1.696e-006
8.0, -1.705e-006
6.0, -1.718e-006
4.0, -1.729e-006
2.0, -1.736e-006
0.0, -1.743e-006
-2.0, -1.753e-006
-4.0, -1.763e-006
-6.0, -1.771e-006
-8.0, -1.777e-006
-10.0, -1.783e-006
-12.0, -1.790e-006
-14.0, -1.797e-006
-16.0, -1.802e-006
-18.0, -1.804e-006
-20.0, -1.808e-006
-22.0, -1.811e-006
-24.0, -1.814e-006
-26.0, -1.821e-006
-28.0, -1.828e-006
-30.0, -1.835e-006
-32.0, -1.842e-006
-34.0, -1.848e-006
-36.0, -1.856e-006
-38.0, -1.862e-006
-40.0, -1.868e-006
-42.0, -1.874e-006
-44.0, -1.881e-006
-46.0, -1.888e-006
-48.0, -1.895e-006
-50.0, -1.902e-006
-52.0, -1.911e-006
-54.0, -1.919e-006
-56.0, -1.926e-006
-58.0, -1.934e-006
-60.0, -1.943e-006
-62.0, -1.953e-006
-64.0, -1.964e-006
-66.0, -1.973e-006
-68.0, -1.981e-006
-70.0, -1.989e-006
-72.0, -1.995e-006
-74.0, -2.000e-006
-76.0, -2.005e-006
-78.0, -2.011e-006
-80.0, -2.018e-006
-82.0, -2.025e-006
-84.0, -2.032e-006
-86.0, -2.041e-006
-88.0, -2.054e-006
-90.0, -2.068e-006
-92.0, -2.084e-006
-94.0, -2.098e-006
-96.0, -2.112e-006
-98.0, -2.126e-006
-100.0, -2.140e-006
-102.0, -2.153e-006
-104.0, -2.165e-006
-106.0, -2.172e-006
-108.0, -2.180e-006
-110.0, -2.192e-006
-112.0, -2.206e-006
-114.0, -2.219e-006
-116.0, -2.234e-006
-118.0, -2.249e-006
-120.0, -2.267e-006
-122.0, -2.289e-006
-124.0, -2.310e-006
-126.0, -2.331e-006
-128.0, -2.351e-006
-130.0, -2.371e-006
-132.0, -2.392e-006
-134.0, -2.413e-006
-136.0, -2.438e-006
-138.0, -2.460e-006
-140.0, -2.486e-006
-142.0, -2.514e-006
-144.0, -2.536e-006
-146.0, -2.563e-006
-148.0, -2.588e-006
-150.0, -2.613e-006
-152.0, -2.641e-006
-154.0, -2.670e-006
-156.0, -2.698e-006
-158.0, -2.728e-006
-160.0, -2.757e-006
-162.0, -2.791e-006
-164.0, -2.825e-006
-166.0, -2.857e-006
-168.0, -2.886e-006
-170.0, -2.917e-006
-172.0, -2.950e-006
-174.0, -2.985e-006
-176.0, -3.011e-006
-178.0, -3.045e-006
-180.0, -3.076e-006
-182.0, -3.109e-006
-184.0, -3.145e-006
-186.0, -3.186e-006
-188.0, -3.222e-006
-190.0, -3.264e-006
-192.0, -3.294e-006
-194.0, -3.329e-006
-196.0, -3.364e-006
-198.0, -3.397e-006
-200.0, -3.431e-006
-202.0, -3.465e-006
-204.0, -3.497e-006
-206.0, -3.531e-006
-208.0, -3.569e-006
-210.0, -3.605e-006
-212.0, -3.643e-006
-214.0, -3.673e-006
-216.0, -3.704e-006
-218.0, -3.734e-006
-220.0, -3.767e-006
-222.0, -3.792e-006
-224.0, -3.819e-006
-226.0, -3.848e-006
-228.0, -3.876e-006
-230.0, -3.904e-006
-232.0, -3.932e-006
-234.0, -3.955e-006
-236.0, -3.983e-006
-238.0, -4.010e-006
-240.0, -4.031e-006
-242.0, -4.053e-006
-244.0, -4.075e-006
-246.0, -4.096e-006
-248.0, -4.116e-006
-250.0, -4.130e-006
-252.0, -4.140e-006
-254.0, -4.153e-006
-256.0, -4.165e-006
-258.0, -4.175e-006
-260.0, -4.182e-006
-262.0, -4.189e-006
-264.0, -4.198e-006
-266.0, -4.209e-006
-268.0, -4.215e-006
-270.0, -4.221e-006
-272.0, -4.227e-006
-274.0, -4.234e-006
-276.0, -4.239e-006
-278.0, -4.243e-006
-280.0, -4.243e-006
-282.0, -4.245e-006
-284.0, -4.242e-006
-286.0, -4.241e-006
-288.0, -4.237e-006
-290.0, -4.233e-006
-292.0, -4.227e-006
-294.0, -4.221e-006
-296.0, -4.215e-006
-298.0, -4.211e-006
-300.0, -4.204e-006
-302.0, -4.197e-006
-304.0, -4.190e-006
-306.0, -4.184e-006
-308.0, -4.177e-006
-310.0, -4.170e-006
-312.0, -4.163e-006
-314.0, -4.159e-006
-316.0, -4.155e-006
-318.0, -4.152e-006
-320.0, -4.145e-006
-322.0, -4.140e-006
-324.0, -4.133e-006
-326.0, -4.126e-006
-328.0, -4.119e-006
-330.0, -4.112e-006
-332.0, -4.104e-006
-334.0, -4.096e-006
-336.0, -4.086e-006
-338.0, -4.078e-006
-340.0, -4.066e-006
-342.0, -4.053e-006
-344.0, -4.039e-006
-346.0, -4.027e-006
-348.0, -4.019e-006
-350.0, -4.009e-006
-352.0, -3.996e-006
-354.0, -3.988e-006
-356.0, -3.981e-006
-358.0, -3.974e-006
-360.0, -3.967e-006
-362.0, -3.962e-006
-364.0, -3.959e-006
-366.0, -3.956e-006
-368.0, -3.955e-006
-370.0, -3.952e-006
-372.0, -3.944e-006
-374.0, -3.934e-006
-376.0, -3.922e-006
-378.0, -3.909e-006
-380.0, -3.898e-006
-382.0, -3.885e-006
-384.0, -3.875e-006
-386.0, -3.869e-006
-388.0, -3.865e-006
-390.0, -3.863e-006
-392.0, -3.861e-006
-394.0, -3.860e-006
-396.0, -3.854e-006
-398.0, -3.848e-006
-400.0, -3.841e-006
-402.0, -3.834e-006
-404.0, -3.828e-006
-406.0, -3.822e-006
-408.0, -3.815e-006
-410.0, -3.813e-006
-412.0, -3.812e-006
-414.0, -3.810e-006
-416.0, -3.807e-006
-418.0, -3.803e-006
-420.0, -3.798e-006
-422.0, -3.791e-006
-424.0, -3.784e-006
-426.0, -3.778e-006
-428.0, -3.772e-006
-430.0, -3.768e-006
-432.0, -3.765e-006
-434.0, -3.763e-006
-436.0, -3.763e-006
-438.0, -3.763e-006
-440.0, -3.763e-006
-442.0, -3.763e-006
-444.0, -3.762e-006
-446.0, -3.762e-006
-448.0, -3.762e-006
-450.0, -3.761e-006
-452.0, -3.758e-006
-454.0, -3.758e-006
-456.0, -3.756e-006
-458.0, -3.755e-006
-460.0, -3.749e-006
-462.0, -3.745e-006
-464.0, -3.741e-006
-466.0, -3.739e-006
-468.0, -3.734e-006
-470.0, -3.728e-006
-472.0, -3.723e-006
-474.0, -3.723e-006
-476.0, -3.721e-006
-478.0, -3.719e-006
-480.0, -3.716e-006
-482.0, -3.715e-006
-484.0, -3.715e-006
-486.0, -3.715e-006
-488.0, -3.714e-006
-490.0, -3.714e-006
-492.0, -3.714e-006
-494.0, -3.714e-006
-496.0, -3.714e-006
-498.0, -3.714e-006
-500.0, -3.714e-006
-502.0, -3.714e-006
-504.0, -3.714e-006
-506.0, -3.714e-006
-508.0, -3.714e-006
-510.0, -3.713e-006
-512.0, -3.713e-006
-514.0, -3.713e-006
-516.0, -3.713e-006
-518.0, -3.713e-006
-520.0, -3.712e-006
-522.0, -3.712e-006
-524.0, -3.712e-006
-526.0, -3.711e-006
-528.0, -3.711e-006
-530.0, -3.711e-006
-532.0, -3.710e-006
-534.0, -3.709e-006
-536.0, -3.709e-006
-538.0, -3.710e-006
-540.0, -3.709e-006
-542.0, -3.708e-006
-544.0, -3.707e-006
-546.0, -3.707e-006
-548.0, -3.707e-006
-550.0, -3.707e-006
-552.0, -3.706e-006
-554.0, -3.706e-006
-556.0, -3.705e-006
-558.0, -3.705e-006
-560.0, -3.704e-006
-562.0, -3.704e-006
-564.0, -3.703e-006
-566.0, -3.701e-006
-568.0, -3.700e-006
-570.0, -3.701e-006
-572.0, -3.700e-006
-574.0, -3.699e-006
-576.0, -3.697e-006
-578.0, -3.698e-006
-580.0, -3.699e-006
-582.0, -3.697e-006
-584.0, -3.695e-006
-586.0, -3.696e-006
-588.0, -3.697e-006
-590.0, -3.698e-006
-592.0, -3.697e-006
-594.0, -3.698e-006
-596.0, -3.700e-006
-598.0, -3.701e-006
-600.0, -3.701e-006
-602.0, -3.702e-006
-604.0, -3.703e-006
-606.0, -3.703e-006
-608.0, -3.702e-006
-610.0, -3.703e-006
-612.0, -3.702e-006
-614.0, -3.703e-006
-616.0, -3.702e-006
-618.0, -3.703e-006
-620.0, -3.703e-006
-622.0, -3.703e-006
-624.0, -3.702e-006
-626.0, -3.704e-006
-628.0, -3.704e-006
-630.0, -3.705e-006
-632.0, -3.704e-006
-634.0, -3.705e-006
-636.0, -3.706e-006
-638.0, -3.707e-006
-640.0, -3.706e-006
-642.0, -3.707e-006
-644.0, -3.707e-006
-646.0, -3.707e-006
-648.0, -3.706e-006
-650.0, -3.707e-006
-652.0, -3.707e-006
-654.0, -3.707e-006
-656.0, -3.705e-006
-658.0, -3.705e-006
-660.0, -3.706e-006
-662.0, -3.707e-006
-664.0, -3.706e-006
-666.0, -3.705e-006
-668.0, -3.707e-006
-670.0, -3.709e-006
-672.0, -3.709e-006
-674.0, -3.710e-006
-676.0, -3.710e-006
-678.0, -3.711e-006
-680.0, -3.711e-006
-682.0, -3.711e-006
-684.0, -3.711e-006
-686.0, -3.712e-006
-688.0, -3.712e-006
-690.0, -3.713e-006
-692.0, -3.714e-006
-694.0, -3.714e-006
-696.0, -3.714e-006
-698.0, -3.714e-006
-700.0, -3.714e-006
-702.0, -3.714e-006
-704.0, -3.714e-006
-706.0, -3.714e-006
-708.0, -3.714e-006
-710.0, -3.714e-006
-712.0, -3.714e-006
-714.0, -3.714e-006
-716.0, -3.714e-006
-718.0, -3.714e-006
-720.0, -3.714e-006
-722.0, -3.714e-006
-724.0, -3.714e-006
-726.0, -3.714e-006
-728.0, -3.714e-006
-730.0, -3.714e-006
-732.0, -3.714e-006
-734.0, -3.714e-006
-736.0, -3.714e-006
-738.0, -3.714e-006
-740.0, -3.714e-006
-742.0, -3.714e-006
-744.0, -3.714e-006
-746.0, -3.715e-006
-748.0, -3.715e-006
-750.0, -3.715e-006
-752.0, -3.716e-006
-754.0, -3.716e-006
-756.0, -3.717e-006
-758.0, -3.717e-006
-760.0, -3.717e-006
-762.0, -3.718e-006
-764.0, -3.719e-006
-766.0, -3.721e-006
-768.0, -3.724e-006
-770.0, -3.727e-006
-772.0, -3.728e-006
-774.0, -3.732e-006
-776.0, -3.732e-006
-778.0, -3.735e-006
-780.0, -3.736e-006
-782.0, -3.736e-006
-784.0, -3.736e-006
-786.0, -3.739e-006
-788.0, -3.740e-006
-790.0, -3.744e-006
-792.0, -3.746e-006
-794.0, -3.748e-006
-796.0, -3.751e-006
-798.0, -3.753e-006
-800.0, -3.755e-006
-802.0, -3.757e-006
-804.0, -3.758e-006
-806.0, -3.759e-006
-808.0, -3.760e-006
-810.0, -3.761e-006
-812.0, -3.762e-006
-814.0, -3.762e-006
-816.0, -3.762e-006
-818.0, -3.762e-006
-820.0, -3.762e-006
-822.0, -3.762e-006
-824.0, -3.763e-006
-826.0, -3.763e-006
-828.0, -3.763e-006
-830.0, -3.763e-006
-832.0, -3.763e-006
-834.0, -3.763e-006
-836.0, -3.763e-006
-838.0, -3.763e-006
-840.0, -3.763e-006
-842.0, -3.763e-006
-844.0, -3.763e-006
-846.0, -3.763e-006
-848.0, -3.763e-006
-850.0, -3.763e-006
-852.0, -3.763e-006
-854.0, -3.763e-006
-856.0, -3.763e-006
-858.0, -3.763e-006
-860.0, -3.763e-006
-862.0, -3.763e-006
-864.0, -3.763e-006
-866.0, -3.764e-006
-868.0, -3.764e-006
-870.0, -3.765e-006
-872.0, -3.766e-006
-874.0, -3.767e-006
-876.0, -3.770e-006
-878.0, -3.771e-006
-880.0, -3.772e-006
-882.0, -3.776e-006
-884.0, -3.780e-006
-886.0, -3.781e-006
-888.0, -3.784e-006
-890.0, -3.786e-006
-892.0, -3.789e-006
-894.0, -3.793e-006
-896.0, -3.794e-006
-898.0, -3.797e-006
-900.0, -3.800e-006
-902.0, -3.802e-006
-904.0, -3.805e-006
-906.0, -3.806e-006
-908.0, -3.807e-006
-910.0, -3.808e-006
-912.0, -3.808e-006
-914.0, -3.809e-006
-916.0, -3.809e-006
-918.0, -3.809e-006
-920.0, -3.809e-006
-922.0, -3.810e-006
-924.0, -3.810e-006
-926.0, -3.811e-006
-928.0, -3.811e-006
-930.0, -3.811e-006
-932.0, -3.812e-006
-934.0, -3.812e-006
-936.0, -3.812e-006
-938.0, -3.814e-006
-940.0, -3.815e-006
-942.0, -3.815e-006
-944.0, -3.818e-006
-946.0, -3.821e-006
-948.0, -3.824e-006
-950.0, -3.826e-006
-952.0, -3.829e-006
-954.0, -3.833e-006
-956.0, -3.836e-006
-958.0, -3.839e-006
-960.0, -3.842e-006
-962.0, -3.845e-006
-964.0, -3.849e-006
-966.0, -3.850e-006
-968.0, -3.851e-006
-970.0, -3.855e-006
-972.0, -3.857e-006
-974.0, -3.857e-006
-976.0, -3.857e-006
-978.0, -3.858e-006
-980.0, -3.860e-006
-982.0, -3.860e-006
-984.0, -3.860e-006
-986.0, -3.860e-006
-988.0, -3.861e-006
-990.0, -3.861e-006
-992.0, -3.862e-006
-994.0, -3.861e-006
-996.0, -3.862e-006
-998.0, -3.862e-006
-1000.0, -3.862e-006
-1002.0, -3.862e-006
-1004.0, -3.863e-006
-1006.0, -3.863e-006
-1008.0, -3.864e-006
-1010.0, -3.864e-006
-1012.0, -3.865e-006
-1014.0, -3.866e-006
-1016.0, -3.867e-006
-1018.0, -3.871e-006
-1020.0, -3.871e-006
-1022.0, -3.871e-006
-1024.0, -3.872e-006
-1026.0, -3.878e-006
-1028.0, -3.883e-006
-1030.0, -3.886e-006
-1032.0, -3.888e-006
-1034.0, -3.895e-006
-1036.0, -3.902e-006
-1038.0, -3.908e-006
-1040.0, -3.913e-006
-1042.0, -3.917e-006
-1044.0, -3.923e-006
-1046.0, -3.929e-006
-1048.0, -3.933e-006
-1050.0, -3.940e-006
-1052.0, -3.945e-006
-1054.0, -3.948e-006
-1056.0, -3.951e-006
-1058.0, -3.954e-006
-1060.0, -3.956e-006
-1062.0, -3.957e-006
-1064.0, -3.957e-006
-1066.0, -3.958e-006
-1068.0, -3.958e-006
-1070.0, -3.958e-006
-1072.0, -3.958e-006
-1074.0, -3.958e-006
-1076.0, -3.958e-006
-1078.0, -3.958e-006
-1080.0, -3.958e-006
-1082.0, -3.958e-006
-1084.0, -3.958e-006
-1086.0, -3.959e-006
-1088.0, -3.959e-006
-1090.0, -3.960e-006
-1092.0, -3.960e-006
-1094.0, -3.961e-006
-1096.0, -3.964e-006
-1098.0, -3.966e-006
-1100.0, -3.966e-006
-1102.0, -3.972e-006
-1104.0, -3.975e-006
-1106.0, -3.982e-006
-1108.0, -3.986e-006
-1110.0, -3.990e-006
-1112.0, -3.994e-006
-1114.0, -4.000e-006
-1116.0, -4.001e-006
-1118.0, -4.004e-006
-1120.0, -4.005e-006
-1122.0, -4.007e-006
-1124.0, -4.007e-006
-1126.0, -4.007e-006
-1128.0, -4.008e-006
-1130.0, -4.012e-006
-1132.0, -4.015e-006
-1134.0, -4.021e-006
-1136.0, -4.026e-006
-1138.0, -4.034e-006
-1140.0, -4.040e-006
-1142.0, -4.046e-006
-1144.0, -4.050e-006
-1146.0, -4.056e-006
-1148.0, -4.061e-006
-1150.0, -4.065e-006
-1152.0, -4.070e-006
-1154.0, -4.077e-006
-1156.0, -4.083e-006
-1158.0, -4.088e-006
-1160.0, -4.093e-006
-1162.0, -4.096e-006
-1164.0, -4.100e-006
-1166.0, -4.102e-006
-1168.0, -4.102e-006
-1170.0, -4.103e-006
-1172.0, -4.105e-006
-1174.0, -4.106e-006
-1176.0, -4.110e-006
-1178.0, -4.116e-006
-1180.0, -4.120e-006
-1182.0, -4.126e-006
-1184.0, -4.133e-006
-1186.0, -4.140e-006
-1188.0, -4.146e-006
-1190.0, -4.149e-006
-1192.0, -4.150e-006
-1194.0, -4.153e-006
-1196.0, -4.153e-006
-1198.0, -4.153e-006
-1200.0, -4.155e-006
-1202.0, -4.160e-006
-1204.0, -4.167e-006
-1206.0, -4.173e-006
-1208.0, -4.180e-006
-1210.0, -4.187e-006
-1212.0, -4.194e-006
-1214.0, -4.199e-006
-1216.0, -4.203e-006
-1218.0, -4.206e-006
-1220.0, -4.211e-006
-1222.0, -4.218e-006
-1224.0, -4.225e-006
-1226.0, -4.231e-006
-1228.0, -4.238e-006
-1230.0, -4.245e-006
-1232.0, -4.251e-006
-1234.0, -4.259e-006
-1236.0, -4.266e-006
-1238.0, -4.272e-006
-1240.0, -4.279e-006
-1242.0, -4.285e-006
-1244.0, -4.290e-006
-1246.0, -4.296e-006
-1248.0, -4.298e-006
-1250.0, -4.300e-006
-1252.0, -4.303e-006
-1254.0, -4.305e-006
-1256.0, -4.307e-006
-1258.0, -4.311e-006
-1260.0, -4.316e-006
-1262.0, -4.321e-006
-1264.0, -4.326e-006
-1266.0, -4.330e-006
-1268.0, -4.335e-006
-1270.0, -4.337e-006
-1272.0, -4.340e-006
-1274.0, -4.343e-006
-1276.0, -4.344e-006
-1278.0, -4.344e-006
-1280.0, -4.344e-006
-1282.0, -4.344e-006
-1284.0, -4.347e-006
-1286.0, -4.347e-006
-1288.0, -4.347e-006
-1290.0, -4.347e-006
-1292.0, -4.348e-006
-1294.0, -4.348e-006
-1296.0, -4.349e-006
-1298.0, -4.348e-006
-1300.0, -4.348e-006
-1302.0, -4.348e-006
-1304.0, -4.348e-006
-1306.0, -4.348e-006
-1308.0, -4.348e-006
-1310.0, -4.348e-006
-1312.0, -4.348e-006
-1314.0, -4.349e-006
-1316.0, -4.349e-006
-1318.0, -4.349e-006
-1320.0, -4.349e-006
-1322.0, -4.349e-006
-1324.0, -4.349e-006
-1326.0, -4.349e-006
-1328.0, -4.349e-006
-1330.0, -4.349e-006
-1332.0, -4.349e-006
-1334.0, -4.349e-006
-1336.0, -4.349e-006
-1338.0, -4.349e-006
-1340.0, -4.348e-006
-1342.0, -4.348e-006
-1344.0, -4.348e-006
-1346.0, -4.348e-006
-1348.0, -4.348e-006
-1350.0, -4.347e-006
-1352.0, -4.347e-006
-1354.0, -4.347e-006
-1356.0, -4.347e-006
-1358.0, -4.347e-006
-1360.0, -4.347e-006
-1362.0, -4.347e-006
-1364.0, -4.348e-006
-1366.0, -4.348e-006
-1368.0, -4.347e-006
-1370.0, -4.347e-006
-1372.0, -4.347e-006
-1374.0, -4.347e-006
-1376.0, -4.347e-006
-1378.0, -4.347e-006
-1380.0, -4.345e-006
-1382.0, -4.345e-006
-1384.0, -4.344e-006
-1386.0, -4.344e-006
-1388.0, -4.344e-006
-1390.0, -4.344e-006
-1392.0, -4.345e-006
-1394.0, -4.346e-006
-1396.0, -4.347e-006
-1398.0, -4.348e-006
-1400.0, -4.348e-006
-1402.0, -4.348e-006
-1404.0, -4.348e-006
-1406.0, -4.348e-006
-1408.0, -4.347e-006
-1410.0, -4.347e-006
-1412.0, -4.348e-006
-1414.0, -4.348e-006
-1416.0, -4.348e-006
-1418.0, -4.348e-006
-1420.0, -4.348e-006
-1422.0, -4.349e-006
-1424.0, -4.349e-006
-1426.0, -4.349e-006
-1428.0, -4.349e-006
-1430.0, -4.349e-006
-1432.0, -4.349e-006
-1434.0, -4.349e-006
-1436.0, -4.349e-006
-1438.0, -4.348e-006
-1440.0, -4.348e-006
-1442.0, -4.348e-006
-1444.0, -4.348e-006
-1446.0, -4.348e-006
-1448.0, -4.348e-006
-1450.0, -4.348e-006
-1452.0, -4.349e-006
-1454.0, -4.349e-006
-1456.0, -4.349e-006
-1458.0, -4.349e-006
-1460.0, -4.349e-006
-1462.0, -4.349e-006
-1464.0, -4.349e-006
-1466.0, -4.349e-006
-1468.0, -4.349e-006
-1470.0, -4.349e-006
-1472.0, -4.349e-006
-1474.0, -4.349e-006
-1476.0, -4.349e-006
-1478.0, -4.349e-006
-1480.0, -4.350e-006
-1482.0, -4.350e-006
-1484.0, -4.350e-006
-1486.0, -4.350e-006
-1488.0, -4.350e-006
-1490.0, -4.353e-006
-1492.0, -4.356e-006
-1494.0, -4.359e-006
-1496.0, -4.364e-006
-1498.0, -4.369e-006
-1500.0, -4.374e-006
-1502.0, -4.380e-006
-1504.0, -4.384e-006
-1506.0, -4.388e-006
-1508.0, -4.391e-006
-1510.0, -4.393e-006
-1512.0, -4.395e-006
-1514.0, -4.396e-006
-1516.0, -4.398e-006
-1518.0, -4.399e-006
-1520.0, -4.400e-006
-1522.0, -4.405e-006
-1524.0, -4.409e-006
-1526.0, -4.414e-006
-1528.0, -4.420e-006
-1530.0, -4.430e-006
-1532.0, -4.441e-006
-1534.0, -4.452e-006
-1536.0, -4.460e-006
-1538.0, -4.470e-006
-1540.0, -4.479e-006
-1542.0, -4.486e-006
-1544.0, -4.490e-006
-1546.0, -4.493e-006
-1548.0, -4.494e-006
-1550.0, -4.495e-006
-1552.0, -4.497e-006
-1554.0, -4.501e-006
-1556.0, -4.506e-006
-1558.0, -4.512e-006
-1560.0, -4.518e-006
-1562.0, -4.525e-006
-1564.0, -4.532e-006
-1566.0, -4.538e-006
-1568.0, -4.540e-006
-1570.0, -4.542e-006
-1572.0, -4.544e-006
-1574.0, -4.545e-006
-1576.0, -4.551e-006
-1578.0, -4.558e-006
-1580.0, -4.565e-006
-1582.0, -4.572e-006
-1584.0, -4.579e-006
-1586.0, -4.587e-006
-1588.0, -4.598e-006
-1590.0, -4.606e-006
-1592.0, -4.616e-006
-1594.0, -4.629e-006
-1596.0, -4.643e-006
-1598.0, -4.657e-006
-1600.0, -4.669e-006
-1602.0, -4.679e-006
-1604.0, -4.687e-006
-1606.0, -4.692e-006
-1608.0, -4.698e-006
-1610.0, -4.704e-006
-1612.0, -4.710e-006
-1614.0, -4.717e-006
-1616.0, -4.724e-006
-1618.0, -4.730e-006
-1620.0, -4.736e-006
-1622.0, -4.739e-006
-1624.0, -4.743e-006
-1626.0, -4.750e-006
-1628.0, -4.757e-006
-1630.0, -4.764e-006
-1632.0, -4.771e-006
-1634.0, -4.784e-006
-1636.0, -4.796e-006
-1638.0, -4.807e-006
-1640.0, -4.817e-006
-1642.0, -4.829e-006
-1644.0, -4.843e-006
-1646.0, -4.856e-006
-1648.0, -4.864e-006
-1650.0, -4.872e-006
-1652.0, -4.879e-006
-1654.0, -4.888e-006
-1656.0, -4.895e-006
-1658.0, -4.902e-006
-1660.0, -4.909e-006
-1662.0, -4.916e-006
-1664.0, -4.923e-006
-1666.0, -4.930e-006
-1668.0, -4.935e-006
-1670.0, -4.939e-006
-1672.0, -4.945e-006
-1674.0, -4.952e-006
-1676.0, -4.959e-006
-1678.0, -4.966e-006
-1680.0, -4.975e-006
-1682.0, -4.987e-006
-1684.0, -4.997e-006
-1686.0, -5.005e-006
-1688.0, -5.012e-006
-1690.0, -5.022e-006
-1692.0, -5.032e-006
-1694.0, -5.043e-006
-1696.0, -5.052e-006
-1698.0, -5.059e-006
-1700.0, -5.071e-006
-1702.0, -5.082e-006
-1704.0, -5.093e-006
-1706.0, -5.103e-006
-1708.0, -5.111e-006
-1710.0, -5.118e-006
-1712.0, -5.125e-006
-1714.0, -5.130e-006
-1716.0, -5.137e-006
-1718.0, -5.144e-006
-1720.0, -5.151e-006
-1722.0, -5.159e-006
-1724.0, -5.169e-006
-1726.0, -5.180e-006
-1728.0, -5.194e-006
-1730.0, -5.209e-006
-1732.0, -5.223e-006
-1734.0, -5.237e-006
-1736.0, -5.249e-006
-1738.0, -5.260e-006
-1740.0, -5.273e-006
-1742.0, -5.283e-006
-1744.0, -5.290e-006
-1746.0, -5.298e-006
-1748.0, -5.305e-006
-1750.0, -5.313e-006
-1752.0, -5.323e-006
-1754.0, -5.334e-006
-1756.0, -5.342e-006
-1758.0, -5.350e-006
-1760.0, -5.360e-006
-1762.0, -5.374e-006
-1764.0, -5.388e-006
-1766.0, -5.402e-006
-1768.0, -5.417e-006
-1770.0, -5.433e-006
-1772.0, -5.453e-006
-1774.0, -5.471e-006
-1776.0, -5.484e-006
-1778.0, -5.498e-006
-1780.0, -5.513e-006
-1782.0, -5.527e-006
-1784.0, -5.539e-006
-1786.0, -5.554e-006
-1788.0, -5.573e-006
-1790.0, -5.594e-006
-1792.0, -5.614e-006
-1794.0, -5.637e-006
-1796.0, -5.658e-006
-1798.0, -5.678e-006
-1800.0, -5.695e-006
-1802.0, -5.711e-006
-1804.0, -5.728e-006
-1806.0, -5.748e-006
-1808.0, -5.769e-006
-1810.0, -5.790e-006
-1812.0, -5.818e-006
-1814.0, -5.842e-006
-1816.0, -5.863e-006
-1818.0, -5.889e-006
-1820.0, -5.910e-006
-1822.0, -5.935e-006
-1824.0, -5.962e-006
-1826.0, -5.985e-006
-1828.0, -6.012e-006
-1830.0, -6.039e-006
-1832.0, -6.062e-006
-1834.0, -6.090e-006
-1836.0, -6.110e-006
-1838.0, -6.134e-006
-1840.0, -6.161e-006
-1842.0, -6.186e-006
-1844.0, -6.214e-006
-1846.0, -6.240e-006
-1848.0, -6.267e-006
-1850.0, -6.292e-006
-1852.0, -6.316e-006
-1854.0, -6.340e-006
-1856.0, -6.364e-006
-1858.0, -6.387e-006
-1860.0, -6.414e-006
-1862.0, -6.437e-006
-1864.0, -6.458e-006
-1866.0, -6.479e-006
-1868.0, -6.497e-006
-1870.0, -6.514e-006
-1872.0, -6.532e-006
-1874.0, -6.547e-006
-1876.0, -6.566e-006
-1878.0, -6.587e-006
-1880.0, -6.607e-006
-1882.0, -6.627e-006
-1884.0, -6.645e-006
-1886.0, -6.660e-006
-1888.0, -6.674e-006
-1890.0, -6.689e-006
-1892.0, -6.703e-006
-1894.0, -6.712e-006
-1896.0, -6.721e-006
-1898.0, -6.733e-006
-1900.0, -6.749e-006
-1902.0, -6.767e-006
-1904.0, -6.780e-006
-1906.0, -6.795e-006
-1908.0, -6.808e-006
-1910.0, -6.821e-006
-1912.0, -6.830e-006
-1914.0, -6.840e-006
-1916.0, -6.849e-006
-1918.0, -6.857e-006
-1920.0, -6.863e-006
-1922.0, -6.870e-006
-1924.0, -6.877e-006
-1926.0, -6.884e-006
-1928.0, -6.886e-006
-1930.0, -6.890e-006
-1932.0, -6.896e-006
-1934.0, -6.901e-006
-1936.0, -6.908e-006
-1938.0, -6.915e-006
-1940.0, -6.922e-006
-1942.0, -6.931e-006
-1944.0, -6.939e-006
-1946.0, -6.947e-006
-1948.0, -6.955e-006
-1950.0, -6.963e-006
-1952.0, -6.970e-006
-1954.0, -6.978e-006
-1956.0, -6.984e-006
-1958.0, -6.991e-006
-1960.0, -7.002e-006
-1962.0, -7.015e-006
-1964.0, -7.028e-006
-1966.0, -7.041e-006
-1968.0, -7.054e-006
-1970.0, -7.067e-006
-1972.0, -7.081e-006
-1974.0, -7.090e-006
-1976.0, -7.097e-006
-1978.0, -7.105e-006
-1980.0, -7.116e-006
-1982.0, -7.130e-006
-1984.0, -7.147e-006
-1986.0, -7.164e-006
-1988.0, -7.180e-006
-1990.0, -7.194e-006
-1992.0, -7.213e-006
-1994.0, -7.230e-006
-1996.0, -7.245e-006
-1998.0, -7.254e-006
-2000.0, -7.280e-006
*
Segment = 3
Positive
Number of Data Points = 1750
#
-1998.0, -6.807e-006
-1996.0, -6.576e-006
-1994.0, -6.423e-006
-1992.0, -6.294e-006
-1990.0, -6.151e-006
-1988.0, -6.032e-006
-1986.0, -5.929e-006
-1984.0, -5.831e-006
-1982.0, -5.748e-006
-1980.0, -5.661e-006
-1978.0, -5.584e-006
-1976.0, -5.514e-006
-1974.0, -5.451e-006
-1972.0, -5.387e-006
-1970.0, -5.329e-006
-1968.0, -5.273e-006
-1966.0, -5.224e-006
-1964.0, -5.174e-006
-1962.0, -5.124e-006
-1960.0, -5.075e-006
-1958.0, -5.031e-006
-1956.0, -4.990e-006
-1954.0, -4.945e-006
-1952.0, -4.903e-006
-1950.0, -4.863e-006
-1948.0, -4.827e-006
-1946.0, -4.792e-006
-1944.0, -4.759e-006
-1942.0, -4.718e-006
-1940.0, -4.683e-006
-1938.0, -4.649e-006
-1936.0, -4.620e-006
-1934.0, -4.587e-006
-1932.0, -4.558e-006
-1930.0, -4.524e-006
-1928.0, -4.496e-006
-1926.0, -4.466e-006
-1924.0, -4.438e-006
-1922.0, -4.407e-006
-1920.0, -4.379e-006
-1918.0, -4.346e-006
-1916.0, -4.318e-006
-1914.0, -4.290e-006
-1912.0, -4.265e-006
-1910.0, -4.238e-006
-1908.0, -4.213e-006
-1906.0, -4.187e-006
-1904.0, -4.165e-006
-1902.0, -4.143e-006
-1900.0, -4.121e-006
-1898.0, -4.095e-006
-1896.0, -4.073e-006
-1894.0, -4.046e-006
-1892.0, -4.024e-006
-1890.0, -4.000e-006
-1888.0, -3.971e-006
-1886.0, -3.945e-006
-1884.0, -3.924e-006
-1882.0, -3.900e-006
-1880.0, -3.879e-006
-1878.0, -3.853e-006
-1876.0, -3.827e-006
-1874.0, -3.809e-006
-1872.0, -3.791e-006
-1870.0, -3.771e-006
-1868.0, -3.754e-006
-1866.0, -3.736e-006
-1864.0, -3.717e-006
-1862.0, -3.696e-006
-1860.0, -3.673e-006
-1858.0, -3.649e-006
-1856.0, -3.629e-006
-1854.0, -3.607e-006
-1852.0, -3.583e-006
-1850.0, -3.564e-006
-1848.0, -3.543e-006
-1846.0, -3.523e-006
-1844.0, -3.504e-006
-1842.0, -3.483e-006
-1840.0, -3.461e-006
-1838.0, -3.440e-006
-1836.0, -3.420e-006
-1834.0, -3.404e-006
-1832.0, -3.387e-006
-1830.0, -3.371e-006
-1828.0, -3.357e-006
-1826.0, -3.339e-006
-1824.0, -3.323e-006
-1822.0, -3.303e-006
-1820.0, -3.284e-006
-1818.0, -3.264e-006
-1816.0, -3.243e-006
-1814.0, -3.222e-006
-1812.0, -3.206e-006
-1810.0, -3.188e-006
-1808.0, -3.170e-006
-1806.0, -3.149e-006
-1804.0, -3.132e-006
-1802.0, -3.117e-006
-1800.0, -3.100e-006
-1798.0, -3.080e-006
-1796.0, -3.064e-006
-1794.0, -3.049e-006
-1792.0, -3.035e-006
-1790.0, -3.021e-006
-1788.0, -3.007e-006
-1786.0, -2.994e-006
-1784.0, -2.980e-006
-1782.0, -2.966e-006
-1780.0, -2.957e-006
-1778.0, -2.946e-006
-1776.0, -2.931e-006
-1774.0, -2.911e-006
-1772.0, -2.892e-006
-1770.0, -2.876e-006
-1768.0, -2.855e-006
-1766.0, -2.835e-006
-1764.0, -2.817e-006
-1762.0, -2.804e-006
-1760.0, -2.792e-006
-1758.0, -2.778e-006
-1756.0, -2.766e-006
-1754.0, -2.755e-006
-1752.0, -2.742e-006
-1750.0, -2.726e-006
-1748.0, -2.706e-006
-1746.0, -2.690e-006
-1744.0, -2.675e-006
-1742.0, -2.658e-006
-1740.0, -2.641e-006
-1738.0, -2.626e-006
-1736.0, -2.614e-006
-1734.0, -2.606e-006
-1732.0, -2.594e-006
-1730.0, -2.580e-006
-1728.0, -2.570e-006
-1726.0, -2.562e-006
-1724.0, -2.548e-006
-1722.0, -2.534e-006
-1720.0, -2.516e-006
-1718.0, -2.501e-006
-1716.0, -2.486e-006
-1714.0, -2.468e-006
-1712.0, -2.449e-006
-1710.0, -2.435e-006
-1708.0, -2.421e-006
-1706.0, -2.412e-006
-1704.0, -2.402e-006
-1702.0, -2.388e-006
-1700.0, -2.376e-006
-1698.0, -2.364e-006
-1696.0, -2.350e-006
-1694.0, -2.336e-006
-1692.0, -2.319e-006
-1690.0, -2.302e-006
-1688.0, -2.289e-006
-1686.0, -2.275e-006
-1684.0, -2.262e-006
-1682.0, -2.248e-006
-1680.0, -2.235e-006
-1678.0, -2.224e-006
-1676.0, -2.216e-006
-1674.0, -2.208e-006
-1672.0, -2.197e-006
-1670.0, -2.187e-006
-1668.0, -2.180e-006
-1666.0, -2.173e-006
-1664.0, -2.165e-006
-1662.0, -2.155e-006
-1660.0, -2.140e-006
-1658.0, -2.127e-006
-1656.0, -2.113e-006
-1654.0, -2.099e-006
-1652.0, -2.083e-006
-1650.0, -2.065e-006
-1648.0, -2.048e-006
-1646.0, -2.036e-006
-1644.0, -2.025e-006
-1642.0, -2.017e-006
-1640.0, -2.009e-006
-1638.0, -1.999e-006
-1636.0, -1.991e-006
-1634.0, -1.983e-006
-1632.0, -1.972e-006
-1630.0, -1.959e-006
-1628.0, -1.945e-006
-1626.0, -1.931e-006
-1624.0, -1.921e-006
-1622.0, -1.908e-006
-1620.0, -1.895e-006
-1618.0, -1.885e-006
-1616.0, -1.877e-006
-1614.0, -1.865e-006
-1612.0, -1.852e-006
-1610.0, -1.840e-006
-1608.0, -1.831e-006
-1606.0, -1.825e-006
-1604.0, -1.818e-006
-1602.0, -1.809e-006
-1600.0, -1.802e-006
-1598.0, -1.795e-006
-1596.0, -1.788e-006
-1594.0, -1.781e-006
-1592.0, -1.774e-006
-1590.0, -1.764e-006
-1588.0, -1.752e-006
-1586.0, -1.743e-006
-1584.0, -1.732e-006
-1582.0, -1.719e-006
-1580.0, -1.705e-006
-1578.0, -1.692e-006
-1576.0, -1.680e-006
-1574.0, -1.670e-006
-1572.0, -1.658e-006
-1570.0, -1.648e-006
-1568.0, -1.639e-006
-1566.0, -1.632e-006
-1564.0, -1.625e-006
-1562.0, -1.620e-006
-1560.0, -1.615e-006
-1558.0, -1.607e-006
-1556.0, -1.600e-006
-1554.0, -1.593e-006
-1552.0, -1.585e-006
-1550.0, -1.575e-006
-1548.0, -1.561e-006
-1546.0, -1.549e-006
-1544.0, -1.541e-006
-1542.0, -1.532e-006
-1540.0, -1.524e-006
-1538.0, -1.513e-006
-1536.0, -1.502e-006
-1534.0, -1.495e-006
-1532.0, -1.487e-006
-1530.0, -1.478e-006
-1528.0, -1.470e-006
-1526.0, -1.460e-006
-1524.0, -1.451e-006
-1522.0, -1.444e-006
-1520.0, -1.437e-006
-1518.0, -1.431e-006
-1516.0, -1.426e-006
-1514.0, -1.421e-006
-1512.0, -1.417e-006
-1510.0, -1.413e-006
-1508.0, -1.406e-006
-1506.0, -1.399e-006
-1504.0, -1.392e-006
-1502.0, -1.385e-006
-1500.0, -1.379e-006
-1498.0, -1.373e-006
-1496.0, -1.369e-006
-1494.0, -1.365e-006
-1492.0, -1.359e-006
-1490.0, -1.351e-006
-1488.0, -1.342e-006
-1486.0, -1.329e-006
-1484.0, -1.315e-006
-1482.0, -1.303e-006
-1480.0, -1.291e-006
-1478.0, -1.283e-006
-1476.0, -1.275e-006
-1474.0, -1.264e-006
-1472.0, -1.257e-006
-1470.0, -1.250e-006
-1468.0, -1.243e-006
-1466.0, -1.237e-006
-1464.0, -1.230e-006
-1462.0, -1.225e-006
-1460.0, -1.223e-006
-1458.0, -1.222e-006
-1456.0, -1.220e-006
-1454.0, -1.215e-006
-1452.0, -1.208e-006
-1450.0, -1.201e-006
-1448.0, -1.194e-006
-1446.0, -1.187e-006
-1444.0, -1.178e-006
-1442.0, -1.170e-006
-1440.0, -1.162e-006
-1438.0, -1.156e-006
-1436.0, -1.148e-006
-1434.0, -1.141e-006
-1432.0, -1.134e-006
-1430.0, -1.127e-006
-1428.0, -1.118e-006
-1426.0, -1.112e-006
-1424.0, -1.104e-006
-1422.0, -1.098e-006
-1420.0, -1.091e-006
-1418.0, -1.085e-006
-1416.0, -1.079e-006
-1414.0, -1.074e-006
-1412.0, -1.067e-006
-1410.0, -1.060e-006
-1408.0, -1.053e-006
-1406.0, -1.046e-006
-1404.0, -1.040e-006
-1402.0, -1.035e-006
-1400.0, -1.030e-006
-1398.0, -1.028e-006
-1396.0, -1.028e-006
-1394.0, -1.026e-006
-1392.0, -1.021e-006
-1390.0, -1.017e-006
-1388.0, -1.011e-006
-1386.0, -1.004e-006
-1384.0, -9.971e-007
-1382.0, -9.901e-007
-1380.0, -9.853e-007
-1378.0, -9.822e-007
-1376.0, -9.787e-007
-1374.0, -9.770e-007
-1372.0, -9.735e-007
-1370.0, -9.683e-007
-1368.0, -9.609e-007
-1366.0, -9.530e-007
-1364.0, -9.456e-007
-1362.0, -9.360e-007
-1360.0, -9.247e-007
-1358.0, -9.142e-007
-1356.0, -9.055e-007
-1354.0, -8.990e-007
-1352.0, -8.929e-007
-1350.0, -8.863e-007
-1348.0, -8.806e-007
-1346.0, -8.776e-007
-1344.0, -8.715e-007
-1342.0, -8.658e-007
-1340.0, -8.589e-007
-1338.0, -8.519e-007
-1336.0, -8.453e-007
-1334.0, -8.410e-007
-1332.0, -8.353e-007
-1330.0, -8.344e-007
-1328.0, -8.327e-007
-1326.0, -8.318e-007
-1324.0, -8.301e-007
-1322.0, -8.275e-007
-1320.0, -8.209e-007
-1318.0, -8.131e-007
-1316.0, -8.022e-007
-1314.0, -7.900e-007
-1312.0, -7.773e-007
-1310.0, -7.656e-007
-1308.0, -7.542e-007
-1306.0, -7.468e-007
-1304.0, -7.407e-007
-1302.0, -7.381e-007
-1300.0, -7.368e-007
-1298.0, -7.363e-007
-1296.0, -7.355e-007
-1294.0, -7.350e-007
-1292.0, -7.324e-007
-1290.0, -7.289e-007
-1288.0, -7.224e-007
-1286.0, -7.159e-007
-1284.0, -7.089e-007
-1282.0, -7.023e-007
-1280.0, -6.958e-007
-1278.0, -6.914e-007
-1276.0, -6.858e-007
-1274.0, -6.823e-007
-1272.0, -6.766e-007
-1270.0, -6.714e-007
-1268.0, -6.644e-007
-1266.0, -6.574e-007
-1264.0, -6.505e-007
-1262.0, -6.457e-007
-1260.0, -6.413e-007
-1258.0, -6.391e-007
-1256.0, -6.374e-007
-1254.0, -6.374e-007
-1252.0, -6.361e-007
-1250.0, -6.335e-007
-1248.0, -6.313e-007
-1246.0, -6.256e-007
-1244.0, -6.191e-007
-1242.0, -6.121e-007
-1240.0, -6.051e-007
-1238.0, -5.995e-007
-1236.0, -5.951e-007
-1234.0, -5.899e-007
-1232.0, -5.886e-007
-1230.0, -5.881e-007
-1228.0, -5.851e-007
-1226.0, -5.807e-007
-1224.0, -5.750e-007
-1222.0, -5.676e-007
-1220.0, -5.602e-007
-1218.0, -5.511e-007
-1216.0, -5.406e-007
-1214.0, -5.310e-007
-1212.0, -5.214e-007
-1210.0, -5.131e-007
-1208.0, -5.066e-007
-1206.0, -5.001e-007
-1204.0, -4.939e-007
-1202.0, -4.883e-007
-1200.0, -4.852e-007
-1198.0, -4.791e-007
-1196.0, -4.722e-007
-1194.0, -4.652e-007
-1192.0, -4.586e-007
-1190.0, -4.530e-007
-1188.0, -4.486e-007
-1186.0, -4.434e-007
-1184.0, -4.425e-007
-1182.0, -4.416e-007
-1180.0, -4.408e-007
-1178.0, -4.386e-007
-1176.0, -4.351e-007
-1174.0, -4.303e-007
-1172.0, -4.238e-007
-1170.0, -4.163e-007
-1168.0, -4.094e-007
-1166.0, -4.024e-007
-1164.0, -3.954e-007
-1162.0, -3.867e-007
-1160.0, -3.784e-007
-1158.0, -3.710e-007
-1156.0, -3.645e-007
-1154.0, -3.584e-007
-1152.0, -3.514e-007
-1150.0, -3.462e-007
-1148.0, -3.422e-007
-1146.0, -3.366e-007
-1144.0, -3.305e-007
-1142.0, -3.235e-007
-1140.0, -3.165e-007
-1138.0, -3.100e-007
-1136.0, -3.026e-007
-1134.0, -2.969e-007
-1132.0, -2.921e-007
-1130.0, -2.847e-007
-1128.0, -2.786e-007
-1126.0, -2.716e-007
-1124.0, -2.651e-007
-1122.0, -2.590e-007
-1120.0, -2.529e-007
-1118.0, -2.485e-007
-1116.0, -2.481e-007
-1114.0, -2.463e-007
-1112.0, -2.459e-007
-1110.0, -2.424e-007
-1108.0, -2.376e-007
-1106.0, -2.315e-007
-1104.0, -2.250e-007
-1102.0, -2.180e-007
-1100.0, -2.119e-007
-1098.0, -2.053e-007
-1096.0, -2.014e-007
-1094.0, -1.984e-007
-1092.0, -1.936e-007
-1090.0, -1.875e-007
-1088.0, -1.809e-007
-1086.0, -1.735e-007
-1084.0, -1.648e-007
-1082.0, -1.548e-007
-1080.0, -1.434e-007
-1078.0, -1.334e-007
-1076.0, -1.251e-007
-1074.0, -1.173e-007
-1072.0, -1.094e-007
-1070.0, -1.029e-007
-1068.0, -9.460e-008
-1066.0, -8.806e-008
-1064.0, -8.109e-008
-1062.0, -7.411e-008
-1060.0, -6.757e-008
-1058.0, -6.191e-008
-1056.0, -5.580e-008
-1054.0, -5.362e-008
-1052.0, -5.014e-008
-1050.0, -4.883e-008
-1048.0, -4.665e-008
-1046.0, -4.142e-008
-1044.0, -3.488e-008
-1042.0, -2.834e-008
-1040.0, -2.136e-008
-1038.0, -1.569e-008
-1036.0, -1.003e-008
-1034.0, -5.231e-009
-1032.0, -3.488e-009
-1030.0, -8.718e-010
-1028.0, +6.540e-009
-1026.0, +1.482e-008
-1024.0, +2.572e-008
-1022.0, +3.837e-008
-1020.0, +5.232e-008
-1018.0, +6.627e-008
-1016.0, +7.804e-008
-1014.0, +8.501e-008
-1012.0, +9.199e-008
-1010.0, +9.984e-008
-1008.0, +1.072e-007
-1006.0, +1.138e-007
-1004.0, +1.208e-007
-1002.0, +1.277e-007
-1000.0, +1.343e-007
-998.0, +1.399e-007
-996.0, +1.434e-007
-994.0, +1.469e-007
-992.0, +1.504e-007
-990.0, +1.569e-007
-988.0, +1.639e-007
-986.0, +1.709e-007
-984.0, +1.779e-007
-982.0, +1.835e-007
-980.0, +1.879e-007
-978.0, +1.931e-007
-976.0, +1.975e-007
-974.0, +2.036e-007
-972.0, +2.141e-007
-970.0, +2.276e-007
-968.0, +2.415e-007
-966.0, +2.555e-007
-964.0, +2.681e-007
-962.0, +2.790e-007
-960.0, +2.895e-007
-958.0, +2.991e-007
-956.0, +3.065e-007
-954.0, +3.135e-007
-952.0, +3.204e-007
-950.0, +3.274e-007
-948.0, +3.344e-007
-946.0, +3.401e-007
-944.0, +3.462e-007
-942.0, +3.531e-007
-940.0, +3.601e-007
-938.0, +3.671e-007
-936.0, +3.749e-007
-934.0, +3.819e-007
-932.0, +3.902e-007
-930.0, +3.993e-007
-928.0, +4.076e-007
-926.0, +4.194e-007
-924.0, +4.333e-007
-922.0, +4.464e-007
-920.0, +4.604e-007
-918.0, +4.722e-007
-916.0, +4.809e-007
-914.0, +4.926e-007
-912.0, +5.014e-007
-910.0, +5.079e-007
-908.0, +5.153e-007
-906.0, +5.219e-007
-904.0, +5.301e-007
-902.0, +5.358e-007
-900.0, +5.419e-007
-898.0, +5.489e-007
-896.0, +5.563e-007
-894.0, +5.628e-007
-892.0, +5.694e-007
-890.0, +5.755e-007
-888.0, +5.842e-007
-886.0, +5.925e-007
-884.0, +6.016e-007
-882.0, +6.130e-007
-880.0, +6.269e-007
-878.0, +6.409e-007
-876.0, +6.539e-007
-874.0, +6.662e-007
-872.0, +6.753e-007
-870.0, +6.875e-007
-868.0, +6.971e-007
-866.0, +7.041e-007
-864.0, +7.111e-007
-862.0, +7.180e-007
-860.0, +7.246e-007
-858.0, +7.329e-007
-856.0, +7.385e-007
-854.0, +7.455e-007
-852.0, +7.525e-007
-850.0, +7.599e-007
-848.0, +7.682e-007
-846.0, +7.769e-007
-844.0, +7.874e-007
-842.0, +7.956e-007
-840.0, +8.030e-007
-838.0, +8.148e-007
-836.0, +8.279e-007
-834.0, +8.405e-007
-832.0, +8.523e-007
-830.0, +8.602e-007
-828.0, +8.680e-007
-826.0, +8.802e-007
-824.0, +8.894e-007
-822.0, +8.968e-007
-820.0, +9.038e-007
-818.0, +9.116e-007
-816.0, +9.186e-007
-814.0, +9.256e-007
-812.0, +9.286e-007
-810.0, +9.338e-007
-808.0, +9.404e-007
-806.0, +9.474e-007
-804.0, +9.535e-007
-802.0, +9.600e-007
-800.0, +9.661e-007
-798.0, +9.722e-007
-796.0, +9.761e-007
-794.0, +9.822e-007
-792.0, +9.901e-007
-790.0, +1.001e-006
-788.0, +1.015e-006
-786.0, +1.029e-006
-784.0, +1.042e-006
-782.0, +1.054e-006
-780.0, +1.065e-006
-778.0, +1.075e-006
-776.0, +1.085e-006
-774.0, +1.092e-006
-772.0, +1.099e-006
-770.0, +1.106e-006
-768.0, +1.113e-006
-766.0, +1.118e-006
-764.0, +1.125e-006
-762.0, +1.131e-006
-760.0, +1.138e-006
-758.0, +1.146e-006
-756.0, +1.154e-006
-754.0, +1.164e-006
-752.0, +1.176e-006
-750.0, +1.186e-006
-748.0, +1.195e-006
-746.0, +1.204e-006
-744.0, +1.215e-006
-742.0, +1.228e-006
-740.0, +1.239e-006
-738.0, +1.247e-006
-736.0, +1.256e-006
-734.0, +1.265e-006
-732.0, +1.277e-006
-730.0, +1.285e-006
-728.0, +1.292e-006
-726.0, +1.299e-006
-724.0, +1.307e-006
-722.0, +1.314e-006
-720.0, +1.319e-006
-718.0, +1.327e-006
-716.0, +1.334e-006
-714.0, +1.341e-006
-712.0, +1.348e-006
-710.0, +1.356e-006
-708.0, +1.365e-006
-706.0, +1.376e-006
-704.0, +1.385e-006
-702.0, +1.394e-006
-700.0, +1.408e-006
-698.0, +1.421e-006
-696.0, +1.434e-006
-694.0, +1.445e-006
-692.0, +1.455e-006
-690.0, +1.464e-006
-688.0, +1.476e-006
-686.0, +1.483e-006
-684.0, +1.490e-006
-682.0, +1.497e-006
-680.0, +1.503e-006
-678.0, +1.508e-006
-676.0, +1.512e-006
-674.0, +1.515e-006
-672.0, +1.521e-006
-670.0, +1.528e-006
-668.0, +1.535e-006
-666.0, +1.542e-006
-664.0, +1.549e-006
-662.0, +1.554e-006
-660.0, +1.558e-006
-658.0, +1.560e-006
-656.0, +1.562e-006
-654.0, +1.567e-006
-652.0, +1.575e-006
-650.0, +1.583e-006
-648.0, +1.594e-006
-646.0, +1.607e-006
-644.0, +1.621e-006
-642.0, +1.633e-006
-640.0, +1.642e-006
-638.0, +1.649e-006
-636.0, +1.657e-006
-634.0, +1.664e-006
-632.0, +1.671e-006
-630.0, +1.678e-006
-628.0, +1.685e-006
-626.0, +1.692e-006
-624.0, +1.698e-006
-622.0, +1.703e-006
-620.0, +1.706e-006
-618.0, +1.709e-006
-616.0, +1.713e-006
-614.0, +1.719e-006
-612.0, +1.726e-006
-610.0, +1.733e-006
-608.0, +1.740e-006
-606.0, +1.746e-006
-604.0, +1.753e-006
-602.0, +1.758e-006
-600.0, +1.767e-006
-598.0, +1.779e-006
-596.0, +1.793e-006
-594.0, +1.807e-006
-592.0, +1.821e-006
-590.0, +1.833e-006
-588.0, +1.848e-006
-586.0, +1.861e-006
-584.0, +1.870e-006
-582.0, +1.878e-006
-580.0, +1.885e-006
-578.0, +1.892e-006
-576.0, +1.900e-006
-574.0, +1.908e-006
-572.0, +1.916e-006
-570.0, +1.923e-006
-568.0, +1.930e-006
-566.0, +1.940e-006
-564.0, +1.953e-006
-562.0, +1.968e-006
-560.0, +1.982e-006
-558.0, +1.996e-006
-556.0, +2.010e-006
-554.0, +2.024e-006
-552.0, +2.040e-006
-550.0, +2.054e-006
-548.0, +2.066e-006
-546.0, +2.074e-006
-544.0, +2.082e-006
-542.0, +2.095e-006
-540.0, +2.108e-006
-538.0, +2.118e-006
-536.0, +2.127e-006
-534.0, +2.141e-006
-532.0, +2.157e-006
-530.0, +2.177e-006
-528.0, +2.192e-006
-526.0, +2.207e-006
-524.0, +2.228e-006
-522.0, +2.247e-006
-520.0, +2.261e-006
-518.0, +2.274e-006
-516.0, +2.288e-006
-514.0, +2.306e-006
-512.0, +2.324e-006
-510.0, +2.339e-006
-508.0, +2.353e-006
-506.0, +2.373e-006
-504.0, +2.393e-006
-502.0, +2.409e-006
-500.0, +2.425e-006
-498.0, +2.440e-006
-496.0, +2.454e-006
-494.0, +2.469e-006
-492.0, +2.483e-006
-490.0, +2.497e-006
-488.0, +2.509e-006
-486.0, +2.517e-006
-484.0, +2.530e-006
-482.0, +2.550e-006
-480.0, +2.569e-006
-478.0, +2.584e-006
-476.0, +2.598e-006
-474.0, +2.618e-006
-472.0, +2.638e-006
-470.0, +2.652e-006
-468.0, +2.661e-006
-466.0, +2.670e-006
-464.0, +2.681e-006
-462.0, +2.694e-006
-460.0, +2.704e-006
-458.0, +2.714e-006
-456.0, +2.728e-006
-454.0, +2.741e-006
-452.0, +2.754e-006
-450.0, +2.767e-006
-448.0, +2.780e-006
-446.0, +2.792e-006
-444.0, +2.803e-006
-442.0, +2.810e-006
-440.0, +2.817e-006
-438.0, +2.824e-006
-436.0, +2.833e-006
-434.0, +2.840e-006
-432.0, +2.848e-006
-430.0, +2.855e-006
-428.0, +2.862e-006
-426.0, +2.869e-006
-424.0, +2.876e-006
-422.0, +2.880e-006
-420.0, +2.886e-006
-418.0, +2.893e-006
-416.0, +2.900e-006
-414.0, +2.907e-006
-412.0, +2.916e-006
-410.0, +2.929e-006
-408.0, +2.942e-006
-406.0, +2.955e-006
-404.0, +2.969e-006
-402.0, +2.984e-006
-400.0, +3.002e-006
-398.0, +3.021e-006
-396.0, +3.035e-006
-394.0, +3.048e-006
-392.0, +3.064e-006
-390.0, +3.079e-006
-388.0, +3.098e-006
-386.0, +3.114e-006
-384.0, +3.135e-006
-382.0, +3.157e-006
-380.0, +3.185e-006
-378.0, +3.206e-006
-376.0, +3.229e-006
-374.0, +3.251e-006
-372.0, +3.272e-006
-370.0, +3.291e-006
-368.0, +3.318e-006
-366.0, +3.339e-006
-364.0, +3.365e-006
-362.0, +3.391e-006
-360.0, +3.411e-006
-358.0, +3.433e-006
-356.0, +3.455e-006
-354.0, +3.469e-006
-352.0, +3.483e-006
-350.0, +3.491e-006
-348.0, +3.498e-006
-346.0, +3.500e-006
-344.0, +3.499e-006
-342.0, +3.490e-006
-340.0, +3.476e-006
-338.0, +3.448e-006
-336.0, +3.415e-006
-334.0, +3.377e-006
-332.0, +3.333e-006
-330.0, +3.278e-006
-328.0, +3.219e-006
-326.0, +3.150e-006
-324.0, +3.087e-006
-322.0, +3.023e-006
-320.0, +2.958e-006
-318.0, +2.896e-006
-316.0, +2.840e-006
-314.0, +2.791e-006
-312.0, +2.753e-006
-310.0, +2.719e-006
-308.0, +2.690e-006
-306.0, +2.665e-006
-304.0, +2.645e-006
-302.0, +2.629e-006
-300.0, +2.613e-006
-298.0, +2.596e-006
-296.0, +2.582e-006
-294.0, +2.568e-006
-292.0, +2.557e-006
-290.0, +2.549e-006
-288.0, +2.543e-006
-286.0, +2.539e-006
-284.0, +2.537e-006
-282.0, +2.536e-006
-280.0, +2.536e-006
-278.0, +2.537e-006
-276.0, +2.536e-006
-274.0, +2.536e-006
-272.0, +2.536e-006
-270.0, +2.536e-006
-268.0, +2.536e-006
-266.0, +2.536e-006
-264.0, +2.536e-006
-262.0, +2.536e-006
-260.0, +2.536e-006
-258.0, +2.536e-006
-256.0, +2.536e-006
-254.0, +2.536e-006
-252.0, +2.537e-006
-250.0, +2.537e-006
-248.0, +2.539e-006
-246.0, +2.540e-006
-244.0, +2.543e-006
-242.0, +2.545e-006
-240.0, +2.550e-006
-238.0, +2.559e-006
-236.0, +2.570e-006
-234.0, +2.580e-006
-232.0, +2.592e-006
-230.0, +2.604e-006
-228.0, +2.616e-006
-226.0, +2.625e-006
-224.0, +2.635e-006
-222.0, +2.644e-006
-220.0, +2.654e-006
-218.0, +2.661e-006
-216.0, +2.668e-006
-214.0, +2.676e-006
-212.0, +2.686e-006
-210.0, +2.695e-006
-208.0, +2.705e-006
-206.0, +2.719e-006
-204.0, +2.733e-006
-202.0, +2.748e-006
-200.0, +2.768e-006
-198.0, +2.784e-006
-196.0, +2.800e-006
-194.0, +2.819e-006
-192.0, +2.832e-006
-190.0, +2.846e-006
-188.0, +2.862e-006
-186.0, +2.876e-006
-184.0, +2.890e-006
-182.0, +2.904e-006
-180.0, +2.918e-006
-178.0, +2.938e-006
-176.0, +2.959e-006
-174.0, +2.977e-006
-172.0, +2.997e-006
-170.0, +3.018e-006
-168.0, +3.038e-006
-166.0, +3.053e-006
-164.0, +3.067e-006
-162.0, +3.081e-006
-160.0, +3.097e-006
-158.0, +3.111e-006
-156.0, +3.125e-006
-154.0, +3.144e-006
-152.0, +3.164e-006
-150.0, +3.179e-006
-148.0, +3.195e-006
-146.0, +3.211e-006
-144.0, +3.225e-006
-142.0, +3.239e-006
-140.0, +3.248e-006
-138.0, +3.255e-006
-136.0, +3.263e-006
-134.0, +3.271e-006
-132.0, +3.281e-006
-130.0, +3.288e-006
-128.0, +3.295e-006
-126.0, +3.302e-006
-124.0, +3.308e-006
-122.0, +3.314e-006
-120.0, +3.319e-006
-118.0, +3.322e-006
-116.0, +3.328e-006
-114.0, +3.335e-006
-112.0, +3.346e-006
-110.0, +3.355e-006
-108.0, +3.368e-006
-106.0, +3.380e-006
-104.0, +3.391e-006
-102.0, +3.400e-006
-100.0, +3.406e-006
-98.0, +3.410e-006
-96.0, +3.414e-006
-94.0, +3.416e-006
-92.0, +3.417e-006
-90.0, +3.417e-006
-88.0, +3.418e-006
-86.0, +3.418e-006
-84.0, +3.420e-006
-82.0, +3.425e-006
-80.0, +3.428e-006
-78.0, +3.431e-006
-76.0, +3.438e-006
-74.0, +3.445e-006
-72.0, +3.450e-006
-70.0, +3.455e-006
-68.0, +3.457e-006
-66.0, +3.460e-006
-64.0, +3.463e-006
-62.0, +3.463e-006
-60.0, +3.463e-006
-58.0, +3.463e-006
-56.0, +3.463e-006
-54.0, +3.464e-006
-52.0, +3.464e-006
-50.0, +3.464e-006
-48.0, +3.465e-006
-46.0, +3.465e-006
-44.0, +3.465e-006
-42.0, +3.465e-006
-40.0, +3.467e-006
-38.0, +3.468e-006
-36.0, +3.469e-006
-34.0, +3.471e-006
-32.0, +3.474e-006
-30.0, +3.477e-006
-28.0, +3.482e-006
-26.0, +3.486e-006
-24.0, +3.492e-006
-22.0, +3.498e-006
-20.0, +3.503e-006
-18.0, +3.506e-006
-16.0, +3.510e-006
-14.0, +3.511e-006
-12.0, +3.513e-006
-10.0, +3.513e-006
-8.0, +3.513e-006
-6.0, +3.513e-006
-4.0, +3.514e-006
-2.0, +3.516e-006
0.0, +3.516e-006
2.0, +3.517e-006
4.0, +3.518e-006
6.0, +3.519e-006
8.0, +3.520e-006
10.0, +3.519e-006
12.0, +3.520e-006
14.0, +3.521e-006
16.0, +3.520e-006
18.0, +3.520e-006
20.0, +3.521e-006
22.0, +3.521e-006
24.0, +3.521e-006
26.0, +3.521e-006
28.0, +3.522e-006
30.0, +3.523e-006
32.0, +3.524e-006
34.0, +3.525e-006
36.0, +3.525e-006
38.0, +3.525e-006
40.0, +3.524e-006
42.0, +3.522e-006
44.0, +3.523e-006
46.0, +3.521e-006
48.0, +3.520e-006
50.0, +3.520e-006
52.0, +3.520e-006
54.0, +3.520e-006
56.0, +3.520e-006
58.0, +3.518e-006
60.0, +3.517e-006
62.0, +3.517e-006
64.0, +3.517e-006
66.0, +3.515e-006
68.0, +3.516e-006
70.0, +3.515e-006
72.0, +3.515e-006
74.0, +3.515e-006
76.0, +3.514e-006
78.0, +3.513e-006
80.0, +3.513e-006
82.0, +3.513e-006
84.0, +3.513e-006
86.0, +3.513e-006
88.0, +3.513e-006
90.0, +3.513e-006
92.0, +3.513e-006
94.0, +3.513e-006
96.0, +3.513e-006
98.0, +3.513e-006
100.0, +3.514e-006
102.0, +3.514e-006
104.0, +3.514e-006
106.0, +3.514e-006
108.0, +3.514e-006
110.0, +3.514e-006
112.0, +3.513e-006
114.0, +3.513e-006
116.0, +3.513e-006
118.0, +3.513e-006
120.0, +3.513e-006
122.0, +3.513e-006
124.0, +3.513e-006
126.0, +3.513e-006
128.0, +3.513e-006
130.0, +3.513e-006
132.0, +3.513e-006
134.0, +3.513e-006
136.0, +3.513e-006
138.0, +3.513e-006
140.0, +3.513e-006
142.0, +3.513e-006
144.0, +3.513e-006
146.0, +3.513e-006
148.0, +3.513e-006
150.0, +3.513e-006
152.0, +3.513e-006
154.0, +3.513e-006
156.0, +3.513e-006
158.0, +3.513e-006
160.0, +3.513e-006
162.0, +3.513e-006
164.0, +3.513e-006
166.0, +3.513e-006
168.0, +3.513e-006
170.0, +3.513e-006
172.0, +3.513e-006
174.0, +3.513e-006
176.0, +3.513e-006
178.0, +3.513e-006
180.0, +3.513e-006
182.0, +3.513e-006
184.0, +3.513e-006
186.0, +3.513e-006
188.0, +3.513e-006
190.0, +3.513e-006
192.0, +3.513e-006
194.0, +3.513e-006
196.0, +3.513e-006
198.0, +3.513e-006
200.0, +3.513e-006
202.0, +3.513e-006
204.0, +3.513e-006
206.0, +3.513e-006
208.0, +3.513e-006
210.0, +3.514e-006
212.0, +3.514e-006
214.0, +3.514e-006
216.0, +3.514e-006
218.0, +3.513e-006
220.0, +3.514e-006
222.0, +3.514e-006
224.0, +3.513e-006
226.0, +3.513e-006
228.0, +3.514e-006
230.0, +3.515e-006
232.0, +3.516e-006
234.0, +3.516e-006
236.0, +3.516e-006
238.0, +3.516e-006
240.0, +3.517e-006
242.0, +3.517e-006
244.0, +3.517e-006
246.0, +3.518e-006
248.0, +3.520e-006
250.0, +3.521e-006
252.0, +3.523e-006
254.0, +3.527e-006
256.0, +3.528e-006
258.0, +3.530e-006
260.0, +3.535e-006
262.0, +3.539e-006
264.0, +3.543e-006
266.0, +3.547e-006
268.0, +3.551e-006
270.0, +3.556e-006
272.0, +3.561e-006
274.0, +3.563e-006
276.0, +3.566e-006
278.0, +3.568e-006
280.0, +3.571e-006
282.0, +3.572e-006
284.0, +3.577e-006
286.0, +3.581e-006
288.0, +3.585e-006
290.0, +3.589e-006
292.0, +3.594e-006
294.0, +3.597e-006
296.0, +3.602e-006
298.0, +3.604e-006
300.0, +3.606e-006
302.0, +3.606e-006
304.0, +3.608e-006
306.0, +3.609e-006
308.0, +3.610e-006
310.0, +3.610e-006
312.0, +3.611e-006
314.0, +3.611e-006
316.0, +3.612e-006
318.0, +3.612e-006
320.0, +3.614e-006
322.0, +3.615e-006
324.0, +3.617e-006
326.0, +3.619e-006
328.0, +3.624e-006
330.0, +3.627e-006
332.0, +3.633e-006
334.0, +3.638e-006
336.0, +3.644e-006
338.0, +3.649e-006
340.0, +3.653e-006
342.0, +3.655e-006
344.0, +3.657e-006
346.0, +3.658e-006
348.0, +3.659e-006
350.0, +3.659e-006
352.0, +3.659e-006
354.0, +3.659e-006
356.0, +3.659e-006
358.0, +3.659e-006
360.0, +3.659e-006
362.0, +3.660e-006
364.0, +3.662e-006
366.0, +3.663e-006
368.0, +3.666e-006
370.0, +3.669e-006
372.0, +3.675e-006
374.0, +3.681e-006
376.0, +3.687e-006
378.0, +3.691e-006
380.0, +3.697e-006
382.0, +3.702e-006
384.0, +3.705e-006
386.0, +3.706e-006
388.0, +3.707e-006
390.0, +3.708e-006
392.0, +3.708e-006
394.0, +3.708e-006
396.0, +3.709e-006
398.0, +3.710e-006
400.0, +3.712e-006
402.0, +3.715e-006
404.0, +3.724e-006
406.0, +3.731e-006
408.0, +3.739e-006
410.0, +3.746e-006
412.0, +3.755e-006
414.0, +3.765e-006
416.0, +3.772e-006
418.0, +3.778e-006
420.0, +3.784e-006
422.0, +3.790e-006
424.0, +3.796e-006
426.0, +3.800e-006
428.0, +3.803e-006
430.0, +3.806e-006
432.0, +3.808e-006
434.0, +3.809e-006
436.0, +3.814e-006
438.0, +3.819e-006
440.0, +3.825e-006
442.0, +3.831e-006
444.0, +3.838e-006
446.0, +3.843e-006
448.0, +3.849e-006
450.0, +3.851e-006
452.0, +3.853e-006
454.0, +3.854e-006
456.0, +3.854e-006
458.0, +3.854e-006
460.0, +3.855e-006
462.0, +3.856e-006
464.0, +3.857e-006
466.0, +3.862e-006
468.0, +3.866e-006
470.0, +3.872e-006
472.0, +3.878e-006
474.0, +3.885e-006
476.0, +3.892e-006
478.0, +3.899e-006
480.0, +3.902e-006
482.0, +3.908e-006
484.0, +3.915e-006
486.0, +3.921e-006
488.0, +3.928e-006
490.0, +3.934e-006
492.0, +3.940e-006
494.0, +3.946e-006
496.0, +3.951e-006
498.0, +3.954e-006
500.0, +3.958e-006
502.0, +3.964e-006
504.0, +3.970e-006
506.0, +3.977e-006
508.0, +3.983e-006
510.0, +3.990e-006
512.0, +3.994e-006
514.0, +4.000e-006
516.0, +4.002e-006
518.0, +4.005e-006
520.0, +4.010e-006
522.0, +4.016e-006
524.0, +4.023e-006
526.0, +4.029e-006
528.0, +4.035e-006
530.0, +4.041e-006
532.0, +4.045e-006
534.0, +4.048e-006
536.0, +4.049e-006
538.0, +4.051e-006
540.0, +4.054e-006
542.0, +4.060e-006
544.0, +4.067e-006
546.0, +4.074e-006
548.0, +4.081e-006
550.0, +4.088e-006
552.0, +4.093e-006
554.0, +4.099e-006
556.0, +4.102e-006
558.0, +4.109e-006
560.0, +4.116e-006
562.0, +4.128e-006
564.0, +4.142e-006
566.0, +4.156e-006
568.0, +4.169e-006
570.0, +4.181e-006
572.0, +4.191e-006
574.0, +4.202e-006
576.0, +4.211e-006
578.0, +4.218e-006
580.0, +4.225e-006
582.0, +4.232e-006
584.0, +4.239e-006
586.0, +4.246e-006
588.0, +4.255e-006
590.0, +4.262e-006
592.0, +4.270e-006
594.0, +4.279e-006
596.0, +4.291e-006
598.0, +4.304e-006
600.0, +4.316e-006
602.0, +4.328e-006
604.0, +4.341e-006
606.0, +4.354e-006
608.0, +4.367e-006
610.0, +4.376e-006
612.0, +4.389e-006
614.0, +4.402e-006
616.0, +4.413e-006
618.0, +4.421e-006
620.0, +4.429e-006
622.0, +4.439e-006
624.0, +4.450e-006
626.0, +4.458e-006
628.0, +4.465e-006
630.0, +4.474e-006
632.0, +4.487e-006
634.0, +4.501e-006
636.0, +4.519e-006
638.0, +4.533e-006
640.0, +4.548e-006
642.0, +4.566e-006
644.0, +4.585e-006
646.0, +4.600e-006
648.0, +4.613e-006
650.0, +4.622e-006
652.0, +4.636e-006
654.0, +4.650e-006
656.0, +4.663e-006
658.0, +4.678e-006
660.0, +4.697e-006
662.0, +4.718e-006
664.0, +4.741e-006
666.0, +4.762e-006
668.0, +4.783e-006
670.0, +4.802e-006
672.0, +4.821e-006
674.0, +4.837e-006
676.0, +4.857e-006
678.0, +4.878e-006
680.0, +4.900e-006
682.0, +4.927e-006
684.0, +4.953e-006
686.0, +4.980e-006
688.0, +5.010e-006
690.0, +5.039e-006
692.0, +5.070e-006
694.0, +5.102e-006
696.0, +5.130e-006
698.0, +5.163e-006
700.0, +5.195e-006
702.0, +5.234e-006
704.0, +5.274e-006
706.0, +5.309e-006
708.0, +5.352e-006
710.0, +5.394e-006
712.0, +5.438e-006
714.0, +5.484e-006
716.0, +5.527e-006
718.0, +5.570e-006
720.0, +5.620e-006
722.0, +5.664e-006
724.0, +5.716e-006
726.0, +5.771e-006
728.0, +5.827e-006
730.0, +5.883e-006
732.0, +5.944e-006
734.0, +6.005e-006
736.0, +6.068e-006
738.0, +6.130e-006
740.0, +6.193e-006
742.0, +6.256e-006
744.0, +6.325e-006
746.0, +6.390e-006
748.0, +6.454e-006
750.0, +6.524e-006
752.0, +6.591e-006
754.0, +6.662e-006
756.0, +6.738e-006
758.0, +6.808e-006
760.0, +6.885e-006
762.0, +6.962e-006
764.0, +7.040e-006
766.0, +7.123e-006
768.0, +7.202e-006
770.0, +7.280e-006
772.0, +7.364e-006
774.0, +7.447e-006
776.0, +7.529e-006
778.0, +7.608e-006
780.0, +7.692e-006
782.0, +7.772e-006
784.0, +7.857e-006
786.0, +7.940e-006
788.0, +8.024e-006
790.0, +8.109e-006
792.0, +8.197e-006
794.0, +8.280e-006
796.0, +8.370e-006
798.0, +8.457e-006
800.0, +8.541e-006
802.0, +8.625e-006
804.0, +8.711e-006
806.0, +8.796e-006
808.0, +8.880e-006
810.0, +8.960e-006
812.0, +9.041e-006
814.0, +9.132e-006
816.0, +9.216e-006
818.0, +9.298e-006
820.0, +9.382e-006
822.0, +9.465e-006
824.0, +9.546e-006
826.0, +9.628e-006
828.0, +9.700e-006
830.0, +9.779e-006
832.0, +9.861e-006
834.0, +9.938e-006
836.0, +1.001e-005
838.0, +1.009e-005
840.0, +1.016e-005
842.0, +1.025e-005
844.0, +1.032e-005
846.0, +1.040e-005
848.0, +1.047e-005
850.0, +1.054e-005
852.0, +1.061e-005
854.0, +1.069e-005
856.0, +1.076e-005
858.0, +1.083e-005
860.0, +1.089e-005
862.0, +1.096e-005
864.0, +1.103e-005
866.0, +1.110e-005
868.0, +1.117e-005
870.0, +1.124e-005
872.0, +1.131e-005
874.0, +1.138e-005
876.0, +1.145e-005
878.0, +1.152e-005
880.0, +1.159e-005
882.0, +1.166e-005
884.0, +1.173e-005
886.0, +1.180e-005
888.0, +1.186e-005
890.0, +1.193e-005
892.0, +1.200e-005
894.0, +1.206e-005
896.0, +1.213e-005
898.0, +1.220e-005
900.0, +1.226e-005
902.0, +1.233e-005
904.0, +1.240e-005
906.0, +1.247e-005
908.0, +1.255e-005
910.0, +1.262e-005
912.0, +1.269e-005
914.0, +1.277e-005
916.0, +1.284e-005
918.0, +1.291e-005
920.0, +1.299e-005
922.0, +1.306e-005
924.0, +1.314e-005
926.0, +1.322e-005
928.0, +1.330e-005
930.0, +1.338e-005
932.0, +1.347e-005
934.0, +1.355e-005
936.0, +1.363e-005
938.0, +1.371e-005
940.0, +1.380e-005
942.0, +1.388e-005
944.0, +1.397e-005
946.0, +1.405e-005
948.0, +1.414e-005
950.0, +1.423e-005
952.0, +1.432e-005
954.0, +1.441e-005
956.0, +1.450e-005
958.0, +1.459e-005
960.0, +1.469e-005
962.0, +1.478e-005
964.0, +1.487e-005
966.0, +1.496e-005
968.0, +1.505e-005
970.0, +1.514e-005
972.0, +1.523e-005
974.0, +1.532e-005
976.0, +1.542e-005
978.0, +1.551e-005
980.0, +1.560e-005
982.0, +1.569e-005
984.0, +1.577e-005
986.0, +1.586e-005
988.0, +1.595e-005
990.0, +1.604e-005
992.0, +1.613e-005
994.0, +1.622e-005
996.0, +1.631e-005
998.0, +1.639e-005
1000.0, +1.648e-005
1002.0, +1.656e-005
1004.0, +1.665e-005
1006.0, +1.673e-005
1008.0, +1.680e-005
1010.0, +1.688e-005
1012.0, +1.696e-005
1014.0, +1.703e-005
1016.0, +1.711e-005
1018.0, +1.718e-005
1020.0, +1.725e-005
1022.0, +1.732e-005
1024.0, +1.739e-005
1026.0, +1.745e-005
1028.0, +1.752e-005
1030.0, +1.757e-005
1032.0, +1.763e-005
1034.0, +1.769e-005
1036.0, +1.774e-005
1038.0, +1.780e-005
1040.0, +1.785e-005
1042.0, +1.791e-005
1044.0, +1.796e-005
1046.0, +1.801e-005
1048.0, +1.805e-005
1050.0, +1.810e-005
1052.0, +1.815e-005
1054.0, +1.819e-005
1056.0, +1.824e-005
1058.0, +1.828e-005
1060.0, +1.832e-005
1062.0, +1.837e-005
1064.0, +1.841e-005
1066.0, +1.844e-005
1068.0, +1.848e-005
1070.0, +1.852e-005
1072.0, +1.857e-005
1074.0, +1.860e-005
1076.0, +1.864e-005
1078.0, +1.867e-005
1080.0, +1.871e-005
1082.0, +1.875e-005
1084.0, +1.879e-005
1086.0, +1.882e-005
1088.0, +1.885e-005
1090.0, +1.888e-005
1092.0, +1.892e-005
1094.0, +1.896e-005
1096.0, +1.899e-005
1098.0, +1.902e-005
1100.0, +1.906e-005
1102.0, +1.910e-005
1104.0, +1.914e-005
1106.0, +1.917e-005
1108.0, +1.920e-005
1110.0, +1.923e-005
1112.0, +1.927e-005
1114.0, +1.931e-005
1116.0, +1.934e-005
1118.0, +1.938e-005
1120.0, +1.941e-005
1122.0, +1.945e-005
1124.0, +1.948e-005
1126.0, +1.952e-005
1128.0, +1.956e-005
1130.0, +1.959e-005
1132.0, +1.962e-005
1134.0, +1.966e-005
1136.0, +1.969e-005
1138.0, +1.973e-005
1140.0, +1.977e-005
1142.0, +1.980e-005
1144.0, +1.984e-005
1146.0, +1.987e-005
1148.0, +1.991e-005
1150.0, +1.995e-005
1152.0, +1.998e-005
1154.0, +2.002e-005
1156.0, +2.005e-005
1158.0, +2.009e-005
1160.0, +2.013e-005
1162.0, +2.016e-005
1164.0, +2.020e-005
1166.0, +2.023e-005
1168.0, +2.027e-005
1170.0, +2.031e-005
1172.0, +2.035e-005
1174.0, +2.038e-005
1176.0, +2.042e-005
1178.0, +2.046e-005
1180.0, +2.050e-005
1182.0, +2.053e-005
1184.0, +2.057e-005
1186.0, +2.060e-005
1188.0, +2.064e-005
1190.0, +2.068e-005
1192.0, +2.072e-005
1194.0, +2.076e-005
1196.0, +2.080e-005
1198.0, +2.084e-005
1200.0, +2.088e-005
1202.0, +2.092e-005
1204.0, +2.096e-005
1206.0, +2.101e-005
1208.0, +2.105e-005
1210.0, +2.110e-005
1212.0, +2.114e-005
1214.0, +2.118e-005
1216.0, +2.122e-005
1218.0, +2.126e-005
1220.0, +2.130e-005
1222.0, +2.135e-005
1224.0, +2.140e-005
1226.0, +2.145e-005
1228.0, +2.150e-005
1230.0, +2.154e-005
1232.0, +2.159e-005
1234.0, +2.165e-005
1236.0, +2.170e-005
1238.0, +2.175e-005
1240.0, +2.180e-005
1242.0, +2.186e-005
1244.0, +2.191e-005
1246.0, +2.197e-005
1248.0, +2.203e-005
1250.0, +2.209e-005
1252.0, +2.215e-005
1254.0, +2.221e-005
1256.0, +2.227e-005
1258.0, +2.234e-005
1260.0, +2.241e-005
1262.0, +2.248e-005
1264.0, +2.255e-005
1266.0, +2.262e-005
1268.0, +2.269e-005
1270.0, +2.277e-005
1272.0, +2.285e-005
1274.0, +2.293e-005
1276.0, +2.301e-005
1278.0, +2.310e-005
1280.0, +2.318e-005
1282.0, +2.327e-005
1284.0, +2.336e-005
1286.0, +2.345e-005
1288.0, +2.355e-005
1290.0, +2.365e-005
1292.0, +2.375e-005
1294.0, +2.385e-005
1296.0, +2.396e-005
1298.0, +2.407e-005
1300.0, +2.419e-005
1302.0, +2.431e-005
1304.0, +2.443e-005
1306.0, +2.455e-005
1308.0, +2.469e-005
1310.0, +2.481e-005
1312.0, +2.494e-005
1314.0, +2.508e-005
1316.0, +2.522e-005
1318.0, +2.537e-005
1320.0, +2.552e-005
1322.0, +2.567e-005
1324.0, +2.583e-005
1326.0, +2.599e-005
1328.0, +2.616e-005
1330.0, +2.634e-005
1332.0, +2.652e-005
1334.0, +2.671e-005
1336.0, +2.690e-005
1338.0, +2.710e-005
1340.0, +2.731e-005
1342.0, +2.752e-005
1344.0, +2.774e-005
1346.0, +2.796e-005
1348.0, +2.820e-005
1350.0, +2.845e-005
1352.0, +2.870e-005
1354.0, +2.896e-005
1356.0, +2.923e-005
1358.0, +2.952e-005
1360.0, +2.982e-005
1362.0, +3.012e-005
1364.0, +3.043e-005
1366.0, +3.076e-005
1368.0, +3.110e-005
1370.0, +3.146e-005
1372.0, +3.182e-005
1374.0, +3.220e-005
1376.0, +3.259e-005
1378.0, +3.299e-005
1380.0, +3.341e-005
1382.0, +3.384e-005
1384.0, +3.429e-005
1386.0, +3.475e-005
1388.0, +3.522e-005
1390.0, +3.572e-005
1392.0, +3.622e-005
1394.0, +3.673e-005
1396.0, +3.725e-005
1398.0, +3.779e-005
1400.0, +3.833e-005
1402.0, +3.889e-005
1404.0, +3.945e-005
1406.0, +4.004e-005
1408.0, +4.063e-005
1410.0, +4.123e-005
1412.0, +4.185e-005
1414.0, +4.247e-005
1416.0, +4.310e-005
1418.0, +4.374e-005
1420.0, +4.439e-005
1422.0, +4.505e-005
1424.0, +4.571e-005
1426.0, +4.639e-005
1428.0, +4.708e-005
1430.0, +4.777e-005
1432.0, +4.846e-005
1434.0, +4.917e-005
1436.0, +4.989e-005
1438.0, +5.061e-005
1440.0, +5.134e-005
1442.0, +5.207e-005
1444.0, +5.281e-005
1446.0, +5.355e-005
1448.0, +5.431e-005
1450.0, +5.506e-005
1452.0, +5.582e-005
1454.0, +5.660e-005
1456.0, +5.737e-005
1458.0, +5.815e-005
1460.0, +5.894e-005
1462.0, +5.974e-005
1464.0, +6.053e-005
1466.0, +6.134e-005
1468.0, +6.214e-005
1470.0, +6.296e-005
1472.0, +6.377e-005
1474.0, +6.459e-005
1476.0, +6.542e-005
1478.0, +6.625e-005
1480.0, +6.708e-005
1482.0, +6.792e-005
1484.0, +6.876e-005
1486.0, +6.962e-005
1488.0, +7.047e-005
1490.0, +7.133e-005
1492.0, +7.219e-005
1494.0, +7.306e-005
1496.0, +7.393e-005
1498.0, +7.479e-005
1500.0, +7.568e-005
*
**
