# Supplementary material for: DFT and CV data of 4-phenyl-substituted dichloro(bis{2-[1-(phenyl)-1H-1,2,3-triazol-4-yl-κN3]pyridine-κN})iron(II) coordination compounds
Source: Data Brief. 2018 Oct 27;21:1458–71. doi: 10.1016/j.dib.2018.10.085 (PMC6234228; doi:10.1016/j.dib.2018.10.085)
Supplement: Supplementary file 4 — Supplementary material. [file mmc4.zip › Fe_CV_raw_data/FeL7-2/T2.TXT]

Date: 11-Apr-2017
Time: 12:39:09
Label: 
Cyclic Voltammetry

Exp. Conditions:
Init E (mV) = 100
High E (mV) = 100
Low E (mV) = -500
Init P/N = N
V (mV/sec) = 100
Number of Segments = 2
Sample Interval (mV) = 1
Quiet Time (sec) = 10
Sensitivity (A/V) = 1E-5

2 Sets of Data
Total Number of Data Points = 1200
##
Potential (mV), Current (A)

Segment = 1
Negative
Number of Data Points = 600
#
99.0, +4.064e-007
98.0, +3.904e-007
97.0, +3.717e-007
96.0, +3.584e-007
95.0, +3.488e-007
94.0, +3.414e-007
93.0, +3.344e-007
92.0, +3.322e-007
91.0, +3.261e-007
90.0, +3.196e-007
89.0, +3.165e-007
88.0, +3.034e-007
87.0, +2.969e-007
86.0, +2.899e-007
85.0, +2.847e-007
84.0, +2.812e-007
83.0, +2.742e-007
82.0, +2.664e-007
81.0, +2.620e-007
80.0, +2.481e-007
79.0, +2.354e-007
78.0, +2.219e-007
77.0, +2.106e-007
76.0, +2.032e-007
75.0, +1.971e-007
74.0, +1.936e-007
73.0, +1.936e-007
72.0, +1.879e-007
71.0, +1.875e-007
70.0, +1.866e-007
69.0, +1.862e-007
68.0, +1.848e-007
67.0, +1.792e-007
66.0, +1.740e-007
65.0, +1.740e-007
64.0, +1.670e-007
63.0, +1.617e-007
62.0, +1.552e-007
61.0, +1.495e-007
60.0, +1.482e-007
59.0, +1.465e-007
58.0, +1.443e-007
57.0, +1.443e-007
56.0, +1.382e-007
55.0, +1.378e-007
54.0, +1.373e-007
53.0, +1.373e-007
52.0, +1.369e-007
51.0, +1.321e-007
50.0, +1.273e-007
49.0, +1.264e-007
48.0, +1.173e-007
47.0, +1.112e-007
46.0, +1.042e-007
45.0, +9.766e-008
44.0, +9.548e-008
43.0, +9.330e-008
42.0, +9.242e-008
41.0, +9.504e-008
40.0, +8.414e-008
39.0, +8.240e-008
38.0, +7.891e-008
37.0, +7.368e-008
36.0, +6.845e-008
35.0, +5.450e-008
34.0, +4.360e-008
33.0, +4.272e-008
32.0, +3.052e-008
31.0, +2.005e-008
30.0, +1.134e-008
29.0, +2.616e-009
28.0, +2.616e-009
27.0, -4.360e-010
26.0, -3.052e-009
25.0, -3.052e-009
24.0, -7.847e-009
23.0, -7.847e-009
22.0, -7.847e-009
21.0, -7.847e-009
20.0, -7.847e-009
19.0, -8.283e-009
18.0, -9.591e-009
17.0, -6.539e-009
16.0, -1.264e-008
15.0, -1.700e-008
14.0, -2.136e-008
13.0, -2.659e-008
12.0, -3.270e-008
11.0, -3.836e-008
10.0, -4.316e-008
9.0, -4.403e-008
8.0, -4.839e-008
7.0, -5.101e-008
6.0, -5.275e-008
5.0, -5.319e-008
4.0, -5.319e-008
3.0, -5.755e-008
2.0, -5.929e-008
1.0, -5.798e-008
0.0, -6.409e-008
-1.0, -6.583e-008
-2.0, -6.714e-008
-3.0, -6.845e-008
-4.0, -6.583e-008
-5.0, -6.932e-008
-6.0, -7.542e-008
-7.0, -7.499e-008
-8.0, -8.414e-008
-9.0, -8.981e-008
-10.0, -9.591e-008
-11.0, -1.016e-007
-12.0, -1.033e-007
-13.0, -1.038e-007
-14.0, -1.064e-007
-15.0, -1.042e-007
-16.0, -1.134e-007
-17.0, -1.151e-007
-18.0, -1.212e-007
-19.0, -1.264e-007
-20.0, -1.330e-007
-21.0, -1.382e-007
-22.0, -1.434e-007
-23.0, -1.413e-007
-24.0, -1.517e-007
-25.0, -1.556e-007
-26.0, -1.626e-007
-27.0, -1.687e-007
-28.0, -1.753e-007
-29.0, -1.818e-007
-30.0, -1.879e-007
-31.0, -1.888e-007
-32.0, -1.962e-007
-33.0, -1.979e-007
-34.0, -1.992e-007
-35.0, -2.001e-007
-36.0, -2.005e-007
-37.0, -2.019e-007
-38.0, -2.027e-007
-39.0, -2.001e-007
-40.0, -2.062e-007
-41.0, -2.093e-007
-42.0, -2.136e-007
-43.0, -2.197e-007
-44.0, -2.241e-007
-45.0, -2.302e-007
-46.0, -2.363e-007
-47.0, -2.363e-007
-48.0, -2.428e-007
-49.0, -2.454e-007
-50.0, -2.463e-007
-51.0, -2.485e-007
-52.0, -2.489e-007
-53.0, -2.489e-007
-54.0, -2.498e-007
-55.0, -2.476e-007
-56.0, -2.529e-007
-57.0, -2.537e-007
-58.0, -2.555e-007
-59.0, -2.563e-007
-60.0, -2.611e-007
-61.0, -2.664e-007
-62.0, -2.725e-007
-63.0, -2.734e-007
-64.0, -2.838e-007
-65.0, -2.886e-007
-66.0, -2.947e-007
-67.0, -2.969e-007
-68.0, -2.986e-007
-69.0, -3.013e-007
-70.0, -3.052e-007
-71.0, -3.017e-007
-72.0, -3.095e-007
-73.0, -3.152e-007
-74.0, -3.217e-007
-75.0, -3.278e-007
-76.0, -3.326e-007
-77.0, -3.366e-007
-78.0, -3.427e-007
-79.0, -3.422e-007
-80.0, -3.501e-007
-81.0, -3.514e-007
-82.0, -3.557e-007
-83.0, -3.610e-007
-84.0, -3.649e-007
-85.0, -3.714e-007
-86.0, -3.775e-007
-87.0, -3.780e-007
-88.0, -3.898e-007
-89.0, -3.954e-007
-90.0, -4.033e-007
-91.0, -4.120e-007
-92.0, -4.190e-007
-93.0, -4.268e-007
-94.0, -4.338e-007
-95.0, -4.351e-007
-96.0, -4.434e-007
-97.0, -4.442e-007
-98.0, -4.460e-007
-99.0, -4.464e-007
-100.0, -4.473e-007
-101.0, -4.521e-007
-102.0, -4.573e-007
-103.0, -4.595e-007
-104.0, -4.704e-007
-105.0, -4.769e-007
-106.0, -4.844e-007
-107.0, -4.909e-007
-108.0, -4.966e-007
-109.0, -5.053e-007
-110.0, -5.136e-007
-111.0, -5.205e-007
-112.0, -5.341e-007
-113.0, -5.463e-007
-114.0, -5.598e-007
-115.0, -5.702e-007
-116.0, -5.772e-007
-117.0, -5.851e-007
-118.0, -5.899e-007
-119.0, -5.929e-007
-120.0, -6.008e-007
-121.0, -6.077e-007
-122.0, -6.147e-007
-123.0, -6.217e-007
-124.0, -6.282e-007
-125.0, -6.348e-007
-126.0, -6.417e-007
-127.0, -6.487e-007
-128.0, -6.609e-007
-129.0, -6.679e-007
-130.0, -6.771e-007
-131.0, -6.875e-007
-132.0, -6.989e-007
-133.0, -7.102e-007
-134.0, -7.180e-007
-135.0, -7.202e-007
-136.0, -7.368e-007
-137.0, -7.429e-007
-138.0, -7.529e-007
-139.0, -7.647e-007
-140.0, -7.786e-007
-141.0, -7.921e-007
-142.0, -8.057e-007
-143.0, -8.100e-007
-144.0, -8.292e-007
-145.0, -8.414e-007
-146.0, -8.519e-007
-147.0, -8.589e-007
-148.0, -8.676e-007
-149.0, -8.802e-007
-150.0, -8.946e-007
-151.0, -9.068e-007
-152.0, -9.264e-007
-153.0, -9.404e-007
-154.0, -9.565e-007
-155.0, -9.705e-007
-156.0, -9.853e-007
-157.0, -9.988e-007
-158.0, -1.008e-006
-159.0, -1.011e-006
-160.0, -1.026e-006
-161.0, -1.037e-006
-162.0, -1.049e-006
-163.0, -1.059e-006
-164.0, -1.072e-006
-165.0, -1.086e-006
-166.0, -1.100e-006
-167.0, -1.111e-006
-168.0, -1.131e-006
-169.0, -1.146e-006
-170.0, -1.165e-006
-171.0, -1.180e-006
-172.0, -1.194e-006
-173.0, -1.207e-006
-174.0, -1.217e-006
-175.0, -1.224e-006
-176.0, -1.243e-006
-177.0, -1.250e-006
-178.0, -1.263e-006
-179.0, -1.277e-006
-180.0, -1.298e-006
-181.0, -1.318e-006
-182.0, -1.334e-006
-183.0, -1.341e-006
-184.0, -1.362e-006
-185.0, -1.376e-006
-186.0, -1.390e-006
-187.0, -1.398e-006
-188.0, -1.405e-006
-189.0, -1.415e-006
-190.0, -1.429e-006
-191.0, -1.436e-006
-192.0, -1.450e-006
-193.0, -1.464e-006
-194.0, -1.478e-006
-195.0, -1.493e-006
-196.0, -1.510e-006
-197.0, -1.524e-006
-198.0, -1.539e-006
-199.0, -1.551e-006
-200.0, -1.566e-006
-201.0, -1.580e-006
-202.0, -1.594e-006
-203.0, -1.603e-006
-204.0, -1.617e-006
-205.0, -1.630e-006
-206.0, -1.641e-006
-207.0, -1.653e-006
-208.0, -1.673e-006
-209.0, -1.690e-006
-210.0, -1.709e-006
-211.0, -1.723e-006
-212.0, -1.738e-006
-213.0, -1.754e-006
-214.0, -1.769e-006
-215.0, -1.777e-006
-216.0, -1.792e-006
-217.0, -1.800e-006
-218.0, -1.814e-006
-219.0, -1.827e-006
-220.0, -1.836e-006
-221.0, -1.846e-006
-222.0, -1.859e-006
-223.0, -1.869e-006
-224.0, -1.888e-006
-225.0, -1.901e-006
-226.0, -1.915e-006
-227.0, -1.930e-006
-228.0, -1.946e-006
-229.0, -1.961e-006
-230.0, -1.974e-006
-231.0, -1.981e-006
-232.0, -1.996e-006
-233.0, -2.009e-006
-234.0, -2.022e-006
-235.0, -2.031e-006
-236.0, -2.041e-006
-237.0, -2.056e-006
-238.0, -2.075e-006
-239.0, -2.089e-006
-240.0, -2.108e-006
-241.0, -2.122e-006
-242.0, -2.138e-006
-243.0, -2.152e-006
-244.0, -2.165e-006
-245.0, -2.173e-006
-246.0, -2.181e-006
-247.0, -2.184e-006
-248.0, -2.197e-006
-249.0, -2.206e-006
-250.0, -2.217e-006
-251.0, -2.225e-006
-252.0, -2.232e-006
-253.0, -2.243e-006
-254.0, -2.257e-006
-255.0, -2.265e-006
-256.0, -2.281e-006
-257.0, -2.290e-006
-258.0, -2.302e-006
-259.0, -2.315e-006
-260.0, -2.325e-006
-261.0, -2.336e-006
-262.0, -2.349e-006
-263.0, -2.355e-006
-264.0, -2.368e-006
-265.0, -2.376e-006
-266.0, -2.384e-006
-267.0, -2.391e-006
-268.0, -2.395e-006
-269.0, -2.399e-006
-270.0, -2.405e-006
-271.0, -2.409e-006
-272.0, -2.419e-006
-273.0, -2.425e-006
-274.0, -2.432e-006
-275.0, -2.438e-006
-276.0, -2.443e-006
-277.0, -2.447e-006
-278.0, -2.454e-006
-279.0, -2.453e-006
-280.0, -2.465e-006
-281.0, -2.470e-006
-282.0, -2.476e-006
-283.0, -2.482e-006
-284.0, -2.488e-006
-285.0, -2.492e-006
-286.0, -2.497e-006
-287.0, -2.494e-006
-288.0, -2.503e-006
-289.0, -2.506e-006
-290.0, -2.512e-006
-291.0, -2.516e-006
-292.0, -2.518e-006
-293.0, -2.520e-006
-294.0, -2.523e-006
-295.0, -2.522e-006
-296.0, -2.526e-006
-297.0, -2.524e-006
-298.0, -2.526e-006
-299.0, -2.527e-006
-300.0, -2.526e-006
-301.0, -2.525e-006
-302.0, -2.522e-006
-303.0, -2.518e-006
-304.0, -2.520e-006
-305.0, -2.515e-006
-306.0, -2.512e-006
-307.0, -2.510e-006
-308.0, -2.506e-006
-309.0, -2.504e-006
-310.0, -2.502e-006
-311.0, -2.493e-006
-312.0, -2.498e-006
-313.0, -2.491e-006
-314.0, -2.490e-006
-315.0, -2.485e-006
-316.0, -2.479e-006
-317.0, -2.473e-006
-318.0, -2.470e-006
-319.0, -2.458e-006
-320.0, -2.462e-006
-321.0, -2.456e-006
-322.0, -2.454e-006
-323.0, -2.452e-006
-324.0, -2.451e-006
-325.0, -2.450e-006
-326.0, -2.448e-006
-327.0, -2.437e-006
-328.0, -2.439e-006
-329.0, -2.434e-006
-330.0, -2.430e-006
-331.0, -2.424e-006
-332.0, -2.417e-006
-333.0, -2.411e-006
-334.0, -2.408e-006
-335.0, -2.400e-006
-336.0, -2.402e-006
-337.0, -2.400e-006
-338.0, -2.400e-006
-339.0, -2.400e-006
-340.0, -2.400e-006
-341.0, -2.400e-006
-342.0, -2.400e-006
-343.0, -2.395e-006
-344.0, -2.395e-006
-345.0, -2.394e-006
-346.0, -2.394e-006
-347.0, -2.392e-006
-348.0, -2.388e-006
-349.0, -2.384e-006
-350.0, -2.382e-006
-351.0, -2.375e-006
-352.0, -2.375e-006
-353.0, -2.368e-006
-354.0, -2.363e-006
-355.0, -2.359e-006
-356.0, -2.356e-006
-357.0, -2.351e-006
-358.0, -2.349e-006
-359.0, -2.339e-006
-360.0, -2.342e-006
-361.0, -2.336e-006
-362.0, -2.333e-006
-363.0, -2.327e-006
-364.0, -2.322e-006
-365.0, -2.317e-006
-366.0, -2.314e-006
-367.0, -2.304e-006
-368.0, -2.309e-006
-369.0, -2.305e-006
-370.0, -2.305e-006
-371.0, -2.305e-006
-372.0, -2.305e-006
-373.0, -2.305e-006
-374.0, -2.305e-006
-375.0, -2.299e-006
-376.0, -2.301e-006
-377.0, -2.299e-006
-378.0, -2.298e-006
-379.0, -2.296e-006
-380.0, -2.294e-006
-381.0, -2.293e-006
-382.0, -2.292e-006
-383.0, -2.285e-006
-384.0, -2.287e-006
-385.0, -2.284e-006
-386.0, -2.282e-006
-387.0, -2.277e-006
-388.0, -2.271e-006
-389.0, -2.269e-006
-390.0, -2.268e-006
-391.0, -2.262e-006
-392.0, -2.265e-006
-393.0, -2.261e-006
-394.0, -2.260e-006
-395.0, -2.260e-006
-396.0, -2.257e-006
-397.0, -2.255e-006
-398.0, -2.255e-006
-399.0, -2.250e-006
-400.0, -2.255e-006
-401.0, -2.255e-006
-402.0, -2.255e-006
-403.0, -2.255e-006
-404.0, -2.255e-006
-405.0, -2.255e-006
-406.0, -2.255e-006
-407.0, -2.250e-006
-408.0, -2.255e-006
-409.0, -2.255e-006
-410.0, -2.255e-006
-411.0, -2.255e-006
-412.0, -2.255e-006
-413.0, -2.255e-006
-414.0, -2.255e-006
-415.0, -2.249e-006
-416.0, -2.255e-006
-417.0, -2.255e-006
-418.0, -2.255e-006
-419.0, -2.255e-006
-420.0, -2.255e-006
-421.0, -2.255e-006
-422.0, -2.255e-006
-423.0, -2.250e-006
-424.0, -2.255e-006
-425.0, -2.255e-006
-426.0, -2.255e-006
-427.0, -2.255e-006
-428.0, -2.254e-006
-429.0, -2.254e-006
-430.0, -2.254e-006
-431.0, -2.250e-006
-432.0, -2.255e-006
-433.0, -2.255e-006
-434.0, -2.255e-006
-435.0, -2.255e-006
-436.0, -2.256e-006
-437.0, -2.256e-006
-438.0, -2.256e-006
-439.0, -2.250e-006
-440.0, -2.257e-006
-441.0, -2.257e-006
-442.0, -2.260e-006
-443.0, -2.260e-006
-444.0, -2.262e-006
-445.0, -2.264e-006
-446.0, -2.268e-006
-447.0, -2.265e-006
-448.0, -2.272e-006
-449.0, -2.271e-006
-450.0, -2.277e-006
-451.0, -2.280e-006
-452.0, -2.283e-006
-453.0, -2.284e-006
-454.0, -2.288e-006
-455.0, -2.287e-006
-456.0, -2.293e-006
-457.0, -2.293e-006
-458.0, -2.294e-006
-459.0, -2.294e-006
-460.0, -2.296e-006
-461.0, -2.296e-006
-462.0, -2.297e-006
-463.0, -2.295e-006
-464.0, -2.301e-006
-465.0, -2.301e-006
-466.0, -2.302e-006
-467.0, -2.302e-006
-468.0, -2.304e-006
-469.0, -2.305e-006
-470.0, -2.305e-006
-471.0, -2.300e-006
-472.0, -2.307e-006
-473.0, -2.307e-006
-474.0, -2.308e-006
-475.0, -2.308e-006
-476.0, -2.308e-006
-477.0, -2.309e-006
-478.0, -2.311e-006
-479.0, -2.306e-006
-480.0, -2.315e-006
-481.0, -2.316e-006
-482.0, -2.322e-006
-483.0, -2.325e-006
-484.0, -2.328e-006
-485.0, -2.332e-006
-486.0, -2.337e-006
-487.0, -2.334e-006
-488.0, -2.344e-006
-489.0, -2.345e-006
-490.0, -2.348e-006
-491.0, -2.349e-006
-492.0, -2.351e-006
-493.0, -2.353e-006
-494.0, -2.356e-006
-495.0, -2.354e-006
-496.0, -2.360e-006
-497.0, -2.362e-006
-498.0, -2.335e-006
-499.0, -2.327e-006
-500.0, -2.317e-006
*
Segment = 2
Positive
Number of Data Points = 600
#
-499.0, -2.169e-006
-498.0, -2.057e-006
-497.0, -2.004e-006
-496.0, -1.953e-006
-495.0, -1.895e-006
-494.0, -1.856e-006
-493.0, -1.819e-006
-492.0, -1.791e-006
-491.0, -1.757e-006
-490.0, -1.730e-006
-489.0, -1.702e-006
-488.0, -1.680e-006
-487.0, -1.654e-006
-486.0, -1.628e-006
-485.0, -1.604e-006
-484.0, -1.583e-006
-483.0, -1.563e-006
-482.0, -1.544e-006
-481.0, -1.522e-006
-480.0, -1.504e-006
-479.0, -1.484e-006
-478.0, -1.467e-006
-477.0, -1.453e-006
-476.0, -1.439e-006
-475.0, -1.424e-006
-474.0, -1.411e-006
-473.0, -1.398e-006
-472.0, -1.391e-006
-471.0, -1.377e-006
-470.0, -1.359e-006
-469.0, -1.340e-006
-468.0, -1.326e-006
-467.0, -1.311e-006
-466.0, -1.297e-006
-465.0, -1.276e-006
-464.0, -1.262e-006
-463.0, -1.252e-006
-462.0, -1.244e-006
-461.0, -1.236e-006
-460.0, -1.227e-006
-459.0, -1.214e-006
-458.0, -1.207e-006
-457.0, -1.198e-006
-456.0, -1.190e-006
-455.0, -1.177e-006
-454.0, -1.162e-006
-453.0, -1.150e-006
-452.0, -1.141e-006
-451.0, -1.127e-006
-450.0, -1.115e-006
-449.0, -1.101e-006
-448.0, -1.093e-006
-447.0, -1.082e-006
-446.0, -1.069e-006
-445.0, -1.058e-006
-444.0, -1.051e-006
-443.0, -1.043e-006
-442.0, -1.037e-006
-441.0, -1.029e-006
-440.0, -1.026e-006
-439.0, -1.021e-006
-438.0, -1.013e-006
-437.0, -1.006e-006
-436.0, -9.992e-007
-435.0, -9.918e-007
-434.0, -9.848e-007
-433.0, -9.770e-007
-432.0, -9.735e-007
-431.0, -9.665e-007
-430.0, -9.569e-007
-429.0, -9.460e-007
-428.0, -9.356e-007
-427.0, -9.225e-007
-426.0, -9.116e-007
-425.0, -8.994e-007
-424.0, -8.920e-007
-423.0, -8.859e-007
-422.0, -8.776e-007
-421.0, -8.676e-007
-420.0, -8.606e-007
-419.0, -8.532e-007
-418.0, -8.466e-007
-417.0, -8.401e-007
-416.0, -8.349e-007
-415.0, -8.323e-007
-414.0, -8.288e-007
-413.0, -8.218e-007
-412.0, -8.139e-007
-411.0, -8.013e-007
-410.0, -7.917e-007
-409.0, -7.782e-007
-408.0, -7.656e-007
-407.0, -7.551e-007
-406.0, -7.481e-007
-405.0, -7.420e-007
-404.0, -7.407e-007
-403.0, -7.359e-007
-402.0, -7.355e-007
-401.0, -7.316e-007
-400.0, -7.307e-007
-399.0, -7.250e-007
-398.0, -7.180e-007
-397.0, -7.111e-007
-396.0, -7.050e-007
-395.0, -6.971e-007
-394.0, -6.936e-007
-393.0, -6.840e-007
-392.0, -6.801e-007
-391.0, -6.740e-007
-390.0, -6.675e-007
-389.0, -6.601e-007
-388.0, -6.539e-007
-387.0, -6.470e-007
-386.0, -6.435e-007
-385.0, -6.387e-007
-384.0, -6.374e-007
-383.0, -6.365e-007
-382.0, -6.343e-007
-381.0, -6.308e-007
-380.0, -6.295e-007
-379.0, -6.230e-007
-378.0, -6.169e-007
-377.0, -6.104e-007
-376.0, -6.038e-007
-375.0, -5.990e-007
-374.0, -5.947e-007
-373.0, -5.881e-007
-372.0, -5.872e-007
-371.0, -5.859e-007
-370.0, -5.846e-007
-369.0, -5.781e-007
-368.0, -5.729e-007
-367.0, -5.654e-007
-366.0, -5.541e-007
-365.0, -5.441e-007
-364.0, -5.354e-007
-363.0, -5.227e-007
-362.0, -5.157e-007
-361.0, -5.062e-007
-360.0, -5.005e-007
-359.0, -4.966e-007
-358.0, -4.892e-007
-357.0, -4.791e-007
-356.0, -4.769e-007
-355.0, -4.695e-007
-354.0, -4.652e-007
-353.0, -4.582e-007
-352.0, -4.534e-007
-351.0, -4.504e-007
-350.0, -4.490e-007
-349.0, -4.442e-007
-348.0, -4.442e-007
-347.0, -4.408e-007
-346.0, -4.403e-007
-345.0, -4.373e-007
-344.0, -4.355e-007
-343.0, -4.286e-007
-342.0, -4.207e-007
-341.0, -4.129e-007
-340.0, -4.063e-007
-339.0, -3.976e-007
-338.0, -3.919e-007
-337.0, -3.806e-007
-336.0, -3.754e-007
-335.0, -3.697e-007
-334.0, -3.636e-007
-333.0, -3.579e-007
-332.0, -3.531e-007
-331.0, -3.475e-007
-330.0, -3.453e-007
-329.0, -3.392e-007
-328.0, -3.353e-007
-327.0, -3.278e-007
-326.0, -3.209e-007
-325.0, -3.135e-007
-324.0, -3.069e-007
-323.0, -3.008e-007
-322.0, -2.978e-007
-321.0, -2.886e-007
-320.0, -2.843e-007
-319.0, -2.773e-007
-318.0, -2.707e-007
-317.0, -2.638e-007
-316.0, -2.572e-007
-315.0, -2.507e-007
-314.0, -2.494e-007
-313.0, -2.463e-007
-312.0, -2.459e-007
-311.0, -2.450e-007
-310.0, -2.393e-007
-309.0, -2.346e-007
-308.0, -2.284e-007
-307.0, -2.215e-007
-306.0, -2.154e-007
-305.0, -2.088e-007
-304.0, -2.027e-007
-303.0, -1.997e-007
-302.0, -1.927e-007
-301.0, -1.875e-007
-300.0, -1.814e-007
-299.0, -1.731e-007
-298.0, -1.661e-007
-297.0, -1.556e-007
-296.0, -1.465e-007
-295.0, -1.373e-007
-294.0, -1.269e-007
-293.0, -1.181e-007
-292.0, -1.120e-007
-291.0, -1.025e-007
-290.0, -9.635e-008
-289.0, -8.676e-008
-288.0, -7.978e-008
-287.0, -7.368e-008
-286.0, -6.758e-008
-285.0, -6.104e-008
-284.0, -5.668e-008
-283.0, -5.101e-008
-282.0, -5.014e-008
-281.0, -4.316e-008
-280.0, -3.662e-008
-279.0, -2.965e-008
-278.0, -2.267e-008
-277.0, -1.570e-008
-276.0, -1.003e-008
-275.0, -3.489e-009
-274.0, -1.309e-009
-273.0, +9.590e-009
-272.0, +2.136e-008
-271.0, +3.531e-008
-270.0, +4.926e-008
-269.0, +6.409e-008
-268.0, +7.847e-008
-267.0, +9.504e-008
-266.0, +1.038e-007
-265.0, +1.129e-007
-264.0, +1.199e-007
-263.0, +1.269e-007
-262.0, +1.338e-007
-261.0, +1.417e-007
-260.0, +1.482e-007
-259.0, +1.569e-007
-258.0, +1.639e-007
-257.0, +1.713e-007
-256.0, +1.783e-007
-255.0, +1.875e-007
-254.0, +2.010e-007
-253.0, +2.141e-007
-252.0, +2.280e-007
-251.0, +2.420e-007
-250.0, +2.555e-007
-249.0, +2.747e-007
-248.0, +2.921e-007
-247.0, +3.052e-007
-246.0, +3.156e-007
-245.0, +3.230e-007
-244.0, +3.313e-007
-243.0, +3.440e-007
-242.0, +3.527e-007
-241.0, +3.601e-007
-240.0, +3.675e-007
-239.0, +3.797e-007
-238.0, +3.993e-007
-237.0, +4.181e-007
-236.0, +4.333e-007
-235.0, +4.477e-007
-234.0, +4.621e-007
-233.0, +4.822e-007
-232.0, +4.979e-007
-231.0, +5.057e-007
-230.0, +5.162e-007
-229.0, +5.284e-007
-228.0, +5.419e-007
-227.0, +5.554e-007
-226.0, +5.628e-007
-225.0, +5.763e-007
-224.0, +5.907e-007
-223.0, +6.082e-007
-222.0, +6.243e-007
-221.0, +6.391e-007
-220.0, +6.566e-007
-219.0, +6.775e-007
-218.0, +6.919e-007
-217.0, +7.080e-007
-216.0, +7.202e-007
-215.0, +7.342e-007
-214.0, +7.507e-007
-213.0, +7.673e-007
-212.0, +7.821e-007
-211.0, +8.030e-007
-210.0, +8.214e-007
-209.0, +8.401e-007
-208.0, +8.584e-007
-207.0, +8.759e-007
-206.0, +8.911e-007
-205.0, +9.064e-007
-204.0, +9.190e-007
-203.0, +9.330e-007
-202.0, +9.447e-007
-201.0, +9.600e-007
-200.0, +9.748e-007
-199.0, +9.953e-007
-198.0, +1.015e-006
-197.0, +1.035e-006
-196.0, +1.056e-006
-195.0, +1.077e-006
-194.0, +1.092e-006
-193.0, +1.110e-006
-192.0, +1.124e-006
-191.0, +1.137e-006
-190.0, +1.154e-006
-189.0, +1.170e-006
-188.0, +1.188e-006
-187.0, +1.208e-006
-186.0, +1.225e-006
-185.0, +1.245e-006
-184.0, +1.265e-006
-183.0, +1.279e-006
-182.0, +1.296e-006
-181.0, +1.314e-006
-180.0, +1.328e-006
-179.0, +1.342e-006
-178.0, +1.350e-006
-177.0, +1.365e-006
-176.0, +1.382e-006
-175.0, +1.397e-006
-174.0, +1.412e-006
-173.0, +1.431e-006
-172.0, +1.450e-006
-171.0, +1.471e-006
-170.0, +1.483e-006
-169.0, +1.496e-006
-168.0, +1.504e-006
-167.0, +1.517e-006
-166.0, +1.526e-006
-165.0, +1.534e-006
-164.0, +1.541e-006
-163.0, +1.550e-006
-162.0, +1.561e-006
-161.0, +1.580e-006
-160.0, +1.593e-006
-159.0, +1.607e-006
-158.0, +1.624e-006
-157.0, +1.641e-006
-156.0, +1.660e-006
-155.0, +1.675e-006
-154.0, +1.682e-006
-153.0, +1.690e-006
-152.0, +1.697e-006
-151.0, +1.702e-006
-150.0, +1.711e-006
-149.0, +1.715e-006
-148.0, +1.722e-006
-147.0, +1.729e-006
-146.0, +1.736e-006
-145.0, +1.743e-006
-144.0, +1.750e-006
-143.0, +1.751e-006
-142.0, +1.757e-006
-141.0, +1.758e-006
-140.0, +1.759e-006
-139.0, +1.763e-006
-138.0, +1.766e-006
-137.0, +1.774e-006
-136.0, +1.781e-006
-135.0, +1.791e-006
-134.0, +1.803e-006
-133.0, +1.814e-006
-132.0, +1.821e-006
-131.0, +1.832e-006
-130.0, +1.836e-006
-129.0, +1.842e-006
-128.0, +1.844e-006
-127.0, +1.845e-006
-126.0, +1.848e-006
-125.0, +1.850e-006
-124.0, +1.850e-006
-123.0, +1.852e-006
-122.0, +1.851e-006
-121.0, +1.851e-006
-120.0, +1.851e-006
-119.0, +1.851e-006
-118.0, +1.851e-006
-117.0, +1.851e-006
-116.0, +1.851e-006
-115.0, +1.852e-006
-114.0, +1.852e-006
-113.0, +1.852e-006
-112.0, +1.852e-006
-111.0, +1.852e-006
-110.0, +1.852e-006
-109.0, +1.852e-006
-108.0, +1.850e-006
-107.0, +1.848e-006
-106.0, +1.842e-006
-105.0, +1.839e-006
-104.0, +1.832e-006
-103.0, +1.828e-006
-102.0, +1.826e-006
-101.0, +1.821e-006
-100.0, +1.816e-006
-99.0, +1.814e-006
-98.0, +1.806e-006
-97.0, +1.804e-006
-96.0, +1.797e-006
-95.0, +1.787e-006
-94.0, +1.783e-006
-93.0, +1.778e-006
-92.0, +1.772e-006
-91.0, +1.769e-006
-90.0, +1.763e-006
-89.0, +1.762e-006
-88.0, +1.760e-006
-87.0, +1.757e-006
-86.0, +1.755e-006
-85.0, +1.755e-006
-84.0, +1.755e-006
-83.0, +1.755e-006
-82.0, +1.755e-006
-81.0, +1.755e-006
-80.0, +1.754e-006
-79.0, +1.754e-006
-78.0, +1.754e-006
-77.0, +1.754e-006
-76.0, +1.749e-006
-75.0, +1.745e-006
-74.0, +1.739e-006
-73.0, +1.736e-006
-72.0, +1.729e-006
-71.0, +1.723e-006
-70.0, +1.718e-006
-69.0, +1.716e-006
-68.0, +1.713e-006
-67.0, +1.713e-006
-66.0, +1.710e-006
-65.0, +1.709e-006
-64.0, +1.709e-006
-63.0, +1.707e-006
-62.0, +1.707e-006
-61.0, +1.706e-006
-60.0, +1.706e-006
-59.0, +1.706e-006
-58.0, +1.706e-006
-57.0, +1.706e-006
-56.0, +1.706e-006
-55.0, +1.706e-006
-54.0, +1.706e-006
-53.0, +1.706e-006
-52.0, +1.704e-006
-51.0, +1.704e-006
-50.0, +1.700e-006
-49.0, +1.699e-006
-48.0, +1.695e-006
-47.0, +1.693e-006
-46.0, +1.692e-006
-45.0, +1.690e-006
-44.0, +1.684e-006
-43.0, +1.683e-006
-42.0, +1.677e-006
-41.0, +1.675e-006
-40.0, +1.670e-006
-39.0, +1.665e-006
-38.0, +1.664e-006
-37.0, +1.663e-006
-36.0, +1.661e-006
-35.0, +1.661e-006
-34.0, +1.660e-006
-33.0, +1.660e-006
-32.0, +1.659e-006
-31.0, +1.658e-006
-30.0, +1.658e-006
-29.0, +1.658e-006
-28.0, +1.658e-006
-27.0, +1.658e-006
-26.0, +1.657e-006
-25.0, +1.657e-006
-24.0, +1.657e-006
-23.0, +1.656e-006
-22.0, +1.656e-006
-21.0, +1.656e-006
-20.0, +1.654e-006
-19.0, +1.654e-006
-18.0, +1.651e-006
-17.0, +1.651e-006
-16.0, +1.648e-006
-15.0, +1.645e-006
-14.0, +1.645e-006
-13.0, +1.645e-006
-12.0, +1.638e-006
-11.0, +1.637e-006
-10.0, +1.631e-006
-9.0, +1.631e-006
-8.0, +1.624e-006
-7.0, +1.620e-006
-6.0, +1.620e-006
-5.0, +1.619e-006
-4.0, +1.612e-006
-3.0, +1.612e-006
-2.0, +1.614e-006
-1.0, +1.622e-006
0.0, +1.620e-006
1.0, +1.617e-006
2.0, +1.623e-006
3.0, +1.627e-006
4.0, +1.624e-006
5.0, +1.616e-006
6.0, +1.605e-006
7.0, +1.605e-006
8.0, +1.599e-006
9.0, +1.594e-006
10.0, +1.595e-006
11.0, +1.594e-006
12.0, +1.590e-006
13.0, +1.593e-006
14.0, +1.587e-006
15.0, +1.587e-006
16.0, +1.581e-006
17.0, +1.576e-006
18.0, +1.581e-006
19.0, +1.583e-006
20.0, +1.582e-006
21.0, +1.582e-006
22.0, +1.580e-006
23.0, +1.584e-006
24.0, +1.583e-006
25.0, +1.578e-006
26.0, +1.579e-006
27.0, +1.581e-006
28.0, +1.581e-006
29.0, +1.582e-006
30.0, +1.577e-006
31.0, +1.578e-006
32.0, +1.576e-006
33.0, +1.574e-006
34.0, +1.577e-006
35.0, +1.576e-006
36.0, +1.575e-006
37.0, +1.577e-006
38.0, +1.576e-006
39.0, +1.579e-006
40.0, +1.576e-006
41.0, +1.573e-006
42.0, +1.579e-006
43.0, +1.582e-006
44.0, +1.580e-006
45.0, +1.581e-006
46.0, +1.578e-006
47.0, +1.583e-006
48.0, +1.582e-006
49.0, +1.578e-006
50.0, +1.583e-006
51.0, +1.588e-006
52.0, +1.590e-006
53.0, +1.597e-006
54.0, +1.594e-006
55.0, +1.598e-006
56.0, +1.597e-006
57.0, +1.595e-006
58.0, +1.597e-006
59.0, +1.601e-006
60.0, +1.598e-006
61.0, +1.603e-006
62.0, +1.600e-006
63.0, +1.607e-006
64.0, +1.607e-006
65.0, +1.607e-006
66.0, +1.611e-006
67.0, +1.618e-006
68.0, +1.617e-006
69.0, +1.624e-006
70.0, +1.621e-006
71.0, +1.627e-006
72.0, +1.628e-006
73.0, +1.627e-006
74.0, +1.629e-006
75.0, +1.632e-006
76.0, +1.632e-006
77.0, +1.637e-006
78.0, +1.636e-006
79.0, +1.641e-006
80.0, +1.640e-006
81.0, +1.641e-006
82.0, +1.645e-006
83.0, +1.648e-006
84.0, +1.648e-006
85.0, +1.652e-006
86.0, +1.651e-006
87.0, +1.653e-006
88.0, +1.653e-006
89.0, +1.653e-006
90.0, +1.653e-006
91.0, +1.654e-006
92.0, +1.654e-006
93.0, +1.657e-006
94.0, +1.656e-006
95.0, +1.657e-006
96.0, +1.657e-006
97.0, +1.657e-006
98.0, +1.656e-006
99.0, +1.657e-006
100.0, +1.658e-006
*
**
