# Supplementary material for: DFT and CV data of 4-phenyl-substituted dichloro(bis{2-[1-(phenyl)-1H-1,2,3-triazol-4-yl-κN3]pyridine-κN})iron(II) coordination compounds
Source: Data Brief. 2018 Oct 27;21:1458–71. doi: 10.1016/j.dib.2018.10.085 (PMC6234228; doi:10.1016/j.dib.2018.10.085)
Supplement: Supplementary file 4 — Supplementary material. [file mmc4.zip › Fe_CV_raw_data/FeL7-2/T3.TXT]

Date: 11-Apr-2017
Time: 12:40:21
Label: 
Cyclic Voltammetry

Exp. Conditions:
Init E (mV) = 50
High E (mV) = 50
Low E (mV) = -450
Init P/N = N
V (mV/sec) = 100
Number of Segments = 2
Sample Interval (mV) = 1
Quiet Time (sec) = 10
Sensitivity (A/V) = 1E-6

2 Sets of Data
Total Number of Data Points = 1000
##
Potential (mV), Current (A)

Segment = 1
Negative
Number of Data Points = 500
#
49.0, +4.323e-007
48.0, +4.071e-007
47.0, +3.930e-007
46.0, +3.816e-007
45.0, +3.686e-007
44.0, +3.581e-007
43.0, +3.497e-007
42.0, +3.413e-007
41.0, +3.345e-007
40.0, +3.265e-007
39.0, +3.203e-007
38.0, +3.131e-007
37.0, +3.076e-007
36.0, +3.013e-007
35.0, +2.961e-007
34.0, +2.895e-007
33.0, +2.845e-007
32.0, +2.778e-007
31.0, +2.730e-007
30.0, +2.667e-007
29.0, +2.619e-007
28.0, +2.559e-007
27.0, +2.516e-007
26.0, +2.461e-007
25.0, +2.423e-007
24.0, +2.362e-007
23.0, +2.322e-007
22.0, +2.266e-007
21.0, +2.225e-007
20.0, +2.172e-007
19.0, +2.136e-007
18.0, +2.082e-007
17.0, +2.050e-007
16.0, +1.993e-007
15.0, +1.958e-007
14.0, +1.906e-007
13.0, +1.868e-007
12.0, +1.816e-007
11.0, +1.786e-007
10.0, +1.732e-007
9.0, +1.696e-007
8.0, +1.643e-007
7.0, +1.608e-007
6.0, +1.558e-007
5.0, +1.526e-007
4.0, +1.471e-007
3.0, +1.407e-007
2.0, +1.344e-007
1.0, +1.307e-007
0.0, +1.251e-007
-1.0, +1.217e-007
-2.0, +1.161e-007
-3.0, +1.131e-007
-4.0, +1.112e-007
-5.0, +1.093e-007
-6.0, +1.050e-007
-7.0, +1.022e-007
-8.0, +9.709e-008
-9.0, +9.430e-008
-10.0, +8.876e-008
-11.0, +8.597e-008
-12.0, +8.166e-008
-13.0, +7.882e-008
-14.0, +7.398e-008
-15.0, +7.106e-008
-16.0, +6.579e-008
-17.0, +6.308e-008
-18.0, +5.877e-008
-19.0, +5.607e-008
-20.0, +5.118e-008
-21.0, +4.835e-008
-22.0, +4.460e-008
-23.0, +4.220e-008
-24.0, +3.723e-008
-25.0, +3.414e-008
-26.0, +2.917e-008
-27.0, +2.638e-008
-28.0, +2.215e-008
-29.0, +1.883e-008
-30.0, +1.395e-008
-31.0, +1.116e-008
-32.0, +6.322e-009
-33.0, +3.531e-009
-34.0, -1.003e-009
-35.0, -3.880e-009
-36.0, -8.240e-009
-37.0, -1.107e-008
-38.0, -1.482e-008
-39.0, -1.731e-008
-40.0, -2.197e-008
-41.0, -2.489e-008
-42.0, -2.965e-008
-43.0, -3.283e-008
-44.0, -3.697e-008
-45.0, -4.020e-008
-46.0, -4.499e-008
-47.0, -4.800e-008
-48.0, -5.280e-008
-49.0, -5.559e-008
-50.0, -5.999e-008
-51.0, -6.330e-008
-52.0, -6.736e-008
-53.0, -7.058e-008
-54.0, -7.438e-008
-55.0, -7.734e-008
-56.0, -8.227e-008
-57.0, -8.562e-008
-58.0, -8.998e-008
-59.0, -9.360e-008
-60.0, -9.735e-008
-61.0, -1.011e-007
-62.0, -1.053e-007
-63.0, -1.084e-007
-64.0, -1.127e-007
-65.0, -1.161e-007
-66.0, -1.207e-007
-67.0, -1.249e-007
-68.0, -1.292e-007
-69.0, -1.327e-007
-70.0, -1.366e-007
-71.0, -1.401e-007
-72.0, -1.450e-007
-73.0, -1.487e-007
-74.0, -1.529e-007
-75.0, -1.564e-007
-76.0, -1.613e-007
-77.0, -1.658e-007
-78.0, -1.701e-007
-79.0, -1.735e-007
-80.0, -1.784e-007
-81.0, -1.825e-007
-82.0, -1.874e-007
-83.0, -1.911e-007
-84.0, -1.960e-007
-85.0, -2.008e-007
-86.0, -2.058e-007
-87.0, -2.095e-007
-88.0, -2.150e-007
-89.0, -2.195e-007
-90.0, -2.248e-007
-91.0, -2.292e-007
-92.0, -2.345e-007
-93.0, -2.394e-007
-94.0, -2.451e-007
-95.0, -2.494e-007
-96.0, -2.559e-007
-97.0, -2.613e-007
-98.0, -2.670e-007
-99.0, -2.721e-007
-100.0, -2.783e-007
-101.0, -2.837e-007
-102.0, -2.900e-007
-103.0, -2.944e-007
-104.0, -3.009e-007
-105.0, -3.065e-007
-106.0, -3.132e-007
-107.0, -3.187e-007
-108.0, -3.257e-007
-109.0, -3.320e-007
-110.0, -3.395e-007
-111.0, -3.456e-007
-112.0, -3.535e-007
-113.0, -3.600e-007
-114.0, -3.676e-007
-115.0, -3.745e-007
-116.0, -3.825e-007
-117.0, -3.895e-007
-118.0, -3.975e-007
-119.0, -4.045e-007
-120.0, -4.134e-007
-121.0, -4.210e-007
-122.0, -4.293e-007
-123.0, -4.368e-007
-124.0, -4.458e-007
-125.0, -4.541e-007
-126.0, -4.635e-007
-127.0, -4.711e-007
-128.0, -4.810e-007
-129.0, -4.894e-007
-130.0, -4.996e-007
-131.0, -5.080e-007
-132.0, -5.183e-007
-133.0, -5.270e-007
-134.0, -5.379e-007
-135.0, -5.468e-007
-136.0, -5.583e-007
-137.0, -5.675e-007
-138.0, -5.787e-007
-139.0, -5.882e-007
-140.0, -5.995e-007
-141.0, -6.096e-007
-142.0, -6.212e-007
-143.0, -6.312e-007
-144.0, -6.437e-007
-145.0, -6.548e-007
-146.0, -6.669e-007
-147.0, -6.777e-007
-148.0, -6.900e-007
-149.0, -7.013e-007
-150.0, -7.140e-007
-151.0, -7.252e-007
-152.0, -7.383e-007
-153.0, -7.504e-007
-154.0, -7.639e-007
-155.0, -7.757e-007
-156.0, -7.886e-007
-157.0, -8.010e-007
-158.0, -8.142e-007
-159.0, -8.260e-007
-160.0, -8.398e-007
-161.0, -8.520e-007
-162.0, -8.659e-007
-163.0, -8.791e-007
-164.0, -8.926e-007
-165.0, -9.052e-007
-166.0, -9.193e-007
-167.0, -9.315e-007
-168.0, -9.464e-007
-169.0, -9.591e-007
-170.0, -9.730e-007
-171.0, -9.861e-007
-172.0, -1.000e-006
-173.0, -1.013e-006
-174.0, -1.028e-006
-175.0, -1.041e-006
-176.0, -1.055e-006
-177.0, -1.068e-006
-178.0, -1.083e-006
-179.0, -1.096e-006
-180.0, -1.110e-006
-181.0, -1.123e-006
-182.0, -1.137e-006
-183.0, -1.151e-006
-184.0, -1.166e-006
-185.0, -1.179e-006
-186.0, -1.193e-006
-187.0, -1.206e-006
-188.0, -1.220e-006
-189.0, -1.233e-006
-190.0, -1.247e-006
-191.0, -1.260e-006
-192.0, -1.274e-006
-193.0, -1.287e-006
-194.0, -1.301e-006
-195.0, -1.315e-006
-196.0, -1.329e-006
-197.0, -1.342e-006
-198.0, -1.356e-006
-199.0, -1.369e-006
-200.0, -1.384e-006
-201.0, -1.397e-006
-202.0, -1.411e-006
-203.0, -1.424e-006
-204.0, -1.439e-006
-205.0, -1.452e-006
-206.0, -1.466e-006
-207.0, -1.478e-006
-208.0, -1.493e-006
-209.0, -1.505e-006
-210.0, -1.519e-006
-211.0, -1.531e-006
-212.0, -1.545e-006
-213.0, -1.558e-006
-214.0, -1.572e-006
-215.0, -1.584e-006
-216.0, -1.598e-006
-217.0, -1.611e-006
-218.0, -1.625e-006
-219.0, -1.638e-006
-220.0, -1.651e-006
-221.0, -1.664e-006
-222.0, -1.678e-006
-223.0, -1.690e-006
-224.0, -1.704e-006
-225.0, -1.716e-006
-226.0, -1.730e-006
-227.0, -1.743e-006
-228.0, -1.756e-006
-229.0, -1.768e-006
-230.0, -1.782e-006
-231.0, -1.794e-006
-232.0, -1.808e-006
-233.0, -1.821e-006
-234.0, -1.834e-006
-235.0, -1.846e-006
-236.0, -1.859e-006
-237.0, -1.871e-006
-238.0, -1.884e-006
-239.0, -1.896e-006
-240.0, -1.909e-006
-241.0, -1.920e-006
-242.0, -1.933e-006
-243.0, -1.946e-006
-244.0, -1.958e-006
-245.0, -1.970e-006
-246.0, -1.982e-006
-247.0, -1.993e-006
-248.0, -2.005e-006
-249.0, -2.016e-006
-250.0, -2.028e-006
-251.0, -2.039e-006
-252.0, -2.050e-006
-253.0, -2.061e-006
-254.0, -2.072e-006
-255.0, -2.083e-006
-256.0, -2.094e-006
-257.0, -2.104e-006
-258.0, -2.114e-006
-259.0, -2.125e-006
-260.0, -2.135e-006
-261.0, -2.144e-006
-262.0, -2.154e-006
-263.0, -2.163e-006
-264.0, -2.172e-006
-265.0, -2.181e-006
-266.0, -2.190e-006
-267.0, -2.198e-006
-268.0, -2.206e-006
-269.0, -2.214e-006
-270.0, -2.222e-006
-271.0, -2.229e-006
-272.0, -2.237e-006
-273.0, -2.244e-006
-274.0, -2.251e-006
-275.0, -2.258e-006
-276.0, -2.264e-006
-277.0, -2.270e-006
-278.0, -2.276e-006
-279.0, -2.281e-006
-280.0, -2.287e-006
-281.0, -2.292e-006
-282.0, -2.296e-006
-283.0, -2.301e-006
-284.0, -2.305e-006
-285.0, -2.310e-006
-286.0, -2.314e-006
-287.0, -2.317e-006
-288.0, -2.320e-006
-289.0, -2.323e-006
-290.0, -2.325e-006
-291.0, -2.328e-006
-292.0, -2.330e-006
-293.0, -2.332e-006
-294.0, -2.333e-006
-295.0, -2.335e-006
-296.0, -2.336e-006
-297.0, -2.339e-006
-298.0, -2.339e-006
-299.0, -2.341e-006
-300.0, -2.341e-006
-301.0, -2.342e-006
-302.0, -2.342e-006
-303.0, -2.341e-006
-304.0, -2.341e-006
-305.0, -2.341e-006
-306.0, -2.339e-006
-307.0, -2.338e-006
-308.0, -2.337e-006
-309.0, -2.335e-006
-310.0, -2.334e-006
-311.0, -2.332e-006
-312.0, -2.330e-006
-313.0, -2.329e-006
-314.0, -2.326e-006
-315.0, -2.325e-006
-316.0, -2.322e-006
-317.0, -2.320e-006
-318.0, -2.318e-006
-319.0, -2.315e-006
-320.0, -2.312e-006
-321.0, -2.311e-006
-322.0, -2.307e-006
-323.0, -2.305e-006
-324.0, -2.301e-006
-325.0, -2.299e-006
-326.0, -2.295e-006
-327.0, -2.292e-006
-328.0, -2.289e-006
-329.0, -2.286e-006
-330.0, -2.282e-006
-331.0, -2.279e-006
-332.0, -2.275e-006
-333.0, -2.272e-006
-334.0, -2.267e-006
-335.0, -2.264e-006
-336.0, -2.260e-006
-337.0, -2.257e-006
-338.0, -2.253e-006
-339.0, -2.250e-006
-340.0, -2.246e-006
-341.0, -2.243e-006
-342.0, -2.239e-006
-343.0, -2.236e-006
-344.0, -2.231e-006
-345.0, -2.229e-006
-346.0, -2.224e-006
-347.0, -2.221e-006
-348.0, -2.217e-006
-349.0, -2.214e-006
-350.0, -2.210e-006
-351.0, -2.207e-006
-352.0, -2.203e-006
-353.0, -2.200e-006
-354.0, -2.196e-006
-355.0, -2.194e-006
-356.0, -2.189e-006
-357.0, -2.187e-006
-358.0, -2.182e-006
-359.0, -2.180e-006
-360.0, -2.176e-006
-361.0, -2.174e-006
-362.0, -2.169e-006
-363.0, -2.167e-006
-364.0, -2.163e-006
-365.0, -2.161e-006
-366.0, -2.157e-006
-367.0, -2.155e-006
-368.0, -2.151e-006
-369.0, -2.149e-006
-370.0, -2.145e-006
-371.0, -2.144e-006
-372.0, -2.140e-006
-373.0, -2.138e-006
-374.0, -2.134e-006
-375.0, -2.133e-006
-376.0, -2.129e-006
-377.0, -2.128e-006
-378.0, -2.124e-006
-379.0, -2.123e-006
-380.0, -2.119e-006
-381.0, -2.118e-006
-382.0, -2.115e-006
-383.0, -2.113e-006
-384.0, -2.110e-006
-385.0, -2.108e-006
-386.0, -2.105e-006
-387.0, -2.104e-006
-388.0, -2.101e-006
-389.0, -2.100e-006
-390.0, -2.097e-006
-391.0, -2.096e-006
-392.0, -2.093e-006
-393.0, -2.093e-006
-394.0, -2.090e-006
-395.0, -2.089e-006
-396.0, -2.087e-006
-397.0, -2.085e-006
-398.0, -2.082e-006
-399.0, -2.082e-006
-400.0, -2.079e-006
-401.0, -2.079e-006
-402.0, -2.075e-006
-403.0, -2.075e-006
-404.0, -2.073e-006
-405.0, -2.073e-006
-406.0, -2.070e-006
-407.0, -2.071e-006
-408.0, -2.070e-006
-409.0, -2.070e-006
-410.0, -2.068e-006
-411.0, -2.068e-006
-412.0, -2.066e-006
-413.0, -2.067e-006
-414.0, -2.063e-006
-415.0, -2.062e-006
-416.0, -2.061e-006
-417.0, -2.061e-006
-418.0, -2.059e-006
-419.0, -2.059e-006
-420.0, -2.057e-006
-421.0, -2.057e-006
-422.0, -2.056e-006
-423.0, -2.056e-006
-424.0, -2.055e-006
-425.0, -2.055e-006
-426.0, -2.054e-006
-427.0, -2.055e-006
-428.0, -2.054e-006
-429.0, -2.054e-006
-430.0, -2.054e-006
-431.0, -2.054e-006
-432.0, -2.053e-006
-433.0, -2.054e-006
-434.0, -2.053e-006
-435.0, -2.054e-006
-436.0, -2.053e-006
-437.0, -2.054e-006
-438.0, -2.053e-006
-439.0, -2.054e-006
-440.0, -2.053e-006
-441.0, -2.054e-006
-442.0, -2.053e-006
-443.0, -2.054e-006
-444.0, -2.054e-006
-445.0, -2.054e-006
-446.0, -2.054e-006
-447.0, -2.054e-006
-448.0, -2.026e-006
-449.0, -2.014e-006
-450.0, -2.004e-006
*
Segment = 2
Positive
Number of Data Points = 500
#
-449.0, -1.872e-006
-448.0, -1.770e-006
-447.0, -1.722e-006
-446.0, -1.680e-006
-445.0, -1.632e-006
-444.0, -1.597e-006
-443.0, -1.567e-006
-442.0, -1.539e-006
-441.0, -1.515e-006
-440.0, -1.491e-006
-439.0, -1.470e-006
-438.0, -1.449e-006
-437.0, -1.429e-006
-436.0, -1.410e-006
-435.0, -1.392e-006
-434.0, -1.373e-006
-433.0, -1.357e-006
-432.0, -1.340e-006
-431.0, -1.325e-006
-430.0, -1.308e-006
-429.0, -1.294e-006
-428.0, -1.279e-006
-427.0, -1.266e-006
-426.0, -1.252e-006
-425.0, -1.239e-006
-424.0, -1.225e-006
-423.0, -1.213e-006
-422.0, -1.199e-006
-421.0, -1.188e-006
-420.0, -1.175e-006
-419.0, -1.163e-006
-418.0, -1.151e-006
-417.0, -1.141e-006
-416.0, -1.129e-006
-415.0, -1.119e-006
-414.0, -1.107e-006
-413.0, -1.097e-006
-412.0, -1.084e-006
-411.0, -1.073e-006
-410.0, -1.062e-006
-409.0, -1.052e-006
-408.0, -1.041e-006
-407.0, -1.031e-006
-406.0, -1.021e-006
-405.0, -1.013e-006
-404.0, -1.003e-006
-403.0, -9.943e-007
-402.0, -9.847e-007
-401.0, -9.765e-007
-400.0, -9.668e-007
-399.0, -9.585e-007
-398.0, -9.488e-007
-397.0, -9.412e-007
-396.0, -9.319e-007
-395.0, -9.241e-007
-394.0, -9.146e-007
-393.0, -9.069e-007
-392.0, -8.977e-007
-391.0, -8.906e-007
-390.0, -8.812e-007
-389.0, -8.736e-007
-388.0, -8.646e-007
-387.0, -8.579e-007
-386.0, -8.495e-007
-385.0, -8.426e-007
-384.0, -8.335e-007
-383.0, -8.269e-007
-382.0, -8.184e-007
-381.0, -8.114e-007
-380.0, -8.025e-007
-379.0, -7.954e-007
-378.0, -7.872e-007
-377.0, -7.809e-007
-376.0, -7.726e-007
-375.0, -7.663e-007
-374.0, -7.578e-007
-373.0, -7.514e-007
-372.0, -7.438e-007
-371.0, -7.375e-007
-370.0, -7.296e-007
-369.0, -7.232e-007
-368.0, -7.149e-007
-367.0, -7.087e-007
-366.0, -7.005e-007
-365.0, -6.936e-007
-364.0, -6.854e-007
-363.0, -6.789e-007
-362.0, -6.713e-007
-361.0, -6.657e-007
-360.0, -6.580e-007
-359.0, -6.525e-007
-358.0, -6.451e-007
-357.0, -6.394e-007
-356.0, -6.322e-007
-355.0, -6.266e-007
-354.0, -6.189e-007
-353.0, -6.133e-007
-352.0, -6.063e-007
-351.0, -6.009e-007
-350.0, -5.933e-007
-349.0, -5.876e-007
-348.0, -5.801e-007
-347.0, -5.744e-007
-346.0, -5.668e-007
-345.0, -5.606e-007
-344.0, -5.530e-007
-343.0, -5.475e-007
-342.0, -5.398e-007
-341.0, -5.341e-007
-340.0, -5.266e-007
-339.0, -5.209e-007
-338.0, -5.139e-007
-337.0, -5.082e-007
-336.0, -5.007e-007
-335.0, -4.949e-007
-334.0, -4.877e-007
-333.0, -4.825e-007
-332.0, -4.755e-007
-331.0, -4.698e-007
-330.0, -4.623e-007
-329.0, -4.562e-007
-328.0, -4.491e-007
-327.0, -4.431e-007
-326.0, -4.354e-007
-325.0, -4.294e-007
-324.0, -4.219e-007
-323.0, -4.157e-007
-322.0, -4.086e-007
-321.0, -4.028e-007
-320.0, -3.957e-007
-319.0, -3.897e-007
-318.0, -3.820e-007
-317.0, -3.758e-007
-316.0, -3.687e-007
-315.0, -3.624e-007
-314.0, -3.550e-007
-313.0, -3.488e-007
-312.0, -3.411e-007
-311.0, -3.353e-007
-310.0, -3.276e-007
-309.0, -3.210e-007
-308.0, -3.140e-007
-307.0, -3.074e-007
-306.0, -2.997e-007
-305.0, -2.934e-007
-304.0, -2.855e-007
-303.0, -2.792e-007
-302.0, -2.712e-007
-301.0, -2.638e-007
-300.0, -2.559e-007
-299.0, -2.484e-007
-298.0, -2.407e-007
-297.0, -2.340e-007
-296.0, -2.256e-007
-295.0, -2.188e-007
-294.0, -2.106e-007
-293.0, -2.033e-007
-292.0, -1.954e-007
-291.0, -1.873e-007
-290.0, -1.787e-007
-289.0, -1.710e-007
-288.0, -1.627e-007
-287.0, -1.552e-007
-286.0, -1.467e-007
-285.0, -1.386e-007
-284.0, -1.300e-007
-283.0, -1.219e-007
-282.0, -1.132e-007
-281.0, -1.048e-007
-280.0, -9.561e-008
-279.0, -8.724e-008
-278.0, -7.795e-008
-277.0, -6.954e-008
-276.0, -5.995e-008
-275.0, -5.118e-008
-274.0, -4.159e-008
-273.0, -3.261e-008
-272.0, -2.245e-008
-271.0, -1.343e-008
-270.0, -3.096e-009
-269.0, +6.147e-009
-268.0, +1.648e-008
-267.0, +2.590e-008
-266.0, +3.636e-008
-265.0, +4.604e-008
-264.0, +5.654e-008
-263.0, +6.635e-008
-262.0, +7.751e-008
-261.0, +8.759e-008
-260.0, +9.862e-008
-259.0, +1.091e-007
-258.0, +1.199e-007
-257.0, +1.310e-007
-256.0, +1.421e-007
-255.0, +1.528e-007
-254.0, +1.644e-007
-253.0, +1.756e-007
-252.0, +1.872e-007
-251.0, +1.992e-007
-250.0, +2.110e-007
-249.0, +2.227e-007
-248.0, +2.349e-007
-247.0, +2.468e-007
-246.0, +2.593e-007
-245.0, +2.713e-007
-244.0, +2.838e-007
-243.0, +2.958e-007
-242.0, +3.085e-007
-241.0, +3.212e-007
-240.0, +3.339e-007
-239.0, +3.467e-007
-238.0, +3.606e-007
-237.0, +3.740e-007
-236.0, +3.879e-007
-235.0, +4.019e-007
-234.0, +4.158e-007
-233.0, +4.299e-007
-232.0, +4.441e-007
-231.0, +4.580e-007
-230.0, +4.725e-007
-229.0, +4.869e-007
-228.0, +5.010e-007
-227.0, +5.156e-007
-226.0, +5.307e-007
-225.0, +5.457e-007
-224.0, +5.604e-007
-223.0, +5.751e-007
-222.0, +5.906e-007
-221.0, +6.065e-007
-220.0, +6.214e-007
-219.0, +6.367e-007
-218.0, +6.520e-007
-217.0, +6.681e-007
-216.0, +6.841e-007
-215.0, +7.002e-007
-214.0, +7.159e-007
-213.0, +7.325e-007
-212.0, +7.485e-007
-211.0, +7.653e-007
-210.0, +7.815e-007
-209.0, +7.982e-007
-208.0, +8.144e-007
-207.0, +8.321e-007
-206.0, +8.494e-007
-205.0, +8.669e-007
-204.0, +8.836e-007
-203.0, +9.010e-007
-202.0, +9.178e-007
-201.0, +9.355e-007
-200.0, +9.516e-007
-199.0, +9.688e-007
-198.0, +9.855e-007
-197.0, +1.003e-006
-196.0, +1.020e-006
-195.0, +1.037e-006
-194.0, +1.054e-006
-193.0, +1.071e-006
-192.0, +1.088e-006
-191.0, +1.105e-006
-190.0, +1.121e-006
-189.0, +1.139e-006
-188.0, +1.156e-006
-187.0, +1.173e-006
-186.0, +1.189e-006
-185.0, +1.206e-006
-184.0, +1.222e-006
-183.0, +1.239e-006
-182.0, +1.255e-006
-181.0, +1.272e-006
-180.0, +1.287e-006
-179.0, +1.303e-006
-178.0, +1.318e-006
-177.0, +1.334e-006
-176.0, +1.349e-006
-175.0, +1.365e-006
-174.0, +1.379e-006
-173.0, +1.394e-006
-172.0, +1.408e-006
-171.0, +1.423e-006
-170.0, +1.437e-006
-169.0, +1.452e-006
-168.0, +1.465e-006
-167.0, +1.479e-006
-166.0, +1.492e-006
-165.0, +1.505e-006
-164.0, +1.518e-006
-163.0, +1.531e-006
-162.0, +1.542e-006
-161.0, +1.555e-006
-160.0, +1.566e-006
-159.0, +1.578e-006
-158.0, +1.588e-006
-157.0, +1.600e-006
-156.0, +1.609e-006
-155.0, +1.620e-006
-154.0, +1.629e-006
-153.0, +1.640e-006
-152.0, +1.648e-006
-151.0, +1.658e-006
-150.0, +1.665e-006
-149.0, +1.674e-006
-148.0, +1.681e-006
-147.0, +1.690e-006
-146.0, +1.696e-006
-145.0, +1.704e-006
-144.0, +1.709e-006
-143.0, +1.716e-006
-142.0, +1.721e-006
-141.0, +1.728e-006
-140.0, +1.733e-006
-139.0, +1.739e-006
-138.0, +1.743e-006
-137.0, +1.749e-006
-136.0, +1.752e-006
-135.0, +1.757e-006
-134.0, +1.760e-006
-133.0, +1.764e-006
-132.0, +1.767e-006
-131.0, +1.771e-006
-130.0, +1.772e-006
-129.0, +1.776e-006
-128.0, +1.777e-006
-127.0, +1.780e-006
-126.0, +1.781e-006
-125.0, +1.783e-006
-124.0, +1.784e-006
-123.0, +1.786e-006
-122.0, +1.786e-006
-121.0, +1.788e-006
-120.0, +1.788e-006
-119.0, +1.789e-006
-118.0, +1.788e-006
-117.0, +1.790e-006
-116.0, +1.789e-006
-115.0, +1.789e-006
-114.0, +1.788e-006
-113.0, +1.788e-006
-112.0, +1.786e-006
-111.0, +1.786e-006
-110.0, +1.784e-006
-109.0, +1.783e-006
-108.0, +1.781e-006
-107.0, +1.780e-006
-106.0, +1.778e-006
-105.0, +1.778e-006
-104.0, +1.775e-006
-103.0, +1.775e-006
-102.0, +1.773e-006
-101.0, +1.772e-006
-100.0, +1.769e-006
-99.0, +1.768e-006
-98.0, +1.765e-006
-97.0, +1.764e-006
-96.0, +1.761e-006
-95.0, +1.759e-006
-94.0, +1.756e-006
-93.0, +1.754e-006
-92.0, +1.751e-006
-91.0, +1.749e-006
-90.0, +1.746e-006
-89.0, +1.744e-006
-88.0, +1.741e-006
-87.0, +1.739e-006
-86.0, +1.736e-006
-85.0, +1.735e-006
-84.0, +1.732e-006
-83.0, +1.730e-006
-82.0, +1.727e-006
-81.0, +1.725e-006
-80.0, +1.722e-006
-79.0, +1.720e-006
-78.0, +1.717e-006
-77.0, +1.715e-006
-76.0, +1.712e-006
-75.0, +1.710e-006
-74.0, +1.706e-006
-73.0, +1.704e-006
-72.0, +1.701e-006
-71.0, +1.699e-006
-70.0, +1.697e-006
-69.0, +1.695e-006
-68.0, +1.692e-006
-67.0, +1.691e-006
-66.0, +1.688e-006
-65.0, +1.686e-006
-64.0, +1.683e-006
-63.0, +1.681e-006
-62.0, +1.678e-006
-61.0, +1.676e-006
-60.0, +1.673e-006
-59.0, +1.672e-006
-58.0, +1.669e-006
-57.0, +1.667e-006
-56.0, +1.664e-006
-55.0, +1.662e-006
-54.0, +1.660e-006
-53.0, +1.658e-006
-52.0, +1.656e-006
-51.0, +1.655e-006
-50.0, +1.653e-006
-49.0, +1.651e-006
-48.0, +1.649e-006
-47.0, +1.648e-006
-46.0, +1.645e-006
-45.0, +1.644e-006
-44.0, +1.642e-006
-43.0, +1.640e-006
-42.0, +1.638e-006
-41.0, +1.637e-006
-40.0, +1.635e-006
-39.0, +1.634e-006
-38.0, +1.632e-006
-37.0, +1.630e-006
-36.0, +1.628e-006
-35.0, +1.627e-006
-34.0, +1.624e-006
-33.0, +1.623e-006
-32.0, +1.621e-006
-31.0, +1.620e-006
-30.0, +1.618e-006
-29.0, +1.618e-006
-28.0, +1.616e-006
-27.0, +1.616e-006
-26.0, +1.614e-006
-25.0, +1.613e-006
-24.0, +1.611e-006
-23.0, +1.611e-006
-22.0, +1.609e-006
-21.0, +1.608e-006
-20.0, +1.606e-006
-19.0, +1.605e-006
-18.0, +1.603e-006
-17.0, +1.603e-006
-16.0, +1.601e-006
-15.0, +1.601e-006
-14.0, +1.599e-006
-13.0, +1.599e-006
-12.0, +1.597e-006
-11.0, +1.597e-006
-10.0, +1.596e-006
-9.0, +1.596e-006
-8.0, +1.595e-006
-7.0, +1.595e-006
-6.0, +1.594e-006
-5.0, +1.594e-006
-4.0, +1.592e-006
-3.0, +1.592e-006
-2.0, +1.595e-006
-1.0, +1.596e-006
0.0, +1.595e-006
1.0, +1.596e-006
2.0, +1.595e-006
3.0, +1.597e-006
4.0, +1.595e-006
5.0, +1.593e-006
6.0, +1.590e-006
7.0, +1.590e-006
8.0, +1.588e-006
9.0, +1.587e-006
10.0, +1.586e-006
11.0, +1.587e-006
12.0, +1.585e-006
13.0, +1.586e-006
14.0, +1.584e-006
15.0, +1.585e-006
16.0, +1.583e-006
17.0, +1.583e-006
18.0, +1.582e-006
19.0, +1.583e-006
20.0, +1.582e-006
21.0, +1.582e-006
22.0, +1.581e-006
23.0, +1.581e-006
24.0, +1.581e-006
25.0, +1.581e-006
26.0, +1.580e-006
27.0, +1.581e-006
28.0, +1.580e-006
29.0, +1.581e-006
30.0, +1.580e-006
31.0, +1.581e-006
32.0, +1.580e-006
33.0, +1.580e-006
34.0, +1.580e-006
35.0, +1.581e-006
36.0, +1.580e-006
37.0, +1.581e-006
38.0, +1.580e-006
39.0, +1.581e-006
40.0, +1.581e-006
41.0, +1.581e-006
42.0, +1.581e-006
43.0, +1.583e-006
44.0, +1.582e-006
45.0, +1.584e-006
46.0, +1.584e-006
47.0, +1.585e-006
48.0, +1.585e-006
49.0, +1.585e-006
50.0, +1.586e-006
*
**
