# Supplementary material for: DFT and CV data of 4-phenyl-substituted dichloro(bis{2-[1-(phenyl)-1H-1,2,3-triazol-4-yl-κN3]pyridine-κN})iron(II) coordination compounds
Source: Data Brief. 2018 Oct 27;21:1458–71. doi: 10.1016/j.dib.2018.10.085 (PMC6234228; doi:10.1016/j.dib.2018.10.085)
Supplement: Supplementary file 4 — Supplementary material. [file mmc4.zip › Fe_CV_raw_data/FeL7-2/T4.TXT]

Date: 11-Apr-2017
Time: 12:41:21
Label: 
Cyclic Voltammetry

Exp. Conditions:
Init E (mV) = 100
High E (mV) = 100
Low E (mV) = -450
Init P/N = N
V (mV/sec) = 100
Number of Segments = 2
Sample Interval (mV) = 1
Quiet Time (sec) = 10
Sensitivity (A/V) = 1E-6

2 Sets of Data
Total Number of Data Points = 1100
##
Potential (mV), Current (A)

Segment = 1
Negative
Number of Data Points = 550
#
99.0, +5.004e-007
98.0, +4.712e-007
97.0, +4.579e-007
96.0, +4.457e-007
95.0, +4.319e-007
94.0, +4.221e-007
93.0, +4.136e-007
92.0, +4.058e-007
91.0, +3.982e-007
90.0, +3.908e-007
89.0, +3.845e-007
88.0, +3.773e-007
87.0, +3.704e-007
86.0, +3.640e-007
85.0, +3.578e-007
84.0, +3.516e-007
83.0, +3.458e-007
82.0, +3.403e-007
81.0, +3.355e-007
80.0, +3.299e-007
79.0, +3.245e-007
78.0, +3.196e-007
77.0, +3.151e-007
76.0, +3.100e-007
75.0, +3.047e-007
74.0, +2.998e-007
73.0, +2.955e-007
72.0, +2.908e-007
71.0, +2.856e-007
70.0, +2.808e-007
69.0, +2.768e-007
68.0, +2.728e-007
67.0, +2.680e-007
66.0, +2.632e-007
65.0, +2.592e-007
64.0, +2.552e-007
63.0, +2.510e-007
62.0, +2.472e-007
61.0, +2.425e-007
60.0, +2.390e-007
59.0, +2.353e-007
58.0, +2.314e-007
57.0, +2.270e-007
56.0, +2.228e-007
55.0, +2.183e-007
54.0, +2.148e-007
53.0, +2.104e-007
52.0, +2.064e-007
51.0, +2.022e-007
50.0, +1.990e-007
49.0, +1.953e-007
48.0, +1.913e-007
47.0, +1.870e-007
46.0, +1.838e-007
45.0, +1.802e-007
44.0, +1.773e-007
43.0, +1.726e-007
42.0, +1.687e-007
41.0, +1.649e-007
40.0, +1.616e-007
39.0, +1.575e-007
38.0, +1.541e-007
37.0, +1.494e-007
36.0, +1.465e-007
35.0, +1.429e-007
34.0, +1.401e-007
33.0, +1.364e-007
32.0, +1.334e-007
31.0, +1.292e-007
30.0, +1.265e-007
29.0, +1.229e-007
28.0, +1.202e-007
27.0, +1.164e-007
26.0, +1.138e-007
25.0, +1.098e-007
24.0, +1.069e-007
23.0, +1.032e-007
22.0, +1.004e-007
21.0, +9.635e-008
20.0, +9.378e-008
19.0, +8.924e-008
18.0, +8.650e-008
17.0, +8.257e-008
16.0, +7.939e-008
15.0, +7.494e-008
14.0, +7.263e-008
13.0, +6.840e-008
12.0, +6.596e-008
11.0, +6.186e-008
10.0, +5.960e-008
9.0, +5.537e-008
8.0, +5.253e-008
7.0, +4.809e-008
6.0, +4.534e-008
5.0, +4.133e-008
4.0, +3.911e-008
3.0, +3.104e-008
2.0, +2.729e-008
1.0, +2.276e-008
0.0, +1.962e-008
-1.0, +1.526e-008
-2.0, +1.229e-008
-3.0, +7.455e-009
-4.0, +7.891e-009
-5.0, +5.101e-009
-6.0, +3.357e-009
-7.0, -2.179e-010
-8.0, -2.834e-009
-9.0, -7.019e-009
-10.0, -9.286e-009
-11.0, -1.277e-008
-12.0, -1.522e-008
-13.0, -1.927e-008
-14.0, -2.175e-008
-15.0, -2.572e-008
-16.0, -2.834e-008
-17.0, -3.235e-008
-18.0, -3.496e-008
-19.0, -3.880e-008
-20.0, -4.124e-008
-21.0, -4.565e-008
-22.0, -4.826e-008
-23.0, -5.192e-008
-24.0, -5.471e-008
-25.0, -5.838e-008
-26.0, -6.108e-008
-27.0, -6.478e-008
-28.0, -6.688e-008
-29.0, -7.071e-008
-30.0, -7.324e-008
-31.0, -7.673e-008
-32.0, -8.000e-008
-33.0, -8.423e-008
-34.0, -8.763e-008
-35.0, -9.181e-008
-36.0, -9.460e-008
-37.0, -9.835e-008
-38.0, -1.011e-007
-39.0, -1.047e-007
-40.0, -1.079e-007
-41.0, -1.114e-007
-42.0, -1.142e-007
-43.0, -1.177e-007
-44.0, -1.205e-007
-45.0, -1.246e-007
-46.0, -1.276e-007
-47.0, -1.307e-007
-48.0, -1.341e-007
-49.0, -1.375e-007
-50.0, -1.408e-007
-51.0, -1.450e-007
-52.0, -1.477e-007
-53.0, -1.512e-007
-54.0, -1.541e-007
-55.0, -1.575e-007
-56.0, -1.615e-007
-57.0, -1.652e-007
-58.0, -1.686e-007
-59.0, -1.724e-007
-60.0, -1.754e-007
-61.0, -1.795e-007
-62.0, -1.826e-007
-63.0, -1.859e-007
-64.0, -1.895e-007
-65.0, -1.930e-007
-66.0, -1.962e-007
-67.0, -2.008e-007
-68.0, -2.043e-007
-69.0, -2.085e-007
-70.0, -2.117e-007
-71.0, -2.154e-007
-72.0, -2.193e-007
-73.0, -2.238e-007
-74.0, -2.273e-007
-75.0, -2.314e-007
-76.0, -2.349e-007
-77.0, -2.397e-007
-78.0, -2.436e-007
-79.0, -2.475e-007
-80.0, -2.514e-007
-81.0, -2.558e-007
-82.0, -2.599e-007
-83.0, -2.648e-007
-84.0, -2.683e-007
-85.0, -2.732e-007
-86.0, -2.775e-007
-87.0, -2.824e-007
-88.0, -2.866e-007
-89.0, -2.913e-007
-90.0, -2.954e-007
-91.0, -3.010e-007
-92.0, -3.051e-007
-93.0, -3.105e-007
-94.0, -3.148e-007
-95.0, -3.201e-007
-96.0, -3.250e-007
-97.0, -3.306e-007
-98.0, -3.348e-007
-99.0, -3.404e-007
-100.0, -3.448e-007
-101.0, -3.510e-007
-102.0, -3.559e-007
-103.0, -3.618e-007
-104.0, -3.673e-007
-105.0, -3.743e-007
-106.0, -3.799e-007
-107.0, -3.874e-007
-108.0, -3.929e-007
-109.0, -3.999e-007
-110.0, -4.054e-007
-111.0, -4.125e-007
-112.0, -4.186e-007
-113.0, -4.263e-007
-114.0, -4.320e-007
-115.0, -4.397e-007
-116.0, -4.466e-007
-117.0, -4.550e-007
-118.0, -4.613e-007
-119.0, -4.692e-007
-120.0, -4.762e-007
-121.0, -4.850e-007
-122.0, -4.920e-007
-123.0, -5.004e-007
-124.0, -5.078e-007
-125.0, -5.174e-007
-126.0, -5.254e-007
-127.0, -5.350e-007
-128.0, -5.433e-007
-129.0, -5.531e-007
-130.0, -5.615e-007
-131.0, -5.717e-007
-132.0, -5.802e-007
-133.0, -5.902e-007
-134.0, -5.987e-007
-135.0, -6.087e-007
-136.0, -6.183e-007
-137.0, -6.287e-007
-138.0, -6.379e-007
-139.0, -6.490e-007
-140.0, -6.589e-007
-141.0, -6.704e-007
-142.0, -6.801e-007
-143.0, -6.912e-007
-144.0, -7.020e-007
-145.0, -7.136e-007
-146.0, -7.240e-007
-147.0, -7.358e-007
-148.0, -7.463e-007
-149.0, -7.591e-007
-150.0, -7.700e-007
-151.0, -7.823e-007
-152.0, -7.940e-007
-153.0, -8.068e-007
-154.0, -8.182e-007
-155.0, -8.311e-007
-156.0, -8.427e-007
-157.0, -8.562e-007
-158.0, -8.681e-007
-159.0, -8.815e-007
-160.0, -8.939e-007
-161.0, -9.075e-007
-162.0, -9.201e-007
-163.0, -9.334e-007
-164.0, -9.454e-007
-165.0, -9.593e-007
-166.0, -9.715e-007
-167.0, -9.850e-007
-168.0, -9.981e-007
-169.0, -1.012e-006
-170.0, -1.025e-006
-171.0, -1.039e-006
-172.0, -1.052e-006
-173.0, -1.066e-006
-174.0, -1.079e-006
-175.0, -1.093e-006
-176.0, -1.106e-006
-177.0, -1.120e-006
-178.0, -1.134e-006
-179.0, -1.148e-006
-180.0, -1.161e-006
-181.0, -1.175e-006
-182.0, -1.188e-006
-183.0, -1.201e-006
-184.0, -1.215e-006
-185.0, -1.229e-006
-186.0, -1.241e-006
-187.0, -1.256e-006
-188.0, -1.269e-006
-189.0, -1.282e-006
-190.0, -1.295e-006
-191.0, -1.309e-006
-192.0, -1.323e-006
-193.0, -1.337e-006
-194.0, -1.350e-006
-195.0, -1.364e-006
-196.0, -1.376e-006
-197.0, -1.390e-006
-198.0, -1.403e-006
-199.0, -1.416e-006
-200.0, -1.429e-006
-201.0, -1.443e-006
-202.0, -1.456e-006
-203.0, -1.470e-006
-204.0, -1.483e-006
-205.0, -1.497e-006
-206.0, -1.511e-006
-207.0, -1.524e-006
-208.0, -1.537e-006
-209.0, -1.550e-006
-210.0, -1.562e-006
-211.0, -1.576e-006
-212.0, -1.588e-006
-213.0, -1.601e-006
-214.0, -1.614e-006
-215.0, -1.627e-006
-216.0, -1.640e-006
-217.0, -1.653e-006
-218.0, -1.666e-006
-219.0, -1.679e-006
-220.0, -1.692e-006
-221.0, -1.705e-006
-222.0, -1.718e-006
-223.0, -1.730e-006
-224.0, -1.743e-006
-225.0, -1.756e-006
-226.0, -1.769e-006
-227.0, -1.782e-006
-228.0, -1.794e-006
-229.0, -1.807e-006
-230.0, -1.820e-006
-231.0, -1.832e-006
-232.0, -1.845e-006
-233.0, -1.858e-006
-234.0, -1.869e-006
-235.0, -1.882e-006
-236.0, -1.894e-006
-237.0, -1.907e-006
-238.0, -1.919e-006
-239.0, -1.931e-006
-240.0, -1.943e-006
-241.0, -1.956e-006
-242.0, -1.968e-006
-243.0, -1.980e-006
-244.0, -1.991e-006
-245.0, -2.003e-006
-246.0, -2.015e-006
-247.0, -2.026e-006
-248.0, -2.037e-006
-249.0, -2.048e-006
-250.0, -2.060e-006
-251.0, -2.071e-006
-252.0, -2.082e-006
-253.0, -2.093e-006
-254.0, -2.104e-006
-255.0, -2.114e-006
-256.0, -2.125e-006
-257.0, -2.135e-006
-258.0, -2.145e-006
-259.0, -2.155e-006
-260.0, -2.165e-006
-261.0, -2.174e-006
-262.0, -2.184e-006
-263.0, -2.192e-006
-264.0, -2.202e-006
-265.0, -2.211e-006
-266.0, -2.220e-006
-267.0, -2.228e-006
-268.0, -2.236e-006
-269.0, -2.244e-006
-270.0, -2.252e-006
-271.0, -2.259e-006
-272.0, -2.267e-006
-273.0, -2.273e-006
-274.0, -2.281e-006
-275.0, -2.287e-006
-276.0, -2.294e-006
-277.0, -2.300e-006
-278.0, -2.306e-006
-279.0, -2.311e-006
-280.0, -2.317e-006
-281.0, -2.322e-006
-282.0, -2.328e-006
-283.0, -2.332e-006
-284.0, -2.337e-006
-285.0, -2.340e-006
-286.0, -2.345e-006
-287.0, -2.348e-006
-288.0, -2.352e-006
-289.0, -2.355e-006
-290.0, -2.359e-006
-291.0, -2.361e-006
-292.0, -2.364e-006
-293.0, -2.365e-006
-294.0, -2.368e-006
-295.0, -2.368e-006
-296.0, -2.370e-006
-297.0, -2.371e-006
-298.0, -2.372e-006
-299.0, -2.373e-006
-300.0, -2.374e-006
-301.0, -2.374e-006
-302.0, -2.375e-006
-303.0, -2.374e-006
-304.0, -2.375e-006
-305.0, -2.374e-006
-306.0, -2.374e-006
-307.0, -2.372e-006
-308.0, -2.372e-006
-309.0, -2.370e-006
-310.0, -2.370e-006
-311.0, -2.368e-006
-312.0, -2.368e-006
-313.0, -2.365e-006
-314.0, -2.364e-006
-315.0, -2.362e-006
-316.0, -2.360e-006
-317.0, -2.357e-006
-318.0, -2.355e-006
-319.0, -2.352e-006
-320.0, -2.351e-006
-321.0, -2.347e-006
-322.0, -2.345e-006
-323.0, -2.342e-006
-324.0, -2.339e-006
-325.0, -2.335e-006
-326.0, -2.333e-006
-327.0, -2.328e-006
-328.0, -2.327e-006
-329.0, -2.323e-006
-330.0, -2.320e-006
-331.0, -2.316e-006
-332.0, -2.314e-006
-333.0, -2.309e-006
-334.0, -2.306e-006
-335.0, -2.302e-006
-336.0, -2.299e-006
-337.0, -2.295e-006
-338.0, -2.293e-006
-339.0, -2.288e-006
-340.0, -2.286e-006
-341.0, -2.282e-006
-342.0, -2.279e-006
-343.0, -2.274e-006
-344.0, -2.271e-006
-345.0, -2.266e-006
-346.0, -2.263e-006
-347.0, -2.259e-006
-348.0, -2.255e-006
-349.0, -2.251e-006
-350.0, -2.248e-006
-351.0, -2.244e-006
-352.0, -2.241e-006
-353.0, -2.237e-006
-354.0, -2.234e-006
-355.0, -2.230e-006
-356.0, -2.227e-006
-357.0, -2.223e-006
-358.0, -2.220e-006
-359.0, -2.217e-006
-360.0, -2.214e-006
-361.0, -2.210e-006
-362.0, -2.207e-006
-363.0, -2.204e-006
-364.0, -2.201e-006
-365.0, -2.198e-006
-366.0, -2.195e-006
-367.0, -2.191e-006
-368.0, -2.188e-006
-369.0, -2.185e-006
-370.0, -2.182e-006
-371.0, -2.178e-006
-372.0, -2.176e-006
-373.0, -2.173e-006
-374.0, -2.170e-006
-375.0, -2.167e-006
-376.0, -2.165e-006
-377.0, -2.162e-006
-378.0, -2.160e-006
-379.0, -2.157e-006
-380.0, -2.155e-006
-381.0, -2.152e-006
-382.0, -2.149e-006
-383.0, -2.146e-006
-384.0, -2.144e-006
-385.0, -2.141e-006
-386.0, -2.139e-006
-387.0, -2.136e-006
-388.0, -2.135e-006
-389.0, -2.133e-006
-390.0, -2.131e-006
-391.0, -2.128e-006
-392.0, -2.127e-006
-393.0, -2.124e-006
-394.0, -2.122e-006
-395.0, -2.120e-006
-396.0, -2.118e-006
-397.0, -2.116e-006
-398.0, -2.115e-006
-399.0, -2.112e-006
-400.0, -2.111e-006
-401.0, -2.109e-006
-402.0, -2.108e-006
-403.0, -2.105e-006
-404.0, -2.104e-006
-405.0, -2.102e-006
-406.0, -2.101e-006
-407.0, -2.099e-006
-408.0, -2.100e-006
-409.0, -2.098e-006
-410.0, -2.098e-006
-411.0, -2.097e-006
-412.0, -2.096e-006
-413.0, -2.095e-006
-414.0, -2.094e-006
-415.0, -2.091e-006
-416.0, -2.091e-006
-417.0, -2.089e-006
-418.0, -2.089e-006
-419.0, -2.087e-006
-420.0, -2.086e-006
-421.0, -2.084e-006
-422.0, -2.084e-006
-423.0, -2.081e-006
-424.0, -2.082e-006
-425.0, -2.080e-006
-426.0, -2.080e-006
-427.0, -2.079e-006
-428.0, -2.079e-006
-429.0, -2.078e-006
-430.0, -2.079e-006
-431.0, -2.077e-006
-432.0, -2.078e-006
-433.0, -2.077e-006
-434.0, -2.077e-006
-435.0, -2.076e-006
-436.0, -2.076e-006
-437.0, -2.075e-006
-438.0, -2.075e-006
-439.0, -2.074e-006
-440.0, -2.075e-006
-441.0, -2.074e-006
-442.0, -2.075e-006
-443.0, -2.075e-006
-444.0, -2.075e-006
-445.0, -2.075e-006
-446.0, -2.075e-006
-447.0, -2.075e-006
-448.0, -2.047e-006
-449.0, -2.036e-006
-450.0, -2.025e-006
*
Segment = 2
Positive
Number of Data Points = 550
#
-449.0, -1.895e-006
-448.0, -1.790e-006
-447.0, -1.743e-006
-446.0, -1.702e-006
-445.0, -1.652e-006
-444.0, -1.618e-006
-443.0, -1.588e-006
-442.0, -1.562e-006
-441.0, -1.537e-006
-440.0, -1.515e-006
-439.0, -1.492e-006
-438.0, -1.473e-006
-437.0, -1.452e-006
-436.0, -1.434e-006
-435.0, -1.415e-006
-434.0, -1.398e-006
-433.0, -1.381e-006
-432.0, -1.365e-006
-431.0, -1.349e-006
-430.0, -1.334e-006
-429.0, -1.318e-006
-428.0, -1.305e-006
-427.0, -1.289e-006
-426.0, -1.276e-006
-425.0, -1.262e-006
-424.0, -1.250e-006
-423.0, -1.237e-006
-422.0, -1.225e-006
-421.0, -1.212e-006
-420.0, -1.201e-006
-419.0, -1.188e-006
-418.0, -1.177e-006
-417.0, -1.165e-006
-416.0, -1.154e-006
-415.0, -1.142e-006
-414.0, -1.131e-006
-413.0, -1.120e-006
-412.0, -1.108e-006
-411.0, -1.097e-006
-410.0, -1.087e-006
-409.0, -1.076e-006
-408.0, -1.066e-006
-407.0, -1.056e-006
-406.0, -1.046e-006
-405.0, -1.037e-006
-404.0, -1.029e-006
-403.0, -1.019e-006
-402.0, -1.011e-006
-401.0, -1.001e-006
-400.0, -9.922e-007
-399.0, -9.831e-007
-398.0, -9.745e-007
-397.0, -9.659e-007
-396.0, -9.577e-007
-395.0, -9.487e-007
-394.0, -9.411e-007
-393.0, -9.321e-007
-392.0, -9.237e-007
-391.0, -9.154e-007
-390.0, -9.070e-007
-389.0, -8.986e-007
-388.0, -8.904e-007
-387.0, -8.818e-007
-386.0, -8.743e-007
-385.0, -8.665e-007
-384.0, -8.594e-007
-383.0, -8.512e-007
-382.0, -8.435e-007
-381.0, -8.358e-007
-380.0, -8.283e-007
-379.0, -8.208e-007
-378.0, -8.133e-007
-377.0, -8.053e-007
-376.0, -7.983e-007
-375.0, -7.907e-007
-374.0, -7.836e-007
-373.0, -7.761e-007
-372.0, -7.687e-007
-371.0, -7.615e-007
-370.0, -7.543e-007
-369.0, -7.472e-007
-368.0, -7.410e-007
-367.0, -7.339e-007
-366.0, -7.271e-007
-365.0, -7.201e-007
-364.0, -7.129e-007
-363.0, -7.060e-007
-362.0, -6.994e-007
-361.0, -6.917e-007
-360.0, -6.849e-007
-359.0, -6.781e-007
-358.0, -6.712e-007
-357.0, -6.646e-007
-356.0, -6.580e-007
-355.0, -6.507e-007
-354.0, -6.444e-007
-353.0, -6.374e-007
-352.0, -6.307e-007
-351.0, -6.244e-007
-350.0, -6.174e-007
-349.0, -6.107e-007
-348.0, -6.044e-007
-347.0, -5.974e-007
-346.0, -5.911e-007
-345.0, -5.848e-007
-344.0, -5.779e-007
-343.0, -5.717e-007
-342.0, -5.648e-007
-341.0, -5.581e-007
-340.0, -5.518e-007
-339.0, -5.456e-007
-338.0, -5.386e-007
-337.0, -5.323e-007
-336.0, -5.258e-007
-335.0, -5.195e-007
-334.0, -5.127e-007
-333.0, -5.064e-007
-332.0, -4.994e-007
-331.0, -4.931e-007
-330.0, -4.868e-007
-329.0, -4.801e-007
-328.0, -4.737e-007
-327.0, -4.676e-007
-326.0, -4.599e-007
-325.0, -4.537e-007
-324.0, -4.467e-007
-323.0, -4.397e-007
-322.0, -4.333e-007
-321.0, -4.270e-007
-320.0, -4.194e-007
-319.0, -4.138e-007
-318.0, -4.061e-007
-317.0, -3.998e-007
-316.0, -3.929e-007
-315.0, -3.862e-007
-314.0, -3.786e-007
-313.0, -3.726e-007
-312.0, -3.649e-007
-311.0, -3.591e-007
-310.0, -3.513e-007
-309.0, -3.446e-007
-308.0, -3.371e-007
-307.0, -3.302e-007
-306.0, -3.222e-007
-305.0, -3.159e-007
-304.0, -3.077e-007
-303.0, -3.013e-007
-302.0, -2.932e-007
-301.0, -2.863e-007
-300.0, -2.786e-007
-299.0, -2.722e-007
-298.0, -2.639e-007
-297.0, -2.571e-007
-296.0, -2.485e-007
-295.0, -2.416e-007
-294.0, -2.328e-007
-293.0, -2.256e-007
-292.0, -2.166e-007
-291.0, -2.090e-007
-290.0, -2.004e-007
-289.0, -1.935e-007
-288.0, -1.845e-007
-287.0, -1.776e-007
-286.0, -1.687e-007
-285.0, -1.610e-007
-284.0, -1.519e-007
-283.0, -1.442e-007
-282.0, -1.343e-007
-281.0, -1.266e-007
-280.0, -1.165e-007
-279.0, -1.082e-007
-278.0, -9.835e-008
-277.0, -8.998e-008
-276.0, -7.987e-008
-275.0, -7.145e-008
-274.0, -6.112e-008
-273.0, -5.271e-008
-272.0, -4.238e-008
-271.0, -3.348e-008
-270.0, -2.302e-008
-269.0, -1.365e-008
-268.0, -3.095e-009
-267.0, +6.104e-009
-266.0, +1.696e-008
-265.0, +2.616e-008
-264.0, +3.701e-008
-263.0, +4.613e-008
-262.0, +5.729e-008
-261.0, +6.705e-008
-260.0, +7.821e-008
-259.0, +8.815e-008
-258.0, +9.979e-008
-257.0, +1.098e-007
-256.0, +1.216e-007
-255.0, +1.321e-007
-254.0, +1.445e-007
-253.0, +1.557e-007
-252.0, +1.681e-007
-251.0, +1.792e-007
-250.0, +1.919e-007
-249.0, +2.037e-007
-248.0, +2.162e-007
-247.0, +2.275e-007
-246.0, +2.407e-007
-245.0, +2.525e-007
-244.0, +2.658e-007
-243.0, +2.778e-007
-242.0, +2.909e-007
-241.0, +3.034e-007
-240.0, +3.168e-007
-239.0, +3.289e-007
-238.0, +3.428e-007
-237.0, +3.559e-007
-236.0, +3.698e-007
-235.0, +3.832e-007
-234.0, +3.975e-007
-233.0, +4.109e-007
-232.0, +4.255e-007
-231.0, +4.394e-007
-230.0, +4.540e-007
-229.0, +4.685e-007
-228.0, +4.832e-007
-227.0, +4.975e-007
-226.0, +5.132e-007
-225.0, +5.280e-007
-224.0, +5.433e-007
-223.0, +5.583e-007
-222.0, +5.738e-007
-221.0, +5.892e-007
-220.0, +6.052e-007
-219.0, +6.199e-007
-218.0, +6.358e-007
-217.0, +6.511e-007
-216.0, +6.673e-007
-215.0, +6.833e-007
-214.0, +7.000e-007
-213.0, +7.156e-007
-212.0, +7.324e-007
-211.0, +7.484e-007
-210.0, +7.652e-007
-209.0, +7.813e-007
-208.0, +7.980e-007
-207.0, +8.148e-007
-206.0, +8.327e-007
-205.0, +8.494e-007
-204.0, +8.669e-007
-203.0, +8.836e-007
-202.0, +9.010e-007
-201.0, +9.178e-007
-200.0, +9.346e-007
-199.0, +9.507e-007
-198.0, +9.688e-007
-197.0, +9.855e-007
-196.0, +1.003e-006
-195.0, +1.020e-006
-194.0, +1.037e-006
-193.0, +1.054e-006
-192.0, +1.071e-006
-191.0, +1.087e-006
-190.0, +1.105e-006
-189.0, +1.121e-006
-188.0, +1.138e-006
-187.0, +1.154e-006
-186.0, +1.172e-006
-185.0, +1.187e-006
-184.0, +1.204e-006
-183.0, +1.219e-006
-182.0, +1.236e-006
-181.0, +1.251e-006
-180.0, +1.268e-006
-179.0, +1.282e-006
-178.0, +1.299e-006
-177.0, +1.314e-006
-176.0, +1.330e-006
-175.0, +1.344e-006
-174.0, +1.359e-006
-173.0, +1.373e-006
-172.0, +1.388e-006
-171.0, +1.402e-006
-170.0, +1.416e-006
-169.0, +1.429e-006
-168.0, +1.443e-006
-167.0, +1.456e-006
-166.0, +1.469e-006
-165.0, +1.481e-006
-164.0, +1.495e-006
-163.0, +1.506e-006
-162.0, +1.519e-006
-161.0, +1.530e-006
-160.0, +1.541e-006
-159.0, +1.551e-006
-158.0, +1.563e-006
-157.0, +1.572e-006
-156.0, +1.583e-006
-155.0, +1.592e-006
-154.0, +1.602e-006
-153.0, +1.610e-006
-152.0, +1.620e-006
-151.0, +1.628e-006
-150.0, +1.637e-006
-149.0, +1.643e-006
-148.0, +1.652e-006
-147.0, +1.658e-006
-146.0, +1.666e-006
-145.0, +1.672e-006
-144.0, +1.679e-006
-143.0, +1.684e-006
-142.0, +1.691e-006
-141.0, +1.696e-006
-140.0, +1.702e-006
-139.0, +1.706e-006
-138.0, +1.711e-006
-137.0, +1.715e-006
-136.0, +1.720e-006
-135.0, +1.723e-006
-134.0, +1.727e-006
-133.0, +1.730e-006
-132.0, +1.733e-006
-131.0, +1.735e-006
-130.0, +1.738e-006
-129.0, +1.739e-006
-128.0, +1.742e-006
-127.0, +1.744e-006
-126.0, +1.746e-006
-125.0, +1.747e-006
-124.0, +1.749e-006
-123.0, +1.750e-006
-122.0, +1.751e-006
-121.0, +1.751e-006
-120.0, +1.752e-006
-119.0, +1.751e-006
-118.0, +1.752e-006
-117.0, +1.751e-006
-116.0, +1.752e-006
-115.0, +1.751e-006
-114.0, +1.751e-006
-113.0, +1.750e-006
-112.0, +1.750e-006
-111.0, +1.748e-006
-110.0, +1.748e-006
-109.0, +1.746e-006
-108.0, +1.745e-006
-107.0, +1.743e-006
-106.0, +1.741e-006
-105.0, +1.739e-006
-104.0, +1.738e-006
-103.0, +1.736e-006
-102.0, +1.735e-006
-101.0, +1.733e-006
-100.0, +1.732e-006
-99.0, +1.729e-006
-98.0, +1.728e-006
-97.0, +1.725e-006
-96.0, +1.724e-006
-95.0, +1.721e-006
-94.0, +1.719e-006
-93.0, +1.716e-006
-92.0, +1.715e-006
-91.0, +1.712e-006
-90.0, +1.710e-006
-89.0, +1.707e-006
-88.0, +1.705e-006
-87.0, +1.702e-006
-86.0, +1.700e-006
-85.0, +1.697e-006
-84.0, +1.695e-006
-83.0, +1.693e-006
-82.0, +1.691e-006
-81.0, +1.688e-006
-80.0, +1.686e-006
-79.0, +1.683e-006
-78.0, +1.681e-006
-77.0, +1.678e-006
-76.0, +1.676e-006
-75.0, +1.673e-006
-74.0, +1.670e-006
-73.0, +1.667e-006
-72.0, +1.665e-006
-71.0, +1.662e-006
-70.0, +1.660e-006
-69.0, +1.657e-006
-68.0, +1.656e-006
-67.0, +1.653e-006
-66.0, +1.651e-006
-65.0, +1.649e-006
-64.0, +1.647e-006
-63.0, +1.644e-006
-62.0, +1.642e-006
-61.0, +1.640e-006
-60.0, +1.638e-006
-59.0, +1.636e-006
-58.0, +1.634e-006
-57.0, +1.632e-006
-56.0, +1.630e-006
-55.0, +1.628e-006
-54.0, +1.626e-006
-53.0, +1.623e-006
-52.0, +1.621e-006
-51.0, +1.619e-006
-50.0, +1.618e-006
-49.0, +1.616e-006
-48.0, +1.615e-006
-47.0, +1.613e-006
-46.0, +1.611e-006
-45.0, +1.609e-006
-44.0, +1.607e-006
-43.0, +1.605e-006
-42.0, +1.603e-006
-41.0, +1.601e-006
-40.0, +1.599e-006
-39.0, +1.598e-006
-38.0, +1.597e-006
-37.0, +1.595e-006
-36.0, +1.594e-006
-35.0, +1.593e-006
-34.0, +1.591e-006
-33.0, +1.589e-006
-32.0, +1.587e-006
-31.0, +1.585e-006
-30.0, +1.584e-006
-29.0, +1.582e-006
-28.0, +1.581e-006
-27.0, +1.580e-006
-26.0, +1.579e-006
-25.0, +1.578e-006
-24.0, +1.577e-006
-23.0, +1.576e-006
-22.0, +1.575e-006
-21.0, +1.574e-006
-20.0, +1.573e-006
-19.0, +1.572e-006
-18.0, +1.571e-006
-17.0, +1.570e-006
-16.0, +1.569e-006
-15.0, +1.568e-006
-14.0, +1.567e-006
-13.0, +1.566e-006
-12.0, +1.564e-006
-11.0, +1.563e-006
-10.0, +1.562e-006
-9.0, +1.562e-006
-8.0, +1.560e-006
-7.0, +1.559e-006
-6.0, +1.559e-006
-5.0, +1.559e-006
-4.0, +1.558e-006
-3.0, +1.558e-006
-2.0, +1.560e-006
-1.0, +1.561e-006
0.0, +1.561e-006
1.0, +1.561e-006
2.0, +1.561e-006
3.0, +1.561e-006
4.0, +1.561e-006
5.0, +1.558e-006
6.0, +1.556e-006
7.0, +1.556e-006
8.0, +1.555e-006
9.0, +1.555e-006
10.0, +1.554e-006
11.0, +1.554e-006
12.0, +1.552e-006
13.0, +1.553e-006
14.0, +1.551e-006
15.0, +1.551e-006
16.0, +1.550e-006
17.0, +1.550e-006
18.0, +1.549e-006
19.0, +1.550e-006
20.0, +1.549e-006
21.0, +1.550e-006
22.0, +1.548e-006
23.0, +1.549e-006
24.0, +1.548e-006
25.0, +1.548e-006
26.0, +1.548e-006
27.0, +1.548e-006
28.0, +1.547e-006
29.0, +1.548e-006
30.0, +1.547e-006
31.0, +1.548e-006
32.0, +1.547e-006
33.0, +1.548e-006
34.0, +1.547e-006
35.0, +1.548e-006
36.0, +1.547e-006
37.0, +1.549e-006
38.0, +1.547e-006
39.0, +1.549e-006
40.0, +1.548e-006
41.0, +1.549e-006
42.0, +1.548e-006
43.0, +1.549e-006
44.0, +1.548e-006
45.0, +1.550e-006
46.0, +1.549e-006
47.0, +1.550e-006
48.0, +1.549e-006
49.0, +1.551e-006
50.0, +1.550e-006
51.0, +1.552e-006
52.0, +1.552e-006
53.0, +1.553e-006
54.0, +1.553e-006
55.0, +1.554e-006
56.0, +1.554e-006
57.0, +1.555e-006
58.0, +1.554e-006
59.0, +1.555e-006
60.0, +1.555e-006
61.0, +1.556e-006
62.0, +1.556e-006
63.0, +1.557e-006
64.0, +1.557e-006
65.0, +1.558e-006
66.0, +1.558e-006
67.0, +1.560e-006
68.0, +1.559e-006
69.0, +1.561e-006
70.0, +1.560e-006
71.0, +1.562e-006
72.0, +1.562e-006
73.0, +1.563e-006
74.0, +1.564e-006
75.0, +1.566e-006
76.0, +1.566e-006
77.0, +1.568e-006
78.0, +1.568e-006
79.0, +1.569e-006
80.0, +1.570e-006
81.0, +1.571e-006
82.0, +1.571e-006
83.0, +1.572e-006
84.0, +1.573e-006
85.0, +1.574e-006
86.0, +1.574e-006
87.0, +1.575e-006
88.0, +1.576e-006
89.0, +1.577e-006
90.0, +1.577e-006
91.0, +1.578e-006
92.0, +1.578e-006
93.0, +1.579e-006
94.0, +1.580e-006
95.0, +1.581e-006
96.0, +1.581e-006
97.0, +1.582e-006
98.0, +1.583e-006
99.0, +1.583e-006
100.0, +1.585e-006
*
**
