# Supplementary material for: DFT and CV data of 4-phenyl-substituted dichloro(bis{2-[1-(phenyl)-1H-1,2,3-triazol-4-yl-κN3]pyridine-κN})iron(II) coordination compounds
Source: Data Brief. 2018 Oct 27;21:1458–71. doi: 10.1016/j.dib.2018.10.085 (PMC6234228; doi:10.1016/j.dib.2018.10.085)
Supplement: Supplementary file 4 — Supplementary material. [file mmc4.zip › Fe_CV_raw_data/FeL8-2/100_01.TXT]

Date: 10-Apr-2017
Time: 15:52:20
Label: 
Cyclic Voltammetry

Exp. Conditions:
Init E (mV) = 130
High E (mV) = 130
Low E (mV) = -660
Init P/N = N
V (mV/sec) = 100
Number of Segments = 2
Sample Interval (mV) = 1
Quiet Time (sec) = 10
Sensitivity (A/V) = 1E-5

2 Sets of Data
Total Number of Data Points = 1580
##
Potential (mV), Current (A)

Segment = 1
Negative
Number of Data Points = 790
#
129.0, +1.947e-006
128.0, +1.917e-006
127.0, +1.894e-006
126.0, +1.882e-006
125.0, +1.859e-006
124.0, +1.843e-006
123.0, +1.822e-006
122.0, +1.806e-006
121.0, +1.793e-006
120.0, +1.774e-006
119.0, +1.755e-006
118.0, +1.743e-006
117.0, +1.731e-006
116.0, +1.724e-006
115.0, +1.717e-006
114.0, +1.710e-006
113.0, +1.703e-006
112.0, +1.695e-006
111.0, +1.687e-006
110.0, +1.680e-006
109.0, +1.672e-006
108.0, +1.665e-006
107.0, +1.648e-006
106.0, +1.641e-006
105.0, +1.627e-006
104.0, +1.614e-006
103.0, +1.600e-006
102.0, +1.586e-006
101.0, +1.573e-006
100.0, +1.569e-006
99.0, +1.557e-006
98.0, +1.556e-006
97.0, +1.550e-006
96.0, +1.543e-006
95.0, +1.536e-006
94.0, +1.530e-006
93.0, +1.523e-006
92.0, +1.520e-006
91.0, +1.513e-006
90.0, +1.511e-006
89.0, +1.505e-006
88.0, +1.498e-006
87.0, +1.491e-006
86.0, +1.484e-006
85.0, +1.477e-006
84.0, +1.471e-006
83.0, +1.460e-006
82.0, +1.456e-006
81.0, +1.448e-006
80.0, +1.436e-006
79.0, +1.426e-006
78.0, +1.415e-006
77.0, +1.402e-006
76.0, +1.393e-006
75.0, +1.382e-006
74.0, +1.375e-006
73.0, +1.373e-006
72.0, +1.365e-006
71.0, +1.358e-006
70.0, +1.355e-006
69.0, +1.349e-006
68.0, +1.345e-006
67.0, +1.338e-006
66.0, +1.331e-006
65.0, +1.328e-006
64.0, +1.322e-006
63.0, +1.317e-006
62.0, +1.315e-006
61.0, +1.311e-006
60.0, +1.310e-006
59.0, +1.304e-006
58.0, +1.298e-006
57.0, +1.294e-006
56.0, +1.285e-006
55.0, +1.278e-006
54.0, +1.273e-006
53.0, +1.265e-006
52.0, +1.264e-006
51.0, +1.256e-006
50.0, +1.253e-006
49.0, +1.248e-006
48.0, +1.236e-006
47.0, +1.228e-006
46.0, +1.222e-006
45.0, +1.212e-006
44.0, +1.210e-006
43.0, +1.200e-006
42.0, +1.193e-006
41.0, +1.192e-006
40.0, +1.180e-006
39.0, +1.171e-006
38.0, +1.166e-006
37.0, +1.155e-006
36.0, +1.151e-006
35.0, +1.143e-006
34.0, +1.137e-006
33.0, +1.135e-006
32.0, +1.128e-006
31.0, +1.122e-006
30.0, +1.121e-006
29.0, +1.119e-006
28.0, +1.118e-006
27.0, +1.113e-006
26.0, +1.109e-006
25.0, +1.104e-006
24.0, +1.095e-006
23.0, +1.088e-006
22.0, +1.081e-006
21.0, +1.075e-006
20.0, +1.072e-006
19.0, +1.065e-006
18.0, +1.063e-006
17.0, +1.060e-006
16.0, +1.048e-006
15.0, +1.038e-006
14.0, +1.028e-006
13.0, +1.015e-006
12.0, +1.008e-006
11.0, +9.953e-007
10.0, +9.866e-007
9.0, +9.848e-007
8.0, +9.774e-007
7.0, +9.726e-007
6.0, +9.718e-007
5.0, +9.683e-007
4.0, +9.683e-007
3.0, +9.613e-007
2.0, +9.543e-007
1.0, +9.508e-007
0.0, +9.426e-007
-1.0, +9.356e-007
-2.0, +9.303e-007
-3.0, +9.234e-007
-4.0, +9.234e-007
-5.0, +9.216e-007
-6.0, +9.216e-007
-7.0, +9.173e-007
-8.0, +9.107e-007
-9.0, +9.038e-007
-10.0, +8.972e-007
-11.0, +8.902e-007
-12.0, +8.850e-007
-13.0, +8.767e-007
-14.0, +8.754e-007
-15.0, +8.715e-007
-16.0, +8.619e-007
-17.0, +8.545e-007
-18.0, +8.480e-007
-19.0, +8.401e-007
-20.0, +8.336e-007
-21.0, +8.214e-007
-22.0, +8.122e-007
-23.0, +8.083e-007
-24.0, +7.983e-007
-25.0, +7.908e-007
-26.0, +7.847e-007
-27.0, +7.765e-007
-28.0, +7.743e-007
-29.0, +7.660e-007
-30.0, +7.603e-007
-31.0, +7.564e-007
-32.0, +7.494e-007
-33.0, +7.424e-007
-34.0, +7.377e-007
-35.0, +7.311e-007
-36.0, +7.307e-007
-37.0, +7.241e-007
-38.0, +7.237e-007
-39.0, +7.176e-007
-40.0, +7.111e-007
-41.0, +7.041e-007
-42.0, +6.971e-007
-43.0, +6.906e-007
-44.0, +6.884e-007
-45.0, +6.775e-007
-46.0, +6.744e-007
-47.0, +6.666e-007
-48.0, +6.544e-007
-49.0, +6.422e-007
-50.0, +6.300e-007
-51.0, +6.165e-007
-52.0, +6.073e-007
-53.0, +5.955e-007
-54.0, +5.890e-007
-55.0, +5.872e-007
-56.0, +5.803e-007
-57.0, +5.742e-007
-58.0, +5.707e-007
-59.0, +5.633e-007
-60.0, +5.572e-007
-61.0, +5.502e-007
-62.0, +5.432e-007
-63.0, +5.415e-007
-64.0, +5.341e-007
-65.0, +5.271e-007
-66.0, +5.262e-007
-67.0, +5.192e-007
-68.0, +5.153e-007
-69.0, +5.083e-007
-70.0, +5.014e-007
-71.0, +4.992e-007
-72.0, +4.883e-007
-73.0, +4.778e-007
-74.0, +4.748e-007
-75.0, +4.621e-007
-76.0, +4.547e-007
-77.0, +4.408e-007
-78.0, +4.281e-007
-79.0, +4.211e-007
-80.0, +4.089e-007
-81.0, +3.972e-007
-82.0, +3.924e-007
-83.0, +3.828e-007
-84.0, +3.819e-007
-85.0, +3.736e-007
-86.0, +3.671e-007
-87.0, +3.627e-007
-88.0, +3.514e-007
-89.0, +3.448e-007
-90.0, +3.396e-007
-91.0, +3.283e-007
-92.0, +3.235e-007
-93.0, +3.161e-007
-94.0, +3.091e-007
-95.0, +3.034e-007
-96.0, +2.856e-007
-97.0, +2.707e-007
-98.0, +2.611e-007
-99.0, +2.450e-007
-100.0, +2.315e-007
-101.0, +2.175e-007
-102.0, +2.066e-007
-103.0, +2.010e-007
-104.0, +1.905e-007
-105.0, +1.774e-007
-106.0, +1.705e-007
-107.0, +1.631e-007
-108.0, +1.561e-007
-109.0, +1.456e-007
-110.0, +1.408e-007
-111.0, +1.325e-007
-112.0, +1.221e-007
-113.0, +1.151e-007
-114.0, +1.081e-007
-115.0, +9.417e-008
-116.0, +8.632e-008
-117.0, +6.583e-008
-118.0, +5.188e-008
-119.0, +4.142e-008
-120.0, +2.223e-008
-121.0, +2.616e-009
-122.0, -1.046e-008
-123.0, -2.703e-008
-124.0, -3.401e-008
-125.0, -4.665e-008
-126.0, -5.711e-008
-127.0, -6.583e-008
-128.0, -8.109e-008
-129.0, -9.504e-008
-130.0, -1.099e-007
-131.0, -1.308e-007
-132.0, -1.452e-007
-133.0, -1.670e-007
-134.0, -1.831e-007
-135.0, -1.971e-007
-136.0, -2.158e-007
-137.0, -2.332e-007
-138.0, -2.437e-007
-139.0, -2.607e-007
-140.0, -2.707e-007
-141.0, -2.895e-007
-142.0, -3.034e-007
-143.0, -3.209e-007
-144.0, -3.431e-007
-145.0, -3.675e-007
-146.0, -3.863e-007
-147.0, -4.111e-007
-148.0, -4.307e-007
-149.0, -4.573e-007
-150.0, -4.783e-007
-151.0, -5.005e-007
-152.0, -5.258e-007
-153.0, -5.537e-007
-154.0, -5.772e-007
-155.0, -6.034e-007
-156.0, -6.234e-007
-157.0, -6.492e-007
-158.0, -6.696e-007
-159.0, -6.871e-007
-160.0, -7.128e-007
-161.0, -7.407e-007
-162.0, -7.647e-007
-163.0, -7.948e-007
-164.0, -8.174e-007
-165.0, -8.523e-007
-166.0, -8.863e-007
-167.0, -9.164e-007
-168.0, -9.465e-007
-169.0, -9.805e-007
-170.0, -1.008e-006
-171.0, -1.044e-006
-172.0, -1.072e-006
-173.0, -1.106e-006
-174.0, -1.134e-006
-175.0, -1.167e-006
-176.0, -1.205e-006
-177.0, -1.247e-006
-178.0, -1.282e-006
-179.0, -1.317e-006
-180.0, -1.345e-006
-181.0, -1.385e-006
-182.0, -1.420e-006
-183.0, -1.453e-006
-184.0, -1.488e-006
-185.0, -1.528e-006
-186.0, -1.563e-006
-187.0, -1.610e-006
-188.0, -1.647e-006
-189.0, -1.689e-006
-190.0, -1.724e-006
-191.0, -1.765e-006
-192.0, -1.806e-006
-193.0, -1.855e-006
-194.0, -1.891e-006
-195.0, -1.933e-006
-196.0, -1.974e-006
-197.0, -2.024e-006
-198.0, -2.066e-006
-199.0, -2.110e-006
-200.0, -2.151e-006
-201.0, -2.197e-006
-202.0, -2.242e-006
-203.0, -2.286e-006
-204.0, -2.326e-006
-205.0, -2.375e-006
-206.0, -2.417e-006
-207.0, -2.460e-006
-208.0, -2.504e-006
-209.0, -2.550e-006
-210.0, -2.595e-006
-211.0, -2.644e-006
-212.0, -2.679e-006
-213.0, -2.724e-006
-214.0, -2.767e-006
-215.0, -2.812e-006
-216.0, -2.853e-006
-217.0, -2.896e-006
-218.0, -2.931e-006
-219.0, -2.974e-006
-220.0, -3.006e-006
-221.0, -3.047e-006
-222.0, -3.082e-006
-223.0, -3.124e-006
-224.0, -3.165e-006
-225.0, -3.211e-006
-226.0, -3.252e-006
-227.0, -3.299e-006
-228.0, -3.334e-006
-229.0, -3.376e-006
-230.0, -3.409e-006
-231.0, -3.445e-006
-232.0, -3.479e-006
-233.0, -3.515e-006
-234.0, -3.547e-006
-235.0, -3.588e-006
-236.0, -3.621e-006
-237.0, -3.658e-006
-238.0, -3.686e-006
-239.0, -3.717e-006
-240.0, -3.750e-006
-241.0, -3.782e-006
-242.0, -3.805e-006
-243.0, -3.840e-006
-244.0, -3.867e-006
-245.0, -3.901e-006
-246.0, -3.929e-006
-247.0, -3.959e-006
-248.0, -3.993e-006
-249.0, -4.026e-006
-250.0, -4.048e-006
-251.0, -4.076e-006
-252.0, -4.098e-006
-253.0, -4.126e-006
-254.0, -4.146e-006
-255.0, -4.168e-006
-256.0, -4.194e-006
-257.0, -4.221e-006
-258.0, -4.242e-006
-259.0, -4.270e-006
-260.0, -4.291e-006
-261.0, -4.319e-006
-262.0, -4.339e-006
-263.0, -4.359e-006
-264.0, -4.385e-006
-265.0, -4.413e-006
-266.0, -4.434e-006
-267.0, -4.461e-006
-268.0, -4.481e-006
-269.0, -4.503e-006
-270.0, -4.519e-006
-271.0, -4.535e-006
-272.0, -4.554e-006
-273.0, -4.574e-006
-274.0, -4.589e-006
-275.0, -4.611e-006
-276.0, -4.632e-006
-277.0, -4.659e-006
-278.0, -4.678e-006
-279.0, -4.694e-006
-280.0, -4.715e-006
-281.0, -4.735e-006
-282.0, -4.749e-006
-283.0, -4.769e-006
-284.0, -4.784e-006
-285.0, -4.807e-006
-286.0, -4.828e-006
-287.0, -4.848e-006
-288.0, -4.868e-006
-289.0, -4.889e-006
-290.0, -4.904e-006
-291.0, -4.925e-006
-292.0, -4.939e-006
-293.0, -4.960e-006
-294.0, -4.975e-006
-295.0, -4.994e-006
-296.0, -5.018e-006
-297.0, -5.041e-006
-298.0, -5.059e-006
-299.0, -5.080e-006
-300.0, -5.095e-006
-301.0, -5.116e-006
-302.0, -5.132e-006
-303.0, -5.145e-006
-304.0, -5.167e-006
-305.0, -5.191e-006
-306.0, -5.212e-006
-307.0, -5.233e-006
-308.0, -5.247e-006
-309.0, -5.269e-006
-310.0, -5.287e-006
-311.0, -5.297e-006
-312.0, -5.310e-006
-313.0, -5.324e-006
-314.0, -5.338e-006
-315.0, -5.356e-006
-316.0, -5.365e-006
-317.0, -5.382e-006
-318.0, -5.397e-006
-319.0, -5.412e-006
-320.0, -5.430e-006
-321.0, -5.451e-006
-322.0, -5.467e-006
-323.0, -5.485e-006
-324.0, -5.498e-006
-325.0, -5.513e-006
-326.0, -5.520e-006
-327.0, -5.529e-006
-328.0, -5.539e-006
-329.0, -5.546e-006
-330.0, -5.553e-006
-331.0, -5.566e-006
-332.0, -5.575e-006
-333.0, -5.594e-006
-334.0, -5.605e-006
-335.0, -5.617e-006
-336.0, -5.631e-006
-337.0, -5.645e-006
-338.0, -5.653e-006
-339.0, -5.663e-006
-340.0, -5.664e-006
-341.0, -5.674e-006
-342.0, -5.674e-006
-343.0, -5.679e-006
-344.0, -5.685e-006
-345.0, -5.692e-006
-346.0, -5.698e-006
-347.0, -5.705e-006
-348.0, -5.703e-006
-349.0, -5.710e-006
-350.0, -5.710e-006
-351.0, -5.711e-006
-352.0, -5.712e-006
-353.0, -5.712e-006
-354.0, -5.711e-006
-355.0, -5.714e-006
-356.0, -5.708e-006
-357.0, -5.709e-006
-358.0, -5.704e-006
-359.0, -5.702e-006
-360.0, -5.701e-006
-361.0, -5.700e-006
-362.0, -5.693e-006
-363.0, -5.692e-006
-364.0, -5.685e-006
-365.0, -5.683e-006
-366.0, -5.677e-006
-367.0, -5.671e-006
-368.0, -5.666e-006
-369.0, -5.664e-006
-370.0, -5.654e-006
-371.0, -5.648e-006
-372.0, -5.634e-006
-373.0, -5.623e-006
-374.0, -5.610e-006
-375.0, -5.596e-006
-376.0, -5.584e-006
-377.0, -5.579e-006
-378.0, -5.564e-006
-379.0, -5.557e-006
-380.0, -5.547e-006
-381.0, -5.540e-006
-382.0, -5.531e-006
-383.0, -5.521e-006
-384.0, -5.514e-006
-385.0, -5.507e-006
-386.0, -5.494e-006
-387.0, -5.483e-006
-388.0, -5.469e-006
-389.0, -5.457e-006
-390.0, -5.439e-006
-391.0, -5.420e-006
-392.0, -5.408e-006
-393.0, -5.398e-006
-394.0, -5.381e-006
-395.0, -5.367e-006
-396.0, -5.354e-006
-397.0, -5.345e-006
-398.0, -5.331e-006
-399.0, -5.315e-006
-400.0, -5.306e-006
-401.0, -5.299e-006
-402.0, -5.286e-006
-403.0, -5.273e-006
-404.0, -5.254e-006
-405.0, -5.240e-006
-406.0, -5.225e-006
-407.0, -5.209e-006
-408.0, -5.194e-006
-409.0, -5.179e-006
-410.0, -5.163e-006
-411.0, -5.156e-006
-412.0, -5.142e-006
-413.0, -5.129e-006
-414.0, -5.110e-006
-415.0, -5.093e-006
-416.0, -5.082e-006
-417.0, -5.069e-006
-418.0, -5.048e-006
-419.0, -5.033e-006
-420.0, -5.015e-006
-421.0, -5.005e-006
-422.0, -4.989e-006
-423.0, -4.971e-006
-424.0, -4.957e-006
-425.0, -4.949e-006
-426.0, -4.935e-006
-427.0, -4.925e-006
-428.0, -4.909e-006
-429.0, -4.901e-006
-430.0, -4.885e-006
-431.0, -4.870e-006
-432.0, -4.855e-006
-433.0, -4.841e-006
-434.0, -4.824e-006
-435.0, -4.809e-006
-436.0, -4.789e-006
-437.0, -4.777e-006
-438.0, -4.764e-006
-439.0, -4.752e-006
-440.0, -4.744e-006
-441.0, -4.734e-006
-442.0, -4.724e-006
-443.0, -4.717e-006
-444.0, -4.703e-006
-445.0, -4.691e-006
-446.0, -4.670e-006
-447.0, -4.651e-006
-448.0, -4.639e-006
-449.0, -4.623e-006
-450.0, -4.602e-006
-451.0, -4.589e-006
-452.0, -4.573e-006
-453.0, -4.565e-006
-454.0, -4.556e-006
-455.0, -4.546e-006
-456.0, -4.540e-006
-457.0, -4.533e-006
-458.0, -4.525e-006
-459.0, -4.518e-006
-460.0, -4.504e-006
-461.0, -4.497e-006
-462.0, -4.477e-006
-463.0, -4.460e-006
-464.0, -4.451e-006
-465.0, -4.437e-006
-466.0, -4.419e-006
-467.0, -4.408e-006
-468.0, -4.390e-006
-469.0, -4.383e-006
-470.0, -4.374e-006
-471.0, -4.362e-006
-472.0, -4.355e-006
-473.0, -4.347e-006
-474.0, -4.337e-006
-475.0, -4.330e-006
-476.0, -4.322e-006
-477.0, -4.315e-006
-478.0, -4.301e-006
-479.0, -4.288e-006
-480.0, -4.282e-006
-481.0, -4.273e-006
-482.0, -4.259e-006
-483.0, -4.247e-006
-484.0, -4.233e-006
-485.0, -4.225e-006
-486.0, -4.214e-006
-487.0, -4.199e-006
-488.0, -4.192e-006
-489.0, -4.185e-006
-490.0, -4.178e-006
-491.0, -4.171e-006
-492.0, -4.163e-006
-493.0, -4.160e-006
-494.0, -4.151e-006
-495.0, -4.140e-006
-496.0, -4.138e-006
-497.0, -4.131e-006
-498.0, -4.124e-006
-499.0, -4.118e-006
-500.0, -4.107e-006
-501.0, -4.105e-006
-502.0, -4.097e-006
-503.0, -4.085e-006
-504.0, -4.081e-006
-505.0, -4.070e-006
-506.0, -4.056e-006
-507.0, -4.047e-006
-508.0, -4.034e-006
-509.0, -4.027e-006
-510.0, -4.017e-006
-511.0, -4.001e-006
-512.0, -3.996e-006
-513.0, -3.990e-006
-514.0, -3.983e-006
-515.0, -3.976e-006
-516.0, -3.969e-006
-517.0, -3.965e-006
-518.0, -3.963e-006
-519.0, -3.956e-006
-520.0, -3.956e-006
-521.0, -3.952e-006
-522.0, -3.942e-006
-523.0, -3.934e-006
-524.0, -3.921e-006
-525.0, -3.908e-006
-526.0, -3.895e-006
-527.0, -3.883e-006
-528.0, -3.874e-006
-529.0, -3.870e-006
-530.0, -3.865e-006
-531.0, -3.864e-006
-532.0, -3.860e-006
-533.0, -3.858e-006
-534.0, -3.851e-006
-535.0, -3.843e-006
-536.0, -3.842e-006
-537.0, -3.836e-006
-538.0, -3.829e-006
-539.0, -3.826e-006
-540.0, -3.814e-006
-541.0, -3.813e-006
-542.0, -3.806e-006
-543.0, -3.795e-006
-544.0, -3.792e-006
-545.0, -3.785e-006
-546.0, -3.778e-006
-547.0, -3.776e-006
-548.0, -3.770e-006
-549.0, -3.769e-006
-550.0, -3.768e-006
-551.0, -3.763e-006
-552.0, -3.763e-006
-553.0, -3.762e-006
-554.0, -3.760e-006
-555.0, -3.755e-006
-556.0, -3.748e-006
-557.0, -3.745e-006
-558.0, -3.738e-006
-559.0, -3.731e-006
-560.0, -3.730e-006
-561.0, -3.724e-006
-562.0, -3.722e-006
-563.0, -3.722e-006
-564.0, -3.719e-006
-565.0, -3.719e-006
-566.0, -3.717e-006
-567.0, -3.712e-006
-568.0, -3.711e-006
-569.0, -3.709e-006
-570.0, -3.703e-006
-571.0, -3.697e-006
-572.0, -3.688e-006
-573.0, -3.682e-006
-574.0, -3.673e-006
-575.0, -3.664e-006
-576.0, -3.661e-006
-577.0, -3.654e-006
-578.0, -3.647e-006
-579.0, -3.642e-006
-580.0, -3.635e-006
-581.0, -3.631e-006
-582.0, -3.626e-006
-583.0, -3.617e-006
-584.0, -3.619e-006
-585.0, -3.618e-006
-586.0, -3.615e-006
-587.0, -3.613e-006
-588.0, -3.607e-006
-589.0, -3.603e-006
-590.0, -3.596e-006
-591.0, -3.587e-006
-592.0, -3.586e-006
-593.0, -3.582e-006
-594.0, -3.577e-006
-595.0, -3.576e-006
-596.0, -3.573e-006
-597.0, -3.573e-006
-598.0, -3.572e-006
-599.0, -3.568e-006
-600.0, -3.569e-006
-601.0, -3.569e-006
-602.0, -3.569e-006
-603.0, -3.569e-006
-604.0, -3.569e-006
-605.0, -3.568e-006
-606.0, -3.567e-006
-607.0, -3.564e-006
-608.0, -3.564e-006
-609.0, -3.562e-006
-610.0, -3.557e-006
-611.0, -3.554e-006
-612.0, -3.549e-006
-613.0, -3.547e-006
-614.0, -3.542e-006
-615.0, -3.536e-006
-616.0, -3.535e-006
-617.0, -3.533e-006
-618.0, -3.529e-006
-619.0, -3.527e-006
-620.0, -3.521e-006
-621.0, -3.520e-006
-622.0, -3.518e-006
-623.0, -3.512e-006
-624.0, -3.514e-006
-625.0, -3.511e-006
-626.0, -3.506e-006
-627.0, -3.502e-006
-628.0, -3.496e-006
-629.0, -3.493e-006
-630.0, -3.488e-006
-631.0, -3.481e-006
-632.0, -3.482e-006
-633.0, -3.481e-006
-634.0, -3.479e-006
-635.0, -3.479e-006
-636.0, -3.476e-006
-637.0, -3.476e-006
-638.0, -3.475e-006
-639.0, -3.469e-006
-640.0, -3.472e-006
-641.0, -3.472e-006
-642.0, -3.471e-006
-643.0, -3.471e-006
-644.0, -3.468e-006
-645.0, -3.467e-006
-646.0, -3.465e-006
-647.0, -3.462e-006
-648.0, -3.463e-006
-649.0, -3.461e-006
-650.0, -3.457e-006
-651.0, -3.458e-006
-652.0, -3.452e-006
-653.0, -3.451e-006
-654.0, -3.447e-006
-655.0, -3.442e-006
-656.0, -3.442e-006
-657.0, -3.440e-006
-658.0, -3.400e-006
-659.0, -3.386e-006
-660.0, -3.373e-006
*
Segment = 2
Positive
Number of Data Points = 790
#
-659.0, -3.195e-006
-658.0, -3.080e-006
-657.0, -3.034e-006
-656.0, -2.984e-006
-655.0, -2.925e-006
-654.0, -2.884e-006
-653.0, -2.851e-006
-652.0, -2.817e-006
-651.0, -2.783e-006
-650.0, -2.752e-006
-649.0, -2.723e-006
-648.0, -2.697e-006
-647.0, -2.669e-006
-646.0, -2.641e-006
-645.0, -2.613e-006
-644.0, -2.591e-006
-643.0, -2.568e-006
-642.0, -2.548e-006
-641.0, -2.525e-006
-640.0, -2.504e-006
-639.0, -2.481e-006
-638.0, -2.460e-006
-637.0, -2.439e-006
-636.0, -2.418e-006
-635.0, -2.397e-006
-634.0, -2.379e-006
-633.0, -2.358e-006
-632.0, -2.342e-006
-631.0, -2.322e-006
-630.0, -2.299e-006
-629.0, -2.277e-006
-628.0, -2.257e-006
-627.0, -2.240e-006
-626.0, -2.226e-006
-625.0, -2.209e-006
-624.0, -2.195e-006
-623.0, -2.182e-006
-622.0, -2.172e-006
-621.0, -2.160e-006
-620.0, -2.145e-006
-619.0, -2.124e-006
-618.0, -2.108e-006
-617.0, -2.088e-006
-616.0, -2.069e-006
-615.0, -2.049e-006
-614.0, -2.033e-006
-613.0, -2.019e-006
-612.0, -2.011e-006
-611.0, -1.996e-006
-610.0, -1.987e-006
-609.0, -1.972e-006
-608.0, -1.958e-006
-607.0, -1.944e-006
-606.0, -1.926e-006
-605.0, -1.906e-006
-604.0, -1.893e-006
-603.0, -1.877e-006
-602.0, -1.866e-006
-601.0, -1.852e-006
-600.0, -1.839e-006
-599.0, -1.831e-006
-598.0, -1.821e-006
-597.0, -1.809e-006
-596.0, -1.799e-006
-595.0, -1.788e-006
-594.0, -1.781e-006
-593.0, -1.772e-006
-592.0, -1.760e-006
-591.0, -1.748e-006
-590.0, -1.734e-006
-589.0, -1.719e-006
-588.0, -1.705e-006
-587.0, -1.690e-006
-586.0, -1.678e-006
-585.0, -1.663e-006
-584.0, -1.650e-006
-583.0, -1.641e-006
-582.0, -1.634e-006
-581.0, -1.627e-006
-580.0, -1.620e-006
-579.0, -1.606e-006
-578.0, -1.599e-006
-577.0, -1.590e-006
-576.0, -1.580e-006
-575.0, -1.566e-006
-574.0, -1.552e-006
-573.0, -1.539e-006
-572.0, -1.531e-006
-571.0, -1.517e-006
-570.0, -1.505e-006
-569.0, -1.493e-006
-568.0, -1.484e-006
-567.0, -1.472e-006
-566.0, -1.459e-006
-565.0, -1.446e-006
-564.0, -1.439e-006
-563.0, -1.432e-006
-562.0, -1.426e-006
-561.0, -1.417e-006
-560.0, -1.413e-006
-559.0, -1.406e-006
-558.0, -1.399e-006
-557.0, -1.392e-006
-556.0, -1.385e-006
-555.0, -1.376e-006
-554.0, -1.369e-006
-553.0, -1.358e-006
-552.0, -1.350e-006
-551.0, -1.336e-006
-550.0, -1.322e-006
-549.0, -1.308e-006
-548.0, -1.297e-006
-547.0, -1.283e-006
-546.0, -1.274e-006
-545.0, -1.261e-006
-544.0, -1.254e-006
-543.0, -1.247e-006
-542.0, -1.239e-006
-541.0, -1.232e-006
-540.0, -1.226e-006
-539.0, -1.219e-006
-538.0, -1.215e-006
-537.0, -1.208e-006
-536.0, -1.201e-006
-535.0, -1.192e-006
-534.0, -1.180e-006
-533.0, -1.167e-006
-532.0, -1.157e-006
-531.0, -1.146e-006
-530.0, -1.137e-006
-529.0, -1.125e-006
-528.0, -1.117e-006
-527.0, -1.109e-006
-526.0, -1.101e-006
-525.0, -1.093e-006
-524.0, -1.085e-006
-523.0, -1.076e-006
-522.0, -1.069e-006
-521.0, -1.058e-006
-520.0, -1.051e-006
-519.0, -1.045e-006
-518.0, -1.038e-006
-517.0, -1.032e-006
-516.0, -1.027e-006
-515.0, -1.018e-006
-514.0, -1.015e-006
-513.0, -1.008e-006
-512.0, -1.001e-006
-511.0, -9.953e-007
-510.0, -9.875e-007
-509.0, -9.800e-007
-508.0, -9.774e-007
-507.0, -9.670e-007
-506.0, -9.613e-007
-505.0, -9.530e-007
-504.0, -9.439e-007
-503.0, -9.312e-007
-502.0, -9.195e-007
-501.0, -9.077e-007
-500.0, -9.003e-007
-499.0, -8.902e-007
-498.0, -8.828e-007
-497.0, -8.719e-007
-496.0, -8.654e-007
-495.0, -8.584e-007
-494.0, -8.514e-007
-493.0, -8.445e-007
-492.0, -8.392e-007
-491.0, -8.336e-007
-490.0, -8.331e-007
-489.0, -8.270e-007
-488.0, -8.227e-007
-487.0, -8.131e-007
-486.0, -8.000e-007
-485.0, -7.865e-007
-484.0, -7.738e-007
-483.0, -7.603e-007
-482.0, -7.520e-007
-481.0, -7.424e-007
-480.0, -7.381e-007
-479.0, -7.359e-007
-478.0, -7.311e-007
-477.0, -7.254e-007
-476.0, -7.202e-007
-475.0, -7.132e-007
-474.0, -7.063e-007
-473.0, -6.989e-007
-472.0, -6.927e-007
-471.0, -6.853e-007
-470.0, -6.762e-007
-469.0, -6.670e-007
-468.0, -6.605e-007
-467.0, -6.535e-007
-466.0, -6.470e-007
-465.0, -6.404e-007
-464.0, -6.383e-007
-463.0, -6.374e-007
-462.0, -6.330e-007
-461.0, -6.291e-007
-460.0, -6.260e-007
-459.0, -6.195e-007
-458.0, -6.125e-007
-457.0, -6.056e-007
-456.0, -5.995e-007
-455.0, -5.968e-007
-454.0, -5.920e-007
-453.0, -5.855e-007
-452.0, -5.833e-007
-451.0, -5.763e-007
-450.0, -5.694e-007
-449.0, -5.572e-007
-448.0, -5.445e-007
-447.0, -5.319e-007
-446.0, -5.201e-007
-445.0, -5.075e-007
-444.0, -5.001e-007
-443.0, -4.913e-007
-442.0, -4.883e-007
-441.0, -4.809e-007
-440.0, -4.748e-007
-439.0, -4.682e-007
-438.0, -4.617e-007
-437.0, -4.551e-007
-436.0, -4.499e-007
-435.0, -4.434e-007
-434.0, -4.421e-007
-433.0, -4.364e-007
-432.0, -4.355e-007
-431.0, -4.294e-007
-430.0, -4.216e-007
-429.0, -4.137e-007
-428.0, -4.072e-007
-427.0, -3.963e-007
-426.0, -3.919e-007
-425.0, -3.789e-007
-424.0, -3.710e-007
-423.0, -3.649e-007
-422.0, -3.566e-007
-421.0, -3.488e-007
-420.0, -3.448e-007
-419.0, -3.335e-007
-418.0, -3.278e-007
-417.0, -3.209e-007
-416.0, -3.139e-007
-415.0, -3.087e-007
-414.0, -2.991e-007
-413.0, -2.895e-007
-412.0, -2.821e-007
-411.0, -2.738e-007
-410.0, -2.668e-007
-409.0, -2.598e-007
-408.0, -2.533e-007
-407.0, -2.498e-007
-406.0, -2.454e-007
-405.0, -2.437e-007
-404.0, -2.420e-007
-403.0, -2.363e-007
-402.0, -2.293e-007
-401.0, -2.223e-007
-400.0, -2.158e-007
-399.0, -2.097e-007
-398.0, -2.027e-007
-397.0, -1.936e-007
-396.0, -1.896e-007
-395.0, -1.827e-007
-394.0, -1.757e-007
-393.0, -1.639e-007
-392.0, -1.539e-007
-391.0, -1.417e-007
-390.0, -1.317e-007
-389.0, -1.195e-007
-388.0, -1.116e-007
-387.0, -1.020e-007
-386.0, -9.678e-008
-385.0, -8.632e-008
-384.0, -7.935e-008
-383.0, -7.237e-008
-382.0, -6.627e-008
-381.0, -5.973e-008
-380.0, -5.537e-008
-379.0, -4.970e-008
-378.0, -4.665e-008
-377.0, -4.011e-008
-376.0, -3.313e-008
-375.0, -2.616e-008
-374.0, -1.962e-008
-373.0, -1.264e-008
-372.0, -7.411e-009
-371.0, +3.220e-013
-370.0, +4.363e-010
-369.0, +1.264e-008
-368.0, +2.311e-008
-367.0, +3.706e-008
-366.0, +5.101e-008
-365.0, +6.540e-008
-364.0, +7.717e-008
-363.0, +9.678e-008
-362.0, +1.042e-007
-361.0, +1.147e-007
-360.0, +1.216e-007
-359.0, +1.290e-007
-358.0, +1.369e-007
-357.0, +1.460e-007
-356.0, +1.495e-007
-355.0, +1.578e-007
-354.0, +1.648e-007
-353.0, +1.718e-007
-352.0, +1.783e-007
-351.0, +1.883e-007
-350.0, +1.992e-007
-349.0, +2.162e-007
-348.0, +2.293e-007
-347.0, +2.437e-007
-346.0, +2.577e-007
-345.0, +2.742e-007
-344.0, +2.864e-007
-343.0, +2.999e-007
-342.0, +3.087e-007
-341.0, +3.165e-007
-340.0, +3.235e-007
-339.0, +3.366e-007
-338.0, +3.479e-007
-337.0, +3.592e-007
-336.0, +3.662e-007
-335.0, +3.797e-007
-334.0, +3.954e-007
-333.0, +4.159e-007
-332.0, +4.303e-007
-331.0, +4.456e-007
-330.0, +4.604e-007
-329.0, +4.813e-007
-328.0, +4.957e-007
-327.0, +5.088e-007
-326.0, +5.197e-007
-325.0, +5.341e-007
-324.0, +5.467e-007
-323.0, +5.620e-007
-322.0, +5.720e-007
-321.0, +5.925e-007
-320.0, +6.121e-007
-319.0, +6.300e-007
-318.0, +6.505e-007
-317.0, +6.714e-007
-316.0, +6.901e-007
-315.0, +7.132e-007
-314.0, +7.259e-007
-313.0, +7.455e-007
-312.0, +7.647e-007
-311.0, +7.847e-007
-310.0, +8.057e-007
-309.0, +8.305e-007
-308.0, +8.527e-007
-307.0, +8.759e-007
-306.0, +8.924e-007
-305.0, +9.142e-007
-304.0, +9.295e-007
-303.0, +9.521e-007
-302.0, +9.761e-007
-301.0, +1.000e-006
-300.0, +1.028e-006
-299.0, +1.055e-006
-298.0, +1.079e-006
-297.0, +1.110e-006
-296.0, +1.136e-006
-295.0, +1.164e-006
-294.0, +1.190e-006
-293.0, +1.218e-006
-292.0, +1.245e-006
-291.0, +1.277e-006
-290.0, +1.301e-006
-289.0, +1.334e-006
-288.0, +1.363e-006
-287.0, +1.396e-006
-286.0, +1.424e-006
-285.0, +1.459e-006
-284.0, +1.487e-006
-283.0, +1.529e-006
-282.0, +1.559e-006
-281.0, +1.594e-006
-280.0, +1.623e-006
-279.0, +1.658e-006
-278.0, +1.695e-006
-277.0, +1.740e-006
-276.0, +1.774e-006
-275.0, +1.816e-006
-274.0, +1.851e-006
-273.0, +1.900e-006
-272.0, +1.942e-006
-271.0, +1.981e-006
-270.0, +2.020e-006
-269.0, +2.063e-006
-268.0, +2.105e-006
-267.0, +2.154e-006
-266.0, +2.192e-006
-265.0, +2.241e-006
-264.0, +2.290e-006
-263.0, +2.339e-006
-262.0, +2.386e-006
-261.0, +2.434e-006
-260.0, +2.483e-006
-259.0, +2.535e-006
-258.0, +2.584e-006
-257.0, +2.638e-006
-256.0, +2.687e-006
-255.0, +2.738e-006
-254.0, +2.788e-006
-253.0, +2.843e-006
-252.0, +2.899e-006
-251.0, +2.955e-006
-250.0, +3.005e-006
-249.0, +3.067e-006
-248.0, +3.122e-006
-247.0, +3.178e-006
-246.0, +3.234e-006
-245.0, +3.290e-006
-244.0, +3.346e-006
-243.0, +3.409e-006
-242.0, +3.462e-006
-241.0, +3.525e-006
-240.0, +3.586e-006
-239.0, +3.649e-006
-238.0, +3.707e-006
-237.0, +3.770e-006
-236.0, +3.826e-006
-235.0, +3.887e-006
-234.0, +3.942e-006
-233.0, +4.007e-006
-232.0, +4.062e-006
-231.0, +4.127e-006
-230.0, +4.189e-006
-229.0, +4.252e-006
-228.0, +4.312e-006
-227.0, +4.380e-006
-226.0, +4.438e-006
-225.0, +4.501e-006
-224.0, +4.556e-006
-223.0, +4.613e-006
-222.0, +4.670e-006
-221.0, +4.728e-006
-220.0, +4.783e-006
-219.0, +4.843e-006
-218.0, +4.893e-006
-217.0, +4.955e-006
-216.0, +5.010e-006
-215.0, +5.065e-006
-214.0, +5.120e-006
-213.0, +5.179e-006
-212.0, +5.231e-006
-211.0, +5.289e-006
-210.0, +5.341e-006
-209.0, +5.396e-006
-208.0, +5.447e-006
-207.0, +5.502e-006
-206.0, +5.544e-006
-205.0, +5.597e-006
-204.0, +5.643e-006
-203.0, +5.686e-006
-202.0, +5.726e-006
-201.0, +5.773e-006
-200.0, +5.813e-006
-199.0, +5.862e-006
-198.0, +5.897e-006
-197.0, +5.937e-006
-196.0, +5.972e-006
-195.0, +6.015e-006
-194.0, +6.048e-006
-193.0, +6.085e-006
-192.0, +6.113e-006
-191.0, +6.147e-006
-190.0, +6.175e-006
-189.0, +6.206e-006
-188.0, +6.230e-006
-187.0, +6.260e-006
-186.0, +6.284e-006
-185.0, +6.312e-006
-184.0, +6.333e-006
-183.0, +6.361e-006
-182.0, +6.386e-006
-181.0, +6.405e-006
-180.0, +6.418e-006
-179.0, +6.439e-006
-178.0, +6.454e-006
-177.0, +6.475e-006
-176.0, +6.489e-006
-175.0, +6.508e-006
-174.0, +6.526e-006
-173.0, +6.546e-006
-172.0, +6.557e-006
-171.0, +6.570e-006
-170.0, +6.577e-006
-169.0, +6.585e-006
-168.0, +6.588e-006
-167.0, +6.594e-006
-166.0, +6.597e-006
-165.0, +6.601e-006
-164.0, +6.602e-006
-163.0, +6.607e-006
-162.0, +6.606e-006
-161.0, +6.611e-006
-160.0, +6.607e-006
-159.0, +6.607e-006
-158.0, +6.607e-006
-157.0, +6.610e-006
-156.0, +6.604e-006
-155.0, +6.607e-006
-154.0, +6.602e-006
-153.0, +6.601e-006
-152.0, +6.598e-006
-151.0, +6.595e-006
-150.0, +6.591e-006
-149.0, +6.591e-006
-148.0, +6.583e-006
-147.0, +6.580e-006
-146.0, +6.573e-006
-145.0, +6.567e-006
-144.0, +6.559e-006
-143.0, +6.552e-006
-142.0, +6.542e-006
-141.0, +6.537e-006
-140.0, +6.519e-006
-139.0, +6.507e-006
-138.0, +6.492e-006
-137.0, +6.479e-006
-136.0, +6.464e-006
-135.0, +6.452e-006
-134.0, +6.437e-006
-133.0, +6.430e-006
-132.0, +6.422e-006
-131.0, +6.415e-006
-130.0, +6.405e-006
-129.0, +6.398e-006
-128.0, +6.384e-006
-127.0, +6.375e-006
-126.0, +6.368e-006
-125.0, +6.359e-006
-124.0, +6.338e-006
-123.0, +6.321e-006
-122.0, +6.302e-006
-121.0, +6.288e-006
-120.0, +6.271e-006
-119.0, +6.255e-006
-118.0, +6.237e-006
-117.0, +6.230e-006
-116.0, +6.222e-006
-115.0, +6.215e-006
-114.0, +6.202e-006
-113.0, +6.193e-006
-112.0, +6.181e-006
-111.0, +6.173e-006
-110.0, +6.161e-006
-109.0, +6.147e-006
-108.0, +6.127e-006
-107.0, +6.114e-006
-106.0, +6.097e-006
-105.0, +6.083e-006
-104.0, +6.064e-006
-103.0, +6.049e-006
-102.0, +6.036e-006
-101.0, +6.028e-006
-100.0, +6.018e-006
-99.0, +6.009e-006
-98.0, +5.995e-006
-97.0, +5.987e-006
-96.0, +5.975e-006
-95.0, +5.966e-006
-94.0, +5.954e-006
-93.0, +5.941e-006
-92.0, +5.926e-006
-91.0, +5.915e-006
-90.0, +5.899e-006
-89.0, +5.889e-006
-88.0, +5.871e-006
-87.0, +5.857e-006
-86.0, +5.843e-006
-85.0, +5.833e-006
-84.0, +5.821e-006
-83.0, +5.815e-006
-82.0, +5.801e-006
-81.0, +5.795e-006
-80.0, +5.785e-006
-79.0, +5.778e-006
-78.0, +5.767e-006
-77.0, +5.755e-006
-76.0, +5.735e-006
-75.0, +5.722e-006
-74.0, +5.706e-006
-73.0, +5.694e-006
-72.0, +5.678e-006
-71.0, +5.668e-006
-70.0, +5.657e-006
-69.0, +5.651e-006
-68.0, +5.642e-006
-67.0, +5.635e-006
-66.0, +5.627e-006
-65.0, +5.621e-006
-64.0, +5.610e-006
-63.0, +5.603e-006
-62.0, +5.596e-006
-61.0, +5.590e-006
-60.0, +5.579e-006
-59.0, +5.573e-006
-58.0, +5.559e-006
-57.0, +5.552e-006
-56.0, +5.542e-006
-55.0, +5.533e-006
-54.0, +5.526e-006
-53.0, +5.522e-006
-52.0, +5.509e-006
-51.0, +5.507e-006
-50.0, +5.492e-006
-49.0, +5.482e-006
-48.0, +5.468e-006
-47.0, +5.454e-006
-46.0, +5.440e-006
-45.0, +5.433e-006
-44.0, +5.421e-006
-43.0, +5.420e-006
-42.0, +5.410e-006
-41.0, +5.407e-006
-40.0, +5.400e-006
-39.0, +5.393e-006
-38.0, +5.386e-006
-37.0, +5.380e-006
-36.0, +5.368e-006
-35.0, +5.366e-006
-34.0, +5.355e-006
-33.0, +5.348e-006
-32.0, +5.335e-006
-31.0, +5.326e-006
-30.0, +5.314e-006
-29.0, +5.305e-006
-28.0, +5.293e-006
-27.0, +5.287e-006
-26.0, +5.277e-006
-25.0, +5.276e-006
-24.0, +5.266e-006
-23.0, +5.262e-006
-22.0, +5.256e-006
-21.0, +5.250e-006
-20.0, +5.243e-006
-19.0, +5.238e-006
-18.0, +5.231e-006
-17.0, +5.229e-006
-16.0, +5.224e-006
-15.0, +5.222e-006
-14.0, +5.218e-006
-13.0, +5.217e-006
-12.0, +5.210e-006
-11.0, +5.204e-006
-10.0, +5.197e-006
-9.0, +5.192e-006
-8.0, +5.185e-006
-7.0, +5.181e-006
-6.0, +5.174e-006
-5.0, +5.173e-006
-4.0, +5.167e-006
-3.0, +5.162e-006
-2.0, +5.160e-006
-1.0, +5.157e-006
0.0, +5.150e-006
1.0, +5.145e-006
2.0, +5.136e-006
3.0, +5.133e-006
4.0, +5.124e-006
5.0, +5.115e-006
6.0, +5.104e-006
7.0, +5.098e-006
8.0, +5.091e-006
9.0, +5.086e-006
10.0, +5.080e-006
11.0, +5.079e-006
12.0, +5.070e-006
13.0, +5.069e-006
14.0, +5.060e-006
15.0, +5.055e-006
16.0, +5.048e-006
17.0, +5.043e-006
18.0, +5.036e-006
19.0, +5.035e-006
20.0, +5.029e-006
21.0, +5.029e-006
22.0, +5.027e-006
23.0, +5.027e-006
24.0, +5.024e-006
25.0, +5.024e-006
26.0, +5.022e-006
27.0, +5.020e-006
28.0, +5.014e-006
29.0, +5.008e-006
30.0, +5.001e-006
31.0, +4.997e-006
32.0, +4.991e-006
33.0, +4.986e-006
34.0, +4.980e-006
35.0, +4.980e-006
36.0, +4.977e-006
37.0, +4.977e-006
38.0, +4.968e-006
39.0, +4.968e-006
40.0, +4.959e-006
41.0, +4.956e-006
42.0, +4.951e-006
43.0, +4.946e-006
44.0, +4.933e-006
45.0, +4.932e-006
46.0, +4.918e-006
47.0, +4.916e-006
48.0, +4.904e-006
49.0, +4.897e-006
50.0, +4.890e-006
51.0, +4.890e-006
52.0, +4.885e-006
53.0, +4.885e-006
54.0, +4.882e-006
55.0, +4.882e-006
56.0, +4.881e-006
57.0, +4.880e-006
58.0, +4.880e-006
59.0, +4.880e-006
60.0, +4.876e-006
61.0, +4.876e-006
62.0, +4.870e-006
63.0, +4.869e-006
64.0, +4.863e-006
65.0, +4.861e-006
66.0, +4.857e-006
67.0, +4.855e-006
68.0, +4.848e-006
69.0, +4.848e-006
70.0, +4.842e-006
71.0, +4.842e-006
72.0, +4.837e-006
73.0, +4.835e-006
74.0, +4.833e-006
75.0, +4.833e-006
76.0, +4.832e-006
77.0, +4.832e-006
78.0, +4.831e-006
79.0, +4.831e-006
80.0, +4.831e-006
81.0, +4.831e-006
82.0, +4.831e-006
83.0, +4.831e-006
84.0, +4.827e-006
85.0, +4.827e-006
86.0, +4.821e-006
87.0, +4.820e-006
88.0, +4.814e-006
89.0, +4.811e-006
90.0, +4.806e-006
91.0, +4.806e-006
92.0, +4.800e-006
93.0, +4.800e-006
94.0, +4.793e-006
95.0, +4.793e-006
96.0, +4.790e-006
97.0, +4.787e-006
98.0, +4.784e-006
99.0, +4.784e-006
100.0, +4.783e-006
101.0, +4.783e-006
102.0, +4.780e-006
103.0, +4.780e-006
104.0, +4.776e-006
105.0, +4.775e-006
106.0, +4.773e-006
107.0, +4.773e-006
108.0, +4.768e-006
109.0, +4.766e-006
110.0, +4.761e-006
111.0, +4.763e-006
112.0, +4.757e-006
113.0, +4.756e-006
114.0, +4.750e-006
115.0, +4.751e-006
116.0, +4.745e-006
117.0, +4.745e-006
118.0, +4.738e-006
119.0, +4.737e-006
120.0, +4.729e-006
121.0, +4.728e-006
122.0, +4.726e-006
123.0, +4.728e-006
124.0, +4.722e-006
125.0, +4.722e-006
126.0, +4.715e-006
127.0, +4.718e-006
128.0, +4.712e-006
129.0, +4.704e-006
130.0, +4.718e-006
*
**
