# Supplementary material for: DFT and CV data of 4-phenyl-substituted dichloro(bis{2-[1-(phenyl)-1H-1,2,3-triazol-4-yl-κN3]pyridine-κN})iron(II) coordination compounds
Source: Data Brief. 2018 Oct 27;21:1458–71. doi: 10.1016/j.dib.2018.10.085 (PMC6234228; doi:10.1016/j.dib.2018.10.085)
Supplement: Supplementary file 4 — Supplementary material. [file mmc4.zip › Fe_CV_raw_data/FeL8-2/1000_01.TXT]

Date: 10-Apr-2017
Time: 15:58:11
Label: 
Cyclic Voltammetry

Exp. Conditions:
Init E (mV) = 130
High E (mV) = 130
Low E (mV) = -660
Init P/N = N
V (mV/sec) = 1003
Number of Segments = 2
Sample Interval (mV) = 1
Quiet Time (sec) = 10
Sensitivity (A/V) = 1E-5

2 Sets of Data
Total Number of Data Points = 1581
##
Potential (mV), Current (A)

Segment = 1
Negative
Number of Data Points = 790
#
129.0, +1.903e-006
128.0, +1.431e-006
127.0, +1.309e-006
126.0, +1.207e-006
125.0, +1.060e-006
124.0, +9.905e-007
123.0, +9.417e-007
122.0, +9.068e-007
121.0, +8.719e-007
120.0, +8.371e-007
119.0, +8.092e-007
118.0, +7.743e-007
117.0, +7.533e-007
116.0, +7.254e-007
115.0, +6.975e-007
114.0, +6.766e-007
113.0, +6.557e-007
112.0, +6.417e-007
111.0, +6.208e-007
110.0, +5.999e-007
109.0, +5.790e-007
108.0, +5.580e-007
107.0, +5.301e-007
106.0, +5.092e-007
105.0, +4.883e-007
104.0, +4.743e-007
103.0, +4.534e-007
102.0, +4.395e-007
101.0, +4.255e-007
100.0, +4.116e-007
99.0, +3.976e-007
98.0, +3.767e-007
97.0, +3.557e-007
96.0, +3.488e-007
95.0, +3.348e-007
94.0, +3.209e-007
93.0, +3.069e-007
92.0, +2.930e-007
91.0, +2.790e-007
90.0, +2.720e-007
89.0, +2.441e-007
88.0, +2.232e-007
87.0, +2.023e-007
86.0, +1.814e-007
85.0, +1.674e-007
84.0, +1.465e-007
83.0, +1.256e-007
82.0, +1.186e-007
81.0, +1.116e-007
80.0, +1.046e-007
79.0, +9.766e-008
78.0, +8.371e-008
77.0, +7.673e-008
76.0, +6.278e-008
75.0, +5.580e-008
74.0, +3.488e-008
73.0, +1.395e-008
72.0, +2.000e-013
71.0, -2.093e-008
70.0, -3.488e-008
69.0, -4.883e-008
68.0, -6.975e-008
67.0, -7.673e-008
66.0, -8.371e-008
65.0, -9.766e-008
64.0, -1.046e-007
63.0, -1.186e-007
62.0, -1.256e-007
61.0, -1.325e-007
60.0, -1.535e-007
59.0, -1.674e-007
58.0, -1.814e-007
57.0, -1.953e-007
56.0, -2.023e-007
55.0, -2.162e-007
54.0, -2.302e-007
53.0, -2.372e-007
52.0, -2.511e-007
51.0, -2.651e-007
50.0, -2.720e-007
49.0, -2.930e-007
48.0, -3.069e-007
47.0, -3.209e-007
46.0, -3.348e-007
45.0, -3.488e-007
44.0, -3.557e-007
43.0, -3.697e-007
42.0, -3.836e-007
41.0, -3.906e-007
40.0, -3.976e-007
39.0, -4.116e-007
38.0, -4.255e-007
37.0, -4.395e-007
36.0, -4.534e-007
35.0, -4.604e-007
34.0, -4.743e-007
33.0, -4.953e-007
32.0, -5.022e-007
31.0, -5.162e-007
30.0, -5.232e-007
29.0, -5.301e-007
28.0, -5.441e-007
27.0, -5.580e-007
26.0, -5.720e-007
25.0, -5.859e-007
24.0, -5.929e-007
23.0, -6.069e-007
22.0, -6.278e-007
21.0, -6.348e-007
20.0, -6.487e-007
19.0, -6.557e-007
18.0, -6.696e-007
17.0, -6.766e-007
16.0, -6.836e-007
15.0, -6.906e-007
14.0, -7.045e-007
13.0, -7.115e-007
12.0, -7.254e-007
11.0, -7.394e-007
10.0, -7.533e-007
9.0, -7.743e-007
8.0, -7.882e-007
7.0, -8.022e-007
6.0, -8.231e-007
5.0, -8.371e-007
4.0, -8.440e-007
3.0, -8.580e-007
2.0, -9.068e-007
1.0, -9.347e-007
0.0, -9.487e-007
-1.0, -9.626e-007
-2.0, -9.766e-007
-3.0, -9.835e-007
-4.0, -9.975e-007
-5.0, -9.766e-007
-6.0, -9.766e-007
-7.0, -9.905e-007
-8.0, -9.975e-007
-9.0, -1.011e-006
-10.0, -1.032e-006
-11.0, -1.046e-006
-12.0, -1.060e-006
-13.0, -1.074e-006
-14.0, -1.088e-006
-15.0, -1.109e-006
-16.0, -1.116e-006
-17.0, -1.130e-006
-18.0, -1.144e-006
-19.0, -1.151e-006
-20.0, -1.165e-006
-21.0, -1.172e-006
-22.0, -1.179e-006
-23.0, -1.193e-006
-24.0, -1.200e-006
-25.0, -1.214e-006
-26.0, -1.228e-006
-27.0, -1.235e-006
-28.0, -1.256e-006
-29.0, -1.270e-006
-30.0, -1.283e-006
-31.0, -1.297e-006
-32.0, -1.311e-006
-33.0, -1.332e-006
-34.0, -1.353e-006
-35.0, -1.360e-006
-36.0, -1.381e-006
-37.0, -1.402e-006
-38.0, -1.423e-006
-39.0, -1.437e-006
-40.0, -1.451e-006
-41.0, -1.458e-006
-42.0, -1.472e-006
-43.0, -1.479e-006
-44.0, -1.486e-006
-45.0, -1.500e-006
-46.0, -1.514e-006
-47.0, -1.521e-006
-48.0, -1.542e-006
-49.0, -1.562e-006
-50.0, -1.583e-006
-51.0, -1.597e-006
-52.0, -1.618e-006
-53.0, -1.639e-006
-54.0, -1.660e-006
-55.0, -1.674e-006
-56.0, -1.688e-006
-57.0, -1.702e-006
-58.0, -1.730e-006
-59.0, -1.737e-006
-60.0, -1.758e-006
-61.0, -1.772e-006
-62.0, -1.793e-006
-63.0, -1.814e-006
-64.0, -1.821e-006
-65.0, -1.828e-006
-66.0, -1.848e-006
-67.0, -1.848e-006
-68.0, -1.869e-006
-69.0, -1.883e-006
-70.0, -1.897e-006
-71.0, -1.918e-006
-72.0, -1.932e-006
-73.0, -1.946e-006
-74.0, -1.974e-006
-75.0, -1.988e-006
-76.0, -2.002e-006
-77.0, -2.023e-006
-78.0, -2.044e-006
-79.0, -2.065e-006
-80.0, -2.079e-006
-81.0, -2.100e-006
-82.0, -2.121e-006
-83.0, -2.141e-006
-84.0, -2.155e-006
-85.0, -2.169e-006
-86.0, -2.190e-006
-87.0, -2.211e-006
-88.0, -2.218e-006
-89.0, -2.232e-006
-90.0, -2.246e-006
-91.0, -2.260e-006
-92.0, -2.288e-006
-93.0, -2.309e-006
-94.0, -2.330e-006
-95.0, -2.358e-006
-96.0, -2.379e-006
-97.0, -2.407e-006
-98.0, -2.434e-006
-99.0, -2.448e-006
-100.0, -2.469e-006
-101.0, -2.497e-006
-102.0, -2.518e-006
-103.0, -2.539e-006
-104.0, -2.553e-006
-105.0, -2.567e-006
-106.0, -2.588e-006
-107.0, -2.602e-006
-108.0, -2.616e-006
-109.0, -2.637e-006
-110.0, -2.658e-006
-111.0, -2.686e-006
-112.0, -2.713e-006
-113.0, -2.741e-006
-114.0, -2.769e-006
-115.0, -2.790e-006
-116.0, -2.818e-006
-117.0, -2.853e-006
-118.0, -2.881e-006
-119.0, -2.909e-006
-120.0, -2.930e-006
-121.0, -2.958e-006
-122.0, -2.992e-006
-123.0, -3.013e-006
-124.0, -3.034e-006
-125.0, -3.055e-006
-126.0, -3.083e-006
-127.0, -3.118e-006
-128.0, -3.146e-006
-129.0, -3.174e-006
-130.0, -3.209e-006
-131.0, -3.244e-006
-132.0, -3.285e-006
-133.0, -3.320e-006
-134.0, -3.355e-006
-135.0, -3.397e-006
-136.0, -3.432e-006
-137.0, -3.474e-006
-138.0, -3.509e-006
-139.0, -3.537e-006
-140.0, -3.571e-006
-141.0, -3.613e-006
-142.0, -3.655e-006
-143.0, -3.697e-006
-144.0, -3.725e-006
-145.0, -3.760e-006
-146.0, -3.809e-006
-147.0, -3.857e-006
-148.0, -3.899e-006
-149.0, -3.941e-006
-150.0, -3.990e-006
-151.0, -4.046e-006
-152.0, -4.102e-006
-153.0, -4.150e-006
-154.0, -4.199e-006
-155.0, -4.248e-006
-156.0, -4.311e-006
-157.0, -4.374e-006
-158.0, -4.436e-006
-159.0, -4.499e-006
-160.0, -4.562e-006
-161.0, -4.625e-006
-162.0, -4.694e-006
-163.0, -4.750e-006
-164.0, -4.813e-006
-165.0, -4.869e-006
-166.0, -4.932e-006
-167.0, -5.001e-006
-168.0, -5.071e-006
-169.0, -5.141e-006
-170.0, -5.218e-006
-171.0, -5.287e-006
-172.0, -5.371e-006
-173.0, -5.455e-006
-174.0, -5.532e-006
-175.0, -5.608e-006
-176.0, -5.685e-006
-177.0, -5.762e-006
-178.0, -5.852e-006
-179.0, -5.936e-006
-180.0, -6.020e-006
-181.0, -6.110e-006
-182.0, -6.208e-006
-183.0, -6.299e-006
-184.0, -6.390e-006
-185.0, -6.473e-006
-186.0, -6.571e-006
-187.0, -6.662e-006
-188.0, -6.759e-006
-189.0, -6.850e-006
-190.0, -6.955e-006
-191.0, -7.059e-006
-192.0, -7.164e-006
-193.0, -7.261e-006
-194.0, -7.373e-006
-195.0, -7.478e-006
-196.0, -7.589e-006
-197.0, -7.701e-006
-198.0, -7.812e-006
-199.0, -7.931e-006
-200.0, -8.043e-006
-201.0, -8.154e-006
-202.0, -8.273e-006
-203.0, -8.391e-006
-204.0, -8.503e-006
-205.0, -8.615e-006
-206.0, -8.726e-006
-207.0, -8.852e-006
-208.0, -8.970e-006
-209.0, -9.089e-006
-210.0, -9.208e-006
-211.0, -9.326e-006
-212.0, -9.452e-006
-213.0, -9.577e-006
-214.0, -9.696e-006
-215.0, -9.821e-006
-216.0, -9.933e-006
-217.0, -1.006e-005
-218.0, -1.018e-005
-219.0, -1.030e-005
-220.0, -1.042e-005
-221.0, -1.054e-005
-222.0, -1.066e-005
-223.0, -1.078e-005
-224.0, -1.090e-005
-225.0, -1.101e-005
-226.0, -1.113e-005
-227.0, -1.124e-005
-228.0, -1.136e-005
-229.0, -1.148e-005
-230.0, -1.160e-005
-231.0, -1.172e-005
-232.0, -1.183e-005
-233.0, -1.194e-005
-234.0, -1.206e-005
-235.0, -1.216e-005
-236.0, -1.226e-005
-237.0, -1.237e-005
-238.0, -1.247e-005
-239.0, -1.258e-005
-240.0, -1.268e-005
-241.0, -1.277e-005
-242.0, -1.288e-005
-243.0, -1.297e-005
-244.0, -1.306e-005
-245.0, -1.314e-005
-246.0, -1.323e-005
-247.0, -1.332e-005
-248.0, -1.340e-005
-249.0, -1.348e-005
-250.0, -1.357e-005
-251.0, -1.366e-005
-252.0, -1.374e-005
-253.0, -1.383e-005
-254.0, -1.391e-005
-255.0, -1.399e-005
-256.0, -1.406e-005
-257.0, -1.413e-005
-258.0, -1.420e-005
-259.0, -1.427e-005
-260.0, -1.433e-005
-261.0, -1.440e-005
-262.0, -1.447e-005
-263.0, -1.453e-005
-264.0, -1.459e-005
-265.0, -1.464e-005
-266.0, -1.470e-005
-267.0, -1.475e-005
-268.0, -1.480e-005
-269.0, -1.485e-005
-270.0, -1.491e-005
-271.0, -1.496e-005
-272.0, -1.501e-005
-273.0, -1.506e-005
-274.0, -1.512e-005
-275.0, -1.517e-005
-276.0, -1.521e-005
-277.0, -1.526e-005
-278.0, -1.531e-005
-279.0, -1.537e-005
-280.0, -1.541e-005
-281.0, -1.545e-005
-282.0, -1.549e-005
-283.0, -1.553e-005
-284.0, -1.556e-005
-285.0, -1.560e-005
-286.0, -1.563e-005
-287.0, -1.567e-005
-288.0, -1.571e-005
-289.0, -1.575e-005
-290.0, -1.580e-005
-291.0, -1.584e-005
-292.0, -1.588e-005
-293.0, -1.592e-005
-294.0, -1.597e-005
-295.0, -1.602e-005
-296.0, -1.606e-005
-297.0, -1.610e-005
-298.0, -1.614e-005
-299.0, -1.618e-005
-300.0, -1.622e-005
-301.0, -1.626e-005
-302.0, -1.630e-005
-303.0, -1.634e-005
-304.0, -1.638e-005
-305.0, -1.642e-005
-306.0, -1.646e-005
-307.0, -1.651e-005
-308.0, -1.656e-005
-309.0, -1.660e-005
-310.0, -1.666e-005
-311.0, -1.671e-005
-312.0, -1.676e-005
-313.0, -1.680e-005
-314.0, -1.686e-005
-315.0, -1.691e-005
-316.0, -1.696e-005
-317.0, -1.701e-005
-318.0, -1.706e-005
-319.0, -1.712e-005
-320.0, -1.717e-005
-321.0, -1.723e-005
-322.0, -1.729e-005
-323.0, -1.734e-005
-324.0, -1.739e-005
-325.0, -1.745e-005
-326.0, -1.750e-005
-327.0, -1.756e-005
-328.0, -1.761e-005
-329.0, -1.768e-005
-330.0, -1.775e-005
-331.0, -1.782e-005
-332.0, -1.788e-005
-333.0, -1.794e-005
-334.0, -1.801e-005
-335.0, -1.807e-005
-336.0, -1.813e-005
-337.0, -1.819e-005
-338.0, -1.825e-005
-339.0, -1.832e-005
-340.0, -1.839e-005
-341.0, -1.845e-005
-342.0, -1.852e-005
-343.0, -1.860e-005
-344.0, -1.865e-005
-345.0, -1.872e-005
-346.0, -1.878e-005
-347.0, -1.885e-005
-348.0, -1.892e-005
-349.0, -1.898e-005
-350.0, -1.905e-005
-351.0, -1.913e-005
-352.0, -1.920e-005
-353.0, -1.926e-005
-354.0, -1.933e-005
-355.0, -1.940e-005
-356.0, -1.947e-005
-357.0, -1.954e-005
-358.0, -1.961e-005
-359.0, -1.968e-005
-360.0, -1.975e-005
-361.0, -1.982e-005
-362.0, -1.988e-005
-363.0, -1.994e-005
-364.0, -2.000e-005
-365.0, -2.005e-005
-366.0, -2.012e-005
-367.0, -2.019e-005
-368.0, -2.025e-005
-369.0, -2.031e-005
-370.0, -2.038e-005
-371.0, -2.045e-005
-372.0, -2.051e-005
-373.0, -2.057e-005
-374.0, -2.063e-005
-375.0, -2.070e-005
-376.0, -2.076e-005
-377.0, -2.081e-005
-378.0, -2.087e-005
-379.0, -2.094e-005
-380.0, -2.100e-005
-381.0, -2.106e-005
-382.0, -2.110e-005
-383.0, -2.116e-005
-384.0, -2.121e-005
-385.0, -2.125e-005
-386.0, -2.129e-005
-387.0, -2.133e-005
-388.0, -2.137e-005
-389.0, -2.142e-005
-390.0, -2.146e-005
-391.0, -2.151e-005
-392.0, -2.155e-005
-393.0, -2.160e-005
-394.0, -2.164e-005
-395.0, -2.169e-005
-396.0, -2.173e-005
-397.0, -2.177e-005
-398.0, -2.181e-005
-399.0, -2.185e-005
-400.0, -2.188e-005
-401.0, -2.192e-005
-402.0, -2.194e-005
-403.0, -2.197e-005
-404.0, -2.199e-005
-405.0, -2.202e-005
-406.0, -2.205e-005
-407.0, -2.208e-005
-408.0, -2.211e-005
-409.0, -2.213e-005
-410.0, -2.217e-005
-411.0, -2.218e-005
-412.0, -2.220e-005
-413.0, -2.222e-005
-414.0, -2.224e-005
-415.0, -2.225e-005
-416.0, -2.226e-005
-417.0, -2.226e-005
-418.0, -2.227e-005
-419.0, -2.228e-005
-420.0, -2.228e-005
-421.0, -2.228e-005
-422.0, -2.228e-005
-423.0, -2.229e-005
-424.0, -2.229e-005
-425.0, -2.228e-005
-426.0, -2.227e-005
-427.0, -2.227e-005
-428.0, -2.227e-005
-429.0, -2.227e-005
-430.0, -2.227e-005
-431.0, -2.227e-005
-432.0, -2.227e-005
-433.0, -2.226e-005
-434.0, -2.225e-005
-435.0, -2.224e-005
-436.0, -2.223e-005
-437.0, -2.222e-005
-438.0, -2.220e-005
-439.0, -2.220e-005
-440.0, -2.218e-005
-441.0, -2.217e-005
-442.0, -2.215e-005
-443.0, -2.213e-005
-444.0, -2.210e-005
-445.0, -2.207e-005
-446.0, -2.204e-005
-447.0, -2.202e-005
-448.0, -2.199e-005
-449.0, -2.197e-005
-450.0, -2.196e-005
-451.0, -2.193e-005
-452.0, -2.191e-005
-453.0, -2.189e-005
-454.0, -2.186e-005
-455.0, -2.183e-005
-456.0, -2.181e-005
-457.0, -2.178e-005
-458.0, -2.175e-005
-459.0, -2.172e-005
-460.0, -2.169e-005
-461.0, -2.166e-005
-462.0, -2.163e-005
-463.0, -2.160e-005
-464.0, -2.155e-005
-465.0, -2.152e-005
-466.0, -2.148e-005
-467.0, -2.145e-005
-468.0, -2.141e-005
-469.0, -2.137e-005
-470.0, -2.134e-005
-471.0, -2.132e-005
-472.0, -2.128e-005
-473.0, -2.125e-005
-474.0, -2.122e-005
-475.0, -2.118e-005
-476.0, -2.115e-005
-477.0, -2.111e-005
-478.0, -2.107e-005
-479.0, -2.104e-005
-480.0, -2.100e-005
-481.0, -2.095e-005
-482.0, -2.092e-005
-483.0, -2.088e-005
-484.0, -2.084e-005
-485.0, -2.079e-005
-486.0, -2.075e-005
-487.0, -2.072e-005
-488.0, -2.068e-005
-489.0, -2.065e-005
-490.0, -2.062e-005
-491.0, -2.058e-005
-492.0, -2.056e-005
-493.0, -2.052e-005
-494.0, -2.049e-005
-495.0, -2.046e-005
-496.0, -2.042e-005
-497.0, -2.038e-005
-498.0, -2.034e-005
-499.0, -2.031e-005
-500.0, -2.027e-005
-501.0, -2.024e-005
-502.0, -2.019e-005
-503.0, -2.017e-005
-504.0, -2.012e-005
-505.0, -2.008e-005
-506.0, -2.004e-005
-507.0, -2.000e-005
-508.0, -1.996e-005
-509.0, -1.992e-005
-510.0, -1.989e-005
-511.0, -1.986e-005
-512.0, -1.982e-005
-513.0, -1.979e-005
-514.0, -1.976e-005
-515.0, -1.973e-005
-516.0, -1.970e-005
-517.0, -1.966e-005
-518.0, -1.963e-005
-519.0, -1.961e-005
-520.0, -1.957e-005
-521.0, -1.954e-005
-522.0, -1.951e-005
-523.0, -1.948e-005
-524.0, -1.945e-005
-525.0, -1.941e-005
-526.0, -1.937e-005
-527.0, -1.934e-005
-528.0, -1.931e-005
-529.0, -1.928e-005
-530.0, -1.926e-005
-531.0, -1.922e-005
-532.0, -1.920e-005
-533.0, -1.918e-005
-534.0, -1.915e-005
-535.0, -1.913e-005
-536.0, -1.911e-005
-537.0, -1.907e-005
-538.0, -1.905e-005
-539.0, -1.902e-005
-540.0, -1.899e-005
-541.0, -1.897e-005
-542.0, -1.894e-005
-543.0, -1.891e-005
-544.0, -1.888e-005
-545.0, -1.884e-005
-546.0, -1.881e-005
-547.0, -1.878e-005
-548.0, -1.876e-005
-549.0, -1.873e-005
-550.0, -1.871e-005
-551.0, -1.869e-005
-552.0, -1.867e-005
-553.0, -1.865e-005
-554.0, -1.863e-005
-555.0, -1.860e-005
-556.0, -1.858e-005
-557.0, -1.855e-005
-558.0, -1.853e-005
-559.0, -1.851e-005
-560.0, -1.849e-005
-561.0, -1.846e-005
-562.0, -1.844e-005
-563.0, -1.842e-005
-564.0, -1.839e-005
-565.0, -1.836e-005
-566.0, -1.833e-005
-567.0, -1.832e-005
-568.0, -1.829e-005
-569.0, -1.827e-005
-570.0, -1.826e-005
-571.0, -1.825e-005
-572.0, -1.823e-005
-573.0, -1.821e-005
-574.0, -1.819e-005
-575.0, -1.818e-005
-576.0, -1.816e-005
-577.0, -1.813e-005
-578.0, -1.812e-005
-579.0, -1.809e-005
-580.0, -1.807e-005
-581.0, -1.806e-005
-582.0, -1.804e-005
-583.0, -1.802e-005
-584.0, -1.800e-005
-585.0, -1.797e-005
-586.0, -1.795e-005
-587.0, -1.793e-005
-588.0, -1.791e-005
-589.0, -1.789e-005
-590.0, -1.787e-005
-591.0, -1.786e-005
-592.0, -1.786e-005
-593.0, -1.784e-005
-594.0, -1.784e-005
-595.0, -1.782e-005
-596.0, -1.781e-005
-597.0, -1.779e-005
-598.0, -1.777e-005
-599.0, -1.775e-005
-600.0, -1.773e-005
-601.0, -1.771e-005
-602.0, -1.770e-005
-603.0, -1.768e-005
-604.0, -1.766e-005
-605.0, -1.764e-005
-606.0, -1.762e-005
-607.0, -1.761e-005
-608.0, -1.759e-005
-609.0, -1.758e-005
-610.0, -1.758e-005
-611.0, -1.756e-005
-612.0, -1.755e-005
-613.0, -1.754e-005
-614.0, -1.754e-005
-615.0, -1.753e-005
-616.0, -1.752e-005
-617.0, -1.750e-005
-618.0, -1.750e-005
-619.0, -1.749e-005
-620.0, -1.748e-005
-621.0, -1.747e-005
-622.0, -1.745e-005
-623.0, -1.743e-005
-624.0, -1.741e-005
-625.0, -1.739e-005
-626.0, -1.737e-005
-627.0, -1.735e-005
-628.0, -1.734e-005
-629.0, -1.733e-005
-630.0, -1.733e-005
-631.0, -1.733e-005
-632.0, -1.733e-005
-633.0, -1.732e-005
-634.0, -1.731e-005
-635.0, -1.731e-005
-636.0, -1.729e-005
-637.0, -1.728e-005
-638.0, -1.727e-005
-639.0, -1.726e-005
-640.0, -1.724e-005
-641.0, -1.723e-005
-642.0, -1.722e-005
-643.0, -1.721e-005
-644.0, -1.719e-005
-645.0, -1.717e-005
-646.0, -1.715e-005
-647.0, -1.715e-005
-648.0, -1.714e-005
-649.0, -1.712e-005
-650.0, -1.712e-005
-651.0, -1.711e-005
-652.0, -1.710e-005
-653.0, -1.710e-005
-654.0, -1.709e-005
-655.0, -1.709e-005
-656.0, -1.708e-005
-657.0, -1.707e-005
-658.0, -1.699e-005
-659.0, -1.696e-005
-660.0, -1.692e-005
*
Segment = 2
Positive
Number of Data Points = 790
#
-659.0, -1.650e-005
-658.0, -1.510e-005
-657.0, -1.464e-005
-656.0, -1.429e-005
-655.0, -1.378e-005
-654.0, -1.351e-005
-653.0, -1.333e-005
-652.0, -1.317e-005
-651.0, -1.304e-005
-650.0, -1.291e-005
-649.0, -1.279e-005
-648.0, -1.268e-005
-647.0, -1.258e-005
-646.0, -1.248e-005
-645.0, -1.239e-005
-644.0, -1.229e-005
-643.0, -1.220e-005
-642.0, -1.212e-005
-641.0, -1.203e-005
-640.0, -1.195e-005
-639.0, -1.187e-005
-638.0, -1.178e-005
-637.0, -1.171e-005
-636.0, -1.164e-005
-635.0, -1.156e-005
-634.0, -1.148e-005
-633.0, -1.142e-005
-632.0, -1.136e-005
-631.0, -1.129e-005
-630.0, -1.122e-005
-629.0, -1.116e-005
-628.0, -1.110e-005
-627.0, -1.104e-005
-626.0, -1.099e-005
-625.0, -1.093e-005
-624.0, -1.087e-005
-623.0, -1.081e-005
-622.0, -1.076e-005
-621.0, -1.071e-005
-620.0, -1.066e-005
-619.0, -1.060e-005
-618.0, -1.055e-005
-617.0, -1.050e-005
-616.0, -1.044e-005
-615.0, -1.038e-005
-614.0, -1.033e-005
-613.0, -1.028e-005
-612.0, -1.023e-005
-611.0, -1.018e-005
-610.0, -1.013e-005
-609.0, -1.009e-005
-608.0, -1.004e-005
-607.0, -9.989e-006
-606.0, -9.947e-006
-605.0, -9.905e-006
-604.0, -9.856e-006
-603.0, -9.814e-006
-602.0, -9.773e-006
-601.0, -9.731e-006
-600.0, -9.689e-006
-599.0, -9.640e-006
-598.0, -9.598e-006
-597.0, -9.563e-006
-596.0, -9.515e-006
-595.0, -9.466e-006
-594.0, -9.424e-006
-593.0, -9.389e-006
-592.0, -9.354e-006
-591.0, -9.305e-006
-590.0, -9.256e-006
-589.0, -9.222e-006
-588.0, -9.187e-006
-587.0, -9.145e-006
-586.0, -9.103e-006
-585.0, -9.061e-006
-584.0, -9.026e-006
-583.0, -8.984e-006
-582.0, -8.950e-006
-581.0, -8.915e-006
-580.0, -8.873e-006
-579.0, -8.838e-006
-578.0, -8.803e-006
-577.0, -8.768e-006
-576.0, -8.740e-006
-575.0, -8.691e-006
-574.0, -8.643e-006
-573.0, -8.615e-006
-572.0, -8.580e-006
-571.0, -8.545e-006
-570.0, -8.517e-006
-569.0, -8.482e-006
-568.0, -8.454e-006
-567.0, -8.426e-006
-566.0, -8.391e-006
-565.0, -8.364e-006
-564.0, -8.329e-006
-563.0, -8.294e-006
-562.0, -8.259e-006
-561.0, -8.224e-006
-560.0, -8.196e-006
-559.0, -8.154e-006
-558.0, -8.119e-006
-557.0, -8.085e-006
-556.0, -8.043e-006
-555.0, -8.008e-006
-554.0, -7.973e-006
-553.0, -7.931e-006
-552.0, -7.896e-006
-551.0, -7.854e-006
-550.0, -7.826e-006
-549.0, -7.799e-006
-548.0, -7.764e-006
-547.0, -7.736e-006
-546.0, -7.715e-006
-545.0, -7.694e-006
-544.0, -7.666e-006
-543.0, -7.624e-006
-542.0, -7.596e-006
-541.0, -7.575e-006
-540.0, -7.540e-006
-539.0, -7.506e-006
-538.0, -7.471e-006
-537.0, -7.443e-006
-536.0, -7.415e-006
-535.0, -7.373e-006
-534.0, -7.338e-006
-533.0, -7.303e-006
-532.0, -7.268e-006
-531.0, -7.241e-006
-530.0, -7.206e-006
-529.0, -7.178e-006
-528.0, -7.157e-006
-527.0, -7.115e-006
-526.0, -7.094e-006
-525.0, -7.066e-006
-524.0, -7.031e-006
-523.0, -7.003e-006
-522.0, -6.975e-006
-521.0, -6.948e-006
-520.0, -6.927e-006
-519.0, -6.892e-006
-518.0, -6.857e-006
-517.0, -6.829e-006
-516.0, -6.794e-006
-515.0, -6.759e-006
-514.0, -6.717e-006
-513.0, -6.682e-006
-512.0, -6.648e-006
-511.0, -6.620e-006
-510.0, -6.592e-006
-509.0, -6.571e-006
-508.0, -6.536e-006
-507.0, -6.508e-006
-506.0, -6.480e-006
-505.0, -6.459e-006
-504.0, -6.431e-006
-503.0, -6.396e-006
-502.0, -6.369e-006
-501.0, -6.355e-006
-500.0, -6.327e-006
-499.0, -6.299e-006
-498.0, -6.264e-006
-497.0, -6.236e-006
-496.0, -6.208e-006
-495.0, -6.159e-006
-494.0, -6.117e-006
-493.0, -6.090e-006
-492.0, -6.055e-006
-491.0, -6.034e-006
-490.0, -6.006e-006
-489.0, -5.985e-006
-488.0, -5.964e-006
-487.0, -5.936e-006
-486.0, -5.908e-006
-485.0, -5.880e-006
-484.0, -5.845e-006
-483.0, -5.818e-006
-482.0, -5.783e-006
-481.0, -5.755e-006
-480.0, -5.727e-006
-479.0, -5.692e-006
-478.0, -5.664e-006
-477.0, -5.636e-006
-476.0, -5.601e-006
-475.0, -5.566e-006
-474.0, -5.545e-006
-473.0, -5.511e-006
-472.0, -5.483e-006
-471.0, -5.448e-006
-470.0, -5.420e-006
-469.0, -5.399e-006
-468.0, -5.371e-006
-467.0, -5.329e-006
-466.0, -5.308e-006
-465.0, -5.280e-006
-464.0, -5.259e-006
-463.0, -5.225e-006
-462.0, -5.190e-006
-461.0, -5.162e-006
-460.0, -5.134e-006
-459.0, -5.099e-006
-458.0, -5.064e-006
-457.0, -5.029e-006
-456.0, -4.994e-006
-455.0, -4.953e-006
-454.0, -4.918e-006
-453.0, -4.890e-006
-452.0, -4.855e-006
-451.0, -4.834e-006
-450.0, -4.806e-006
-449.0, -4.785e-006
-448.0, -4.757e-006
-447.0, -4.722e-006
-446.0, -4.688e-006
-445.0, -4.660e-006
-444.0, -4.625e-006
-443.0, -4.597e-006
-442.0, -4.569e-006
-441.0, -4.548e-006
-440.0, -4.520e-006
-439.0, -4.485e-006
-438.0, -4.457e-006
-437.0, -4.422e-006
-436.0, -4.381e-006
-435.0, -4.339e-006
-434.0, -4.297e-006
-433.0, -4.269e-006
-432.0, -4.241e-006
-431.0, -4.199e-006
-430.0, -4.171e-006
-429.0, -4.143e-006
-428.0, -4.109e-006
-427.0, -4.081e-006
-426.0, -4.053e-006
-425.0, -4.025e-006
-424.0, -4.011e-006
-423.0, -3.969e-006
-422.0, -3.941e-006
-421.0, -3.913e-006
-420.0, -3.885e-006
-419.0, -3.850e-006
-418.0, -3.816e-006
-417.0, -3.774e-006
-416.0, -3.746e-006
-415.0, -3.697e-006
-414.0, -3.669e-006
-413.0, -3.627e-006
-412.0, -3.592e-006
-411.0, -3.551e-006
-410.0, -3.516e-006
-409.0, -3.488e-006
-408.0, -3.467e-006
-407.0, -3.425e-006
-406.0, -3.397e-006
-405.0, -3.369e-006
-404.0, -3.348e-006
-403.0, -3.320e-006
-402.0, -3.292e-006
-401.0, -3.265e-006
-400.0, -3.237e-006
-399.0, -3.195e-006
-398.0, -3.160e-006
-397.0, -3.125e-006
-396.0, -3.090e-006
-395.0, -3.055e-006
-394.0, -3.013e-006
-393.0, -2.979e-006
-392.0, -2.951e-006
-391.0, -2.916e-006
-390.0, -2.881e-006
-389.0, -2.853e-006
-388.0, -2.811e-006
-387.0, -2.783e-006
-386.0, -2.755e-006
-385.0, -2.727e-006
-384.0, -2.693e-006
-383.0, -2.658e-006
-382.0, -2.623e-006
-381.0, -2.595e-006
-380.0, -2.560e-006
-379.0, -2.518e-006
-378.0, -2.483e-006
-377.0, -2.448e-006
-376.0, -2.414e-006
-375.0, -2.365e-006
-374.0, -2.330e-006
-373.0, -2.295e-006
-372.0, -2.267e-006
-371.0, -2.232e-006
-370.0, -2.197e-006
-369.0, -2.169e-006
-368.0, -2.141e-006
-367.0, -2.100e-006
-366.0, -2.065e-006
-365.0, -2.030e-006
-364.0, -1.988e-006
-363.0, -1.953e-006
-362.0, -1.918e-006
-361.0, -1.890e-006
-360.0, -1.855e-006
-359.0, -1.814e-006
-358.0, -1.772e-006
-357.0, -1.744e-006
-356.0, -1.702e-006
-355.0, -1.653e-006
-354.0, -1.604e-006
-353.0, -1.569e-006
-352.0, -1.535e-006
-351.0, -1.493e-006
-350.0, -1.451e-006
-349.0, -1.423e-006
-348.0, -1.388e-006
-347.0, -1.353e-006
-346.0, -1.311e-006
-345.0, -1.277e-006
-344.0, -1.242e-006
-343.0, -1.200e-006
-342.0, -1.158e-006
-341.0, -1.123e-006
-340.0, -1.081e-006
-339.0, -1.039e-006
-338.0, -9.975e-007
-337.0, -9.556e-007
-336.0, -9.138e-007
-335.0, -8.580e-007
-334.0, -8.022e-007
-333.0, -7.603e-007
-332.0, -7.185e-007
-331.0, -6.697e-007
-330.0, -6.278e-007
-329.0, -5.859e-007
-328.0, -5.441e-007
-327.0, -5.022e-007
-326.0, -4.604e-007
-325.0, -4.185e-007
-324.0, -3.767e-007
-323.0, -3.279e-007
-322.0, -2.860e-007
-321.0, -2.441e-007
-320.0, -2.023e-007
-319.0, -1.395e-007
-318.0, -9.069e-008
-317.0, -4.186e-008
-316.0, +6.968e-009
-315.0, +6.277e-008
-314.0, +1.186e-007
-313.0, +1.674e-007
-312.0, +2.162e-007
-311.0, +2.720e-007
-310.0, +3.209e-007
-309.0, +3.697e-007
-308.0, +4.185e-007
-307.0, +4.673e-007
-306.0, +5.232e-007
-305.0, +5.650e-007
-304.0, +6.208e-007
-303.0, +6.906e-007
-302.0, +7.464e-007
-301.0, +8.022e-007
-300.0, +8.580e-007
-299.0, +9.208e-007
-298.0, +9.905e-007
-297.0, +1.046e-006
-296.0, +1.102e-006
-295.0, +1.179e-006
-294.0, +1.256e-006
-293.0, +1.325e-006
-292.0, +1.395e-006
-291.0, +1.458e-006
-290.0, +1.528e-006
-289.0, +1.583e-006
-288.0, +1.646e-006
-287.0, +1.716e-006
-286.0, +1.786e-006
-285.0, +1.848e-006
-284.0, +1.918e-006
-283.0, +1.988e-006
-282.0, +2.065e-006
-281.0, +2.134e-006
-280.0, +2.204e-006
-279.0, +2.288e-006
-278.0, +2.365e-006
-277.0, +2.441e-006
-276.0, +2.525e-006
-275.0, +2.609e-006
-274.0, +2.699e-006
-273.0, +2.783e-006
-272.0, +2.860e-006
-271.0, +2.951e-006
-270.0, +3.034e-006
-269.0, +3.111e-006
-268.0, +3.202e-006
-267.0, +3.285e-006
-266.0, +3.369e-006
-265.0, +3.446e-006
-264.0, +3.530e-006
-263.0, +3.627e-006
-262.0, +3.725e-006
-261.0, +3.809e-006
-260.0, +3.899e-006
-259.0, +3.997e-006
-258.0, +4.102e-006
-257.0, +4.199e-006
-256.0, +4.297e-006
-255.0, +4.408e-006
-254.0, +4.520e-006
-253.0, +4.625e-006
-252.0, +4.736e-006
-251.0, +4.841e-006
-250.0, +4.946e-006
-249.0, +5.043e-006
-248.0, +5.141e-006
-247.0, +5.253e-006
-246.0, +5.364e-006
-245.0, +5.462e-006
-244.0, +5.573e-006
-243.0, +5.685e-006
-242.0, +5.797e-006
-241.0, +5.901e-006
-240.0, +6.006e-006
-239.0, +6.124e-006
-238.0, +6.243e-006
-237.0, +6.355e-006
-236.0, +6.480e-006
-235.0, +6.599e-006
-234.0, +6.724e-006
-233.0, +6.843e-006
-232.0, +6.955e-006
-231.0, +7.080e-006
-230.0, +7.199e-006
-229.0, +7.303e-006
-228.0, +7.422e-006
-227.0, +7.540e-006
-226.0, +7.666e-006
-225.0, +7.778e-006
-224.0, +7.889e-006
-223.0, +8.015e-006
-222.0, +8.133e-006
-221.0, +8.252e-006
-220.0, +8.364e-006
-219.0, +8.475e-006
-218.0, +8.601e-006
-217.0, +8.719e-006
-216.0, +8.838e-006
-215.0, +8.970e-006
-214.0, +9.096e-006
-213.0, +9.222e-006
-212.0, +9.340e-006
-211.0, +9.452e-006
-210.0, +9.563e-006
-209.0, +9.675e-006
-208.0, +9.780e-006
-207.0, +9.898e-006
-206.0, +1.001e-005
-205.0, +1.012e-005
-204.0, +1.023e-005
-203.0, +1.034e-005
-202.0, +1.046e-005
-201.0, +1.056e-005
-200.0, +1.067e-005
-199.0, +1.078e-005
-198.0, +1.090e-005
-197.0, +1.100e-005
-196.0, +1.111e-005
-195.0, +1.121e-005
-194.0, +1.132e-005
-193.0, +1.143e-005
-192.0, +1.152e-005
-191.0, +1.162e-005
-190.0, +1.173e-005
-189.0, +1.182e-005
-188.0, +1.193e-005
-187.0, +1.202e-005
-186.0, +1.211e-005
-185.0, +1.220e-005
-184.0, +1.228e-005
-183.0, +1.237e-005
-182.0, +1.245e-005
-181.0, +1.253e-005
-180.0, +1.262e-005
-179.0, +1.270e-005
-178.0, +1.279e-005
-177.0, +1.286e-005
-176.0, +1.294e-005
-175.0, +1.303e-005
-174.0, +1.311e-005
-173.0, +1.319e-005
-172.0, +1.327e-005
-171.0, +1.334e-005
-170.0, +1.341e-005
-169.0, +1.347e-005
-168.0, +1.354e-005
-167.0, +1.361e-005
-166.0, +1.367e-005
-165.0, +1.373e-005
-164.0, +1.379e-005
-163.0, +1.385e-005
-162.0, +1.392e-005
-161.0, +1.396e-005
-160.0, +1.401e-005
-159.0, +1.408e-005
-158.0, +1.413e-005
-157.0, +1.419e-005
-156.0, +1.424e-005
-155.0, +1.429e-005
-154.0, +1.434e-005
-153.0, +1.439e-005
-152.0, +1.443e-005
-151.0, +1.449e-005
-150.0, +1.453e-005
-149.0, +1.456e-005
-148.0, +1.461e-005
-147.0, +1.465e-005
-146.0, +1.469e-005
-145.0, +1.472e-005
-144.0, +1.475e-005
-143.0, +1.478e-005
-142.0, +1.482e-005
-141.0, +1.484e-005
-140.0, +1.487e-005
-139.0, +1.490e-005
-138.0, +1.493e-005
-137.0, +1.496e-005
-136.0, +1.498e-005
-135.0, +1.502e-005
-134.0, +1.505e-005
-133.0, +1.508e-005
-132.0, +1.511e-005
-131.0, +1.513e-005
-130.0, +1.515e-005
-129.0, +1.517e-005
-128.0, +1.519e-005
-127.0, +1.521e-005
-126.0, +1.522e-005
-125.0, +1.523e-005
-124.0, +1.526e-005
-123.0, +1.527e-005
-122.0, +1.528e-005
-121.0, +1.530e-005
-120.0, +1.530e-005
-119.0, +1.532e-005
-118.0, +1.533e-005
-117.0, +1.534e-005
-116.0, +1.535e-005
-115.0, +1.535e-005
-114.0, +1.536e-005
-113.0, +1.537e-005
-112.0, +1.537e-005
-111.0, +1.538e-005
-110.0, +1.538e-005
-109.0, +1.538e-005
-108.0, +1.539e-005
-107.0, +1.539e-005
-106.0, +1.539e-005
-105.0, +1.539e-005
-104.0, +1.539e-005
-103.0, +1.539e-005
-102.0, +1.539e-005
-101.0, +1.538e-005
-100.0, +1.538e-005
-99.0, +1.538e-005
-98.0, +1.538e-005
-97.0, +1.538e-005
-96.0, +1.538e-005
-95.0, +1.539e-005
-94.0, +1.539e-005
-93.0, +1.539e-005
-92.0, +1.539e-005
-91.0, +1.538e-005
-90.0, +1.537e-005
-89.0, +1.536e-005
-88.0, +1.535e-005
-87.0, +1.535e-005
-86.0, +1.534e-005
-85.0, +1.533e-005
-84.0, +1.532e-005
-83.0, +1.531e-005
-82.0, +1.531e-005
-81.0, +1.530e-005
-80.0, +1.529e-005
-79.0, +1.528e-005
-78.0, +1.528e-005
-77.0, +1.527e-005
-76.0, +1.526e-005
-75.0, +1.526e-005
-74.0, +1.525e-005
-73.0, +1.524e-005
-72.0, +1.523e-005
-71.0, +1.523e-005
-70.0, +1.521e-005
-69.0, +1.519e-005
-68.0, +1.518e-005
-67.0, +1.516e-005
-66.0, +1.515e-005
-65.0, +1.514e-005
-64.0, +1.512e-005
-63.0, +1.511e-005
-62.0, +1.509e-005
-61.0, +1.507e-005
-60.0, +1.505e-005
-59.0, +1.503e-005
-58.0, +1.502e-005
-57.0, +1.500e-005
-56.0, +1.498e-005
-55.0, +1.498e-005
-54.0, +1.497e-005
-53.0, +1.496e-005
-52.0, +1.495e-005
-51.0, +1.493e-005
-50.0, +1.491e-005
-49.0, +1.489e-005
-48.0, +1.487e-005
-47.0, +1.486e-005
-46.0, +1.484e-005
-45.0, +1.482e-005
-44.0, +1.479e-005
-43.0, +1.478e-005
-42.0, +1.477e-005
-41.0, +1.476e-005
-40.0, +1.474e-005
-39.0, +1.473e-005
-38.0, +1.472e-005
-37.0, +1.470e-005
-36.0, +1.468e-005
-35.0, +1.466e-005
-34.0, +1.465e-005
-33.0, +1.463e-005
-32.0, +1.461e-005
-31.0, +1.460e-005
-30.0, +1.459e-005
-29.0, +1.456e-005
-28.0, +1.455e-005
-27.0, +1.453e-005
-26.0, +1.451e-005
-25.0, +1.449e-005
-24.0, +1.447e-005
-23.0, +1.445e-005
-22.0, +1.444e-005
-21.0, +1.442e-005
-20.0, +1.440e-005
-19.0, +1.438e-005
-18.0, +1.436e-005
-17.0, +1.433e-005
-16.0, +1.432e-005
-15.0, +1.431e-005
-14.0, +1.430e-005
-13.0, +1.429e-005
-12.0, +1.427e-005
-11.0, +1.426e-005
-10.0, +1.424e-005
-9.0, +1.422e-005
-8.0, +1.420e-005
-7.0, +1.418e-005
-6.0, +1.417e-005
-5.0, +1.414e-005
-4.0, +1.413e-005
-3.0, +1.410e-005
-2.0, +1.410e-005
-1.0, +1.410e-005
0.0, +1.409e-005
1.0, +1.408e-005
2.0, +1.408e-005
3.0, +1.407e-005
4.0, +1.406e-005
5.0, +1.403e-005
6.0, +1.401e-005
7.0, +1.399e-005
8.0, +1.397e-005
9.0, +1.396e-005
10.0, +1.394e-005
11.0, +1.392e-005
12.0, +1.390e-005
13.0, +1.388e-005
14.0, +1.386e-005
15.0, +1.384e-005
16.0, +1.382e-005
17.0, +1.380e-005
18.0, +1.380e-005
19.0, +1.378e-005
20.0, +1.377e-005
21.0, +1.376e-005
22.0, +1.375e-005
23.0, +1.374e-005
24.0, +1.372e-005
25.0, +1.371e-005
26.0, +1.370e-005
27.0, +1.369e-005
28.0, +1.366e-005
29.0, +1.364e-005
30.0, +1.362e-005
31.0, +1.361e-005
32.0, +1.360e-005
33.0, +1.358e-005
34.0, +1.357e-005
35.0, +1.355e-005
36.0, +1.353e-005
37.0, +1.351e-005
38.0, +1.350e-005
39.0, +1.348e-005
40.0, +1.346e-005
41.0, +1.345e-005
42.0, +1.343e-005
43.0, +1.343e-005
44.0, +1.343e-005
45.0, +1.341e-005
46.0, +1.341e-005
47.0, +1.340e-005
48.0, +1.339e-005
49.0, +1.339e-005
50.0, +1.337e-005
51.0, +1.335e-005
52.0, +1.334e-005
53.0, +1.332e-005
54.0, +1.332e-005
55.0, +1.330e-005
56.0, +1.328e-005
57.0, +1.327e-005
58.0, +1.326e-005
59.0, +1.324e-005
60.0, +1.323e-005
61.0, +1.320e-005
62.0, +1.319e-005
63.0, +1.318e-005
64.0, +1.317e-005
65.0, +1.317e-005
66.0, +1.317e-005
67.0, +1.316e-005
68.0, +1.316e-005
69.0, +1.316e-005
70.0, +1.314e-005
71.0, +1.313e-005
72.0, +1.311e-005
73.0, +1.310e-005
74.0, +1.309e-005
75.0, +1.307e-005
76.0, +1.306e-005
77.0, +1.304e-005
78.0, +1.304e-005
79.0, +1.304e-005
80.0, +1.302e-005
81.0, +1.302e-005
82.0, +1.302e-005
83.0, +1.301e-005
84.0, +1.300e-005
85.0, +1.299e-005
86.0, +1.299e-005
87.0, +1.298e-005
88.0, +1.297e-005
89.0, +1.297e-005
90.0, +1.295e-005
91.0, +1.295e-005
92.0, +1.294e-005
93.0, +1.293e-005
94.0, +1.292e-005
95.0, +1.290e-005
96.0, +1.289e-005
97.0, +1.289e-005
98.0, +1.289e-005
99.0, +1.288e-005
100.0, +1.286e-005
101.0, +1.285e-005
102.0, +1.285e-005
103.0, +1.283e-005
104.0, +1.282e-005
105.0, +1.281e-005
106.0, +1.281e-005
107.0, +1.281e-005
108.0, +1.280e-005
109.0, +1.279e-005
110.0, +1.279e-005
111.0, +1.278e-005
112.0, +1.277e-005
113.0, +1.277e-005
114.0, +1.277e-005
115.0, +1.276e-005
116.0, +1.275e-005
117.0, +1.275e-005
118.0, +1.275e-005
119.0, +1.274e-005
120.0, +1.272e-005
121.0, +1.272e-005
122.0, +1.272e-005
123.0, +1.272e-005
124.0, +1.270e-005
125.0, +1.269e-005
126.0, +1.269e-005
127.0, +1.269e-005
128.0, +1.267e-005
129.0, +1.265e-005
130.0, +1.269e-005
129.0, +1.221e-005
*
**
