# Supplementary material for: DFT and CV data of 4-phenyl-substituted dichloro(bis{2-[1-(phenyl)-1H-1,2,3-triazol-4-yl-κN3]pyridine-κN})iron(II) coordination compounds
Source: Data Brief. 2018 Oct 27;21:1458–71. doi: 10.1016/j.dib.2018.10.085 (PMC6234228; doi:10.1016/j.dib.2018.10.085)
Supplement: Supplementary file 4 — Supplementary material. [file mmc4.zip › Fe_CV_raw_data/FeL8-2/100FC.TXT]

Date: 10-Apr-2017
Time: 16:14:22
Label: 
Cyclic Voltammetry

Exp. Conditions:
Init E (mV) = 300
High E (mV) = 300
Low E (mV) = -660
Init P/N = N
V (mV/sec) = 100
Number of Segments = 2
Sample Interval (mV) = 1
Quiet Time (sec) = 10
Sensitivity (A/V) = 1E-5

2 Sets of Data
Total Number of Data Points = 1920
##
Potential (mV), Current (A)

Segment = 1
Negative
Number of Data Points = 960
#
299.0, +6.190e-006
298.0, +6.132e-006
297.0, +6.105e-006
296.0, +6.077e-006
295.0, +6.049e-006
294.0, +6.034e-006
293.0, +6.012e-006
292.0, +6.004e-006
291.0, +5.987e-006
290.0, +5.979e-006
289.0, +5.966e-006
288.0, +5.952e-006
287.0, +5.937e-006
286.0, +5.929e-006
285.0, +5.910e-006
284.0, +5.904e-006
283.0, +5.886e-006
282.0, +5.877e-006
281.0, +5.863e-006
280.0, +5.850e-006
279.0, +5.836e-006
278.0, +5.828e-006
277.0, +5.812e-006
276.0, +5.810e-006
275.0, +5.796e-006
274.0, +5.790e-006
273.0, +5.781e-006
272.0, +5.768e-006
271.0, +5.754e-006
270.0, +5.749e-006
269.0, +5.729e-006
268.0, +5.721e-006
267.0, +5.706e-006
266.0, +5.695e-006
265.0, +5.685e-006
264.0, +5.674e-006
263.0, +5.657e-006
262.0, +5.653e-006
261.0, +5.639e-006
260.0, +5.633e-006
259.0, +5.626e-006
258.0, +5.620e-006
257.0, +5.615e-006
256.0, +5.609e-006
255.0, +5.599e-006
254.0, +5.594e-006
253.0, +5.586e-006
252.0, +5.579e-006
251.0, +5.566e-006
250.0, +5.560e-006
249.0, +5.551e-006
248.0, +5.544e-006
247.0, +5.535e-006
246.0, +5.528e-006
245.0, +5.518e-006
244.0, +5.517e-006
243.0, +5.500e-006
242.0, +5.493e-006
241.0, +5.480e-006
240.0, +5.465e-006
239.0, +5.451e-006
238.0, +5.440e-006
237.0, +5.426e-006
236.0, +5.423e-006
235.0, +5.409e-006
234.0, +5.404e-006
233.0, +5.397e-006
232.0, +5.385e-006
231.0, +5.373e-006
230.0, +5.363e-006
229.0, +5.344e-006
228.0, +5.337e-006
227.0, +5.321e-006
226.0, +5.307e-006
225.0, +5.297e-006
224.0, +5.283e-006
223.0, +5.266e-006
222.0, +5.259e-006
221.0, +5.246e-006
220.0, +5.239e-006
219.0, +5.230e-006
218.0, +5.223e-006
217.0, +5.215e-006
216.0, +5.205e-006
215.0, +5.195e-006
214.0, +5.186e-006
213.0, +5.171e-006
212.0, +5.159e-006
211.0, +5.139e-006
210.0, +5.125e-006
209.0, +5.108e-006
208.0, +5.090e-006
207.0, +5.071e-006
206.0, +5.057e-006
205.0, +5.041e-006
204.0, +5.031e-006
203.0, +5.018e-006
202.0, +5.007e-006
201.0, +4.990e-006
200.0, +4.970e-006
199.0, +4.949e-006
198.0, +4.931e-006
197.0, +4.906e-006
196.0, +4.886e-006
195.0, +4.865e-006
194.0, +4.854e-006
193.0, +4.840e-006
192.0, +4.820e-006
191.0, +4.798e-006
190.0, +4.777e-006
189.0, +4.756e-006
188.0, +4.733e-006
187.0, +4.705e-006
186.0, +4.684e-006
185.0, +4.662e-006
184.0, +4.635e-006
183.0, +4.606e-006
182.0, +4.578e-006
181.0, +4.545e-006
180.0, +4.517e-006
179.0, +4.483e-006
178.0, +4.455e-006
177.0, +4.427e-006
176.0, +4.395e-006
175.0, +4.360e-006
174.0, +4.332e-006
173.0, +4.297e-006
172.0, +4.265e-006
171.0, +4.224e-006
170.0, +4.184e-006
169.0, +4.146e-006
168.0, +4.106e-006
167.0, +4.059e-006
166.0, +4.015e-006
165.0, +3.968e-006
164.0, +3.926e-006
163.0, +3.876e-006
162.0, +3.827e-006
161.0, +3.777e-006
160.0, +3.722e-006
159.0, +3.663e-006
158.0, +3.608e-006
157.0, +3.543e-006
156.0, +3.487e-006
155.0, +3.426e-006
154.0, +3.364e-006
153.0, +3.299e-006
152.0, +3.235e-006
151.0, +3.159e-006
150.0, +3.092e-006
149.0, +3.016e-006
148.0, +2.944e-006
147.0, +2.863e-006
146.0, +2.786e-006
145.0, +2.702e-006
144.0, +2.616e-006
143.0, +2.525e-006
142.0, +2.434e-006
141.0, +2.337e-006
140.0, +2.241e-006
139.0, +2.138e-006
138.0, +2.036e-006
137.0, +1.926e-006
136.0, +1.816e-006
135.0, +1.703e-006
134.0, +1.592e-006
133.0, +1.473e-006
132.0, +1.353e-006
131.0, +1.228e-006
130.0, +1.110e-006
129.0, +9.757e-007
128.0, +8.397e-007
127.0, +6.997e-007
126.0, +5.602e-007
125.0, +4.133e-007
124.0, +2.681e-007
123.0, +1.142e-007
122.0, -3.226e-008
121.0, -1.875e-007
120.0, -3.514e-007
119.0, -5.188e-007
118.0, -6.832e-007
117.0, -8.606e-007
116.0, -1.035e-006
115.0, -1.223e-006
114.0, -1.404e-006
113.0, -1.592e-006
112.0, -1.784e-006
111.0, -1.982e-006
110.0, -2.175e-006
109.0, -2.377e-006
108.0, -2.574e-006
107.0, -2.783e-006
106.0, -2.986e-006
105.0, -3.198e-006
104.0, -3.413e-006
103.0, -3.632e-006
102.0, -3.851e-006
101.0, -4.074e-006
100.0, -4.293e-006
99.0, -4.524e-006
98.0, -4.748e-006
97.0, -4.976e-006
96.0, -5.207e-006
95.0, -5.442e-006
94.0, -5.675e-006
93.0, -5.916e-006
92.0, -6.149e-006
91.0, -6.387e-006
90.0, -6.620e-006
89.0, -6.862e-006
88.0, -7.103e-006
87.0, -7.345e-006
86.0, -7.579e-006
85.0, -7.816e-006
84.0, -8.055e-006
83.0, -8.294e-006
82.0, -8.525e-006
81.0, -8.751e-006
80.0, -8.985e-006
79.0, -9.216e-006
78.0, -9.444e-006
77.0, -9.671e-006
76.0, -9.894e-006
75.0, -1.011e-005
74.0, -1.033e-005
73.0, -1.054e-005
72.0, -1.076e-005
71.0, -1.096e-005
70.0, -1.116e-005
69.0, -1.136e-005
68.0, -1.155e-005
67.0, -1.174e-005
66.0, -1.192e-005
65.0, -1.209e-005
64.0, -1.227e-005
63.0, -1.243e-005
62.0, -1.259e-005
61.0, -1.274e-005
60.0, -1.289e-005
59.0, -1.302e-005
58.0, -1.316e-005
57.0, -1.328e-005
56.0, -1.340e-005
55.0, -1.352e-005
54.0, -1.363e-005
53.0, -1.372e-005
52.0, -1.382e-005
51.0, -1.390e-005
50.0, -1.399e-005
49.0, -1.406e-005
48.0, -1.413e-005
47.0, -1.419e-005
46.0, -1.425e-005
45.0, -1.428e-005
44.0, -1.433e-005
43.0, -1.435e-005
42.0, -1.438e-005
41.0, -1.438e-005
40.0, -1.441e-005
39.0, -1.441e-005
38.0, -1.441e-005
37.0, -1.440e-005
36.0, -1.439e-005
35.0, -1.437e-005
34.0, -1.435e-005
33.0, -1.431e-005
32.0, -1.428e-005
31.0, -1.424e-005
30.0, -1.420e-005
29.0, -1.415e-005
28.0, -1.410e-005
27.0, -1.403e-005
26.0, -1.398e-005
25.0, -1.390e-005
24.0, -1.384e-005
23.0, -1.377e-005
22.0, -1.370e-005
21.0, -1.362e-005
20.0, -1.355e-005
19.0, -1.345e-005
18.0, -1.338e-005
17.0, -1.328e-005
16.0, -1.319e-005
15.0, -1.310e-005
14.0, -1.301e-005
13.0, -1.291e-005
12.0, -1.282e-005
11.0, -1.272e-005
10.0, -1.263e-005
9.0, -1.252e-005
8.0, -1.243e-005
7.0, -1.233e-005
6.0, -1.224e-005
5.0, -1.213e-005
4.0, -1.204e-005
3.0, -1.195e-005
2.0, -1.187e-005
1.0, -1.178e-005
0.0, -1.170e-005
-1.0, -1.159e-005
-2.0, -1.150e-005
-3.0, -1.140e-005
-4.0, -1.130e-005
-5.0, -1.118e-005
-6.0, -1.107e-005
-7.0, -1.096e-005
-8.0, -1.088e-005
-9.0, -1.077e-005
-10.0, -1.068e-005
-11.0, -1.059e-005
-12.0, -1.049e-005
-13.0, -1.040e-005
-14.0, -1.031e-005
-15.0, -1.022e-005
-16.0, -1.014e-005
-17.0, -1.005e-005
-18.0, -9.969e-006
-19.0, -9.884e-006
-20.0, -9.807e-006
-21.0, -9.719e-006
-22.0, -9.638e-006
-23.0, -9.545e-006
-24.0, -9.470e-006
-25.0, -9.392e-006
-26.0, -9.315e-006
-27.0, -9.233e-006
-28.0, -9.161e-006
-29.0, -9.082e-006
-30.0, -9.012e-006
-31.0, -8.932e-006
-32.0, -8.861e-006
-33.0, -8.787e-006
-34.0, -8.715e-006
-35.0, -8.646e-006
-36.0, -8.583e-006
-37.0, -8.513e-006
-38.0, -8.450e-006
-39.0, -8.381e-006
-40.0, -8.322e-006
-41.0, -8.259e-006
-42.0, -8.198e-006
-43.0, -8.134e-006
-44.0, -8.075e-006
-45.0, -8.019e-006
-46.0, -7.961e-006
-47.0, -7.899e-006
-48.0, -7.847e-006
-49.0, -7.790e-006
-50.0, -7.738e-006
-51.0, -7.682e-006
-52.0, -7.627e-006
-53.0, -7.575e-006
-54.0, -7.524e-006
-55.0, -7.468e-006
-56.0, -7.420e-006
-57.0, -7.369e-006
-58.0, -7.322e-006
-59.0, -7.273e-006
-60.0, -7.224e-006
-61.0, -7.173e-006
-62.0, -7.127e-006
-63.0, -7.078e-006
-64.0, -7.034e-006
-65.0, -6.989e-006
-66.0, -6.948e-006
-67.0, -6.901e-006
-68.0, -6.860e-006
-69.0, -6.819e-006
-70.0, -6.777e-006
-71.0, -6.730e-006
-72.0, -6.692e-006
-73.0, -6.648e-006
-74.0, -6.611e-006
-75.0, -6.573e-006
-76.0, -6.538e-006
-77.0, -6.502e-006
-78.0, -6.468e-006
-79.0, -6.427e-006
-80.0, -6.393e-006
-81.0, -6.358e-006
-82.0, -6.325e-006
-83.0, -6.284e-006
-84.0, -6.249e-006
-85.0, -6.214e-006
-86.0, -6.186e-006
-87.0, -6.151e-006
-88.0, -6.123e-006
-89.0, -6.090e-006
-90.0, -6.062e-006
-91.0, -6.028e-006
-92.0, -6.000e-006
-93.0, -5.970e-006
-94.0, -5.942e-006
-95.0, -5.909e-006
-96.0, -5.887e-006
-97.0, -5.859e-006
-98.0, -5.831e-006
-99.0, -5.803e-006
-100.0, -5.772e-006
-101.0, -5.744e-006
-102.0, -5.720e-006
-103.0, -5.688e-006
-104.0, -5.666e-006
-105.0, -5.644e-006
-106.0, -5.616e-006
-107.0, -5.593e-006
-108.0, -5.568e-006
-109.0, -5.542e-006
-110.0, -5.516e-006
-111.0, -5.488e-006
-112.0, -5.467e-006
-113.0, -5.447e-006
-114.0, -5.420e-006
-115.0, -5.396e-006
-116.0, -5.374e-006
-117.0, -5.356e-006
-118.0, -5.336e-006
-119.0, -5.316e-006
-120.0, -5.301e-006
-121.0, -5.283e-006
-122.0, -5.262e-006
-123.0, -5.242e-006
-124.0, -5.217e-006
-125.0, -5.196e-006
-126.0, -5.176e-006
-127.0, -5.154e-006
-128.0, -5.142e-006
-129.0, -5.128e-006
-130.0, -5.108e-006
-131.0, -5.093e-006
-132.0, -5.076e-006
-133.0, -5.061e-006
-134.0, -5.041e-006
-135.0, -5.021e-006
-136.0, -5.007e-006
-137.0, -4.991e-006
-138.0, -4.978e-006
-139.0, -4.967e-006
-140.0, -4.952e-006
-141.0, -4.940e-006
-142.0, -4.926e-006
-143.0, -4.913e-006
-144.0, -4.906e-006
-145.0, -4.898e-006
-146.0, -4.884e-006
-147.0, -4.872e-006
-148.0, -4.857e-006
-149.0, -4.846e-006
-150.0, -4.832e-006
-151.0, -4.817e-006
-152.0, -4.806e-006
-153.0, -4.796e-006
-154.0, -4.783e-006
-155.0, -4.776e-006
-156.0, -4.766e-006
-157.0, -4.759e-006
-158.0, -4.752e-006
-159.0, -4.745e-006
-160.0, -4.740e-006
-161.0, -4.740e-006
-162.0, -4.737e-006
-163.0, -4.735e-006
-164.0, -4.728e-006
-165.0, -4.726e-006
-166.0, -4.719e-006
-167.0, -4.714e-006
-168.0, -4.712e-006
-169.0, -4.708e-006
-170.0, -4.702e-006
-171.0, -4.702e-006
-172.0, -4.697e-006
-173.0, -4.697e-006
-174.0, -4.696e-006
-175.0, -4.691e-006
-176.0, -4.695e-006
-177.0, -4.698e-006
-178.0, -4.698e-006
-179.0, -4.701e-006
-180.0, -4.701e-006
-181.0, -4.708e-006
-182.0, -4.712e-006
-183.0, -4.715e-006
-184.0, -4.719e-006
-185.0, -4.726e-006
-186.0, -4.730e-006
-187.0, -4.737e-006
-188.0, -4.737e-006
-189.0, -4.745e-006
-190.0, -4.747e-006
-191.0, -4.754e-006
-192.0, -4.766e-006
-193.0, -4.777e-006
-194.0, -4.788e-006
-195.0, -4.805e-006
-196.0, -4.814e-006
-197.0, -4.833e-006
-198.0, -4.847e-006
-199.0, -4.862e-006
-200.0, -4.878e-006
-201.0, -4.895e-006
-202.0, -4.906e-006
-203.0, -4.926e-006
-204.0, -4.940e-006
-205.0, -4.961e-006
-206.0, -4.977e-006
-207.0, -4.997e-006
-208.0, -5.024e-006
-209.0, -5.052e-006
-210.0, -5.073e-006
-211.0, -5.100e-006
-212.0, -5.121e-006
-213.0, -5.155e-006
-214.0, -5.184e-006
-215.0, -5.211e-006
-216.0, -5.239e-006
-217.0, -5.271e-006
-218.0, -5.298e-006
-219.0, -5.333e-006
-220.0, -5.355e-006
-221.0, -5.388e-006
-222.0, -5.417e-006
-223.0, -5.448e-006
-224.0, -5.480e-006
-225.0, -5.515e-006
-226.0, -5.549e-006
-227.0, -5.588e-006
-228.0, -5.617e-006
-229.0, -5.652e-006
-230.0, -5.683e-006
-231.0, -5.719e-006
-232.0, -5.754e-006
-233.0, -5.789e-006
-234.0, -5.820e-006
-235.0, -5.853e-006
-236.0, -5.882e-006
-237.0, -5.923e-006
-238.0, -5.954e-006
-239.0, -5.986e-006
-240.0, -6.016e-006
-241.0, -6.044e-006
-242.0, -6.069e-006
-243.0, -6.100e-006
-244.0, -6.118e-006
-245.0, -6.147e-006
-246.0, -6.171e-006
-247.0, -6.199e-006
-248.0, -6.226e-006
-249.0, -6.256e-006
-250.0, -6.277e-006
-251.0, -6.305e-006
-252.0, -6.319e-006
-253.0, -6.345e-006
-254.0, -6.362e-006
-255.0, -6.383e-006
-256.0, -6.405e-006
-257.0, -6.429e-006
-258.0, -6.445e-006
-259.0, -6.466e-006
-260.0, -6.475e-006
-261.0, -6.493e-006
-262.0, -6.503e-006
-263.0, -6.512e-006
-264.0, -6.522e-006
-265.0, -6.537e-006
-266.0, -6.544e-006
-267.0, -6.558e-006
-268.0, -6.560e-006
-269.0, -6.571e-006
-270.0, -6.578e-006
-271.0, -6.584e-006
-272.0, -6.590e-006
-273.0, -6.602e-006
-274.0, -6.602e-006
-275.0, -6.614e-006
-276.0, -6.614e-006
-277.0, -6.622e-006
-278.0, -6.622e-006
-279.0, -6.625e-006
-280.0, -6.628e-006
-281.0, -6.636e-006
-282.0, -6.634e-006
-283.0, -6.642e-006
-284.0, -6.636e-006
-285.0, -6.642e-006
-286.0, -6.638e-006
-287.0, -6.636e-006
-288.0, -6.637e-006
-289.0, -6.639e-006
-290.0, -6.634e-006
-291.0, -6.640e-006
-292.0, -6.631e-006
-293.0, -6.635e-006
-294.0, -6.628e-006
-295.0, -6.626e-006
-296.0, -6.624e-006
-297.0, -6.626e-006
-298.0, -6.619e-006
-299.0, -6.624e-006
-300.0, -6.617e-006
-301.0, -6.622e-006
-302.0, -6.615e-006
-303.0, -6.614e-006
-304.0, -6.613e-006
-305.0, -6.614e-006
-306.0, -6.609e-006
-307.0, -6.609e-006
-308.0, -6.603e-006
-309.0, -6.603e-006
-310.0, -6.599e-006
-311.0, -6.594e-006
-312.0, -6.596e-006
-313.0, -6.596e-006
-314.0, -6.596e-006
-315.0, -6.597e-006
-316.0, -6.592e-006
-317.0, -6.593e-006
-318.0, -6.590e-006
-319.0, -6.588e-006
-320.0, -6.588e-006
-321.0, -6.588e-006
-322.0, -6.585e-006
-323.0, -6.590e-006
-324.0, -6.587e-006
-325.0, -6.589e-006
-326.0, -6.587e-006
-327.0, -6.587e-006
-328.0, -6.588e-006
-329.0, -6.591e-006
-330.0, -6.590e-006
-331.0, -6.593e-006
-332.0, -6.590e-006
-333.0, -6.592e-006
-334.0, -6.591e-006
-335.0, -6.590e-006
-336.0, -6.594e-006
-337.0, -6.594e-006
-338.0, -6.594e-006
-339.0, -6.597e-006
-340.0, -6.597e-006
-341.0, -6.598e-006
-342.0, -6.598e-006
-343.0, -6.596e-006
-344.0, -6.600e-006
-345.0, -6.600e-006
-346.0, -6.599e-006
-347.0, -6.601e-006
-348.0, -6.601e-006
-349.0, -6.604e-006
-350.0, -6.604e-006
-351.0, -6.602e-006
-352.0, -6.607e-006
-353.0, -6.609e-006
-354.0, -6.607e-006
-355.0, -6.611e-006
-356.0, -6.608e-006
-357.0, -6.613e-006
-358.0, -6.610e-006
-359.0, -6.611e-006
-360.0, -6.614e-006
-361.0, -6.619e-006
-362.0, -6.615e-006
-363.0, -6.620e-006
-364.0, -6.615e-006
-365.0, -6.621e-006
-366.0, -6.616e-006
-367.0, -6.613e-006
-368.0, -6.614e-006
-369.0, -6.616e-006
-370.0, -6.611e-006
-371.0, -6.614e-006
-372.0, -6.608e-006
-373.0, -6.609e-006
-374.0, -6.606e-006
-375.0, -6.601e-006
-376.0, -6.602e-006
-377.0, -6.602e-006
-378.0, -6.599e-006
-379.0, -6.599e-006
-380.0, -6.596e-006
-381.0, -6.595e-006
-382.0, -6.593e-006
-383.0, -6.587e-006
-384.0, -6.587e-006
-385.0, -6.585e-006
-386.0, -6.578e-006
-387.0, -6.574e-006
-388.0, -6.567e-006
-389.0, -6.563e-006
-390.0, -6.557e-006
-391.0, -6.550e-006
-392.0, -6.544e-006
-393.0, -6.542e-006
-394.0, -6.535e-006
-395.0, -6.528e-006
-396.0, -6.521e-006
-397.0, -6.514e-006
-398.0, -6.508e-006
-399.0, -6.502e-006
-400.0, -6.498e-006
-401.0, -6.494e-006
-402.0, -6.487e-006
-403.0, -6.481e-006
-404.0, -6.474e-006
-405.0, -6.467e-006
-406.0, -6.458e-006
-407.0, -6.451e-006
-408.0, -6.447e-006
-409.0, -6.441e-006
-410.0, -6.431e-006
-411.0, -6.422e-006
-412.0, -6.408e-006
-413.0, -6.396e-006
-414.0, -6.380e-006
-415.0, -6.367e-006
-416.0, -6.357e-006
-417.0, -6.345e-006
-418.0, -6.334e-006
-419.0, -6.327e-006
-420.0, -6.320e-006
-421.0, -6.313e-006
-422.0, -6.300e-006
-423.0, -6.287e-006
-424.0, -6.281e-006
-425.0, -6.273e-006
-426.0, -6.259e-006
-427.0, -6.246e-006
-428.0, -6.229e-006
-429.0, -6.216e-006
-430.0, -6.202e-006
-431.0, -6.186e-006
-432.0, -6.174e-006
-433.0, -6.160e-006
-434.0, -6.146e-006
-435.0, -6.136e-006
-436.0, -6.127e-006
-437.0, -6.120e-006
-438.0, -6.108e-006
-439.0, -6.094e-006
-440.0, -6.091e-006
-441.0, -6.083e-006
-442.0, -6.076e-006
-443.0, -6.063e-006
-444.0, -6.043e-006
-445.0, -6.028e-006
-446.0, -6.014e-006
-447.0, -5.995e-006
-448.0, -5.981e-006
-449.0, -5.961e-006
-450.0, -5.947e-006
-451.0, -5.939e-006
-452.0, -5.931e-006
-453.0, -5.920e-006
-454.0, -5.907e-006
-455.0, -5.894e-006
-456.0, -5.887e-006
-457.0, -5.878e-006
-458.0, -5.865e-006
-459.0, -5.846e-006
-460.0, -5.830e-006
-461.0, -5.816e-006
-462.0, -5.802e-006
-463.0, -5.784e-006
-464.0, -5.772e-006
-465.0, -5.757e-006
-466.0, -5.748e-006
-467.0, -5.740e-006
-468.0, -5.731e-006
-469.0, -5.721e-006
-470.0, -5.710e-006
-471.0, -5.697e-006
-472.0, -5.694e-006
-473.0, -5.684e-006
-474.0, -5.676e-006
-475.0, -5.663e-006
-476.0, -5.649e-006
-477.0, -5.635e-006
-478.0, -5.621e-006
-479.0, -5.602e-006
-480.0, -5.592e-006
-481.0, -5.573e-006
-482.0, -5.560e-006
-483.0, -5.549e-006
-484.0, -5.542e-006
-485.0, -5.535e-006
-486.0, -5.528e-006
-487.0, -5.513e-006
-488.0, -5.511e-006
-489.0, -5.502e-006
-490.0, -5.494e-006
-491.0, -5.481e-006
-492.0, -5.467e-006
-493.0, -5.453e-006
-494.0, -5.443e-006
-495.0, -5.424e-006
-496.0, -5.416e-006
-497.0, -5.402e-006
-498.0, -5.394e-006
-499.0, -5.379e-006
-500.0, -5.367e-006
-501.0, -5.356e-006
-502.0, -5.349e-006
-503.0, -5.334e-006
-504.0, -5.329e-006
-505.0, -5.317e-006
-506.0, -5.313e-006
-507.0, -5.306e-006
-508.0, -5.299e-006
-509.0, -5.292e-006
-510.0, -5.287e-006
-511.0, -5.274e-006
-512.0, -5.273e-006
-513.0, -5.259e-006
-514.0, -5.250e-006
-515.0, -5.236e-006
-516.0, -5.222e-006
-517.0, -5.208e-006
-518.0, -5.201e-006
-519.0, -5.182e-006
-520.0, -5.178e-006
-521.0, -5.166e-006
-522.0, -5.160e-006
-523.0, -5.153e-006
-524.0, -5.146e-006
-525.0, -5.139e-006
-526.0, -5.137e-006
-527.0, -5.124e-006
-528.0, -5.123e-006
-529.0, -5.116e-006
-530.0, -5.109e-006
-531.0, -5.099e-006
-532.0, -5.092e-006
-533.0, -5.078e-006
-534.0, -5.070e-006
-535.0, -5.057e-006
-536.0, -5.055e-006
-537.0, -5.042e-006
-538.0, -5.037e-006
-539.0, -5.024e-006
-540.0, -5.017e-006
-541.0, -5.010e-006
-542.0, -5.003e-006
-543.0, -4.986e-006
-544.0, -4.987e-006
-545.0, -4.974e-006
-546.0, -4.969e-006
-547.0, -4.962e-006
-548.0, -4.955e-006
-549.0, -4.948e-006
-550.0, -4.946e-006
-551.0, -4.936e-006
-552.0, -4.936e-006
-553.0, -4.932e-006
-554.0, -4.931e-006
-555.0, -4.924e-006
-556.0, -4.918e-006
-557.0, -4.911e-006
-558.0, -4.905e-006
-559.0, -4.896e-006
-560.0, -4.895e-006
-561.0, -4.885e-006
-562.0, -4.885e-006
-563.0, -4.876e-006
-564.0, -4.871e-006
-565.0, -4.863e-006
-566.0, -4.857e-006
-567.0, -4.841e-006
-568.0, -4.843e-006
-569.0, -4.829e-006
-570.0, -4.824e-006
-571.0, -4.815e-006
-572.0, -4.809e-006
-573.0, -4.800e-006
-574.0, -4.799e-006
-575.0, -4.782e-006
-576.0, -4.783e-006
-577.0, -4.775e-006
-578.0, -4.769e-006
-579.0, -4.762e-006
-580.0, -4.756e-006
-581.0, -4.749e-006
-582.0, -4.748e-006
-583.0, -4.740e-006
-584.0, -4.742e-006
-585.0, -4.739e-006
-586.0, -4.739e-006
-587.0, -4.733e-006
-588.0, -4.731e-006
-589.0, -4.724e-006
-590.0, -4.720e-006
-591.0, -4.712e-006
-592.0, -4.712e-006
-593.0, -4.705e-006
-594.0, -4.705e-006
-595.0, -4.699e-006
-596.0, -4.699e-006
-597.0, -4.695e-006
-598.0, -4.695e-006
-599.0, -4.685e-006
-600.0, -4.685e-006
-601.0, -4.677e-006
-602.0, -4.674e-006
-603.0, -4.663e-006
-604.0, -4.656e-006
-605.0, -4.643e-006
-606.0, -4.640e-006
-607.0, -4.626e-006
-608.0, -4.630e-006
-609.0, -4.619e-006
-610.0, -4.616e-006
-611.0, -4.609e-006
-612.0, -4.608e-006
-613.0, -4.602e-006
-614.0, -4.601e-006
-615.0, -4.587e-006
-616.0, -4.588e-006
-617.0, -4.581e-006
-618.0, -4.577e-006
-619.0, -4.570e-006
-620.0, -4.564e-006
-621.0, -4.557e-006
-622.0, -4.554e-006
-623.0, -4.546e-006
-624.0, -4.549e-006
-625.0, -4.547e-006
-626.0, -4.547e-006
-627.0, -4.547e-006
-628.0, -4.547e-006
-629.0, -4.546e-006
-630.0, -4.545e-006
-631.0, -4.539e-006
-632.0, -4.539e-006
-633.0, -4.532e-006
-634.0, -4.531e-006
-635.0, -4.524e-006
-636.0, -4.518e-006
-637.0, -4.512e-006
-638.0, -4.509e-006
-639.0, -4.502e-006
-640.0, -4.506e-006
-641.0, -4.501e-006
-642.0, -4.501e-006
-643.0, -4.500e-006
-644.0, -4.500e-006
-645.0, -4.500e-006
-646.0, -4.500e-006
-647.0, -4.493e-006
-648.0, -4.493e-006
-649.0, -4.491e-006
-650.0, -4.490e-006
-651.0, -4.483e-006
-652.0, -4.478e-006
-653.0, -4.472e-006
-654.0, -4.467e-006
-655.0, -4.459e-006
-656.0, -4.460e-006
-657.0, -4.448e-006
-658.0, -4.406e-006
-659.0, -4.386e-006
-660.0, -4.368e-006
*
Segment = 2
Positive
Number of Data Points = 960
#
-659.0, -4.163e-006
-658.0, -4.059e-006
-657.0, -4.000e-006
-656.0, -3.950e-006
-655.0, -3.891e-006
-654.0, -3.851e-006
-653.0, -3.813e-006
-652.0, -3.782e-006
-651.0, -3.752e-006
-650.0, -3.724e-006
-649.0, -3.694e-006
-648.0, -3.667e-006
-647.0, -3.640e-006
-646.0, -3.614e-006
-645.0, -3.584e-006
-644.0, -3.558e-006
-643.0, -3.533e-006
-642.0, -3.513e-006
-641.0, -3.491e-006
-640.0, -3.469e-006
-639.0, -3.445e-006
-638.0, -3.427e-006
-637.0, -3.407e-006
-636.0, -3.387e-006
-635.0, -3.367e-006
-634.0, -3.351e-006
-633.0, -3.330e-006
-632.0, -3.313e-006
-631.0, -3.291e-006
-630.0, -3.267e-006
-629.0, -3.246e-006
-628.0, -3.225e-006
-627.0, -3.207e-006
-626.0, -3.193e-006
-625.0, -3.170e-006
-624.0, -3.151e-006
-623.0, -3.136e-006
-622.0, -3.122e-006
-621.0, -3.106e-006
-620.0, -3.086e-006
-619.0, -3.065e-006
-618.0, -3.056e-006
-617.0, -3.042e-006
-616.0, -3.028e-006
-615.0, -3.014e-006
-614.0, -3.001e-006
-613.0, -2.987e-006
-612.0, -2.975e-006
-611.0, -2.961e-006
-610.0, -2.954e-006
-609.0, -2.943e-006
-608.0, -2.931e-006
-607.0, -2.912e-006
-606.0, -2.896e-006
-605.0, -2.881e-006
-604.0, -2.866e-006
-603.0, -2.846e-006
-602.0, -2.829e-006
-601.0, -2.813e-006
-600.0, -2.805e-006
-599.0, -2.795e-006
-598.0, -2.781e-006
-597.0, -2.768e-006
-596.0, -2.761e-006
-595.0, -2.751e-006
-594.0, -2.740e-006
-593.0, -2.726e-006
-592.0, -2.712e-006
-591.0, -2.698e-006
-590.0, -2.683e-006
-589.0, -2.669e-006
-588.0, -2.653e-006
-587.0, -2.636e-006
-586.0, -2.623e-006
-585.0, -2.613e-006
-584.0, -2.605e-006
-583.0, -2.598e-006
-582.0, -2.584e-006
-581.0, -2.575e-006
-580.0, -2.568e-006
-579.0, -2.561e-006
-578.0, -2.553e-006
-577.0, -2.540e-006
-576.0, -2.527e-006
-575.0, -2.516e-006
-574.0, -2.502e-006
-573.0, -2.488e-006
-572.0, -2.474e-006
-571.0, -2.458e-006
-570.0, -2.444e-006
-569.0, -2.431e-006
-568.0, -2.421e-006
-567.0, -2.415e-006
-566.0, -2.406e-006
-565.0, -2.397e-006
-564.0, -2.389e-006
-563.0, -2.380e-006
-562.0, -2.372e-006
-561.0, -2.360e-006
-560.0, -2.346e-006
-559.0, -2.334e-006
-558.0, -2.319e-006
-557.0, -2.308e-006
-556.0, -2.294e-006
-555.0, -2.282e-006
-554.0, -2.273e-006
-553.0, -2.264e-006
-552.0, -2.253e-006
-551.0, -2.243e-006
-550.0, -2.231e-006
-549.0, -2.223e-006
-548.0, -2.216e-006
-547.0, -2.209e-006
-546.0, -2.204e-006
-545.0, -2.197e-006
-544.0, -2.189e-006
-543.0, -2.182e-006
-542.0, -2.174e-006
-541.0, -2.167e-006
-540.0, -2.159e-006
-539.0, -2.150e-006
-538.0, -2.141e-006
-537.0, -2.133e-006
-536.0, -2.121e-006
-535.0, -2.108e-006
-534.0, -2.093e-006
-533.0, -2.080e-006
-532.0, -2.064e-006
-531.0, -2.050e-006
-530.0, -2.038e-006
-529.0, -2.029e-006
-528.0, -2.022e-006
-527.0, -2.016e-006
-526.0, -2.004e-006
-525.0, -2.001e-006
-524.0, -1.994e-006
-523.0, -1.988e-006
-522.0, -1.981e-006
-521.0, -1.973e-006
-520.0, -1.961e-006
-519.0, -1.955e-006
-518.0, -1.941e-006
-517.0, -1.932e-006
-516.0, -1.920e-006
-515.0, -1.912e-006
-514.0, -1.900e-006
-513.0, -1.890e-006
-512.0, -1.882e-006
-511.0, -1.875e-006
-510.0, -1.862e-006
-509.0, -1.855e-006
-508.0, -1.842e-006
-507.0, -1.835e-006
-506.0, -1.828e-006
-505.0, -1.821e-006
-504.0, -1.814e-006
-503.0, -1.814e-006
-502.0, -1.803e-006
-501.0, -1.799e-006
-500.0, -1.792e-006
-499.0, -1.785e-006
-498.0, -1.778e-006
-497.0, -1.771e-006
-496.0, -1.758e-006
-495.0, -1.755e-006
-494.0, -1.740e-006
-493.0, -1.732e-006
-492.0, -1.720e-006
-491.0, -1.709e-006
-490.0, -1.695e-006
-489.0, -1.686e-006
-488.0, -1.672e-006
-487.0, -1.669e-006
-486.0, -1.656e-006
-485.0, -1.648e-006
-484.0, -1.639e-006
-483.0, -1.632e-006
-482.0, -1.625e-006
-481.0, -1.622e-006
-480.0, -1.613e-006
-479.0, -1.611e-006
-478.0, -1.602e-006
-477.0, -1.597e-006
-476.0, -1.590e-006
-475.0, -1.581e-006
-474.0, -1.568e-006
-473.0, -1.558e-006
-472.0, -1.545e-006
-471.0, -1.539e-006
-470.0, -1.523e-006
-469.0, -1.515e-006
-468.0, -1.503e-006
-467.0, -1.495e-006
-466.0, -1.487e-006
-465.0, -1.480e-006
-464.0, -1.467e-006
-463.0, -1.465e-006
-462.0, -1.453e-006
-461.0, -1.446e-006
-460.0, -1.439e-006
-459.0, -1.433e-006
-458.0, -1.426e-006
-457.0, -1.424e-006
-456.0, -1.416e-006
-455.0, -1.415e-006
-454.0, -1.408e-006
-453.0, -1.402e-006
-452.0, -1.395e-006
-451.0, -1.388e-006
-450.0, -1.381e-006
-449.0, -1.377e-006
-448.0, -1.364e-006
-447.0, -1.360e-006
-446.0, -1.345e-006
-445.0, -1.336e-006
-444.0, -1.322e-006
-443.0, -1.309e-006
-442.0, -1.294e-006
-441.0, -1.287e-006
-440.0, -1.269e-006
-439.0, -1.265e-006
-438.0, -1.253e-006
-437.0, -1.246e-006
-436.0, -1.239e-006
-435.0, -1.232e-006
-434.0, -1.225e-006
-433.0, -1.224e-006
-432.0, -1.214e-006
-431.0, -1.212e-006
-430.0, -1.202e-006
-429.0, -1.195e-006
-428.0, -1.184e-006
-427.0, -1.176e-006
-426.0, -1.163e-006
-425.0, -1.157e-006
-424.0, -1.141e-006
-423.0, -1.136e-006
-422.0, -1.121e-006
-421.0, -1.114e-006
-420.0, -1.102e-006
-419.0, -1.095e-006
-418.0, -1.083e-006
-417.0, -1.078e-006
-416.0, -1.065e-006
-415.0, -1.060e-006
-414.0, -1.051e-006
-413.0, -1.045e-006
-412.0, -1.034e-006
-411.0, -1.032e-006
-410.0, -1.020e-006
-409.0, -1.014e-006
-408.0, -1.006e-006
-407.0, -9.992e-007
-406.0, -9.901e-007
-405.0, -9.870e-007
-404.0, -9.744e-007
-403.0, -9.722e-007
-402.0, -9.626e-007
-401.0, -9.556e-007
-400.0, -9.413e-007
-399.0, -9.325e-007
-398.0, -9.151e-007
-397.0, -9.068e-007
-396.0, -8.907e-007
-395.0, -8.846e-007
-394.0, -8.711e-007
-393.0, -8.645e-007
-392.0, -8.545e-007
-391.0, -8.510e-007
-390.0, -8.405e-007
-389.0, -8.371e-007
-388.0, -8.244e-007
-387.0, -8.196e-007
-386.0, -8.057e-007
-385.0, -7.956e-007
-384.0, -7.817e-007
-383.0, -7.712e-007
-382.0, -7.560e-007
-381.0, -7.481e-007
-380.0, -7.363e-007
-379.0, -7.355e-007
-378.0, -7.246e-007
-377.0, -7.180e-007
-376.0, -7.102e-007
-375.0, -7.036e-007
-374.0, -6.897e-007
-373.0, -6.814e-007
-372.0, -6.679e-007
-371.0, -6.609e-007
-370.0, -6.531e-007
-369.0, -6.470e-007
-368.0, -6.387e-007
-367.0, -6.378e-007
-366.0, -6.274e-007
-365.0, -6.213e-007
-364.0, -6.143e-007
-363.0, -6.077e-007
-362.0, -5.999e-007
-361.0, -5.942e-007
-360.0, -5.803e-007
-359.0, -5.746e-007
-358.0, -5.593e-007
-357.0, -5.493e-007
-356.0, -5.354e-007
-355.0, -5.223e-007
-354.0, -5.053e-007
-353.0, -4.974e-007
-352.0, -4.822e-007
-351.0, -4.756e-007
-350.0, -4.634e-007
-349.0, -4.565e-007
-348.0, -4.477e-007
-347.0, -4.425e-007
-346.0, -4.303e-007
-345.0, -4.233e-007
-344.0, -4.124e-007
-343.0, -4.015e-007
-342.0, -3.871e-007
-341.0, -3.749e-007
-340.0, -3.614e-007
-339.0, -3.536e-007
-338.0, -3.396e-007
-337.0, -3.296e-007
-336.0, -3.200e-007
-335.0, -3.113e-007
-334.0, -2.973e-007
-333.0, -2.851e-007
-332.0, -2.712e-007
-331.0, -2.642e-007
-330.0, -2.550e-007
-329.0, -2.424e-007
-328.0, -2.306e-007
-327.0, -2.237e-007
-326.0, -2.136e-007
-325.0, -2.053e-007
-324.0, -1.914e-007
-323.0, -1.792e-007
-322.0, -1.652e-007
-321.0, -1.513e-007
-320.0, -1.347e-007
-319.0, -1.229e-007
-318.0, -1.042e-007
-317.0, -9.025e-008
-316.0, -7.586e-008
-315.0, -6.845e-008
-314.0, -5.711e-008
-313.0, -4.578e-008
-312.0, -3.270e-008
-311.0, -2.572e-008
-310.0, -1.046e-008
-309.0, +3.050e-009
-308.0, +2.354e-008
-307.0, +4.011e-008
-306.0, +5.537e-008
-305.0, +7.498e-008
-304.0, +9.591e-008
-303.0, +1.086e-007
-302.0, +1.269e-007
-301.0, +1.369e-007
-300.0, +1.508e-007
-299.0, +1.635e-007
-298.0, +1.753e-007
-297.0, +1.923e-007
-296.0, +2.132e-007
-295.0, +2.293e-007
-294.0, +2.546e-007
-293.0, +2.755e-007
-292.0, +2.969e-007
-291.0, +3.161e-007
-290.0, +3.339e-007
-289.0, +3.483e-007
-288.0, +3.697e-007
-287.0, +3.880e-007
-286.0, +4.098e-007
-285.0, +4.320e-007
-284.0, +4.582e-007
-283.0, +4.791e-007
-282.0, +5.044e-007
-281.0, +5.249e-007
-280.0, +5.432e-007
-279.0, +5.637e-007
-278.0, +5.903e-007
-277.0, +6.117e-007
-276.0, +6.391e-007
-275.0, +6.622e-007
-274.0, +6.901e-007
-273.0, +7.163e-007
-272.0, +7.438e-007
-271.0, +7.695e-007
-270.0, +8.022e-007
-269.0, +8.301e-007
-268.0, +8.580e-007
-267.0, +8.833e-007
-266.0, +9.112e-007
-265.0, +9.365e-007
-264.0, +9.661e-007
-263.0, +9.892e-007
-262.0, +1.018e-006
-261.0, +1.047e-006
-260.0, +1.078e-006
-259.0, +1.112e-006
-258.0, +1.149e-006
-257.0, +1.177e-006
-256.0, +1.212e-006
-255.0, +1.240e-006
-254.0, +1.273e-006
-253.0, +1.303e-006
-252.0, +1.338e-006
-251.0, +1.367e-006
-250.0, +1.402e-006
-249.0, +1.432e-006
-248.0, +1.467e-006
-247.0, +1.495e-006
-246.0, +1.536e-006
-245.0, +1.567e-006
-244.0, +1.602e-006
-243.0, +1.635e-006
-242.0, +1.668e-006
-241.0, +1.706e-006
-240.0, +1.750e-006
-239.0, +1.784e-006
-238.0, +1.823e-006
-237.0, +1.857e-006
-236.0, +1.895e-006
-235.0, +1.935e-006
-234.0, +1.974e-006
-233.0, +2.007e-006
-232.0, +2.042e-006
-231.0, +2.070e-006
-230.0, +2.112e-006
-229.0, +2.146e-006
-228.0, +2.181e-006
-227.0, +2.211e-006
-226.0, +2.251e-006
-225.0, +2.287e-006
-224.0, +2.328e-006
-223.0, +2.362e-006
-222.0, +2.399e-006
-221.0, +2.433e-006
-220.0, +2.468e-006
-219.0, +2.498e-006
-218.0, +2.533e-006
-217.0, +2.567e-006
-216.0, +2.597e-006
-215.0, +2.630e-006
-214.0, +2.666e-006
-213.0, +2.704e-006
-212.0, +2.738e-006
-211.0, +2.773e-006
-210.0, +2.801e-006
-209.0, +2.835e-006
-208.0, +2.863e-006
-207.0, +2.891e-006
-206.0, +2.922e-006
-205.0, +2.953e-006
-204.0, +2.981e-006
-203.0, +3.009e-006
-202.0, +3.037e-006
-201.0, +3.067e-006
-200.0, +3.096e-006
-199.0, +3.123e-006
-198.0, +3.152e-006
-197.0, +3.180e-006
-196.0, +3.208e-006
-195.0, +3.231e-006
-194.0, +3.256e-006
-193.0, +3.275e-006
-192.0, +3.292e-006
-191.0, +3.312e-006
-190.0, +3.334e-006
-189.0, +3.356e-006
-188.0, +3.382e-006
-187.0, +3.403e-006
-186.0, +3.424e-006
-185.0, +3.448e-006
-184.0, +3.465e-006
-183.0, +3.478e-006
-182.0, +3.499e-006
-181.0, +3.514e-006
-180.0, +3.535e-006
-179.0, +3.556e-006
-178.0, +3.571e-006
-177.0, +3.591e-006
-176.0, +3.611e-006
-175.0, +3.624e-006
-174.0, +3.638e-006
-173.0, +3.646e-006
-172.0, +3.659e-006
-171.0, +3.673e-006
-170.0, +3.681e-006
-169.0, +3.689e-006
-168.0, +3.697e-006
-167.0, +3.709e-006
-166.0, +3.725e-006
-165.0, +3.736e-006
-164.0, +3.748e-006
-163.0, +3.762e-006
-162.0, +3.775e-006
-161.0, +3.788e-006
-160.0, +3.799e-006
-159.0, +3.806e-006
-158.0, +3.816e-006
-157.0, +3.825e-006
-156.0, +3.832e-006
-155.0, +3.839e-006
-154.0, +3.846e-006
-153.0, +3.850e-006
-152.0, +3.854e-006
-151.0, +3.854e-006
-150.0, +3.857e-006
-149.0, +3.858e-006
-148.0, +3.859e-006
-147.0, +3.862e-006
-146.0, +3.865e-006
-145.0, +3.871e-006
-144.0, +3.877e-006
-143.0, +3.881e-006
-142.0, +3.888e-006
-141.0, +3.895e-006
-140.0, +3.898e-006
-139.0, +3.903e-006
-138.0, +3.905e-006
-137.0, +3.906e-006
-136.0, +3.907e-006
-135.0, +3.908e-006
-134.0, +3.911e-006
-133.0, +3.913e-006
-132.0, +3.913e-006
-131.0, +3.918e-006
-130.0, +3.917e-006
-129.0, +3.922e-006
-128.0, +3.922e-006
-127.0, +3.926e-006
-126.0, +3.930e-006
-125.0, +3.933e-006
-124.0, +3.931e-006
-123.0, +3.935e-006
-122.0, +3.932e-006
-121.0, +3.936e-006
-120.0, +3.932e-006
-119.0, +3.932e-006
-118.0, +3.935e-006
-117.0, +3.939e-006
-116.0, +3.936e-006
-115.0, +3.940e-006
-114.0, +3.935e-006
-113.0, +3.940e-006
-112.0, +3.936e-006
-111.0, +3.935e-006
-110.0, +3.936e-006
-109.0, +3.940e-006
-108.0, +3.939e-006
-107.0, +3.943e-006
-106.0, +3.940e-006
-105.0, +3.943e-006
-104.0, +3.943e-006
-103.0, +3.944e-006
-102.0, +3.944e-006
-101.0, +3.945e-006
-100.0, +3.945e-006
-99.0, +3.948e-006
-98.0, +3.947e-006
-97.0, +3.948e-006
-96.0, +3.948e-006
-95.0, +3.948e-006
-94.0, +3.949e-006
-93.0, +3.950e-006
-92.0, +3.951e-006
-91.0, +3.954e-006
-90.0, +3.954e-006
-89.0, +3.956e-006
-88.0, +3.956e-006
-87.0, +3.959e-006
-86.0, +3.964e-006
-85.0, +3.970e-006
-84.0, +3.969e-006
-83.0, +3.976e-006
-82.0, +3.979e-006
-81.0, +3.986e-006
-80.0, +3.988e-006
-79.0, +3.990e-006
-78.0, +3.992e-006
-77.0, +3.999e-006
-76.0, +3.999e-006
-75.0, +4.003e-006
-74.0, +4.003e-006
-73.0, +4.010e-006
-72.0, +4.012e-006
-71.0, +4.018e-006
-70.0, +4.024e-006
-69.0, +4.031e-006
-68.0, +4.036e-006
-67.0, +4.043e-006
-66.0, +4.044e-006
-65.0, +4.051e-006
-64.0, +4.051e-006
-63.0, +4.057e-006
-62.0, +4.064e-006
-61.0, +4.071e-006
-60.0, +4.078e-006
-59.0, +4.085e-006
-58.0, +4.090e-006
-57.0, +4.099e-006
-56.0, +4.102e-006
-55.0, +4.113e-006
-54.0, +4.125e-006
-53.0, +4.139e-006
-52.0, +4.153e-006
-51.0, +4.169e-006
-50.0, +4.183e-006
-49.0, +4.202e-006
-48.0, +4.212e-006
-47.0, +4.222e-006
-46.0, +4.231e-006
-45.0, +4.245e-006
-44.0, +4.257e-006
-43.0, +4.273e-006
-42.0, +4.284e-006
-41.0, +4.301e-006
-40.0, +4.316e-006
-39.0, +4.336e-006
-38.0, +4.350e-006
-37.0, +4.371e-006
-36.0, +4.387e-006
-35.0, +4.406e-006
-34.0, +4.418e-006
-33.0, +4.437e-006
-32.0, +4.451e-006
-31.0, +4.472e-006
-30.0, +4.490e-006
-29.0, +4.511e-006
-28.0, +4.531e-006
-27.0, +4.558e-006
-26.0, +4.579e-006
-25.0, +4.606e-006
-24.0, +4.626e-006
-23.0, +4.652e-006
-22.0, +4.677e-006
-21.0, +4.709e-006
-20.0, +4.735e-006
-19.0, +4.764e-006
-18.0, +4.787e-006
-17.0, +4.818e-006
-16.0, +4.839e-006
-15.0, +4.873e-006
-14.0, +4.903e-006
-13.0, +4.937e-006
-12.0, +4.971e-006
-11.0, +5.014e-006
-10.0, +5.053e-006
-9.0, +5.099e-006
-8.0, +5.132e-006
-7.0, +5.174e-006
-6.0, +5.219e-006
-5.0, +5.267e-006
-4.0, +5.307e-006
-3.0, +5.360e-006
-2.0, +5.423e-006
-1.0, +5.497e-006
0.0, +5.555e-006
1.0, +5.619e-006
2.0, +5.685e-006
3.0, +5.760e-006
4.0, +5.827e-006
5.0, +5.892e-006
6.0, +5.950e-006
7.0, +6.025e-006
8.0, +6.092e-006
9.0, +6.173e-006
10.0, +6.248e-006
11.0, +6.337e-006
12.0, +6.413e-006
13.0, +6.508e-006
14.0, +6.594e-006
15.0, +6.700e-006
16.0, +6.793e-006
17.0, +6.899e-006
18.0, +7.000e-006
19.0, +7.123e-006
20.0, +7.230e-006
21.0, +7.360e-006
22.0, +7.472e-006
23.0, +7.602e-006
24.0, +7.727e-006
25.0, +7.867e-006
26.0, +7.992e-006
27.0, +8.143e-006
28.0, +8.275e-006
29.0, +8.435e-006
30.0, +8.580e-006
31.0, +8.744e-006
32.0, +8.889e-006
33.0, +9.056e-006
34.0, +9.212e-006
35.0, +9.388e-006
36.0, +9.549e-006
37.0, +9.732e-006
38.0, +9.897e-006
39.0, +1.009e-005
40.0, +1.027e-005
41.0, +1.047e-005
42.0, +1.065e-005
43.0, +1.085e-005
44.0, +1.104e-005
45.0, +1.126e-005
46.0, +1.145e-005
47.0, +1.167e-005
48.0, +1.186e-005
49.0, +1.209e-005
50.0, +1.229e-005
51.0, +1.252e-005
52.0, +1.273e-005
53.0, +1.296e-005
54.0, +1.318e-005
55.0, +1.342e-005
56.0, +1.363e-005
57.0, +1.387e-005
58.0, +1.409e-005
59.0, +1.433e-005
60.0, +1.455e-005
61.0, +1.480e-005
62.0, +1.502e-005
63.0, +1.527e-005
64.0, +1.550e-005
65.0, +1.574e-005
66.0, +1.596e-005
67.0, +1.621e-005
68.0, +1.642e-005
69.0, +1.667e-005
70.0, +1.688e-005
71.0, +1.713e-005
72.0, +1.734e-005
73.0, +1.758e-005
74.0, +1.779e-005
75.0, +1.802e-005
76.0, +1.822e-005
77.0, +1.844e-005
78.0, +1.864e-005
79.0, +1.885e-005
80.0, +1.905e-005
81.0, +1.925e-005
82.0, +1.944e-005
83.0, +1.964e-005
84.0, +1.982e-005
85.0, +2.001e-005
86.0, +2.017e-005
87.0, +2.035e-005
88.0, +2.050e-005
89.0, +2.067e-005
90.0, +2.080e-005
91.0, +2.096e-005
92.0, +2.109e-005
93.0, +2.123e-005
94.0, +2.135e-005
95.0, +2.148e-005
96.0, +2.158e-005
97.0, +2.170e-005
98.0, +2.178e-005
99.0, +2.189e-005
100.0, +2.196e-005
101.0, +2.205e-005
102.0, +2.211e-005
103.0, +2.219e-005
104.0, +2.224e-005
105.0, +2.230e-005
106.0, +2.233e-005
107.0, +2.238e-005
108.0, +2.239e-005
109.0, +2.243e-005
110.0, +2.243e-005
111.0, +2.245e-005
112.0, +2.244e-005
113.0, +2.245e-005
114.0, +2.243e-005
115.0, +2.243e-005
116.0, +2.240e-005
117.0, +2.238e-005
118.0, +2.235e-005
119.0, +2.232e-005
120.0, +2.226e-005
121.0, +2.222e-005
122.0, +2.216e-005
123.0, +2.212e-005
124.0, +2.205e-005
125.0, +2.199e-005
126.0, +2.191e-005
127.0, +2.185e-005
128.0, +2.177e-005
129.0, +2.170e-005
130.0, +2.161e-005
131.0, +2.154e-005
132.0, +2.144e-005
133.0, +2.137e-005
134.0, +2.127e-005
135.0, +2.118e-005
136.0, +2.108e-005
137.0, +2.099e-005
138.0, +2.089e-005
139.0, +2.080e-005
140.0, +2.069e-005
141.0, +2.060e-005
142.0, +2.049e-005
143.0, +2.040e-005
144.0, +2.029e-005
145.0, +2.019e-005
146.0, +2.008e-005
147.0, +1.999e-005
148.0, +1.988e-005
149.0, +1.978e-005
150.0, +1.967e-005
151.0, +1.957e-005
152.0, +1.946e-005
153.0, +1.937e-005
154.0, +1.926e-005
155.0, +1.917e-005
156.0, +1.906e-005
157.0, +1.897e-005
158.0, +1.887e-005
159.0, +1.878e-005
160.0, +1.868e-005
161.0, +1.859e-005
162.0, +1.848e-005
163.0, +1.839e-005
164.0, +1.830e-005
165.0, +1.821e-005
166.0, +1.812e-005
167.0, +1.802e-005
168.0, +1.793e-005
169.0, +1.785e-005
170.0, +1.776e-005
171.0, +1.768e-005
172.0, +1.759e-005
173.0, +1.751e-005
174.0, +1.743e-005
175.0, +1.735e-005
176.0, +1.727e-005
177.0, +1.718e-005
178.0, +1.711e-005
179.0, +1.703e-005
180.0, +1.695e-005
181.0, +1.688e-005
182.0, +1.680e-005
183.0, +1.673e-005
184.0, +1.666e-005
185.0, +1.659e-005
186.0, +1.652e-005
187.0, +1.644e-005
188.0, +1.637e-005
189.0, +1.631e-005
190.0, +1.623e-005
191.0, +1.617e-005
192.0, +1.610e-005
193.0, +1.603e-005
194.0, +1.597e-005
195.0, +1.591e-005
196.0, +1.585e-005
197.0, +1.579e-005
198.0, +1.573e-005
199.0, +1.568e-005
200.0, +1.562e-005
201.0, +1.557e-005
202.0, +1.551e-005
203.0, +1.545e-005
204.0, +1.540e-005
205.0, +1.534e-005
206.0, +1.529e-005
207.0, +1.523e-005
208.0, +1.518e-005
209.0, +1.512e-005
210.0, +1.507e-005
211.0, +1.502e-005
212.0, +1.497e-005
213.0, +1.492e-005
214.0, +1.488e-005
215.0, +1.483e-005
216.0, +1.478e-005
217.0, +1.474e-005
218.0, +1.469e-005
219.0, +1.465e-005
220.0, +1.460e-005
221.0, +1.455e-005
222.0, +1.451e-005
223.0, +1.447e-005
224.0, +1.442e-005
225.0, +1.437e-005
226.0, +1.433e-005
227.0, +1.429e-005
228.0, +1.426e-005
229.0, +1.421e-005
230.0, +1.417e-005
231.0, +1.414e-005
232.0, +1.410e-005
233.0, +1.406e-005
234.0, +1.402e-005
235.0, +1.398e-005
236.0, +1.394e-005
237.0, +1.391e-005
238.0, +1.388e-005
239.0, +1.384e-005
240.0, +1.381e-005
241.0, +1.377e-005
242.0, +1.374e-005
243.0, +1.371e-005
244.0, +1.367e-005
245.0, +1.364e-005
246.0, +1.360e-005
247.0, +1.357e-005
248.0, +1.353e-005
249.0, +1.350e-005
250.0, +1.347e-005
251.0, +1.344e-005
252.0, +1.341e-005
253.0, +1.338e-005
254.0, +1.335e-005
255.0, +1.332e-005
256.0, +1.329e-005
257.0, +1.326e-005
258.0, +1.323e-005
259.0, +1.320e-005
260.0, +1.317e-005
261.0, +1.315e-005
262.0, +1.312e-005
263.0, +1.310e-005
264.0, +1.307e-005
265.0, +1.304e-005
266.0, +1.302e-005
267.0, +1.299e-005
268.0, +1.296e-005
269.0, +1.294e-005
270.0, +1.291e-005
271.0, +1.288e-005
272.0, +1.286e-005
273.0, +1.283e-005
274.0, +1.281e-005
275.0, +1.279e-005
276.0, +1.276e-005
277.0, +1.274e-005
278.0, +1.271e-005
279.0, +1.269e-005
280.0, +1.266e-005
281.0, +1.264e-005
282.0, +1.263e-005
283.0, +1.261e-005
284.0, +1.258e-005
285.0, +1.256e-005
286.0, +1.254e-005
287.0, +1.252e-005
288.0, +1.249e-005
289.0, +1.247e-005
290.0, +1.245e-005
291.0, +1.244e-005
292.0, +1.241e-005
293.0, +1.239e-005
294.0, +1.237e-005
295.0, +1.235e-005
296.0, +1.233e-005
297.0, +1.231e-005
298.0, +1.229e-005
299.0, +1.227e-005
300.0, +1.225e-005
*
**
