# Supplementary material for: DFT and CV data of 4-phenyl-substituted dichloro(bis{2-[1-(phenyl)-1H-1,2,3-triazol-4-yl-κN3]pyridine-κN})iron(II) coordination compounds
Source: Data Brief. 2018 Oct 27;21:1458–71. doi: 10.1016/j.dib.2018.10.085 (PMC6234228; doi:10.1016/j.dib.2018.10.085)
Supplement: Supplementary file 4 — Supplementary material. [file mmc4.zip › Fe_CV_raw_data/FeL8-2/150_01.TXT]

Date: 10-Apr-2017
Time: 15:53:28
Label: 
Cyclic Voltammetry

Exp. Conditions:
Init E (mV) = 130
High E (mV) = 130
Low E (mV) = -660
Init P/N = N
V (mV/sec) = 150
Number of Segments = 2
Sample Interval (mV) = 1
Quiet Time (sec) = 10
Sensitivity (A/V) = 1E-5

2 Sets of Data
Total Number of Data Points = 1580
##
Potential (mV), Current (A)

Segment = 1
Negative
Number of Data Points = 790
#
129.0, +2.078e-006
128.0, +2.001e-006
127.0, +1.967e-006
126.0, +1.947e-006
125.0, +1.913e-006
124.0, +1.896e-006
123.0, +1.879e-006
122.0, +1.863e-006
121.0, +1.850e-006
120.0, +1.830e-006
119.0, +1.809e-006
118.0, +1.795e-006
117.0, +1.781e-006
116.0, +1.767e-006
115.0, +1.753e-006
114.0, +1.740e-006
113.0, +1.733e-006
112.0, +1.723e-006
111.0, +1.716e-006
110.0, +1.706e-006
109.0, +1.700e-006
108.0, +1.694e-006
107.0, +1.687e-006
106.0, +1.680e-006
105.0, +1.673e-006
104.0, +1.653e-006
103.0, +1.643e-006
102.0, +1.624e-006
101.0, +1.608e-006
100.0, +1.594e-006
99.0, +1.580e-006
98.0, +1.569e-006
97.0, +1.568e-006
96.0, +1.555e-006
95.0, +1.548e-006
94.0, +1.542e-006
93.0, +1.536e-006
92.0, +1.529e-006
91.0, +1.522e-006
90.0, +1.515e-006
89.0, +1.511e-006
88.0, +1.505e-006
87.0, +1.501e-006
86.0, +1.493e-006
85.0, +1.486e-006
84.0, +1.479e-006
83.0, +1.469e-006
82.0, +1.464e-006
81.0, +1.460e-006
80.0, +1.445e-006
79.0, +1.439e-006
78.0, +1.432e-006
77.0, +1.420e-006
76.0, +1.413e-006
75.0, +1.399e-006
74.0, +1.387e-006
73.0, +1.385e-006
72.0, +1.372e-006
71.0, +1.362e-006
70.0, +1.358e-006
69.0, +1.350e-006
68.0, +1.344e-006
67.0, +1.337e-006
66.0, +1.330e-006
65.0, +1.328e-006
64.0, +1.320e-006
63.0, +1.314e-006
62.0, +1.309e-006
61.0, +1.309e-006
60.0, +1.307e-006
59.0, +1.300e-006
58.0, +1.293e-006
57.0, +1.290e-006
56.0, +1.278e-006
55.0, +1.274e-006
54.0, +1.266e-006
53.0, +1.255e-006
52.0, +1.253e-006
51.0, +1.246e-006
50.0, +1.239e-006
49.0, +1.236e-006
48.0, +1.224e-006
47.0, +1.212e-006
46.0, +1.204e-006
45.0, +1.192e-006
44.0, +1.185e-006
43.0, +1.178e-006
42.0, +1.171e-006
41.0, +1.165e-006
40.0, +1.158e-006
39.0, +1.151e-006
38.0, +1.144e-006
37.0, +1.137e-006
36.0, +1.131e-006
35.0, +1.124e-006
34.0, +1.121e-006
33.0, +1.121e-006
32.0, +1.114e-006
31.0, +1.112e-006
30.0, +1.106e-006
29.0, +1.099e-006
28.0, +1.093e-006
27.0, +1.086e-006
26.0, +1.078e-006
25.0, +1.077e-006
24.0, +1.062e-006
23.0, +1.054e-006
22.0, +1.050e-006
21.0, +1.043e-006
20.0, +1.032e-006
19.0, +1.019e-006
18.0, +1.007e-006
17.0, +1.004e-006
16.0, +9.957e-007
15.0, +9.857e-007
14.0, +9.783e-007
13.0, +9.753e-007
12.0, +9.748e-007
11.0, +9.670e-007
10.0, +9.652e-007
9.0, +9.600e-007
8.0, +9.530e-007
7.0, +9.465e-007
6.0, +9.395e-007
5.0, +9.325e-007
4.0, +9.321e-007
3.0, +9.199e-007
2.0, +9.112e-007
1.0, +9.059e-007
0.0, +8.981e-007
-1.0, +8.911e-007
-2.0, +8.841e-007
-3.0, +8.772e-007
-4.0, +8.772e-007
-5.0, +8.763e-007
-6.0, +8.741e-007
-7.0, +8.676e-007
-8.0, +8.575e-007
-9.0, +8.506e-007
-10.0, +8.427e-007
-11.0, +8.344e-007
-12.0, +8.270e-007
-13.0, +8.135e-007
-14.0, +8.083e-007
-15.0, +8.044e-007
-16.0, +7.921e-007
-17.0, +7.860e-007
-18.0, +7.804e-007
-19.0, +7.699e-007
-20.0, +7.669e-007
-21.0, +7.581e-007
-22.0, +7.512e-007
-23.0, +7.494e-007
-24.0, +7.398e-007
-25.0, +7.324e-007
-26.0, +7.302e-007
-27.0, +7.263e-007
-28.0, +7.233e-007
-29.0, +7.167e-007
-30.0, +7.111e-007
-31.0, +7.067e-007
-32.0, +6.954e-007
-33.0, +6.884e-007
-34.0, +6.766e-007
-35.0, +6.701e-007
-36.0, +6.666e-007
-37.0, +6.522e-007
-38.0, +6.439e-007
-39.0, +6.356e-007
-40.0, +6.204e-007
-41.0, +6.117e-007
-42.0, +6.003e-007
-43.0, +5.894e-007
-44.0, +5.886e-007
-45.0, +5.777e-007
-46.0, +5.716e-007
-47.0, +5.668e-007
-48.0, +5.593e-007
-49.0, +5.524e-007
-50.0, +5.454e-007
-51.0, +5.384e-007
-52.0, +5.367e-007
-53.0, +5.336e-007
-54.0, +5.323e-007
-55.0, +5.262e-007
-56.0, +5.192e-007
-57.0, +5.123e-007
-58.0, +5.053e-007
-59.0, +4.983e-007
-60.0, +4.922e-007
-61.0, +4.778e-007
-62.0, +4.726e-007
-63.0, +4.626e-007
-64.0, +4.495e-007
-65.0, +4.360e-007
-66.0, +4.220e-007
-67.0, +4.085e-007
-68.0, +4.024e-007
-69.0, +3.906e-007
-70.0, +3.819e-007
-71.0, +3.767e-007
-72.0, +3.693e-007
-73.0, +3.623e-007
-74.0, +3.553e-007
-75.0, +3.483e-007
-76.0, +3.427e-007
-77.0, +3.353e-007
-78.0, +3.287e-007
-79.0, +3.217e-007
-80.0, +3.108e-007
-81.0, +3.039e-007
-82.0, +2.947e-007
-83.0, +2.864e-007
-84.0, +2.803e-007
-85.0, +2.638e-007
-86.0, +2.507e-007
-87.0, +2.407e-007
-88.0, +2.223e-007
-89.0, +2.106e-007
-90.0, +1.988e-007
-91.0, +1.840e-007
-92.0, +1.805e-007
-93.0, +1.726e-007
-94.0, +1.657e-007
-95.0, +1.631e-007
-96.0, +1.508e-007
-97.0, +1.395e-007
-98.0, +1.308e-007
-99.0, +1.199e-007
-100.0, +1.125e-007
-101.0, +1.020e-007
-102.0, +9.112e-008
-103.0, +7.542e-008
-104.0, +5.886e-008
-105.0, +4.490e-008
-106.0, +3.095e-008
-107.0, +1.744e-008
-108.0, +5.668e-009
-109.0, -1.133e-008
-110.0, -1.831e-008
-111.0, -2.529e-008
-112.0, -3.836e-008
-113.0, -4.578e-008
-114.0, -5.973e-008
-115.0, -7.281e-008
-116.0, -8.022e-008
-117.0, -9.548e-008
-118.0, -1.129e-007
-119.0, -1.273e-007
-120.0, -1.513e-007
-121.0, -1.670e-007
-122.0, -1.862e-007
-123.0, -2.066e-007
-124.0, -2.193e-007
-125.0, -2.328e-007
-126.0, -2.454e-007
-127.0, -2.559e-007
-128.0, -2.742e-007
-129.0, -2.890e-007
-130.0, -3.034e-007
-131.0, -3.230e-007
-132.0, -3.405e-007
-133.0, -3.632e-007
-134.0, -3.841e-007
-135.0, -3.989e-007
-136.0, -4.229e-007
-137.0, -4.434e-007
-138.0, -4.621e-007
-139.0, -4.887e-007
-140.0, -5.096e-007
-141.0, -5.345e-007
-142.0, -5.624e-007
-143.0, -5.807e-007
-144.0, -6.077e-007
-145.0, -6.321e-007
-146.0, -6.522e-007
-147.0, -6.731e-007
-148.0, -6.906e-007
-149.0, -7.176e-007
-150.0, -7.455e-007
-151.0, -7.690e-007
-152.0, -7.996e-007
-153.0, -8.266e-007
-154.0, -8.602e-007
-155.0, -8.946e-007
-156.0, -9.186e-007
-157.0, -9.465e-007
-158.0, -9.779e-007
-159.0, -1.003e-006
-160.0, -1.040e-006
-161.0, -1.069e-006
-162.0, -1.102e-006
-163.0, -1.135e-006
-164.0, -1.168e-006
-165.0, -1.204e-006
-166.0, -1.246e-006
-167.0, -1.279e-006
-168.0, -1.317e-006
-169.0, -1.352e-006
-170.0, -1.391e-006
-171.0, -1.428e-006
-172.0, -1.466e-006
-173.0, -1.501e-006
-174.0, -1.538e-006
-175.0, -1.576e-006
-176.0, -1.622e-006
-177.0, -1.665e-006
-178.0, -1.709e-006
-179.0, -1.749e-006
-180.0, -1.791e-006
-181.0, -1.839e-006
-182.0, -1.882e-006
-183.0, -1.920e-006
-184.0, -1.970e-006
-185.0, -2.018e-006
-186.0, -2.066e-006
-187.0, -2.115e-006
-188.0, -2.159e-006
-189.0, -2.210e-006
-190.0, -2.259e-006
-191.0, -2.302e-006
-192.0, -2.355e-006
-193.0, -2.407e-006
-194.0, -2.456e-006
-195.0, -2.505e-006
-196.0, -2.557e-006
-197.0, -2.613e-006
-198.0, -2.662e-006
-199.0, -2.711e-006
-200.0, -2.767e-006
-201.0, -2.822e-006
-202.0, -2.877e-006
-203.0, -2.927e-006
-204.0, -2.972e-006
-205.0, -3.028e-006
-206.0, -3.079e-006
-207.0, -3.129e-006
-208.0, -3.186e-006
-209.0, -3.238e-006
-210.0, -3.289e-006
-211.0, -3.347e-006
-212.0, -3.402e-006
-213.0, -3.457e-006
-214.0, -3.507e-006
-215.0, -3.557e-006
-216.0, -3.612e-006
-217.0, -3.665e-006
-218.0, -3.715e-006
-219.0, -3.762e-006
-220.0, -3.812e-006
-221.0, -3.861e-006
-222.0, -3.908e-006
-223.0, -3.956e-006
-224.0, -4.010e-006
-225.0, -4.057e-006
-226.0, -4.107e-006
-227.0, -4.155e-006
-228.0, -4.201e-006
-229.0, -4.249e-006
-230.0, -4.292e-006
-231.0, -4.336e-006
-232.0, -4.386e-006
-233.0, -4.428e-006
-234.0, -4.470e-006
-235.0, -4.512e-006
-236.0, -4.555e-006
-237.0, -4.600e-006
-238.0, -4.636e-006
-239.0, -4.672e-006
-240.0, -4.713e-006
-241.0, -4.754e-006
-242.0, -4.791e-006
-243.0, -4.824e-006
-244.0, -4.854e-006
-245.0, -4.888e-006
-246.0, -4.920e-006
-247.0, -4.952e-006
-248.0, -4.986e-006
-249.0, -5.019e-006
-250.0, -5.049e-006
-251.0, -5.083e-006
-252.0, -5.111e-006
-253.0, -5.149e-006
-254.0, -5.181e-006
-255.0, -5.204e-006
-256.0, -5.233e-006
-257.0, -5.261e-006
-258.0, -5.287e-006
-259.0, -5.315e-006
-260.0, -5.337e-006
-261.0, -5.362e-006
-262.0, -5.389e-006
-263.0, -5.416e-006
-264.0, -5.445e-006
-265.0, -5.469e-006
-266.0, -5.497e-006
-267.0, -5.518e-006
-268.0, -5.542e-006
-269.0, -5.569e-006
-270.0, -5.592e-006
-271.0, -5.616e-006
-272.0, -5.644e-006
-273.0, -5.665e-006
-274.0, -5.692e-006
-275.0, -5.714e-006
-276.0, -5.728e-006
-277.0, -5.754e-006
-278.0, -5.778e-006
-279.0, -5.797e-006
-280.0, -5.826e-006
-281.0, -5.848e-006
-282.0, -5.869e-006
-283.0, -5.897e-006
-284.0, -5.913e-006
-285.0, -5.937e-006
-286.0, -5.964e-006
-287.0, -5.984e-006
-288.0, -6.011e-006
-289.0, -6.038e-006
-290.0, -6.059e-006
-291.0, -6.083e-006
-292.0, -6.101e-006
-293.0, -6.122e-006
-294.0, -6.143e-006
-295.0, -6.165e-006
-296.0, -6.192e-006
-297.0, -6.219e-006
-298.0, -6.243e-006
-299.0, -6.266e-006
-300.0, -6.286e-006
-301.0, -6.312e-006
-302.0, -6.333e-006
-303.0, -6.353e-006
-304.0, -6.381e-006
-305.0, -6.408e-006
-306.0, -6.433e-006
-307.0, -6.456e-006
-308.0, -6.478e-006
-309.0, -6.498e-006
-310.0, -6.519e-006
-311.0, -6.534e-006
-312.0, -6.557e-006
-313.0, -6.579e-006
-314.0, -6.607e-006
-315.0, -6.629e-006
-316.0, -6.650e-006
-317.0, -6.673e-006
-318.0, -6.694e-006
-319.0, -6.713e-006
-320.0, -6.740e-006
-321.0, -6.761e-006
-322.0, -6.781e-006
-323.0, -6.808e-006
-324.0, -6.828e-006
-325.0, -6.849e-006
-326.0, -6.867e-006
-327.0, -6.881e-006
-328.0, -6.900e-006
-329.0, -6.920e-006
-330.0, -6.935e-006
-331.0, -6.950e-006
-332.0, -6.964e-006
-333.0, -6.978e-006
-334.0, -6.996e-006
-335.0, -7.011e-006
-336.0, -7.027e-006
-337.0, -7.041e-006
-338.0, -7.056e-006
-339.0, -7.072e-006
-340.0, -7.090e-006
-341.0, -7.101e-006
-342.0, -7.109e-006
-343.0, -7.121e-006
-344.0, -7.140e-006
-345.0, -7.152e-006
-346.0, -7.168e-006
-347.0, -7.182e-006
-348.0, -7.193e-006
-349.0, -7.207e-006
-350.0, -7.216e-006
-351.0, -7.217e-006
-352.0, -7.231e-006
-353.0, -7.236e-006
-354.0, -7.236e-006
-355.0, -7.242e-006
-356.0, -7.248e-006
-357.0, -7.254e-006
-358.0, -7.260e-006
-359.0, -7.261e-006
-360.0, -7.265e-006
-361.0, -7.271e-006
-362.0, -7.274e-006
-363.0, -7.271e-006
-364.0, -7.271e-006
-365.0, -7.272e-006
-366.0, -7.266e-006
-367.0, -7.265e-006
-368.0, -7.264e-006
-369.0, -7.258e-006
-370.0, -7.254e-006
-371.0, -7.249e-006
-372.0, -7.242e-006
-373.0, -7.242e-006
-374.0, -7.237e-006
-375.0, -7.230e-006
-376.0, -7.230e-006
-377.0, -7.227e-006
-378.0, -7.219e-006
-379.0, -7.211e-006
-380.0, -7.200e-006
-381.0, -7.186e-006
-382.0, -7.173e-006
-383.0, -7.159e-006
-384.0, -7.146e-006
-385.0, -7.135e-006
-386.0, -7.121e-006
-387.0, -7.112e-006
-388.0, -7.105e-006
-389.0, -7.098e-006
-390.0, -7.083e-006
-391.0, -7.069e-006
-392.0, -7.063e-006
-393.0, -7.049e-006
-394.0, -7.035e-006
-395.0, -7.020e-006
-396.0, -6.999e-006
-397.0, -6.988e-006
-398.0, -6.974e-006
-399.0, -6.950e-006
-400.0, -6.941e-006
-401.0, -6.927e-006
-402.0, -6.913e-006
-403.0, -6.904e-006
-404.0, -6.890e-006
-405.0, -6.876e-006
-406.0, -6.869e-006
-407.0, -6.857e-006
-408.0, -6.847e-006
-409.0, -6.830e-006
-410.0, -6.811e-006
-411.0, -6.792e-006
-412.0, -6.772e-006
-413.0, -6.751e-006
-414.0, -6.728e-006
-415.0, -6.707e-006
-416.0, -6.695e-006
-417.0, -6.677e-006
-418.0, -6.661e-006
-419.0, -6.646e-006
-420.0, -6.625e-006
-421.0, -6.607e-006
-422.0, -6.589e-006
-423.0, -6.563e-006
-424.0, -6.550e-006
-425.0, -6.536e-006
-426.0, -6.518e-006
-427.0, -6.504e-006
-428.0, -6.490e-006
-429.0, -6.476e-006
-430.0, -6.462e-006
-431.0, -6.443e-006
-432.0, -6.427e-006
-433.0, -6.410e-006
-434.0, -6.391e-006
-435.0, -6.370e-006
-436.0, -6.349e-006
-437.0, -6.335e-006
-438.0, -6.316e-006
-439.0, -6.298e-006
-440.0, -6.287e-006
-441.0, -6.270e-006
-442.0, -6.257e-006
-443.0, -6.239e-006
-444.0, -6.218e-006
-445.0, -6.204e-006
-446.0, -6.185e-006
-447.0, -6.161e-006
-448.0, -6.151e-006
-449.0, -6.136e-006
-450.0, -6.119e-006
-451.0, -6.105e-006
-452.0, -6.091e-006
-453.0, -6.081e-006
-454.0, -6.072e-006
-455.0, -6.053e-006
-456.0, -6.039e-006
-457.0, -6.025e-006
-458.0, -6.009e-006
-459.0, -5.988e-006
-460.0, -5.967e-006
-461.0, -5.949e-006
-462.0, -5.936e-006
-463.0, -5.920e-006
-464.0, -5.911e-006
-465.0, -5.899e-006
-466.0, -5.891e-006
-467.0, -5.882e-006
-468.0, -5.863e-006
-469.0, -5.849e-006
-470.0, -5.831e-006
-471.0, -5.811e-006
-472.0, -5.798e-006
-473.0, -5.780e-006
-474.0, -5.761e-006
-475.0, -5.752e-006
-476.0, -5.739e-006
-477.0, -5.731e-006
-478.0, -5.719e-006
-479.0, -5.704e-006
-480.0, -5.696e-006
-481.0, -5.689e-006
-482.0, -5.681e-006
-483.0, -5.665e-006
-484.0, -5.648e-006
-485.0, -5.636e-006
-486.0, -5.622e-006
-487.0, -5.607e-006
-488.0, -5.593e-006
-489.0, -5.574e-006
-490.0, -5.562e-006
-491.0, -5.551e-006
-492.0, -5.542e-006
-493.0, -5.535e-006
-494.0, -5.525e-006
-495.0, -5.511e-006
-496.0, -5.509e-006
-497.0, -5.501e-006
-498.0, -5.488e-006
-499.0, -5.475e-006
-500.0, -5.461e-006
-501.0, -5.449e-006
-502.0, -5.438e-006
-503.0, -5.420e-006
-504.0, -5.409e-006
-505.0, -5.400e-006
-506.0, -5.391e-006
-507.0, -5.377e-006
-508.0, -5.364e-006
-509.0, -5.354e-006
-510.0, -5.346e-006
-511.0, -5.337e-006
-512.0, -5.331e-006
-513.0, -5.319e-006
-514.0, -5.315e-006
-515.0, -5.308e-006
-516.0, -5.301e-006
-517.0, -5.295e-006
-518.0, -5.288e-006
-519.0, -5.279e-006
-520.0, -5.277e-006
-521.0, -5.270e-006
-522.0, -5.258e-006
-523.0, -5.248e-006
-524.0, -5.234e-006
-525.0, -5.220e-006
-526.0, -5.208e-006
-527.0, -5.195e-006
-528.0, -5.185e-006
-529.0, -5.179e-006
-530.0, -5.168e-006
-531.0, -5.161e-006
-532.0, -5.154e-006
-533.0, -5.147e-006
-534.0, -5.139e-006
-535.0, -5.133e-006
-536.0, -5.130e-006
-537.0, -5.122e-006
-538.0, -5.118e-006
-539.0, -5.112e-006
-540.0, -5.101e-006
-541.0, -5.095e-006
-542.0, -5.086e-006
-543.0, -5.072e-006
-544.0, -5.071e-006
-545.0, -5.062e-006
-546.0, -5.053e-006
-547.0, -5.050e-006
-548.0, -5.042e-006
-549.0, -5.033e-006
-550.0, -5.025e-006
-551.0, -5.015e-006
-552.0, -5.011e-006
-553.0, -5.005e-006
-554.0, -4.998e-006
-555.0, -4.990e-006
-556.0, -4.984e-006
-557.0, -4.983e-006
-558.0, -4.974e-006
-559.0, -4.963e-006
-560.0, -4.961e-006
-561.0, -4.954e-006
-562.0, -4.949e-006
-563.0, -4.946e-006
-564.0, -4.938e-006
-565.0, -4.938e-006
-566.0, -4.937e-006
-567.0, -4.929e-006
-568.0, -4.929e-006
-569.0, -4.926e-006
-570.0, -4.919e-006
-571.0, -4.914e-006
-572.0, -4.907e-006
-573.0, -4.901e-006
-574.0, -4.897e-006
-575.0, -4.890e-006
-576.0, -4.885e-006
-577.0, -4.885e-006
-578.0, -4.883e-006
-579.0, -4.875e-006
-580.0, -4.868e-006
-581.0, -4.864e-006
-582.0, -4.854e-006
-583.0, -4.847e-006
-584.0, -4.844e-006
-585.0, -4.832e-006
-586.0, -4.828e-006
-587.0, -4.824e-006
-588.0, -4.813e-006
-589.0, -4.810e-006
-590.0, -4.804e-006
-591.0, -4.792e-006
-592.0, -4.795e-006
-593.0, -4.791e-006
-594.0, -4.782e-006
-595.0, -4.779e-006
-596.0, -4.773e-006
-597.0, -4.766e-006
-598.0, -4.761e-006
-599.0, -4.751e-006
-600.0, -4.748e-006
-601.0, -4.748e-006
-602.0, -4.744e-006
-603.0, -4.743e-006
-604.0, -4.743e-006
-605.0, -4.742e-006
-606.0, -4.742e-006
-607.0, -4.739e-006
-608.0, -4.739e-006
-609.0, -4.735e-006
-610.0, -4.735e-006
-611.0, -4.734e-006
-612.0, -4.727e-006
-613.0, -4.725e-006
-614.0, -4.721e-006
-615.0, -4.714e-006
-616.0, -4.716e-006
-617.0, -4.709e-006
-618.0, -4.704e-006
-619.0, -4.704e-006
-620.0, -4.698e-006
-621.0, -4.696e-006
-622.0, -4.696e-006
-623.0, -4.691e-006
-624.0, -4.690e-006
-625.0, -4.690e-006
-626.0, -4.690e-006
-627.0, -4.688e-006
-628.0, -4.688e-006
-629.0, -4.688e-006
-630.0, -4.682e-006
-631.0, -4.682e-006
-632.0, -4.681e-006
-633.0, -4.674e-006
-634.0, -4.672e-006
-635.0, -4.668e-006
-636.0, -4.654e-006
-637.0, -4.654e-006
-638.0, -4.647e-006
-639.0, -4.634e-006
-640.0, -4.639e-006
-641.0, -4.631e-006
-642.0, -4.622e-006
-643.0, -4.624e-006
-644.0, -4.616e-006
-645.0, -4.611e-006
-646.0, -4.610e-006
-647.0, -4.599e-006
-648.0, -4.599e-006
-649.0, -4.599e-006
-650.0, -4.596e-006
-651.0, -4.596e-006
-652.0, -4.596e-006
-653.0, -4.596e-006
-654.0, -4.593e-006
-655.0, -4.589e-006
-656.0, -4.592e-006
-657.0, -4.585e-006
-658.0, -4.538e-006
-659.0, -4.516e-006
-660.0, -4.498e-006
*
Segment = 2
Positive
Number of Data Points = 790
#
-659.0, -4.270e-006
-658.0, -4.124e-006
-657.0, -4.042e-006
-656.0, -3.971e-006
-655.0, -3.897e-006
-654.0, -3.840e-006
-653.0, -3.795e-006
-652.0, -3.748e-006
-651.0, -3.706e-006
-650.0, -3.671e-006
-649.0, -3.639e-006
-648.0, -3.600e-006
-647.0, -3.566e-006
-646.0, -3.528e-006
-645.0, -3.496e-006
-644.0, -3.469e-006
-643.0, -3.441e-006
-642.0, -3.410e-006
-641.0, -3.386e-006
-640.0, -3.363e-006
-639.0, -3.337e-006
-638.0, -3.310e-006
-637.0, -3.288e-006
-636.0, -3.261e-006
-635.0, -3.237e-006
-634.0, -3.217e-006
-633.0, -3.184e-006
-632.0, -3.161e-006
-631.0, -3.141e-006
-630.0, -3.114e-006
-629.0, -3.093e-006
-628.0, -3.071e-006
-627.0, -3.043e-006
-626.0, -3.029e-006
-625.0, -3.014e-006
-624.0, -2.993e-006
-623.0, -2.979e-006
-622.0, -2.962e-006
-621.0, -2.941e-006
-620.0, -2.920e-006
-619.0, -2.899e-006
-618.0, -2.875e-006
-617.0, -2.854e-006
-616.0, -2.833e-006
-615.0, -2.814e-006
-614.0, -2.794e-006
-613.0, -2.780e-006
-612.0, -2.765e-006
-611.0, -2.751e-006
-610.0, -2.737e-006
-609.0, -2.716e-006
-608.0, -2.697e-006
-607.0, -2.682e-006
-606.0, -2.662e-006
-605.0, -2.642e-006
-604.0, -2.625e-006
-603.0, -2.607e-006
-602.0, -2.596e-006
-601.0, -2.582e-006
-600.0, -2.568e-006
-599.0, -2.558e-006
-598.0, -2.542e-006
-597.0, -2.522e-006
-596.0, -2.506e-006
-595.0, -2.489e-006
-594.0, -2.472e-006
-593.0, -2.451e-006
-592.0, -2.434e-006
-591.0, -2.421e-006
-590.0, -2.409e-006
-589.0, -2.400e-006
-588.0, -2.385e-006
-587.0, -2.372e-006
-586.0, -2.362e-006
-585.0, -2.347e-006
-584.0, -2.333e-006
-583.0, -2.321e-006
-582.0, -2.300e-006
-581.0, -2.286e-006
-580.0, -2.274e-006
-579.0, -2.257e-006
-578.0, -2.243e-006
-577.0, -2.230e-006
-576.0, -2.216e-006
-575.0, -2.209e-006
-574.0, -2.196e-006
-573.0, -2.182e-006
-572.0, -2.175e-006
-571.0, -2.168e-006
-570.0, -2.155e-006
-569.0, -2.140e-006
-568.0, -2.127e-006
-567.0, -2.112e-006
-566.0, -2.095e-006
-565.0, -2.080e-006
-564.0, -2.059e-006
-563.0, -2.044e-006
-562.0, -2.033e-006
-561.0, -2.020e-006
-560.0, -2.013e-006
-559.0, -2.008e-006
-558.0, -1.992e-006
-557.0, -1.984e-006
-556.0, -1.976e-006
-555.0, -1.962e-006
-554.0, -1.949e-006
-553.0, -1.935e-006
-552.0, -1.918e-006
-551.0, -1.907e-006
-550.0, -1.893e-006
-549.0, -1.877e-006
-548.0, -1.868e-006
-547.0, -1.856e-006
-546.0, -1.842e-006
-545.0, -1.833e-006
-544.0, -1.826e-006
-543.0, -1.818e-006
-542.0, -1.808e-006
-541.0, -1.800e-006
-540.0, -1.791e-006
-539.0, -1.784e-006
-538.0, -1.777e-006
-537.0, -1.763e-006
-536.0, -1.752e-006
-535.0, -1.744e-006
-534.0, -1.726e-006
-533.0, -1.712e-006
-532.0, -1.698e-006
-531.0, -1.682e-006
-530.0, -1.674e-006
-529.0, -1.661e-006
-528.0, -1.647e-006
-527.0, -1.641e-006
-526.0, -1.633e-006
-525.0, -1.625e-006
-524.0, -1.618e-006
-523.0, -1.609e-006
-522.0, -1.600e-006
-521.0, -1.592e-006
-520.0, -1.585e-006
-519.0, -1.572e-006
-518.0, -1.558e-006
-517.0, -1.546e-006
-516.0, -1.533e-006
-515.0, -1.521e-006
-514.0, -1.513e-006
-513.0, -1.498e-006
-512.0, -1.491e-006
-511.0, -1.484e-006
-510.0, -1.470e-006
-509.0, -1.459e-006
-508.0, -1.450e-006
-507.0, -1.438e-006
-506.0, -1.432e-006
-505.0, -1.425e-006
-504.0, -1.416e-006
-503.0, -1.410e-006
-502.0, -1.403e-006
-501.0, -1.396e-006
-500.0, -1.389e-006
-499.0, -1.382e-006
-498.0, -1.374e-006
-497.0, -1.362e-006
-496.0, -1.358e-006
-495.0, -1.347e-006
-494.0, -1.332e-006
-493.0, -1.320e-006
-492.0, -1.305e-006
-491.0, -1.292e-006
-490.0, -1.285e-006
-489.0, -1.267e-006
-488.0, -1.258e-006
-487.0, -1.251e-006
-486.0, -1.241e-006
-485.0, -1.234e-006
-484.0, -1.228e-006
-483.0, -1.216e-006
-482.0, -1.211e-006
-481.0, -1.204e-006
-480.0, -1.196e-006
-479.0, -1.189e-006
-478.0, -1.177e-006
-477.0, -1.163e-006
-476.0, -1.154e-006
-475.0, -1.146e-006
-474.0, -1.137e-006
-473.0, -1.123e-006
-472.0, -1.115e-006
-471.0, -1.106e-006
-470.0, -1.093e-006
-469.0, -1.086e-006
-468.0, -1.072e-006
-467.0, -1.060e-006
-466.0, -1.055e-006
-465.0, -1.044e-006
-464.0, -1.038e-006
-463.0, -1.036e-006
-462.0, -1.023e-006
-461.0, -1.020e-006
-460.0, -1.016e-006
-459.0, -1.008e-006
-458.0, -1.001e-006
-457.0, -9.936e-007
-456.0, -9.827e-007
-455.0, -9.796e-007
-454.0, -9.683e-007
-453.0, -9.556e-007
-452.0, -9.447e-007
-451.0, -9.351e-007
-450.0, -9.216e-007
-449.0, -9.112e-007
-448.0, -9.003e-007
-447.0, -8.885e-007
-446.0, -8.767e-007
-445.0, -8.684e-007
-444.0, -8.571e-007
-443.0, -8.501e-007
-442.0, -8.436e-007
-441.0, -8.344e-007
-440.0, -8.318e-007
-439.0, -8.296e-007
-438.0, -8.144e-007
-437.0, -8.013e-007
-436.0, -7.904e-007
-435.0, -7.769e-007
-434.0, -7.656e-007
-433.0, -7.529e-007
-432.0, -7.403e-007
-431.0, -7.372e-007
-430.0, -7.320e-007
-429.0, -7.220e-007
-428.0, -7.145e-007
-427.0, -7.071e-007
-426.0, -6.993e-007
-425.0, -6.897e-007
-424.0, -6.827e-007
-423.0, -6.731e-007
-422.0, -6.662e-007
-421.0, -6.592e-007
-420.0, -6.522e-007
-419.0, -6.444e-007
-418.0, -6.409e-007
-417.0, -6.295e-007
-416.0, -6.234e-007
-415.0, -6.165e-007
-414.0, -6.073e-007
-413.0, -6.003e-007
-412.0, -5.907e-007
-411.0, -5.746e-007
-410.0, -5.663e-007
-409.0, -5.559e-007
-408.0, -5.419e-007
-407.0, -5.301e-007
-406.0, -5.157e-007
-405.0, -5.048e-007
-404.0, -4.953e-007
-403.0, -4.844e-007
-402.0, -4.730e-007
-401.0, -4.660e-007
-400.0, -4.591e-007
-399.0, -4.525e-007
-398.0, -4.403e-007
-397.0, -4.373e-007
-396.0, -4.281e-007
-395.0, -4.203e-007
-394.0, -4.133e-007
-393.0, -3.993e-007
-392.0, -3.854e-007
-391.0, -3.775e-007
-390.0, -3.610e-007
-389.0, -3.523e-007
-388.0, -3.440e-007
-387.0, -3.300e-007
-386.0, -3.231e-007
-385.0, -3.161e-007
-384.0, -3.060e-007
-383.0, -2.956e-007
-382.0, -2.838e-007
-381.0, -2.720e-007
-380.0, -2.651e-007
-379.0, -2.581e-007
-378.0, -2.476e-007
-377.0, -2.376e-007
-376.0, -2.311e-007
-375.0, -2.237e-007
-374.0, -2.123e-007
-373.0, -2.049e-007
-372.0, -1.910e-007
-371.0, -1.787e-007
-370.0, -1.705e-007
-369.0, -1.561e-007
-368.0, -1.426e-007
-367.0, -1.330e-007
-366.0, -1.125e-007
-365.0, -9.853e-008
-364.0, -8.632e-008
-363.0, -7.281e-008
-362.0, -6.583e-008
-361.0, -5.798e-008
-360.0, -4.447e-008
-359.0, -3.749e-008
-358.0, -3.052e-008
-357.0, -2.354e-008
-356.0, -1.657e-008
-355.0, -5.668e-009
-354.0, +1.090e-008
-353.0, +2.529e-008
-352.0, +3.924e-008
-351.0, +5.711e-008
-350.0, +7.804e-008
-349.0, +9.853e-008
-348.0, +1.155e-007
-347.0, +1.269e-007
-346.0, +1.343e-007
-345.0, +1.482e-007
-344.0, +1.583e-007
-343.0, +1.652e-007
-342.0, +1.818e-007
-341.0, +1.984e-007
-340.0, +2.141e-007
-339.0, +2.345e-007
-338.0, +2.489e-007
-337.0, +2.677e-007
-336.0, +2.886e-007
-335.0, +3.004e-007
-334.0, +3.156e-007
-333.0, +3.339e-007
-332.0, +3.479e-007
-331.0, +3.619e-007
-330.0, +3.767e-007
-329.0, +3.976e-007
-328.0, +4.185e-007
-327.0, +4.368e-007
-326.0, +4.578e-007
-325.0, +4.787e-007
-324.0, +4.996e-007
-323.0, +5.218e-007
-322.0, +5.358e-007
-321.0, +5.519e-007
-320.0, +5.720e-007
-319.0, +5.907e-007
-318.0, +6.156e-007
-317.0, +6.430e-007
-316.0, +6.640e-007
-315.0, +6.858e-007
-314.0, +7.106e-007
-313.0, +7.311e-007
-312.0, +7.538e-007
-311.0, +7.760e-007
-310.0, +7.978e-007
-309.0, +8.257e-007
-308.0, +8.527e-007
-307.0, +8.750e-007
-306.0, +9.024e-007
-305.0, +9.247e-007
-304.0, +9.447e-007
-303.0, +9.722e-007
-302.0, +1.000e-006
-301.0, +1.028e-006
-300.0, +1.058e-006
-299.0, +1.087e-006
-298.0, +1.119e-006
-297.0, +1.156e-006
-296.0, +1.186e-006
-295.0, +1.214e-006
-294.0, +1.249e-006
-293.0, +1.281e-006
-292.0, +1.310e-006
-291.0, +1.347e-006
-290.0, +1.382e-006
-289.0, +1.415e-006
-288.0, +1.450e-006
-287.0, +1.478e-006
-286.0, +1.520e-006
-285.0, +1.566e-006
-284.0, +1.601e-006
-283.0, +1.636e-006
-282.0, +1.671e-006
-281.0, +1.713e-006
-280.0, +1.760e-006
-279.0, +1.799e-006
-278.0, +1.842e-006
-277.0, +1.885e-006
-276.0, +1.931e-006
-275.0, +1.980e-006
-274.0, +2.022e-006
-273.0, +2.069e-006
-272.0, +2.118e-006
-271.0, +2.161e-006
-270.0, +2.215e-006
-269.0, +2.266e-006
-268.0, +2.318e-006
-267.0, +2.369e-006
-266.0, +2.414e-006
-265.0, +2.466e-006
-264.0, +2.522e-006
-263.0, +2.570e-006
-262.0, +2.625e-006
-261.0, +2.682e-006
-260.0, +2.740e-006
-259.0, +2.798e-006
-258.0, +2.854e-006
-257.0, +2.911e-006
-256.0, +2.969e-006
-255.0, +3.027e-006
-254.0, +3.086e-006
-253.0, +3.144e-006
-252.0, +3.211e-006
-251.0, +3.274e-006
-250.0, +3.336e-006
-249.0, +3.403e-006
-248.0, +3.465e-006
-247.0, +3.527e-006
-246.0, +3.597e-006
-245.0, +3.660e-006
-244.0, +3.727e-006
-243.0, +3.797e-006
-242.0, +3.860e-006
-241.0, +3.925e-006
-240.0, +3.996e-006
-239.0, +4.064e-006
-238.0, +4.138e-006
-237.0, +4.210e-006
-236.0, +4.280e-006
-235.0, +4.354e-006
-234.0, +4.429e-006
-233.0, +4.500e-006
-232.0, +4.570e-006
-231.0, +4.636e-006
-230.0, +4.706e-006
-229.0, +4.777e-006
-228.0, +4.844e-006
-227.0, +4.915e-006
-226.0, +4.984e-006
-225.0, +5.053e-006
-224.0, +5.128e-006
-223.0, +5.198e-006
-222.0, +5.273e-006
-221.0, +5.348e-006
-220.0, +5.416e-006
-219.0, +5.485e-006
-218.0, +5.555e-006
-217.0, +5.619e-006
-216.0, +5.686e-006
-215.0, +5.749e-006
-214.0, +5.813e-006
-213.0, +5.876e-006
-212.0, +5.945e-006
-211.0, +6.008e-006
-210.0, +6.071e-006
-209.0, +6.135e-006
-208.0, +6.197e-006
-207.0, +6.259e-006
-206.0, +6.327e-006
-205.0, +6.383e-006
-204.0, +6.439e-006
-203.0, +6.496e-006
-202.0, +6.549e-006
-201.0, +6.606e-006
-200.0, +6.656e-006
-199.0, +6.699e-006
-198.0, +6.755e-006
-197.0, +6.811e-006
-196.0, +6.859e-006
-195.0, +6.905e-006
-194.0, +6.948e-006
-193.0, +6.997e-006
-192.0, +7.046e-006
-191.0, +7.087e-006
-190.0, +7.124e-006
-189.0, +7.167e-006
-188.0, +7.208e-006
-187.0, +7.249e-006
-186.0, +7.282e-006
-185.0, +7.318e-006
-184.0, +7.350e-006
-183.0, +7.386e-006
-182.0, +7.420e-006
-181.0, +7.449e-006
-180.0, +7.477e-006
-179.0, +7.506e-006
-178.0, +7.529e-006
-177.0, +7.553e-006
-176.0, +7.574e-006
-175.0, +7.595e-006
-174.0, +7.621e-006
-173.0, +7.642e-006
-172.0, +7.662e-006
-171.0, +7.685e-006
-170.0, +7.706e-006
-169.0, +7.724e-006
-168.0, +7.738e-006
-167.0, +7.745e-006
-166.0, +7.756e-006
-165.0, +7.768e-006
-164.0, +7.777e-006
-163.0, +7.784e-006
-162.0, +7.791e-006
-161.0, +7.798e-006
-160.0, +7.804e-006
-159.0, +7.808e-006
-158.0, +7.811e-006
-157.0, +7.812e-006
-156.0, +7.812e-006
-155.0, +7.812e-006
-154.0, +7.812e-006
-153.0, +7.812e-006
-152.0, +7.812e-006
-151.0, +7.809e-006
-150.0, +7.810e-006
-149.0, +7.810e-006
-148.0, +7.810e-006
-147.0, +7.809e-006
-146.0, +7.805e-006
-145.0, +7.800e-006
-144.0, +7.795e-006
-143.0, +7.788e-006
-142.0, +7.782e-006
-141.0, +7.775e-006
-140.0, +7.768e-006
-139.0, +7.765e-006
-138.0, +7.759e-006
-137.0, +7.752e-006
-136.0, +7.745e-006
-135.0, +7.738e-006
-134.0, +7.731e-006
-133.0, +7.719e-006
-132.0, +7.707e-006
-131.0, +7.695e-006
-130.0, +7.680e-006
-129.0, +7.666e-006
-128.0, +7.652e-006
-127.0, +7.634e-006
-126.0, +7.624e-006
-125.0, +7.610e-006
-124.0, +7.597e-006
-123.0, +7.590e-006
-122.0, +7.581e-006
-121.0, +7.570e-006
-120.0, +7.559e-006
-119.0, +7.547e-006
-118.0, +7.539e-006
-117.0, +7.526e-006
-116.0, +7.511e-006
-115.0, +7.492e-006
-114.0, +7.476e-006
-113.0, +7.462e-006
-112.0, +7.442e-006
-111.0, +7.421e-006
-110.0, +7.407e-006
-109.0, +7.394e-006
-108.0, +7.382e-006
-107.0, +7.370e-006
-106.0, +7.355e-006
-105.0, +7.348e-006
-104.0, +7.335e-006
-103.0, +7.315e-006
-102.0, +7.296e-006
-101.0, +7.278e-006
-100.0, +7.262e-006
-99.0, +7.246e-006
-98.0, +7.226e-006
-97.0, +7.211e-006
-96.0, +7.203e-006
-95.0, +7.193e-006
-94.0, +7.186e-006
-93.0, +7.172e-006
-92.0, +7.161e-006
-91.0, +7.149e-006
-90.0, +7.135e-006
-89.0, +7.121e-006
-88.0, +7.102e-006
-87.0, +7.082e-006
-86.0, +7.069e-006
-85.0, +7.051e-006
-84.0, +7.034e-006
-83.0, +7.021e-006
-82.0, +7.007e-006
-81.0, +6.999e-006
-80.0, +6.990e-006
-79.0, +6.975e-006
-78.0, +6.967e-006
-77.0, +6.959e-006
-76.0, +6.946e-006
-75.0, +6.933e-006
-74.0, +6.913e-006
-73.0, +6.893e-006
-72.0, +6.880e-006
-71.0, +6.864e-006
-70.0, +6.850e-006
-69.0, +6.835e-006
-68.0, +6.821e-006
-67.0, +6.813e-006
-66.0, +6.806e-006
-65.0, +6.799e-006
-64.0, +6.786e-006
-63.0, +6.773e-006
-62.0, +6.765e-006
-61.0, +6.757e-006
-60.0, +6.748e-006
-59.0, +6.736e-006
-58.0, +6.716e-006
-57.0, +6.703e-006
-56.0, +6.689e-006
-55.0, +6.674e-006
-54.0, +6.662e-006
-53.0, +6.649e-006
-52.0, +6.634e-006
-51.0, +6.626e-006
-50.0, +6.618e-006
-49.0, +6.611e-006
-48.0, +6.604e-006
-47.0, +6.597e-006
-46.0, +6.588e-006
-45.0, +6.581e-006
-44.0, +6.573e-006
-43.0, +6.566e-006
-42.0, +6.557e-006
-41.0, +6.547e-006
-40.0, +6.529e-006
-39.0, +6.511e-006
-38.0, +6.503e-006
-37.0, +6.489e-006
-36.0, +6.475e-006
-35.0, +6.463e-006
-34.0, +6.447e-006
-33.0, +6.443e-006
-32.0, +6.437e-006
-31.0, +6.424e-006
-30.0, +6.419e-006
-29.0, +6.412e-006
-28.0, +6.405e-006
-27.0, +6.402e-006
-26.0, +6.393e-006
-25.0, +6.387e-006
-24.0, +6.380e-006
-23.0, +6.372e-006
-22.0, +6.366e-006
-21.0, +6.359e-006
-20.0, +6.351e-006
-19.0, +6.338e-006
-18.0, +6.328e-006
-17.0, +6.317e-006
-16.0, +6.303e-006
-15.0, +6.289e-006
-14.0, +6.276e-006
-13.0, +6.262e-006
-12.0, +6.258e-006
-11.0, +6.253e-006
-10.0, +6.245e-006
-9.0, +6.244e-006
-8.0, +6.240e-006
-7.0, +6.233e-006
-6.0, +6.228e-006
-5.0, +6.222e-006
-4.0, +6.215e-006
-3.0, +6.212e-006
-2.0, +6.206e-006
-1.0, +6.203e-006
0.0, +6.202e-006
1.0, +6.200e-006
2.0, +6.199e-006
3.0, +6.195e-006
4.0, +6.191e-006
5.0, +6.183e-006
6.0, +6.176e-006
7.0, +6.170e-006
8.0, +6.162e-006
9.0, +6.153e-006
10.0, +6.151e-006
11.0, +6.142e-006
12.0, +6.135e-006
13.0, +6.128e-006
14.0, +6.115e-006
15.0, +6.108e-006
16.0, +6.099e-006
17.0, +6.085e-006
18.0, +6.080e-006
19.0, +6.072e-006
20.0, +6.065e-006
21.0, +6.063e-006
22.0, +6.057e-006
23.0, +6.054e-006
24.0, +6.050e-006
25.0, +6.046e-006
26.0, +6.042e-006
27.0, +6.039e-006
28.0, +6.032e-006
29.0, +6.025e-006
30.0, +6.019e-006
31.0, +6.015e-006
32.0, +6.011e-006
33.0, +6.007e-006
34.0, +6.004e-006
35.0, +6.003e-006
36.0, +6.002e-006
37.0, +6.001e-006
38.0, +5.995e-006
39.0, +5.991e-006
40.0, +5.985e-006
41.0, +5.979e-006
42.0, +5.974e-006
43.0, +5.967e-006
44.0, +5.962e-006
45.0, +5.961e-006
46.0, +5.957e-006
47.0, +5.956e-006
48.0, +5.953e-006
49.0, +5.950e-006
50.0, +5.949e-006
51.0, +5.943e-006
52.0, +5.937e-006
53.0, +5.930e-006
54.0, +5.924e-006
55.0, +5.920e-006
56.0, +5.915e-006
57.0, +5.909e-006
58.0, +5.909e-006
59.0, +5.905e-006
60.0, +5.900e-006
61.0, +5.897e-006
62.0, +5.890e-006
63.0, +5.885e-006
64.0, +5.879e-006
65.0, +5.871e-006
66.0, +5.869e-006
67.0, +5.866e-006
68.0, +5.861e-006
69.0, +5.858e-006
70.0, +5.853e-006
71.0, +5.848e-006
72.0, +5.842e-006
73.0, +5.837e-006
74.0, +5.834e-006
75.0, +5.829e-006
76.0, +5.825e-006
77.0, +5.822e-006
78.0, +5.818e-006
79.0, +5.819e-006
80.0, +5.815e-006
81.0, +5.811e-006
82.0, +5.813e-006
83.0, +5.812e-006
84.0, +5.811e-006
85.0, +5.811e-006
86.0, +5.810e-006
87.0, +5.809e-006
88.0, +5.809e-006
89.0, +5.807e-006
90.0, +5.807e-006
91.0, +5.807e-006
92.0, +5.804e-006
93.0, +5.801e-006
94.0, +5.798e-006
95.0, +5.795e-006
96.0, +5.789e-006
97.0, +5.784e-006
98.0, +5.783e-006
99.0, +5.779e-006
100.0, +5.776e-006
101.0, +5.772e-006
102.0, +5.768e-006
103.0, +5.769e-006
104.0, +5.767e-006
105.0, +5.761e-006
106.0, +5.763e-006
107.0, +5.762e-006
108.0, +5.760e-006
109.0, +5.760e-006
110.0, +5.757e-006
111.0, +5.755e-006
112.0, +5.754e-006
113.0, +5.750e-006
114.0, +5.750e-006
115.0, +5.750e-006
116.0, +5.743e-006
117.0, +5.740e-006
118.0, +5.736e-006
119.0, +5.733e-006
120.0, +5.726e-006
121.0, +5.720e-006
122.0, +5.717e-006
123.0, +5.712e-006
124.0, +5.711e-006
125.0, +5.705e-006
126.0, +5.696e-006
127.0, +5.697e-006
128.0, +5.688e-006
129.0, +5.684e-006
130.0, +5.694e-006
*
**
