# Supplementary material for: DFT and CV data of 4-phenyl-substituted dichloro(bis{2-[1-(phenyl)-1H-1,2,3-triazol-4-yl-κN3]pyridine-κN})iron(II) coordination compounds
Source: Data Brief. 2018 Oct 27;21:1458–71. doi: 10.1016/j.dib.2018.10.085 (PMC6234228; doi:10.1016/j.dib.2018.10.085)
Supplement: Supplementary file 4 — Supplementary material. [file mmc4.zip › Fe_CV_raw_data/FeL8-2/200_01.TXT]

Date: 10-Apr-2017
Time: 15:54:19
Label: 
Cyclic Voltammetry

Exp. Conditions:
Init E (mV) = 130
High E (mV) = 130
Low E (mV) = -660
Init P/N = N
V (mV/sec) = 200
Number of Segments = 2
Sample Interval (mV) = 1
Quiet Time (sec) = 10
Sensitivity (A/V) = 1E-5

2 Sets of Data
Total Number of Data Points = 1580
##
Potential (mV), Current (A)

Segment = 1
Negative
Number of Data Points = 790
#
129.0, +2.039e-006
128.0, +1.965e-006
127.0, +1.906e-006
126.0, +1.871e-006
125.0, +1.829e-006
124.0, +1.801e-006
123.0, +1.775e-006
122.0, +1.754e-006
121.0, +1.743e-006
120.0, +1.723e-006
119.0, +1.716e-006
118.0, +1.703e-006
117.0, +1.689e-006
116.0, +1.681e-006
115.0, +1.671e-006
114.0, +1.658e-006
113.0, +1.643e-006
112.0, +1.621e-006
111.0, +1.606e-006
110.0, +1.592e-006
109.0, +1.578e-006
108.0, +1.564e-006
107.0, +1.550e-006
106.0, +1.543e-006
105.0, +1.537e-006
104.0, +1.525e-006
103.0, +1.518e-006
102.0, +1.511e-006
101.0, +1.500e-006
100.0, +1.493e-006
99.0, +1.486e-006
98.0, +1.479e-006
97.0, +1.474e-006
96.0, +1.456e-006
95.0, +1.447e-006
94.0, +1.437e-006
93.0, +1.424e-006
92.0, +1.412e-006
91.0, +1.398e-006
90.0, +1.387e-006
89.0, +1.384e-006
88.0, +1.368e-006
87.0, +1.362e-006
86.0, +1.354e-006
85.0, +1.345e-006
84.0, +1.338e-006
83.0, +1.331e-006
82.0, +1.324e-006
81.0, +1.323e-006
80.0, +1.311e-006
79.0, +1.307e-006
78.0, +1.300e-006
77.0, +1.294e-006
76.0, +1.287e-006
75.0, +1.280e-006
74.0, +1.273e-006
73.0, +1.267e-006
72.0, +1.252e-006
71.0, +1.247e-006
70.0, +1.239e-006
69.0, +1.230e-006
68.0, +1.220e-006
67.0, +1.206e-006
66.0, +1.197e-006
65.0, +1.193e-006
64.0, +1.178e-006
63.0, +1.171e-006
62.0, +1.163e-006
61.0, +1.153e-006
60.0, +1.146e-006
59.0, +1.139e-006
58.0, +1.132e-006
57.0, +1.131e-006
56.0, +1.119e-006
55.0, +1.116e-006
54.0, +1.110e-006
53.0, +1.104e-006
52.0, +1.098e-006
51.0, +1.091e-006
50.0, +1.084e-006
49.0, +1.083e-006
48.0, +1.065e-006
47.0, +1.063e-006
46.0, +1.056e-006
45.0, +1.045e-006
44.0, +1.035e-006
43.0, +1.021e-006
42.0, +1.008e-006
41.0, +1.004e-006
40.0, +9.866e-007
39.0, +9.792e-007
38.0, +9.753e-007
37.0, +9.709e-007
36.0, +9.687e-007
35.0, +9.613e-007
34.0, +9.556e-007
33.0, +9.521e-007
32.0, +9.439e-007
31.0, +9.369e-007
30.0, +9.299e-007
29.0, +9.251e-007
28.0, +9.247e-007
27.0, +9.221e-007
26.0, +9.199e-007
25.0, +9.164e-007
24.0, +9.064e-007
23.0, +9.007e-007
22.0, +8.937e-007
21.0, +8.868e-007
20.0, +8.811e-007
19.0, +8.706e-007
18.0, +8.645e-007
17.0, +8.606e-007
16.0, +8.466e-007
15.0, +8.397e-007
14.0, +8.275e-007
13.0, +8.144e-007
12.0, +8.074e-007
11.0, +7.974e-007
10.0, +7.904e-007
9.0, +7.878e-007
8.0, +7.751e-007
7.0, +7.734e-007
6.0, +7.664e-007
5.0, +7.581e-007
4.0, +7.512e-007
3.0, +7.398e-007
2.0, +7.298e-007
1.0, +7.241e-007
0.0, +7.106e-007
-1.0, +7.076e-007
-2.0, +7.010e-007
-3.0, +6.945e-007
-4.0, +6.919e-007
-5.0, +6.888e-007
-6.0, +6.862e-007
-7.0, +6.836e-007
-8.0, +6.675e-007
-9.0, +6.644e-007
-10.0, +6.570e-007
-11.0, +6.470e-007
-12.0, +6.378e-007
-13.0, +6.239e-007
-14.0, +6.130e-007
-15.0, +6.104e-007
-16.0, +5.942e-007
-17.0, +5.872e-007
-18.0, +5.833e-007
-19.0, +5.755e-007
-20.0, +5.716e-007
-21.0, +5.637e-007
-22.0, +5.567e-007
-23.0, +5.545e-007
-24.0, +5.436e-007
-25.0, +5.367e-007
-26.0, +5.328e-007
-27.0, +5.297e-007
-28.0, +5.297e-007
-29.0, +5.227e-007
-30.0, +5.162e-007
-31.0, +5.131e-007
-32.0, +5.005e-007
-33.0, +4.939e-007
-34.0, +4.844e-007
-35.0, +4.739e-007
-36.0, +4.678e-007
-37.0, +4.560e-007
-38.0, +4.464e-007
-39.0, +4.381e-007
-40.0, +4.229e-007
-41.0, +4.116e-007
-42.0, +4.011e-007
-43.0, +3.932e-007
-44.0, +3.902e-007
-45.0, +3.802e-007
-46.0, +3.741e-007
-47.0, +3.684e-007
-48.0, +3.592e-007
-49.0, +3.523e-007
-50.0, +3.453e-007
-51.0, +3.387e-007
-52.0, +3.374e-007
-53.0, +3.300e-007
-54.0, +3.235e-007
-55.0, +3.187e-007
-56.0, +3.034e-007
-57.0, +2.965e-007
-58.0, +2.860e-007
-59.0, +2.729e-007
-60.0, +2.642e-007
-61.0, +2.502e-007
-62.0, +2.367e-007
-63.0, +2.311e-007
-64.0, +2.132e-007
-65.0, +2.027e-007
-66.0, +1.949e-007
-67.0, +1.862e-007
-68.0, +1.809e-007
-69.0, +1.735e-007
-70.0, +1.665e-007
-71.0, +1.635e-007
-72.0, +1.517e-007
-73.0, +1.447e-007
-74.0, +1.391e-007
-75.0, +1.321e-007
-76.0, +1.251e-007
-77.0, +1.181e-007
-78.0, +1.112e-007
-79.0, +1.068e-007
-80.0, +8.763e-008
-81.0, +7.760e-008
-82.0, +6.147e-008
-83.0, +4.752e-008
-84.0, +3.357e-008
-85.0, +1.962e-008
-86.0, +7.848e-009
-87.0, +3.488e-009
-88.0, -1.177e-008
-89.0, -1.744e-008
-90.0, -2.441e-008
-91.0, -3.139e-008
-92.0, -3.836e-008
-93.0, -4.752e-008
-94.0, -5.537e-008
-95.0, -6.321e-008
-96.0, -7.717e-008
-97.0, -8.414e-008
-98.0, -9.722e-008
-99.0, -1.116e-007
-100.0, -1.264e-007
-101.0, -1.434e-007
-102.0, -1.574e-007
-103.0, -1.661e-007
-104.0, -1.866e-007
-105.0, -1.992e-007
-106.0, -2.128e-007
-107.0, -2.236e-007
-108.0, -2.311e-007
-109.0, -2.437e-007
-110.0, -2.563e-007
-111.0, -2.642e-007
-112.0, -2.799e-007
-113.0, -2.921e-007
-114.0, -3.060e-007
-115.0, -3.239e-007
-116.0, -3.392e-007
-117.0, -3.566e-007
-118.0, -3.762e-007
-119.0, -3.906e-007
-120.0, -4.111e-007
-121.0, -4.259e-007
-122.0, -4.425e-007
-123.0, -4.565e-007
-124.0, -4.721e-007
-125.0, -4.918e-007
-126.0, -5.123e-007
-127.0, -5.284e-007
-128.0, -5.545e-007
-129.0, -5.746e-007
-130.0, -5.955e-007
-131.0, -6.143e-007
-132.0, -6.304e-007
-133.0, -6.487e-007
-134.0, -6.692e-007
-135.0, -6.840e-007
-136.0, -7.111e-007
-137.0, -7.342e-007
-138.0, -7.599e-007
-139.0, -7.808e-007
-140.0, -8.039e-007
-141.0, -8.288e-007
-142.0, -8.558e-007
-143.0, -8.785e-007
-144.0, -9.090e-007
-145.0, -9.351e-007
-146.0, -9.630e-007
-147.0, -9.901e-007
-148.0, -1.014e-006
-149.0, -1.043e-006
-150.0, -1.070e-006
-151.0, -1.097e-006
-152.0, -1.130e-006
-153.0, -1.157e-006
-154.0, -1.187e-006
-155.0, -1.225e-006
-156.0, -1.260e-006
-157.0, -1.295e-006
-158.0, -1.327e-006
-159.0, -1.357e-006
-160.0, -1.399e-006
-161.0, -1.434e-006
-162.0, -1.467e-006
-163.0, -1.502e-006
-164.0, -1.537e-006
-165.0, -1.578e-006
-166.0, -1.620e-006
-167.0, -1.659e-006
-168.0, -1.706e-006
-169.0, -1.746e-006
-170.0, -1.787e-006
-171.0, -1.830e-006
-172.0, -1.873e-006
-173.0, -1.916e-006
-174.0, -1.957e-006
-175.0, -2.001e-006
-176.0, -2.051e-006
-177.0, -2.096e-006
-178.0, -2.142e-006
-179.0, -2.189e-006
-180.0, -2.239e-006
-181.0, -2.290e-006
-182.0, -2.336e-006
-183.0, -2.384e-006
-184.0, -2.442e-006
-185.0, -2.493e-006
-186.0, -2.548e-006
-187.0, -2.602e-006
-188.0, -2.652e-006
-189.0, -2.708e-006
-190.0, -2.764e-006
-191.0, -2.816e-006
-192.0, -2.877e-006
-193.0, -2.928e-006
-194.0, -2.985e-006
-195.0, -3.044e-006
-196.0, -3.102e-006
-197.0, -3.160e-006
-198.0, -3.216e-006
-199.0, -3.268e-006
-200.0, -3.335e-006
-201.0, -3.392e-006
-202.0, -3.450e-006
-203.0, -3.513e-006
-204.0, -3.574e-006
-205.0, -3.636e-006
-206.0, -3.697e-006
-207.0, -3.755e-006
-208.0, -3.819e-006
-209.0, -3.881e-006
-210.0, -3.938e-006
-211.0, -3.994e-006
-212.0, -4.052e-006
-213.0, -4.115e-006
-214.0, -4.171e-006
-215.0, -4.225e-006
-216.0, -4.292e-006
-217.0, -4.351e-006
-218.0, -4.412e-006
-219.0, -4.473e-006
-220.0, -4.529e-006
-221.0, -4.585e-006
-222.0, -4.641e-006
-223.0, -4.693e-006
-224.0, -4.751e-006
-225.0, -4.803e-006
-226.0, -4.855e-006
-227.0, -4.909e-006
-228.0, -4.964e-006
-229.0, -5.020e-006
-230.0, -5.067e-006
-231.0, -5.116e-006
-232.0, -5.174e-006
-233.0, -5.222e-006
-234.0, -5.268e-006
-235.0, -5.315e-006
-236.0, -5.365e-006
-237.0, -5.414e-006
-238.0, -5.456e-006
-239.0, -5.501e-006
-240.0, -5.552e-006
-241.0, -5.598e-006
-242.0, -5.637e-006
-243.0, -5.674e-006
-244.0, -5.717e-006
-245.0, -5.761e-006
-246.0, -5.797e-006
-247.0, -5.828e-006
-248.0, -5.873e-006
-249.0, -5.913e-006
-250.0, -5.953e-006
-251.0, -5.987e-006
-252.0, -6.020e-006
-253.0, -6.054e-006
-254.0, -6.087e-006
-255.0, -6.113e-006
-256.0, -6.151e-006
-257.0, -6.182e-006
-258.0, -6.211e-006
-259.0, -6.241e-006
-260.0, -6.269e-006
-261.0, -6.302e-006
-262.0, -6.331e-006
-263.0, -6.354e-006
-264.0, -6.386e-006
-265.0, -6.414e-006
-266.0, -6.440e-006
-267.0, -6.467e-006
-268.0, -6.492e-006
-269.0, -6.518e-006
-270.0, -6.541e-006
-271.0, -6.563e-006
-272.0, -6.593e-006
-273.0, -6.621e-006
-274.0, -6.646e-006
-275.0, -6.672e-006
-276.0, -6.700e-006
-277.0, -6.733e-006
-278.0, -6.760e-006
-279.0, -6.784e-006
-280.0, -6.815e-006
-281.0, -6.839e-006
-282.0, -6.866e-006
-283.0, -6.890e-006
-284.0, -6.910e-006
-285.0, -6.933e-006
-286.0, -6.953e-006
-287.0, -6.978e-006
-288.0, -7.011e-006
-289.0, -7.035e-006
-290.0, -7.060e-006
-291.0, -7.087e-006
-292.0, -7.120e-006
-293.0, -7.151e-006
-294.0, -7.175e-006
-295.0, -7.198e-006
-296.0, -7.230e-006
-297.0, -7.257e-006
-298.0, -7.281e-006
-299.0, -7.305e-006
-300.0, -7.333e-006
-301.0, -7.364e-006
-302.0, -7.392e-006
-303.0, -7.416e-006
-304.0, -7.450e-006
-305.0, -7.477e-006
-306.0, -7.509e-006
-307.0, -7.537e-006
-308.0, -7.561e-006
-309.0, -7.589e-006
-310.0, -7.615e-006
-311.0, -7.637e-006
-312.0, -7.674e-006
-313.0, -7.697e-006
-314.0, -7.724e-006
-315.0, -7.754e-006
-316.0, -7.782e-006
-317.0, -7.811e-006
-318.0, -7.837e-006
-319.0, -7.858e-006
-320.0, -7.891e-006
-321.0, -7.918e-006
-322.0, -7.942e-006
-323.0, -7.969e-006
-324.0, -7.996e-006
-325.0, -8.024e-006
-326.0, -8.048e-006
-327.0, -8.070e-006
-328.0, -8.098e-006
-329.0, -8.124e-006
-330.0, -8.147e-006
-331.0, -8.175e-006
-332.0, -8.197e-006
-333.0, -8.224e-006
-334.0, -8.246e-006
-335.0, -8.265e-006
-336.0, -8.294e-006
-337.0, -8.318e-006
-338.0, -8.339e-006
-339.0, -8.362e-006
-340.0, -8.383e-006
-341.0, -8.404e-006
-342.0, -8.421e-006
-343.0, -8.434e-006
-344.0, -8.454e-006
-345.0, -8.468e-006
-346.0, -8.484e-006
-347.0, -8.498e-006
-348.0, -8.512e-006
-349.0, -8.533e-006
-350.0, -8.548e-006
-351.0, -8.558e-006
-352.0, -8.578e-006
-353.0, -8.595e-006
-354.0, -8.609e-006
-355.0, -8.623e-006
-356.0, -8.630e-006
-357.0, -8.639e-006
-358.0, -8.644e-006
-359.0, -8.650e-006
-360.0, -8.660e-006
-361.0, -8.666e-006
-362.0, -8.673e-006
-363.0, -8.680e-006
-364.0, -8.686e-006
-365.0, -8.694e-006
-366.0, -8.696e-006
-367.0, -8.694e-006
-368.0, -8.704e-006
-369.0, -8.704e-006
-370.0, -8.704e-006
-371.0, -8.705e-006
-372.0, -8.705e-006
-373.0, -8.705e-006
-374.0, -8.704e-006
-375.0, -8.696e-006
-376.0, -8.701e-006
-377.0, -8.701e-006
-378.0, -8.699e-006
-379.0, -8.698e-006
-380.0, -8.697e-006
-381.0, -8.694e-006
-382.0, -8.688e-006
-383.0, -8.676e-006
-384.0, -8.674e-006
-385.0, -8.668e-006
-386.0, -8.661e-006
-387.0, -8.655e-006
-388.0, -8.647e-006
-389.0, -8.642e-006
-390.0, -8.634e-006
-391.0, -8.620e-006
-392.0, -8.614e-006
-393.0, -8.600e-006
-394.0, -8.585e-006
-395.0, -8.572e-006
-396.0, -8.555e-006
-397.0, -8.542e-006
-398.0, -8.526e-006
-399.0, -8.506e-006
-400.0, -8.496e-006
-401.0, -8.484e-006
-402.0, -8.472e-006
-403.0, -8.458e-006
-404.0, -8.444e-006
-405.0, -8.434e-006
-406.0, -8.422e-006
-407.0, -8.409e-006
-408.0, -8.400e-006
-409.0, -8.380e-006
-410.0, -8.365e-006
-411.0, -8.347e-006
-412.0, -8.327e-006
-413.0, -8.309e-006
-414.0, -8.286e-006
-415.0, -8.260e-006
-416.0, -8.248e-006
-417.0, -8.228e-006
-418.0, -8.209e-006
-419.0, -8.188e-006
-420.0, -8.167e-006
-421.0, -8.149e-006
-422.0, -8.128e-006
-423.0, -8.105e-006
-424.0, -8.091e-006
-425.0, -8.071e-006
-426.0, -8.058e-006
-427.0, -8.042e-006
-428.0, -8.022e-006
-429.0, -8.003e-006
-430.0, -7.982e-006
-431.0, -7.959e-006
-432.0, -7.943e-006
-433.0, -7.922e-006
-434.0, -7.901e-006
-435.0, -7.883e-006
-436.0, -7.867e-006
-437.0, -7.849e-006
-438.0, -7.829e-006
-439.0, -7.805e-006
-440.0, -7.789e-006
-441.0, -7.762e-006
-442.0, -7.740e-006
-443.0, -7.720e-006
-444.0, -7.702e-006
-445.0, -7.683e-006
-446.0, -7.666e-006
-447.0, -7.647e-006
-448.0, -7.638e-006
-449.0, -7.618e-006
-450.0, -7.597e-006
-451.0, -7.575e-006
-452.0, -7.555e-006
-453.0, -7.534e-006
-454.0, -7.514e-006
-455.0, -7.492e-006
-456.0, -7.483e-006
-457.0, -7.464e-006
-458.0, -7.444e-006
-459.0, -7.428e-006
-460.0, -7.407e-006
-461.0, -7.387e-006
-462.0, -7.364e-006
-463.0, -7.338e-006
-464.0, -7.327e-006
-465.0, -7.311e-006
-466.0, -7.295e-006
-467.0, -7.281e-006
-468.0, -7.267e-006
-469.0, -7.256e-006
-470.0, -7.242e-006
-471.0, -7.222e-006
-472.0, -7.210e-006
-473.0, -7.191e-006
-474.0, -7.173e-006
-475.0, -7.152e-006
-476.0, -7.132e-006
-477.0, -7.118e-006
-478.0, -7.102e-006
-479.0, -7.082e-006
-480.0, -7.072e-006
-481.0, -7.056e-006
-482.0, -7.042e-006
-483.0, -7.027e-006
-484.0, -7.006e-006
-485.0, -6.989e-006
-486.0, -6.972e-006
-487.0, -6.952e-006
-488.0, -6.943e-006
-489.0, -6.929e-006
-490.0, -6.916e-006
-491.0, -6.907e-006
-492.0, -6.893e-006
-493.0, -6.881e-006
-494.0, -6.870e-006
-495.0, -6.858e-006
-496.0, -6.850e-006
-497.0, -6.834e-006
-498.0, -6.816e-006
-499.0, -6.801e-006
-500.0, -6.788e-006
-501.0, -6.774e-006
-502.0, -6.753e-006
-503.0, -6.733e-006
-504.0, -6.724e-006
-505.0, -6.715e-006
-506.0, -6.708e-006
-507.0, -6.698e-006
-508.0, -6.684e-006
-509.0, -6.677e-006
-510.0, -6.663e-006
-511.0, -6.646e-006
-512.0, -6.638e-006
-513.0, -6.622e-006
-514.0, -6.606e-006
-515.0, -6.592e-006
-516.0, -6.578e-006
-517.0, -6.571e-006
-518.0, -6.559e-006
-519.0, -6.542e-006
-520.0, -6.535e-006
-521.0, -6.526e-006
-522.0, -6.519e-006
-523.0, -6.512e-006
-524.0, -6.502e-006
-525.0, -6.495e-006
-526.0, -6.487e-006
-527.0, -6.475e-006
-528.0, -6.470e-006
-529.0, -6.458e-006
-530.0, -6.445e-006
-531.0, -6.435e-006
-532.0, -6.424e-006
-533.0, -6.414e-006
-534.0, -6.400e-006
-535.0, -6.384e-006
-536.0, -6.378e-006
-537.0, -6.366e-006
-538.0, -6.353e-006
-539.0, -6.342e-006
-540.0, -6.331e-006
-541.0, -6.324e-006
-542.0, -6.317e-006
-543.0, -6.307e-006
-544.0, -6.304e-006
-545.0, -6.297e-006
-546.0, -6.291e-006
-547.0, -6.284e-006
-548.0, -6.277e-006
-549.0, -6.270e-006
-550.0, -6.260e-006
-551.0, -6.252e-006
-552.0, -6.248e-006
-553.0, -6.240e-006
-554.0, -6.232e-006
-555.0, -6.224e-006
-556.0, -6.210e-006
-557.0, -6.199e-006
-558.0, -6.187e-006
-559.0, -6.174e-006
-560.0, -6.171e-006
-561.0, -6.161e-006
-562.0, -6.151e-006
-563.0, -6.145e-006
-564.0, -6.138e-006
-565.0, -6.131e-006
-566.0, -6.124e-006
-567.0, -6.114e-006
-568.0, -6.112e-006
-569.0, -6.109e-006
-570.0, -6.107e-006
-571.0, -6.105e-006
-572.0, -6.100e-006
-573.0, -6.095e-006
-574.0, -6.088e-006
-575.0, -6.080e-006
-576.0, -6.077e-006
-577.0, -6.070e-006
-578.0, -6.065e-006
-579.0, -6.064e-006
-580.0, -6.061e-006
-581.0, -6.059e-006
-582.0, -6.053e-006
-583.0, -6.044e-006
-584.0, -6.042e-006
-585.0, -6.028e-006
-586.0, -6.015e-006
-587.0, -6.001e-006
-588.0, -5.989e-006
-589.0, -5.982e-006
-590.0, -5.973e-006
-591.0, -5.961e-006
-592.0, -5.961e-006
-593.0, -5.955e-006
-594.0, -5.948e-006
-595.0, -5.943e-006
-596.0, -5.936e-006
-597.0, -5.929e-006
-598.0, -5.922e-006
-599.0, -5.915e-006
-600.0, -5.916e-006
-601.0, -5.916e-006
-602.0, -5.914e-006
-603.0, -5.913e-006
-604.0, -5.913e-006
-605.0, -5.913e-006
-606.0, -5.908e-006
-607.0, -5.905e-006
-608.0, -5.904e-006
-609.0, -5.897e-006
-610.0, -5.891e-006
-611.0, -5.885e-006
-612.0, -5.878e-006
-613.0, -5.875e-006
-614.0, -5.869e-006
-615.0, -5.862e-006
-616.0, -5.864e-006
-617.0, -5.860e-006
-618.0, -5.859e-006
-619.0, -5.857e-006
-620.0, -5.850e-006
-621.0, -5.848e-006
-622.0, -5.840e-006
-623.0, -5.831e-006
-624.0, -5.833e-006
-625.0, -5.823e-006
-626.0, -5.813e-006
-627.0, -5.809e-006
-628.0, -5.798e-006
-629.0, -5.793e-006
-630.0, -5.786e-006
-631.0, -5.774e-006
-632.0, -5.777e-006
-633.0, -5.774e-006
-634.0, -5.771e-006
-635.0, -5.771e-006
-636.0, -5.769e-006
-637.0, -5.769e-006
-638.0, -5.764e-006
-639.0, -5.756e-006
-640.0, -5.756e-006
-641.0, -5.750e-006
-642.0, -5.743e-006
-643.0, -5.737e-006
-644.0, -5.730e-006
-645.0, -5.728e-006
-646.0, -5.723e-006
-647.0, -5.717e-006
-648.0, -5.721e-006
-649.0, -5.721e-006
-650.0, -5.721e-006
-651.0, -5.721e-006
-652.0, -5.721e-006
-653.0, -5.721e-006
-654.0, -5.720e-006
-655.0, -5.715e-006
-656.0, -5.715e-006
-657.0, -5.713e-006
-658.0, -5.658e-006
-659.0, -5.635e-006
-660.0, -5.614e-006
*
Segment = 2
Positive
Number of Data Points = 790
#
-659.0, -5.364e-006
-658.0, -5.145e-006
-657.0, -5.046e-006
-656.0, -4.960e-006
-655.0, -4.862e-006
-654.0, -4.785e-006
-653.0, -4.725e-006
-652.0, -4.674e-006
-651.0, -4.624e-006
-650.0, -4.586e-006
-649.0, -4.537e-006
-648.0, -4.492e-006
-647.0, -4.458e-006
-646.0, -4.419e-006
-645.0, -4.383e-006
-644.0, -4.346e-006
-643.0, -4.306e-006
-642.0, -4.272e-006
-641.0, -4.241e-006
-640.0, -4.212e-006
-639.0, -4.186e-006
-638.0, -4.148e-006
-637.0, -4.119e-006
-636.0, -4.092e-006
-635.0, -4.062e-006
-634.0, -4.034e-006
-633.0, -4.004e-006
-632.0, -3.973e-006
-631.0, -3.949e-006
-630.0, -3.917e-006
-629.0, -3.890e-006
-628.0, -3.867e-006
-627.0, -3.839e-006
-626.0, -3.815e-006
-625.0, -3.792e-006
-624.0, -3.771e-006
-623.0, -3.755e-006
-622.0, -3.730e-006
-621.0, -3.707e-006
-620.0, -3.686e-006
-619.0, -3.658e-006
-618.0, -3.635e-006
-617.0, -3.613e-006
-616.0, -3.589e-006
-615.0, -3.570e-006
-614.0, -3.545e-006
-613.0, -3.524e-006
-612.0, -3.506e-006
-611.0, -3.485e-006
-610.0, -3.465e-006
-609.0, -3.442e-006
-608.0, -3.422e-006
-607.0, -3.408e-006
-606.0, -3.387e-006
-605.0, -3.370e-006
-604.0, -3.355e-006
-603.0, -3.333e-006
-602.0, -3.318e-006
-601.0, -3.297e-006
-600.0, -3.277e-006
-599.0, -3.258e-006
-598.0, -3.237e-006
-597.0, -3.216e-006
-596.0, -3.203e-006
-595.0, -3.180e-006
-594.0, -3.159e-006
-593.0, -3.139e-006
-592.0, -3.124e-006
-591.0, -3.108e-006
-590.0, -3.085e-006
-589.0, -3.064e-006
-588.0, -3.054e-006
-587.0, -3.039e-006
-586.0, -3.025e-006
-585.0, -3.011e-006
-584.0, -2.999e-006
-583.0, -2.986e-006
-582.0, -2.971e-006
-581.0, -2.958e-006
-580.0, -2.951e-006
-579.0, -2.934e-006
-578.0, -2.914e-006
-577.0, -2.894e-006
-576.0, -2.879e-006
-575.0, -2.860e-006
-574.0, -2.839e-006
-573.0, -2.818e-006
-572.0, -2.807e-006
-571.0, -2.793e-006
-570.0, -2.779e-006
-569.0, -2.765e-006
-568.0, -2.757e-006
-567.0, -2.744e-006
-566.0, -2.723e-006
-565.0, -2.706e-006
-564.0, -2.691e-006
-563.0, -2.675e-006
-562.0, -2.657e-006
-561.0, -2.636e-006
-560.0, -2.622e-006
-559.0, -2.614e-006
-558.0, -2.597e-006
-557.0, -2.587e-006
-556.0, -2.575e-006
-555.0, -2.565e-006
-554.0, -2.557e-006
-553.0, -2.543e-006
-552.0, -2.531e-006
-551.0, -2.516e-006
-550.0, -2.497e-006
-549.0, -2.482e-006
-548.0, -2.467e-006
-547.0, -2.447e-006
-546.0, -2.433e-006
-545.0, -2.419e-006
-544.0, -2.412e-006
-543.0, -2.401e-006
-542.0, -2.385e-006
-541.0, -2.373e-006
-540.0, -2.362e-006
-539.0, -2.348e-006
-538.0, -2.334e-006
-537.0, -2.316e-006
-536.0, -2.305e-006
-535.0, -2.294e-006
-534.0, -2.275e-006
-533.0, -2.263e-006
-532.0, -2.250e-006
-531.0, -2.236e-006
-530.0, -2.226e-006
-529.0, -2.213e-006
-528.0, -2.206e-006
-527.0, -2.199e-006
-526.0, -2.185e-006
-525.0, -2.177e-006
-524.0, -2.170e-006
-523.0, -2.159e-006
-522.0, -2.147e-006
-521.0, -2.130e-006
-520.0, -2.118e-006
-519.0, -2.105e-006
-518.0, -2.086e-006
-517.0, -2.070e-006
-516.0, -2.053e-006
-515.0, -2.039e-006
-514.0, -2.028e-006
-513.0, -2.017e-006
-512.0, -2.009e-006
-511.0, -2.002e-006
-510.0, -1.987e-006
-509.0, -1.979e-006
-508.0, -1.969e-006
-507.0, -1.955e-006
-506.0, -1.942e-006
-505.0, -1.927e-006
-504.0, -1.915e-006
-503.0, -1.904e-006
-502.0, -1.887e-006
-501.0, -1.876e-006
-500.0, -1.866e-006
-499.0, -1.852e-006
-498.0, -1.841e-006
-497.0, -1.831e-006
-496.0, -1.824e-006
-495.0, -1.817e-006
-494.0, -1.803e-006
-493.0, -1.791e-006
-492.0, -1.784e-006
-491.0, -1.775e-006
-490.0, -1.767e-006
-489.0, -1.752e-006
-488.0, -1.741e-006
-487.0, -1.730e-006
-486.0, -1.715e-006
-485.0, -1.701e-006
-484.0, -1.690e-006
-483.0, -1.671e-006
-482.0, -1.658e-006
-481.0, -1.645e-006
-480.0, -1.636e-006
-479.0, -1.629e-006
-478.0, -1.614e-006
-477.0, -1.604e-006
-476.0, -1.597e-006
-475.0, -1.587e-006
-474.0, -1.579e-006
-473.0, -1.565e-006
-472.0, -1.552e-006
-471.0, -1.545e-006
-470.0, -1.527e-006
-469.0, -1.515e-006
-468.0, -1.503e-006
-467.0, -1.488e-006
-466.0, -1.480e-006
-465.0, -1.467e-006
-464.0, -1.455e-006
-463.0, -1.448e-006
-462.0, -1.437e-006
-461.0, -1.430e-006
-460.0, -1.426e-006
-459.0, -1.414e-006
-458.0, -1.406e-006
-457.0, -1.399e-006
-456.0, -1.392e-006
-455.0, -1.385e-006
-454.0, -1.369e-006
-453.0, -1.358e-006
-452.0, -1.350e-006
-451.0, -1.336e-006
-450.0, -1.322e-006
-449.0, -1.307e-006
-448.0, -1.294e-006
-447.0, -1.283e-006
-446.0, -1.266e-006
-445.0, -1.253e-006
-444.0, -1.245e-006
-443.0, -1.238e-006
-442.0, -1.231e-006
-441.0, -1.219e-006
-440.0, -1.212e-006
-439.0, -1.204e-006
-438.0, -1.190e-006
-437.0, -1.178e-006
-436.0, -1.164e-006
-435.0, -1.149e-006
-434.0, -1.136e-006
-433.0, -1.120e-006
-432.0, -1.107e-006
-431.0, -1.100e-006
-430.0, -1.084e-006
-429.0, -1.074e-006
-428.0, -1.062e-006
-427.0, -1.052e-006
-426.0, -1.045e-006
-425.0, -1.037e-006
-424.0, -1.031e-006
-423.0, -1.024e-006
-422.0, -1.012e-006
-421.0, -1.005e-006
-420.0, -9.984e-007
-419.0, -9.862e-007
-418.0, -9.739e-007
-417.0, -9.569e-007
-416.0, -9.491e-007
-415.0, -9.360e-007
-414.0, -9.181e-007
-413.0, -9.033e-007
-412.0, -8.876e-007
-411.0, -8.732e-007
-410.0, -8.623e-007
-409.0, -8.488e-007
-408.0, -8.418e-007
-407.0, -8.344e-007
-406.0, -8.144e-007
-405.0, -8.039e-007
-404.0, -7.908e-007
-403.0, -7.773e-007
-402.0, -7.638e-007
-401.0, -7.486e-007
-400.0, -7.390e-007
-399.0, -7.324e-007
-398.0, -7.202e-007
-397.0, -7.119e-007
-396.0, -7.036e-007
-395.0, -6.897e-007
-394.0, -6.771e-007
-393.0, -6.631e-007
-392.0, -6.557e-007
-391.0, -6.492e-007
-390.0, -6.356e-007
-389.0, -6.230e-007
-388.0, -6.160e-007
-387.0, -6.077e-007
-386.0, -6.003e-007
-385.0, -5.859e-007
-384.0, -5.729e-007
-383.0, -5.589e-007
-382.0, -5.428e-007
-381.0, -5.280e-007
-380.0, -5.140e-007
-379.0, -4.935e-007
-378.0, -4.804e-007
-377.0, -4.669e-007
-376.0, -4.599e-007
-375.0, -4.517e-007
-374.0, -4.355e-007
-373.0, -4.225e-007
-372.0, -4.102e-007
-371.0, -3.959e-007
-370.0, -3.819e-007
-369.0, -3.627e-007
-368.0, -3.466e-007
-367.0, -3.357e-007
-366.0, -3.152e-007
-365.0, -3.013e-007
-364.0, -2.877e-007
-363.0, -2.738e-007
-362.0, -2.651e-007
-361.0, -2.511e-007
-360.0, -2.376e-007
-359.0, -2.306e-007
-358.0, -2.145e-007
-357.0, -2.032e-007
-356.0, -1.883e-007
-355.0, -1.678e-007
-354.0, -1.522e-007
-353.0, -1.351e-007
-352.0, -1.177e-007
-351.0, -1.042e-007
-350.0, -8.458e-008
-349.0, -7.063e-008
-348.0, -5.842e-008
-347.0, -4.447e-008
-346.0, -3.313e-008
-345.0, -1.875e-008
-344.0, -3.923e-009
-343.0, +1.439e-008
-342.0, +3.837e-008
-341.0, +5.798e-008
-340.0, +7.804e-008
-339.0, +9.896e-008
-338.0, +1.164e-007
-337.0, +1.360e-007
-336.0, +1.500e-007
-335.0, +1.604e-007
-334.0, +1.848e-007
-333.0, +2.049e-007
-332.0, +2.258e-007
-331.0, +2.520e-007
-330.0, +2.734e-007
-329.0, +2.943e-007
-328.0, +3.148e-007
-327.0, +3.287e-007
-326.0, +3.505e-007
-325.0, +3.706e-007
-324.0, +3.898e-007
-323.0, +4.111e-007
-322.0, +4.386e-007
-321.0, +4.665e-007
-320.0, +4.878e-007
-319.0, +5.096e-007
-318.0, +5.354e-007
-317.0, +5.554e-007
-316.0, +5.794e-007
-315.0, +6.021e-007
-314.0, +6.295e-007
-313.0, +6.574e-007
-312.0, +6.801e-007
-311.0, +7.041e-007
-310.0, +7.424e-007
-309.0, +7.734e-007
-308.0, +8.000e-007
-307.0, +8.283e-007
-306.0, +8.558e-007
-305.0, +8.889e-007
-304.0, +9.168e-007
-303.0, +9.426e-007
-302.0, +9.748e-007
-301.0, +1.009e-006
-300.0, +1.037e-006
-299.0, +1.072e-006
-298.0, +1.107e-006
-297.0, +1.149e-006
-296.0, +1.179e-006
-295.0, +1.210e-006
-294.0, +1.246e-006
-293.0, +1.280e-006
-292.0, +1.316e-006
-291.0, +1.352e-006
-290.0, +1.387e-006
-289.0, +1.429e-006
-288.0, +1.464e-006
-287.0, +1.506e-006
-286.0, +1.555e-006
-285.0, +1.596e-006
-284.0, +1.636e-006
-283.0, +1.679e-006
-282.0, +1.721e-006
-281.0, +1.770e-006
-280.0, +1.811e-006
-279.0, +1.853e-006
-278.0, +1.907e-006
-277.0, +1.956e-006
-276.0, +2.003e-006
-275.0, +2.053e-006
-274.0, +2.104e-006
-273.0, +2.155e-006
-272.0, +2.206e-006
-271.0, +2.256e-006
-270.0, +2.312e-006
-269.0, +2.366e-006
-268.0, +2.416e-006
-267.0, +2.471e-006
-266.0, +2.527e-006
-265.0, +2.587e-006
-264.0, +2.643e-006
-263.0, +2.699e-006
-262.0, +2.763e-006
-261.0, +2.831e-006
-260.0, +2.891e-006
-259.0, +2.956e-006
-258.0, +3.018e-006
-257.0, +3.081e-006
-256.0, +3.144e-006
-255.0, +3.207e-006
-254.0, +3.273e-006
-253.0, +3.336e-006
-252.0, +3.404e-006
-251.0, +3.468e-006
-250.0, +3.536e-006
-249.0, +3.613e-006
-248.0, +3.679e-006
-247.0, +3.751e-006
-246.0, +3.827e-006
-245.0, +3.897e-006
-244.0, +3.973e-006
-243.0, +4.046e-006
-242.0, +4.116e-006
-241.0, +4.197e-006
-240.0, +4.268e-006
-239.0, +4.344e-006
-238.0, +4.426e-006
-237.0, +4.502e-006
-236.0, +4.581e-006
-235.0, +4.657e-006
-234.0, +4.733e-006
-233.0, +4.811e-006
-232.0, +4.885e-006
-231.0, +4.962e-006
-230.0, +5.040e-006
-229.0, +5.121e-006
-228.0, +5.198e-006
-227.0, +5.276e-006
-226.0, +5.358e-006
-225.0, +5.438e-006
-224.0, +5.515e-006
-223.0, +5.590e-006
-222.0, +5.670e-006
-221.0, +5.752e-006
-220.0, +5.826e-006
-219.0, +5.902e-006
-218.0, +5.978e-006
-217.0, +6.050e-006
-216.0, +6.127e-006
-215.0, +6.194e-006
-214.0, +6.272e-006
-213.0, +6.349e-006
-212.0, +6.418e-006
-211.0, +6.494e-006
-210.0, +6.570e-006
-209.0, +6.640e-006
-208.0, +6.711e-006
-207.0, +6.775e-006
-206.0, +6.846e-006
-205.0, +6.918e-006
-204.0, +6.982e-006
-203.0, +7.045e-006
-202.0, +7.114e-006
-201.0, +7.181e-006
-200.0, +7.241e-006
-199.0, +7.297e-006
-198.0, +7.360e-006
-197.0, +7.416e-006
-196.0, +7.472e-006
-195.0, +7.528e-006
-194.0, +7.584e-006
-193.0, +7.639e-006
-192.0, +7.687e-006
-191.0, +7.736e-006
-190.0, +7.791e-006
-189.0, +7.840e-006
-188.0, +7.883e-006
-187.0, +7.926e-006
-186.0, +7.972e-006
-185.0, +8.021e-006
-184.0, +8.057e-006
-183.0, +8.092e-006
-182.0, +8.138e-006
-181.0, +8.180e-006
-180.0, +8.214e-006
-179.0, +8.248e-006
-178.0, +8.279e-006
-177.0, +8.313e-006
-176.0, +8.341e-006
-175.0, +8.367e-006
-174.0, +8.397e-006
-173.0, +8.425e-006
-172.0, +8.452e-006
-171.0, +8.477e-006
-170.0, +8.500e-006
-169.0, +8.529e-006
-168.0, +8.547e-006
-167.0, +8.566e-006
-166.0, +8.588e-006
-165.0, +8.602e-006
-164.0, +8.619e-006
-163.0, +8.638e-006
-162.0, +8.651e-006
-161.0, +8.666e-006
-160.0, +8.673e-006
-159.0, +8.684e-006
-158.0, +8.698e-006
-157.0, +8.709e-006
-156.0, +8.715e-006
-155.0, +8.722e-006
-154.0, +8.728e-006
-153.0, +8.735e-006
-152.0, +8.736e-006
-151.0, +8.736e-006
-150.0, +8.736e-006
-149.0, +8.737e-006
-148.0, +8.737e-006
-147.0, +8.737e-006
-146.0, +8.737e-006
-145.0, +8.737e-006
-144.0, +8.734e-006
-143.0, +8.733e-006
-142.0, +8.733e-006
-141.0, +8.728e-006
-140.0, +8.721e-006
-139.0, +8.715e-006
-138.0, +8.708e-006
-137.0, +8.703e-006
-136.0, +8.691e-006
-135.0, +8.678e-006
-134.0, +8.674e-006
-133.0, +8.667e-006
-132.0, +8.659e-006
-131.0, +8.652e-006
-130.0, +8.640e-006
-129.0, +8.632e-006
-128.0, +8.617e-006
-127.0, +8.599e-006
-126.0, +8.587e-006
-125.0, +8.574e-006
-124.0, +8.560e-006
-123.0, +8.548e-006
-122.0, +8.534e-006
-121.0, +8.527e-006
-120.0, +8.515e-006
-119.0, +8.501e-006
-118.0, +8.490e-006
-117.0, +8.471e-006
-116.0, +8.452e-006
-115.0, +8.438e-006
-114.0, +8.421e-006
-113.0, +8.406e-006
-112.0, +8.390e-006
-111.0, +8.373e-006
-110.0, +8.365e-006
-109.0, +8.352e-006
-108.0, +8.338e-006
-107.0, +8.327e-006
-106.0, +8.313e-006
-105.0, +8.301e-006
-104.0, +8.281e-006
-103.0, +8.261e-006
-102.0, +8.247e-006
-101.0, +8.230e-006
-100.0, +8.209e-006
-99.0, +8.194e-006
-98.0, +8.178e-006
-97.0, +8.169e-006
-96.0, +8.154e-006
-95.0, +8.139e-006
-94.0, +8.129e-006
-93.0, +8.113e-006
-92.0, +8.092e-006
-91.0, +8.072e-006
-90.0, +8.053e-006
-89.0, +8.039e-006
-88.0, +8.018e-006
-87.0, +7.997e-006
-86.0, +7.986e-006
-85.0, +7.979e-006
-84.0, +7.966e-006
-83.0, +7.953e-006
-82.0, +7.939e-006
-81.0, +7.932e-006
-80.0, +7.914e-006
-79.0, +7.893e-006
-78.0, +7.877e-006
-77.0, +7.861e-006
-76.0, +7.845e-006
-75.0, +7.827e-006
-74.0, +7.806e-006
-73.0, +7.797e-006
-72.0, +7.789e-006
-71.0, +7.777e-006
-70.0, +7.770e-006
-69.0, +7.758e-006
-68.0, +7.748e-006
-67.0, +7.738e-006
-66.0, +7.724e-006
-65.0, +7.711e-006
-64.0, +7.690e-006
-63.0, +7.669e-006
-62.0, +7.656e-006
-61.0, +7.641e-006
-60.0, +7.623e-006
-59.0, +7.608e-006
-58.0, +7.594e-006
-57.0, +7.587e-006
-56.0, +7.575e-006
-55.0, +7.561e-006
-54.0, +7.554e-006
-53.0, +7.547e-006
-52.0, +7.537e-006
-51.0, +7.526e-006
-50.0, +7.512e-006
-49.0, +7.503e-006
-48.0, +7.488e-006
-47.0, +7.470e-006
-46.0, +7.458e-006
-45.0, +7.443e-006
-44.0, +7.426e-006
-43.0, +7.414e-006
-42.0, +7.401e-006
-41.0, +7.393e-006
-40.0, +7.382e-006
-39.0, +7.372e-006
-38.0, +7.367e-006
-37.0, +7.360e-006
-36.0, +7.351e-006
-35.0, +7.343e-006
-34.0, +7.330e-006
-33.0, +7.318e-006
-32.0, +7.298e-006
-31.0, +7.278e-006
-30.0, +7.267e-006
-29.0, +7.254e-006
-28.0, +7.239e-006
-27.0, +7.229e-006
-26.0, +7.216e-006
-25.0, +7.210e-006
-24.0, +7.203e-006
-23.0, +7.194e-006
-22.0, +7.187e-006
-21.0, +7.181e-006
-20.0, +7.172e-006
-19.0, +7.168e-006
-18.0, +7.160e-006
-17.0, +7.154e-006
-16.0, +7.145e-006
-15.0, +7.137e-006
-14.0, +7.130e-006
-13.0, +7.121e-006
-12.0, +7.110e-006
-11.0, +7.101e-006
-10.0, +7.089e-006
-9.0, +7.078e-006
-8.0, +7.065e-006
-7.0, +7.051e-006
-6.0, +7.047e-006
-5.0, +7.035e-006
-4.0, +7.023e-006
-3.0, +7.014e-006
-2.0, +7.012e-006
-1.0, +7.009e-006
0.0, +7.002e-006
1.0, +6.993e-006
2.0, +6.991e-006
3.0, +6.990e-006
4.0, +6.985e-006
5.0, +6.974e-006
6.0, +6.965e-006
7.0, +6.958e-006
8.0, +6.951e-006
9.0, +6.943e-006
10.0, +6.937e-006
11.0, +6.930e-006
12.0, +6.919e-006
13.0, +6.913e-006
14.0, +6.902e-006
15.0, +6.891e-006
16.0, +6.877e-006
17.0, +6.863e-006
18.0, +6.857e-006
19.0, +6.851e-006
20.0, +6.842e-006
21.0, +6.839e-006
22.0, +6.834e-006
23.0, +6.832e-006
24.0, +6.825e-006
25.0, +6.817e-006
26.0, +6.813e-006
27.0, +6.806e-006
28.0, +6.799e-006
29.0, +6.794e-006
30.0, +6.788e-006
31.0, +6.788e-006
32.0, +6.785e-006
33.0, +6.781e-006
34.0, +6.781e-006
35.0, +6.775e-006
36.0, +6.768e-006
37.0, +6.763e-006
38.0, +6.756e-006
39.0, +6.751e-006
40.0, +6.744e-006
41.0, +6.737e-006
42.0, +6.736e-006
43.0, +6.731e-006
44.0, +6.723e-006
45.0, +6.718e-006
46.0, +6.712e-006
47.0, +6.707e-006
48.0, +6.695e-006
49.0, +6.681e-006
50.0, +6.681e-006
51.0, +6.673e-006
52.0, +6.665e-006
53.0, +6.657e-006
54.0, +6.650e-006
55.0, +6.648e-006
56.0, +6.646e-006
57.0, +6.637e-006
58.0, +6.638e-006
59.0, +6.635e-006
60.0, +6.629e-006
61.0, +6.625e-006
62.0, +6.619e-006
63.0, +6.615e-006
64.0, +6.608e-006
65.0, +6.600e-006
66.0, +6.599e-006
67.0, +6.597e-006
68.0, +6.594e-006
69.0, +6.593e-006
70.0, +6.592e-006
71.0, +6.592e-006
72.0, +6.590e-006
73.0, +6.587e-006
74.0, +6.587e-006
75.0, +6.584e-006
76.0, +6.578e-006
77.0, +6.576e-006
78.0, +6.570e-006
79.0, +6.567e-006
80.0, +6.560e-006
81.0, +6.553e-006
82.0, +6.553e-006
83.0, +6.552e-006
84.0, +6.547e-006
85.0, +6.546e-006
86.0, +6.544e-006
87.0, +6.544e-006
88.0, +6.543e-006
89.0, +6.539e-006
90.0, +6.539e-006
91.0, +6.534e-006
92.0, +6.526e-006
93.0, +6.521e-006
94.0, +6.514e-006
95.0, +6.509e-006
96.0, +6.496e-006
97.0, +6.484e-006
98.0, +6.486e-006
99.0, +6.481e-006
100.0, +6.473e-006
101.0, +6.468e-006
102.0, +6.460e-006
103.0, +6.461e-006
104.0, +6.458e-006
105.0, +6.448e-006
106.0, +6.451e-006
107.0, +6.450e-006
108.0, +6.448e-006
109.0, +6.447e-006
110.0, +6.446e-006
111.0, +6.446e-006
112.0, +6.445e-006
113.0, +6.442e-006
114.0, +6.444e-006
115.0, +6.444e-006
116.0, +6.442e-006
117.0, +6.442e-006
118.0, +6.442e-006
119.0, +6.441e-006
120.0, +6.437e-006
121.0, +6.432e-006
122.0, +6.432e-006
123.0, +6.430e-006
124.0, +6.424e-006
125.0, +6.419e-006
126.0, +6.416e-006
127.0, +6.415e-006
128.0, +6.409e-006
129.0, +6.410e-006
130.0, +6.411e-006
*
**
