# Supplementary material for: DFT and CV data of 4-phenyl-substituted dichloro(bis{2-[1-(phenyl)-1H-1,2,3-triazol-4-yl-κN3]pyridine-κN})iron(II) coordination compounds
Source: Data Brief. 2018 Oct 27;21:1458–71. doi: 10.1016/j.dib.2018.10.085 (PMC6234228; doi:10.1016/j.dib.2018.10.085)
Supplement: Supplementary file 4 — Supplementary material. [file mmc4.zip › Fe_CV_raw_data/FeL8-2/200FC.TXT]

Date: 10-Apr-2017
Time: 16:18:30
Label: 
Cyclic Voltammetry

Exp. Conditions:
Init E (mV) = 300
High E (mV) = 300
Low E (mV) = -660
Init P/N = N
V (mV/sec) = 200
Number of Segments = 2
Sample Interval (mV) = 1
Quiet Time (sec) = 10
Sensitivity (A/V) = 1E-5

2 Sets of Data
Total Number of Data Points = 1920
##
Potential (mV), Current (A)

Segment = 1
Negative
Number of Data Points = 960
#
299.0, +6.657e-006
298.0, +6.586e-006
297.0, +6.531e-006
296.0, +6.493e-006
295.0, +6.454e-006
294.0, +6.420e-006
293.0, +6.393e-006
292.0, +6.379e-006
291.0, +6.353e-006
290.0, +6.329e-006
289.0, +6.311e-006
288.0, +6.290e-006
287.0, +6.274e-006
286.0, +6.253e-006
285.0, +6.236e-006
284.0, +6.228e-006
283.0, +6.219e-006
282.0, +6.212e-006
281.0, +6.207e-006
280.0, +6.195e-006
279.0, +6.187e-006
278.0, +6.174e-006
277.0, +6.166e-006
276.0, +6.159e-006
275.0, +6.140e-006
274.0, +6.120e-006
273.0, +6.106e-006
272.0, +6.088e-006
271.0, +6.076e-006
270.0, +6.057e-006
269.0, +6.040e-006
268.0, +6.033e-006
267.0, +6.025e-006
266.0, +6.017e-006
265.0, +6.014e-006
264.0, +6.002e-006
263.0, +5.994e-006
262.0, +5.985e-006
261.0, +5.977e-006
260.0, +5.970e-006
259.0, +5.956e-006
258.0, +5.943e-006
257.0, +5.935e-006
256.0, +5.923e-006
255.0, +5.911e-006
254.0, +5.896e-006
253.0, +5.883e-006
252.0, +5.876e-006
251.0, +5.862e-006
250.0, +5.847e-006
249.0, +5.838e-006
248.0, +5.826e-006
247.0, +5.817e-006
246.0, +5.803e-006
245.0, +5.792e-006
244.0, +5.786e-006
243.0, +5.773e-006
242.0, +5.761e-006
241.0, +5.754e-006
240.0, +5.736e-006
239.0, +5.722e-006
238.0, +5.705e-006
237.0, +5.690e-006
236.0, +5.682e-006
235.0, +5.666e-006
234.0, +5.648e-006
233.0, +5.640e-006
232.0, +5.631e-006
231.0, +5.624e-006
230.0, +5.610e-006
229.0, +5.598e-006
228.0, +5.592e-006
227.0, +5.580e-006
226.0, +5.566e-006
225.0, +5.555e-006
224.0, +5.540e-006
223.0, +5.532e-006
222.0, +5.515e-006
221.0, +5.502e-006
220.0, +5.486e-006
219.0, +5.472e-006
218.0, +5.457e-006
217.0, +5.444e-006
216.0, +5.423e-006
215.0, +5.410e-006
214.0, +5.388e-006
213.0, +5.374e-006
212.0, +5.358e-006
211.0, +5.336e-006
210.0, +5.311e-006
209.0, +5.293e-006
208.0, +5.271e-006
207.0, +5.255e-006
206.0, +5.234e-006
205.0, +5.215e-006
204.0, +5.200e-006
203.0, +5.178e-006
202.0, +5.156e-006
201.0, +5.136e-006
200.0, +5.110e-006
199.0, +5.089e-006
198.0, +5.062e-006
197.0, +5.035e-006
196.0, +5.018e-006
195.0, +4.990e-006
194.0, +4.961e-006
193.0, +4.933e-006
192.0, +4.902e-006
191.0, +4.874e-006
190.0, +4.840e-006
189.0, +4.806e-006
188.0, +4.778e-006
187.0, +4.744e-006
186.0, +4.713e-006
185.0, +4.682e-006
184.0, +4.643e-006
183.0, +4.608e-006
182.0, +4.566e-006
181.0, +4.531e-006
180.0, +4.497e-006
179.0, +4.452e-006
178.0, +4.404e-006
177.0, +4.366e-006
176.0, +4.319e-006
175.0, +4.271e-006
174.0, +4.215e-006
173.0, +4.165e-006
172.0, +4.122e-006
171.0, +4.068e-006
170.0, +4.012e-006
169.0, +3.961e-006
168.0, +3.903e-006
167.0, +3.847e-006
166.0, +3.779e-006
165.0, +3.710e-006
164.0, +3.651e-006
163.0, +3.575e-006
162.0, +3.498e-006
161.0, +3.430e-006
160.0, +3.352e-006
159.0, +3.279e-006
158.0, +3.195e-006
157.0, +3.111e-006
156.0, +3.038e-006
155.0, +2.954e-006
154.0, +2.856e-006
153.0, +2.767e-006
152.0, +2.672e-006
151.0, +2.576e-006
150.0, +2.466e-006
149.0, +2.357e-006
148.0, +2.251e-006
147.0, +2.139e-006
146.0, +2.021e-006
145.0, +1.896e-006
144.0, +1.772e-006
143.0, +1.654e-006
142.0, +1.518e-006
141.0, +1.380e-006
140.0, +1.254e-006
139.0, +1.114e-006
138.0, +9.678e-007
137.0, +8.179e-007
136.0, +6.609e-007
135.0, +5.040e-007
134.0, +3.370e-007
133.0, +1.639e-007
132.0, -1.309e-009
131.0, -1.731e-007
130.0, -3.566e-007
129.0, -5.410e-007
128.0, -7.259e-007
127.0, -9.112e-007
126.0, -1.115e-006
125.0, -1.325e-006
124.0, -1.527e-006
123.0, -1.734e-006
122.0, -1.954e-006
121.0, -2.179e-006
120.0, -2.403e-006
119.0, -2.628e-006
118.0, -2.867e-006
117.0, -3.115e-006
116.0, -3.355e-006
115.0, -3.598e-006
114.0, -3.857e-006
113.0, -4.124e-006
112.0, -4.385e-006
111.0, -4.646e-006
110.0, -4.923e-006
109.0, -5.208e-006
108.0, -5.483e-006
107.0, -5.760e-006
106.0, -6.050e-006
105.0, -6.351e-006
104.0, -6.644e-006
103.0, -6.936e-006
102.0, -7.245e-006
101.0, -7.562e-006
100.0, -7.869e-006
99.0, -8.177e-006
98.0, -8.495e-006
97.0, -8.824e-006
96.0, -9.144e-006
95.0, -9.454e-006
94.0, -9.785e-006
93.0, -1.012e-005
92.0, -1.045e-005
91.0, -1.077e-005
90.0, -1.111e-005
89.0, -1.145e-005
88.0, -1.178e-005
87.0, -1.211e-005
86.0, -1.244e-005
85.0, -1.280e-005
84.0, -1.312e-005
83.0, -1.345e-005
82.0, -1.379e-005
81.0, -1.413e-005
80.0, -1.446e-005
79.0, -1.477e-005
78.0, -1.510e-005
77.0, -1.544e-005
76.0, -1.575e-005
75.0, -1.607e-005
74.0, -1.638e-005
73.0, -1.671e-005
72.0, -1.702e-005
71.0, -1.731e-005
70.0, -1.762e-005
69.0, -1.792e-005
68.0, -1.821e-005
67.0, -1.848e-005
66.0, -1.876e-005
65.0, -1.904e-005
64.0, -1.931e-005
63.0, -1.955e-005
62.0, -1.981e-005
61.0, -2.006e-005
60.0, -2.030e-005
59.0, -2.052e-005
58.0, -2.074e-005
57.0, -2.097e-005
56.0, -2.118e-005
55.0, -2.137e-005
54.0, -2.155e-005
53.0, -2.175e-005
52.0, -2.191e-005
51.0, -2.207e-005
50.0, -2.222e-005
49.0, -2.238e-005
48.0, -2.251e-005
47.0, -2.263e-005
46.0, -2.274e-005
45.0, -2.286e-005
44.0, -2.295e-005
43.0, -2.303e-005
42.0, -2.310e-005
41.0, -2.317e-005
40.0, -2.323e-005
39.0, -2.327e-005
38.0, -2.331e-005
37.0, -2.335e-005
36.0, -2.337e-005
35.0, -2.337e-005
34.0, -2.337e-005
33.0, -2.338e-005
32.0, -2.337e-005
31.0, -2.333e-005
30.0, -2.330e-005
29.0, -2.328e-005
28.0, -2.323e-005
27.0, -2.317e-005
26.0, -2.310e-005
25.0, -2.304e-005
24.0, -2.297e-005
23.0, -2.287e-005
22.0, -2.278e-005
21.0, -2.270e-005
20.0, -2.260e-005
19.0, -2.249e-005
18.0, -2.238e-005
17.0, -2.227e-005
16.0, -2.216e-005
15.0, -2.204e-005
14.0, -2.191e-005
13.0, -2.180e-005
12.0, -2.167e-005
11.0, -2.153e-005
10.0, -2.140e-005
9.0, -2.127e-005
8.0, -2.113e-005
7.0, -2.099e-005
6.0, -2.085e-005
5.0, -2.071e-005
4.0, -2.057e-005
3.0, -2.043e-005
2.0, -2.030e-005
1.0, -2.017e-005
0.0, -2.004e-005
-1.0, -1.990e-005
-2.0, -1.976e-005
-3.0, -1.963e-005
-4.0, -1.948e-005
-5.0, -1.932e-005
-6.0, -1.916e-005
-7.0, -1.901e-005
-8.0, -1.887e-005
-9.0, -1.871e-005
-10.0, -1.857e-005
-11.0, -1.842e-005
-12.0, -1.828e-005
-13.0, -1.813e-005
-14.0, -1.799e-005
-15.0, -1.785e-005
-16.0, -1.771e-005
-17.0, -1.757e-005
-18.0, -1.744e-005
-19.0, -1.730e-005
-20.0, -1.717e-005
-21.0, -1.704e-005
-22.0, -1.691e-005
-23.0, -1.678e-005
-24.0, -1.665e-005
-25.0, -1.653e-005
-26.0, -1.641e-005
-27.0, -1.629e-005
-28.0, -1.617e-005
-29.0, -1.605e-005
-30.0, -1.593e-005
-31.0, -1.582e-005
-32.0, -1.571e-005
-33.0, -1.560e-005
-34.0, -1.549e-005
-35.0, -1.538e-005
-36.0, -1.527e-005
-37.0, -1.516e-005
-38.0, -1.506e-005
-39.0, -1.495e-005
-40.0, -1.485e-005
-41.0, -1.475e-005
-42.0, -1.465e-005
-43.0, -1.456e-005
-44.0, -1.446e-005
-45.0, -1.437e-005
-46.0, -1.427e-005
-47.0, -1.418e-005
-48.0, -1.410e-005
-49.0, -1.401e-005
-50.0, -1.392e-005
-51.0, -1.384e-005
-52.0, -1.375e-005
-53.0, -1.366e-005
-54.0, -1.358e-005
-55.0, -1.349e-005
-56.0, -1.341e-005
-57.0, -1.333e-005
-58.0, -1.325e-005
-59.0, -1.317e-005
-60.0, -1.309e-005
-61.0, -1.301e-005
-62.0, -1.294e-005
-63.0, -1.287e-005
-64.0, -1.280e-005
-65.0, -1.273e-005
-66.0, -1.266e-005
-67.0, -1.259e-005
-68.0, -1.252e-005
-69.0, -1.245e-005
-70.0, -1.238e-005
-71.0, -1.232e-005
-72.0, -1.226e-005
-73.0, -1.219e-005
-74.0, -1.214e-005
-75.0, -1.208e-005
-76.0, -1.201e-005
-77.0, -1.195e-005
-78.0, -1.189e-005
-79.0, -1.183e-005
-80.0, -1.177e-005
-81.0, -1.171e-005
-82.0, -1.166e-005
-83.0, -1.160e-005
-84.0, -1.155e-005
-85.0, -1.149e-005
-86.0, -1.144e-005
-87.0, -1.139e-005
-88.0, -1.134e-005
-89.0, -1.128e-005
-90.0, -1.123e-005
-91.0, -1.118e-005
-92.0, -1.113e-005
-93.0, -1.108e-005
-94.0, -1.104e-005
-95.0, -1.099e-005
-96.0, -1.094e-005
-97.0, -1.089e-005
-98.0, -1.085e-005
-99.0, -1.080e-005
-100.0, -1.075e-005
-101.0, -1.071e-005
-102.0, -1.067e-005
-103.0, -1.063e-005
-104.0, -1.058e-005
-105.0, -1.054e-005
-106.0, -1.050e-005
-107.0, -1.046e-005
-108.0, -1.042e-005
-109.0, -1.037e-005
-110.0, -1.033e-005
-111.0, -1.030e-005
-112.0, -1.026e-005
-113.0, -1.022e-005
-114.0, -1.018e-005
-115.0, -1.015e-005
-116.0, -1.011e-005
-117.0, -1.008e-005
-118.0, -1.004e-005
-119.0, -1.001e-005
-120.0, -9.973e-006
-121.0, -9.938e-006
-122.0, -9.909e-006
-123.0, -9.879e-006
-124.0, -9.840e-006
-125.0, -9.805e-006
-126.0, -9.771e-006
-127.0, -9.739e-006
-128.0, -9.711e-006
-129.0, -9.679e-006
-130.0, -9.650e-006
-131.0, -9.627e-006
-132.0, -9.593e-006
-133.0, -9.565e-006
-134.0, -9.538e-006
-135.0, -9.510e-006
-136.0, -9.486e-006
-137.0, -9.458e-006
-138.0, -9.430e-006
-139.0, -9.409e-006
-140.0, -9.381e-006
-141.0, -9.356e-006
-142.0, -9.332e-006
-143.0, -9.304e-006
-144.0, -9.283e-006
-145.0, -9.259e-006
-146.0, -9.239e-006
-147.0, -9.225e-006
-148.0, -9.203e-006
-149.0, -9.185e-006
-150.0, -9.165e-006
-151.0, -9.144e-006
-152.0, -9.127e-006
-153.0, -9.105e-006
-154.0, -9.084e-006
-155.0, -9.069e-006
-156.0, -9.048e-006
-157.0, -9.034e-006
-158.0, -9.020e-006
-159.0, -9.006e-006
-160.0, -8.996e-006
-161.0, -8.978e-006
-162.0, -8.962e-006
-163.0, -8.948e-006
-164.0, -8.932e-006
-165.0, -8.918e-006
-166.0, -8.900e-006
-167.0, -8.881e-006
-168.0, -8.874e-006
-169.0, -8.864e-006
-170.0, -8.857e-006
-171.0, -8.851e-006
-172.0, -8.840e-006
-173.0, -8.839e-006
-174.0, -8.837e-006
-175.0, -8.831e-006
-176.0, -8.829e-006
-177.0, -8.822e-006
-178.0, -8.815e-006
-179.0, -8.813e-006
-180.0, -8.806e-006
-181.0, -8.801e-006
-182.0, -8.797e-006
-183.0, -8.792e-006
-184.0, -8.795e-006
-185.0, -8.795e-006
-186.0, -8.796e-006
-187.0, -8.798e-006
-188.0, -8.798e-006
-189.0, -8.803e-006
-190.0, -8.808e-006
-191.0, -8.812e-006
-192.0, -8.818e-006
-193.0, -8.824e-006
-194.0, -8.829e-006
-195.0, -8.836e-006
-196.0, -8.837e-006
-197.0, -8.847e-006
-198.0, -8.853e-006
-199.0, -8.861e-006
-200.0, -8.877e-006
-201.0, -8.889e-006
-202.0, -8.909e-006
-203.0, -8.929e-006
-204.0, -8.943e-006
-205.0, -8.964e-006
-206.0, -8.984e-006
-207.0, -8.997e-006
-208.0, -9.019e-006
-209.0, -9.034e-006
-210.0, -9.053e-006
-211.0, -9.081e-006
-212.0, -9.103e-006
-213.0, -9.129e-006
-214.0, -9.157e-006
-215.0, -9.183e-006
-216.0, -9.212e-006
-217.0, -9.238e-006
-218.0, -9.259e-006
-219.0, -9.290e-006
-220.0, -9.319e-006
-221.0, -9.350e-006
-222.0, -9.381e-006
-223.0, -9.417e-006
-224.0, -9.458e-006
-225.0, -9.498e-006
-226.0, -9.530e-006
-227.0, -9.566e-006
-228.0, -9.603e-006
-229.0, -9.644e-006
-230.0, -9.684e-006
-231.0, -9.723e-006
-232.0, -9.767e-006
-233.0, -9.814e-006
-234.0, -9.862e-006
-235.0, -9.906e-006
-236.0, -9.947e-006
-237.0, -9.988e-006
-238.0, -1.003e-005
-239.0, -1.007e-005
-240.0, -1.012e-005
-241.0, -1.016e-005
-242.0, -1.021e-005
-243.0, -1.026e-005
-244.0, -1.030e-005
-245.0, -1.034e-005
-246.0, -1.039e-005
-247.0, -1.044e-005
-248.0, -1.049e-005
-249.0, -1.053e-005
-250.0, -1.057e-005
-251.0, -1.063e-005
-252.0, -1.067e-005
-253.0, -1.071e-005
-254.0, -1.075e-005
-255.0, -1.079e-005
-256.0, -1.084e-005
-257.0, -1.087e-005
-258.0, -1.090e-005
-259.0, -1.094e-005
-260.0, -1.097e-005
-261.0, -1.102e-005
-262.0, -1.104e-005
-263.0, -1.107e-005
-264.0, -1.111e-005
-265.0, -1.114e-005
-266.0, -1.117e-005
-267.0, -1.120e-005
-268.0, -1.122e-005
-269.0, -1.125e-005
-270.0, -1.127e-005
-271.0, -1.130e-005
-272.0, -1.133e-005
-273.0, -1.135e-005
-274.0, -1.137e-005
-275.0, -1.139e-005
-276.0, -1.140e-005
-277.0, -1.142e-005
-278.0, -1.144e-005
-279.0, -1.146e-005
-280.0, -1.148e-005
-281.0, -1.150e-005
-282.0, -1.151e-005
-283.0, -1.153e-005
-284.0, -1.154e-005
-285.0, -1.155e-005
-286.0, -1.155e-005
-287.0, -1.156e-005
-288.0, -1.157e-005
-289.0, -1.157e-005
-290.0, -1.158e-005
-291.0, -1.158e-005
-292.0, -1.158e-005
-293.0, -1.158e-005
-294.0, -1.158e-005
-295.0, -1.159e-005
-296.0, -1.159e-005
-297.0, -1.159e-005
-298.0, -1.160e-005
-299.0, -1.160e-005
-300.0, -1.161e-005
-301.0, -1.161e-005
-302.0, -1.161e-005
-303.0, -1.161e-005
-304.0, -1.162e-005
-305.0, -1.162e-005
-306.0, -1.162e-005
-307.0, -1.162e-005
-308.0, -1.162e-005
-309.0, -1.162e-005
-310.0, -1.162e-005
-311.0, -1.162e-005
-312.0, -1.163e-005
-313.0, -1.163e-005
-314.0, -1.163e-005
-315.0, -1.163e-005
-316.0, -1.163e-005
-317.0, -1.163e-005
-318.0, -1.163e-005
-319.0, -1.163e-005
-320.0, -1.163e-005
-321.0, -1.163e-005
-322.0, -1.164e-005
-323.0, -1.164e-005
-324.0, -1.164e-005
-325.0, -1.165e-005
-326.0, -1.165e-005
-327.0, -1.165e-005
-328.0, -1.166e-005
-329.0, -1.167e-005
-330.0, -1.167e-005
-331.0, -1.168e-005
-332.0, -1.168e-005
-333.0, -1.169e-005
-334.0, -1.169e-005
-335.0, -1.169e-005
-336.0, -1.170e-005
-337.0, -1.171e-005
-338.0, -1.171e-005
-339.0, -1.172e-005
-340.0, -1.172e-005
-341.0, -1.173e-005
-342.0, -1.173e-005
-343.0, -1.173e-005
-344.0, -1.174e-005
-345.0, -1.175e-005
-346.0, -1.175e-005
-347.0, -1.176e-005
-348.0, -1.177e-005
-349.0, -1.177e-005
-350.0, -1.177e-005
-351.0, -1.177e-005
-352.0, -1.178e-005
-353.0, -1.178e-005
-354.0, -1.179e-005
-355.0, -1.180e-005
-356.0, -1.180e-005
-357.0, -1.181e-005
-358.0, -1.181e-005
-359.0, -1.182e-005
-360.0, -1.183e-005
-361.0, -1.184e-005
-362.0, -1.184e-005
-363.0, -1.185e-005
-364.0, -1.186e-005
-365.0, -1.187e-005
-366.0, -1.188e-005
-367.0, -1.188e-005
-368.0, -1.190e-005
-369.0, -1.190e-005
-370.0, -1.191e-005
-371.0, -1.191e-005
-372.0, -1.191e-005
-373.0, -1.192e-005
-374.0, -1.192e-005
-375.0, -1.192e-005
-376.0, -1.193e-005
-377.0, -1.193e-005
-378.0, -1.193e-005
-379.0, -1.193e-005
-380.0, -1.193e-005
-381.0, -1.194e-005
-382.0, -1.194e-005
-383.0, -1.194e-005
-384.0, -1.195e-005
-385.0, -1.195e-005
-386.0, -1.195e-005
-387.0, -1.195e-005
-388.0, -1.195e-005
-389.0, -1.195e-005
-390.0, -1.194e-005
-391.0, -1.194e-005
-392.0, -1.194e-005
-393.0, -1.194e-005
-394.0, -1.193e-005
-395.0, -1.194e-005
-396.0, -1.193e-005
-397.0, -1.193e-005
-398.0, -1.193e-005
-399.0, -1.192e-005
-400.0, -1.192e-005
-401.0, -1.192e-005
-402.0, -1.191e-005
-403.0, -1.191e-005
-404.0, -1.190e-005
-405.0, -1.189e-005
-406.0, -1.188e-005
-407.0, -1.187e-005
-408.0, -1.187e-005
-409.0, -1.185e-005
-410.0, -1.184e-005
-411.0, -1.184e-005
-412.0, -1.183e-005
-413.0, -1.182e-005
-414.0, -1.181e-005
-415.0, -1.179e-005
-416.0, -1.178e-005
-417.0, -1.177e-005
-418.0, -1.176e-005
-419.0, -1.175e-005
-420.0, -1.174e-005
-421.0, -1.172e-005
-422.0, -1.171e-005
-423.0, -1.169e-005
-424.0, -1.168e-005
-425.0, -1.166e-005
-426.0, -1.164e-005
-427.0, -1.162e-005
-428.0, -1.161e-005
-429.0, -1.160e-005
-430.0, -1.158e-005
-431.0, -1.156e-005
-432.0, -1.156e-005
-433.0, -1.154e-005
-434.0, -1.153e-005
-435.0, -1.151e-005
-436.0, -1.149e-005
-437.0, -1.147e-005
-438.0, -1.144e-005
-439.0, -1.142e-005
-440.0, -1.141e-005
-441.0, -1.139e-005
-442.0, -1.137e-005
-443.0, -1.135e-005
-444.0, -1.134e-005
-445.0, -1.131e-005
-446.0, -1.129e-005
-447.0, -1.127e-005
-448.0, -1.126e-005
-449.0, -1.124e-005
-450.0, -1.122e-005
-451.0, -1.120e-005
-452.0, -1.119e-005
-453.0, -1.117e-005
-454.0, -1.114e-005
-455.0, -1.112e-005
-456.0, -1.110e-005
-457.0, -1.107e-005
-458.0, -1.105e-005
-459.0, -1.103e-005
-460.0, -1.101e-005
-461.0, -1.099e-005
-462.0, -1.098e-005
-463.0, -1.096e-005
-464.0, -1.095e-005
-465.0, -1.092e-005
-466.0, -1.090e-005
-467.0, -1.088e-005
-468.0, -1.085e-005
-469.0, -1.083e-005
-470.0, -1.080e-005
-471.0, -1.078e-005
-472.0, -1.077e-005
-473.0, -1.075e-005
-474.0, -1.073e-005
-475.0, -1.070e-005
-476.0, -1.068e-005
-477.0, -1.066e-005
-478.0, -1.064e-005
-479.0, -1.062e-005
-480.0, -1.061e-005
-481.0, -1.058e-005
-482.0, -1.056e-005
-483.0, -1.055e-005
-484.0, -1.052e-005
-485.0, -1.050e-005
-486.0, -1.047e-005
-487.0, -1.045e-005
-488.0, -1.043e-005
-489.0, -1.041e-005
-490.0, -1.040e-005
-491.0, -1.038e-005
-492.0, -1.036e-005
-493.0, -1.034e-005
-494.0, -1.032e-005
-495.0, -1.030e-005
-496.0, -1.029e-005
-497.0, -1.026e-005
-498.0, -1.024e-005
-499.0, -1.023e-005
-500.0, -1.021e-005
-501.0, -1.019e-005
-502.0, -1.017e-005
-503.0, -1.015e-005
-504.0, -1.013e-005
-505.0, -1.010e-005
-506.0, -1.008e-005
-507.0, -1.006e-005
-508.0, -1.005e-005
-509.0, -1.004e-005
-510.0, -1.002e-005
-511.0, -9.998e-006
-512.0, -9.991e-006
-513.0, -9.974e-006
-514.0, -9.955e-006
-515.0, -9.935e-006
-516.0, -9.916e-006
-517.0, -9.896e-006
-518.0, -9.875e-006
-519.0, -9.854e-006
-520.0, -9.841e-006
-521.0, -9.825e-006
-522.0, -9.810e-006
-523.0, -9.795e-006
-524.0, -9.780e-006
-525.0, -9.766e-006
-526.0, -9.746e-006
-527.0, -9.726e-006
-528.0, -9.715e-006
-529.0, -9.695e-006
-530.0, -9.675e-006
-531.0, -9.661e-006
-532.0, -9.647e-006
-533.0, -9.639e-006
-534.0, -9.624e-006
-535.0, -9.607e-006
-536.0, -9.602e-006
-537.0, -9.588e-006
-538.0, -9.574e-006
-539.0, -9.559e-006
-540.0, -9.540e-006
-541.0, -9.526e-006
-542.0, -9.508e-006
-543.0, -9.489e-006
-544.0, -9.481e-006
-545.0, -9.466e-006
-546.0, -9.452e-006
-547.0, -9.444e-006
-548.0, -9.430e-006
-549.0, -9.420e-006
-550.0, -9.403e-006
-551.0, -9.387e-006
-552.0, -9.378e-006
-553.0, -9.357e-006
-554.0, -9.337e-006
-555.0, -9.323e-006
-556.0, -9.309e-006
-557.0, -9.297e-006
-558.0, -9.280e-006
-559.0, -9.261e-006
-560.0, -9.256e-006
-561.0, -9.247e-006
-562.0, -9.238e-006
-563.0, -9.230e-006
-564.0, -9.221e-006
-565.0, -9.214e-006
-566.0, -9.206e-006
-567.0, -9.197e-006
-568.0, -9.191e-006
-569.0, -9.172e-006
-570.0, -9.154e-006
-571.0, -9.140e-006
-572.0, -9.126e-006
-573.0, -9.111e-006
-574.0, -9.091e-006
-575.0, -9.072e-006
-576.0, -9.071e-006
-577.0, -9.062e-006
-578.0, -9.055e-006
-579.0, -9.047e-006
-580.0, -9.037e-006
-581.0, -9.030e-006
-582.0, -9.021e-006
-583.0, -9.008e-006
-584.0, -9.004e-006
-585.0, -8.989e-006
-586.0, -8.977e-006
-587.0, -8.967e-006
-588.0, -8.953e-006
-589.0, -8.939e-006
-590.0, -8.925e-006
-591.0, -8.909e-006
-592.0, -8.905e-006
-593.0, -8.892e-006
-594.0, -8.878e-006
-595.0, -8.871e-006
-596.0, -8.864e-006
-597.0, -8.857e-006
-598.0, -8.848e-006
-599.0, -8.839e-006
-600.0, -8.838e-006
-601.0, -8.831e-006
-602.0, -8.824e-006
-603.0, -8.817e-006
-604.0, -8.810e-006
-605.0, -8.803e-006
-606.0, -8.789e-006
-607.0, -8.779e-006
-608.0, -8.777e-006
-609.0, -8.763e-006
-610.0, -8.749e-006
-611.0, -8.735e-006
-612.0, -8.723e-006
-613.0, -8.715e-006
-614.0, -8.701e-006
-615.0, -8.687e-006
-616.0, -8.686e-006
-617.0, -8.679e-006
-618.0, -8.672e-006
-619.0, -8.665e-006
-620.0, -8.659e-006
-621.0, -8.657e-006
-622.0, -8.647e-006
-623.0, -8.640e-006
-624.0, -8.639e-006
-625.0, -8.627e-006
-626.0, -8.618e-006
-627.0, -8.610e-006
-628.0, -8.597e-006
-629.0, -8.588e-006
-630.0, -8.575e-006
-631.0, -8.562e-006
-632.0, -8.561e-006
-633.0, -8.550e-006
-634.0, -8.537e-006
-635.0, -8.530e-006
-636.0, -8.523e-006
-637.0, -8.516e-006
-638.0, -8.507e-006
-639.0, -8.496e-006
-640.0, -8.496e-006
-641.0, -8.488e-006
-642.0, -8.481e-006
-643.0, -8.474e-006
-644.0, -8.467e-006
-645.0, -8.463e-006
-646.0, -8.456e-006
-647.0, -8.449e-006
-648.0, -8.449e-006
-649.0, -8.442e-006
-650.0, -8.437e-006
-651.0, -8.431e-006
-652.0, -8.424e-006
-653.0, -8.418e-006
-654.0, -8.411e-006
-655.0, -8.404e-006
-656.0, -8.405e-006
-657.0, -8.399e-006
-658.0, -8.342e-006
-659.0, -8.318e-006
-660.0, -8.291e-006
*
Segment = 2
Positive
Number of Data Points = 960
#
-659.0, -8.041e-006
-658.0, -7.787e-006
-657.0, -7.681e-006
-656.0, -7.587e-006
-655.0, -7.475e-006
-654.0, -7.396e-006
-653.0, -7.332e-006
-652.0, -7.279e-006
-651.0, -7.224e-006
-650.0, -7.172e-006
-649.0, -7.123e-006
-648.0, -7.076e-006
-647.0, -7.030e-006
-646.0, -6.984e-006
-645.0, -6.943e-006
-644.0, -6.908e-006
-643.0, -6.870e-006
-642.0, -6.836e-006
-641.0, -6.800e-006
-640.0, -6.772e-006
-639.0, -6.738e-006
-638.0, -6.701e-006
-637.0, -6.664e-006
-636.0, -6.635e-006
-635.0, -6.601e-006
-634.0, -6.573e-006
-633.0, -6.539e-006
-632.0, -6.515e-006
-631.0, -6.488e-006
-630.0, -6.455e-006
-629.0, -6.427e-006
-628.0, -6.400e-006
-627.0, -6.372e-006
-626.0, -6.346e-006
-625.0, -6.318e-006
-624.0, -6.297e-006
-623.0, -6.269e-006
-622.0, -6.240e-006
-621.0, -6.216e-006
-620.0, -6.188e-006
-619.0, -6.162e-006
-618.0, -6.137e-006
-617.0, -6.111e-006
-616.0, -6.097e-006
-615.0, -6.071e-006
-614.0, -6.044e-006
-613.0, -6.023e-006
-612.0, -5.996e-006
-611.0, -5.972e-006
-610.0, -5.951e-006
-609.0, -5.923e-006
-608.0, -5.909e-006
-607.0, -5.888e-006
-606.0, -5.860e-006
-605.0, -5.839e-006
-604.0, -5.818e-006
-603.0, -5.790e-006
-602.0, -5.770e-006
-601.0, -5.747e-006
-600.0, -5.733e-006
-599.0, -5.718e-006
-598.0, -5.696e-006
-597.0, -5.677e-006
-596.0, -5.659e-006
-595.0, -5.637e-006
-594.0, -5.614e-006
-593.0, -5.589e-006
-592.0, -5.568e-006
-591.0, -5.551e-006
-590.0, -5.528e-006
-589.0, -5.510e-006
-588.0, -5.492e-006
-587.0, -5.470e-006
-586.0, -5.452e-006
-585.0, -5.431e-006
-584.0, -5.413e-006
-583.0, -5.394e-006
-582.0, -5.372e-006
-581.0, -5.356e-006
-580.0, -5.345e-006
-579.0, -5.328e-006
-578.0, -5.314e-006
-577.0, -5.297e-006
-576.0, -5.285e-006
-575.0, -5.265e-006
-574.0, -5.241e-006
-573.0, -5.220e-006
-572.0, -5.199e-006
-571.0, -5.178e-006
-570.0, -5.159e-006
-569.0, -5.139e-006
-568.0, -5.126e-006
-567.0, -5.109e-006
-566.0, -5.087e-006
-565.0, -5.073e-006
-564.0, -5.056e-006
-563.0, -5.035e-006
-562.0, -5.018e-006
-561.0, -4.997e-006
-560.0, -4.983e-006
-559.0, -4.970e-006
-558.0, -4.950e-006
-557.0, -4.935e-006
-556.0, -4.922e-006
-555.0, -4.907e-006
-554.0, -4.895e-006
-553.0, -4.880e-006
-552.0, -4.865e-006
-551.0, -4.851e-006
-550.0, -4.828e-006
-549.0, -4.809e-006
-548.0, -4.791e-006
-547.0, -4.773e-006
-546.0, -4.759e-006
-545.0, -4.740e-006
-544.0, -4.726e-006
-543.0, -4.718e-006
-542.0, -4.700e-006
-541.0, -4.687e-006
-540.0, -4.671e-006
-539.0, -4.651e-006
-538.0, -4.636e-006
-537.0, -4.616e-006
-536.0, -4.595e-006
-535.0, -4.583e-006
-534.0, -4.562e-006
-533.0, -4.548e-006
-532.0, -4.535e-006
-531.0, -4.521e-006
-530.0, -4.513e-006
-529.0, -4.503e-006
-528.0, -4.489e-006
-527.0, -4.475e-006
-526.0, -4.453e-006
-525.0, -4.439e-006
-524.0, -4.420e-006
-523.0, -4.400e-006
-522.0, -4.382e-006
-521.0, -4.367e-006
-520.0, -4.357e-006
-519.0, -4.347e-006
-518.0, -4.327e-006
-517.0, -4.313e-006
-516.0, -4.299e-006
-515.0, -4.280e-006
-514.0, -4.260e-006
-513.0, -4.241e-006
-512.0, -4.227e-006
-511.0, -4.212e-006
-510.0, -4.195e-006
-509.0, -4.181e-006
-508.0, -4.172e-006
-507.0, -4.159e-006
-506.0, -4.146e-006
-505.0, -4.132e-006
-504.0, -4.125e-006
-503.0, -4.111e-006
-502.0, -4.089e-006
-501.0, -4.069e-006
-500.0, -4.055e-006
-499.0, -4.036e-006
-498.0, -4.015e-006
-497.0, -3.994e-006
-496.0, -3.981e-006
-495.0, -3.974e-006
-494.0, -3.953e-006
-493.0, -3.937e-006
-492.0, -3.923e-006
-491.0, -3.909e-006
-490.0, -3.895e-006
-489.0, -3.876e-006
-488.0, -3.860e-006
-487.0, -3.850e-006
-486.0, -3.830e-006
-485.0, -3.818e-006
-484.0, -3.804e-006
-483.0, -3.789e-006
-482.0, -3.780e-006
-481.0, -3.765e-006
-480.0, -3.753e-006
-479.0, -3.746e-006
-478.0, -3.727e-006
-477.0, -3.715e-006
-476.0, -3.702e-006
-475.0, -3.681e-006
-474.0, -3.665e-006
-473.0, -3.647e-006
-472.0, -3.629e-006
-471.0, -3.617e-006
-470.0, -3.596e-006
-469.0, -3.582e-006
-468.0, -3.574e-006
-467.0, -3.560e-006
-466.0, -3.544e-006
-465.0, -3.527e-006
-464.0, -3.513e-006
-463.0, -3.498e-006
-462.0, -3.476e-006
-461.0, -3.455e-006
-460.0, -3.442e-006
-459.0, -3.425e-006
-458.0, -3.411e-006
-457.0, -3.397e-006
-456.0, -3.388e-006
-455.0, -3.377e-006
-454.0, -3.360e-006
-453.0, -3.348e-006
-452.0, -3.340e-006
-451.0, -3.323e-006
-450.0, -3.303e-006
-449.0, -3.282e-006
-448.0, -3.268e-006
-447.0, -3.249e-006
-446.0, -3.228e-006
-445.0, -3.208e-006
-444.0, -3.197e-006
-443.0, -3.182e-006
-442.0, -3.162e-006
-441.0, -3.141e-006
-440.0, -3.127e-006
-439.0, -3.113e-006
-438.0, -3.091e-006
-437.0, -3.071e-006
-436.0, -3.057e-006
-435.0, -3.044e-006
-434.0, -3.030e-006
-433.0, -3.016e-006
-432.0, -3.003e-006
-431.0, -2.992e-006
-430.0, -2.977e-006
-429.0, -2.963e-006
-428.0, -2.955e-006
-427.0, -2.941e-006
-426.0, -2.924e-006
-425.0, -2.903e-006
-424.0, -2.887e-006
-423.0, -2.871e-006
-422.0, -2.850e-006
-421.0, -2.829e-006
-420.0, -2.815e-006
-419.0, -2.801e-006
-418.0, -2.787e-006
-417.0, -2.772e-006
-416.0, -2.759e-006
-415.0, -2.746e-006
-414.0, -2.724e-006
-413.0, -2.703e-006
-412.0, -2.686e-006
-411.0, -2.665e-006
-410.0, -2.645e-006
-409.0, -2.625e-006
-408.0, -2.611e-006
-407.0, -2.598e-006
-406.0, -2.582e-006
-405.0, -2.569e-006
-404.0, -2.562e-006
-403.0, -2.546e-006
-402.0, -2.525e-006
-401.0, -2.504e-006
-400.0, -2.489e-006
-399.0, -2.471e-006
-398.0, -2.448e-006
-397.0, -2.427e-006
-396.0, -2.415e-006
-395.0, -2.400e-006
-394.0, -2.383e-006
-393.0, -2.362e-006
-392.0, -2.348e-006
-391.0, -2.332e-006
-390.0, -2.308e-006
-389.0, -2.287e-006
-388.0, -2.272e-006
-387.0, -2.255e-006
-386.0, -2.241e-006
-385.0, -2.226e-006
-384.0, -2.214e-006
-383.0, -2.203e-006
-382.0, -2.181e-006
-381.0, -2.166e-006
-380.0, -2.154e-006
-379.0, -2.134e-006
-378.0, -2.113e-006
-377.0, -2.088e-006
-376.0, -2.070e-006
-375.0, -2.057e-006
-374.0, -2.031e-006
-373.0, -2.013e-006
-372.0, -2.000e-006
-371.0, -1.983e-006
-370.0, -1.967e-006
-369.0, -1.947e-006
-368.0, -1.932e-006
-367.0, -1.918e-006
-366.0, -1.893e-006
-365.0, -1.871e-006
-364.0, -1.854e-006
-363.0, -1.839e-006
-362.0, -1.822e-006
-361.0, -1.802e-006
-360.0, -1.788e-006
-359.0, -1.777e-006
-358.0, -1.756e-006
-357.0, -1.735e-006
-356.0, -1.715e-006
-355.0, -1.697e-006
-354.0, -1.677e-006
-353.0, -1.656e-006
-352.0, -1.638e-006
-351.0, -1.626e-006
-350.0, -1.604e-006
-349.0, -1.584e-006
-348.0, -1.566e-006
-347.0, -1.547e-006
-346.0, -1.526e-006
-345.0, -1.499e-006
-344.0, -1.479e-006
-343.0, -1.466e-006
-342.0, -1.444e-006
-341.0, -1.426e-006
-340.0, -1.410e-006
-339.0, -1.396e-006
-338.0, -1.382e-006
-337.0, -1.360e-006
-336.0, -1.341e-006
-335.0, -1.326e-006
-334.0, -1.301e-006
-333.0, -1.280e-006
-332.0, -1.259e-006
-331.0, -1.238e-006
-330.0, -1.221e-006
-329.0, -1.198e-006
-328.0, -1.178e-006
-327.0, -1.158e-006
-326.0, -1.130e-006
-325.0, -1.103e-006
-324.0, -1.082e-006
-323.0, -1.063e-006
-322.0, -1.043e-006
-321.0, -1.022e-006
-320.0, -1.008e-006
-319.0, -9.918e-007
-318.0, -9.687e-007
-317.0, -9.452e-007
-316.0, -9.195e-007
-315.0, -8.985e-007
-314.0, -8.728e-007
-313.0, -8.379e-007
-312.0, -8.122e-007
-311.0, -7.930e-007
-310.0, -7.642e-007
-309.0, -7.385e-007
-308.0, -7.115e-007
-307.0, -6.880e-007
-306.0, -6.670e-007
-305.0, -6.452e-007
-304.0, -6.247e-007
-303.0, -6.042e-007
-302.0, -5.729e-007
-301.0, -5.441e-007
-300.0, -5.166e-007
-299.0, -4.935e-007
-298.0, -4.617e-007
-297.0, -4.255e-007
-296.0, -3.989e-007
-295.0, -3.771e-007
-294.0, -3.488e-007
-293.0, -3.204e-007
-292.0, -2.904e-007
-291.0, -2.646e-007
-290.0, -2.354e-007
-289.0, -2.005e-007
-288.0, -1.700e-007
-287.0, -1.426e-007
-286.0, -1.081e-007
-285.0, -7.760e-008
-284.0, -4.796e-008
-283.0, -1.570e-008
-282.0, +1.787e-008
-281.0, +5.144e-008
-280.0, +8.501e-008
-279.0, +1.142e-007
-278.0, +1.574e-007
-277.0, +1.997e-007
-276.0, +2.345e-007
-275.0, +2.681e-007
-274.0, +3.047e-007
-273.0, +3.479e-007
-272.0, +3.884e-007
-271.0, +4.220e-007
-270.0, +4.599e-007
-269.0, +4.961e-007
-268.0, +5.367e-007
-267.0, +5.781e-007
-266.0, +6.134e-007
-265.0, +6.557e-007
-264.0, +6.962e-007
-263.0, +7.377e-007
-262.0, +7.860e-007
-261.0, +8.288e-007
-260.0, +8.676e-007
-259.0, +9.142e-007
-258.0, +9.626e-007
-257.0, +1.008e-006
-256.0, +1.049e-006
-255.0, +1.090e-006
-254.0, +1.141e-006
-253.0, +1.190e-006
-252.0, +1.233e-006
-251.0, +1.272e-006
-250.0, +1.319e-006
-249.0, +1.368e-006
-248.0, +1.413e-006
-247.0, +1.448e-006
-246.0, +1.503e-006
-245.0, +1.552e-006
-244.0, +1.600e-006
-243.0, +1.643e-006
-242.0, +1.692e-006
-241.0, +1.744e-006
-240.0, +1.797e-006
-239.0, +1.837e-006
-238.0, +1.889e-006
-237.0, +1.941e-006
-236.0, +1.993e-006
-235.0, +2.038e-006
-234.0, +2.087e-006
-233.0, +2.139e-006
-232.0, +2.187e-006
-231.0, +2.232e-006
-230.0, +2.287e-006
-229.0, +2.339e-006
-228.0, +2.388e-006
-227.0, +2.431e-006
-226.0, +2.480e-006
-225.0, +2.533e-006
-224.0, +2.575e-006
-223.0, +2.618e-006
-222.0, +2.669e-006
-221.0, +2.722e-006
-220.0, +2.771e-006
-219.0, +2.813e-006
-218.0, +2.861e-006
-217.0, +2.916e-006
-216.0, +2.958e-006
-215.0, +2.997e-006
-214.0, +3.046e-006
-213.0, +3.095e-006
-212.0, +3.143e-006
-211.0, +3.181e-006
-210.0, +3.217e-006
-209.0, +3.266e-006
-208.0, +3.309e-006
-207.0, +3.344e-006
-206.0, +3.387e-006
-205.0, +3.429e-006
-204.0, +3.475e-006
-203.0, +3.520e-006
-202.0, +3.555e-006
-201.0, +3.596e-006
-200.0, +3.632e-006
-199.0, +3.668e-006
-198.0, +3.710e-006
-197.0, +3.745e-006
-196.0, +3.778e-006
-195.0, +3.814e-006
-194.0, +3.851e-006
-193.0, +3.893e-006
-192.0, +3.928e-006
-191.0, +3.956e-006
-190.0, +3.991e-006
-189.0, +4.024e-006
-188.0, +4.051e-006
-187.0, +4.082e-006
-186.0, +4.111e-006
-185.0, +4.142e-006
-184.0, +4.170e-006
-183.0, +4.194e-006
-182.0, +4.230e-006
-181.0, +4.264e-006
-180.0, +4.289e-006
-179.0, +4.315e-006
-178.0, +4.342e-006
-177.0, +4.369e-006
-176.0, +4.394e-006
-175.0, +4.408e-006
-174.0, +4.432e-006
-173.0, +4.452e-006
-172.0, +4.471e-006
-171.0, +4.489e-006
-170.0, +4.510e-006
-169.0, +4.535e-006
-168.0, +4.559e-006
-167.0, +4.578e-006
-166.0, +4.602e-006
-165.0, +4.621e-006
-164.0, +4.639e-006
-163.0, +4.653e-006
-162.0, +4.667e-006
-161.0, +4.684e-006
-160.0, +4.699e-006
-159.0, +4.712e-006
-158.0, +4.732e-006
-157.0, +4.747e-006
-156.0, +4.762e-006
-155.0, +4.778e-006
-154.0, +4.791e-006
-153.0, +4.804e-006
-152.0, +4.813e-006
-151.0, +4.818e-006
-150.0, +4.831e-006
-149.0, +4.843e-006
-148.0, +4.850e-006
-147.0, +4.857e-006
-146.0, +4.864e-006
-145.0, +4.872e-006
-144.0, +4.879e-006
-143.0, +4.880e-006
-142.0, +4.895e-006
-141.0, +4.904e-006
-140.0, +4.912e-006
-139.0, +4.926e-006
-138.0, +4.938e-006
-137.0, +4.953e-006
-136.0, +4.966e-006
-135.0, +4.966e-006
-134.0, +4.979e-006
-133.0, +4.987e-006
-132.0, +4.988e-006
-131.0, +4.991e-006
-130.0, +4.998e-006
-129.0, +5.005e-006
-128.0, +5.011e-006
-127.0, +5.011e-006
-126.0, +5.018e-006
-125.0, +5.024e-006
-124.0, +5.028e-006
-123.0, +5.028e-006
-122.0, +5.028e-006
-121.0, +5.029e-006
-120.0, +5.030e-006
-119.0, +5.028e-006
-118.0, +5.035e-006
-117.0, +5.039e-006
-116.0, +5.040e-006
-115.0, +5.042e-006
-114.0, +5.046e-006
-113.0, +5.052e-006
-112.0, +5.056e-006
-111.0, +5.055e-006
-110.0, +5.060e-006
-109.0, +5.066e-006
-108.0, +5.070e-006
-107.0, +5.072e-006
-106.0, +5.073e-006
-105.0, +5.079e-006
-104.0, +5.080e-006
-103.0, +5.078e-006
-102.0, +5.086e-006
-101.0, +5.091e-006
-100.0, +5.094e-006
-99.0, +5.099e-006
-98.0, +5.103e-006
-97.0, +5.110e-006
-96.0, +5.116e-006
-95.0, +5.115e-006
-94.0, +5.125e-006
-93.0, +5.131e-006
-92.0, +5.135e-006
-91.0, +5.139e-006
-90.0, +5.145e-006
-89.0, +5.153e-006
-88.0, +5.160e-006
-87.0, +5.160e-006
-86.0, +5.169e-006
-85.0, +5.174e-006
-84.0, +5.178e-006
-83.0, +5.181e-006
-82.0, +5.188e-006
-81.0, +5.195e-006
-80.0, +5.202e-006
-79.0, +5.204e-006
-78.0, +5.212e-006
-77.0, +5.219e-006
-76.0, +5.224e-006
-75.0, +5.225e-006
-74.0, +5.232e-006
-73.0, +5.239e-006
-72.0, +5.246e-006
-71.0, +5.251e-006
-70.0, +5.266e-006
-69.0, +5.275e-006
-68.0, +5.286e-006
-67.0, +5.295e-006
-66.0, +5.309e-006
-65.0, +5.323e-006
-64.0, +5.337e-006
-63.0, +5.343e-006
-62.0, +5.362e-006
-61.0, +5.377e-006
-60.0, +5.389e-006
-59.0, +5.397e-006
-58.0, +5.410e-006
-57.0, +5.430e-006
-56.0, +5.449e-006
-55.0, +5.463e-006
-54.0, +5.484e-006
-53.0, +5.505e-006
-52.0, +5.525e-006
-51.0, +5.541e-006
-50.0, +5.556e-006
-49.0, +5.572e-006
-48.0, +5.586e-006
-47.0, +5.600e-006
-46.0, +5.620e-006
-45.0, +5.641e-006
-44.0, +5.665e-006
-43.0, +5.686e-006
-42.0, +5.714e-006
-41.0, +5.742e-006
-40.0, +5.763e-006
-39.0, +5.783e-006
-38.0, +5.812e-006
-37.0, +5.838e-006
-36.0, +5.866e-006
-35.0, +5.889e-006
-34.0, +5.917e-006
-33.0, +5.951e-006
-32.0, +5.980e-006
-31.0, +6.004e-006
-30.0, +6.039e-006
-29.0, +6.073e-006
-28.0, +6.105e-006
-27.0, +6.134e-006
-26.0, +6.163e-006
-25.0, +6.204e-006
-24.0, +6.242e-006
-23.0, +6.274e-006
-22.0, +6.310e-006
-21.0, +6.346e-006
-20.0, +6.391e-006
-19.0, +6.434e-006
-18.0, +6.470e-006
-17.0, +6.513e-006
-16.0, +6.556e-006
-15.0, +6.598e-006
-14.0, +6.652e-006
-13.0, +6.696e-006
-12.0, +6.749e-006
-11.0, +6.802e-006
-10.0, +6.856e-006
-9.0, +6.918e-006
-8.0, +6.978e-006
-7.0, +7.029e-006
-6.0, +7.099e-006
-5.0, +7.163e-006
-4.0, +7.229e-006
-3.0, +7.298e-006
-2.0, +7.382e-006
-1.0, +7.475e-006
0.0, +7.565e-006
1.0, +7.649e-006
2.0, +7.739e-006
3.0, +7.841e-006
4.0, +7.940e-006
5.0, +8.024e-006
6.0, +8.107e-006
7.0, +8.211e-006
8.0, +8.316e-006
9.0, +8.420e-006
10.0, +8.530e-006
11.0, +8.649e-006
12.0, +8.768e-006
13.0, +8.892e-006
14.0, +9.018e-006
15.0, +9.150e-006
16.0, +9.290e-006
17.0, +9.426e-006
18.0, +9.573e-006
19.0, +9.733e-006
20.0, +9.888e-006
21.0, +1.004e-005
22.0, +1.021e-005
23.0, +1.039e-005
24.0, +1.057e-005
25.0, +1.074e-005
26.0, +1.092e-005
27.0, +1.112e-005
28.0, +1.132e-005
29.0, +1.152e-005
30.0, +1.172e-005
31.0, +1.194e-005
32.0, +1.216e-005
33.0, +1.238e-005
34.0, +1.260e-005
35.0, +1.284e-005
36.0, +1.309e-005
37.0, +1.332e-005
38.0, +1.356e-005
39.0, +1.381e-005
40.0, +1.408e-005
41.0, +1.432e-005
42.0, +1.458e-005
43.0, +1.485e-005
44.0, +1.513e-005
45.0, +1.541e-005
46.0, +1.569e-005
47.0, +1.598e-005
48.0, +1.628e-005
49.0, +1.657e-005
50.0, +1.686e-005
51.0, +1.716e-005
52.0, +1.748e-005
53.0, +1.778e-005
54.0, +1.807e-005
55.0, +1.840e-005
56.0, +1.872e-005
57.0, +1.904e-005
58.0, +1.935e-005
59.0, +1.967e-005
60.0, +2.001e-005
61.0, +2.033e-005
62.0, +2.065e-005
63.0, +2.098e-005
64.0, +2.132e-005
65.0, +2.164e-005
66.0, +2.196e-005
67.0, +2.230e-005
68.0, +2.264e-005
69.0, +2.296e-005
70.0, +2.328e-005
71.0, +2.361e-005
72.0, +2.395e-005
73.0, +2.426e-005
74.0, +2.457e-005
75.0, +2.489e-005
76.0, +2.522e-005
77.0, +2.552e-005
78.0, +2.581e-005
79.0, +2.612e-005
80.0, +2.644e-005
81.0, +2.673e-005
82.0, +2.701e-005
83.0, +2.730e-005
84.0, +2.760e-005
85.0, +2.787e-005
86.0, +2.812e-005
87.0, +2.839e-005
88.0, +2.866e-005
89.0, +2.891e-005
90.0, +2.914e-005
91.0, +2.938e-005
92.0, +2.961e-005
93.0, +2.984e-005
94.0, +3.003e-005
95.0, +3.024e-005
96.0, +3.045e-005
97.0, +3.063e-005
98.0, +3.079e-005
99.0, +3.096e-005
100.0, +3.113e-005
101.0, +3.128e-005
102.0, +3.140e-005
103.0, +3.154e-005
104.0, +3.168e-005
105.0, +3.179e-005
106.0, +3.189e-005
107.0, +3.199e-005
108.0, +3.209e-005
109.0, +3.216e-005
110.0, +3.222e-005
111.0, +3.228e-005
112.0, +3.233e-005
113.0, +3.236e-005
114.0, +3.238e-005
115.0, +3.240e-005
116.0, +3.241e-005
117.0, +3.241e-005
118.0, +3.239e-005
119.0, +3.238e-005
120.0, +3.236e-005
121.0, +3.232e-005
122.0, +3.227e-005
123.0, +3.222e-005
124.0, +3.217e-005
125.0, +3.210e-005
126.0, +3.202e-005
127.0, +3.195e-005
128.0, +3.187e-005
129.0, +3.178e-005
130.0, +3.168e-005
131.0, +3.157e-005
132.0, +3.147e-005
133.0, +3.136e-005
134.0, +3.124e-005
135.0, +3.113e-005
136.0, +3.101e-005
137.0, +3.087e-005
138.0, +3.075e-005
139.0, +3.061e-005
140.0, +3.048e-005
141.0, +3.034e-005
142.0, +3.020e-005
143.0, +3.006e-005
144.0, +2.992e-005
145.0, +2.977e-005
146.0, +2.962e-005
147.0, +2.947e-005
148.0, +2.933e-005
149.0, +2.917e-005
150.0, +2.901e-005
151.0, +2.887e-005
152.0, +2.872e-005
153.0, +2.856e-005
154.0, +2.841e-005
155.0, +2.826e-005
156.0, +2.812e-005
157.0, +2.797e-005
158.0, +2.782e-005
159.0, +2.767e-005
160.0, +2.753e-005
161.0, +2.738e-005
162.0, +2.723e-005
163.0, +2.709e-005
164.0, +2.694e-005
165.0, +2.680e-005
166.0, +2.665e-005
167.0, +2.651e-005
168.0, +2.637e-005
169.0, +2.623e-005
170.0, +2.609e-005
171.0, +2.596e-005
172.0, +2.583e-005
173.0, +2.570e-005
174.0, +2.556e-005
175.0, +2.544e-005
176.0, +2.532e-005
177.0, +2.519e-005
178.0, +2.506e-005
179.0, +2.494e-005
180.0, +2.482e-005
181.0, +2.470e-005
182.0, +2.458e-005
183.0, +2.447e-005
184.0, +2.436e-005
185.0, +2.424e-005
186.0, +2.413e-005
187.0, +2.402e-005
188.0, +2.391e-005
189.0, +2.380e-005
190.0, +2.369e-005
191.0, +2.358e-005
192.0, +2.348e-005
193.0, +2.338e-005
194.0, +2.328e-005
195.0, +2.318e-005
196.0, +2.308e-005
197.0, +2.298e-005
198.0, +2.289e-005
199.0, +2.279e-005
200.0, +2.270e-005
201.0, +2.260e-005
202.0, +2.251e-005
203.0, +2.242e-005
204.0, +2.234e-005
205.0, +2.225e-005
206.0, +2.216e-005
207.0, +2.208e-005
208.0, +2.200e-005
209.0, +2.191e-005
210.0, +2.183e-005
211.0, +2.176e-005
212.0, +2.168e-005
213.0, +2.160e-005
214.0, +2.152e-005
215.0, +2.144e-005
216.0, +2.137e-005
217.0, +2.129e-005
218.0, +2.122e-005
219.0, +2.114e-005
220.0, +2.107e-005
221.0, +2.101e-005
222.0, +2.093e-005
223.0, +2.086e-005
224.0, +2.080e-005
225.0, +2.072e-005
226.0, +2.066e-005
227.0, +2.060e-005
228.0, +2.053e-005
229.0, +2.047e-005
230.0, +2.040e-005
231.0, +2.034e-005
232.0, +2.029e-005
233.0, +2.022e-005
234.0, +2.017e-005
235.0, +2.011e-005
236.0, +2.006e-005
237.0, +2.000e-005
238.0, +1.993e-005
239.0, +1.988e-005
240.0, +1.982e-005
241.0, +1.976e-005
242.0, +1.971e-005
243.0, +1.966e-005
244.0, +1.961e-005
245.0, +1.956e-005
246.0, +1.951e-005
247.0, +1.945e-005
248.0, +1.941e-005
249.0, +1.935e-005
250.0, +1.930e-005
251.0, +1.925e-005
252.0, +1.921e-005
253.0, +1.916e-005
254.0, +1.911e-005
255.0, +1.906e-005
256.0, +1.902e-005
257.0, +1.898e-005
258.0, +1.893e-005
259.0, +1.889e-005
260.0, +1.884e-005
261.0, +1.880e-005
262.0, +1.876e-005
263.0, +1.872e-005
264.0, +1.867e-005
265.0, +1.863e-005
266.0, +1.859e-005
267.0, +1.856e-005
268.0, +1.852e-005
269.0, +1.848e-005
270.0, +1.843e-005
271.0, +1.840e-005
272.0, +1.836e-005
273.0, +1.831e-005
274.0, +1.827e-005
275.0, +1.823e-005
276.0, +1.820e-005
277.0, +1.817e-005
278.0, +1.813e-005
279.0, +1.809e-005
280.0, +1.806e-005
281.0, +1.802e-005
282.0, +1.799e-005
283.0, +1.796e-005
284.0, +1.792e-005
285.0, +1.788e-005
286.0, +1.784e-005
287.0, +1.781e-005
288.0, +1.778e-005
289.0, +1.774e-005
290.0, +1.771e-005
291.0, +1.768e-005
292.0, +1.765e-005
293.0, +1.762e-005
294.0, +1.758e-005
295.0, +1.756e-005
296.0, +1.753e-005
297.0, +1.749e-005
298.0, +1.746e-005
299.0, +1.743e-005
300.0, +1.738e-005
*
**
