# Supplementary material for: DFT and CV data of 4-phenyl-substituted dichloro(bis{2-[1-(phenyl)-1H-1,2,3-triazol-4-yl-κN3]pyridine-κN})iron(II) coordination compounds
Source: Data Brief. 2018 Oct 27;21:1458–71. doi: 10.1016/j.dib.2018.10.085 (PMC6234228; doi:10.1016/j.dib.2018.10.085)
Supplement: Supplementary file 4 — Supplementary material. [file mmc4.zip › Fe_CV_raw_data/FeL8-2/250_01.TXT]

Date: 10-Apr-2017
Time: 15:55:06
Label: 
Cyclic Voltammetry

Exp. Conditions:
Init E (mV) = 130
High E (mV) = 130
Low E (mV) = -660
Init P/N = N
V (mV/sec) = 250
Number of Segments = 2
Sample Interval (mV) = 1
Quiet Time (sec) = 10
Sensitivity (A/V) = 1E-5

2 Sets of Data
Total Number of Data Points = 1580
##
Potential (mV), Current (A)

Segment = 1
Negative
Number of Data Points = 790
#
129.0, +2.085e-006
128.0, +1.981e-006
127.0, +1.921e-006
126.0, +1.882e-006
125.0, +1.833e-006
124.0, +1.802e-006
123.0, +1.774e-006
122.0, +1.753e-006
121.0, +1.740e-006
120.0, +1.720e-006
119.0, +1.707e-006
118.0, +1.693e-006
117.0, +1.681e-006
116.0, +1.673e-006
115.0, +1.651e-006
114.0, +1.630e-006
113.0, +1.614e-006
112.0, +1.597e-006
111.0, +1.583e-006
110.0, +1.564e-006
109.0, +1.545e-006
108.0, +1.538e-006
107.0, +1.531e-006
106.0, +1.524e-006
105.0, +1.516e-006
104.0, +1.502e-006
103.0, +1.495e-006
102.0, +1.488e-006
101.0, +1.481e-006
100.0, +1.474e-006
99.0, +1.457e-006
98.0, +1.447e-006
97.0, +1.440e-006
96.0, +1.426e-006
95.0, +1.412e-006
94.0, +1.398e-006
93.0, +1.384e-006
92.0, +1.380e-006
91.0, +1.365e-006
90.0, +1.352e-006
89.0, +1.345e-006
88.0, +1.336e-006
87.0, +1.329e-006
86.0, +1.322e-006
85.0, +1.313e-006
84.0, +1.307e-006
83.0, +1.299e-006
82.0, +1.293e-006
81.0, +1.288e-006
80.0, +1.277e-006
79.0, +1.268e-006
78.0, +1.258e-006
77.0, +1.251e-006
76.0, +1.244e-006
75.0, +1.230e-006
74.0, +1.219e-006
73.0, +1.212e-006
72.0, +1.198e-006
71.0, +1.189e-006
70.0, +1.177e-006
69.0, +1.166e-006
68.0, +1.162e-006
67.0, +1.153e-006
66.0, +1.144e-006
65.0, +1.138e-006
64.0, +1.126e-006
63.0, +1.122e-006
62.0, +1.120e-006
61.0, +1.111e-006
60.0, +1.105e-006
59.0, +1.098e-006
58.0, +1.091e-006
57.0, +1.089e-006
56.0, +1.075e-006
55.0, +1.066e-006
54.0, +1.055e-006
53.0, +1.046e-006
52.0, +1.039e-006
51.0, +1.025e-006
50.0, +1.011e-006
49.0, +1.005e-006
48.0, +9.888e-007
47.0, +9.840e-007
46.0, +9.766e-007
45.0, +9.678e-007
44.0, +9.639e-007
43.0, +9.569e-007
42.0, +9.535e-007
41.0, +9.500e-007
40.0, +9.404e-007
39.0, +9.338e-007
38.0, +9.286e-007
37.0, +9.256e-007
36.0, +9.256e-007
35.0, +9.151e-007
34.0, +9.094e-007
33.0, +9.051e-007
32.0, +8.946e-007
31.0, +8.872e-007
30.0, +8.780e-007
29.0, +8.663e-007
28.0, +8.645e-007
27.0, +8.558e-007
26.0, +8.484e-007
25.0, +8.410e-007
24.0, +8.257e-007
23.0, +8.157e-007
22.0, +8.065e-007
21.0, +7.943e-007
20.0, +7.878e-007
19.0, +7.747e-007
18.0, +7.690e-007
17.0, +7.660e-007
16.0, +7.568e-007
15.0, +7.499e-007
14.0, +7.429e-007
13.0, +7.359e-007
12.0, +7.355e-007
11.0, +7.254e-007
10.0, +7.233e-007
9.0, +7.180e-007
8.0, +7.111e-007
7.0, +7.054e-007
6.0, +6.984e-007
5.0, +6.914e-007
4.0, +6.901e-007
3.0, +6.701e-007
2.0, +6.553e-007
1.0, +6.413e-007
0.0, +6.260e-007
-1.0, +6.121e-007
-2.0, +5.981e-007
-3.0, +5.842e-007
-4.0, +5.833e-007
-5.0, +5.785e-007
-6.0, +5.777e-007
-7.0, +5.729e-007
-8.0, +5.672e-007
-9.0, +5.602e-007
-10.0, +5.532e-007
-11.0, +5.463e-007
-12.0, +5.436e-007
-13.0, +5.371e-007
-14.0, +5.349e-007
-15.0, +5.301e-007
-16.0, +5.223e-007
-17.0, +5.162e-007
-18.0, +5.092e-007
-19.0, +5.022e-007
-20.0, +4.957e-007
-21.0, +4.822e-007
-22.0, +4.752e-007
-23.0, +4.704e-007
-24.0, +4.578e-007
-25.0, +4.464e-007
-26.0, +4.325e-007
-27.0, +4.185e-007
-28.0, +4.111e-007
-29.0, +3.993e-007
-30.0, +3.911e-007
-31.0, +3.837e-007
-32.0, +3.749e-007
-33.0, +3.706e-007
-34.0, +3.636e-007
-35.0, +3.566e-007
-36.0, +3.510e-007
-37.0, +3.431e-007
-38.0, +3.414e-007
-39.0, +3.357e-007
-40.0, +3.265e-007
-41.0, +3.196e-007
-42.0, +3.126e-007
-43.0, +3.056e-007
-44.0, +2.995e-007
-45.0, +2.847e-007
-46.0, +2.742e-007
-47.0, +2.611e-007
-48.0, +2.485e-007
-49.0, +2.350e-007
-50.0, +2.210e-007
-51.0, +2.071e-007
-52.0, +2.010e-007
-53.0, +1.931e-007
-54.0, +1.905e-007
-55.0, +1.827e-007
-56.0, +1.753e-007
-57.0, +1.683e-007
-58.0, +1.613e-007
-59.0, +1.543e-007
-60.0, +1.495e-007
-61.0, +1.369e-007
-62.0, +1.317e-007
-63.0, +1.251e-007
-64.0, +1.142e-007
-65.0, +1.072e-007
-66.0, +9.591e-008
-67.0, +8.371e-008
-68.0, +7.891e-008
-69.0, +6.278e-008
-70.0, +4.839e-008
-71.0, +3.837e-008
-72.0, +1.918e-008
-73.0, +9.592e-009
-74.0, -1.307e-009
-75.0, -1.569e-008
-76.0, -2.223e-008
-77.0, -2.921e-008
-78.0, -3.618e-008
-79.0, -3.793e-008
-80.0, -5.057e-008
-81.0, -6.016e-008
-82.0, -6.888e-008
-83.0, -7.586e-008
-84.0, -8.283e-008
-85.0, -9.678e-008
-86.0, -1.099e-007
-87.0, -1.203e-007
-88.0, -1.347e-007
-89.0, -1.474e-007
-90.0, -1.617e-007
-91.0, -1.766e-007
-92.0, -1.840e-007
-93.0, -1.988e-007
-94.0, -2.093e-007
-95.0, -2.180e-007
-96.0, -2.311e-007
-97.0, -2.402e-007
-98.0, -2.507e-007
-99.0, -2.638e-007
-100.0, -2.707e-007
-101.0, -2.860e-007
-102.0, -2.995e-007
-103.0, -3.087e-007
-104.0, -3.265e-007
-105.0, -3.405e-007
-106.0, -3.562e-007
-107.0, -3.749e-007
-108.0, -3.876e-007
-109.0, -4.020e-007
-110.0, -4.159e-007
-111.0, -4.299e-007
-112.0, -4.499e-007
-113.0, -4.621e-007
-114.0, -4.765e-007
-115.0, -4.935e-007
-116.0, -5.136e-007
-117.0, -5.349e-007
-118.0, -5.498e-007
-119.0, -5.654e-007
-120.0, -5.872e-007
-121.0, -6.029e-007
-122.0, -6.182e-007
-123.0, -6.313e-007
-124.0, -6.448e-007
-125.0, -6.657e-007
-126.0, -6.818e-007
-127.0, -6.962e-007
-128.0, -7.220e-007
-129.0, -7.455e-007
-130.0, -7.682e-007
-131.0, -7.900e-007
-132.0, -8.100e-007
-133.0, -8.331e-007
-134.0, -8.593e-007
-135.0, -8.824e-007
-136.0, -9.103e-007
-137.0, -9.365e-007
-138.0, -9.635e-007
-139.0, -9.870e-007
-140.0, -1.012e-006
-141.0, -1.041e-006
-142.0, -1.062e-006
-143.0, -1.084e-006
-144.0, -1.113e-006
-145.0, -1.141e-006
-146.0, -1.174e-006
-147.0, -1.203e-006
-148.0, -1.229e-006
-149.0, -1.263e-006
-150.0, -1.297e-006
-151.0, -1.325e-006
-152.0, -1.361e-006
-153.0, -1.389e-006
-154.0, -1.423e-006
-155.0, -1.460e-006
-156.0, -1.495e-006
-157.0, -1.531e-006
-158.0, -1.566e-006
-159.0, -1.601e-006
-160.0, -1.648e-006
-161.0, -1.689e-006
-162.0, -1.730e-006
-163.0, -1.765e-006
-164.0, -1.801e-006
-165.0, -1.850e-006
-166.0, -1.890e-006
-167.0, -1.927e-006
-168.0, -1.974e-006
-169.0, -2.017e-006
-170.0, -2.066e-006
-171.0, -2.114e-006
-172.0, -2.157e-006
-173.0, -2.211e-006
-174.0, -2.260e-006
-175.0, -2.304e-006
-176.0, -2.362e-006
-177.0, -2.417e-006
-178.0, -2.467e-006
-179.0, -2.520e-006
-180.0, -2.570e-006
-181.0, -2.626e-006
-182.0, -2.682e-006
-183.0, -2.734e-006
-184.0, -2.789e-006
-185.0, -2.849e-006
-186.0, -2.908e-006
-187.0, -2.967e-006
-188.0, -3.023e-006
-189.0, -3.085e-006
-190.0, -3.142e-006
-191.0, -3.201e-006
-192.0, -3.265e-006
-193.0, -3.326e-006
-194.0, -3.385e-006
-195.0, -3.451e-006
-196.0, -3.514e-006
-197.0, -3.578e-006
-198.0, -3.638e-006
-199.0, -3.699e-006
-200.0, -3.768e-006
-201.0, -3.835e-006
-202.0, -3.905e-006
-203.0, -3.967e-006
-204.0, -4.031e-006
-205.0, -4.106e-006
-206.0, -4.176e-006
-207.0, -4.246e-006
-208.0, -4.317e-006
-209.0, -4.379e-006
-210.0, -4.452e-006
-211.0, -4.525e-006
-212.0, -4.586e-006
-213.0, -4.655e-006
-214.0, -4.715e-006
-215.0, -4.776e-006
-216.0, -4.849e-006
-217.0, -4.913e-006
-218.0, -4.974e-006
-219.0, -5.038e-006
-220.0, -5.098e-006
-221.0, -5.165e-006
-222.0, -5.227e-006
-223.0, -5.286e-006
-224.0, -5.348e-006
-225.0, -5.409e-006
-226.0, -5.473e-006
-227.0, -5.535e-006
-228.0, -5.590e-006
-229.0, -5.654e-006
-230.0, -5.711e-006
-231.0, -5.763e-006
-232.0, -5.830e-006
-233.0, -5.885e-006
-234.0, -5.940e-006
-235.0, -5.993e-006
-236.0, -6.041e-006
-237.0, -6.095e-006
-238.0, -6.150e-006
-239.0, -6.191e-006
-240.0, -6.241e-006
-241.0, -6.290e-006
-242.0, -6.342e-006
-243.0, -6.387e-006
-244.0, -6.428e-006
-245.0, -6.471e-006
-246.0, -6.516e-006
-247.0, -6.557e-006
-248.0, -6.598e-006
-249.0, -6.633e-006
-250.0, -6.679e-006
-251.0, -6.722e-006
-252.0, -6.763e-006
-253.0, -6.801e-006
-254.0, -6.835e-006
-255.0, -6.869e-006
-256.0, -6.913e-006
-257.0, -6.945e-006
-258.0, -6.980e-006
-259.0, -7.009e-006
-260.0, -7.042e-006
-261.0, -7.081e-006
-262.0, -7.118e-006
-263.0, -7.144e-006
-264.0, -7.176e-006
-265.0, -7.204e-006
-266.0, -7.239e-006
-267.0, -7.270e-006
-268.0, -7.295e-006
-269.0, -7.322e-006
-270.0, -7.352e-006
-271.0, -7.380e-006
-272.0, -7.414e-006
-273.0, -7.441e-006
-274.0, -7.466e-006
-275.0, -7.497e-006
-276.0, -7.525e-006
-277.0, -7.559e-006
-278.0, -7.586e-006
-279.0, -7.608e-006
-280.0, -7.639e-006
-281.0, -7.671e-006
-282.0, -7.698e-006
-283.0, -7.726e-006
-284.0, -7.747e-006
-285.0, -7.775e-006
-286.0, -7.803e-006
-287.0, -7.829e-006
-288.0, -7.861e-006
-289.0, -7.886e-006
-290.0, -7.914e-006
-291.0, -7.947e-006
-292.0, -7.975e-006
-293.0, -8.008e-006
-294.0, -8.036e-006
-295.0, -8.060e-006
-296.0, -8.095e-006
-297.0, -8.123e-006
-298.0, -8.152e-006
-299.0, -8.180e-006
-300.0, -8.207e-006
-301.0, -8.242e-006
-302.0, -8.278e-006
-303.0, -8.306e-006
-304.0, -8.340e-006
-305.0, -8.368e-006
-306.0, -8.402e-006
-307.0, -8.435e-006
-308.0, -8.460e-006
-309.0, -8.488e-006
-310.0, -8.516e-006
-311.0, -8.545e-006
-312.0, -8.579e-006
-313.0, -8.608e-006
-314.0, -8.640e-006
-315.0, -8.677e-006
-316.0, -8.706e-006
-317.0, -8.741e-006
-318.0, -8.769e-006
-319.0, -8.796e-006
-320.0, -8.834e-006
-321.0, -8.868e-006
-322.0, -8.898e-006
-323.0, -8.931e-006
-324.0, -8.959e-006
-325.0, -8.994e-006
-326.0, -9.023e-006
-327.0, -9.054e-006
-328.0, -9.087e-006
-329.0, -9.115e-006
-330.0, -9.144e-006
-331.0, -9.174e-006
-332.0, -9.202e-006
-333.0, -9.235e-006
-334.0, -9.256e-006
-335.0, -9.280e-006
-336.0, -9.313e-006
-337.0, -9.341e-006
-338.0, -9.366e-006
-339.0, -9.392e-006
-340.0, -9.415e-006
-341.0, -9.446e-006
-342.0, -9.475e-006
-343.0, -9.497e-006
-344.0, -9.523e-006
-345.0, -9.551e-006
-346.0, -9.574e-006
-347.0, -9.598e-006
-348.0, -9.615e-006
-349.0, -9.630e-006
-350.0, -9.647e-006
-351.0, -9.663e-006
-352.0, -9.683e-006
-353.0, -9.702e-006
-354.0, -9.719e-006
-355.0, -9.738e-006
-356.0, -9.758e-006
-357.0, -9.777e-006
-358.0, -9.791e-006
-359.0, -9.799e-006
-360.0, -9.814e-006
-361.0, -9.827e-006
-362.0, -9.838e-006
-363.0, -9.845e-006
-364.0, -9.851e-006
-365.0, -9.867e-006
-366.0, -9.882e-006
-367.0, -9.895e-006
-368.0, -9.908e-006
-369.0, -9.920e-006
-370.0, -9.933e-006
-371.0, -9.947e-006
-372.0, -9.953e-006
-373.0, -9.959e-006
-374.0, -9.959e-006
-375.0, -9.961e-006
-376.0, -9.967e-006
-377.0, -9.967e-006
-378.0, -9.967e-006
-379.0, -9.966e-006
-380.0, -9.966e-006
-381.0, -9.967e-006
-382.0, -9.967e-006
-383.0, -9.962e-006
-384.0, -9.960e-006
-385.0, -9.953e-006
-386.0, -9.948e-006
-387.0, -9.940e-006
-388.0, -9.926e-006
-389.0, -9.913e-006
-390.0, -9.900e-006
-391.0, -9.889e-006
-392.0, -9.883e-006
-393.0, -9.869e-006
-394.0, -9.855e-006
-395.0, -9.848e-006
-396.0, -9.841e-006
-397.0, -9.834e-006
-398.0, -9.821e-006
-399.0, -9.805e-006
-400.0, -9.799e-006
-401.0, -9.788e-006
-402.0, -9.775e-006
-403.0, -9.760e-006
-404.0, -9.739e-006
-405.0, -9.724e-006
-406.0, -9.710e-006
-407.0, -9.695e-006
-408.0, -9.683e-006
-409.0, -9.669e-006
-410.0, -9.656e-006
-411.0, -9.647e-006
-412.0, -9.632e-006
-413.0, -9.618e-006
-414.0, -9.597e-006
-415.0, -9.574e-006
-416.0, -9.559e-006
-417.0, -9.538e-006
-418.0, -9.512e-006
-419.0, -9.491e-006
-420.0, -9.469e-006
-421.0, -9.456e-006
-422.0, -9.438e-006
-423.0, -9.412e-006
-424.0, -9.392e-006
-425.0, -9.371e-006
-426.0, -9.350e-006
-427.0, -9.329e-006
-428.0, -9.301e-006
-429.0, -9.280e-006
-430.0, -9.260e-006
-431.0, -9.238e-006
-432.0, -9.227e-006
-433.0, -9.207e-006
-434.0, -9.181e-006
-435.0, -9.160e-006
-436.0, -9.133e-006
-437.0, -9.116e-006
-438.0, -9.095e-006
-439.0, -9.066e-006
-440.0, -9.048e-006
-441.0, -9.033e-006
-442.0, -9.015e-006
-443.0, -8.995e-006
-444.0, -8.970e-006
-445.0, -8.948e-006
-446.0, -8.925e-006
-447.0, -8.900e-006
-448.0, -8.879e-006
-449.0, -8.855e-006
-450.0, -8.840e-006
-451.0, -8.822e-006
-452.0, -8.800e-006
-453.0, -8.780e-006
-454.0, -8.754e-006
-455.0, -8.727e-006
-456.0, -8.709e-006
-457.0, -8.688e-006
-458.0, -8.665e-006
-459.0, -8.643e-006
-460.0, -8.622e-006
-461.0, -8.606e-006
-462.0, -8.585e-006
-463.0, -8.561e-006
-464.0, -8.539e-006
-465.0, -8.517e-006
-466.0, -8.499e-006
-467.0, -8.483e-006
-468.0, -8.462e-006
-469.0, -8.448e-006
-470.0, -8.432e-006
-471.0, -8.415e-006
-472.0, -8.405e-006
-473.0, -8.384e-006
-474.0, -8.361e-006
-475.0, -8.340e-006
-476.0, -8.319e-006
-477.0, -8.300e-006
-478.0, -8.278e-006
-479.0, -8.252e-006
-480.0, -8.238e-006
-481.0, -8.220e-006
-482.0, -8.206e-006
-483.0, -8.186e-006
-484.0, -8.163e-006
-485.0, -8.149e-006
-486.0, -8.128e-006
-487.0, -8.108e-006
-488.0, -8.093e-006
-489.0, -8.073e-006
-490.0, -8.058e-006
-491.0, -8.046e-006
-492.0, -8.031e-006
-493.0, -8.024e-006
-494.0, -8.005e-006
-495.0, -7.986e-006
-496.0, -7.976e-006
-497.0, -7.960e-006
-498.0, -7.941e-006
-499.0, -7.921e-006
-500.0, -7.900e-006
-501.0, -7.891e-006
-502.0, -7.881e-006
-503.0, -7.862e-006
-504.0, -7.850e-006
-505.0, -7.836e-006
-506.0, -7.822e-006
-507.0, -7.807e-006
-508.0, -7.786e-006
-509.0, -7.768e-006
-510.0, -7.753e-006
-511.0, -7.738e-006
-512.0, -7.727e-006
-513.0, -7.714e-006
-514.0, -7.700e-006
-515.0, -7.693e-006
-516.0, -7.680e-006
-517.0, -7.674e-006
-518.0, -7.661e-006
-519.0, -7.649e-006
-520.0, -7.642e-006
-521.0, -7.632e-006
-522.0, -7.620e-006
-523.0, -7.610e-006
-524.0, -7.589e-006
-525.0, -7.576e-006
-526.0, -7.561e-006
-527.0, -7.547e-006
-528.0, -7.533e-006
-529.0, -7.518e-006
-530.0, -7.506e-006
-531.0, -7.499e-006
-532.0, -7.491e-006
-533.0, -7.484e-006
-534.0, -7.470e-006
-535.0, -7.458e-006
-536.0, -7.453e-006
-537.0, -7.443e-006
-538.0, -7.429e-006
-539.0, -7.412e-006
-540.0, -7.392e-006
-541.0, -7.384e-006
-542.0, -7.370e-006
-543.0, -7.354e-006
-544.0, -7.342e-006
-545.0, -7.330e-006
-546.0, -7.320e-006
-547.0, -7.313e-006
-548.0, -7.301e-006
-549.0, -7.294e-006
-550.0, -7.286e-006
-551.0, -7.278e-006
-552.0, -7.275e-006
-553.0, -7.267e-006
-554.0, -7.260e-006
-555.0, -7.253e-006
-556.0, -7.246e-006
-557.0, -7.240e-006
-558.0, -7.231e-006
-559.0, -7.218e-006
-560.0, -7.215e-006
-561.0, -7.207e-006
-562.0, -7.198e-006
-563.0, -7.184e-006
-564.0, -7.168e-006
-565.0, -7.158e-006
-566.0, -7.149e-006
-567.0, -7.136e-006
-568.0, -7.129e-006
-569.0, -7.117e-006
-570.0, -7.110e-006
-571.0, -7.105e-006
-572.0, -7.098e-006
-573.0, -7.094e-006
-574.0, -7.084e-006
-575.0, -7.076e-006
-576.0, -7.075e-006
-577.0, -7.067e-006
-578.0, -7.058e-006
-579.0, -7.044e-006
-580.0, -7.031e-006
-581.0, -7.023e-006
-582.0, -7.012e-006
-583.0, -6.999e-006
-584.0, -6.992e-006
-585.0, -6.986e-006
-586.0, -6.985e-006
-587.0, -6.984e-006
-588.0, -6.975e-006
-589.0, -6.968e-006
-590.0, -6.961e-006
-591.0, -6.955e-006
-592.0, -6.954e-006
-593.0, -6.944e-006
-594.0, -6.932e-006
-595.0, -6.927e-006
-596.0, -6.919e-006
-597.0, -6.917e-006
-598.0, -6.910e-006
-599.0, -6.899e-006
-600.0, -6.896e-006
-601.0, -6.895e-006
-602.0, -6.893e-006
-603.0, -6.892e-006
-604.0, -6.880e-006
-605.0, -6.880e-006
-606.0, -6.877e-006
-607.0, -6.874e-006
-608.0, -6.873e-006
-609.0, -6.866e-006
-610.0, -6.860e-006
-611.0, -6.860e-006
-612.0, -6.854e-006
-613.0, -6.849e-006
-614.0, -6.842e-006
-615.0, -6.836e-006
-616.0, -6.836e-006
-617.0, -6.834e-006
-618.0, -6.830e-006
-619.0, -6.821e-006
-620.0, -6.813e-006
-621.0, -6.810e-006
-622.0, -6.801e-006
-623.0, -6.789e-006
-624.0, -6.783e-006
-625.0, -6.773e-006
-626.0, -6.768e-006
-627.0, -6.762e-006
-628.0, -6.753e-006
-629.0, -6.749e-006
-630.0, -6.746e-006
-631.0, -6.740e-006
-632.0, -6.740e-006
-633.0, -6.735e-006
-634.0, -6.728e-006
-635.0, -6.721e-006
-636.0, -6.714e-006
-637.0, -6.710e-006
-638.0, -6.704e-006
-639.0, -6.697e-006
-640.0, -6.698e-006
-641.0, -6.698e-006
-642.0, -6.698e-006
-643.0, -6.698e-006
-644.0, -6.694e-006
-645.0, -6.694e-006
-646.0, -6.693e-006
-647.0, -6.690e-006
-648.0, -6.690e-006
-649.0, -6.683e-006
-650.0, -6.680e-006
-651.0, -6.678e-006
-652.0, -6.671e-006
-653.0, -6.670e-006
-654.0, -6.662e-006
-655.0, -6.655e-006
-656.0, -6.658e-006
-657.0, -6.654e-006
-658.0, -6.602e-006
-659.0, -6.578e-006
-660.0, -6.565e-006
*
Segment = 2
Positive
Number of Data Points = 790
#
-659.0, -6.334e-006
-658.0, -6.055e-006
-657.0, -5.926e-006
-656.0, -5.804e-006
-655.0, -5.674e-006
-654.0, -5.573e-006
-653.0, -5.496e-006
-652.0, -5.433e-006
-651.0, -5.367e-006
-650.0, -5.317e-006
-649.0, -5.268e-006
-648.0, -5.223e-006
-647.0, -5.180e-006
-646.0, -5.130e-006
-645.0, -5.087e-006
-644.0, -5.049e-006
-643.0, -5.011e-006
-642.0, -4.976e-006
-641.0, -4.931e-006
-640.0, -4.896e-006
-639.0, -4.866e-006
-638.0, -4.830e-006
-637.0, -4.800e-006
-636.0, -4.769e-006
-635.0, -4.734e-006
-634.0, -4.705e-006
-633.0, -4.674e-006
-632.0, -4.643e-006
-631.0, -4.614e-006
-630.0, -4.581e-006
-629.0, -4.553e-006
-628.0, -4.528e-006
-627.0, -4.499e-006
-626.0, -4.472e-006
-625.0, -4.444e-006
-624.0, -4.417e-006
-623.0, -4.393e-006
-622.0, -4.361e-006
-621.0, -4.330e-006
-620.0, -4.305e-006
-619.0, -4.279e-006
-618.0, -4.257e-006
-617.0, -4.230e-006
-616.0, -4.204e-006
-615.0, -4.182e-006
-614.0, -4.160e-006
-613.0, -4.143e-006
-612.0, -4.121e-006
-611.0, -4.092e-006
-610.0, -4.071e-006
-609.0, -4.044e-006
-608.0, -4.021e-006
-607.0, -4.003e-006
-606.0, -3.969e-006
-605.0, -3.945e-006
-604.0, -3.926e-006
-603.0, -3.904e-006
-602.0, -3.885e-006
-601.0, -3.858e-006
-600.0, -3.834e-006
-599.0, -3.819e-006
-598.0, -3.801e-006
-597.0, -3.785e-006
-596.0, -3.766e-006
-595.0, -3.749e-006
-594.0, -3.740e-006
-593.0, -3.721e-006
-592.0, -3.700e-006
-591.0, -3.680e-006
-590.0, -3.653e-006
-589.0, -3.632e-006
-588.0, -3.612e-006
-587.0, -3.589e-006
-586.0, -3.570e-006
-585.0, -3.550e-006
-584.0, -3.531e-006
-583.0, -3.517e-006
-582.0, -3.496e-006
-581.0, -3.475e-006
-580.0, -3.455e-006
-579.0, -3.435e-006
-578.0, -3.420e-006
-577.0, -3.406e-006
-576.0, -3.387e-006
-575.0, -3.374e-006
-574.0, -3.357e-006
-573.0, -3.344e-006
-572.0, -3.331e-006
-571.0, -3.310e-006
-570.0, -3.289e-006
-569.0, -3.272e-006
-568.0, -3.257e-006
-567.0, -3.239e-006
-566.0, -3.216e-006
-565.0, -3.201e-006
-564.0, -3.189e-006
-563.0, -3.173e-006
-562.0, -3.154e-006
-561.0, -3.132e-006
-560.0, -3.118e-006
-559.0, -3.105e-006
-558.0, -3.083e-006
-557.0, -3.066e-006
-556.0, -3.048e-006
-555.0, -3.033e-006
-554.0, -3.019e-006
-553.0, -3.006e-006
-552.0, -2.994e-006
-551.0, -2.981e-006
-550.0, -2.966e-006
-549.0, -2.959e-006
-548.0, -2.951e-006
-547.0, -2.937e-006
-546.0, -2.917e-006
-545.0, -2.897e-006
-544.0, -2.883e-006
-543.0, -2.868e-006
-542.0, -2.847e-006
-541.0, -2.827e-006
-540.0, -2.813e-006
-539.0, -2.802e-006
-538.0, -2.795e-006
-537.0, -2.781e-006
-536.0, -2.767e-006
-535.0, -2.757e-006
-534.0, -2.740e-006
-533.0, -2.726e-006
-532.0, -2.708e-006
-531.0, -2.684e-006
-530.0, -2.669e-006
-529.0, -2.650e-006
-528.0, -2.632e-006
-527.0, -2.621e-006
-526.0, -2.601e-006
-525.0, -2.592e-006
-524.0, -2.581e-006
-523.0, -2.568e-006
-522.0, -2.561e-006
-521.0, -2.546e-006
-520.0, -2.533e-006
-519.0, -2.525e-006
-518.0, -2.505e-006
-517.0, -2.492e-006
-516.0, -2.473e-006
-515.0, -2.454e-006
-514.0, -2.440e-006
-513.0, -2.426e-006
-512.0, -2.413e-006
-511.0, -2.404e-006
-510.0, -2.388e-006
-509.0, -2.379e-006
-508.0, -2.369e-006
-507.0, -2.356e-006
-506.0, -2.343e-006
-505.0, -2.325e-006
-504.0, -2.311e-006
-503.0, -2.301e-006
-502.0, -2.284e-006
-501.0, -2.266e-006
-500.0, -2.251e-006
-499.0, -2.236e-006
-498.0, -2.226e-006
-497.0, -2.213e-006
-496.0, -2.201e-006
-495.0, -2.192e-006
-494.0, -2.181e-006
-493.0, -2.174e-006
-492.0, -2.167e-006
-491.0, -2.151e-006
-490.0, -2.138e-006
-489.0, -2.121e-006
-488.0, -2.107e-006
-487.0, -2.093e-006
-486.0, -2.072e-006
-485.0, -2.051e-006
-484.0, -2.039e-006
-483.0, -2.026e-006
-482.0, -2.019e-006
-481.0, -2.005e-006
-480.0, -1.991e-006
-479.0, -1.984e-006
-478.0, -1.971e-006
-477.0, -1.959e-006
-476.0, -1.945e-006
-475.0, -1.927e-006
-474.0, -1.918e-006
-473.0, -1.903e-006
-472.0, -1.890e-006
-471.0, -1.879e-006
-470.0, -1.863e-006
-469.0, -1.849e-006
-468.0, -1.839e-006
-467.0, -1.826e-006
-466.0, -1.818e-006
-465.0, -1.804e-006
-464.0, -1.794e-006
-463.0, -1.787e-006
-462.0, -1.775e-006
-461.0, -1.762e-006
-460.0, -1.748e-006
-459.0, -1.733e-006
-458.0, -1.722e-006
-457.0, -1.708e-006
-456.0, -1.694e-006
-455.0, -1.681e-006
-454.0, -1.666e-006
-453.0, -1.653e-006
-452.0, -1.642e-006
-451.0, -1.629e-006
-450.0, -1.620e-006
-449.0, -1.607e-006
-448.0, -1.597e-006
-447.0, -1.589e-006
-446.0, -1.573e-006
-445.0, -1.559e-006
-444.0, -1.546e-006
-443.0, -1.531e-006
-442.0, -1.518e-006
-441.0, -1.501e-006
-440.0, -1.487e-006
-439.0, -1.476e-006
-438.0, -1.462e-006
-437.0, -1.449e-006
-436.0, -1.438e-006
-435.0, -1.426e-006
-434.0, -1.420e-006
-433.0, -1.407e-006
-432.0, -1.399e-006
-431.0, -1.391e-006
-430.0, -1.375e-006
-429.0, -1.366e-006
-428.0, -1.354e-006
-427.0, -1.337e-006
-426.0, -1.323e-006
-425.0, -1.304e-006
-424.0, -1.288e-006
-423.0, -1.277e-006
-422.0, -1.259e-006
-421.0, -1.246e-006
-420.0, -1.237e-006
-419.0, -1.225e-006
-418.0, -1.219e-006
-417.0, -1.206e-006
-416.0, -1.195e-006
-415.0, -1.182e-006
-414.0, -1.165e-006
-413.0, -1.152e-006
-412.0, -1.135e-006
-411.0, -1.116e-006
-410.0, -1.103e-006
-409.0, -1.085e-006
-408.0, -1.070e-006
-407.0, -1.059e-006
-406.0, -1.041e-006
-405.0, -1.033e-006
-404.0, -1.022e-006
-403.0, -1.010e-006
-402.0, -1.003e-006
-401.0, -9.909e-007
-400.0, -9.783e-007
-399.0, -9.678e-007
-398.0, -9.473e-007
-397.0, -9.334e-007
-396.0, -9.186e-007
-395.0, -8.990e-007
-394.0, -8.841e-007
-393.0, -8.689e-007
-392.0, -8.562e-007
-391.0, -8.484e-007
-390.0, -8.275e-007
-389.0, -8.113e-007
-388.0, -7.965e-007
-387.0, -7.812e-007
-386.0, -7.673e-007
-385.0, -7.503e-007
-384.0, -7.333e-007
-383.0, -7.259e-007
-382.0, -7.084e-007
-381.0, -6.971e-007
-380.0, -6.832e-007
-379.0, -6.692e-007
-378.0, -6.583e-007
-377.0, -6.435e-007
-376.0, -6.295e-007
-375.0, -6.217e-007
-374.0, -6.047e-007
-373.0, -5.968e-007
-372.0, -5.824e-007
-371.0, -5.611e-007
-370.0, -5.454e-007
-369.0, -5.262e-007
-368.0, -5.070e-007
-367.0, -4.931e-007
-366.0, -4.687e-007
-365.0, -4.538e-007
-364.0, -4.408e-007
-363.0, -4.242e-007
-362.0, -4.133e-007
-361.0, -3.967e-007
-360.0, -3.810e-007
-359.0, -3.658e-007
-358.0, -3.444e-007
-357.0, -3.287e-007
-356.0, -3.104e-007
-355.0, -2.917e-007
-354.0, -2.786e-007
-353.0, -2.611e-007
-352.0, -2.468e-007
-351.0, -2.337e-007
-350.0, -2.101e-007
-349.0, -1.953e-007
-348.0, -1.757e-007
-347.0, -1.539e-007
-346.0, -1.325e-007
-345.0, -1.107e-007
-344.0, -9.068e-008
-343.0, -7.978e-008
-342.0, -5.972e-008
-341.0, -4.447e-008
-340.0, -2.485e-008
-339.0, -4.793e-009
-338.0, +1.570e-008
-337.0, +3.837e-008
-336.0, +6.540e-008
-335.0, +8.632e-008
-334.0, +1.134e-007
-333.0, +1.330e-007
-332.0, +1.491e-007
-331.0, +1.683e-007
-330.0, +1.910e-007
-329.0, +2.128e-007
-328.0, +2.341e-007
-327.0, +2.559e-007
-326.0, +2.825e-007
-325.0, +3.104e-007
-324.0, +3.335e-007
-323.0, +3.553e-007
-322.0, +3.762e-007
-321.0, +4.050e-007
-320.0, +4.320e-007
-319.0, +4.560e-007
-318.0, +4.839e-007
-317.0, +5.118e-007
-316.0, +5.384e-007
-315.0, +5.724e-007
-314.0, +5.990e-007
-313.0, +6.278e-007
-312.0, +6.557e-007
-311.0, +6.832e-007
-310.0, +7.189e-007
-309.0, +7.516e-007
-308.0, +7.795e-007
-307.0, +8.126e-007
-306.0, +8.405e-007
-305.0, +8.754e-007
-304.0, +9.038e-007
-303.0, +9.321e-007
-302.0, +9.709e-007
-301.0, +1.006e-006
-300.0, +1.041e-006
-299.0, +1.079e-006
-298.0, +1.115e-006
-297.0, +1.157e-006
-296.0, +1.197e-006
-295.0, +1.230e-006
-294.0, +1.269e-006
-293.0, +1.305e-006
-292.0, +1.344e-006
-291.0, +1.386e-006
-290.0, +1.427e-006
-289.0, +1.464e-006
-288.0, +1.509e-006
-287.0, +1.553e-006
-286.0, +1.601e-006
-285.0, +1.644e-006
-284.0, +1.692e-006
-283.0, +1.739e-006
-282.0, +1.786e-006
-281.0, +1.832e-006
-280.0, +1.882e-006
-279.0, +1.931e-006
-278.0, +1.987e-006
-277.0, +2.029e-006
-276.0, +2.081e-006
-275.0, +2.138e-006
-274.0, +2.194e-006
-273.0, +2.250e-006
-272.0, +2.304e-006
-271.0, +2.360e-006
-270.0, +2.428e-006
-269.0, +2.488e-006
-268.0, +2.545e-006
-267.0, +2.604e-006
-266.0, +2.660e-006
-265.0, +2.724e-006
-264.0, +2.784e-006
-263.0, +2.840e-006
-262.0, +2.904e-006
-261.0, +2.970e-006
-260.0, +3.039e-006
-259.0, +3.107e-006
-258.0, +3.167e-006
-257.0, +3.240e-006
-256.0, +3.309e-006
-255.0, +3.381e-006
-254.0, +3.453e-006
-253.0, +3.516e-006
-252.0, +3.588e-006
-251.0, +3.666e-006
-250.0, +3.741e-006
-249.0, +3.817e-006
-248.0, +3.887e-006
-247.0, +3.962e-006
-246.0, +4.047e-006
-245.0, +4.129e-006
-244.0, +4.208e-006
-243.0, +4.283e-006
-242.0, +4.360e-006
-241.0, +4.444e-006
-240.0, +4.528e-006
-239.0, +4.605e-006
-238.0, +4.687e-006
-237.0, +4.770e-006
-236.0, +4.854e-006
-235.0, +4.942e-006
-234.0, +5.025e-006
-233.0, +5.109e-006
-232.0, +5.191e-006
-231.0, +5.271e-006
-230.0, +5.357e-006
-229.0, +5.438e-006
-228.0, +5.520e-006
-227.0, +5.604e-006
-226.0, +5.688e-006
-225.0, +5.779e-006
-224.0, +5.866e-006
-223.0, +5.948e-006
-222.0, +6.034e-006
-221.0, +6.118e-006
-220.0, +6.201e-006
-219.0, +6.286e-006
-218.0, +6.363e-006
-217.0, +6.444e-006
-216.0, +6.527e-006
-215.0, +6.609e-006
-214.0, +6.696e-006
-213.0, +6.774e-006
-212.0, +6.850e-006
-211.0, +6.934e-006
-210.0, +7.010e-006
-209.0, +7.087e-006
-208.0, +7.164e-006
-207.0, +7.234e-006
-206.0, +7.317e-006
-205.0, +7.393e-006
-204.0, +7.469e-006
-203.0, +7.546e-006
-202.0, +7.615e-006
-201.0, +7.692e-006
-200.0, +7.761e-006
-199.0, +7.824e-006
-198.0, +7.894e-006
-197.0, +7.957e-006
-196.0, +8.020e-006
-195.0, +8.090e-006
-194.0, +8.152e-006
-193.0, +8.215e-006
-192.0, +8.272e-006
-191.0, +8.327e-006
-190.0, +8.388e-006
-189.0, +8.449e-006
-188.0, +8.500e-006
-187.0, +8.550e-006
-186.0, +8.599e-006
-185.0, +8.653e-006
-184.0, +8.702e-006
-183.0, +8.746e-006
-182.0, +8.791e-006
-181.0, +8.833e-006
-180.0, +8.879e-006
-179.0, +8.925e-006
-178.0, +8.967e-006
-177.0, +9.008e-006
-176.0, +9.043e-006
-175.0, +9.077e-006
-174.0, +9.117e-006
-173.0, +9.145e-006
-172.0, +9.177e-006
-171.0, +9.208e-006
-170.0, +9.236e-006
-169.0, +9.266e-006
-168.0, +9.290e-006
-167.0, +9.313e-006
-166.0, +9.342e-006
-165.0, +9.364e-006
-164.0, +9.387e-006
-163.0, +9.408e-006
-162.0, +9.427e-006
-161.0, +9.450e-006
-160.0, +9.470e-006
-159.0, +9.483e-006
-158.0, +9.497e-006
-157.0, +9.504e-006
-156.0, +9.511e-006
-155.0, +9.523e-006
-154.0, +9.525e-006
-153.0, +9.531e-006
-152.0, +9.534e-006
-151.0, +9.539e-006
-150.0, +9.546e-006
-149.0, +9.553e-006
-148.0, +9.555e-006
-147.0, +9.561e-006
-146.0, +9.562e-006
-145.0, +9.566e-006
-144.0, +9.567e-006
-143.0, +9.566e-006
-142.0, +9.566e-006
-141.0, +9.562e-006
-140.0, +9.562e-006
-139.0, +9.561e-006
-138.0, +9.554e-006
-137.0, +9.549e-006
-136.0, +9.543e-006
-135.0, +9.536e-006
-134.0, +9.535e-006
-133.0, +9.528e-006
-132.0, +9.521e-006
-131.0, +9.518e-006
-130.0, +9.510e-006
-129.0, +9.504e-006
-128.0, +9.497e-006
-127.0, +9.486e-006
-126.0, +9.479e-006
-125.0, +9.468e-006
-124.0, +9.457e-006
-123.0, +9.450e-006
-122.0, +9.436e-006
-121.0, +9.428e-006
-120.0, +9.417e-006
-119.0, +9.398e-006
-118.0, +9.385e-006
-117.0, +9.371e-006
-116.0, +9.356e-006
-115.0, +9.346e-006
-114.0, +9.327e-006
-113.0, +9.314e-006
-112.0, +9.299e-006
-111.0, +9.283e-006
-110.0, +9.274e-006
-109.0, +9.254e-006
-108.0, +9.234e-006
-107.0, +9.219e-006
-106.0, +9.199e-006
-105.0, +9.188e-006
-104.0, +9.174e-006
-103.0, +9.154e-006
-102.0, +9.146e-006
-101.0, +9.132e-006
-100.0, +9.118e-006
-99.0, +9.109e-006
-98.0, +9.091e-006
-97.0, +9.077e-006
-96.0, +9.058e-006
-95.0, +9.040e-006
-94.0, +9.028e-006
-93.0, +9.007e-006
-92.0, +8.987e-006
-91.0, +8.973e-006
-90.0, +8.957e-006
-89.0, +8.945e-006
-88.0, +8.929e-006
-87.0, +8.907e-006
-86.0, +8.898e-006
-85.0, +8.880e-006
-84.0, +8.859e-006
-83.0, +8.840e-006
-82.0, +8.818e-006
-81.0, +8.800e-006
-80.0, +8.785e-006
-79.0, +8.766e-006
-78.0, +8.756e-006
-77.0, +8.743e-006
-76.0, +8.729e-006
-75.0, +8.720e-006
-74.0, +8.703e-006
-73.0, +8.690e-006
-72.0, +8.676e-006
-71.0, +8.659e-006
-70.0, +8.651e-006
-69.0, +8.633e-006
-68.0, +8.613e-006
-67.0, +8.598e-006
-66.0, +8.583e-006
-65.0, +8.570e-006
-64.0, +8.551e-006
-63.0, +8.531e-006
-62.0, +8.522e-006
-61.0, +8.509e-006
-60.0, +8.496e-006
-59.0, +8.478e-006
-58.0, +8.457e-006
-57.0, +8.443e-006
-56.0, +8.426e-006
-55.0, +8.409e-006
-54.0, +8.396e-006
-53.0, +8.381e-006
-52.0, +8.370e-006
-51.0, +8.361e-006
-50.0, +8.348e-006
-49.0, +8.338e-006
-48.0, +8.324e-006
-47.0, +8.310e-006
-46.0, +8.300e-006
-45.0, +8.286e-006
-44.0, +8.268e-006
-43.0, +8.255e-006
-42.0, +8.238e-006
-41.0, +8.224e-006
-40.0, +8.210e-006
-39.0, +8.192e-006
-38.0, +8.180e-006
-37.0, +8.170e-006
-36.0, +8.160e-006
-35.0, +8.152e-006
-34.0, +8.140e-006
-33.0, +8.131e-006
-32.0, +8.119e-006
-31.0, +8.105e-006
-30.0, +8.098e-006
-29.0, +8.081e-006
-28.0, +8.063e-006
-27.0, +8.049e-006
-26.0, +8.035e-006
-25.0, +8.027e-006
-24.0, +8.013e-006
-23.0, +7.993e-006
-22.0, +7.987e-006
-21.0, +7.979e-006
-20.0, +7.973e-006
-19.0, +7.964e-006
-18.0, +7.950e-006
-17.0, +7.943e-006
-16.0, +7.936e-006
-15.0, +7.927e-006
-14.0, +7.921e-006
-13.0, +7.907e-006
-12.0, +7.889e-006
-11.0, +7.878e-006
-10.0, +7.864e-006
-9.0, +7.850e-006
-8.0, +7.836e-006
-7.0, +7.820e-006
-6.0, +7.813e-006
-5.0, +7.808e-006
-4.0, +7.799e-006
-3.0, +7.792e-006
-2.0, +7.790e-006
-1.0, +7.788e-006
0.0, +7.782e-006
1.0, +7.775e-006
2.0, +7.773e-006
3.0, +7.767e-006
4.0, +7.760e-006
5.0, +7.751e-006
6.0, +7.739e-006
7.0, +7.732e-006
8.0, +7.720e-006
9.0, +7.707e-006
10.0, +7.706e-006
11.0, +7.696e-006
12.0, +7.681e-006
13.0, +7.670e-006
14.0, +7.656e-006
15.0, +7.649e-006
16.0, +7.639e-006
17.0, +7.625e-006
18.0, +7.620e-006
19.0, +7.613e-006
20.0, +7.609e-006
21.0, +7.605e-006
22.0, +7.597e-006
23.0, +7.590e-006
24.0, +7.583e-006
25.0, +7.576e-006
26.0, +7.574e-006
27.0, +7.566e-006
28.0, +7.557e-006
29.0, +7.552e-006
30.0, +7.545e-006
31.0, +7.539e-006
32.0, +7.532e-006
33.0, +7.523e-006
34.0, +7.521e-006
35.0, +7.519e-006
36.0, +7.512e-006
37.0, +7.506e-006
38.0, +7.499e-006
39.0, +7.493e-006
40.0, +7.486e-006
41.0, +7.476e-006
42.0, +7.470e-006
43.0, +7.462e-006
44.0, +7.454e-006
45.0, +7.450e-006
46.0, +7.442e-006
47.0, +7.436e-006
48.0, +7.426e-006
49.0, +7.414e-006
50.0, +7.415e-006
51.0, +7.407e-006
52.0, +7.399e-006
53.0, +7.393e-006
54.0, +7.385e-006
55.0, +7.384e-006
56.0, +7.381e-006
57.0, +7.373e-006
58.0, +7.373e-006
59.0, +7.371e-006
60.0, +7.370e-006
61.0, +7.368e-006
62.0, +7.360e-006
63.0, +7.355e-006
64.0, +7.348e-006
65.0, +7.341e-006
66.0, +7.338e-006
67.0, +7.331e-006
68.0, +7.326e-006
69.0, +7.326e-006
70.0, +7.324e-006
71.0, +7.324e-006
72.0, +7.318e-006
73.0, +7.308e-006
74.0, +7.307e-006
75.0, +7.301e-006
76.0, +7.294e-006
77.0, +7.284e-006
78.0, +7.270e-006
79.0, +7.263e-006
80.0, +7.258e-006
81.0, +7.245e-006
82.0, +7.241e-006
83.0, +7.235e-006
84.0, +7.231e-006
85.0, +7.231e-006
86.0, +7.230e-006
87.0, +7.228e-006
88.0, +7.227e-006
89.0, +7.222e-006
90.0, +7.222e-006
91.0, +7.220e-006
92.0, +7.216e-006
93.0, +7.212e-006
94.0, +7.206e-006
95.0, +7.207e-006
96.0, +7.202e-006
97.0, +7.195e-006
98.0, +7.193e-006
99.0, +7.190e-006
100.0, +7.187e-006
101.0, +7.187e-006
102.0, +7.180e-006
103.0, +7.179e-006
104.0, +7.179e-006
105.0, +7.176e-006
106.0, +7.177e-006
107.0, +7.176e-006
108.0, +7.176e-006
109.0, +7.176e-006
110.0, +7.176e-006
111.0, +7.176e-006
112.0, +7.173e-006
113.0, +7.166e-006
114.0, +7.167e-006
115.0, +7.165e-006
116.0, +7.163e-006
117.0, +7.159e-006
118.0, +7.152e-006
119.0, +7.149e-006
120.0, +7.149e-006
121.0, +7.143e-006
122.0, +7.140e-006
123.0, +7.134e-006
124.0, +7.132e-006
125.0, +7.133e-006
126.0, +7.131e-006
127.0, +7.130e-006
128.0, +7.126e-006
129.0, +7.130e-006
130.0, +7.125e-006
*
**
