# Supplementary material for: DFT and CV data of 4-phenyl-substituted dichloro(bis{2-[1-(phenyl)-1H-1,2,3-triazol-4-yl-κN3]pyridine-κN})iron(II) coordination compounds
Source: Data Brief. 2018 Oct 27;21:1458–71. doi: 10.1016/j.dib.2018.10.085 (PMC6234228; doi:10.1016/j.dib.2018.10.085)
Supplement: Supplementary file 4 — Supplementary material. [file mmc4.zip › Fe_CV_raw_data/FeL8-2/300_01.TXT]

Date: 10-Apr-2017
Time: 15:56:10
Label: 
Cyclic Voltammetry

Exp. Conditions:
Init E (mV) = 130
High E (mV) = 130
Low E (mV) = -660
Init P/N = N
V (mV/sec) = 300
Number of Segments = 2
Sample Interval (mV) = 1
Quiet Time (sec) = 10
Sensitivity (A/V) = 1E-5

2 Sets of Data
Total Number of Data Points = 1580
##
Potential (mV), Current (A)

Segment = 1
Negative
Number of Data Points = 790
#
129.0, +2.192e-006
128.0, +2.079e-006
127.0, +2.020e-006
126.0, +1.975e-006
125.0, +1.919e-006
124.0, +1.879e-006
123.0, +1.843e-006
122.0, +1.817e-006
121.0, +1.793e-006
120.0, +1.769e-006
119.0, +1.748e-006
118.0, +1.733e-006
117.0, +1.723e-006
116.0, +1.714e-006
115.0, +1.700e-006
114.0, +1.689e-006
113.0, +1.671e-006
112.0, +1.651e-006
111.0, +1.631e-006
110.0, +1.611e-006
109.0, +1.592e-006
108.0, +1.578e-006
107.0, +1.557e-006
106.0, +1.549e-006
105.0, +1.541e-006
104.0, +1.532e-006
103.0, +1.525e-006
102.0, +1.514e-006
101.0, +1.502e-006
100.0, +1.496e-006
99.0, +1.488e-006
98.0, +1.481e-006
97.0, +1.471e-006
96.0, +1.454e-006
95.0, +1.440e-006
94.0, +1.426e-006
93.0, +1.413e-006
92.0, +1.399e-006
91.0, +1.385e-006
90.0, +1.375e-006
89.0, +1.366e-006
88.0, +1.355e-006
87.0, +1.348e-006
86.0, +1.339e-006
85.0, +1.332e-006
84.0, +1.325e-006
83.0, +1.311e-006
82.0, +1.307e-006
81.0, +1.302e-006
80.0, +1.295e-006
79.0, +1.287e-006
78.0, +1.280e-006
77.0, +1.271e-006
76.0, +1.269e-006
75.0, +1.257e-006
74.0, +1.249e-006
73.0, +1.238e-006
72.0, +1.225e-006
71.0, +1.212e-006
70.0, +1.200e-006
69.0, +1.188e-006
68.0, +1.181e-006
67.0, +1.167e-006
66.0, +1.159e-006
65.0, +1.152e-006
64.0, +1.141e-006
63.0, +1.134e-006
62.0, +1.127e-006
61.0, +1.120e-006
60.0, +1.119e-006
59.0, +1.109e-006
58.0, +1.102e-006
57.0, +1.098e-006
56.0, +1.086e-006
55.0, +1.079e-006
54.0, +1.066e-006
53.0, +1.052e-006
52.0, +1.044e-006
51.0, +1.030e-006
50.0, +1.018e-006
49.0, +1.009e-006
48.0, +9.909e-007
47.0, +9.835e-007
46.0, +9.757e-007
45.0, +9.696e-007
44.0, +9.696e-007
43.0, +9.604e-007
42.0, +9.543e-007
41.0, +9.517e-007
40.0, +9.421e-007
39.0, +9.365e-007
38.0, +9.299e-007
37.0, +9.225e-007
36.0, +9.203e-007
35.0, +9.125e-007
34.0, +9.059e-007
33.0, +9.016e-007
32.0, +8.902e-007
31.0, +8.828e-007
30.0, +8.706e-007
29.0, +8.602e-007
28.0, +8.527e-007
27.0, +8.392e-007
26.0, +8.323e-007
25.0, +8.235e-007
24.0, +8.065e-007
23.0, +7.983e-007
22.0, +7.895e-007
21.0, +7.830e-007
20.0, +7.817e-007
19.0, +7.677e-007
18.0, +7.603e-007
17.0, +7.568e-007
16.0, +7.464e-007
15.0, +7.398e-007
14.0, +7.329e-007
13.0, +7.259e-007
12.0, +7.254e-007
11.0, +7.180e-007
10.0, +7.115e-007
9.0, +7.080e-007
8.0, +6.967e-007
7.0, +6.893e-007
6.0, +6.784e-007
5.0, +6.662e-007
4.0, +6.592e-007
3.0, +6.448e-007
2.0, +6.308e-007
1.0, +6.199e-007
0.0, +6.016e-007
-1.0, +5.912e-007
-2.0, +5.794e-007
-3.0, +5.694e-007
-4.0, +5.694e-007
-5.0, +5.624e-007
-6.0, +5.572e-007
-7.0, +5.550e-007
-8.0, +5.445e-007
-9.0, +5.410e-007
-10.0, +5.371e-007
-11.0, +5.284e-007
-12.0, +5.249e-007
-13.0, +5.175e-007
-14.0, +5.105e-007
-15.0, +5.079e-007
-16.0, +4.953e-007
-17.0, +4.865e-007
-18.0, +4.752e-007
-19.0, +4.630e-007
-20.0, +4.538e-007
-21.0, +4.399e-007
-22.0, +4.277e-007
-23.0, +4.194e-007
-24.0, +4.037e-007
-25.0, +3.959e-007
-26.0, +3.871e-007
-27.0, +3.775e-007
-28.0, +3.762e-007
-29.0, +3.675e-007
-30.0, +3.605e-007
-31.0, +3.571e-007
-32.0, +3.448e-007
-33.0, +3.401e-007
-34.0, +3.339e-007
-35.0, +3.226e-007
-36.0, +3.156e-007
-37.0, +3.056e-007
-38.0, +2.982e-007
-39.0, +2.930e-007
-40.0, +2.760e-007
-41.0, +2.651e-007
-42.0, +2.498e-007
-43.0, +2.359e-007
-44.0, +2.250e-007
-45.0, +2.110e-007
-46.0, +2.005e-007
-47.0, +1.971e-007
-48.0, +1.844e-007
-49.0, +1.787e-007
-50.0, +1.718e-007
-51.0, +1.648e-007
-52.0, +1.583e-007
-53.0, +1.474e-007
-54.0, +1.408e-007
-55.0, +1.347e-007
-56.0, +1.243e-007
-57.0, +1.173e-007
-58.0, +1.103e-007
-59.0, +1.029e-007
-60.0, +9.766e-008
-61.0, +7.717e-008
-62.0, +6.191e-008
-63.0, +5.014e-008
-64.0, +3.531e-008
-65.0, +2.136e-008
-66.0, +6.104e-009
-67.0, -9.591e-009
-68.0, -1.133e-008
-69.0, -1.831e-008
-70.0, -2.529e-008
-71.0, -3.139e-008
-72.0, -4.316e-008
-73.0, -5.101e-008
-74.0, -6.060e-008
-75.0, -7.193e-008
-76.0, -7.847e-008
-77.0, -8.981e-008
-78.0, -9.940e-008
-79.0, -1.081e-007
-80.0, -1.256e-007
-81.0, -1.378e-007
-82.0, -1.526e-007
-83.0, -1.670e-007
-84.0, -1.766e-007
-85.0, -1.949e-007
-86.0, -2.084e-007
-87.0, -2.162e-007
-88.0, -2.263e-007
-89.0, -2.332e-007
-90.0, -2.428e-007
-91.0, -2.559e-007
-92.0, -2.629e-007
-93.0, -2.742e-007
-94.0, -2.816e-007
-95.0, -2.938e-007
-96.0, -3.126e-007
-97.0, -3.265e-007
-98.0, -3.414e-007
-99.0, -3.544e-007
-100.0, -3.653e-007
-101.0, -3.858e-007
-102.0, -4.007e-007
-103.0, -4.098e-007
-104.0, -4.268e-007
-105.0, -4.386e-007
-106.0, -4.534e-007
-107.0, -4.669e-007
-108.0, -4.769e-007
-109.0, -4.979e-007
-110.0, -5.184e-007
-111.0, -5.336e-007
-112.0, -5.550e-007
-113.0, -5.742e-007
-114.0, -5.951e-007
-115.0, -6.130e-007
-116.0, -6.213e-007
-117.0, -6.356e-007
-118.0, -6.492e-007
-119.0, -6.640e-007
-120.0, -6.801e-007
-121.0, -6.941e-007
-122.0, -7.172e-007
-123.0, -7.416e-007
-124.0, -7.625e-007
-125.0, -7.860e-007
-126.0, -8.048e-007
-127.0, -8.253e-007
-128.0, -8.589e-007
-129.0, -8.811e-007
-130.0, -9.042e-007
-131.0, -9.256e-007
-132.0, -9.513e-007
-133.0, -9.779e-007
-134.0, -1.004e-006
-135.0, -1.020e-006
-136.0, -1.045e-006
-137.0, -1.069e-006
-138.0, -1.096e-006
-139.0, -1.123e-006
-140.0, -1.149e-006
-141.0, -1.179e-006
-142.0, -1.206e-006
-143.0, -1.237e-006
-144.0, -1.273e-006
-145.0, -1.304e-006
-146.0, -1.333e-006
-147.0, -1.367e-006
-148.0, -1.394e-006
-149.0, -1.432e-006
-150.0, -1.463e-006
-151.0, -1.494e-006
-152.0, -1.531e-006
-153.0, -1.566e-006
-154.0, -1.601e-006
-155.0, -1.643e-006
-156.0, -1.678e-006
-157.0, -1.720e-006
-158.0, -1.756e-006
-159.0, -1.792e-006
-160.0, -1.839e-006
-161.0, -1.880e-006
-162.0, -1.922e-006
-163.0, -1.968e-006
-164.0, -2.010e-006
-165.0, -2.058e-006
-166.0, -2.104e-006
-167.0, -2.146e-006
-168.0, -2.199e-006
-169.0, -2.248e-006
-170.0, -2.297e-006
-171.0, -2.348e-006
-172.0, -2.397e-006
-173.0, -2.450e-006
-174.0, -2.500e-006
-175.0, -2.552e-006
-176.0, -2.610e-006
-177.0, -2.664e-006
-178.0, -2.722e-006
-179.0, -2.782e-006
-180.0, -2.838e-006
-181.0, -2.900e-006
-182.0, -2.958e-006
-183.0, -3.015e-006
-184.0, -3.081e-006
-185.0, -3.139e-006
-186.0, -3.197e-006
-187.0, -3.265e-006
-188.0, -3.328e-006
-189.0, -3.396e-006
-190.0, -3.459e-006
-191.0, -3.520e-006
-192.0, -3.588e-006
-193.0, -3.656e-006
-194.0, -3.728e-006
-195.0, -3.796e-006
-196.0, -3.862e-006
-197.0, -3.935e-006
-198.0, -4.004e-006
-199.0, -4.075e-006
-200.0, -4.152e-006
-201.0, -4.221e-006
-202.0, -4.296e-006
-203.0, -4.367e-006
-204.0, -4.440e-006
-205.0, -4.517e-006
-206.0, -4.587e-006
-207.0, -4.659e-006
-208.0, -4.733e-006
-209.0, -4.801e-006
-210.0, -4.877e-006
-211.0, -4.947e-006
-212.0, -5.021e-006
-213.0, -5.098e-006
-214.0, -5.167e-006
-215.0, -5.237e-006
-216.0, -5.314e-006
-217.0, -5.383e-006
-218.0, -5.457e-006
-219.0, -5.522e-006
-220.0, -5.586e-006
-221.0, -5.660e-006
-222.0, -5.726e-006
-223.0, -5.796e-006
-224.0, -5.870e-006
-225.0, -5.935e-006
-226.0, -6.005e-006
-227.0, -6.073e-006
-228.0, -6.133e-006
-229.0, -6.205e-006
-230.0, -6.265e-006
-231.0, -6.322e-006
-232.0, -6.386e-006
-233.0, -6.444e-006
-234.0, -6.506e-006
-235.0, -6.569e-006
-236.0, -6.626e-006
-237.0, -6.689e-006
-238.0, -6.745e-006
-239.0, -6.795e-006
-240.0, -6.853e-006
-241.0, -6.907e-006
-242.0, -6.963e-006
-243.0, -7.012e-006
-244.0, -7.058e-006
-245.0, -7.113e-006
-246.0, -7.162e-006
-247.0, -7.207e-006
-248.0, -7.256e-006
-249.0, -7.300e-006
-250.0, -7.345e-006
-251.0, -7.386e-006
-252.0, -7.422e-006
-253.0, -7.471e-006
-254.0, -7.517e-006
-255.0, -7.553e-006
-256.0, -7.593e-006
-257.0, -7.628e-006
-258.0, -7.668e-006
-259.0, -7.710e-006
-260.0, -7.745e-006
-261.0, -7.782e-006
-262.0, -7.816e-006
-263.0, -7.849e-006
-264.0, -7.891e-006
-265.0, -7.925e-006
-266.0, -7.959e-006
-267.0, -7.988e-006
-268.0, -8.017e-006
-269.0, -8.051e-006
-270.0, -8.082e-006
-271.0, -8.110e-006
-272.0, -8.144e-006
-273.0, -8.172e-006
-274.0, -8.204e-006
-275.0, -8.232e-006
-276.0, -8.261e-006
-277.0, -8.296e-006
-278.0, -8.328e-006
-279.0, -8.356e-006
-280.0, -8.389e-006
-281.0, -8.416e-006
-282.0, -8.450e-006
-283.0, -8.479e-006
-284.0, -8.507e-006
-285.0, -8.538e-006
-286.0, -8.565e-006
-287.0, -8.593e-006
-288.0, -8.628e-006
-289.0, -8.659e-006
-290.0, -8.693e-006
-291.0, -8.725e-006
-292.0, -8.753e-006
-293.0, -8.786e-006
-294.0, -8.816e-006
-295.0, -8.845e-006
-296.0, -8.882e-006
-297.0, -8.913e-006
-298.0, -8.943e-006
-299.0, -8.971e-006
-300.0, -9.001e-006
-301.0, -9.040e-006
-302.0, -9.076e-006
-303.0, -9.105e-006
-304.0, -9.139e-006
-305.0, -9.167e-006
-306.0, -9.202e-006
-307.0, -9.237e-006
-308.0, -9.266e-006
-309.0, -9.301e-006
-310.0, -9.331e-006
-311.0, -9.362e-006
-312.0, -9.406e-006
-313.0, -9.445e-006
-314.0, -9.483e-006
-315.0, -9.518e-006
-316.0, -9.545e-006
-317.0, -9.580e-006
-318.0, -9.614e-006
-319.0, -9.646e-006
-320.0, -9.683e-006
-321.0, -9.715e-006
-322.0, -9.749e-006
-323.0, -9.784e-006
-324.0, -9.821e-006
-325.0, -9.860e-006
-326.0, -9.896e-006
-327.0, -9.924e-006
-328.0, -9.960e-006
-329.0, -9.989e-006
-330.0, -1.002e-005
-331.0, -1.006e-005
-332.0, -1.009e-005
-333.0, -1.012e-005
-334.0, -1.016e-005
-335.0, -1.019e-005
-336.0, -1.023e-005
-337.0, -1.026e-005
-338.0, -1.030e-005
-339.0, -1.033e-005
-340.0, -1.035e-005
-341.0, -1.038e-005
-342.0, -1.041e-005
-343.0, -1.044e-005
-344.0, -1.047e-005
-345.0, -1.050e-005
-346.0, -1.053e-005
-347.0, -1.055e-005
-348.0, -1.058e-005
-349.0, -1.061e-005
-350.0, -1.064e-005
-351.0, -1.066e-005
-352.0, -1.069e-005
-353.0, -1.072e-005
-354.0, -1.074e-005
-355.0, -1.077e-005
-356.0, -1.078e-005
-357.0, -1.080e-005
-358.0, -1.082e-005
-359.0, -1.083e-005
-360.0, -1.086e-005
-361.0, -1.088e-005
-362.0, -1.090e-005
-363.0, -1.092e-005
-364.0, -1.093e-005
-365.0, -1.095e-005
-366.0, -1.097e-005
-367.0, -1.097e-005
-368.0, -1.099e-005
-369.0, -1.100e-005
-370.0, -1.101e-005
-371.0, -1.101e-005
-372.0, -1.102e-005
-373.0, -1.103e-005
-374.0, -1.104e-005
-375.0, -1.105e-005
-376.0, -1.106e-005
-377.0, -1.106e-005
-378.0, -1.107e-005
-379.0, -1.107e-005
-380.0, -1.107e-005
-381.0, -1.108e-005
-382.0, -1.108e-005
-383.0, -1.108e-005
-384.0, -1.109e-005
-385.0, -1.108e-005
-386.0, -1.109e-005
-387.0, -1.109e-005
-388.0, -1.108e-005
-389.0, -1.107e-005
-390.0, -1.106e-005
-391.0, -1.105e-005
-392.0, -1.105e-005
-393.0, -1.104e-005
-394.0, -1.104e-005
-395.0, -1.103e-005
-396.0, -1.102e-005
-397.0, -1.101e-005
-398.0, -1.101e-005
-399.0, -1.100e-005
-400.0, -1.099e-005
-401.0, -1.098e-005
-402.0, -1.097e-005
-403.0, -1.097e-005
-404.0, -1.096e-005
-405.0, -1.095e-005
-406.0, -1.093e-005
-407.0, -1.091e-005
-408.0, -1.090e-005
-409.0, -1.088e-005
-410.0, -1.086e-005
-411.0, -1.084e-005
-412.0, -1.082e-005
-413.0, -1.081e-005
-414.0, -1.079e-005
-415.0, -1.078e-005
-416.0, -1.076e-005
-417.0, -1.074e-005
-418.0, -1.072e-005
-419.0, -1.070e-005
-420.0, -1.067e-005
-421.0, -1.065e-005
-422.0, -1.063e-005
-423.0, -1.060e-005
-424.0, -1.059e-005
-425.0, -1.057e-005
-426.0, -1.054e-005
-427.0, -1.052e-005
-428.0, -1.050e-005
-429.0, -1.047e-005
-430.0, -1.045e-005
-431.0, -1.042e-005
-432.0, -1.041e-005
-433.0, -1.039e-005
-434.0, -1.037e-005
-435.0, -1.035e-005
-436.0, -1.033e-005
-437.0, -1.030e-005
-438.0, -1.028e-005
-439.0, -1.025e-005
-440.0, -1.023e-005
-441.0, -1.020e-005
-442.0, -1.018e-005
-443.0, -1.016e-005
-444.0, -1.013e-005
-445.0, -1.011e-005
-446.0, -1.009e-005
-447.0, -1.006e-005
-448.0, -1.004e-005
-449.0, -1.002e-005
-450.0, -1.001e-005
-451.0, -9.982e-006
-452.0, -9.955e-006
-453.0, -9.934e-006
-454.0, -9.906e-006
-455.0, -9.880e-006
-456.0, -9.858e-006
-457.0, -9.832e-006
-458.0, -9.813e-006
-459.0, -9.791e-006
-460.0, -9.764e-006
-461.0, -9.743e-006
-462.0, -9.715e-006
-463.0, -9.689e-006
-464.0, -9.669e-006
-465.0, -9.647e-006
-466.0, -9.627e-006
-467.0, -9.606e-006
-468.0, -9.584e-006
-469.0, -9.568e-006
-470.0, -9.547e-006
-471.0, -9.522e-006
-472.0, -9.501e-006
-473.0, -9.479e-006
-474.0, -9.463e-006
-475.0, -9.443e-006
-476.0, -9.418e-006
-477.0, -9.397e-006
-478.0, -9.373e-006
-479.0, -9.348e-006
-480.0, -9.327e-006
-481.0, -9.301e-006
-482.0, -9.281e-006
-483.0, -9.266e-006
-484.0, -9.245e-006
-485.0, -9.231e-006
-486.0, -9.216e-006
-487.0, -9.201e-006
-488.0, -9.191e-006
-489.0, -9.170e-006
-490.0, -9.149e-006
-491.0, -9.128e-006
-492.0, -9.107e-006
-493.0, -9.087e-006
-494.0, -9.068e-006
-495.0, -9.044e-006
-496.0, -9.032e-006
-497.0, -9.013e-006
-498.0, -8.998e-006
-499.0, -8.979e-006
-500.0, -8.958e-006
-501.0, -8.938e-006
-502.0, -8.916e-006
-503.0, -8.892e-006
-504.0, -8.877e-006
-505.0, -8.861e-006
-506.0, -8.850e-006
-507.0, -8.836e-006
-508.0, -8.822e-006
-509.0, -8.815e-006
-510.0, -8.800e-006
-511.0, -8.783e-006
-512.0, -8.770e-006
-513.0, -8.752e-006
-514.0, -8.736e-006
-515.0, -8.715e-006
-516.0, -8.694e-006
-517.0, -8.681e-006
-518.0, -8.670e-006
-519.0, -8.653e-006
-520.0, -8.643e-006
-521.0, -8.625e-006
-522.0, -8.612e-006
-523.0, -8.597e-006
-524.0, -8.581e-006
-525.0, -8.568e-006
-526.0, -8.551e-006
-527.0, -8.529e-006
-528.0, -8.520e-006
-529.0, -8.505e-006
-530.0, -8.492e-006
-531.0, -8.480e-006
-532.0, -8.465e-006
-533.0, -8.458e-006
-534.0, -8.447e-006
-535.0, -8.435e-006
-536.0, -8.429e-006
-537.0, -8.422e-006
-538.0, -8.414e-006
-539.0, -8.397e-006
-540.0, -8.377e-006
-541.0, -8.364e-006
-542.0, -8.350e-006
-543.0, -8.335e-006
-544.0, -8.321e-006
-545.0, -8.301e-006
-546.0, -8.291e-006
-547.0, -8.283e-006
-548.0, -8.275e-006
-549.0, -8.268e-006
-550.0, -8.255e-006
-551.0, -8.241e-006
-552.0, -8.235e-006
-553.0, -8.222e-006
-554.0, -8.210e-006
-555.0, -8.196e-006
-556.0, -8.181e-006
-557.0, -8.173e-006
-558.0, -8.160e-006
-559.0, -8.145e-006
-560.0, -8.142e-006
-561.0, -8.132e-006
-562.0, -8.126e-006
-563.0, -8.112e-006
-564.0, -8.098e-006
-565.0, -8.092e-006
-566.0, -8.085e-006
-567.0, -8.073e-006
-568.0, -8.066e-006
-569.0, -8.052e-006
-570.0, -8.046e-006
-571.0, -8.039e-006
-572.0, -8.032e-006
-573.0, -8.026e-006
-574.0, -8.018e-006
-575.0, -8.010e-006
-576.0, -8.008e-006
-577.0, -8.000e-006
-578.0, -7.993e-006
-579.0, -7.985e-006
-580.0, -7.971e-006
-581.0, -7.958e-006
-582.0, -7.945e-006
-583.0, -7.932e-006
-584.0, -7.927e-006
-585.0, -7.918e-006
-586.0, -7.908e-006
-587.0, -7.901e-006
-588.0, -7.894e-006
-589.0, -7.887e-006
-590.0, -7.880e-006
-591.0, -7.873e-006
-592.0, -7.867e-006
-593.0, -7.861e-006
-594.0, -7.856e-006
-595.0, -7.850e-006
-596.0, -7.843e-006
-597.0, -7.841e-006
-598.0, -7.834e-006
-599.0, -7.827e-006
-600.0, -7.821e-006
-601.0, -7.813e-006
-602.0, -7.807e-006
-603.0, -7.800e-006
-604.0, -7.788e-006
-605.0, -7.780e-006
-606.0, -7.767e-006
-607.0, -7.756e-006
-608.0, -7.754e-006
-609.0, -7.746e-006
-610.0, -7.739e-006
-611.0, -7.731e-006
-612.0, -7.723e-006
-613.0, -7.722e-006
-614.0, -7.715e-006
-615.0, -7.708e-006
-616.0, -7.707e-006
-617.0, -7.699e-006
-618.0, -7.693e-006
-619.0, -7.688e-006
-620.0, -7.681e-006
-621.0, -7.680e-006
-622.0, -7.674e-006
-623.0, -7.669e-006
-624.0, -7.668e-006
-625.0, -7.666e-006
-626.0, -7.664e-006
-627.0, -7.662e-006
-628.0, -7.655e-006
-629.0, -7.648e-006
-630.0, -7.641e-006
-631.0, -7.635e-006
-632.0, -7.634e-006
-633.0, -7.629e-006
-634.0, -7.624e-006
-635.0, -7.623e-006
-636.0, -7.618e-006
-637.0, -7.618e-006
-638.0, -7.616e-006
-639.0, -7.612e-006
-640.0, -7.610e-006
-641.0, -7.599e-006
-642.0, -7.592e-006
-643.0, -7.586e-006
-644.0, -7.572e-006
-645.0, -7.571e-006
-646.0, -7.557e-006
-647.0, -7.545e-006
-648.0, -7.546e-006
-649.0, -7.540e-006
-650.0, -7.536e-006
-651.0, -7.536e-006
-652.0, -7.525e-006
-653.0, -7.525e-006
-654.0, -7.518e-006
-655.0, -7.509e-006
-656.0, -7.509e-006
-657.0, -7.506e-006
-658.0, -7.455e-006
-659.0, -7.429e-006
-660.0, -7.422e-006
*
Segment = 2
Positive
Number of Data Points = 790
#
-659.0, -7.194e-006
-658.0, -6.878e-006
-657.0, -6.706e-006
-656.0, -6.568e-006
-655.0, -6.412e-006
-654.0, -6.294e-006
-653.0, -6.202e-006
-652.0, -6.121e-006
-651.0, -6.055e-006
-650.0, -5.997e-006
-649.0, -5.937e-006
-648.0, -5.881e-006
-647.0, -5.831e-006
-646.0, -5.784e-006
-645.0, -5.742e-006
-644.0, -5.695e-006
-643.0, -5.645e-006
-642.0, -5.604e-006
-641.0, -5.562e-006
-640.0, -5.522e-006
-639.0, -5.483e-006
-638.0, -5.440e-006
-637.0, -5.406e-006
-636.0, -5.372e-006
-635.0, -5.338e-006
-634.0, -5.306e-006
-633.0, -5.270e-006
-632.0, -5.236e-006
-631.0, -5.206e-006
-630.0, -5.164e-006
-629.0, -5.129e-006
-628.0, -5.096e-006
-627.0, -5.063e-006
-626.0, -5.031e-006
-625.0, -5.000e-006
-624.0, -4.968e-006
-623.0, -4.947e-006
-622.0, -4.917e-006
-621.0, -4.892e-006
-620.0, -4.864e-006
-619.0, -4.836e-006
-618.0, -4.810e-006
-617.0, -4.782e-006
-616.0, -4.755e-006
-615.0, -4.735e-006
-614.0, -4.702e-006
-613.0, -4.675e-006
-612.0, -4.647e-006
-611.0, -4.619e-006
-610.0, -4.598e-006
-609.0, -4.572e-006
-608.0, -4.545e-006
-607.0, -4.529e-006
-606.0, -4.500e-006
-605.0, -4.479e-006
-604.0, -4.456e-006
-603.0, -4.428e-006
-602.0, -4.406e-006
-601.0, -4.378e-006
-600.0, -4.352e-006
-599.0, -4.335e-006
-598.0, -4.310e-006
-597.0, -4.290e-006
-596.0, -4.269e-006
-595.0, -4.242e-006
-594.0, -4.221e-006
-593.0, -4.199e-006
-592.0, -4.181e-006
-591.0, -4.164e-006
-590.0, -4.139e-006
-589.0, -4.120e-006
-588.0, -4.098e-006
-587.0, -4.075e-006
-586.0, -4.056e-006
-585.0, -4.030e-006
-584.0, -4.008e-006
-583.0, -3.992e-006
-582.0, -3.962e-006
-581.0, -3.943e-006
-580.0, -3.924e-006
-579.0, -3.901e-006
-578.0, -3.886e-006
-577.0, -3.864e-006
-576.0, -3.842e-006
-575.0, -3.828e-006
-574.0, -3.811e-006
-573.0, -3.796e-006
-572.0, -3.780e-006
-571.0, -3.760e-006
-570.0, -3.747e-006
-569.0, -3.731e-006
-568.0, -3.716e-006
-567.0, -3.701e-006
-566.0, -3.677e-006
-565.0, -3.656e-006
-564.0, -3.636e-006
-563.0, -3.614e-006
-562.0, -3.598e-006
-561.0, -3.578e-006
-560.0, -3.561e-006
-559.0, -3.544e-006
-558.0, -3.521e-006
-557.0, -3.506e-006
-556.0, -3.486e-006
-555.0, -3.464e-006
-554.0, -3.448e-006
-553.0, -3.428e-006
-552.0, -3.412e-006
-551.0, -3.403e-006
-550.0, -3.383e-006
-549.0, -3.370e-006
-548.0, -3.357e-006
-547.0, -3.338e-006
-546.0, -3.324e-006
-545.0, -3.304e-006
-544.0, -3.285e-006
-543.0, -3.270e-006
-542.0, -3.248e-006
-541.0, -3.227e-006
-540.0, -3.212e-006
-539.0, -3.196e-006
-538.0, -3.186e-006
-537.0, -3.166e-006
-536.0, -3.146e-006
-535.0, -3.132e-006
-534.0, -3.112e-006
-533.0, -3.096e-006
-532.0, -3.078e-006
-531.0, -3.057e-006
-530.0, -3.047e-006
-529.0, -3.033e-006
-528.0, -3.019e-006
-527.0, -3.012e-006
-526.0, -2.992e-006
-525.0, -2.981e-006
-524.0, -2.969e-006
-523.0, -2.954e-006
-522.0, -2.944e-006
-521.0, -2.928e-006
-520.0, -2.912e-006
-519.0, -2.900e-006
-518.0, -2.880e-006
-517.0, -2.862e-006
-516.0, -2.844e-006
-515.0, -2.825e-006
-514.0, -2.813e-006
-513.0, -2.798e-006
-512.0, -2.787e-006
-511.0, -2.777e-006
-510.0, -2.758e-006
-509.0, -2.747e-006
-508.0, -2.732e-006
-507.0, -2.714e-006
-506.0, -2.696e-006
-505.0, -2.676e-006
-504.0, -2.656e-006
-503.0, -2.644e-006
-502.0, -2.626e-006
-501.0, -2.614e-006
-500.0, -2.604e-006
-499.0, -2.591e-006
-498.0, -2.578e-006
-497.0, -2.569e-006
-496.0, -2.561e-006
-495.0, -2.551e-006
-494.0, -2.530e-006
-493.0, -2.510e-006
-492.0, -2.495e-006
-491.0, -2.478e-006
-490.0, -2.461e-006
-489.0, -2.441e-006
-488.0, -2.424e-006
-487.0, -2.416e-006
-486.0, -2.400e-006
-485.0, -2.387e-006
-484.0, -2.374e-006
-483.0, -2.358e-006
-482.0, -2.345e-006
-481.0, -2.328e-006
-480.0, -2.308e-006
-479.0, -2.295e-006
-478.0, -2.274e-006
-477.0, -2.262e-006
-476.0, -2.247e-006
-475.0, -2.232e-006
-474.0, -2.220e-006
-473.0, -2.211e-006
-472.0, -2.202e-006
-471.0, -2.195e-006
-470.0, -2.179e-006
-469.0, -2.172e-006
-468.0, -2.158e-006
-467.0, -2.141e-006
-466.0, -2.126e-006
-465.0, -2.107e-006
-464.0, -2.093e-006
-463.0, -2.078e-006
-462.0, -2.056e-006
-461.0, -2.042e-006
-460.0, -2.032e-006
-459.0, -2.017e-006
-458.0, -2.008e-006
-457.0, -1.993e-006
-456.0, -1.977e-006
-455.0, -1.964e-006
-454.0, -1.947e-006
-453.0, -1.933e-006
-452.0, -1.915e-006
-451.0, -1.894e-006
-450.0, -1.880e-006
-449.0, -1.865e-006
-448.0, -1.851e-006
-447.0, -1.840e-006
-446.0, -1.825e-006
-445.0, -1.817e-006
-444.0, -1.804e-006
-443.0, -1.791e-006
-442.0, -1.784e-006
-441.0, -1.772e-006
-440.0, -1.759e-006
-439.0, -1.744e-006
-438.0, -1.722e-006
-437.0, -1.709e-006
-436.0, -1.693e-006
-435.0, -1.673e-006
-434.0, -1.658e-006
-433.0, -1.643e-006
-432.0, -1.632e-006
-431.0, -1.623e-006
-430.0, -1.607e-006
-429.0, -1.594e-006
-428.0, -1.583e-006
-427.0, -1.569e-006
-426.0, -1.555e-006
-425.0, -1.534e-006
-424.0, -1.517e-006
-423.0, -1.505e-006
-422.0, -1.485e-006
-421.0, -1.467e-006
-420.0, -1.454e-006
-419.0, -1.438e-006
-418.0, -1.430e-006
-417.0, -1.416e-006
-416.0, -1.403e-006
-415.0, -1.396e-006
-414.0, -1.379e-006
-413.0, -1.367e-006
-412.0, -1.348e-006
-411.0, -1.326e-006
-410.0, -1.312e-006
-409.0, -1.292e-006
-408.0, -1.271e-006
-407.0, -1.260e-006
-406.0, -1.242e-006
-405.0, -1.235e-006
-404.0, -1.225e-006
-403.0, -1.209e-006
-402.0, -1.199e-006
-401.0, -1.185e-006
-400.0, -1.170e-006
-399.0, -1.155e-006
-398.0, -1.133e-006
-397.0, -1.116e-006
-396.0, -1.097e-006
-395.0, -1.078e-006
-394.0, -1.065e-006
-393.0, -1.050e-006
-392.0, -1.039e-006
-391.0, -1.028e-006
-390.0, -1.010e-006
-389.0, -1.003e-006
-388.0, -9.892e-007
-387.0, -9.731e-007
-386.0, -9.587e-007
-385.0, -9.373e-007
-384.0, -9.181e-007
-383.0, -9.020e-007
-382.0, -8.806e-007
-381.0, -8.663e-007
-380.0, -8.545e-007
-379.0, -8.336e-007
-378.0, -8.144e-007
-377.0, -7.974e-007
-376.0, -7.821e-007
-375.0, -7.673e-007
-374.0, -7.459e-007
-373.0, -7.250e-007
-372.0, -7.071e-007
-371.0, -6.919e-007
-370.0, -6.784e-007
-369.0, -6.622e-007
-368.0, -6.487e-007
-367.0, -6.352e-007
-366.0, -6.134e-007
-365.0, -6.012e-007
-364.0, -5.846e-007
-363.0, -5.633e-007
-362.0, -5.445e-007
-361.0, -5.188e-007
-360.0, -4.979e-007
-359.0, -4.848e-007
-358.0, -4.604e-007
-357.0, -4.442e-007
-356.0, -4.303e-007
-355.0, -4.094e-007
-354.0, -3.928e-007
-353.0, -3.714e-007
-352.0, -3.505e-007
-351.0, -3.331e-007
-350.0, -3.100e-007
-349.0, -2.895e-007
-348.0, -2.699e-007
-347.0, -2.502e-007
-346.0, -2.367e-007
-345.0, -2.149e-007
-344.0, -1.979e-007
-343.0, -1.770e-007
-342.0, -1.491e-007
-341.0, -1.269e-007
-340.0, -1.059e-007
-339.0, -8.109e-008
-338.0, -6.103e-008
-337.0, -3.836e-008
-336.0, -1.569e-008
-335.0, +5.232e-009
-334.0, +3.313e-008
-333.0, +6.016e-008
-332.0, +8.414e-008
-331.0, +1.086e-007
-330.0, +1.343e-007
-329.0, +1.587e-007
-328.0, +1.801e-007
-327.0, +2.010e-007
-326.0, +2.293e-007
-325.0, +2.568e-007
-324.0, +2.834e-007
-323.0, +3.113e-007
-322.0, +3.339e-007
-321.0, +3.658e-007
-320.0, +3.937e-007
-319.0, +4.181e-007
-318.0, +4.504e-007
-317.0, +4.809e-007
-316.0, +5.088e-007
-315.0, +5.428e-007
-314.0, +5.716e-007
-313.0, +6.025e-007
-312.0, +6.339e-007
-311.0, +6.622e-007
-310.0, +6.984e-007
-309.0, +7.329e-007
-308.0, +7.686e-007
-307.0, +8.039e-007
-306.0, +8.357e-007
-305.0, +8.706e-007
-304.0, +9.016e-007
-303.0, +9.360e-007
-302.0, +9.779e-007
-301.0, +1.013e-006
-300.0, +1.048e-006
-299.0, +1.092e-006
-298.0, +1.134e-006
-297.0, +1.181e-006
-296.0, +1.217e-006
-295.0, +1.253e-006
-294.0, +1.301e-006
-293.0, +1.343e-006
-292.0, +1.383e-006
-291.0, +1.425e-006
-290.0, +1.461e-006
-289.0, +1.510e-006
-288.0, +1.558e-006
-287.0, +1.600e-006
-286.0, +1.651e-006
-285.0, +1.700e-006
-284.0, +1.749e-006
-283.0, +1.803e-006
-282.0, +1.852e-006
-281.0, +1.905e-006
-280.0, +1.955e-006
-279.0, +2.001e-006
-278.0, +2.057e-006
-277.0, +2.112e-006
-276.0, +2.169e-006
-275.0, +2.229e-006
-274.0, +2.284e-006
-273.0, +2.343e-006
-272.0, +2.399e-006
-271.0, +2.455e-006
-270.0, +2.519e-006
-269.0, +2.582e-006
-268.0, +2.643e-006
-267.0, +2.705e-006
-266.0, +2.764e-006
-265.0, +2.838e-006
-264.0, +2.903e-006
-263.0, +2.968e-006
-262.0, +3.037e-006
-261.0, +3.104e-006
-260.0, +3.176e-006
-259.0, +3.254e-006
-258.0, +3.319e-006
-257.0, +3.398e-006
-256.0, +3.467e-006
-255.0, +3.538e-006
-254.0, +3.616e-006
-253.0, +3.689e-006
-252.0, +3.766e-006
-251.0, +3.850e-006
-250.0, +3.927e-006
-249.0, +4.009e-006
-248.0, +4.089e-006
-247.0, +4.170e-006
-246.0, +4.254e-006
-245.0, +4.337e-006
-244.0, +4.420e-006
-243.0, +4.504e-006
-242.0, +4.587e-006
-241.0, +4.673e-006
-240.0, +4.759e-006
-239.0, +4.846e-006
-238.0, +4.936e-006
-237.0, +5.020e-006
-236.0, +5.106e-006
-235.0, +5.198e-006
-234.0, +5.290e-006
-233.0, +5.381e-006
-232.0, +5.471e-006
-231.0, +5.555e-006
-230.0, +5.652e-006
-229.0, +5.742e-006
-228.0, +5.831e-006
-227.0, +5.921e-006
-226.0, +6.005e-006
-225.0, +6.098e-006
-224.0, +6.189e-006
-223.0, +6.274e-006
-222.0, +6.365e-006
-221.0, +6.457e-006
-220.0, +6.545e-006
-219.0, +6.641e-006
-218.0, +6.725e-006
-217.0, +6.816e-006
-216.0, +6.907e-006
-215.0, +6.991e-006
-214.0, +7.081e-006
-213.0, +7.167e-006
-212.0, +7.252e-006
-211.0, +7.338e-006
-210.0, +7.421e-006
-209.0, +7.505e-006
-208.0, +7.588e-006
-207.0, +7.669e-006
-206.0, +7.753e-006
-205.0, +7.835e-006
-204.0, +7.916e-006
-203.0, +8.002e-006
-202.0, +8.080e-006
-201.0, +8.163e-006
-200.0, +8.236e-006
-199.0, +8.312e-006
-198.0, +8.391e-006
-197.0, +8.468e-006
-196.0, +8.535e-006
-195.0, +8.606e-006
-194.0, +8.673e-006
-193.0, +8.742e-006
-192.0, +8.806e-006
-191.0, +8.869e-006
-190.0, +8.932e-006
-189.0, +8.994e-006
-188.0, +9.055e-006
-187.0, +9.116e-006
-186.0, +9.172e-006
-185.0, +9.235e-006
-184.0, +9.288e-006
-183.0, +9.341e-006
-182.0, +9.393e-006
-181.0, +9.442e-006
-180.0, +9.491e-006
-179.0, +9.545e-006
-178.0, +9.586e-006
-177.0, +9.630e-006
-176.0, +9.668e-006
-175.0, +9.710e-006
-174.0, +9.759e-006
-173.0, +9.797e-006
-172.0, +9.831e-006
-171.0, +9.866e-006
-170.0, +9.894e-006
-169.0, +9.933e-006
-168.0, +9.965e-006
-167.0, +9.992e-006
-166.0, +1.002e-005
-165.0, +1.005e-005
-164.0, +1.007e-005
-163.0, +1.011e-005
-162.0, +1.013e-005
-161.0, +1.016e-005
-160.0, +1.018e-005
-159.0, +1.020e-005
-158.0, +1.022e-005
-157.0, +1.024e-005
-156.0, +1.026e-005
-155.0, +1.028e-005
-154.0, +1.028e-005
-153.0, +1.030e-005
-152.0, +1.030e-005
-151.0, +1.031e-005
-150.0, +1.032e-005
-149.0, +1.033e-005
-148.0, +1.033e-005
-147.0, +1.034e-005
-146.0, +1.034e-005
-145.0, +1.035e-005
-144.0, +1.035e-005
-143.0, +1.035e-005
-142.0, +1.035e-005
-141.0, +1.035e-005
-140.0, +1.035e-005
-139.0, +1.035e-005
-138.0, +1.035e-005
-137.0, +1.035e-005
-136.0, +1.035e-005
-135.0, +1.035e-005
-134.0, +1.035e-005
-133.0, +1.035e-005
-132.0, +1.034e-005
-131.0, +1.034e-005
-130.0, +1.033e-005
-129.0, +1.032e-005
-128.0, +1.032e-005
-127.0, +1.031e-005
-126.0, +1.031e-005
-125.0, +1.030e-005
-124.0, +1.029e-005
-123.0, +1.029e-005
-122.0, +1.028e-005
-121.0, +1.027e-005
-120.0, +1.026e-005
-119.0, +1.024e-005
-118.0, +1.023e-005
-117.0, +1.022e-005
-116.0, +1.021e-005
-115.0, +1.019e-005
-114.0, +1.017e-005
-113.0, +1.016e-005
-112.0, +1.014e-005
-111.0, +1.013e-005
-110.0, +1.012e-005
-109.0, +1.010e-005
-108.0, +1.009e-005
-107.0, +1.008e-005
-106.0, +1.007e-005
-105.0, +1.005e-005
-104.0, +1.003e-005
-103.0, +1.001e-005
-102.0, +9.997e-006
-101.0, +9.978e-006
-100.0, +9.957e-006
-99.0, +9.944e-006
-98.0, +9.928e-006
-97.0, +9.917e-006
-96.0, +9.903e-006
-95.0, +9.888e-006
-94.0, +9.879e-006
-93.0, +9.861e-006
-92.0, +9.841e-006
-91.0, +9.824e-006
-90.0, +9.804e-006
-89.0, +9.789e-006
-88.0, +9.769e-006
-87.0, +9.748e-006
-86.0, +9.739e-006
-85.0, +9.724e-006
-84.0, +9.709e-006
-83.0, +9.698e-006
-82.0, +9.675e-006
-81.0, +9.658e-006
-80.0, +9.637e-006
-79.0, +9.615e-006
-78.0, +9.601e-006
-77.0, +9.580e-006
-76.0, +9.560e-006
-75.0, +9.549e-006
-74.0, +9.535e-006
-73.0, +9.523e-006
-72.0, +9.510e-006
-71.0, +9.495e-006
-70.0, +9.487e-006
-69.0, +9.473e-006
-68.0, +9.458e-006
-67.0, +9.446e-006
-66.0, +9.425e-006
-65.0, +9.409e-006
-64.0, +9.388e-006
-63.0, +9.368e-006
-62.0, +9.355e-006
-61.0, +9.335e-006
-60.0, +9.316e-006
-59.0, +9.307e-006
-58.0, +9.290e-006
-57.0, +9.276e-006
-56.0, +9.255e-006
-55.0, +9.234e-006
-54.0, +9.221e-006
-53.0, +9.202e-006
-52.0, +9.183e-006
-51.0, +9.168e-006
-50.0, +9.154e-006
-49.0, +9.146e-006
-48.0, +9.133e-006
-47.0, +9.118e-006
-46.0, +9.110e-006
-45.0, +9.096e-006
-44.0, +9.083e-006
-43.0, +9.069e-006
-42.0, +9.049e-006
-41.0, +9.036e-006
-40.0, +9.020e-006
-39.0, +9.001e-006
-38.0, +8.988e-006
-37.0, +8.974e-006
-36.0, +8.960e-006
-35.0, +8.953e-006
-34.0, +8.937e-006
-33.0, +8.927e-006
-32.0, +8.915e-006
-31.0, +8.898e-006
-30.0, +8.890e-006
-29.0, +8.871e-006
-28.0, +8.850e-006
-27.0, +8.835e-006
-26.0, +8.817e-006
-25.0, +8.802e-006
-24.0, +8.788e-006
-23.0, +8.769e-006
-22.0, +8.762e-006
-21.0, +8.755e-006
-20.0, +8.746e-006
-19.0, +8.738e-006
-18.0, +8.727e-006
-17.0, +8.722e-006
-16.0, +8.712e-006
-15.0, +8.699e-006
-14.0, +8.690e-006
-13.0, +8.678e-006
-12.0, +8.667e-006
-11.0, +8.660e-006
-10.0, +8.648e-006
-9.0, +8.641e-006
-8.0, +8.625e-006
-7.0, +8.608e-006
-6.0, +8.598e-006
-5.0, +8.584e-006
-4.0, +8.570e-006
-3.0, +8.560e-006
-2.0, +8.548e-006
-1.0, +8.547e-006
0.0, +8.545e-006
1.0, +8.539e-006
2.0, +8.535e-006
3.0, +8.528e-006
4.0, +8.518e-006
5.0, +8.508e-006
6.0, +8.491e-006
7.0, +8.480e-006
8.0, +8.463e-006
9.0, +8.447e-006
10.0, +8.435e-006
11.0, +8.422e-006
12.0, +8.411e-006
13.0, +8.405e-006
14.0, +8.389e-006
15.0, +8.383e-006
16.0, +8.375e-006
17.0, +8.367e-006
18.0, +8.362e-006
19.0, +8.355e-006
20.0, +8.347e-006
21.0, +8.345e-006
22.0, +8.336e-006
23.0, +8.329e-006
24.0, +8.322e-006
25.0, +8.314e-006
26.0, +8.308e-006
27.0, +8.297e-006
28.0, +8.286e-006
29.0, +8.279e-006
30.0, +8.266e-006
31.0, +8.258e-006
32.0, +8.245e-006
33.0, +8.231e-006
34.0, +8.225e-006
35.0, +8.214e-006
36.0, +8.206e-006
37.0, +8.204e-006
38.0, +8.192e-006
39.0, +8.187e-006
40.0, +8.179e-006
41.0, +8.170e-006
42.0, +8.167e-006
43.0, +8.161e-006
44.0, +8.155e-006
45.0, +8.154e-006
46.0, +8.145e-006
47.0, +8.142e-006
48.0, +8.135e-006
49.0, +8.129e-006
50.0, +8.125e-006
51.0, +8.118e-006
52.0, +8.111e-006
53.0, +8.109e-006
54.0, +8.098e-006
55.0, +8.095e-006
56.0, +8.088e-006
57.0, +8.076e-006
58.0, +8.070e-006
59.0, +8.057e-006
60.0, +8.044e-006
61.0, +8.039e-006
62.0, +8.028e-006
63.0, +8.020e-006
64.0, +8.016e-006
65.0, +8.006e-006
66.0, +8.006e-006
67.0, +8.005e-006
68.0, +8.001e-006
69.0, +7.998e-006
70.0, +7.991e-006
71.0, +7.985e-006
72.0, +7.980e-006
73.0, +7.974e-006
74.0, +7.971e-006
75.0, +7.966e-006
76.0, +7.962e-006
77.0, +7.962e-006
78.0, +7.960e-006
79.0, +7.960e-006
80.0, +7.959e-006
81.0, +7.951e-006
82.0, +7.951e-006
83.0, +7.944e-006
84.0, +7.938e-006
85.0, +7.936e-006
86.0, +7.929e-006
87.0, +7.923e-006
88.0, +7.921e-006
89.0, +7.913e-006
90.0, +7.913e-006
91.0, +7.912e-006
92.0, +7.908e-006
93.0, +7.905e-006
94.0, +7.896e-006
95.0, +7.891e-006
96.0, +7.880e-006
97.0, +7.872e-006
98.0, +7.870e-006
99.0, +7.859e-006
100.0, +7.848e-006
101.0, +7.844e-006
102.0, +7.835e-006
103.0, +7.837e-006
104.0, +7.830e-006
105.0, +7.818e-006
106.0, +7.818e-006
107.0, +7.817e-006
108.0, +7.815e-006
109.0, +7.816e-006
110.0, +7.812e-006
111.0, +7.812e-006
112.0, +7.812e-006
113.0, +7.806e-006
114.0, +7.806e-006
115.0, +7.805e-006
116.0, +7.804e-006
117.0, +7.802e-006
118.0, +7.796e-006
119.0, +7.792e-006
120.0, +7.789e-006
121.0, +7.783e-006
122.0, +7.784e-006
123.0, +7.778e-006
124.0, +7.773e-006
125.0, +7.773e-006
126.0, +7.770e-006
127.0, +7.772e-006
128.0, +7.765e-006
129.0, +7.765e-006
130.0, +7.768e-006
*
**
