# Supplementary material for: DFT and CV data of 4-phenyl-substituted dichloro(bis{2-[1-(phenyl)-1H-1,2,3-triazol-4-yl-κN3]pyridine-κN})iron(II) coordination compounds
Source: Data Brief. 2018 Oct 27;21:1458–71. doi: 10.1016/j.dib.2018.10.085 (PMC6234228; doi:10.1016/j.dib.2018.10.085)
Supplement: Supplementary file 4 — Supplementary material. [file mmc4.zip › Fe_CV_raw_data/FeL8-2/300FC.TXT]

Date: 10-Apr-2017
Time: 16:20:10
Label: 
Cyclic Voltammetry

Exp. Conditions:
Init E (mV) = 300
High E (mV) = 300
Low E (mV) = -660
Init P/N = N
V (mV/sec) = 300
Number of Segments = 2
Sample Interval (mV) = 1
Quiet Time (sec) = 10
Sensitivity (A/V) = 1E-5

2 Sets of Data
Total Number of Data Points = 1920
##
Potential (mV), Current (A)

Segment = 1
Negative
Number of Data Points = 960
#
299.0, +6.759e-006
298.0, +6.626e-006
297.0, +6.547e-006
296.0, +6.485e-006
295.0, +6.425e-006
294.0, +6.372e-006
293.0, +6.331e-006
292.0, +6.304e-006
291.0, +6.276e-006
290.0, +6.254e-006
289.0, +6.240e-006
288.0, +6.214e-006
287.0, +6.201e-006
286.0, +6.187e-006
285.0, +6.173e-006
284.0, +6.164e-006
283.0, +6.148e-006
282.0, +6.134e-006
281.0, +6.118e-006
280.0, +6.097e-006
279.0, +6.081e-006
278.0, +6.063e-006
277.0, +6.046e-006
276.0, +6.033e-006
275.0, +6.018e-006
274.0, +6.008e-006
273.0, +6.001e-006
272.0, +5.989e-006
271.0, +5.981e-006
270.0, +5.972e-006
269.0, +5.960e-006
268.0, +5.948e-006
267.0, +5.932e-006
266.0, +5.923e-006
265.0, +5.913e-006
264.0, +5.894e-006
263.0, +5.880e-006
262.0, +5.864e-006
261.0, +5.850e-006
260.0, +5.841e-006
259.0, +5.828e-006
258.0, +5.817e-006
257.0, +5.809e-006
256.0, +5.794e-006
255.0, +5.787e-006
254.0, +5.779e-006
253.0, +5.772e-006
252.0, +5.760e-006
251.0, +5.739e-006
250.0, +5.723e-006
249.0, +5.712e-006
248.0, +5.696e-006
247.0, +5.682e-006
246.0, +5.662e-006
245.0, +5.647e-006
244.0, +5.640e-006
243.0, +5.631e-006
242.0, +5.624e-006
241.0, +5.619e-006
240.0, +5.605e-006
239.0, +5.597e-006
238.0, +5.583e-006
237.0, +5.570e-006
236.0, +5.559e-006
235.0, +5.544e-006
234.0, +5.530e-006
233.0, +5.518e-006
232.0, +5.498e-006
231.0, +5.484e-006
230.0, +5.469e-006
229.0, +5.455e-006
228.0, +5.442e-006
227.0, +5.421e-006
226.0, +5.406e-006
225.0, +5.394e-006
224.0, +5.375e-006
223.0, +5.363e-006
222.0, +5.342e-006
221.0, +5.321e-006
220.0, +5.305e-006
219.0, +5.284e-006
218.0, +5.266e-006
217.0, +5.256e-006
216.0, +5.234e-006
215.0, +5.221e-006
214.0, +5.202e-006
213.0, +5.184e-006
212.0, +5.168e-006
211.0, +5.147e-006
210.0, +5.126e-006
209.0, +5.103e-006
208.0, +5.077e-006
207.0, +5.055e-006
206.0, +5.033e-006
205.0, +5.014e-006
204.0, +4.989e-006
203.0, +4.961e-006
202.0, +4.935e-006
201.0, +4.912e-006
200.0, +4.886e-006
199.0, +4.861e-006
198.0, +4.829e-006
197.0, +4.800e-006
196.0, +4.772e-006
195.0, +4.742e-006
194.0, +4.714e-006
193.0, +4.685e-006
192.0, +4.645e-006
191.0, +4.609e-006
190.0, +4.573e-006
189.0, +4.539e-006
188.0, +4.504e-006
187.0, +4.464e-006
186.0, +4.424e-006
185.0, +4.385e-006
184.0, +4.341e-006
183.0, +4.301e-006
182.0, +4.252e-006
181.0, +4.208e-006
180.0, +4.165e-006
179.0, +4.112e-006
178.0, +4.064e-006
177.0, +4.015e-006
176.0, +3.956e-006
175.0, +3.904e-006
174.0, +3.843e-006
173.0, +3.782e-006
172.0, +3.719e-006
171.0, +3.653e-006
170.0, +3.590e-006
169.0, +3.527e-006
168.0, +3.456e-006
167.0, +3.388e-006
166.0, +3.311e-006
165.0, +3.236e-006
164.0, +3.162e-006
163.0, +3.079e-006
162.0, +2.999e-006
161.0, +2.916e-006
160.0, +2.819e-006
159.0, +2.729e-006
158.0, +2.631e-006
157.0, +2.536e-006
156.0, +2.437e-006
155.0, +2.329e-006
154.0, +2.220e-006
153.0, +2.110e-006
152.0, +1.988e-006
151.0, +1.876e-006
150.0, +1.752e-006
149.0, +1.628e-006
148.0, +1.501e-006
147.0, +1.363e-006
146.0, +1.229e-006
145.0, +1.099e-006
144.0, +9.526e-007
143.0, +8.052e-007
142.0, +6.457e-007
141.0, +4.822e-007
140.0, +3.217e-007
139.0, +1.596e-007
138.0, -9.590e-009
137.0, -1.835e-007
136.0, -3.714e-007
135.0, -5.593e-007
134.0, -7.507e-007
133.0, -9.395e-007
132.0, -1.138e-006
131.0, -1.350e-006
130.0, -1.564e-006
129.0, -1.782e-006
128.0, -2.007e-006
127.0, -2.230e-006
126.0, -2.462e-006
125.0, -2.700e-006
124.0, -2.945e-006
123.0, -3.200e-006
122.0, -3.452e-006
121.0, -3.703e-006
120.0, -3.965e-006
119.0, -4.234e-006
118.0, -4.516e-006
117.0, -4.801e-006
116.0, -5.088e-006
115.0, -5.379e-006
114.0, -5.670e-006
113.0, -5.972e-006
112.0, -6.291e-006
111.0, -6.611e-006
110.0, -6.931e-006
109.0, -7.249e-006
108.0, -7.568e-006
107.0, -7.908e-006
106.0, -8.249e-006
105.0, -8.594e-006
104.0, -8.944e-006
103.0, -9.290e-006
102.0, -9.644e-006
101.0, -1.001e-005
100.0, -1.038e-005
99.0, -1.076e-005
98.0, -1.114e-005
97.0, -1.150e-005
96.0, -1.188e-005
95.0, -1.226e-005
94.0, -1.265e-005
93.0, -1.304e-005
92.0, -1.343e-005
91.0, -1.382e-005
90.0, -1.420e-005
89.0, -1.459e-005
88.0, -1.500e-005
87.0, -1.541e-005
86.0, -1.581e-005
85.0, -1.620e-005
84.0, -1.659e-005
83.0, -1.699e-005
82.0, -1.740e-005
81.0, -1.780e-005
80.0, -1.820e-005
79.0, -1.859e-005
78.0, -1.898e-005
77.0, -1.937e-005
76.0, -1.977e-005
75.0, -2.016e-005
74.0, -2.055e-005
73.0, -2.092e-005
72.0, -2.130e-005
71.0, -2.167e-005
70.0, -2.205e-005
69.0, -2.242e-005
68.0, -2.278e-005
67.0, -2.313e-005
66.0, -2.347e-005
65.0, -2.382e-005
64.0, -2.417e-005
63.0, -2.450e-005
62.0, -2.483e-005
61.0, -2.514e-005
60.0, -2.544e-005
59.0, -2.574e-005
58.0, -2.604e-005
57.0, -2.633e-005
56.0, -2.661e-005
55.0, -2.687e-005
54.0, -2.712e-005
53.0, -2.737e-005
52.0, -2.761e-005
51.0, -2.785e-005
50.0, -2.807e-005
49.0, -2.827e-005
48.0, -2.846e-005
47.0, -2.865e-005
46.0, -2.884e-005
45.0, -2.901e-005
44.0, -2.916e-005
43.0, -2.929e-005
42.0, -2.942e-005
41.0, -2.954e-005
40.0, -2.965e-005
39.0, -2.975e-005
38.0, -2.983e-005
37.0, -2.990e-005
36.0, -2.995e-005
35.0, -3.000e-005
34.0, -3.005e-005
33.0, -3.008e-005
32.0, -3.010e-005
31.0, -3.010e-005
30.0, -3.009e-005
29.0, -3.008e-005
28.0, -3.006e-005
27.0, -3.003e-005
26.0, -2.998e-005
25.0, -2.992e-005
24.0, -2.986e-005
23.0, -2.980e-005
22.0, -2.973e-005
21.0, -2.965e-005
20.0, -2.955e-005
19.0, -2.944e-005
18.0, -2.933e-005
17.0, -2.921e-005
16.0, -2.910e-005
15.0, -2.897e-005
14.0, -2.883e-005
13.0, -2.869e-005
12.0, -2.853e-005
11.0, -2.839e-005
10.0, -2.824e-005
9.0, -2.808e-005
8.0, -2.793e-005
7.0, -2.776e-005
6.0, -2.759e-005
5.0, -2.742e-005
4.0, -2.725e-005
3.0, -2.709e-005
2.0, -2.693e-005
1.0, -2.677e-005
0.0, -2.661e-005
-1.0, -2.645e-005
-2.0, -2.629e-005
-3.0, -2.613e-005
-4.0, -2.595e-005
-5.0, -2.575e-005
-6.0, -2.555e-005
-7.0, -2.536e-005
-8.0, -2.518e-005
-9.0, -2.500e-005
-10.0, -2.481e-005
-11.0, -2.463e-005
-12.0, -2.444e-005
-13.0, -2.426e-005
-14.0, -2.408e-005
-15.0, -2.391e-005
-16.0, -2.373e-005
-17.0, -2.355e-005
-18.0, -2.338e-005
-19.0, -2.321e-005
-20.0, -2.304e-005
-21.0, -2.288e-005
-22.0, -2.271e-005
-23.0, -2.254e-005
-24.0, -2.239e-005
-25.0, -2.223e-005
-26.0, -2.207e-005
-27.0, -2.192e-005
-28.0, -2.176e-005
-29.0, -2.161e-005
-30.0, -2.145e-005
-31.0, -2.130e-005
-32.0, -2.116e-005
-33.0, -2.102e-005
-34.0, -2.088e-005
-35.0, -2.074e-005
-36.0, -2.060e-005
-37.0, -2.046e-005
-38.0, -2.033e-005
-39.0, -2.019e-005
-40.0, -2.006e-005
-41.0, -1.993e-005
-42.0, -1.979e-005
-43.0, -1.967e-005
-44.0, -1.955e-005
-45.0, -1.943e-005
-46.0, -1.931e-005
-47.0, -1.918e-005
-48.0, -1.907e-005
-49.0, -1.896e-005
-50.0, -1.885e-005
-51.0, -1.874e-005
-52.0, -1.862e-005
-53.0, -1.851e-005
-54.0, -1.841e-005
-55.0, -1.830e-005
-56.0, -1.820e-005
-57.0, -1.809e-005
-58.0, -1.798e-005
-59.0, -1.789e-005
-60.0, -1.778e-005
-61.0, -1.769e-005
-62.0, -1.759e-005
-63.0, -1.750e-005
-64.0, -1.741e-005
-65.0, -1.732e-005
-66.0, -1.723e-005
-67.0, -1.714e-005
-68.0, -1.705e-005
-69.0, -1.697e-005
-70.0, -1.687e-005
-71.0, -1.678e-005
-72.0, -1.670e-005
-73.0, -1.661e-005
-74.0, -1.653e-005
-75.0, -1.645e-005
-76.0, -1.637e-005
-77.0, -1.629e-005
-78.0, -1.621e-005
-79.0, -1.614e-005
-80.0, -1.607e-005
-81.0, -1.599e-005
-82.0, -1.592e-005
-83.0, -1.585e-005
-84.0, -1.577e-005
-85.0, -1.570e-005
-86.0, -1.563e-005
-87.0, -1.556e-005
-88.0, -1.550e-005
-89.0, -1.543e-005
-90.0, -1.536e-005
-91.0, -1.530e-005
-92.0, -1.524e-005
-93.0, -1.518e-005
-94.0, -1.511e-005
-95.0, -1.505e-005
-96.0, -1.499e-005
-97.0, -1.493e-005
-98.0, -1.487e-005
-99.0, -1.482e-005
-100.0, -1.475e-005
-101.0, -1.470e-005
-102.0, -1.464e-005
-103.0, -1.458e-005
-104.0, -1.453e-005
-105.0, -1.447e-005
-106.0, -1.442e-005
-107.0, -1.436e-005
-108.0, -1.431e-005
-109.0, -1.426e-005
-110.0, -1.421e-005
-111.0, -1.416e-005
-112.0, -1.411e-005
-113.0, -1.406e-005
-114.0, -1.401e-005
-115.0, -1.397e-005
-116.0, -1.392e-005
-117.0, -1.388e-005
-118.0, -1.384e-005
-119.0, -1.379e-005
-120.0, -1.374e-005
-121.0, -1.370e-005
-122.0, -1.365e-005
-123.0, -1.361e-005
-124.0, -1.357e-005
-125.0, -1.352e-005
-126.0, -1.348e-005
-127.0, -1.344e-005
-128.0, -1.341e-005
-129.0, -1.337e-005
-130.0, -1.332e-005
-131.0, -1.328e-005
-132.0, -1.324e-005
-133.0, -1.321e-005
-134.0, -1.318e-005
-135.0, -1.314e-005
-136.0, -1.311e-005
-137.0, -1.307e-005
-138.0, -1.305e-005
-139.0, -1.301e-005
-140.0, -1.297e-005
-141.0, -1.294e-005
-142.0, -1.290e-005
-143.0, -1.286e-005
-144.0, -1.283e-005
-145.0, -1.280e-005
-146.0, -1.278e-005
-147.0, -1.275e-005
-148.0, -1.272e-005
-149.0, -1.269e-005
-150.0, -1.266e-005
-151.0, -1.264e-005
-152.0, -1.261e-005
-153.0, -1.259e-005
-154.0, -1.256e-005
-155.0, -1.253e-005
-156.0, -1.251e-005
-157.0, -1.249e-005
-158.0, -1.247e-005
-159.0, -1.245e-005
-160.0, -1.243e-005
-161.0, -1.241e-005
-162.0, -1.239e-005
-163.0, -1.237e-005
-164.0, -1.236e-005
-165.0, -1.234e-005
-166.0, -1.233e-005
-167.0, -1.231e-005
-168.0, -1.229e-005
-169.0, -1.227e-005
-170.0, -1.226e-005
-171.0, -1.224e-005
-172.0, -1.222e-005
-173.0, -1.221e-005
-174.0, -1.219e-005
-175.0, -1.218e-005
-176.0, -1.217e-005
-177.0, -1.217e-005
-178.0, -1.216e-005
-179.0, -1.215e-005
-180.0, -1.215e-005
-181.0, -1.214e-005
-182.0, -1.213e-005
-183.0, -1.212e-005
-184.0, -1.212e-005
-185.0, -1.212e-005
-186.0, -1.212e-005
-187.0, -1.212e-005
-188.0, -1.212e-005
-189.0, -1.212e-005
-190.0, -1.212e-005
-191.0, -1.211e-005
-192.0, -1.212e-005
-193.0, -1.212e-005
-194.0, -1.212e-005
-195.0, -1.213e-005
-196.0, -1.213e-005
-197.0, -1.214e-005
-198.0, -1.215e-005
-199.0, -1.215e-005
-200.0, -1.216e-005
-201.0, -1.217e-005
-202.0, -1.218e-005
-203.0, -1.219e-005
-204.0, -1.219e-005
-205.0, -1.221e-005
-206.0, -1.223e-005
-207.0, -1.225e-005
-208.0, -1.227e-005
-209.0, -1.229e-005
-210.0, -1.231e-005
-211.0, -1.233e-005
-212.0, -1.235e-005
-213.0, -1.237e-005
-214.0, -1.239e-005
-215.0, -1.241e-005
-216.0, -1.243e-005
-217.0, -1.246e-005
-218.0, -1.249e-005
-219.0, -1.252e-005
-220.0, -1.254e-005
-221.0, -1.258e-005
-222.0, -1.261e-005
-223.0, -1.264e-005
-224.0, -1.267e-005
-225.0, -1.271e-005
-226.0, -1.275e-005
-227.0, -1.278e-005
-228.0, -1.281e-005
-229.0, -1.285e-005
-230.0, -1.289e-005
-231.0, -1.293e-005
-232.0, -1.298e-005
-233.0, -1.302e-005
-234.0, -1.307e-005
-235.0, -1.311e-005
-236.0, -1.315e-005
-237.0, -1.320e-005
-238.0, -1.324e-005
-239.0, -1.329e-005
-240.0, -1.334e-005
-241.0, -1.339e-005
-242.0, -1.344e-005
-243.0, -1.349e-005
-244.0, -1.354e-005
-245.0, -1.360e-005
-246.0, -1.364e-005
-247.0, -1.369e-005
-248.0, -1.375e-005
-249.0, -1.380e-005
-250.0, -1.385e-005
-251.0, -1.390e-005
-252.0, -1.395e-005
-253.0, -1.400e-005
-254.0, -1.404e-005
-255.0, -1.409e-005
-256.0, -1.415e-005
-257.0, -1.419e-005
-258.0, -1.424e-005
-259.0, -1.428e-005
-260.0, -1.433e-005
-261.0, -1.438e-005
-262.0, -1.443e-005
-263.0, -1.447e-005
-264.0, -1.452e-005
-265.0, -1.457e-005
-266.0, -1.462e-005
-267.0, -1.466e-005
-268.0, -1.470e-005
-269.0, -1.474e-005
-270.0, -1.478e-005
-271.0, -1.481e-005
-272.0, -1.485e-005
-273.0, -1.488e-005
-274.0, -1.492e-005
-275.0, -1.496e-005
-276.0, -1.498e-005
-277.0, -1.501e-005
-278.0, -1.504e-005
-279.0, -1.506e-005
-280.0, -1.510e-005
-281.0, -1.512e-005
-282.0, -1.514e-005
-283.0, -1.517e-005
-284.0, -1.519e-005
-285.0, -1.522e-005
-286.0, -1.524e-005
-287.0, -1.525e-005
-288.0, -1.527e-005
-289.0, -1.529e-005
-290.0, -1.530e-005
-291.0, -1.532e-005
-292.0, -1.533e-005
-293.0, -1.535e-005
-294.0, -1.537e-005
-295.0, -1.538e-005
-296.0, -1.540e-005
-297.0, -1.541e-005
-298.0, -1.543e-005
-299.0, -1.544e-005
-300.0, -1.544e-005
-301.0, -1.545e-005
-302.0, -1.546e-005
-303.0, -1.546e-005
-304.0, -1.547e-005
-305.0, -1.547e-005
-306.0, -1.548e-005
-307.0, -1.548e-005
-308.0, -1.548e-005
-309.0, -1.549e-005
-310.0, -1.550e-005
-311.0, -1.550e-005
-312.0, -1.550e-005
-313.0, -1.551e-005
-314.0, -1.551e-005
-315.0, -1.552e-005
-316.0, -1.552e-005
-317.0, -1.552e-005
-318.0, -1.553e-005
-319.0, -1.553e-005
-320.0, -1.554e-005
-321.0, -1.554e-005
-322.0, -1.555e-005
-323.0, -1.555e-005
-324.0, -1.555e-005
-325.0, -1.556e-005
-326.0, -1.557e-005
-327.0, -1.557e-005
-328.0, -1.558e-005
-329.0, -1.558e-005
-330.0, -1.558e-005
-331.0, -1.559e-005
-332.0, -1.559e-005
-333.0, -1.560e-005
-334.0, -1.562e-005
-335.0, -1.562e-005
-336.0, -1.563e-005
-337.0, -1.565e-005
-338.0, -1.566e-005
-339.0, -1.567e-005
-340.0, -1.567e-005
-341.0, -1.568e-005
-342.0, -1.568e-005
-343.0, -1.569e-005
-344.0, -1.570e-005
-345.0, -1.571e-005
-346.0, -1.572e-005
-347.0, -1.574e-005
-348.0, -1.574e-005
-349.0, -1.576e-005
-350.0, -1.577e-005
-351.0, -1.578e-005
-352.0, -1.580e-005
-353.0, -1.581e-005
-354.0, -1.582e-005
-355.0, -1.583e-005
-356.0, -1.584e-005
-357.0, -1.585e-005
-358.0, -1.586e-005
-359.0, -1.587e-005
-360.0, -1.588e-005
-361.0, -1.589e-005
-362.0, -1.590e-005
-363.0, -1.591e-005
-364.0, -1.592e-005
-365.0, -1.594e-005
-366.0, -1.594e-005
-367.0, -1.595e-005
-368.0, -1.597e-005
-369.0, -1.598e-005
-370.0, -1.600e-005
-371.0, -1.601e-005
-372.0, -1.602e-005
-373.0, -1.603e-005
-374.0, -1.605e-005
-375.0, -1.605e-005
-376.0, -1.607e-005
-377.0, -1.607e-005
-378.0, -1.608e-005
-379.0, -1.609e-005
-380.0, -1.609e-005
-381.0, -1.611e-005
-382.0, -1.611e-005
-383.0, -1.612e-005
-384.0, -1.613e-005
-385.0, -1.614e-005
-386.0, -1.615e-005
-387.0, -1.616e-005
-388.0, -1.617e-005
-389.0, -1.618e-005
-390.0, -1.619e-005
-391.0, -1.619e-005
-392.0, -1.620e-005
-393.0, -1.621e-005
-394.0, -1.621e-005
-395.0, -1.621e-005
-396.0, -1.621e-005
-397.0, -1.621e-005
-398.0, -1.621e-005
-399.0, -1.621e-005
-400.0, -1.622e-005
-401.0, -1.622e-005
-402.0, -1.622e-005
-403.0, -1.622e-005
-404.0, -1.622e-005
-405.0, -1.622e-005
-406.0, -1.622e-005
-407.0, -1.621e-005
-408.0, -1.621e-005
-409.0, -1.621e-005
-410.0, -1.621e-005
-411.0, -1.621e-005
-412.0, -1.620e-005
-413.0, -1.619e-005
-414.0, -1.618e-005
-415.0, -1.617e-005
-416.0, -1.616e-005
-417.0, -1.614e-005
-418.0, -1.613e-005
-419.0, -1.612e-005
-420.0, -1.610e-005
-421.0, -1.610e-005
-422.0, -1.609e-005
-423.0, -1.608e-005
-424.0, -1.607e-005
-425.0, -1.605e-005
-426.0, -1.604e-005
-427.0, -1.602e-005
-428.0, -1.600e-005
-429.0, -1.599e-005
-430.0, -1.597e-005
-431.0, -1.595e-005
-432.0, -1.593e-005
-433.0, -1.592e-005
-434.0, -1.590e-005
-435.0, -1.589e-005
-436.0, -1.587e-005
-437.0, -1.586e-005
-438.0, -1.583e-005
-439.0, -1.581e-005
-440.0, -1.579e-005
-441.0, -1.576e-005
-442.0, -1.574e-005
-443.0, -1.572e-005
-444.0, -1.569e-005
-445.0, -1.567e-005
-446.0, -1.564e-005
-447.0, -1.562e-005
-448.0, -1.561e-005
-449.0, -1.558e-005
-450.0, -1.555e-005
-451.0, -1.554e-005
-452.0, -1.552e-005
-453.0, -1.550e-005
-454.0, -1.548e-005
-455.0, -1.545e-005
-456.0, -1.542e-005
-457.0, -1.540e-005
-458.0, -1.537e-005
-459.0, -1.535e-005
-460.0, -1.532e-005
-461.0, -1.529e-005
-462.0, -1.526e-005
-463.0, -1.523e-005
-464.0, -1.521e-005
-465.0, -1.518e-005
-466.0, -1.516e-005
-467.0, -1.513e-005
-468.0, -1.510e-005
-469.0, -1.508e-005
-470.0, -1.505e-005
-471.0, -1.502e-005
-472.0, -1.500e-005
-473.0, -1.497e-005
-474.0, -1.494e-005
-475.0, -1.491e-005
-476.0, -1.488e-005
-477.0, -1.486e-005
-478.0, -1.483e-005
-479.0, -1.480e-005
-480.0, -1.477e-005
-481.0, -1.474e-005
-482.0, -1.472e-005
-483.0, -1.470e-005
-484.0, -1.467e-005
-485.0, -1.465e-005
-486.0, -1.462e-005
-487.0, -1.459e-005
-488.0, -1.457e-005
-489.0, -1.454e-005
-490.0, -1.451e-005
-491.0, -1.448e-005
-492.0, -1.445e-005
-493.0, -1.443e-005
-494.0, -1.441e-005
-495.0, -1.438e-005
-496.0, -1.436e-005
-497.0, -1.433e-005
-498.0, -1.430e-005
-499.0, -1.427e-005
-500.0, -1.425e-005
-501.0, -1.423e-005
-502.0, -1.420e-005
-503.0, -1.417e-005
-504.0, -1.415e-005
-505.0, -1.412e-005
-506.0, -1.410e-005
-507.0, -1.408e-005
-508.0, -1.405e-005
-509.0, -1.403e-005
-510.0, -1.400e-005
-511.0, -1.397e-005
-512.0, -1.396e-005
-513.0, -1.394e-005
-514.0, -1.392e-005
-515.0, -1.389e-005
-516.0, -1.387e-005
-517.0, -1.384e-005
-518.0, -1.382e-005
-519.0, -1.379e-005
-520.0, -1.377e-005
-521.0, -1.374e-005
-522.0, -1.372e-005
-523.0, -1.369e-005
-524.0, -1.366e-005
-525.0, -1.364e-005
-526.0, -1.362e-005
-527.0, -1.359e-005
-528.0, -1.357e-005
-529.0, -1.355e-005
-530.0, -1.353e-005
-531.0, -1.352e-005
-532.0, -1.350e-005
-533.0, -1.348e-005
-534.0, -1.346e-005
-535.0, -1.343e-005
-536.0, -1.342e-005
-537.0, -1.339e-005
-538.0, -1.337e-005
-539.0, -1.335e-005
-540.0, -1.333e-005
-541.0, -1.331e-005
-542.0, -1.329e-005
-543.0, -1.327e-005
-544.0, -1.325e-005
-545.0, -1.323e-005
-546.0, -1.321e-005
-547.0, -1.319e-005
-548.0, -1.317e-005
-549.0, -1.316e-005
-550.0, -1.314e-005
-551.0, -1.312e-005
-552.0, -1.311e-005
-553.0, -1.309e-005
-554.0, -1.307e-005
-555.0, -1.305e-005
-556.0, -1.302e-005
-557.0, -1.300e-005
-558.0, -1.298e-005
-559.0, -1.296e-005
-560.0, -1.295e-005
-561.0, -1.294e-005
-562.0, -1.292e-005
-563.0, -1.290e-005
-564.0, -1.288e-005
-565.0, -1.286e-005
-566.0, -1.285e-005
-567.0, -1.283e-005
-568.0, -1.281e-005
-569.0, -1.279e-005
-570.0, -1.278e-005
-571.0, -1.277e-005
-572.0, -1.275e-005
-573.0, -1.274e-005
-574.0, -1.273e-005
-575.0, -1.271e-005
-576.0, -1.270e-005
-577.0, -1.267e-005
-578.0, -1.266e-005
-579.0, -1.265e-005
-580.0, -1.263e-005
-581.0, -1.261e-005
-582.0, -1.259e-005
-583.0, -1.258e-005
-584.0, -1.257e-005
-585.0, -1.256e-005
-586.0, -1.254e-005
-587.0, -1.253e-005
-588.0, -1.251e-005
-589.0, -1.249e-005
-590.0, -1.247e-005
-591.0, -1.245e-005
-592.0, -1.245e-005
-593.0, -1.243e-005
-594.0, -1.242e-005
-595.0, -1.240e-005
-596.0, -1.239e-005
-597.0, -1.238e-005
-598.0, -1.237e-005
-599.0, -1.236e-005
-600.0, -1.235e-005
-601.0, -1.234e-005
-602.0, -1.233e-005
-603.0, -1.233e-005
-604.0, -1.231e-005
-605.0, -1.230e-005
-606.0, -1.229e-005
-607.0, -1.227e-005
-608.0, -1.225e-005
-609.0, -1.224e-005
-610.0, -1.222e-005
-611.0, -1.221e-005
-612.0, -1.219e-005
-613.0, -1.218e-005
-614.0, -1.217e-005
-615.0, -1.216e-005
-616.0, -1.216e-005
-617.0, -1.214e-005
-618.0, -1.214e-005
-619.0, -1.212e-005
-620.0, -1.210e-005
-621.0, -1.210e-005
-622.0, -1.208e-005
-623.0, -1.206e-005
-624.0, -1.205e-005
-625.0, -1.203e-005
-626.0, -1.202e-005
-627.0, -1.201e-005
-628.0, -1.199e-005
-629.0, -1.198e-005
-630.0, -1.197e-005
-631.0, -1.196e-005
-632.0, -1.196e-005
-633.0, -1.196e-005
-634.0, -1.195e-005
-635.0, -1.194e-005
-636.0, -1.193e-005
-637.0, -1.192e-005
-638.0, -1.191e-005
-639.0, -1.190e-005
-640.0, -1.190e-005
-641.0, -1.188e-005
-642.0, -1.187e-005
-643.0, -1.186e-005
-644.0, -1.184e-005
-645.0, -1.184e-005
-646.0, -1.182e-005
-647.0, -1.180e-005
-648.0, -1.180e-005
-649.0, -1.179e-005
-650.0, -1.179e-005
-651.0, -1.178e-005
-652.0, -1.177e-005
-653.0, -1.177e-005
-654.0, -1.176e-005
-655.0, -1.175e-005
-656.0, -1.175e-005
-657.0, -1.174e-005
-658.0, -1.168e-005
-659.0, -1.164e-005
-660.0, -1.162e-005
*
Segment = 2
Positive
Number of Data Points = 960
#
-659.0, -1.138e-005
-658.0, -1.103e-005
-657.0, -1.084e-005
-656.0, -1.069e-005
-655.0, -1.052e-005
-654.0, -1.039e-005
-653.0, -1.029e-005
-652.0, -1.021e-005
-651.0, -1.013e-005
-650.0, -1.007e-005
-649.0, -1.000e-005
-648.0, -9.937e-006
-647.0, -9.884e-006
-646.0, -9.824e-006
-645.0, -9.770e-006
-644.0, -9.717e-006
-643.0, -9.664e-006
-642.0, -9.616e-006
-641.0, -9.567e-006
-640.0, -9.527e-006
-639.0, -9.491e-006
-638.0, -9.444e-006
-637.0, -9.401e-006
-636.0, -9.358e-006
-635.0, -9.316e-006
-634.0, -9.281e-006
-633.0, -9.238e-006
-632.0, -9.198e-006
-631.0, -9.162e-006
-630.0, -9.120e-006
-629.0, -9.085e-006
-628.0, -9.050e-006
-627.0, -9.010e-006
-626.0, -8.977e-006
-625.0, -8.942e-006
-624.0, -8.910e-006
-623.0, -8.881e-006
-622.0, -8.843e-006
-621.0, -8.813e-006
-620.0, -8.784e-006
-619.0, -8.749e-006
-618.0, -8.719e-006
-617.0, -8.680e-006
-616.0, -8.646e-006
-615.0, -8.619e-006
-614.0, -8.584e-006
-613.0, -8.550e-006
-612.0, -8.522e-006
-611.0, -8.490e-006
-610.0, -8.468e-006
-609.0, -8.441e-006
-608.0, -8.415e-006
-607.0, -8.390e-006
-606.0, -8.360e-006
-605.0, -8.331e-006
-604.0, -8.304e-006
-603.0, -8.273e-006
-602.0, -8.246e-006
-601.0, -8.211e-006
-600.0, -8.184e-006
-599.0, -8.156e-006
-598.0, -8.125e-006
-597.0, -8.103e-006
-596.0, -8.078e-006
-595.0, -8.053e-006
-594.0, -8.031e-006
-593.0, -8.002e-006
-592.0, -7.979e-006
-591.0, -7.955e-006
-590.0, -7.925e-006
-589.0, -7.903e-006
-588.0, -7.877e-006
-587.0, -7.846e-006
-586.0, -7.826e-006
-585.0, -7.800e-006
-584.0, -7.779e-006
-583.0, -7.753e-006
-582.0, -7.722e-006
-581.0, -7.695e-006
-580.0, -7.678e-006
-579.0, -7.655e-006
-578.0, -7.639e-006
-577.0, -7.612e-006
-576.0, -7.589e-006
-575.0, -7.566e-006
-574.0, -7.542e-006
-573.0, -7.520e-006
-572.0, -7.495e-006
-571.0, -7.465e-006
-570.0, -7.445e-006
-569.0, -7.418e-006
-568.0, -7.397e-006
-567.0, -7.375e-006
-566.0, -7.349e-006
-565.0, -7.327e-006
-564.0, -7.302e-006
-563.0, -7.279e-006
-562.0, -7.265e-006
-561.0, -7.242e-006
-560.0, -7.224e-006
-559.0, -7.203e-006
-558.0, -7.175e-006
-557.0, -7.154e-006
-556.0, -7.135e-006
-555.0, -7.107e-006
-554.0, -7.087e-006
-553.0, -7.060e-006
-552.0, -7.038e-006
-551.0, -7.017e-006
-550.0, -6.989e-006
-549.0, -6.963e-006
-548.0, -6.943e-006
-547.0, -6.922e-006
-546.0, -6.906e-006
-545.0, -6.884e-006
-544.0, -6.870e-006
-543.0, -6.857e-006
-542.0, -6.835e-006
-541.0, -6.814e-006
-540.0, -6.789e-006
-539.0, -6.763e-006
-538.0, -6.744e-006
-537.0, -6.718e-006
-536.0, -6.698e-006
-535.0, -6.682e-006
-534.0, -6.658e-006
-533.0, -6.636e-006
-532.0, -6.615e-006
-531.0, -6.591e-006
-530.0, -6.571e-006
-529.0, -6.548e-006
-528.0, -6.529e-006
-527.0, -6.511e-006
-526.0, -6.493e-006
-525.0, -6.478e-006
-524.0, -6.461e-006
-523.0, -6.439e-006
-522.0, -6.418e-006
-521.0, -6.390e-006
-520.0, -6.369e-006
-519.0, -6.352e-006
-518.0, -6.327e-006
-517.0, -6.308e-006
-516.0, -6.291e-006
-515.0, -6.267e-006
-514.0, -6.251e-006
-513.0, -6.230e-006
-512.0, -6.208e-006
-511.0, -6.189e-006
-510.0, -6.164e-006
-509.0, -6.144e-006
-508.0, -6.126e-006
-507.0, -6.107e-006
-506.0, -6.093e-006
-505.0, -6.073e-006
-504.0, -6.052e-006
-503.0, -6.031e-006
-502.0, -6.004e-006
-501.0, -5.983e-006
-500.0, -5.962e-006
-499.0, -5.939e-006
-498.0, -5.918e-006
-497.0, -5.898e-006
-496.0, -5.882e-006
-495.0, -5.867e-006
-494.0, -5.846e-006
-493.0, -5.825e-006
-492.0, -5.799e-006
-491.0, -5.777e-006
-490.0, -5.759e-006
-489.0, -5.733e-006
-488.0, -5.714e-006
-487.0, -5.700e-006
-486.0, -5.675e-006
-485.0, -5.653e-006
-484.0, -5.634e-006
-483.0, -5.609e-006
-482.0, -5.590e-006
-481.0, -5.568e-006
-480.0, -5.547e-006
-479.0, -5.531e-006
-478.0, -5.509e-006
-477.0, -5.489e-006
-476.0, -5.472e-006
-475.0, -5.450e-006
-474.0, -5.429e-006
-473.0, -5.402e-006
-472.0, -5.381e-006
-471.0, -5.367e-006
-470.0, -5.345e-006
-469.0, -5.325e-006
-468.0, -5.309e-006
-467.0, -5.283e-006
-466.0, -5.263e-006
-465.0, -5.240e-006
-464.0, -5.219e-006
-463.0, -5.198e-006
-462.0, -5.173e-006
-461.0, -5.147e-006
-460.0, -5.129e-006
-459.0, -5.106e-006
-458.0, -5.087e-006
-457.0, -5.060e-006
-456.0, -5.039e-006
-455.0, -5.015e-006
-454.0, -4.993e-006
-453.0, -4.974e-006
-452.0, -4.958e-006
-451.0, -4.936e-006
-450.0, -4.922e-006
-449.0, -4.896e-006
-448.0, -4.876e-006
-447.0, -4.856e-006
-446.0, -4.828e-006
-445.0, -4.803e-006
-444.0, -4.783e-006
-443.0, -4.755e-006
-442.0, -4.740e-006
-441.0, -4.722e-006
-440.0, -4.705e-006
-439.0, -4.687e-006
-438.0, -4.661e-006
-437.0, -4.633e-006
-436.0, -4.613e-006
-435.0, -4.589e-006
-434.0, -4.571e-006
-433.0, -4.547e-006
-432.0, -4.529e-006
-431.0, -4.509e-006
-430.0, -4.485e-006
-429.0, -4.464e-006
-428.0, -4.438e-006
-427.0, -4.411e-006
-426.0, -4.389e-006
-425.0, -4.361e-006
-424.0, -4.342e-006
-423.0, -4.323e-006
-422.0, -4.295e-006
-421.0, -4.274e-006
-420.0, -4.250e-006
-419.0, -4.222e-006
-418.0, -4.203e-006
-417.0, -4.177e-006
-416.0, -4.157e-006
-415.0, -4.143e-006
-414.0, -4.115e-006
-413.0, -4.090e-006
-412.0, -4.062e-006
-411.0, -4.034e-006
-410.0, -4.013e-006
-409.0, -3.988e-006
-408.0, -3.956e-006
-407.0, -3.935e-006
-406.0, -3.907e-006
-405.0, -3.888e-006
-404.0, -3.867e-006
-403.0, -3.840e-006
-402.0, -3.816e-006
-401.0, -3.794e-006
-400.0, -3.773e-006
-399.0, -3.759e-006
-398.0, -3.734e-006
-397.0, -3.713e-006
-396.0, -3.691e-006
-395.0, -3.663e-006
-394.0, -3.641e-006
-393.0, -3.618e-006
-392.0, -3.594e-006
-391.0, -3.574e-006
-390.0, -3.546e-006
-389.0, -3.520e-006
-388.0, -3.499e-006
-387.0, -3.472e-006
-386.0, -3.447e-006
-385.0, -3.421e-006
-384.0, -3.399e-006
-383.0, -3.380e-006
-382.0, -3.354e-006
-381.0, -3.332e-006
-380.0, -3.309e-006
-379.0, -3.286e-006
-378.0, -3.259e-006
-377.0, -3.230e-006
-376.0, -3.202e-006
-375.0, -3.177e-006
-374.0, -3.150e-006
-373.0, -3.129e-006
-372.0, -3.103e-006
-371.0, -3.077e-006
-370.0, -3.052e-006
-369.0, -3.030e-006
-368.0, -3.014e-006
-367.0, -2.995e-006
-366.0, -2.966e-006
-365.0, -2.941e-006
-364.0, -2.918e-006
-363.0, -2.892e-006
-362.0, -2.865e-006
-361.0, -2.839e-006
-360.0, -2.815e-006
-359.0, -2.794e-006
-358.0, -2.766e-006
-357.0, -2.742e-006
-356.0, -2.719e-006
-355.0, -2.695e-006
-354.0, -2.667e-006
-353.0, -2.638e-006
-352.0, -2.611e-006
-351.0, -2.593e-006
-350.0, -2.566e-006
-349.0, -2.544e-006
-348.0, -2.519e-006
-347.0, -2.490e-006
-346.0, -2.468e-006
-345.0, -2.440e-006
-344.0, -2.413e-006
-343.0, -2.388e-006
-342.0, -2.355e-006
-341.0, -2.327e-006
-340.0, -2.299e-006
-339.0, -2.271e-006
-338.0, -2.249e-006
-337.0, -2.221e-006
-336.0, -2.199e-006
-335.0, -2.175e-006
-334.0, -2.144e-006
-333.0, -2.121e-006
-332.0, -2.094e-006
-331.0, -2.064e-006
-330.0, -2.037e-006
-329.0, -2.002e-006
-328.0, -1.972e-006
-327.0, -1.948e-006
-326.0, -1.916e-006
-325.0, -1.889e-006
-324.0, -1.862e-006
-323.0, -1.831e-006
-322.0, -1.805e-006
-321.0, -1.774e-006
-320.0, -1.746e-006
-319.0, -1.720e-006
-318.0, -1.688e-006
-317.0, -1.654e-006
-316.0, -1.621e-006
-315.0, -1.589e-006
-314.0, -1.561e-006
-313.0, -1.528e-006
-312.0, -1.498e-006
-311.0, -1.467e-006
-310.0, -1.432e-006
-309.0, -1.403e-006
-308.0, -1.371e-006
-307.0, -1.338e-006
-306.0, -1.309e-006
-305.0, -1.273e-006
-304.0, -1.240e-006
-303.0, -1.209e-006
-302.0, -1.170e-006
-301.0, -1.136e-006
-300.0, -1.104e-006
-299.0, -1.068e-006
-298.0, -1.033e-006
-297.0, -9.953e-007
-296.0, -9.587e-007
-295.0, -9.286e-007
-294.0, -8.863e-007
-293.0, -8.458e-007
-292.0, -8.048e-007
-291.0, -7.629e-007
-290.0, -7.294e-007
-289.0, -6.923e-007
-288.0, -6.548e-007
-287.0, -6.182e-007
-286.0, -5.742e-007
-285.0, -5.362e-007
-284.0, -4.957e-007
-283.0, -4.508e-007
-282.0, -4.089e-007
-281.0, -3.619e-007
-280.0, -3.213e-007
-279.0, -2.816e-007
-278.0, -2.324e-007
-277.0, -1.901e-007
-276.0, -1.452e-007
-275.0, -9.548e-008
-274.0, -4.752e-008
-273.0, +1.307e-009
-272.0, +4.316e-008
-271.0, +8.065e-008
-270.0, +1.308e-007
-269.0, +1.801e-007
-268.0, +2.280e-007
-267.0, +2.777e-007
-266.0, +3.265e-007
-265.0, +3.819e-007
-264.0, +4.355e-007
-263.0, +4.848e-007
-262.0, +5.410e-007
-261.0, +5.899e-007
-260.0, +6.378e-007
-259.0, +6.897e-007
-258.0, +7.407e-007
-257.0, +7.987e-007
-256.0, +8.484e-007
-255.0, +8.972e-007
-254.0, +9.539e-007
-253.0, +1.009e-006
-252.0, +1.063e-006
-251.0, +1.123e-006
-250.0, +1.177e-006
-249.0, +1.238e-006
-248.0, +1.294e-006
-247.0, +1.349e-006
-246.0, +1.405e-006
-245.0, +1.466e-006
-244.0, +1.522e-006
-243.0, +1.579e-006
-242.0, +1.628e-006
-241.0, +1.684e-006
-240.0, +1.740e-006
-239.0, +1.797e-006
-238.0, +1.855e-006
-237.0, +1.911e-006
-236.0, +1.968e-006
-235.0, +2.031e-006
-234.0, +2.087e-006
-233.0, +2.149e-006
-232.0, +2.211e-006
-231.0, +2.265e-006
-230.0, +2.323e-006
-229.0, +2.379e-006
-228.0, +2.437e-006
-227.0, +2.500e-006
-226.0, +2.556e-006
-225.0, +2.613e-006
-224.0, +2.669e-006
-223.0, +2.722e-006
-222.0, +2.779e-006
-221.0, +2.834e-006
-220.0, +2.890e-006
-219.0, +2.943e-006
-218.0, +2.996e-006
-217.0, +3.051e-006
-216.0, +3.107e-006
-215.0, +3.162e-006
-214.0, +3.221e-006
-213.0, +3.271e-006
-212.0, +3.322e-006
-211.0, +3.373e-006
-210.0, +3.421e-006
-209.0, +3.474e-006
-208.0, +3.523e-006
-207.0, +3.564e-006
-206.0, +3.619e-006
-205.0, +3.668e-006
-204.0, +3.717e-006
-203.0, +3.768e-006
-202.0, +3.813e-006
-201.0, +3.863e-006
-200.0, +3.912e-006
-199.0, +3.948e-006
-198.0, +3.991e-006
-197.0, +4.037e-006
-196.0, +4.084e-006
-195.0, +4.127e-006
-194.0, +4.165e-006
-193.0, +4.207e-006
-192.0, +4.252e-006
-191.0, +4.296e-006
-190.0, +4.337e-006
-189.0, +4.370e-006
-188.0, +4.403e-006
-187.0, +4.442e-006
-186.0, +4.476e-006
-185.0, +4.514e-006
-184.0, +4.545e-006
-183.0, +4.577e-006
-182.0, +4.616e-006
-181.0, +4.651e-006
-180.0, +4.685e-006
-179.0, +4.720e-006
-178.0, +4.748e-006
-177.0, +4.782e-006
-176.0, +4.810e-006
-175.0, +4.830e-006
-174.0, +4.865e-006
-173.0, +4.893e-006
-172.0, +4.921e-006
-171.0, +4.950e-006
-170.0, +4.971e-006
-169.0, +4.998e-006
-168.0, +5.026e-006
-167.0, +5.045e-006
-166.0, +5.074e-006
-165.0, +5.095e-006
-164.0, +5.115e-006
-163.0, +5.140e-006
-162.0, +5.161e-006
-161.0, +5.185e-006
-160.0, +5.205e-006
-159.0, +5.218e-006
-158.0, +5.234e-006
-157.0, +5.248e-006
-156.0, +5.264e-006
-155.0, +5.283e-006
-154.0, +5.301e-006
-153.0, +5.320e-006
-152.0, +5.335e-006
-151.0, +5.351e-006
-150.0, +5.372e-006
-149.0, +5.387e-006
-148.0, +5.399e-006
-147.0, +5.415e-006
-146.0, +5.426e-006
-145.0, +5.444e-006
-144.0, +5.460e-006
-143.0, +5.474e-006
-142.0, +5.492e-006
-141.0, +5.504e-006
-140.0, +5.511e-006
-139.0, +5.525e-006
-138.0, +5.531e-006
-137.0, +5.541e-006
-136.0, +5.549e-006
-135.0, +5.556e-006
-134.0, +5.569e-006
-133.0, +5.579e-006
-132.0, +5.588e-006
-131.0, +5.598e-006
-130.0, +5.603e-006
-129.0, +5.611e-006
-128.0, +5.613e-006
-127.0, +5.614e-006
-126.0, +5.623e-006
-125.0, +5.627e-006
-124.0, +5.633e-006
-123.0, +5.640e-006
-122.0, +5.645e-006
-121.0, +5.652e-006
-120.0, +5.658e-006
-119.0, +5.661e-006
-118.0, +5.674e-006
-117.0, +5.675e-006
-116.0, +5.678e-006
-115.0, +5.683e-006
-114.0, +5.687e-006
-113.0, +5.699e-006
-112.0, +5.710e-006
-111.0, +5.712e-006
-110.0, +5.726e-006
-109.0, +5.736e-006
-108.0, +5.744e-006
-107.0, +5.756e-006
-106.0, +5.759e-006
-105.0, +5.764e-006
-104.0, +5.766e-006
-103.0, +5.766e-006
-102.0, +5.774e-006
-101.0, +5.781e-006
-100.0, +5.786e-006
-99.0, +5.792e-006
-98.0, +5.795e-006
-97.0, +5.801e-006
-96.0, +5.807e-006
-95.0, +5.808e-006
-94.0, +5.817e-006
-93.0, +5.819e-006
-92.0, +5.822e-006
-91.0, +5.828e-006
-90.0, +5.834e-006
-89.0, +5.844e-006
-88.0, +5.853e-006
-87.0, +5.856e-006
-86.0, +5.870e-006
-85.0, +5.879e-006
-84.0, +5.886e-006
-83.0, +5.898e-006
-82.0, +5.905e-006
-81.0, +5.916e-006
-80.0, +5.926e-006
-79.0, +5.931e-006
-78.0, +5.946e-006
-77.0, +5.959e-006
-76.0, +5.970e-006
-75.0, +5.980e-006
-74.0, +5.987e-006
-73.0, +5.995e-006
-72.0, +6.001e-006
-71.0, +6.009e-006
-70.0, +6.019e-006
-69.0, +6.026e-006
-68.0, +6.036e-006
-67.0, +6.049e-006
-66.0, +6.063e-006
-65.0, +6.085e-006
-64.0, +6.101e-006
-63.0, +6.118e-006
-62.0, +6.139e-006
-61.0, +6.157e-006
-60.0, +6.172e-006
-59.0, +6.192e-006
-58.0, +6.206e-006
-57.0, +6.222e-006
-56.0, +6.236e-006
-55.0, +6.254e-006
-54.0, +6.281e-006
-53.0, +6.309e-006
-52.0, +6.330e-006
-51.0, +6.356e-006
-50.0, +6.380e-006
-49.0, +6.404e-006
-48.0, +6.425e-006
-47.0, +6.447e-006
-46.0, +6.475e-006
-45.0, +6.503e-006
-44.0, +6.530e-006
-43.0, +6.558e-006
-42.0, +6.587e-006
-41.0, +6.624e-006
-40.0, +6.658e-006
-39.0, +6.686e-006
-38.0, +6.721e-006
-37.0, +6.751e-006
-36.0, +6.786e-006
-35.0, +6.830e-006
-34.0, +6.865e-006
-33.0, +6.900e-006
-32.0, +6.936e-006
-31.0, +6.973e-006
-30.0, +7.021e-006
-29.0, +7.062e-006
-28.0, +7.100e-006
-27.0, +7.144e-006
-26.0, +7.186e-006
-25.0, +7.234e-006
-24.0, +7.277e-006
-23.0, +7.319e-006
-22.0, +7.375e-006
-21.0, +7.424e-006
-20.0, +7.471e-006
-19.0, +7.523e-006
-18.0, +7.574e-006
-17.0, +7.634e-006
-16.0, +7.694e-006
-15.0, +7.749e-006
-14.0, +7.812e-006
-13.0, +7.868e-006
-12.0, +7.927e-006
-11.0, +7.993e-006
-10.0, +8.061e-006
-9.0, +8.126e-006
-8.0, +8.190e-006
-7.0, +8.260e-006
-6.0, +8.341e-006
-5.0, +8.421e-006
-4.0, +8.504e-006
-3.0, +8.586e-006
-2.0, +8.688e-006
-1.0, +8.795e-006
0.0, +8.899e-006
1.0, +9.006e-006
2.0, +9.127e-006
3.0, +9.240e-006
4.0, +9.357e-006
5.0, +9.458e-006
6.0, +9.563e-006
7.0, +9.682e-006
8.0, +9.807e-006
9.0, +9.924e-006
10.0, +1.006e-005
11.0, +1.019e-005
12.0, +1.033e-005
13.0, +1.047e-005
14.0, +1.062e-005
15.0, +1.078e-005
16.0, +1.094e-005
17.0, +1.110e-005
18.0, +1.127e-005
19.0, +1.146e-005
20.0, +1.165e-005
21.0, +1.184e-005
22.0, +1.204e-005
23.0, +1.223e-005
24.0, +1.243e-005
25.0, +1.264e-005
26.0, +1.287e-005
27.0, +1.309e-005
28.0, +1.332e-005
29.0, +1.355e-005
30.0, +1.379e-005
31.0, +1.404e-005
32.0, +1.431e-005
33.0, +1.456e-005
34.0, +1.484e-005
35.0, +1.510e-005
36.0, +1.538e-005
37.0, +1.567e-005
38.0, +1.596e-005
39.0, +1.626e-005
40.0, +1.656e-005
41.0, +1.685e-005
42.0, +1.716e-005
43.0, +1.748e-005
44.0, +1.781e-005
45.0, +1.814e-005
46.0, +1.847e-005
47.0, +1.880e-005
48.0, +1.914e-005
49.0, +1.948e-005
50.0, +1.985e-005
51.0, +2.020e-005
52.0, +2.056e-005
53.0, +2.092e-005
54.0, +2.128e-005
55.0, +2.165e-005
56.0, +2.204e-005
57.0, +2.241e-005
58.0, +2.280e-005
59.0, +2.317e-005
60.0, +2.355e-005
61.0, +2.394e-005
62.0, +2.433e-005
63.0, +2.473e-005
64.0, +2.512e-005
65.0, +2.550e-005
66.0, +2.589e-005
67.0, +2.628e-005
68.0, +2.669e-005
69.0, +2.708e-005
70.0, +2.747e-005
71.0, +2.786e-005
72.0, +2.825e-005
73.0, +2.864e-005
74.0, +2.904e-005
75.0, +2.943e-005
76.0, +2.981e-005
77.0, +3.019e-005
78.0, +3.055e-005
79.0, +3.093e-005
80.0, +3.131e-005
81.0, +3.167e-005
82.0, +3.204e-005
83.0, +3.238e-005
84.0, +3.273e-005
85.0, +3.309e-005
86.0, +3.344e-005
87.0, +3.378e-005
88.0, +3.410e-005
89.0, +3.441e-005
90.0, +3.473e-005
91.0, +3.503e-005
92.0, +3.534e-005
93.0, +3.563e-005
94.0, +3.591e-005
95.0, +3.618e-005
96.0, +3.644e-005
97.0, +3.669e-005
98.0, +3.695e-005
99.0, +3.718e-005
100.0, +3.741e-005
101.0, +3.762e-005
102.0, +3.782e-005
103.0, +3.801e-005
104.0, +3.820e-005
105.0, +3.837e-005
106.0, +3.853e-005
107.0, +3.867e-005
108.0, +3.880e-005
109.0, +3.893e-005
110.0, +3.905e-005
111.0, +3.916e-005
112.0, +3.925e-005
113.0, +3.932e-005
114.0, +3.939e-005
115.0, +3.944e-005
116.0, +3.950e-005
117.0, +3.953e-005
118.0, +3.955e-005
119.0, +3.956e-005
120.0, +3.955e-005
121.0, +3.954e-005
122.0, +3.953e-005
123.0, +3.950e-005
124.0, +3.946e-005
125.0, +3.940e-005
126.0, +3.933e-005
127.0, +3.927e-005
128.0, +3.920e-005
129.0, +3.912e-005
130.0, +3.902e-005
131.0, +3.891e-005
132.0, +3.880e-005
133.0, +3.869e-005
134.0, +3.857e-005
135.0, +3.844e-005
136.0, +3.830e-005
137.0, +3.815e-005
138.0, +3.800e-005
139.0, +3.785e-005
140.0, +3.770e-005
141.0, +3.754e-005
142.0, +3.737e-005
143.0, +3.720e-005
144.0, +3.703e-005
145.0, +3.685e-005
146.0, +3.668e-005
147.0, +3.650e-005
148.0, +3.632e-005
149.0, +3.614e-005
150.0, +3.595e-005
151.0, +3.576e-005
152.0, +3.558e-005
153.0, +3.540e-005
154.0, +3.521e-005
155.0, +3.502e-005
156.0, +3.483e-005
157.0, +3.465e-005
158.0, +3.446e-005
159.0, +3.428e-005
160.0, +3.409e-005
161.0, +3.390e-005
162.0, +3.372e-005
163.0, +3.353e-005
164.0, +3.335e-005
165.0, +3.317e-005
166.0, +3.298e-005
167.0, +3.280e-005
168.0, +3.262e-005
169.0, +3.244e-005
170.0, +3.227e-005
171.0, +3.210e-005
172.0, +3.193e-005
173.0, +3.176e-005
174.0, +3.159e-005
175.0, +3.142e-005
176.0, +3.126e-005
177.0, +3.110e-005
178.0, +3.094e-005
179.0, +3.078e-005
180.0, +3.062e-005
181.0, +3.047e-005
182.0, +3.032e-005
183.0, +3.017e-005
184.0, +3.002e-005
185.0, +2.986e-005
186.0, +2.972e-005
187.0, +2.958e-005
188.0, +2.944e-005
189.0, +2.930e-005
190.0, +2.916e-005
191.0, +2.902e-005
192.0, +2.888e-005
193.0, +2.874e-005
194.0, +2.862e-005
195.0, +2.849e-005
196.0, +2.836e-005
197.0, +2.824e-005
198.0, +2.811e-005
199.0, +2.800e-005
200.0, +2.788e-005
201.0, +2.776e-005
202.0, +2.764e-005
203.0, +2.752e-005
204.0, +2.741e-005
205.0, +2.730e-005
206.0, +2.719e-005
207.0, +2.708e-005
208.0, +2.697e-005
209.0, +2.686e-005
210.0, +2.676e-005
211.0, +2.665e-005
212.0, +2.656e-005
213.0, +2.646e-005
214.0, +2.636e-005
215.0, +2.626e-005
216.0, +2.616e-005
217.0, +2.606e-005
218.0, +2.598e-005
219.0, +2.588e-005
220.0, +2.579e-005
221.0, +2.570e-005
222.0, +2.561e-005
223.0, +2.552e-005
224.0, +2.543e-005
225.0, +2.535e-005
226.0, +2.526e-005
227.0, +2.518e-005
228.0, +2.510e-005
229.0, +2.502e-005
230.0, +2.494e-005
231.0, +2.486e-005
232.0, +2.478e-005
233.0, +2.470e-005
234.0, +2.463e-005
235.0, +2.455e-005
236.0, +2.448e-005
237.0, +2.441e-005
238.0, +2.433e-005
239.0, +2.425e-005
240.0, +2.419e-005
241.0, +2.412e-005
242.0, +2.405e-005
243.0, +2.398e-005
244.0, +2.391e-005
245.0, +2.384e-005
246.0, +2.378e-005
247.0, +2.372e-005
248.0, +2.365e-005
249.0, +2.358e-005
250.0, +2.352e-005
251.0, +2.346e-005
252.0, +2.339e-005
253.0, +2.333e-005
254.0, +2.327e-005
255.0, +2.322e-005
256.0, +2.316e-005
257.0, +2.309e-005
258.0, +2.304e-005
259.0, +2.298e-005
260.0, +2.293e-005
261.0, +2.288e-005
262.0, +2.282e-005
263.0, +2.276e-005
264.0, +2.271e-005
265.0, +2.265e-005
266.0, +2.260e-005
267.0, +2.255e-005
268.0, +2.250e-005
269.0, +2.244e-005
270.0, +2.239e-005
271.0, +2.234e-005
272.0, +2.230e-005
273.0, +2.224e-005
274.0, +2.219e-005
275.0, +2.214e-005
276.0, +2.210e-005
277.0, +2.205e-005
278.0, +2.201e-005
279.0, +2.196e-005
280.0, +2.192e-005
281.0, +2.187e-005
282.0, +2.183e-005
283.0, +2.178e-005
284.0, +2.174e-005
285.0, +2.169e-005
286.0, +2.165e-005
287.0, +2.161e-005
288.0, +2.157e-005
289.0, +2.153e-005
290.0, +2.149e-005
291.0, +2.145e-005
292.0, +2.140e-005
293.0, +2.136e-005
294.0, +2.132e-005
295.0, +2.128e-005
296.0, +2.124e-005
297.0, +2.120e-005
298.0, +2.117e-005
299.0, +2.113e-005
300.0, +2.110e-005
*
**
