# Supplementary material for: DFT and CV data of 4-phenyl-substituted dichloro(bis{2-[1-(phenyl)-1H-1,2,3-triazol-4-yl-κN3]pyridine-κN})iron(II) coordination compounds
Source: Data Brief. 2018 Oct 27;21:1458–71. doi: 10.1016/j.dib.2018.10.085 (PMC6234228; doi:10.1016/j.dib.2018.10.085)
Supplement: Supplementary file 4 — Supplementary material. [file mmc4.zip › Fe_CV_raw_data/FeL8-2/50_01.TXT]

Date: 10-Apr-2017
Time: 15:50:58
Label: 
Cyclic Voltammetry

Exp. Conditions:
Init E (mV) = 130
High E (mV) = 130
Low E (mV) = -660
Init P/N = N
V (mV/sec) = 50
Number of Segments = 2
Sample Interval (mV) = 1
Quiet Time (sec) = 10
Sensitivity (A/V) = 1E-5

2 Sets of Data
Total Number of Data Points = 1580
##
Potential (mV), Current (A)

Segment = 1
Negative
Number of Data Points = 790
#
129.0, +2.258e-006
128.0, +2.260e-006
127.0, +2.233e-006
126.0, +2.208e-006
125.0, +2.194e-006
124.0, +2.166e-006
123.0, +2.146e-006
122.0, +2.132e-006
121.0, +2.118e-006
120.0, +2.111e-006
119.0, +2.097e-006
118.0, +2.083e-006
117.0, +2.076e-006
116.0, +2.068e-006
115.0, +2.061e-006
114.0, +2.049e-006
113.0, +2.035e-006
112.0, +2.029e-006
111.0, +2.015e-006
110.0, +2.002e-006
109.0, +1.988e-006
108.0, +1.974e-006
107.0, +1.966e-006
106.0, +1.956e-006
105.0, +1.943e-006
104.0, +1.940e-006
103.0, +1.933e-006
102.0, +1.926e-006
101.0, +1.919e-006
100.0, +1.911e-006
99.0, +1.907e-006
98.0, +1.905e-006
97.0, +1.895e-006
96.0, +1.895e-006
95.0, +1.888e-006
94.0, +1.881e-006
93.0, +1.874e-006
92.0, +1.867e-006
91.0, +1.861e-006
90.0, +1.853e-006
89.0, +1.839e-006
88.0, +1.835e-006
87.0, +1.821e-006
86.0, +1.809e-006
85.0, +1.795e-006
84.0, +1.782e-006
83.0, +1.774e-006
82.0, +1.767e-006
81.0, +1.757e-006
80.0, +1.757e-006
79.0, +1.753e-006
78.0, +1.753e-006
77.0, +1.751e-006
76.0, +1.744e-006
75.0, +1.737e-006
74.0, +1.730e-006
73.0, +1.723e-006
72.0, +1.718e-006
71.0, +1.712e-006
70.0, +1.706e-006
69.0, +1.705e-006
68.0, +1.702e-006
67.0, +1.702e-006
66.0, +1.697e-006
65.0, +1.690e-006
64.0, +1.684e-006
63.0, +1.677e-006
62.0, +1.671e-006
61.0, +1.667e-006
60.0, +1.658e-006
59.0, +1.655e-006
58.0, +1.654e-006
57.0, +1.647e-006
56.0, +1.642e-006
55.0, +1.628e-006
54.0, +1.615e-006
53.0, +1.604e-006
52.0, +1.590e-006
51.0, +1.577e-006
50.0, +1.569e-006
49.0, +1.560e-006
48.0, +1.560e-006
47.0, +1.559e-006
46.0, +1.559e-006
45.0, +1.559e-006
44.0, +1.553e-006
43.0, +1.552e-006
42.0, +1.548e-006
41.0, +1.541e-006
40.0, +1.534e-006
39.0, +1.527e-006
38.0, +1.521e-006
37.0, +1.519e-006
36.0, +1.512e-006
35.0, +1.510e-006
34.0, +1.510e-006
33.0, +1.508e-006
32.0, +1.508e-006
31.0, +1.504e-006
30.0, +1.499e-006
29.0, +1.493e-006
28.0, +1.486e-006
27.0, +1.480e-006
26.0, +1.474e-006
25.0, +1.467e-006
24.0, +1.465e-006
23.0, +1.459e-006
22.0, +1.458e-006
21.0, +1.457e-006
20.0, +1.450e-006
19.0, +1.444e-006
18.0, +1.437e-006
17.0, +1.426e-006
16.0, +1.424e-006
15.0, +1.410e-006
14.0, +1.397e-006
13.0, +1.390e-006
12.0, +1.381e-006
11.0, +1.375e-006
10.0, +1.372e-006
9.0, +1.364e-006
8.0, +1.364e-006
7.0, +1.362e-006
6.0, +1.362e-006
5.0, +1.361e-006
4.0, +1.354e-006
3.0, +1.353e-006
2.0, +1.349e-006
1.0, +1.342e-006
0.0, +1.338e-006
-1.0, +1.331e-006
-2.0, +1.325e-006
-3.0, +1.324e-006
-4.0, +1.317e-006
-5.0, +1.314e-006
-6.0, +1.311e-006
-7.0, +1.307e-006
-8.0, +1.307e-006
-9.0, +1.300e-006
-10.0, +1.294e-006
-11.0, +1.287e-006
-12.0, +1.280e-006
-13.0, +1.276e-006
-14.0, +1.272e-006
-15.0, +1.265e-006
-16.0, +1.264e-006
-17.0, +1.258e-006
-18.0, +1.258e-006
-19.0, +1.251e-006
-20.0, +1.244e-006
-21.0, +1.238e-006
-22.0, +1.229e-006
-23.0, +1.219e-006
-24.0, +1.218e-006
-25.0, +1.204e-006
-26.0, +1.197e-006
-27.0, +1.190e-006
-28.0, +1.183e-006
-29.0, +1.178e-006
-30.0, +1.174e-006
-31.0, +1.163e-006
-32.0, +1.163e-006
-33.0, +1.156e-006
-34.0, +1.151e-006
-35.0, +1.144e-006
-36.0, +1.137e-006
-37.0, +1.132e-006
-38.0, +1.129e-006
-39.0, +1.122e-006
-40.0, +1.122e-006
-41.0, +1.120e-006
-42.0, +1.120e-006
-43.0, +1.120e-006
-44.0, +1.112e-006
-45.0, +1.108e-006
-46.0, +1.101e-006
-47.0, +1.094e-006
-48.0, +1.087e-006
-49.0, +1.079e-006
-50.0, +1.072e-006
-51.0, +1.072e-006
-52.0, +1.062e-006
-53.0, +1.062e-006
-54.0, +1.054e-006
-55.0, +1.041e-006
-56.0, +1.035e-006
-57.0, +1.021e-006
-58.0, +1.008e-006
-59.0, +1.001e-006
-60.0, +9.875e-007
-61.0, +9.814e-007
-62.0, +9.800e-007
-63.0, +9.731e-007
-64.0, +9.726e-007
-65.0, +9.661e-007
-66.0, +9.626e-007
-67.0, +9.587e-007
-68.0, +9.517e-007
-69.0, +9.452e-007
-70.0, +9.386e-007
-71.0, +9.321e-007
-72.0, +9.317e-007
-73.0, +9.269e-007
-74.0, +9.238e-007
-75.0, +9.234e-007
-76.0, +9.160e-007
-77.0, +9.155e-007
-78.0, +9.086e-007
-79.0, +9.016e-007
-80.0, +8.959e-007
-81.0, +8.889e-007
-82.0, +8.824e-007
-83.0, +8.815e-007
-84.0, +8.680e-007
-85.0, +8.641e-007
-86.0, +8.567e-007
-87.0, +8.484e-007
-88.0, +8.405e-007
-89.0, +8.266e-007
-90.0, +8.139e-007
-91.0, +8.070e-007
-92.0, +7.969e-007
-93.0, +7.904e-007
-94.0, +7.821e-007
-95.0, +7.690e-007
-96.0, +7.642e-007
-97.0, +7.568e-007
-98.0, +7.499e-007
-99.0, +7.429e-007
-100.0, +7.350e-007
-101.0, +7.307e-007
-102.0, +7.302e-007
-103.0, +7.233e-007
-104.0, +7.224e-007
-105.0, +7.154e-007
-106.0, +7.084e-007
-107.0, +7.023e-007
-108.0, +6.945e-007
-109.0, +6.880e-007
-110.0, +6.797e-007
-111.0, +6.666e-007
-112.0, +6.592e-007
-113.0, +6.452e-007
-114.0, +6.317e-007
-115.0, +6.186e-007
-116.0, +6.047e-007
-117.0, +5.968e-007
-118.0, +5.868e-007
-119.0, +5.750e-007
-120.0, +5.698e-007
-121.0, +5.624e-007
-122.0, +5.554e-007
-123.0, +5.480e-007
-124.0, +5.389e-007
-125.0, +5.345e-007
-126.0, +5.258e-007
-127.0, +5.171e-007
-128.0, +5.101e-007
-129.0, +5.005e-007
-130.0, +4.909e-007
-131.0, +4.796e-007
-132.0, +4.595e-007
-133.0, +4.469e-007
-134.0, +4.329e-007
-135.0, +4.185e-007
-136.0, +4.068e-007
-137.0, +3.889e-007
-138.0, +3.745e-007
-139.0, +3.671e-007
-140.0, +3.575e-007
-141.0, +3.505e-007
-142.0, +3.370e-007
-143.0, +3.235e-007
-144.0, +3.165e-007
-145.0, +3.008e-007
-146.0, +2.834e-007
-147.0, +2.638e-007
-148.0, +2.428e-007
-149.0, +2.289e-007
-150.0, +2.119e-007
-151.0, +1.910e-007
-152.0, +1.787e-007
-153.0, +1.678e-007
-154.0, +1.569e-007
-155.0, +1.430e-007
-156.0, +1.256e-007
-157.0, +1.125e-007
-158.0, +9.155e-008
-159.0, +7.063e-008
-160.0, +5.014e-008
-161.0, +2.616e-008
-162.0, +5.231e-009
-163.0, -1.221e-008
-164.0, -3.793e-008
-165.0, -5.144e-008
-166.0, -6.975e-008
-167.0, -9.112e-008
-168.0, -1.081e-007
-169.0, -1.295e-007
-170.0, -1.548e-007
-171.0, -1.757e-007
-172.0, -1.971e-007
-173.0, -2.167e-007
-174.0, -2.372e-007
-175.0, -2.616e-007
-176.0, -2.821e-007
-177.0, -3.056e-007
-178.0, -3.313e-007
-179.0, -3.592e-007
-180.0, -3.854e-007
-181.0, -4.124e-007
-182.0, -4.395e-007
-183.0, -4.739e-007
-184.0, -5.018e-007
-185.0, -5.310e-007
-186.0, -5.589e-007
-187.0, -5.859e-007
-188.0, -6.147e-007
-189.0, -6.400e-007
-190.0, -6.618e-007
-191.0, -6.893e-007
-192.0, -7.180e-007
-193.0, -7.464e-007
-194.0, -7.808e-007
-195.0, -8.092e-007
-196.0, -8.480e-007
-197.0, -8.824e-007
-198.0, -9.173e-007
-199.0, -9.452e-007
-200.0, -9.766e-007
-201.0, -1.009e-006
-202.0, -1.043e-006
-203.0, -1.071e-006
-204.0, -1.106e-006
-205.0, -1.134e-006
-206.0, -1.169e-006
-207.0, -1.203e-006
-208.0, -1.235e-006
-209.0, -1.270e-006
-210.0, -1.304e-006
-211.0, -1.332e-006
-212.0, -1.367e-006
-213.0, -1.395e-006
-214.0, -1.427e-006
-215.0, -1.460e-006
-216.0, -1.492e-006
-217.0, -1.521e-006
-218.0, -1.555e-006
-219.0, -1.583e-006
-220.0, -1.623e-006
-221.0, -1.658e-006
-222.0, -1.692e-006
-223.0, -1.724e-006
-224.0, -1.751e-006
-225.0, -1.780e-006
-226.0, -1.814e-006
-227.0, -1.837e-006
-228.0, -1.869e-006
-229.0, -1.896e-006
-230.0, -1.924e-006
-231.0, -1.959e-006
-232.0, -1.987e-006
-233.0, -2.020e-006
-234.0, -2.055e-006
-235.0, -2.079e-006
-236.0, -2.108e-006
-237.0, -2.136e-006
-238.0, -2.163e-006
-239.0, -2.191e-006
-240.0, -2.210e-006
-241.0, -2.232e-006
-242.0, -2.257e-006
-243.0, -2.279e-006
-244.0, -2.307e-006
-245.0, -2.329e-006
-246.0, -2.355e-006
-247.0, -2.379e-006
-248.0, -2.400e-006
-249.0, -2.430e-006
-250.0, -2.456e-006
-251.0, -2.477e-006
-252.0, -2.504e-006
-253.0, -2.527e-006
-254.0, -2.549e-006
-255.0, -2.574e-006
-256.0, -2.587e-006
-257.0, -2.605e-006
-258.0, -2.624e-006
-259.0, -2.638e-006
-260.0, -2.659e-006
-261.0, -2.680e-006
-262.0, -2.703e-006
-263.0, -2.725e-006
-264.0, -2.742e-006
-265.0, -2.759e-006
-266.0, -2.776e-006
-267.0, -2.790e-006
-268.0, -2.808e-006
-269.0, -2.817e-006
-270.0, -2.836e-006
-271.0, -2.857e-006
-272.0, -2.877e-006
-273.0, -2.896e-006
-274.0, -2.913e-006
-275.0, -2.928e-006
-276.0, -2.949e-006
-277.0, -2.958e-006
-278.0, -2.968e-006
-279.0, -2.982e-006
-280.0, -2.994e-006
-281.0, -3.009e-006
-282.0, -3.021e-006
-283.0, -3.035e-006
-284.0, -3.050e-006
-285.0, -3.060e-006
-286.0, -3.068e-006
-287.0, -3.081e-006
-288.0, -3.091e-006
-289.0, -3.107e-006
-290.0, -3.121e-006
-291.0, -3.135e-006
-292.0, -3.149e-006
-293.0, -3.163e-006
-294.0, -3.178e-006
-295.0, -3.192e-006
-296.0, -3.199e-006
-297.0, -3.212e-006
-298.0, -3.224e-006
-299.0, -3.237e-006
-300.0, -3.256e-006
-301.0, -3.264e-006
-302.0, -3.278e-006
-303.0, -3.292e-006
-304.0, -3.300e-006
-305.0, -3.312e-006
-306.0, -3.322e-006
-307.0, -3.328e-006
-308.0, -3.340e-006
-309.0, -3.347e-006
-310.0, -3.354e-006
-311.0, -3.361e-006
-312.0, -3.365e-006
-313.0, -3.374e-006
-314.0, -3.377e-006
-315.0, -3.380e-006
-316.0, -3.387e-006
-317.0, -3.391e-006
-318.0, -3.398e-006
-319.0, -3.405e-006
-320.0, -3.408e-006
-321.0, -3.417e-006
-322.0, -3.421e-006
-323.0, -3.421e-006
-324.0, -3.428e-006
-325.0, -3.429e-006
-326.0, -3.430e-006
-327.0, -3.435e-006
-328.0, -3.433e-006
-329.0, -3.440e-006
-330.0, -3.443e-006
-331.0, -3.441e-006
-332.0, -3.448e-006
-333.0, -3.452e-006
-334.0, -3.453e-006
-335.0, -3.460e-006
-336.0, -3.454e-006
-337.0, -3.457e-006
-338.0, -3.458e-006
-339.0, -3.453e-006
-340.0, -3.455e-006
-341.0, -3.448e-006
-342.0, -3.444e-006
-343.0, -3.444e-006
-344.0, -3.437e-006
-345.0, -3.433e-006
-346.0, -3.431e-006
-347.0, -3.425e-006
-348.0, -3.425e-006
-349.0, -3.418e-006
-350.0, -3.417e-006
-351.0, -3.413e-006
-352.0, -3.405e-006
-353.0, -3.399e-006
-354.0, -3.392e-006
-355.0, -3.385e-006
-356.0, -3.382e-006
-357.0, -3.376e-006
-358.0, -3.373e-006
-359.0, -3.373e-006
-360.0, -3.366e-006
-361.0, -3.360e-006
-362.0, -3.353e-006
-363.0, -3.346e-006
-364.0, -3.340e-006
-365.0, -3.329e-006
-366.0, -3.317e-006
-367.0, -3.311e-006
-368.0, -3.299e-006
-369.0, -3.292e-006
-370.0, -3.278e-006
-371.0, -3.264e-006
-372.0, -3.254e-006
-373.0, -3.240e-006
-374.0, -3.227e-006
-375.0, -3.216e-006
-376.0, -3.202e-006
-377.0, -3.195e-006
-378.0, -3.188e-006
-379.0, -3.181e-006
-380.0, -3.179e-006
-381.0, -3.164e-006
-382.0, -3.150e-006
-383.0, -3.137e-006
-384.0, -3.123e-006
-385.0, -3.109e-006
-386.0, -3.094e-006
-387.0, -3.078e-006
-388.0, -3.074e-006
-389.0, -3.066e-006
-390.0, -3.059e-006
-391.0, -3.052e-006
-392.0, -3.038e-006
-393.0, -3.024e-006
-394.0, -3.013e-006
-395.0, -3.002e-006
-396.0, -2.996e-006
-397.0, -2.982e-006
-398.0, -2.972e-006
-399.0, -2.965e-006
-400.0, -2.958e-006
-401.0, -2.951e-006
-402.0, -2.943e-006
-403.0, -2.932e-006
-404.0, -2.927e-006
-405.0, -2.910e-006
-406.0, -2.896e-006
-407.0, -2.883e-006
-408.0, -2.863e-006
-409.0, -2.850e-006
-410.0, -2.833e-006
-411.0, -2.817e-006
-412.0, -2.810e-006
-413.0, -2.803e-006
-414.0, -2.795e-006
-415.0, -2.795e-006
-416.0, -2.781e-006
-417.0, -2.775e-006
-418.0, -2.768e-006
-419.0, -2.761e-006
-420.0, -2.754e-006
-421.0, -2.740e-006
-422.0, -2.726e-006
-423.0, -2.718e-006
-424.0, -2.702e-006
-425.0, -2.690e-006
-426.0, -2.676e-006
-427.0, -2.662e-006
-428.0, -2.655e-006
-429.0, -2.641e-006
-430.0, -2.628e-006
-431.0, -2.621e-006
-432.0, -2.612e-006
-433.0, -2.605e-006
-434.0, -2.598e-006
-435.0, -2.590e-006
-436.0, -2.588e-006
-437.0, -2.580e-006
-438.0, -2.574e-006
-439.0, -2.567e-006
-440.0, -2.560e-006
-441.0, -2.553e-006
-442.0, -2.543e-006
-443.0, -2.531e-006
-444.0, -2.526e-006
-445.0, -2.512e-006
-446.0, -2.502e-006
-447.0, -2.489e-006
-448.0, -2.475e-006
-449.0, -2.465e-006
-450.0, -2.458e-006
-451.0, -2.446e-006
-452.0, -2.444e-006
-453.0, -2.433e-006
-454.0, -2.426e-006
-455.0, -2.419e-006
-456.0, -2.412e-006
-457.0, -2.406e-006
-458.0, -2.402e-006
-459.0, -2.397e-006
-460.0, -2.397e-006
-461.0, -2.389e-006
-462.0, -2.383e-006
-463.0, -2.376e-006
-464.0, -2.366e-006
-465.0, -2.359e-006
-466.0, -2.345e-006
-467.0, -2.332e-006
-468.0, -2.325e-006
-469.0, -2.317e-006
-470.0, -2.311e-006
-471.0, -2.307e-006
-472.0, -2.295e-006
-473.0, -2.294e-006
-474.0, -2.288e-006
-475.0, -2.280e-006
-476.0, -2.273e-006
-477.0, -2.265e-006
-478.0, -2.258e-006
-479.0, -2.256e-006
-480.0, -2.243e-006
-481.0, -2.241e-006
-482.0, -2.234e-006
-483.0, -2.228e-006
-484.0, -2.221e-006
-485.0, -2.214e-006
-486.0, -2.207e-006
-487.0, -2.207e-006
-488.0, -2.201e-006
-489.0, -2.201e-006
-490.0, -2.201e-006
-491.0, -2.199e-006
-492.0, -2.199e-006
-493.0, -2.193e-006
-494.0, -2.189e-006
-495.0, -2.184e-006
-496.0, -2.177e-006
-497.0, -2.171e-006
-498.0, -2.165e-006
-499.0, -2.158e-006
-500.0, -2.157e-006
-501.0, -2.153e-006
-502.0, -2.152e-006
-503.0, -2.152e-006
-504.0, -2.148e-006
-505.0, -2.148e-006
-506.0, -2.144e-006
-507.0, -2.139e-006
-508.0, -2.138e-006
-509.0, -2.131e-006
-510.0, -2.124e-006
-511.0, -2.119e-006
-512.0, -2.105e-006
-513.0, -2.103e-006
-514.0, -2.094e-006
-515.0, -2.082e-006
-516.0, -2.076e-006
-517.0, -2.069e-006
-518.0, -2.063e-006
-519.0, -2.062e-006
-520.0, -2.055e-006
-521.0, -2.054e-006
-522.0, -2.051e-006
-523.0, -2.049e-006
-524.0, -2.049e-006
-525.0, -2.042e-006
-526.0, -2.039e-006
-527.0, -2.035e-006
-528.0, -2.028e-006
-529.0, -2.026e-006
-530.0, -2.021e-006
-531.0, -2.015e-006
-532.0, -2.015e-006
-533.0, -2.011e-006
-534.0, -2.009e-006
-535.0, -2.008e-006
-536.0, -2.006e-006
-537.0, -2.006e-006
-538.0, -2.005e-006
-539.0, -2.005e-006
-540.0, -2.005e-006
-541.0, -2.004e-006
-542.0, -2.004e-006
-543.0, -2.004e-006
-544.0, -1.998e-006
-545.0, -1.998e-006
-546.0, -1.994e-006
-547.0, -1.989e-006
-548.0, -1.989e-006
-549.0, -1.983e-006
-550.0, -1.977e-006
-551.0, -1.975e-006
-552.0, -1.968e-006
-553.0, -1.967e-006
-554.0, -1.965e-006
-555.0, -1.959e-006
-556.0, -1.959e-006
-557.0, -1.955e-006
-558.0, -1.954e-006
-559.0, -1.954e-006
-560.0, -1.946e-006
-561.0, -1.946e-006
-562.0, -1.939e-006
-563.0, -1.931e-006
-564.0, -1.933e-006
-565.0, -1.927e-006
-566.0, -1.920e-006
-567.0, -1.920e-006
-568.0, -1.913e-006
-569.0, -1.914e-006
-570.0, -1.914e-006
-571.0, -1.908e-006
-572.0, -1.908e-006
-573.0, -1.907e-006
-574.0, -1.907e-006
-575.0, -1.907e-006
-576.0, -1.903e-006
-577.0, -1.903e-006
-578.0, -1.903e-006
-579.0, -1.901e-006
-580.0, -1.902e-006
-581.0, -1.898e-006
-582.0, -1.897e-006
-583.0, -1.900e-006
-584.0, -1.893e-006
-585.0, -1.893e-006
-586.0, -1.889e-006
-587.0, -1.882e-006
-588.0, -1.883e-006
-589.0, -1.877e-006
-590.0, -1.872e-006
-591.0, -1.873e-006
-592.0, -1.866e-006
-593.0, -1.867e-006
-594.0, -1.867e-006
-595.0, -1.862e-006
-596.0, -1.862e-006
-597.0, -1.861e-006
-598.0, -1.860e-006
-599.0, -1.860e-006
-600.0, -1.859e-006
-601.0, -1.859e-006
-602.0, -1.859e-006
-603.0, -1.859e-006
-604.0, -1.859e-006
-605.0, -1.859e-006
-606.0, -1.859e-006
-607.0, -1.859e-006
-608.0, -1.854e-006
-609.0, -1.854e-006
-610.0, -1.854e-006
-611.0, -1.853e-006
-612.0, -1.854e-006
-613.0, -1.851e-006
-614.0, -1.851e-006
-615.0, -1.855e-006
-616.0, -1.851e-006
-617.0, -1.851e-006
-618.0, -1.845e-006
-619.0, -1.842e-006
-620.0, -1.844e-006
-621.0, -1.838e-006
-622.0, -1.834e-006
-623.0, -1.834e-006
-624.0, -1.827e-006
-625.0, -1.833e-006
-626.0, -1.830e-006
-627.0, -1.824e-006
-628.0, -1.829e-006
-629.0, -1.826e-006
-630.0, -1.825e-006
-631.0, -1.828e-006
-632.0, -1.821e-006
-633.0, -1.825e-006
-634.0, -1.825e-006
-635.0, -1.819e-006
-636.0, -1.822e-006
-637.0, -1.821e-006
-638.0, -1.819e-006
-639.0, -1.819e-006
-640.0, -1.814e-006
-641.0, -1.817e-006
-642.0, -1.817e-006
-643.0, -1.814e-006
-644.0, -1.814e-006
-645.0, -1.814e-006
-646.0, -1.814e-006
-647.0, -1.814e-006
-648.0, -1.812e-006
-649.0, -1.812e-006
-650.0, -1.812e-006
-651.0, -1.811e-006
-652.0, -1.811e-006
-653.0, -1.811e-006
-654.0, -1.811e-006
-655.0, -1.811e-006
-656.0, -1.811e-006
-657.0, -1.811e-006
-658.0, -1.811e-006
-659.0, -1.812e-006
-660.0, -1.811e-006
*
Segment = 2
Positive
Number of Data Points = 790
#
-659.0, -1.814e-006
-658.0, -1.759e-006
-657.0, -1.711e-006
-656.0, -1.665e-006
-655.0, -1.619e-006
-654.0, -1.577e-006
-653.0, -1.538e-006
-652.0, -1.503e-006
-651.0, -1.475e-006
-650.0, -1.447e-006
-649.0, -1.425e-006
-648.0, -1.407e-006
-647.0, -1.386e-006
-646.0, -1.372e-006
-645.0, -1.352e-006
-644.0, -1.331e-006
-643.0, -1.317e-006
-642.0, -1.296e-006
-641.0, -1.275e-006
-640.0, -1.261e-006
-639.0, -1.244e-006
-638.0, -1.232e-006
-637.0, -1.219e-006
-636.0, -1.205e-006
-635.0, -1.196e-006
-634.0, -1.182e-006
-633.0, -1.168e-006
-632.0, -1.151e-006
-631.0, -1.134e-006
-630.0, -1.120e-006
-629.0, -1.105e-006
-628.0, -1.088e-006
-627.0, -1.078e-006
-626.0, -1.064e-006
-625.0, -1.055e-006
-624.0, -1.048e-006
-623.0, -1.038e-006
-622.0, -1.032e-006
-621.0, -1.023e-006
-620.0, -1.012e-006
-619.0, -1.005e-006
-618.0, -9.957e-007
-617.0, -9.883e-007
-616.0, -9.770e-007
-615.0, -9.617e-007
-614.0, -9.548e-007
-613.0, -9.412e-007
-612.0, -9.273e-007
-611.0, -9.160e-007
-610.0, -8.968e-007
-609.0, -8.889e-007
-608.0, -8.780e-007
-607.0, -8.645e-007
-606.0, -8.575e-007
-605.0, -8.506e-007
-604.0, -8.436e-007
-603.0, -8.423e-007
-602.0, -8.327e-007
-601.0, -8.301e-007
-600.0, -8.231e-007
-599.0, -8.096e-007
-598.0, -8.009e-007
-597.0, -7.874e-007
-596.0, -7.738e-007
-595.0, -7.629e-007
-594.0, -7.503e-007
-593.0, -7.433e-007
-592.0, -7.424e-007
-591.0, -7.329e-007
-590.0, -7.320e-007
-589.0, -7.246e-007
-588.0, -7.172e-007
-587.0, -7.102e-007
-586.0, -7.002e-007
-585.0, -6.932e-007
-584.0, -6.858e-007
-583.0, -6.727e-007
-582.0, -6.670e-007
-581.0, -6.601e-007
-580.0, -6.531e-007
-579.0, -6.487e-007
-578.0, -6.417e-007
-577.0, -6.396e-007
-576.0, -6.391e-007
-575.0, -6.335e-007
-574.0, -6.335e-007
-573.0, -6.269e-007
-572.0, -6.199e-007
-571.0, -6.130e-007
-570.0, -6.060e-007
-569.0, -5.990e-007
-568.0, -5.964e-007
-567.0, -5.886e-007
-566.0, -5.881e-007
-565.0, -5.825e-007
-564.0, -5.768e-007
-563.0, -5.716e-007
-562.0, -5.602e-007
-561.0, -5.537e-007
-560.0, -5.419e-007
-559.0, -5.280e-007
-558.0, -5.197e-007
-557.0, -5.114e-007
-556.0, -5.027e-007
-555.0, -5.001e-007
-554.0, -4.870e-007
-553.0, -4.857e-007
-552.0, -4.800e-007
-551.0, -4.730e-007
-550.0, -4.669e-007
-549.0, -4.604e-007
-548.0, -4.534e-007
-547.0, -4.521e-007
-546.0, -4.447e-007
-545.0, -4.434e-007
-544.0, -4.434e-007
-543.0, -4.403e-007
-542.0, -4.399e-007
-541.0, -4.333e-007
-540.0, -4.277e-007
-539.0, -4.255e-007
-538.0, -4.185e-007
-537.0, -4.116e-007
-536.0, -4.068e-007
-535.0, -3.954e-007
-534.0, -3.950e-007
-533.0, -3.867e-007
-532.0, -3.754e-007
-531.0, -3.697e-007
-530.0, -3.627e-007
-529.0, -3.562e-007
-528.0, -3.536e-007
-527.0, -3.444e-007
-526.0, -3.444e-007
-525.0, -3.396e-007
-524.0, -3.339e-007
-523.0, -3.305e-007
-522.0, -3.231e-007
-521.0, -3.165e-007
-520.0, -3.117e-007
-519.0, -3.047e-007
-518.0, -3.026e-007
-517.0, -2.991e-007
-516.0, -2.943e-007
-515.0, -2.943e-007
-514.0, -2.869e-007
-513.0, -2.812e-007
-512.0, -2.747e-007
-511.0, -2.677e-007
-510.0, -2.620e-007
-509.0, -2.563e-007
-508.0, -2.494e-007
-507.0, -2.494e-007
-506.0, -2.481e-007
-505.0, -2.476e-007
-504.0, -2.476e-007
-503.0, -2.472e-007
-502.0, -2.472e-007
-501.0, -2.420e-007
-500.0, -2.385e-007
-499.0, -2.380e-007
-498.0, -2.311e-007
-497.0, -2.258e-007
-496.0, -2.189e-007
-495.0, -2.119e-007
-494.0, -2.106e-007
-493.0, -2.071e-007
-492.0, -2.005e-007
-491.0, -2.005e-007
-490.0, -1.953e-007
-489.0, -1.953e-007
-488.0, -1.936e-007
-487.0, -1.870e-007
-486.0, -1.866e-007
-485.0, -1.796e-007
-484.0, -1.726e-007
-483.0, -1.696e-007
-482.0, -1.596e-007
-481.0, -1.543e-007
-480.0, -1.508e-007
-479.0, -1.373e-007
-478.0, -1.373e-007
-477.0, -1.304e-007
-476.0, -1.234e-007
-475.0, -1.195e-007
-474.0, -1.125e-007
-473.0, -1.081e-007
-472.0, -1.081e-007
-471.0, -1.007e-007
-470.0, -1.007e-007
-469.0, -9.460e-008
-468.0, -8.807e-008
-467.0, -8.589e-008
-466.0, -7.935e-008
-465.0, -7.455e-008
-464.0, -6.845e-008
-463.0, -6.147e-008
-462.0, -6.016e-008
-461.0, -5.973e-008
-460.0, -5.537e-008
-459.0, -5.537e-008
-458.0, -5.319e-008
-457.0, -5.275e-008
-456.0, -5.275e-008
-455.0, -5.275e-008
-454.0, -5.275e-008
-453.0, -5.144e-008
-452.0, -5.057e-008
-451.0, -5.057e-008
-450.0, -4.490e-008
-449.0, -4.360e-008
-448.0, -3.749e-008
-447.0, -3.052e-008
-446.0, -2.703e-008
-445.0, -2.049e-008
-444.0, -1.352e-008
-443.0, -1.264e-008
-442.0, -6.976e-009
-441.0, -6.104e-009
-440.0, -6.104e-009
-439.0, -3.488e-009
-438.0, -3.488e-009
-437.0, -3.488e-009
-436.0, -3.052e-009
-435.0, -3.052e-009
-434.0, -3.052e-009
-433.0, -3.052e-009
-432.0, -3.052e-009
-431.0, +5.667e-009
-430.0, +8.283e-009
-429.0, +1.875e-008
-428.0, +2.790e-008
-427.0, +3.531e-008
-426.0, +4.883e-008
-425.0, +5.886e-008
-424.0, +6.365e-008
-423.0, +7.499e-008
-422.0, +7.847e-008
-421.0, +8.327e-008
-420.0, +8.981e-008
-419.0, +9.024e-008
-418.0, +9.417e-008
-417.0, +9.460e-008
-416.0, +9.548e-008
-415.0, +1.007e-007
-414.0, +1.007e-007
-413.0, +1.064e-007
-412.0, +1.134e-007
-411.0, +1.199e-007
-410.0, +1.269e-007
-409.0, +1.330e-007
-408.0, +1.343e-007
-407.0, +1.413e-007
-406.0, +1.426e-007
-405.0, +1.426e-007
-404.0, +1.430e-007
-403.0, +1.430e-007
-402.0, +1.430e-007
-401.0, +1.434e-007
-400.0, +1.439e-007
-399.0, +1.456e-007
-398.0, +1.456e-007
-397.0, +1.513e-007
-396.0, +1.548e-007
-395.0, +1.569e-007
-394.0, +1.639e-007
-393.0, +1.696e-007
-392.0, +1.748e-007
-391.0, +1.818e-007
-390.0, +1.827e-007
-389.0, +1.862e-007
-388.0, +1.910e-007
-387.0, +1.910e-007
-386.0, +1.923e-007
-385.0, +1.923e-007
-384.0, +1.923e-007
-383.0, +1.979e-007
-382.0, +1.979e-007
-381.0, +2.045e-007
-380.0, +2.093e-007
-379.0, +2.141e-007
-378.0, +2.276e-007
-377.0, +2.359e-007
-376.0, +2.441e-007
-375.0, +2.581e-007
-374.0, +2.655e-007
-373.0, +2.747e-007
-372.0, +2.834e-007
-371.0, +2.838e-007
-370.0, +2.904e-007
-369.0, +2.908e-007
-368.0, +2.908e-007
-367.0, +2.973e-007
-366.0, +2.973e-007
-365.0, +3.043e-007
-364.0, +3.113e-007
-363.0, +3.169e-007
-362.0, +3.239e-007
-361.0, +3.305e-007
-360.0, +3.309e-007
-359.0, +3.379e-007
-358.0, +3.379e-007
-357.0, +3.392e-007
-356.0, +3.431e-007
-355.0, +3.457e-007
-354.0, +3.531e-007
-353.0, +3.592e-007
-352.0, +3.662e-007
-351.0, +3.732e-007
-350.0, +3.789e-007
-349.0, +3.828e-007
-348.0, +3.871e-007
-347.0, +3.871e-007
-346.0, +3.959e-007
-345.0, +4.020e-007
-344.0, +4.133e-007
-343.0, +4.268e-007
-342.0, +4.364e-007
-341.0, +4.504e-007
-340.0, +4.643e-007
-339.0, +4.704e-007
-338.0, +4.848e-007
-337.0, +4.887e-007
-336.0, +4.961e-007
-335.0, +5.070e-007
-334.0, +5.136e-007
-333.0, +5.205e-007
-332.0, +5.275e-007
-331.0, +5.280e-007
-330.0, +5.406e-007
-329.0, +5.467e-007
-328.0, +5.537e-007
-327.0, +5.611e-007
-326.0, +5.681e-007
-325.0, +5.807e-007
-324.0, +5.942e-007
-323.0, +6.012e-007
-322.0, +6.156e-007
-321.0, +6.295e-007
-320.0, +6.435e-007
-319.0, +6.618e-007
-318.0, +6.731e-007
-317.0, +6.871e-007
-316.0, +7.010e-007
-315.0, +7.084e-007
-314.0, +7.220e-007
-313.0, +7.333e-007
-312.0, +7.424e-007
-311.0, +7.551e-007
-310.0, +7.660e-007
-309.0, +7.834e-007
-308.0, +8.035e-007
-307.0, +8.170e-007
-306.0, +8.349e-007
-305.0, +8.506e-007
-304.0, +8.693e-007
-303.0, +8.868e-007
-302.0, +8.972e-007
-301.0, +9.120e-007
-300.0, +9.269e-007
-299.0, +9.395e-007
-298.0, +9.596e-007
-297.0, +9.761e-007
-296.0, +9.971e-007
-295.0, +1.024e-006
-294.0, +1.043e-006
-293.0, +1.064e-006
-292.0, +1.088e-006
-291.0, +1.108e-006
-290.0, +1.134e-006
-289.0, +1.154e-006
-288.0, +1.176e-006
-287.0, +1.199e-006
-286.0, +1.222e-006
-285.0, +1.248e-006
-284.0, +1.272e-006
-283.0, +1.294e-006
-282.0, +1.320e-006
-281.0, +1.341e-006
-280.0, +1.368e-006
-279.0, +1.400e-006
-278.0, +1.428e-006
-277.0, +1.459e-006
-276.0, +1.487e-006
-275.0, +1.509e-006
-274.0, +1.544e-006
-273.0, +1.572e-006
-272.0, +1.600e-006
-271.0, +1.635e-006
-270.0, +1.663e-006
-269.0, +1.697e-006
-268.0, +1.739e-006
-267.0, +1.770e-006
-266.0, +1.805e-006
-265.0, +1.838e-006
-264.0, +1.867e-006
-263.0, +1.909e-006
-262.0, +1.944e-006
-261.0, +1.979e-006
-260.0, +2.018e-006
-259.0, +2.053e-006
-258.0, +2.096e-006
-257.0, +2.137e-006
-256.0, +2.172e-006
-255.0, +2.217e-006
-254.0, +2.258e-006
-253.0, +2.301e-006
-252.0, +2.349e-006
-251.0, +2.385e-006
-250.0, +2.427e-006
-249.0, +2.469e-006
-248.0, +2.512e-006
-247.0, +2.555e-006
-246.0, +2.596e-006
-245.0, +2.638e-006
-244.0, +2.687e-006
-243.0, +2.736e-006
-242.0, +2.785e-006
-241.0, +2.822e-006
-240.0, +2.870e-006
-239.0, +2.919e-006
-238.0, +2.961e-006
-237.0, +3.009e-006
-236.0, +3.058e-006
-235.0, +3.104e-006
-234.0, +3.156e-006
-233.0, +3.199e-006
-232.0, +3.247e-006
-231.0, +3.302e-006
-230.0, +3.345e-006
-229.0, +3.387e-006
-228.0, +3.432e-006
-227.0, +3.478e-006
-226.0, +3.527e-006
-225.0, +3.568e-006
-224.0, +3.611e-006
-223.0, +3.659e-006
-222.0, +3.708e-006
-221.0, +3.755e-006
-220.0, +3.802e-006
-219.0, +3.847e-006
-218.0, +3.896e-006
-217.0, +3.938e-006
-216.0, +3.979e-006
-215.0, +4.018e-006
-214.0, +4.056e-006
-213.0, +4.099e-006
-212.0, +4.139e-006
-211.0, +4.173e-006
-210.0, +4.214e-006
-209.0, +4.253e-006
-208.0, +4.293e-006
-207.0, +4.332e-006
-206.0, +4.360e-006
-205.0, +4.395e-006
-204.0, +4.431e-006
-203.0, +4.462e-006
-202.0, +4.497e-006
-201.0, +4.531e-006
-200.0, +4.558e-006
-199.0, +4.593e-006
-198.0, +4.621e-006
-197.0, +4.649e-006
-196.0, +4.679e-006
-195.0, +4.704e-006
-194.0, +4.732e-006
-193.0, +4.759e-006
-192.0, +4.780e-006
-191.0, +4.807e-006
-190.0, +4.825e-006
-189.0, +4.840e-006
-188.0, +4.854e-006
-187.0, +4.862e-006
-186.0, +4.883e-006
-185.0, +4.904e-006
-184.0, +4.919e-006
-183.0, +4.938e-006
-182.0, +4.952e-006
-181.0, +4.972e-006
-180.0, +4.992e-006
-179.0, +4.999e-006
-178.0, +5.007e-006
-177.0, +5.014e-006
-176.0, +5.020e-006
-175.0, +5.028e-006
-174.0, +5.029e-006
-173.0, +5.035e-006
-172.0, +5.041e-006
-171.0, +5.040e-006
-170.0, +5.047e-006
-169.0, +5.050e-006
-168.0, +5.055e-006
-167.0, +5.062e-006
-166.0, +5.055e-006
-165.0, +5.056e-006
-164.0, +5.061e-006
-163.0, +5.056e-006
-162.0, +5.059e-006
-161.0, +5.052e-006
-160.0, +5.046e-006
-159.0, +5.047e-006
-158.0, +5.041e-006
-157.0, +5.035e-006
-156.0, +5.033e-006
-155.0, +5.027e-006
-154.0, +5.027e-006
-153.0, +5.026e-006
-152.0, +5.024e-006
-151.0, +5.023e-006
-150.0, +5.016e-006
-149.0, +5.013e-006
-148.0, +5.006e-006
-147.0, +4.998e-006
-146.0, +4.992e-006
-145.0, +4.979e-006
-144.0, +4.966e-006
-143.0, +4.959e-006
-142.0, +4.942e-006
-141.0, +4.928e-006
-140.0, +4.915e-006
-139.0, +4.901e-006
-138.0, +4.893e-006
-137.0, +4.881e-006
-136.0, +4.870e-006
-135.0, +4.863e-006
-134.0, +4.856e-006
-133.0, +4.849e-006
-132.0, +4.842e-006
-131.0, +4.831e-006
-130.0, +4.830e-006
-129.0, +4.820e-006
-128.0, +4.813e-006
-127.0, +4.806e-006
-126.0, +4.792e-006
-125.0, +4.784e-006
-124.0, +4.774e-006
-123.0, +4.754e-006
-122.0, +4.744e-006
-121.0, +4.730e-006
-120.0, +4.716e-006
-119.0, +4.709e-006
-118.0, +4.689e-006
-117.0, +4.676e-006
-116.0, +4.668e-006
-115.0, +4.657e-006
-114.0, +4.650e-006
-113.0, +4.639e-006
-112.0, +4.625e-006
-111.0, +4.618e-006
-110.0, +4.611e-006
-109.0, +4.604e-006
-108.0, +4.593e-006
-107.0, +4.579e-006
-106.0, +4.569e-006
-105.0, +4.555e-006
-104.0, +4.542e-006
-103.0, +4.528e-006
-102.0, +4.514e-006
-101.0, +4.503e-006
-100.0, +4.495e-006
-99.0, +4.482e-006
-98.0, +4.476e-006
-97.0, +4.469e-006
-96.0, +4.462e-006
-95.0, +4.455e-006
-94.0, +4.443e-006
-93.0, +4.437e-006
-92.0, +4.430e-006
-91.0, +4.421e-006
-90.0, +4.414e-006
-89.0, +4.406e-006
-88.0, +4.396e-006
-87.0, +4.391e-006
-86.0, +4.378e-006
-85.0, +4.370e-006
-84.0, +4.363e-006
-83.0, +4.350e-006
-82.0, +4.343e-006
-81.0, +4.331e-006
-80.0, +4.321e-006
-79.0, +4.313e-006
-78.0, +4.299e-006
-77.0, +4.287e-006
-76.0, +4.279e-006
-75.0, +4.267e-006
-74.0, +4.260e-006
-73.0, +4.253e-006
-72.0, +4.247e-006
-71.0, +4.247e-006
-70.0, +4.238e-006
-69.0, +4.233e-006
-68.0, +4.226e-006
-67.0, +4.219e-006
-66.0, +4.212e-006
-65.0, +4.204e-006
-64.0, +4.196e-006
-63.0, +4.196e-006
-62.0, +4.183e-006
-61.0, +4.176e-006
-60.0, +4.164e-006
-59.0, +4.150e-006
-58.0, +4.138e-006
-57.0, +4.126e-006
-56.0, +4.112e-006
-55.0, +4.109e-006
-54.0, +4.100e-006
-53.0, +4.098e-006
-52.0, +4.096e-006
-51.0, +4.089e-006
-50.0, +4.087e-006
-49.0, +4.080e-006
-48.0, +4.073e-006
-47.0, +4.068e-006
-46.0, +4.061e-006
-45.0, +4.056e-006
-44.0, +4.055e-006
-43.0, +4.050e-006
-42.0, +4.049e-006
-41.0, +4.045e-006
-40.0, +4.041e-006
-39.0, +4.038e-006
-38.0, +4.031e-006
-37.0, +4.025e-006
-36.0, +4.018e-006
-35.0, +4.011e-006
-34.0, +4.009e-006
-33.0, +4.003e-006
-32.0, +3.998e-006
-31.0, +3.998e-006
-30.0, +3.990e-006
-29.0, +3.989e-006
-28.0, +3.982e-006
-27.0, +3.974e-006
-26.0, +3.970e-006
-25.0, +3.963e-006
-24.0, +3.955e-006
-23.0, +3.954e-006
-22.0, +3.942e-006
-21.0, +3.941e-006
-20.0, +3.935e-006
-19.0, +3.927e-006
-18.0, +3.921e-006
-17.0, +3.913e-006
-16.0, +3.905e-006
-15.0, +3.905e-006
-14.0, +3.892e-006
-13.0, +3.888e-006
-12.0, +3.882e-006
-11.0, +3.875e-006
-10.0, +3.870e-006
-9.0, +3.865e-006
-8.0, +3.858e-006
-7.0, +3.858e-006
-6.0, +3.855e-006
-5.0, +3.855e-006
-4.0, +3.855e-006
-3.0, +3.854e-006
-2.0, +3.854e-006
-1.0, +3.854e-006
0.0, +3.853e-006
1.0, +3.853e-006
2.0, +3.847e-006
3.0, +3.846e-006
4.0, +3.842e-006
5.0, +3.835e-006
6.0, +3.831e-006
7.0, +3.824e-006
8.0, +3.818e-006
9.0, +3.817e-006
10.0, +3.811e-006
11.0, +3.808e-006
12.0, +3.808e-006
13.0, +3.801e-006
14.0, +3.801e-006
15.0, +3.799e-006
16.0, +3.796e-006
17.0, +3.793e-006
18.0, +3.785e-006
19.0, +3.779e-006
20.0, +3.776e-006
21.0, +3.765e-006
22.0, +3.758e-006
23.0, +3.748e-006
24.0, +3.738e-006
25.0, +3.734e-006
26.0, +3.726e-006
27.0, +3.720e-006
28.0, +3.717e-006
29.0, +3.711e-006
30.0, +3.711e-006
31.0, +3.709e-006
32.0, +3.708e-006
33.0, +3.708e-006
34.0, +3.707e-006
35.0, +3.707e-006
36.0, +3.707e-006
37.0, +3.704e-006
38.0, +3.704e-006
39.0, +3.701e-006
40.0, +3.698e-006
41.0, +3.698e-006
42.0, +3.692e-006
43.0, +3.688e-006
44.0, +3.685e-006
45.0, +3.678e-006
46.0, +3.674e-006
47.0, +3.670e-006
48.0, +3.664e-006
49.0, +3.664e-006
50.0, +3.661e-006
51.0, +3.659e-006
52.0, +3.659e-006
53.0, +3.659e-006
54.0, +3.659e-006
55.0, +3.659e-006
56.0, +3.659e-006
57.0, +3.659e-006
58.0, +3.659e-006
59.0, +3.659e-006
60.0, +3.658e-006
61.0, +3.655e-006
62.0, +3.655e-006
63.0, +3.651e-006
64.0, +3.649e-006
65.0, +3.649e-006
66.0, +3.642e-006
67.0, +3.639e-006
68.0, +3.636e-006
69.0, +3.629e-006
70.0, +3.627e-006
71.0, +3.623e-006
72.0, +3.616e-006
73.0, +3.616e-006
74.0, +3.612e-006
75.0, +3.612e-006
76.0, +3.612e-006
77.0, +3.610e-006
78.0, +3.610e-006
79.0, +3.609e-006
80.0, +3.609e-006
81.0, +3.609e-006
82.0, +3.607e-006
83.0, +3.606e-006
84.0, +3.606e-006
85.0, +3.602e-006
86.0, +3.602e-006
87.0, +3.595e-006
88.0, +3.593e-006
89.0, +3.593e-006
90.0, +3.585e-006
91.0, +3.583e-006
92.0, +3.580e-006
93.0, +3.571e-006
94.0, +3.572e-006
95.0, +3.564e-006
96.0, +3.560e-006
97.0, +3.561e-006
98.0, +3.550e-006
99.0, +3.548e-006
100.0, +3.546e-006
101.0, +3.537e-006
102.0, +3.538e-006
103.0, +3.531e-006
104.0, +3.525e-006
105.0, +3.525e-006
106.0, +3.520e-006
107.0, +3.518e-006
108.0, +3.518e-006
109.0, +3.513e-006
110.0, +3.514e-006
111.0, +3.513e-006
112.0, +3.513e-006
113.0, +3.513e-006
114.0, +3.513e-006
115.0, +3.513e-006
116.0, +3.513e-006
117.0, +3.513e-006
118.0, +3.513e-006
119.0, +3.513e-006
120.0, +3.512e-006
121.0, +3.512e-006
122.0, +3.509e-006
123.0, +3.509e-006
124.0, +3.510e-006
125.0, +3.508e-006
126.0, +3.508e-006
127.0, +3.503e-006
128.0, +3.503e-006
129.0, +3.500e-006
130.0, +3.481e-006
*
**
