# Supplementary material for: DFT and CV data of 4-phenyl-substituted dichloro(bis{2-[1-(phenyl)-1H-1,2,3-triazol-4-yl-κN3]pyridine-κN})iron(II) coordination compounds
Source: Data Brief. 2018 Oct 27;21:1458–71. doi: 10.1016/j.dib.2018.10.085 (PMC6234228; doi:10.1016/j.dib.2018.10.085)
Supplement: Supplementary file 4 — Supplementary material. [file mmc4.zip › Fe_CV_raw_data/FeL8-2/500_01.TXT]

Date: 10-Apr-2017
Time: 15:57:02
Label: 
Cyclic Voltammetry

Exp. Conditions:
Init E (mV) = 130
High E (mV) = 130
Low E (mV) = -660
Init P/N = N
V (mV/sec) = 500
Number of Segments = 2
Sample Interval (mV) = 1
Quiet Time (sec) = 10
Sensitivity (A/V) = 1E-5

2 Sets of Data
Total Number of Data Points = 1580
##
Potential (mV), Current (A)

Segment = 1
Negative
Number of Data Points = 790
#
129.0, +2.178e-006
128.0, +2.035e-006
127.0, +1.924e-006
126.0, +1.842e-006
125.0, +1.756e-006
124.0, +1.676e-006
123.0, +1.620e-006
122.0, +1.577e-006
121.0, +1.534e-006
120.0, +1.497e-006
119.0, +1.464e-006
118.0, +1.435e-006
117.0, +1.414e-006
116.0, +1.387e-006
115.0, +1.366e-006
114.0, +1.351e-006
113.0, +1.329e-006
112.0, +1.316e-006
111.0, +1.301e-006
110.0, +1.283e-006
109.0, +1.270e-006
108.0, +1.254e-006
107.0, +1.237e-006
106.0, +1.224e-006
105.0, +1.202e-006
104.0, +1.188e-006
103.0, +1.171e-006
102.0, +1.153e-006
101.0, +1.140e-006
100.0, +1.123e-006
99.0, +1.110e-006
98.0, +1.103e-006
97.0, +1.089e-006
96.0, +1.082e-006
95.0, +1.066e-006
94.0, +1.049e-006
93.0, +1.036e-006
92.0, +1.020e-006
91.0, +1.006e-006
90.0, +9.936e-007
89.0, +9.731e-007
88.0, +9.661e-007
87.0, +9.561e-007
86.0, +9.460e-007
85.0, +9.391e-007
84.0, +9.282e-007
83.0, +9.186e-007
82.0, +9.116e-007
81.0, +8.968e-007
80.0, +8.894e-007
79.0, +8.789e-007
78.0, +8.650e-007
77.0, +8.562e-007
76.0, +8.414e-007
75.0, +8.301e-007
74.0, +8.209e-007
73.0, +8.017e-007
72.0, +7.921e-007
71.0, +7.786e-007
70.0, +7.634e-007
69.0, +7.538e-007
68.0, +7.442e-007
67.0, +7.372e-007
66.0, +7.359e-007
65.0, +7.228e-007
64.0, +7.167e-007
63.0, +7.098e-007
62.0, +6.975e-007
61.0, +6.893e-007
60.0, +6.731e-007
59.0, +6.601e-007
58.0, +6.509e-007
57.0, +6.356e-007
56.0, +6.230e-007
55.0, +6.143e-007
54.0, +5.986e-007
53.0, +5.929e-007
52.0, +5.781e-007
51.0, +5.676e-007
50.0, +5.607e-007
49.0, +5.506e-007
48.0, +5.436e-007
47.0, +5.397e-007
46.0, +5.301e-007
45.0, +5.262e-007
44.0, +5.179e-007
43.0, +5.114e-007
42.0, +5.062e-007
41.0, +4.900e-007
40.0, +4.800e-007
39.0, +4.687e-007
38.0, +4.547e-007
37.0, +4.451e-007
36.0, +4.307e-007
35.0, +4.168e-007
34.0, +4.120e-007
33.0, +3.941e-007
32.0, +3.845e-007
31.0, +3.745e-007
30.0, +3.636e-007
29.0, +3.566e-007
28.0, +3.492e-007
27.0, +3.422e-007
26.0, +3.418e-007
25.0, +3.313e-007
24.0, +3.261e-007
23.0, +3.187e-007
22.0, +3.069e-007
21.0, +3.004e-007
20.0, +2.842e-007
19.0, +2.734e-007
18.0, +2.642e-007
17.0, +2.485e-007
16.0, +2.354e-007
15.0, +2.263e-007
14.0, +2.097e-007
13.0, +2.049e-007
12.0, +1.892e-007
11.0, +1.792e-007
10.0, +1.722e-007
9.0, +1.644e-007
8.0, +1.574e-007
7.0, +1.530e-007
6.0, +1.434e-007
5.0, +1.421e-007
4.0, +1.334e-007
3.0, +1.277e-007
2.0, +1.142e-007
1.0, +9.330e-008
0.0, +7.237e-008
-1.0, +5.406e-008
-2.0, +3.531e-008
-3.0, +2.136e-008
-4.0, +6.104e-009
-5.0, -1.308e-009
-6.0, -1.308e-009
-7.0, -8.283e-009
-8.0, -1.221e-008
-9.0, -2.049e-008
-10.0, -2.747e-008
-11.0, -3.313e-008
-12.0, -4.011e-008
-13.0, -4.708e-008
-14.0, -4.708e-008
-15.0, -5.711e-008
-16.0, -6.060e-008
-17.0, -6.757e-008
-18.0, -7.978e-008
-19.0, -8.981e-008
-20.0, -1.038e-007
-21.0, -1.164e-007
-22.0, -1.234e-007
-23.0, -1.413e-007
-24.0, -1.530e-007
-25.0, -1.631e-007
-26.0, -1.770e-007
-27.0, -1.848e-007
-28.0, -2.001e-007
-29.0, -2.136e-007
-30.0, -2.206e-007
-31.0, -2.306e-007
-32.0, -2.376e-007
-33.0, -2.437e-007
-34.0, -2.537e-007
-35.0, -2.598e-007
-36.0, -2.672e-007
-37.0, -2.742e-007
-38.0, -2.856e-007
-39.0, -3.004e-007
-40.0, -3.117e-007
-41.0, -3.217e-007
-42.0, -3.339e-007
-43.0, -3.418e-007
-44.0, -3.579e-007
-45.0, -3.684e-007
-46.0, -3.797e-007
-47.0, -3.941e-007
-48.0, -4.081e-007
-49.0, -4.177e-007
-50.0, -4.347e-007
-51.0, -4.412e-007
-52.0, -4.534e-007
-53.0, -4.604e-007
-54.0, -4.674e-007
-55.0, -4.857e-007
-56.0, -4.992e-007
-57.0, -5.149e-007
-58.0, -5.327e-007
-59.0, -5.467e-007
-60.0, -5.641e-007
-61.0, -5.781e-007
-62.0, -5.816e-007
-63.0, -5.960e-007
-64.0, -6.038e-007
-65.0, -6.121e-007
-66.0, -6.221e-007
-67.0, -6.291e-007
-68.0, -6.430e-007
-69.0, -6.557e-007
-70.0, -6.627e-007
-71.0, -6.771e-007
-72.0, -6.897e-007
-73.0, -7.006e-007
-74.0, -7.145e-007
-75.0, -7.220e-007
-76.0, -7.377e-007
-77.0, -7.516e-007
-78.0, -7.642e-007
-79.0, -7.795e-007
-80.0, -7.935e-007
-81.0, -8.057e-007
-82.0, -8.235e-007
-83.0, -8.318e-007
-84.0, -8.458e-007
-85.0, -8.541e-007
-86.0, -8.654e-007
-87.0, -8.859e-007
-88.0, -9.046e-007
-89.0, -9.212e-007
-90.0, -9.430e-007
-91.0, -9.574e-007
-92.0, -9.783e-007
-93.0, -9.936e-007
-94.0, -1.001e-006
-95.0, -1.017e-006
-96.0, -1.026e-006
-97.0, -1.036e-006
-98.0, -1.054e-006
-99.0, -1.064e-006
-100.0, -1.079e-006
-101.0, -1.094e-006
-102.0, -1.107e-006
-103.0, -1.128e-006
-104.0, -1.143e-006
-105.0, -1.160e-006
-106.0, -1.181e-006
-107.0, -1.194e-006
-108.0, -1.214e-006
-109.0, -1.230e-006
-110.0, -1.243e-006
-111.0, -1.270e-006
-112.0, -1.288e-006
-113.0, -1.306e-006
-114.0, -1.331e-006
-115.0, -1.350e-006
-116.0, -1.371e-006
-117.0, -1.390e-006
-118.0, -1.402e-006
-119.0, -1.426e-006
-120.0, -1.444e-006
-121.0, -1.461e-006
-122.0, -1.482e-006
-123.0, -1.502e-006
-124.0, -1.530e-006
-125.0, -1.552e-006
-126.0, -1.568e-006
-127.0, -1.595e-006
-128.0, -1.620e-006
-129.0, -1.648e-006
-130.0, -1.679e-006
-131.0, -1.702e-006
-132.0, -1.731e-006
-133.0, -1.758e-006
-134.0, -1.782e-006
-135.0, -1.813e-006
-136.0, -1.835e-006
-137.0, -1.860e-006
-138.0, -1.890e-006
-139.0, -1.918e-006
-140.0, -1.953e-006
-141.0, -1.983e-006
-142.0, -2.015e-006
-143.0, -2.055e-006
-144.0, -2.089e-006
-145.0, -2.120e-006
-146.0, -2.158e-006
-147.0, -2.192e-006
-148.0, -2.232e-006
-149.0, -2.268e-006
-150.0, -2.298e-006
-151.0, -2.341e-006
-152.0, -2.380e-006
-153.0, -2.419e-006
-154.0, -2.464e-006
-155.0, -2.502e-006
-156.0, -2.545e-006
-157.0, -2.593e-006
-158.0, -2.636e-006
-159.0, -2.685e-006
-160.0, -2.732e-006
-161.0, -2.780e-006
-162.0, -2.832e-006
-163.0, -2.877e-006
-164.0, -2.927e-006
-165.0, -2.972e-006
-166.0, -3.020e-006
-167.0, -3.077e-006
-168.0, -3.133e-006
-169.0, -3.189e-006
-170.0, -3.250e-006
-171.0, -3.305e-006
-172.0, -3.372e-006
-173.0, -3.430e-006
-174.0, -3.486e-006
-175.0, -3.549e-006
-176.0, -3.607e-006
-177.0, -3.669e-006
-178.0, -3.736e-006
-179.0, -3.797e-006
-180.0, -3.872e-006
-181.0, -3.941e-006
-182.0, -4.004e-006
-183.0, -4.079e-006
-184.0, -4.149e-006
-185.0, -4.223e-006
-186.0, -4.299e-006
-187.0, -4.366e-006
-188.0, -4.444e-006
-189.0, -4.521e-006
-190.0, -4.597e-006
-191.0, -4.681e-006
-192.0, -4.755e-006
-193.0, -4.833e-006
-194.0, -4.916e-006
-195.0, -4.997e-006
-196.0, -5.079e-006
-197.0, -5.161e-006
-198.0, -5.244e-006
-199.0, -5.337e-006
-200.0, -5.423e-006
-201.0, -5.509e-006
-202.0, -5.598e-006
-203.0, -5.683e-006
-204.0, -5.776e-006
-205.0, -5.861e-006
-206.0, -5.944e-006
-207.0, -6.035e-006
-208.0, -6.124e-006
-209.0, -6.213e-006
-210.0, -6.306e-006
-211.0, -6.393e-006
-212.0, -6.484e-006
-213.0, -6.572e-006
-214.0, -6.657e-006
-215.0, -6.748e-006
-216.0, -6.833e-006
-217.0, -6.924e-006
-218.0, -7.015e-006
-219.0, -7.104e-006
-220.0, -7.196e-006
-221.0, -7.286e-006
-222.0, -7.373e-006
-223.0, -7.463e-006
-224.0, -7.546e-006
-225.0, -7.627e-006
-226.0, -7.716e-006
-227.0, -7.799e-006
-228.0, -7.887e-006
-229.0, -7.972e-006
-230.0, -8.054e-006
-231.0, -8.141e-006
-232.0, -8.224e-006
-233.0, -8.299e-006
-234.0, -8.379e-006
-235.0, -8.454e-006
-236.0, -8.533e-006
-237.0, -8.609e-006
-238.0, -8.678e-006
-239.0, -8.759e-006
-240.0, -8.833e-006
-241.0, -8.902e-006
-242.0, -8.977e-006
-243.0, -9.040e-006
-244.0, -9.105e-006
-245.0, -9.169e-006
-246.0, -9.228e-006
-247.0, -9.292e-006
-248.0, -9.357e-006
-249.0, -9.418e-006
-250.0, -9.480e-006
-251.0, -9.538e-006
-252.0, -9.598e-006
-253.0, -9.653e-006
-254.0, -9.703e-006
-255.0, -9.761e-006
-256.0, -9.811e-006
-257.0, -9.862e-006
-258.0, -9.915e-006
-259.0, -9.963e-006
-260.0, -1.001e-005
-261.0, -1.006e-005
-262.0, -1.010e-005
-263.0, -1.014e-005
-264.0, -1.019e-005
-265.0, -1.023e-005
-266.0, -1.027e-005
-267.0, -1.031e-005
-268.0, -1.035e-005
-269.0, -1.039e-005
-270.0, -1.043e-005
-271.0, -1.047e-005
-272.0, -1.051e-005
-273.0, -1.054e-005
-274.0, -1.059e-005
-275.0, -1.062e-005
-276.0, -1.066e-005
-277.0, -1.070e-005
-278.0, -1.073e-005
-279.0, -1.078e-005
-280.0, -1.082e-005
-281.0, -1.085e-005
-282.0, -1.088e-005
-283.0, -1.091e-005
-284.0, -1.095e-005
-285.0, -1.098e-005
-286.0, -1.101e-005
-287.0, -1.104e-005
-288.0, -1.108e-005
-289.0, -1.111e-005
-290.0, -1.115e-005
-291.0, -1.118e-005
-292.0, -1.122e-005
-293.0, -1.125e-005
-294.0, -1.128e-005
-295.0, -1.131e-005
-296.0, -1.134e-005
-297.0, -1.138e-005
-298.0, -1.143e-005
-299.0, -1.146e-005
-300.0, -1.150e-005
-301.0, -1.154e-005
-302.0, -1.157e-005
-303.0, -1.162e-005
-304.0, -1.165e-005
-305.0, -1.169e-005
-306.0, -1.173e-005
-307.0, -1.177e-005
-308.0, -1.182e-005
-309.0, -1.186e-005
-310.0, -1.190e-005
-311.0, -1.194e-005
-312.0, -1.199e-005
-313.0, -1.203e-005
-314.0, -1.207e-005
-315.0, -1.210e-005
-316.0, -1.215e-005
-317.0, -1.219e-005
-318.0, -1.223e-005
-319.0, -1.228e-005
-320.0, -1.232e-005
-321.0, -1.236e-005
-322.0, -1.241e-005
-323.0, -1.245e-005
-324.0, -1.249e-005
-325.0, -1.254e-005
-326.0, -1.259e-005
-327.0, -1.264e-005
-328.0, -1.268e-005
-329.0, -1.273e-005
-330.0, -1.278e-005
-331.0, -1.282e-005
-332.0, -1.287e-005
-333.0, -1.291e-005
-334.0, -1.295e-005
-335.0, -1.300e-005
-336.0, -1.305e-005
-337.0, -1.309e-005
-338.0, -1.315e-005
-339.0, -1.319e-005
-340.0, -1.324e-005
-341.0, -1.329e-005
-342.0, -1.333e-005
-343.0, -1.338e-005
-344.0, -1.343e-005
-345.0, -1.347e-005
-346.0, -1.352e-005
-347.0, -1.357e-005
-348.0, -1.362e-005
-349.0, -1.366e-005
-350.0, -1.371e-005
-351.0, -1.376e-005
-352.0, -1.380e-005
-353.0, -1.384e-005
-354.0, -1.389e-005
-355.0, -1.392e-005
-356.0, -1.397e-005
-357.0, -1.401e-005
-358.0, -1.404e-005
-359.0, -1.409e-005
-360.0, -1.413e-005
-361.0, -1.418e-005
-362.0, -1.422e-005
-363.0, -1.425e-005
-364.0, -1.428e-005
-365.0, -1.432e-005
-366.0, -1.435e-005
-367.0, -1.438e-005
-368.0, -1.441e-005
-369.0, -1.445e-005
-370.0, -1.449e-005
-371.0, -1.452e-005
-372.0, -1.456e-005
-373.0, -1.458e-005
-374.0, -1.461e-005
-375.0, -1.464e-005
-376.0, -1.467e-005
-377.0, -1.469e-005
-378.0, -1.471e-005
-379.0, -1.473e-005
-380.0, -1.476e-005
-381.0, -1.478e-005
-382.0, -1.480e-005
-383.0, -1.482e-005
-384.0, -1.485e-005
-385.0, -1.486e-005
-386.0, -1.488e-005
-387.0, -1.489e-005
-388.0, -1.491e-005
-389.0, -1.492e-005
-390.0, -1.494e-005
-391.0, -1.496e-005
-392.0, -1.497e-005
-393.0, -1.498e-005
-394.0, -1.500e-005
-395.0, -1.500e-005
-396.0, -1.502e-005
-397.0, -1.503e-005
-398.0, -1.503e-005
-399.0, -1.504e-005
-400.0, -1.504e-005
-401.0, -1.504e-005
-402.0, -1.505e-005
-403.0, -1.504e-005
-404.0, -1.504e-005
-405.0, -1.504e-005
-406.0, -1.504e-005
-407.0, -1.504e-005
-408.0, -1.504e-005
-409.0, -1.504e-005
-410.0, -1.504e-005
-411.0, -1.503e-005
-412.0, -1.503e-005
-413.0, -1.501e-005
-414.0, -1.500e-005
-415.0, -1.498e-005
-416.0, -1.497e-005
-417.0, -1.495e-005
-418.0, -1.494e-005
-419.0, -1.493e-005
-420.0, -1.492e-005
-421.0, -1.491e-005
-422.0, -1.489e-005
-423.0, -1.488e-005
-424.0, -1.486e-005
-425.0, -1.484e-005
-426.0, -1.482e-005
-427.0, -1.480e-005
-428.0, -1.478e-005
-429.0, -1.477e-005
-430.0, -1.475e-005
-431.0, -1.473e-005
-432.0, -1.472e-005
-433.0, -1.470e-005
-434.0, -1.468e-005
-435.0, -1.465e-005
-436.0, -1.463e-005
-437.0, -1.460e-005
-438.0, -1.457e-005
-439.0, -1.455e-005
-440.0, -1.453e-005
-441.0, -1.450e-005
-442.0, -1.447e-005
-443.0, -1.444e-005
-444.0, -1.442e-005
-445.0, -1.439e-005
-446.0, -1.436e-005
-447.0, -1.434e-005
-448.0, -1.432e-005
-449.0, -1.429e-005
-450.0, -1.427e-005
-451.0, -1.424e-005
-452.0, -1.421e-005
-453.0, -1.418e-005
-454.0, -1.415e-005
-455.0, -1.412e-005
-456.0, -1.409e-005
-457.0, -1.406e-005
-458.0, -1.404e-005
-459.0, -1.401e-005
-460.0, -1.399e-005
-461.0, -1.396e-005
-462.0, -1.393e-005
-463.0, -1.391e-005
-464.0, -1.388e-005
-465.0, -1.385e-005
-466.0, -1.382e-005
-467.0, -1.379e-005
-468.0, -1.377e-005
-469.0, -1.374e-005
-470.0, -1.370e-005
-471.0, -1.368e-005
-472.0, -1.365e-005
-473.0, -1.362e-005
-474.0, -1.359e-005
-475.0, -1.356e-005
-476.0, -1.353e-005
-477.0, -1.351e-005
-478.0, -1.348e-005
-479.0, -1.345e-005
-480.0, -1.343e-005
-481.0, -1.340e-005
-482.0, -1.337e-005
-483.0, -1.334e-005
-484.0, -1.331e-005
-485.0, -1.329e-005
-486.0, -1.325e-005
-487.0, -1.323e-005
-488.0, -1.320e-005
-489.0, -1.318e-005
-490.0, -1.316e-005
-491.0, -1.313e-005
-492.0, -1.311e-005
-493.0, -1.308e-005
-494.0, -1.305e-005
-495.0, -1.303e-005
-496.0, -1.300e-005
-497.0, -1.297e-005
-498.0, -1.295e-005
-499.0, -1.292e-005
-500.0, -1.290e-005
-501.0, -1.288e-005
-502.0, -1.285e-005
-503.0, -1.283e-005
-504.0, -1.280e-005
-505.0, -1.278e-005
-506.0, -1.276e-005
-507.0, -1.273e-005
-508.0, -1.272e-005
-509.0, -1.269e-005
-510.0, -1.267e-005
-511.0, -1.265e-005
-512.0, -1.263e-005
-513.0, -1.260e-005
-514.0, -1.258e-005
-515.0, -1.255e-005
-516.0, -1.253e-005
-517.0, -1.251e-005
-518.0, -1.249e-005
-519.0, -1.247e-005
-520.0, -1.244e-005
-521.0, -1.241e-005
-522.0, -1.240e-005
-523.0, -1.238e-005
-524.0, -1.236e-005
-525.0, -1.234e-005
-526.0, -1.233e-005
-527.0, -1.232e-005
-528.0, -1.230e-005
-529.0, -1.228e-005
-530.0, -1.226e-005
-531.0, -1.224e-005
-532.0, -1.222e-005
-533.0, -1.220e-005
-534.0, -1.217e-005
-535.0, -1.215e-005
-536.0, -1.214e-005
-537.0, -1.212e-005
-538.0, -1.211e-005
-539.0, -1.209e-005
-540.0, -1.208e-005
-541.0, -1.206e-005
-542.0, -1.203e-005
-543.0, -1.201e-005
-544.0, -1.199e-005
-545.0, -1.198e-005
-546.0, -1.196e-005
-547.0, -1.195e-005
-548.0, -1.194e-005
-549.0, -1.193e-005
-550.0, -1.191e-005
-551.0, -1.190e-005
-552.0, -1.188e-005
-553.0, -1.186e-005
-554.0, -1.184e-005
-555.0, -1.182e-005
-556.0, -1.181e-005
-557.0, -1.179e-005
-558.0, -1.178e-005
-559.0, -1.177e-005
-560.0, -1.176e-005
-561.0, -1.174e-005
-562.0, -1.173e-005
-563.0, -1.171e-005
-564.0, -1.169e-005
-565.0, -1.168e-005
-566.0, -1.166e-005
-567.0, -1.164e-005
-568.0, -1.163e-005
-569.0, -1.161e-005
-570.0, -1.161e-005
-571.0, -1.159e-005
-572.0, -1.158e-005
-573.0, -1.157e-005
-574.0, -1.156e-005
-575.0, -1.155e-005
-576.0, -1.154e-005
-577.0, -1.153e-005
-578.0, -1.153e-005
-579.0, -1.151e-005
-580.0, -1.150e-005
-581.0, -1.148e-005
-582.0, -1.147e-005
-583.0, -1.145e-005
-584.0, -1.143e-005
-585.0, -1.142e-005
-586.0, -1.141e-005
-587.0, -1.140e-005
-588.0, -1.139e-005
-589.0, -1.138e-005
-590.0, -1.137e-005
-591.0, -1.137e-005
-592.0, -1.136e-005
-593.0, -1.134e-005
-594.0, -1.133e-005
-595.0, -1.132e-005
-596.0, -1.131e-005
-597.0, -1.129e-005
-598.0, -1.128e-005
-599.0, -1.128e-005
-600.0, -1.127e-005
-601.0, -1.126e-005
-602.0, -1.125e-005
-603.0, -1.123e-005
-604.0, -1.122e-005
-605.0, -1.121e-005
-606.0, -1.120e-005
-607.0, -1.120e-005
-608.0, -1.119e-005
-609.0, -1.118e-005
-610.0, -1.118e-005
-611.0, -1.117e-005
-612.0, -1.117e-005
-613.0, -1.116e-005
-614.0, -1.115e-005
-615.0, -1.115e-005
-616.0, -1.114e-005
-617.0, -1.113e-005
-618.0, -1.113e-005
-619.0, -1.112e-005
-620.0, -1.111e-005
-621.0, -1.109e-005
-622.0, -1.108e-005
-623.0, -1.107e-005
-624.0, -1.106e-005
-625.0, -1.105e-005
-626.0, -1.104e-005
-627.0, -1.103e-005
-628.0, -1.102e-005
-629.0, -1.101e-005
-630.0, -1.101e-005
-631.0, -1.100e-005
-632.0, -1.099e-005
-633.0, -1.099e-005
-634.0, -1.099e-005
-635.0, -1.098e-005
-636.0, -1.097e-005
-637.0, -1.097e-005
-638.0, -1.096e-005
-639.0, -1.096e-005
-640.0, -1.095e-005
-641.0, -1.095e-005
-642.0, -1.095e-005
-643.0, -1.094e-005
-644.0, -1.094e-005
-645.0, -1.093e-005
-646.0, -1.092e-005
-647.0, -1.092e-005
-648.0, -1.091e-005
-649.0, -1.090e-005
-650.0, -1.090e-005
-651.0, -1.088e-005
-652.0, -1.088e-005
-653.0, -1.087e-005
-654.0, -1.085e-005
-655.0, -1.085e-005
-656.0, -1.084e-005
-657.0, -1.083e-005
-658.0, -1.082e-005
-659.0, -1.081e-005
-660.0, -1.080e-005
*
Segment = 2
Positive
Number of Data Points = 790
#
-659.0, -1.077e-005
-658.0, -1.036e-005
-657.0, -1.004e-005
-656.0, -9.785e-006
-655.0, -9.518e-006
-654.0, -9.299e-006
-653.0, -9.116e-006
-652.0, -8.963e-006
-651.0, -8.837e-006
-650.0, -8.726e-006
-649.0, -8.629e-006
-648.0, -8.543e-006
-647.0, -8.452e-006
-646.0, -8.375e-006
-645.0, -8.304e-006
-644.0, -8.232e-006
-643.0, -8.169e-006
-642.0, -8.102e-006
-641.0, -8.043e-006
-640.0, -7.994e-006
-639.0, -7.936e-006
-638.0, -7.880e-006
-637.0, -7.829e-006
-636.0, -7.774e-006
-635.0, -7.731e-006
-634.0, -7.681e-006
-633.0, -7.629e-006
-632.0, -7.589e-006
-631.0, -7.545e-006
-630.0, -7.503e-006
-629.0, -7.460e-006
-628.0, -7.411e-006
-627.0, -7.373e-006
-626.0, -7.333e-006
-625.0, -7.289e-006
-624.0, -7.249e-006
-623.0, -7.207e-006
-622.0, -7.172e-006
-621.0, -7.131e-006
-620.0, -7.087e-006
-619.0, -7.047e-006
-618.0, -7.008e-006
-617.0, -6.972e-006
-616.0, -6.937e-006
-615.0, -6.893e-006
-614.0, -6.861e-006
-613.0, -6.831e-006
-612.0, -6.797e-006
-611.0, -6.769e-006
-610.0, -6.733e-006
-609.0, -6.697e-006
-608.0, -6.665e-006
-607.0, -6.626e-006
-606.0, -6.592e-006
-605.0, -6.563e-006
-604.0, -6.529e-006
-603.0, -6.503e-006
-602.0, -6.475e-006
-601.0, -6.446e-006
-600.0, -6.421e-006
-599.0, -6.391e-006
-598.0, -6.361e-006
-597.0, -6.332e-006
-596.0, -6.294e-006
-595.0, -6.267e-006
-594.0, -6.237e-006
-593.0, -6.208e-006
-592.0, -6.182e-006
-591.0, -6.150e-006
-590.0, -6.123e-006
-589.0, -6.100e-006
-588.0, -6.067e-006
-587.0, -6.041e-006
-586.0, -6.012e-006
-585.0, -5.984e-006
-584.0, -5.961e-006
-583.0, -5.933e-006
-582.0, -5.909e-006
-581.0, -5.886e-006
-580.0, -5.858e-006
-579.0, -5.836e-006
-578.0, -5.808e-006
-577.0, -5.781e-006
-576.0, -5.758e-006
-575.0, -5.728e-006
-574.0, -5.708e-006
-573.0, -5.686e-006
-572.0, -5.659e-006
-571.0, -5.638e-006
-570.0, -5.612e-006
-569.0, -5.585e-006
-568.0, -5.561e-006
-567.0, -5.528e-006
-566.0, -5.502e-006
-565.0, -5.479e-006
-564.0, -5.450e-006
-563.0, -5.428e-006
-562.0, -5.401e-006
-561.0, -5.378e-006
-560.0, -5.362e-006
-559.0, -5.338e-006
-558.0, -5.319e-006
-557.0, -5.297e-006
-556.0, -5.270e-006
-555.0, -5.249e-006
-554.0, -5.222e-006
-553.0, -5.196e-006
-552.0, -5.176e-006
-551.0, -5.146e-006
-550.0, -5.127e-006
-549.0, -5.106e-006
-548.0, -5.079e-006
-547.0, -5.058e-006
-546.0, -5.035e-006
-545.0, -5.007e-006
-544.0, -4.988e-006
-543.0, -4.963e-006
-542.0, -4.944e-006
-541.0, -4.929e-006
-540.0, -4.907e-006
-539.0, -4.887e-006
-538.0, -4.865e-006
-537.0, -4.842e-006
-536.0, -4.821e-006
-535.0, -4.796e-006
-534.0, -4.776e-006
-533.0, -4.757e-006
-532.0, -4.737e-006
-531.0, -4.724e-006
-530.0, -4.702e-006
-529.0, -4.679e-006
-528.0, -4.659e-006
-527.0, -4.631e-006
-526.0, -4.610e-006
-525.0, -4.587e-006
-524.0, -4.559e-006
-523.0, -4.541e-006
-522.0, -4.526e-006
-521.0, -4.509e-006
-520.0, -4.493e-006
-519.0, -4.469e-006
-518.0, -4.446e-006
-517.0, -4.425e-006
-516.0, -4.402e-006
-515.0, -4.381e-006
-514.0, -4.357e-006
-513.0, -4.338e-006
-512.0, -4.324e-006
-511.0, -4.302e-006
-510.0, -4.282e-006
-509.0, -4.262e-006
-508.0, -4.235e-006
-507.0, -4.214e-006
-506.0, -4.193e-006
-505.0, -4.171e-006
-504.0, -4.156e-006
-503.0, -4.139e-006
-502.0, -4.126e-006
-501.0, -4.109e-006
-500.0, -4.087e-006
-499.0, -4.068e-006
-498.0, -4.043e-006
-497.0, -4.022e-006
-496.0, -4.002e-006
-495.0, -3.970e-006
-494.0, -3.948e-006
-493.0, -3.928e-006
-492.0, -3.904e-006
-491.0, -3.888e-006
-490.0, -3.867e-006
-489.0, -3.843e-006
-488.0, -3.828e-006
-487.0, -3.808e-006
-486.0, -3.793e-006
-485.0, -3.776e-006
-484.0, -3.757e-006
-483.0, -3.744e-006
-482.0, -3.726e-006
-481.0, -3.709e-006
-480.0, -3.690e-006
-479.0, -3.663e-006
-478.0, -3.641e-006
-477.0, -3.621e-006
-476.0, -3.593e-006
-475.0, -3.572e-006
-474.0, -3.552e-006
-473.0, -3.532e-006
-472.0, -3.518e-006
-471.0, -3.496e-006
-470.0, -3.475e-006
-469.0, -3.455e-006
-468.0, -3.433e-006
-467.0, -3.414e-006
-466.0, -3.395e-006
-465.0, -3.375e-006
-464.0, -3.361e-006
-463.0, -3.341e-006
-462.0, -3.328e-006
-461.0, -3.308e-006
-460.0, -3.283e-006
-459.0, -3.263e-006
-458.0, -3.242e-006
-457.0, -3.220e-006
-456.0, -3.204e-006
-455.0, -3.174e-006
-454.0, -3.153e-006
-453.0, -3.136e-006
-452.0, -3.113e-006
-451.0, -3.093e-006
-450.0, -3.071e-006
-449.0, -3.046e-006
-448.0, -3.032e-006
-447.0, -3.014e-006
-446.0, -2.999e-006
-445.0, -2.985e-006
-444.0, -2.968e-006
-443.0, -2.956e-006
-442.0, -2.938e-006
-441.0, -2.916e-006
-440.0, -2.898e-006
-439.0, -2.870e-006
-438.0, -2.849e-006
-437.0, -2.828e-006
-436.0, -2.802e-006
-435.0, -2.784e-006
-434.0, -2.768e-006
-433.0, -2.747e-006
-432.0, -2.731e-006
-431.0, -2.709e-006
-430.0, -2.689e-006
-429.0, -2.668e-006
-428.0, -2.642e-006
-427.0, -2.621e-006
-426.0, -2.600e-006
-425.0, -2.580e-006
-424.0, -2.565e-006
-423.0, -2.539e-006
-422.0, -2.522e-006
-421.0, -2.506e-006
-420.0, -2.481e-006
-419.0, -2.461e-006
-418.0, -2.436e-006
-417.0, -2.410e-006
-416.0, -2.393e-006
-415.0, -2.368e-006
-414.0, -2.347e-006
-413.0, -2.326e-006
-412.0, -2.300e-006
-411.0, -2.277e-006
-410.0, -2.257e-006
-409.0, -2.233e-006
-408.0, -2.213e-006
-407.0, -2.191e-006
-406.0, -2.175e-006
-405.0, -2.158e-006
-404.0, -2.138e-006
-403.0, -2.117e-006
-402.0, -2.095e-006
-401.0, -2.073e-006
-400.0, -2.054e-006
-399.0, -2.024e-006
-398.0, -2.003e-006
-397.0, -1.982e-006
-396.0, -1.955e-006
-395.0, -1.935e-006
-394.0, -1.913e-006
-393.0, -1.889e-006
-392.0, -1.870e-006
-391.0, -1.846e-006
-390.0, -1.827e-006
-389.0, -1.811e-006
-388.0, -1.785e-006
-387.0, -1.764e-006
-386.0, -1.740e-006
-385.0, -1.717e-006
-384.0, -1.695e-006
-383.0, -1.671e-006
-382.0, -1.651e-006
-381.0, -1.634e-006
-380.0, -1.607e-006
-379.0, -1.586e-006
-378.0, -1.560e-006
-377.0, -1.536e-006
-376.0, -1.514e-006
-375.0, -1.485e-006
-374.0, -1.464e-006
-373.0, -1.446e-006
-372.0, -1.425e-006
-371.0, -1.410e-006
-370.0, -1.388e-006
-369.0, -1.362e-006
-368.0, -1.339e-006
-367.0, -1.311e-006
-366.0, -1.286e-006
-365.0, -1.259e-006
-364.0, -1.227e-006
-363.0, -1.205e-006
-362.0, -1.184e-006
-361.0, -1.158e-006
-360.0, -1.135e-006
-359.0, -1.106e-006
-358.0, -1.083e-006
-357.0, -1.059e-006
-356.0, -1.029e-006
-355.0, -1.006e-006
-354.0, -9.783e-007
-353.0, -9.522e-007
-352.0, -9.286e-007
-351.0, -8.998e-007
-350.0, -8.772e-007
-349.0, -8.480e-007
-348.0, -8.118e-007
-347.0, -7.869e-007
-346.0, -7.590e-007
-345.0, -7.285e-007
-344.0, -7.028e-007
-343.0, -6.701e-007
-342.0, -6.487e-007
-341.0, -6.287e-007
-340.0, -5.981e-007
-339.0, -5.702e-007
-338.0, -5.419e-007
-337.0, -5.114e-007
-336.0, -4.822e-007
-335.0, -4.464e-007
-334.0, -4.155e-007
-333.0, -3.867e-007
-332.0, -3.536e-007
-331.0, -3.257e-007
-330.0, -2.934e-007
-329.0, -2.633e-007
-328.0, -2.324e-007
-327.0, -1.936e-007
-326.0, -1.604e-007
-325.0, -1.321e-007
-324.0, -9.766e-008
-323.0, -6.976e-008
-322.0, -3.096e-008
-321.0, +1.306e-009
-320.0, +3.139e-008
-319.0, +6.757e-008
-318.0, +1.024e-007
-317.0, +1.399e-007
-316.0, +1.870e-007
-315.0, +2.215e-007
-314.0, +2.585e-007
-313.0, +2.934e-007
-312.0, +3.252e-007
-311.0, +3.688e-007
-310.0, +4.085e-007
-309.0, +4.447e-007
-308.0, +4.887e-007
-307.0, +5.327e-007
-306.0, +5.807e-007
-305.0, +6.260e-007
-304.0, +6.662e-007
-303.0, +7.102e-007
-302.0, +7.525e-007
-301.0, +7.926e-007
-300.0, +8.353e-007
-299.0, +8.719e-007
-298.0, +9.212e-007
-297.0, +9.700e-007
-296.0, +1.014e-006
-295.0, +1.065e-006
-294.0, +1.114e-006
-293.0, +1.163e-006
-292.0, +1.218e-006
-291.0, +1.263e-006
-290.0, +1.315e-006
-289.0, +1.368e-006
-288.0, +1.416e-006
-287.0, +1.472e-006
-286.0, +1.528e-006
-285.0, +1.584e-006
-284.0, +1.648e-006
-283.0, +1.700e-006
-282.0, +1.758e-006
-281.0, +1.819e-006
-280.0, +1.874e-006
-279.0, +1.937e-006
-278.0, +1.997e-006
-277.0, +2.059e-006
-276.0, +2.130e-006
-275.0, +2.195e-006
-274.0, +2.264e-006
-273.0, +2.328e-006
-272.0, +2.386e-006
-271.0, +2.459e-006
-270.0, +2.524e-006
-269.0, +2.593e-006
-268.0, +2.667e-006
-267.0, +2.734e-006
-266.0, +2.813e-006
-265.0, +2.890e-006
-264.0, +2.961e-006
-263.0, +3.037e-006
-262.0, +3.107e-006
-261.0, +3.179e-006
-260.0, +3.262e-006
-259.0, +3.339e-006
-258.0, +3.421e-006
-257.0, +3.504e-006
-256.0, +3.587e-006
-255.0, +3.677e-006
-254.0, +3.762e-006
-253.0, +3.846e-006
-252.0, +3.931e-006
-251.0, +4.014e-006
-250.0, +4.105e-006
-249.0, +4.192e-006
-248.0, +4.279e-006
-247.0, +4.373e-006
-246.0, +4.464e-006
-245.0, +4.555e-006
-244.0, +4.654e-006
-243.0, +4.745e-006
-242.0, +4.840e-006
-241.0, +4.936e-006
-240.0, +5.025e-006
-239.0, +5.123e-006
-238.0, +5.222e-006
-237.0, +5.317e-006
-236.0, +5.419e-006
-235.0, +5.517e-006
-234.0, +5.618e-006
-233.0, +5.720e-006
-232.0, +5.817e-006
-231.0, +5.917e-006
-230.0, +6.016e-006
-229.0, +6.113e-006
-228.0, +6.221e-006
-227.0, +6.319e-006
-226.0, +6.424e-006
-225.0, +6.528e-006
-224.0, +6.630e-006
-223.0, +6.736e-006
-222.0, +6.836e-006
-221.0, +6.930e-006
-220.0, +7.037e-006
-219.0, +7.137e-006
-218.0, +7.243e-006
-217.0, +7.343e-006
-216.0, +7.446e-006
-215.0, +7.551e-006
-214.0, +7.655e-006
-213.0, +7.747e-006
-212.0, +7.847e-006
-211.0, +7.941e-006
-210.0, +8.042e-006
-209.0, +8.137e-006
-208.0, +8.235e-006
-207.0, +8.335e-006
-206.0, +8.439e-006
-205.0, +8.534e-006
-204.0, +8.635e-006
-203.0, +8.726e-006
-202.0, +8.825e-006
-201.0, +8.916e-006
-200.0, +9.004e-006
-199.0, +9.099e-006
-198.0, +9.193e-006
-197.0, +9.277e-006
-196.0, +9.372e-006
-195.0, +9.457e-006
-194.0, +9.541e-006
-193.0, +9.626e-006
-192.0, +9.699e-006
-191.0, +9.780e-006
-190.0, +9.863e-006
-189.0, +9.939e-006
-188.0, +1.002e-005
-187.0, +1.010e-005
-186.0, +1.017e-005
-185.0, +1.025e-005
-184.0, +1.031e-005
-183.0, +1.039e-005
-182.0, +1.045e-005
-181.0, +1.051e-005
-180.0, +1.059e-005
-179.0, +1.065e-005
-178.0, +1.071e-005
-177.0, +1.078e-005
-176.0, +1.084e-005
-175.0, +1.090e-005
-174.0, +1.096e-005
-173.0, +1.100e-005
-172.0, +1.106e-005
-171.0, +1.111e-005
-170.0, +1.117e-005
-169.0, +1.122e-005
-168.0, +1.127e-005
-167.0, +1.132e-005
-166.0, +1.137e-005
-165.0, +1.141e-005
-164.0, +1.146e-005
-163.0, +1.150e-005
-162.0, +1.154e-005
-161.0, +1.157e-005
-160.0, +1.160e-005
-159.0, +1.164e-005
-158.0, +1.168e-005
-157.0, +1.171e-005
-156.0, +1.175e-005
-155.0, +1.178e-005
-154.0, +1.180e-005
-153.0, +1.183e-005
-152.0, +1.185e-005
-151.0, +1.188e-005
-150.0, +1.190e-005
-149.0, +1.192e-005
-148.0, +1.194e-005
-147.0, +1.197e-005
-146.0, +1.199e-005
-145.0, +1.201e-005
-144.0, +1.203e-005
-143.0, +1.205e-005
-142.0, +1.205e-005
-141.0, +1.206e-005
-140.0, +1.208e-005
-139.0, +1.209e-005
-138.0, +1.210e-005
-137.0, +1.211e-005
-136.0, +1.212e-005
-135.0, +1.214e-005
-134.0, +1.215e-005
-133.0, +1.215e-005
-132.0, +1.216e-005
-131.0, +1.216e-005
-130.0, +1.216e-005
-129.0, +1.217e-005
-128.0, +1.217e-005
-127.0, +1.217e-005
-126.0, +1.217e-005
-125.0, +1.217e-005
-124.0, +1.217e-005
-123.0, +1.217e-005
-122.0, +1.217e-005
-121.0, +1.216e-005
-120.0, +1.215e-005
-119.0, +1.215e-005
-118.0, +1.215e-005
-117.0, +1.214e-005
-116.0, +1.214e-005
-115.0, +1.213e-005
-114.0, +1.212e-005
-113.0, +1.212e-005
-112.0, +1.210e-005
-111.0, +1.209e-005
-110.0, +1.208e-005
-109.0, +1.207e-005
-108.0, +1.207e-005
-107.0, +1.206e-005
-106.0, +1.205e-005
-105.0, +1.205e-005
-104.0, +1.204e-005
-103.0, +1.203e-005
-102.0, +1.201e-005
-101.0, +1.200e-005
-100.0, +1.198e-005
-99.0, +1.196e-005
-98.0, +1.195e-005
-97.0, +1.194e-005
-96.0, +1.192e-005
-95.0, +1.191e-005
-94.0, +1.190e-005
-93.0, +1.189e-005
-92.0, +1.188e-005
-91.0, +1.187e-005
-90.0, +1.185e-005
-89.0, +1.185e-005
-88.0, +1.183e-005
-87.0, +1.182e-005
-86.0, +1.180e-005
-85.0, +1.179e-005
-84.0, +1.178e-005
-83.0, +1.176e-005
-82.0, +1.174e-005
-81.0, +1.173e-005
-80.0, +1.171e-005
-79.0, +1.169e-005
-78.0, +1.168e-005
-77.0, +1.166e-005
-76.0, +1.165e-005
-75.0, +1.163e-005
-74.0, +1.161e-005
-73.0, +1.159e-005
-72.0, +1.156e-005
-71.0, +1.154e-005
-70.0, +1.152e-005
-69.0, +1.150e-005
-68.0, +1.149e-005
-67.0, +1.148e-005
-66.0, +1.147e-005
-65.0, +1.145e-005
-64.0, +1.144e-005
-63.0, +1.142e-005
-62.0, +1.140e-005
-61.0, +1.138e-005
-60.0, +1.137e-005
-59.0, +1.135e-005
-58.0, +1.133e-005
-57.0, +1.131e-005
-56.0, +1.129e-005
-55.0, +1.128e-005
-54.0, +1.127e-005
-53.0, +1.125e-005
-52.0, +1.123e-005
-51.0, +1.121e-005
-50.0, +1.119e-005
-49.0, +1.118e-005
-48.0, +1.116e-005
-47.0, +1.114e-005
-46.0, +1.112e-005
-45.0, +1.111e-005
-44.0, +1.110e-005
-43.0, +1.109e-005
-42.0, +1.107e-005
-41.0, +1.106e-005
-40.0, +1.104e-005
-39.0, +1.103e-005
-38.0, +1.101e-005
-37.0, +1.099e-005
-36.0, +1.097e-005
-35.0, +1.095e-005
-34.0, +1.094e-005
-33.0, +1.092e-005
-32.0, +1.090e-005
-31.0, +1.089e-005
-30.0, +1.087e-005
-29.0, +1.086e-005
-28.0, +1.085e-005
-27.0, +1.083e-005
-26.0, +1.081e-005
-25.0, +1.079e-005
-24.0, +1.077e-005
-23.0, +1.076e-005
-22.0, +1.074e-005
-21.0, +1.072e-005
-20.0, +1.071e-005
-19.0, +1.070e-005
-18.0, +1.069e-005
-17.0, +1.068e-005
-16.0, +1.066e-005
-15.0, +1.065e-005
-14.0, +1.063e-005
-13.0, +1.061e-005
-12.0, +1.060e-005
-11.0, +1.058e-005
-10.0, +1.057e-005
-9.0, +1.055e-005
-8.0, +1.053e-005
-7.0, +1.052e-005
-6.0, +1.051e-005
-5.0, +1.049e-005
-4.0, +1.049e-005
-3.0, +1.047e-005
-2.0, +1.046e-005
-1.0, +1.046e-005
0.0, +1.045e-005
1.0, +1.045e-005
2.0, +1.044e-005
3.0, +1.042e-005
4.0, +1.041e-005
5.0, +1.040e-005
6.0, +1.038e-005
7.0, +1.036e-005
8.0, +1.034e-005
9.0, +1.033e-005
10.0, +1.032e-005
11.0, +1.031e-005
12.0, +1.030e-005
13.0, +1.029e-005
14.0, +1.028e-005
15.0, +1.027e-005
16.0, +1.026e-005
17.0, +1.025e-005
18.0, +1.023e-005
19.0, +1.021e-005
20.0, +1.020e-005
21.0, +1.019e-005
22.0, +1.018e-005
23.0, +1.016e-005
24.0, +1.015e-005
25.0, +1.014e-005
26.0, +1.013e-005
27.0, +1.012e-005
28.0, +1.011e-005
29.0, +1.010e-005
30.0, +1.009e-005
31.0, +1.008e-005
32.0, +1.007e-005
33.0, +1.006e-005
34.0, +1.005e-005
35.0, +1.004e-005
36.0, +1.003e-005
37.0, +1.001e-005
38.0, +9.999e-006
39.0, +9.988e-006
40.0, +9.972e-006
41.0, +9.966e-006
42.0, +9.955e-006
43.0, +9.945e-006
44.0, +9.941e-006
45.0, +9.934e-006
46.0, +9.927e-006
47.0, +9.919e-006
48.0, +9.907e-006
49.0, +9.904e-006
50.0, +9.895e-006
51.0, +9.886e-006
52.0, +9.880e-006
53.0, +9.872e-006
54.0, +9.868e-006
55.0, +9.861e-006
56.0, +9.847e-006
57.0, +9.841e-006
58.0, +9.828e-006
59.0, +9.814e-006
60.0, +9.805e-006
61.0, +9.792e-006
62.0, +9.783e-006
63.0, +9.778e-006
64.0, +9.766e-006
65.0, +9.765e-006
66.0, +9.757e-006
67.0, +9.747e-006
68.0, +9.741e-006
69.0, +9.734e-006
70.0, +9.728e-006
71.0, +9.724e-006
72.0, +9.718e-006
73.0, +9.717e-006
74.0, +9.710e-006
75.0, +9.704e-006
76.0, +9.702e-006
77.0, +9.694e-006
78.0, +9.687e-006
79.0, +9.679e-006
80.0, +9.671e-006
81.0, +9.671e-006
82.0, +9.663e-006
83.0, +9.652e-006
84.0, +9.652e-006
85.0, +9.638e-006
86.0, +9.629e-006
87.0, +9.617e-006
88.0, +9.602e-006
89.0, +9.597e-006
90.0, +9.589e-006
91.0, +9.576e-006
92.0, +9.576e-006
93.0, +9.571e-006
94.0, +9.571e-006
95.0, +9.568e-006
96.0, +9.560e-006
97.0, +9.558e-006
98.0, +9.551e-006
99.0, +9.543e-006
100.0, +9.542e-006
101.0, +9.535e-006
102.0, +9.531e-006
103.0, +9.529e-006
104.0, +9.525e-006
105.0, +9.525e-006
106.0, +9.523e-006
107.0, +9.517e-006
108.0, +9.516e-006
109.0, +9.509e-006
110.0, +9.508e-006
111.0, +9.507e-006
112.0, +9.502e-006
113.0, +9.502e-006
114.0, +9.497e-006
115.0, +9.491e-006
116.0, +9.494e-006
117.0, +9.486e-006
118.0, +9.480e-006
119.0, +9.477e-006
120.0, +9.470e-006
121.0, +9.472e-006
122.0, +9.469e-006
123.0, +9.463e-006
124.0, +9.464e-006
125.0, +9.457e-006
126.0, +9.455e-006
127.0, +9.450e-006
128.0, +9.442e-006
129.0, +9.435e-006
130.0, +9.427e-006
*
**
