# Supplementary material for: DFT and CV data of 4-phenyl-substituted dichloro(bis{2-[1-(phenyl)-1H-1,2,3-triazol-4-yl-κN3]pyridine-κN})iron(II) coordination compounds
Source: Data Brief. 2018 Oct 27;21:1458–71. doi: 10.1016/j.dib.2018.10.085 (PMC6234228; doi:10.1016/j.dib.2018.10.085)
Supplement: Supplementary file 4 — Supplementary material. [file mmc4.zip › Fe_CV_raw_data/FeL8-2/5000_01.TXT]

Date: 10-Apr-2017
Time: 15:59:41
Label: 
Cyclic Voltammetry

Exp. Conditions:
Init E (mV) = 130
High E (mV) = 130
Low E (mV) = -660
Init P/N = N
V (mV/sec) = 5120
Number of Segments = 2
Sample Interval (mV) = 1
Quiet Time (sec) = 10
Sensitivity (A/V) = 1E-5

2 Sets of Data
Total Number of Data Points = 1580
##
Potential (mV), Current (A)

Segment = 1
Negative
Number of Data Points = 790
#
129.0, +2.365e-006
128.0, +1.703e-006
127.0, +8.887e-007
126.0, +2.023e-007
125.0, -4.185e-007
124.0, -1.018e-006
123.0, -1.521e-006
122.0, -1.911e-006
121.0, -2.218e-006
120.0, -2.448e-006
119.0, -2.630e-006
118.0, -2.776e-006
117.0, -2.895e-006
116.0, -2.992e-006
115.0, -3.083e-006
114.0, -3.167e-006
113.0, -3.237e-006
112.0, -3.299e-006
111.0, -3.362e-006
110.0, -3.418e-006
109.0, -3.467e-006
108.0, -3.516e-006
107.0, -3.551e-006
106.0, -3.599e-006
105.0, -3.641e-006
104.0, -3.683e-006
103.0, -3.725e-006
102.0, -3.767e-006
101.0, -3.809e-006
100.0, -3.857e-006
99.0, -3.892e-006
98.0, -3.927e-006
97.0, -3.962e-006
96.0, -3.990e-006
95.0, -4.025e-006
94.0, -4.060e-006
93.0, -4.088e-006
92.0, -4.122e-006
91.0, -4.157e-006
90.0, -4.185e-006
89.0, -4.220e-006
88.0, -4.241e-006
87.0, -4.262e-006
86.0, -4.283e-006
85.0, -4.304e-006
84.0, -4.325e-006
83.0, -4.346e-006
82.0, -4.367e-006
81.0, -4.395e-006
80.0, -4.422e-006
79.0, -4.450e-006
78.0, -4.478e-006
77.0, -4.506e-006
76.0, -4.541e-006
75.0, -4.569e-006
74.0, -4.590e-006
73.0, -4.618e-006
72.0, -4.646e-006
71.0, -4.674e-006
70.0, -4.701e-006
69.0, -4.722e-006
68.0, -4.750e-006
67.0, -4.778e-006
66.0, -4.799e-006
65.0, -4.827e-006
64.0, -4.848e-006
63.0, -4.869e-006
62.0, -4.890e-006
61.0, -4.904e-006
60.0, -4.925e-006
59.0, -4.939e-006
58.0, -4.953e-006
57.0, -4.973e-006
56.0, -4.994e-006
55.0, -5.022e-006
54.0, -5.050e-006
53.0, -5.071e-006
52.0, -5.099e-006
51.0, -5.120e-006
50.0, -5.141e-006
49.0, -5.162e-006
48.0, -5.176e-006
47.0, -5.204e-006
46.0, -5.225e-006
45.0, -5.246e-006
44.0, -5.266e-006
43.0, -5.287e-006
42.0, -5.308e-006
41.0, -5.329e-006
40.0, -5.343e-006
39.0, -5.364e-006
38.0, -5.385e-006
37.0, -5.413e-006
36.0, -5.441e-006
35.0, -5.462e-006
34.0, -5.490e-006
33.0, -5.511e-006
32.0, -5.532e-006
31.0, -5.552e-006
30.0, -5.566e-006
29.0, -5.580e-006
28.0, -5.608e-006
27.0, -5.629e-006
26.0, -5.650e-006
25.0, -5.671e-006
24.0, -5.685e-006
23.0, -5.706e-006
22.0, -5.727e-006
21.0, -5.741e-006
20.0, -5.762e-006
19.0, -5.783e-006
18.0, -5.804e-006
17.0, -5.831e-006
16.0, -5.852e-006
15.0, -5.873e-006
14.0, -5.894e-006
13.0, -5.908e-006
12.0, -5.929e-006
11.0, -5.950e-006
10.0, -5.971e-006
9.0, -5.999e-006
8.0, -6.027e-006
7.0, -6.055e-006
6.0, -6.083e-006
5.0, -6.104e-006
4.0, -6.131e-006
3.0, -6.152e-006
2.0, -6.180e-006
1.0, -6.236e-006
0.0, -6.299e-006
-1.0, -6.362e-006
-2.0, -6.417e-006
-3.0, -6.459e-006
-4.0, -6.501e-006
-5.0, -6.529e-006
-6.0, -6.529e-006
-7.0, -6.522e-006
-8.0, -6.515e-006
-9.0, -6.522e-006
-10.0, -6.536e-006
-11.0, -6.550e-006
-12.0, -6.564e-006
-13.0, -6.578e-006
-14.0, -6.592e-006
-15.0, -6.606e-006
-16.0, -6.620e-006
-17.0, -6.641e-006
-18.0, -6.662e-006
-19.0, -6.682e-006
-20.0, -6.703e-006
-21.0, -6.724e-006
-22.0, -6.752e-006
-23.0, -6.780e-006
-24.0, -6.801e-006
-25.0, -6.829e-006
-26.0, -6.857e-006
-27.0, -6.885e-006
-28.0, -6.920e-006
-29.0, -6.948e-006
-30.0, -6.975e-006
-31.0, -7.010e-006
-32.0, -7.038e-006
-33.0, -7.066e-006
-34.0, -7.094e-006
-35.0, -7.115e-006
-36.0, -7.143e-006
-37.0, -7.171e-006
-38.0, -7.192e-006
-39.0, -7.213e-006
-40.0, -7.241e-006
-41.0, -7.268e-006
-42.0, -7.296e-006
-43.0, -7.324e-006
-44.0, -7.352e-006
-45.0, -7.380e-006
-46.0, -7.422e-006
-47.0, -7.457e-006
-48.0, -7.492e-006
-49.0, -7.526e-006
-50.0, -7.554e-006
-51.0, -7.582e-006
-52.0, -7.617e-006
-53.0, -7.638e-006
-54.0, -7.666e-006
-55.0, -7.694e-006
-56.0, -7.722e-006
-57.0, -7.757e-006
-58.0, -7.792e-006
-59.0, -7.819e-006
-60.0, -7.854e-006
-61.0, -7.882e-006
-62.0, -7.910e-006
-63.0, -7.945e-006
-64.0, -7.980e-006
-65.0, -8.015e-006
-66.0, -8.050e-006
-67.0, -8.078e-006
-68.0, -8.112e-006
-69.0, -8.147e-006
-70.0, -8.182e-006
-71.0, -8.217e-006
-72.0, -8.252e-006
-73.0, -8.294e-006
-74.0, -8.336e-006
-75.0, -8.378e-006
-76.0, -8.419e-006
-77.0, -8.447e-006
-78.0, -8.475e-006
-79.0, -8.510e-006
-80.0, -8.538e-006
-81.0, -8.573e-006
-82.0, -8.608e-006
-83.0, -8.643e-006
-84.0, -8.684e-006
-85.0, -8.726e-006
-86.0, -8.761e-006
-87.0, -8.796e-006
-88.0, -8.831e-006
-89.0, -8.873e-006
-90.0, -8.915e-006
-91.0, -8.956e-006
-92.0, -8.998e-006
-93.0, -9.033e-006
-94.0, -9.082e-006
-95.0, -9.131e-006
-96.0, -9.166e-006
-97.0, -9.201e-006
-98.0, -9.235e-006
-99.0, -9.270e-006
-100.0, -9.319e-006
-101.0, -9.361e-006
-102.0, -9.396e-006
-103.0, -9.445e-006
-104.0, -9.494e-006
-105.0, -9.542e-006
-106.0, -9.584e-006
-107.0, -9.626e-006
-108.0, -9.661e-006
-109.0, -9.710e-006
-110.0, -9.752e-006
-111.0, -9.794e-006
-112.0, -9.842e-006
-113.0, -9.898e-006
-114.0, -9.940e-006
-115.0, -9.989e-006
-116.0, -1.003e-005
-117.0, -1.007e-005
-118.0, -1.011e-005
-119.0, -1.015e-005
-120.0, -1.018e-005
-121.0, -1.023e-005
-122.0, -1.027e-005
-123.0, -1.032e-005
-124.0, -1.036e-005
-125.0, -1.041e-005
-126.0, -1.046e-005
-127.0, -1.052e-005
-128.0, -1.057e-005
-129.0, -1.062e-005
-130.0, -1.068e-005
-131.0, -1.074e-005
-132.0, -1.080e-005
-133.0, -1.086e-005
-134.0, -1.092e-005
-135.0, -1.097e-005
-136.0, -1.103e-005
-137.0, -1.108e-005
-138.0, -1.113e-005
-139.0, -1.119e-005
-140.0, -1.124e-005
-141.0, -1.130e-005
-142.0, -1.136e-005
-143.0, -1.143e-005
-144.0, -1.149e-005
-145.0, -1.156e-005
-146.0, -1.162e-005
-147.0, -1.170e-005
-148.0, -1.177e-005
-149.0, -1.184e-005
-150.0, -1.191e-005
-151.0, -1.199e-005
-152.0, -1.206e-005
-153.0, -1.214e-005
-154.0, -1.220e-005
-155.0, -1.227e-005
-156.0, -1.235e-005
-157.0, -1.242e-005
-158.0, -1.250e-005
-159.0, -1.258e-005
-160.0, -1.266e-005
-161.0, -1.274e-005
-162.0, -1.283e-005
-163.0, -1.291e-005
-164.0, -1.300e-005
-165.0, -1.309e-005
-166.0, -1.319e-005
-167.0, -1.330e-005
-168.0, -1.339e-005
-169.0, -1.350e-005
-170.0, -1.360e-005
-171.0, -1.371e-005
-172.0, -1.382e-005
-173.0, -1.392e-005
-174.0, -1.403e-005
-175.0, -1.415e-005
-176.0, -1.427e-005
-177.0, -1.440e-005
-178.0, -1.451e-005
-179.0, -1.462e-005
-180.0, -1.474e-005
-181.0, -1.486e-005
-182.0, -1.498e-005
-183.0, -1.510e-005
-184.0, -1.523e-005
-185.0, -1.537e-005
-186.0, -1.551e-005
-187.0, -1.565e-005
-188.0, -1.581e-005
-189.0, -1.595e-005
-190.0, -1.610e-005
-191.0, -1.625e-005
-192.0, -1.641e-005
-193.0, -1.657e-005
-194.0, -1.673e-005
-195.0, -1.689e-005
-196.0, -1.706e-005
-197.0, -1.723e-005
-198.0, -1.740e-005
-199.0, -1.757e-005
-200.0, -1.775e-005
-201.0, -1.793e-005
-202.0, -1.811e-005
-203.0, -1.830e-005
-204.0, -1.849e-005
-205.0, -1.869e-005
-206.0, -1.888e-005
-207.0, -1.908e-005
-208.0, -1.928e-005
-209.0, -1.948e-005
-210.0, -1.968e-005
-211.0, -1.989e-005
-212.0, -2.010e-005
-213.0, -2.032e-005
-214.0, -2.054e-005
-215.0, -2.076e-005
-216.0, -2.098e-005
-217.0, -2.119e-005
-218.0, -2.140e-005
-219.0, -2.162e-005
-220.0, -2.183e-005
-221.0, -2.206e-005
-222.0, -2.227e-005
-223.0, -2.250e-005
-224.0, -2.273e-005
-225.0, -2.296e-005
-226.0, -2.320e-005
-227.0, -2.343e-005
-228.0, -2.366e-005
-229.0, -2.390e-005
-230.0, -2.414e-005
-231.0, -2.438e-005
-232.0, -2.462e-005
-233.0, -2.486e-005
-234.0, -2.510e-005
-235.0, -2.535e-005
-236.0, -2.559e-005
-237.0, -2.583e-005
-238.0, -2.607e-005
-239.0, -2.630e-005
-240.0, -2.653e-005
-241.0, -2.676e-005
-242.0, -2.700e-005
-243.0, -2.724e-005
-244.0, -2.748e-005
-245.0, -2.771e-005
-246.0, -2.795e-005
-247.0, -2.818e-005
-248.0, -2.840e-005
-249.0, -2.863e-005
-250.0, -2.886e-005
-251.0, -2.909e-005
-252.0, -2.931e-005
-253.0, -2.953e-005
-254.0, -2.976e-005
-255.0, -2.998e-005
-256.0, -3.019e-005
-257.0, -3.040e-005
-258.0, -3.061e-005
-259.0, -3.082e-005
-260.0, -3.103e-005
-261.0, -3.123e-005
-262.0, -3.143e-005
-263.0, -3.163e-005
-264.0, -3.181e-005
-265.0, -3.200e-005
-266.0, -3.218e-005
-267.0, -3.235e-005
-268.0, -3.253e-005
-269.0, -3.271e-005
-270.0, -3.289e-005
-271.0, -3.307e-005
-272.0, -3.324e-005
-273.0, -3.341e-005
-274.0, -3.358e-005
-275.0, -3.374e-005
-276.0, -3.390e-005
-277.0, -3.405e-005
-278.0, -3.421e-005
-279.0, -3.435e-005
-280.0, -3.449e-005
-281.0, -3.463e-005
-282.0, -3.475e-005
-283.0, -3.488e-005
-284.0, -3.500e-005
-285.0, -3.512e-005
-286.0, -3.525e-005
-287.0, -3.537e-005
-288.0, -3.548e-005
-289.0, -3.560e-005
-290.0, -3.571e-005
-291.0, -3.582e-005
-292.0, -3.592e-005
-293.0, -3.602e-005
-294.0, -3.612e-005
-295.0, -3.622e-005
-296.0, -3.631e-005
-297.0, -3.640e-005
-298.0, -3.649e-005
-299.0, -3.658e-005
-300.0, -3.668e-005
-301.0, -3.676e-005
-302.0, -3.684e-005
-303.0, -3.693e-005
-304.0, -3.701e-005
-305.0, -3.710e-005
-306.0, -3.717e-005
-307.0, -3.724e-005
-308.0, -3.733e-005
-309.0, -3.741e-005
-310.0, -3.749e-005
-311.0, -3.757e-005
-312.0, -3.764e-005
-313.0, -3.772e-005
-314.0, -3.779e-005
-315.0, -3.786e-005
-316.0, -3.794e-005
-317.0, -3.801e-005
-318.0, -3.809e-005
-319.0, -3.816e-005
-320.0, -3.823e-005
-321.0, -3.830e-005
-322.0, -3.836e-005
-323.0, -3.842e-005
-324.0, -3.848e-005
-325.0, -3.855e-005
-326.0, -3.862e-005
-327.0, -3.869e-005
-328.0, -3.876e-005
-329.0, -3.884e-005
-330.0, -3.892e-005
-331.0, -3.899e-005
-332.0, -3.907e-005
-333.0, -3.914e-005
-334.0, -3.922e-005
-335.0, -3.930e-005
-336.0, -3.938e-005
-337.0, -3.946e-005
-338.0, -3.954e-005
-339.0, -3.963e-005
-340.0, -3.972e-005
-341.0, -3.981e-005
-342.0, -3.990e-005
-343.0, -3.999e-005
-344.0, -4.007e-005
-345.0, -4.016e-005
-346.0, -4.026e-005
-347.0, -4.035e-005
-348.0, -4.044e-005
-349.0, -4.052e-005
-350.0, -4.062e-005
-351.0, -4.072e-005
-352.0, -4.083e-005
-353.0, -4.093e-005
-354.0, -4.104e-005
-355.0, -4.115e-005
-356.0, -4.126e-005
-357.0, -4.137e-005
-358.0, -4.148e-005
-359.0, -4.159e-005
-360.0, -4.170e-005
-361.0, -4.181e-005
-362.0, -4.192e-005
-363.0, -4.203e-005
-364.0, -4.215e-005
-365.0, -4.226e-005
-366.0, -4.238e-005
-367.0, -4.249e-005
-368.0, -4.261e-005
-369.0, -4.272e-005
-370.0, -4.285e-005
-371.0, -4.297e-005
-372.0, -4.311e-005
-373.0, -4.324e-005
-374.0, -4.338e-005
-375.0, -4.351e-005
-376.0, -4.365e-005
-377.0, -4.378e-005
-378.0, -4.392e-005
-379.0, -4.406e-005
-380.0, -4.420e-005
-381.0, -4.433e-005
-382.0, -4.447e-005
-383.0, -4.461e-005
-384.0, -4.474e-005
-385.0, -4.488e-005
-386.0, -4.502e-005
-387.0, -4.516e-005
-388.0, -4.531e-005
-389.0, -4.545e-005
-390.0, -4.559e-005
-391.0, -4.574e-005
-392.0, -4.588e-005
-393.0, -4.602e-005
-394.0, -4.617e-005
-395.0, -4.632e-005
-396.0, -4.647e-005
-397.0, -4.661e-005
-398.0, -4.676e-005
-399.0, -4.690e-005
-400.0, -4.706e-005
-401.0, -4.720e-005
-402.0, -4.735e-005
-403.0, -4.750e-005
-404.0, -4.765e-005
-405.0, -4.780e-005
-406.0, -4.794e-005
-407.0, -4.808e-005
-408.0, -4.824e-005
-409.0, -4.840e-005
-410.0, -4.856e-005
-411.0, -4.871e-005
-412.0, -4.887e-005
-413.0, -4.903e-005
-414.0, -4.918e-005
-415.0, -4.933e-005
-416.0, -4.947e-005
-417.0, -4.961e-005
-418.0, -4.976e-005
-419.0, -4.990e-005
-420.0, -5.005e-005
-421.0, -5.019e-005
-422.0, -5.033e-005
-423.0, -5.046e-005
-424.0, -5.059e-005
-425.0, -5.071e-005
-426.0, -5.083e-005
-427.0, -5.095e-005
-428.0, -5.107e-005
-429.0, -5.119e-005
-430.0, -5.132e-005
-431.0, -5.145e-005
-432.0, -5.158e-005
-433.0, -5.171e-005
-434.0, -5.183e-005
-435.0, -5.195e-005
-436.0, -5.208e-005
-437.0, -5.220e-005
-438.0, -5.232e-005
-439.0, -5.243e-005
-440.0, -5.254e-005
-441.0, -5.265e-005
-442.0, -5.276e-005
-443.0, -5.287e-005
-444.0, -5.297e-005
-445.0, -5.307e-005
-446.0, -5.317e-005
-447.0, -5.326e-005
-448.0, -5.336e-005
-449.0, -5.345e-005
-450.0, -5.353e-005
-451.0, -5.361e-005
-452.0, -5.370e-005
-453.0, -5.378e-005
-454.0, -5.387e-005
-455.0, -5.396e-005
-456.0, -5.403e-005
-457.0, -5.412e-005
-458.0, -5.420e-005
-459.0, -5.427e-005
-460.0, -5.434e-005
-461.0, -5.439e-005
-462.0, -5.446e-005
-463.0, -5.452e-005
-464.0, -5.457e-005
-465.0, -5.462e-005
-466.0, -5.468e-005
-467.0, -5.472e-005
-468.0, -5.476e-005
-469.0, -5.480e-005
-470.0, -5.483e-005
-471.0, -5.487e-005
-472.0, -5.490e-005
-473.0, -5.493e-005
-474.0, -5.497e-005
-475.0, -5.500e-005
-476.0, -5.504e-005
-477.0, -5.506e-005
-478.0, -5.509e-005
-479.0, -5.511e-005
-480.0, -5.513e-005
-481.0, -5.515e-005
-482.0, -5.516e-005
-483.0, -5.517e-005
-484.0, -5.518e-005
-485.0, -5.518e-005
-486.0, -5.518e-005
-487.0, -5.518e-005
-488.0, -5.518e-005
-489.0, -5.518e-005
-490.0, -5.518e-005
-491.0, -5.516e-005
-492.0, -5.515e-005
-493.0, -5.513e-005
-494.0, -5.512e-005
-495.0, -5.511e-005
-496.0, -5.509e-005
-497.0, -5.506e-005
-498.0, -5.505e-005
-499.0, -5.504e-005
-500.0, -5.502e-005
-501.0, -5.500e-005
-502.0, -5.498e-005
-503.0, -5.495e-005
-504.0, -5.492e-005
-505.0, -5.490e-005
-506.0, -5.486e-005
-507.0, -5.482e-005
-508.0, -5.479e-005
-509.0, -5.474e-005
-510.0, -5.471e-005
-511.0, -5.467e-005
-512.0, -5.464e-005
-513.0, -5.460e-005
-514.0, -5.457e-005
-515.0, -5.453e-005
-516.0, -5.449e-005
-517.0, -5.444e-005
-518.0, -5.440e-005
-519.0, -5.436e-005
-520.0, -5.431e-005
-521.0, -5.427e-005
-522.0, -5.423e-005
-523.0, -5.418e-005
-524.0, -5.413e-005
-525.0, -5.407e-005
-526.0, -5.400e-005
-527.0, -5.395e-005
-528.0, -5.388e-005
-529.0, -5.382e-005
-530.0, -5.376e-005
-531.0, -5.370e-005
-532.0, -5.364e-005
-533.0, -5.358e-005
-534.0, -5.352e-005
-535.0, -5.347e-005
-536.0, -5.340e-005
-537.0, -5.335e-005
-538.0, -5.329e-005
-539.0, -5.324e-005
-540.0, -5.319e-005
-541.0, -5.313e-005
-542.0, -5.308e-005
-543.0, -5.302e-005
-544.0, -5.296e-005
-545.0, -5.289e-005
-546.0, -5.284e-005
-547.0, -5.278e-005
-548.0, -5.272e-005
-549.0, -5.266e-005
-550.0, -5.259e-005
-551.0, -5.253e-005
-552.0, -5.246e-005
-553.0, -5.239e-005
-554.0, -5.233e-005
-555.0, -5.226e-005
-556.0, -5.220e-005
-557.0, -5.214e-005
-558.0, -5.209e-005
-559.0, -5.203e-005
-560.0, -5.197e-005
-561.0, -5.192e-005
-562.0, -5.186e-005
-563.0, -5.179e-005
-564.0, -5.173e-005
-565.0, -5.167e-005
-566.0, -5.160e-005
-567.0, -5.155e-005
-568.0, -5.149e-005
-569.0, -5.143e-005
-570.0, -5.137e-005
-571.0, -5.130e-005
-572.0, -5.125e-005
-573.0, -5.119e-005
-574.0, -5.112e-005
-575.0, -5.107e-005
-576.0, -5.100e-005
-577.0, -5.095e-005
-578.0, -5.090e-005
-579.0, -5.084e-005
-580.0, -5.080e-005
-581.0, -5.074e-005
-582.0, -5.068e-005
-583.0, -5.063e-005
-584.0, -5.058e-005
-585.0, -5.053e-005
-586.0, -5.047e-005
-587.0, -5.042e-005
-588.0, -5.036e-005
-589.0, -5.031e-005
-590.0, -5.025e-005
-591.0, -5.020e-005
-592.0, -5.015e-005
-593.0, -5.010e-005
-594.0, -5.004e-005
-595.0, -4.999e-005
-596.0, -4.994e-005
-597.0, -4.990e-005
-598.0, -4.985e-005
-599.0, -4.980e-005
-600.0, -4.975e-005
-601.0, -4.971e-005
-602.0, -4.966e-005
-603.0, -4.962e-005
-604.0, -4.958e-005
-605.0, -4.953e-005
-606.0, -4.949e-005
-607.0, -4.945e-005
-608.0, -4.941e-005
-609.0, -4.937e-005
-610.0, -4.932e-005
-611.0, -4.927e-005
-612.0, -4.923e-005
-613.0, -4.920e-005
-614.0, -4.917e-005
-615.0, -4.914e-005
-616.0, -4.911e-005
-617.0, -4.909e-005
-618.0, -4.905e-005
-619.0, -4.901e-005
-620.0, -4.897e-005
-621.0, -4.893e-005
-622.0, -4.888e-005
-623.0, -4.885e-005
-624.0, -4.881e-005
-625.0, -4.878e-005
-626.0, -4.875e-005
-627.0, -4.872e-005
-628.0, -4.867e-005
-629.0, -4.863e-005
-630.0, -4.859e-005
-631.0, -4.855e-005
-632.0, -4.851e-005
-633.0, -4.847e-005
-634.0, -4.843e-005
-635.0, -4.840e-005
-636.0, -4.837e-005
-637.0, -4.833e-005
-638.0, -4.830e-005
-639.0, -4.828e-005
-640.0, -4.825e-005
-641.0, -4.822e-005
-642.0, -4.820e-005
-643.0, -4.817e-005
-644.0, -4.814e-005
-645.0, -4.810e-005
-646.0, -4.807e-005
-647.0, -4.805e-005
-648.0, -4.802e-005
-649.0, -4.799e-005
-650.0, -4.797e-005
-651.0, -4.794e-005
-652.0, -4.791e-005
-653.0, -4.789e-005
-654.0, -4.786e-005
-655.0, -4.783e-005
-656.0, -4.780e-005
-657.0, -4.777e-005
-658.0, -4.773e-005
-659.0, -4.771e-005
-660.0, -4.769e-005
*
Segment = 2
Positive
Number of Data Points = 790
#
-659.0, -4.770e-005
-658.0, -4.626e-005
-657.0, -4.411e-005
-656.0, -4.220e-005
-655.0, -4.045e-005
-654.0, -3.871e-005
-653.0, -3.713e-005
-652.0, -3.578e-005
-651.0, -3.465e-005
-650.0, -3.368e-005
-649.0, -3.286e-005
-648.0, -3.215e-005
-647.0, -3.152e-005
-646.0, -3.098e-005
-645.0, -3.048e-005
-644.0, -3.004e-005
-643.0, -2.963e-005
-642.0, -2.925e-005
-641.0, -2.891e-005
-640.0, -2.859e-005
-639.0, -2.827e-005
-638.0, -2.798e-005
-637.0, -2.769e-005
-636.0, -2.742e-005
-635.0, -2.716e-005
-634.0, -2.690e-005
-633.0, -2.666e-005
-632.0, -2.643e-005
-631.0, -2.620e-005
-630.0, -2.598e-005
-629.0, -2.576e-005
-628.0, -2.554e-005
-627.0, -2.534e-005
-626.0, -2.514e-005
-625.0, -2.494e-005
-624.0, -2.474e-005
-623.0, -2.455e-005
-622.0, -2.438e-005
-621.0, -2.420e-005
-620.0, -2.403e-005
-619.0, -2.386e-005
-618.0, -2.369e-005
-617.0, -2.353e-005
-616.0, -2.337e-005
-615.0, -2.320e-005
-614.0, -2.304e-005
-613.0, -2.288e-005
-612.0, -2.273e-005
-611.0, -2.258e-005
-610.0, -2.243e-005
-609.0, -2.228e-005
-608.0, -2.214e-005
-607.0, -2.200e-005
-606.0, -2.187e-005
-605.0, -2.174e-005
-604.0, -2.161e-005
-603.0, -2.149e-005
-602.0, -2.137e-005
-601.0, -2.125e-005
-600.0, -2.113e-005
-599.0, -2.101e-005
-598.0, -2.089e-005
-597.0, -2.077e-005
-596.0, -2.065e-005
-595.0, -2.054e-005
-594.0, -2.042e-005
-593.0, -2.031e-005
-592.0, -2.019e-005
-591.0, -2.008e-005
-590.0, -1.996e-005
-589.0, -1.985e-005
-588.0, -1.973e-005
-587.0, -1.961e-005
-586.0, -1.950e-005
-585.0, -1.939e-005
-584.0, -1.928e-005
-583.0, -1.917e-005
-582.0, -1.906e-005
-581.0, -1.896e-005
-580.0, -1.886e-005
-579.0, -1.877e-005
-578.0, -1.867e-005
-577.0, -1.857e-005
-576.0, -1.848e-005
-575.0, -1.838e-005
-574.0, -1.829e-005
-573.0, -1.819e-005
-572.0, -1.809e-005
-571.0, -1.800e-005
-570.0, -1.791e-005
-569.0, -1.781e-005
-568.0, -1.772e-005
-567.0, -1.761e-005
-566.0, -1.752e-005
-565.0, -1.741e-005
-564.0, -1.731e-005
-563.0, -1.722e-005
-562.0, -1.713e-005
-561.0, -1.703e-005
-560.0, -1.695e-005
-559.0, -1.687e-005
-558.0, -1.679e-005
-557.0, -1.671e-005
-556.0, -1.662e-005
-555.0, -1.653e-005
-554.0, -1.645e-005
-553.0, -1.636e-005
-552.0, -1.627e-005
-551.0, -1.618e-005
-550.0, -1.609e-005
-549.0, -1.600e-005
-548.0, -1.592e-005
-547.0, -1.583e-005
-546.0, -1.574e-005
-545.0, -1.565e-005
-544.0, -1.556e-005
-543.0, -1.546e-005
-542.0, -1.538e-005
-541.0, -1.529e-005
-540.0, -1.520e-005
-539.0, -1.512e-005
-538.0, -1.503e-005
-537.0, -1.496e-005
-536.0, -1.488e-005
-535.0, -1.479e-005
-534.0, -1.471e-005
-533.0, -1.463e-005
-532.0, -1.455e-005
-531.0, -1.447e-005
-530.0, -1.439e-005
-529.0, -1.431e-005
-528.0, -1.422e-005
-527.0, -1.415e-005
-526.0, -1.406e-005
-525.0, -1.398e-005
-524.0, -1.389e-005
-523.0, -1.380e-005
-522.0, -1.371e-005
-521.0, -1.363e-005
-520.0, -1.355e-005
-519.0, -1.346e-005
-518.0, -1.339e-005
-517.0, -1.331e-005
-516.0, -1.323e-005
-515.0, -1.316e-005
-514.0, -1.308e-005
-513.0, -1.300e-005
-512.0, -1.292e-005
-511.0, -1.283e-005
-510.0, -1.275e-005
-509.0, -1.267e-005
-508.0, -1.259e-005
-507.0, -1.251e-005
-506.0, -1.242e-005
-505.0, -1.235e-005
-504.0, -1.227e-005
-503.0, -1.220e-005
-502.0, -1.212e-005
-501.0, -1.205e-005
-500.0, -1.198e-005
-499.0, -1.190e-005
-498.0, -1.182e-005
-497.0, -1.175e-005
-496.0, -1.166e-005
-495.0, -1.159e-005
-494.0, -1.152e-005
-493.0, -1.145e-005
-492.0, -1.138e-005
-491.0, -1.131e-005
-490.0, -1.123e-005
-489.0, -1.115e-005
-488.0, -1.107e-005
-487.0, -1.099e-005
-486.0, -1.090e-005
-485.0, -1.081e-005
-484.0, -1.073e-005
-483.0, -1.064e-005
-482.0, -1.056e-005
-481.0, -1.048e-005
-480.0, -1.039e-005
-479.0, -1.031e-005
-478.0, -1.024e-005
-477.0, -1.016e-005
-476.0, -1.009e-005
-475.0, -1.002e-005
-474.0, -9.954e-006
-473.0, -9.884e-006
-472.0, -9.814e-006
-471.0, -9.738e-006
-470.0, -9.661e-006
-469.0, -9.577e-006
-468.0, -9.501e-006
-467.0, -9.424e-006
-466.0, -9.340e-006
-465.0, -9.256e-006
-464.0, -9.173e-006
-463.0, -9.089e-006
-462.0, -9.005e-006
-461.0, -8.922e-006
-460.0, -8.845e-006
-459.0, -8.768e-006
-458.0, -8.691e-006
-457.0, -8.622e-006
-456.0, -8.545e-006
-455.0, -8.468e-006
-454.0, -8.391e-006
-453.0, -8.308e-006
-452.0, -8.231e-006
-451.0, -8.154e-006
-450.0, -8.064e-006
-449.0, -7.987e-006
-448.0, -7.910e-006
-447.0, -7.833e-006
-446.0, -7.757e-006
-445.0, -7.673e-006
-444.0, -7.596e-006
-443.0, -7.520e-006
-442.0, -7.429e-006
-441.0, -7.345e-006
-440.0, -7.254e-006
-439.0, -7.171e-006
-438.0, -7.094e-006
-437.0, -7.010e-006
-436.0, -6.934e-006
-435.0, -6.864e-006
-434.0, -6.787e-006
-433.0, -6.717e-006
-432.0, -6.641e-006
-431.0, -6.564e-006
-430.0, -6.487e-006
-429.0, -6.403e-006
-428.0, -6.327e-006
-427.0, -6.250e-006
-426.0, -6.166e-006
-425.0, -6.083e-006
-424.0, -5.999e-006
-423.0, -5.915e-006
-422.0, -5.838e-006
-421.0, -5.755e-006
-420.0, -5.671e-006
-419.0, -5.594e-006
-418.0, -5.511e-006
-417.0, -5.427e-006
-416.0, -5.343e-006
-415.0, -5.259e-006
-414.0, -5.183e-006
-413.0, -5.106e-006
-412.0, -5.029e-006
-411.0, -4.946e-006
-410.0, -4.862e-006
-409.0, -4.778e-006
-408.0, -4.694e-006
-407.0, -4.604e-006
-406.0, -4.520e-006
-405.0, -4.429e-006
-404.0, -4.360e-006
-403.0, -4.290e-006
-402.0, -4.220e-006
-401.0, -4.150e-006
-400.0, -4.081e-006
-399.0, -4.011e-006
-398.0, -3.948e-006
-397.0, -3.871e-006
-396.0, -3.788e-006
-395.0, -3.711e-006
-394.0, -3.634e-006
-393.0, -3.564e-006
-392.0, -3.488e-006
-391.0, -3.411e-006
-390.0, -3.341e-006
-389.0, -3.271e-006
-388.0, -3.202e-006
-387.0, -3.125e-006
-386.0, -3.041e-006
-385.0, -2.965e-006
-384.0, -2.881e-006
-383.0, -2.797e-006
-382.0, -2.720e-006
-381.0, -2.637e-006
-380.0, -2.553e-006
-379.0, -2.476e-006
-378.0, -2.393e-006
-377.0, -2.316e-006
-376.0, -2.239e-006
-375.0, -2.162e-006
-374.0, -2.093e-006
-373.0, -2.023e-006
-372.0, -1.946e-006
-371.0, -1.876e-006
-370.0, -1.800e-006
-369.0, -1.723e-006
-368.0, -1.653e-006
-367.0, -1.576e-006
-366.0, -1.500e-006
-365.0, -1.423e-006
-364.0, -1.346e-006
-363.0, -1.276e-006
-362.0, -1.200e-006
-361.0, -1.116e-006
-360.0, -1.032e-006
-359.0, -9.486e-007
-358.0, -8.719e-007
-357.0, -7.882e-007
-356.0, -7.045e-007
-355.0, -6.278e-007
-354.0, -5.510e-007
-353.0, -4.813e-007
-352.0, -4.045e-007
-351.0, -3.278e-007
-350.0, -2.581e-007
-349.0, -1.744e-007
-348.0, -9.763e-008
-347.0, -1.392e-008
-346.0, +6.978e-008
-345.0, +1.465e-007
-344.0, +2.302e-007
-343.0, +3.139e-007
-342.0, +3.907e-007
-341.0, +4.744e-007
-340.0, +5.581e-007
-339.0, +6.487e-007
-338.0, +7.394e-007
-337.0, +8.231e-007
-336.0, +9.068e-007
-335.0, +9.905e-007
-334.0, +1.074e-006
-333.0, +1.151e-006
-332.0, +1.228e-006
-331.0, +1.297e-006
-330.0, +1.381e-006
-329.0, +1.465e-006
-328.0, +1.549e-006
-327.0, +1.632e-006
-326.0, +1.716e-006
-325.0, +1.800e-006
-324.0, +1.890e-006
-323.0, +1.974e-006
-322.0, +2.065e-006
-321.0, +2.155e-006
-320.0, +2.253e-006
-319.0, +2.344e-006
-318.0, +2.427e-006
-317.0, +2.518e-006
-316.0, +2.609e-006
-315.0, +2.700e-006
-314.0, +2.790e-006
-313.0, +2.874e-006
-312.0, +2.972e-006
-311.0, +3.076e-006
-310.0, +3.167e-006
-309.0, +3.258e-006
-308.0, +3.348e-006
-307.0, +3.432e-006
-306.0, +3.530e-006
-305.0, +3.613e-006
-304.0, +3.704e-006
-303.0, +3.795e-006
-302.0, +3.892e-006
-301.0, +3.990e-006
-300.0, +4.095e-006
-299.0, +4.178e-006
-298.0, +4.276e-006
-297.0, +4.367e-006
-296.0, +4.464e-006
-295.0, +4.555e-006
-294.0, +4.653e-006
-293.0, +4.750e-006
-292.0, +4.855e-006
-291.0, +4.953e-006
-290.0, +5.050e-006
-289.0, +5.148e-006
-288.0, +5.253e-006
-287.0, +5.350e-006
-286.0, +5.448e-006
-285.0, +5.559e-006
-284.0, +5.671e-006
-283.0, +5.790e-006
-282.0, +5.915e-006
-281.0, +6.027e-006
-280.0, +6.145e-006
-279.0, +6.264e-006
-278.0, +6.376e-006
-277.0, +6.494e-006
-276.0, +6.606e-006
-275.0, +6.717e-006
-274.0, +6.836e-006
-273.0, +6.948e-006
-272.0, +7.059e-006
-271.0, +7.178e-006
-270.0, +7.289e-006
-269.0, +7.408e-006
-268.0, +7.520e-006
-267.0, +7.631e-006
-266.0, +7.757e-006
-265.0, +7.882e-006
-264.0, +8.008e-006
-263.0, +8.140e-006
-262.0, +8.266e-006
-261.0, +8.391e-006
-260.0, +8.531e-006
-259.0, +8.664e-006
-258.0, +8.803e-006
-257.0, +8.929e-006
-256.0, +9.061e-006
-255.0, +9.201e-006
-254.0, +9.340e-006
-253.0, +9.473e-006
-252.0, +9.598e-006
-251.0, +9.724e-006
-250.0, +9.863e-006
-249.0, +9.996e-006
-248.0, +1.014e-005
-247.0, +1.027e-005
-246.0, +1.041e-005
-245.0, +1.057e-005
-244.0, +1.071e-005
-243.0, +1.085e-005
-242.0, +1.100e-005
-241.0, +1.114e-005
-240.0, +1.129e-005
-239.0, +1.145e-005
-238.0, +1.159e-005
-237.0, +1.175e-005
-236.0, +1.191e-005
-235.0, +1.206e-005
-234.0, +1.221e-005
-233.0, +1.236e-005
-232.0, +1.251e-005
-231.0, +1.265e-005
-230.0, +1.280e-005
-229.0, +1.295e-005
-228.0, +1.310e-005
-227.0, +1.325e-005
-226.0, +1.340e-005
-225.0, +1.355e-005
-224.0, +1.371e-005
-223.0, +1.386e-005
-222.0, +1.401e-005
-221.0, +1.417e-005
-220.0, +1.432e-005
-219.0, +1.448e-005
-218.0, +1.464e-005
-217.0, +1.480e-005
-216.0, +1.496e-005
-215.0, +1.512e-005
-214.0, +1.527e-005
-213.0, +1.543e-005
-212.0, +1.559e-005
-211.0, +1.574e-005
-210.0, +1.589e-005
-209.0, +1.604e-005
-208.0, +1.620e-005
-207.0, +1.635e-005
-206.0, +1.650e-005
-205.0, +1.665e-005
-204.0, +1.681e-005
-203.0, +1.696e-005
-202.0, +1.712e-005
-201.0, +1.728e-005
-200.0, +1.743e-005
-199.0, +1.759e-005
-198.0, +1.774e-005
-197.0, +1.789e-005
-196.0, +1.804e-005
-195.0, +1.817e-005
-194.0, +1.831e-005
-193.0, +1.845e-005
-192.0, +1.858e-005
-191.0, +1.872e-005
-190.0, +1.885e-005
-189.0, +1.899e-005
-188.0, +1.913e-005
-187.0, +1.927e-005
-186.0, +1.941e-005
-185.0, +1.955e-005
-184.0, +1.968e-005
-183.0, +1.982e-005
-182.0, +1.995e-005
-181.0, +2.009e-005
-180.0, +2.023e-005
-179.0, +2.036e-005
-178.0, +2.051e-005
-177.0, +2.065e-005
-176.0, +2.078e-005
-175.0, +2.092e-005
-174.0, +2.105e-005
-173.0, +2.118e-005
-172.0, +2.131e-005
-171.0, +2.143e-005
-170.0, +2.155e-005
-169.0, +2.167e-005
-168.0, +2.179e-005
-167.0, +2.191e-005
-166.0, +2.203e-005
-165.0, +2.215e-005
-164.0, +2.227e-005
-163.0, +2.238e-005
-162.0, +2.250e-005
-161.0, +2.261e-005
-160.0, +2.273e-005
-159.0, +2.284e-005
-158.0, +2.296e-005
-157.0, +2.307e-005
-156.0, +2.319e-005
-155.0, +2.330e-005
-154.0, +2.342e-005
-153.0, +2.352e-005
-152.0, +2.363e-005
-151.0, +2.374e-005
-150.0, +2.384e-005
-149.0, +2.393e-005
-148.0, +2.403e-005
-147.0, +2.413e-005
-146.0, +2.423e-005
-145.0, +2.432e-005
-144.0, +2.442e-005
-143.0, +2.453e-005
-142.0, +2.462e-005
-141.0, +2.473e-005
-140.0, +2.483e-005
-139.0, +2.492e-005
-138.0, +2.502e-005
-137.0, +2.512e-005
-136.0, +2.521e-005
-135.0, +2.531e-005
-134.0, +2.540e-005
-133.0, +2.550e-005
-132.0, +2.559e-005
-131.0, +2.567e-005
-130.0, +2.576e-005
-129.0, +2.584e-005
-128.0, +2.592e-005
-127.0, +2.600e-005
-126.0, +2.609e-005
-125.0, +2.617e-005
-124.0, +2.626e-005
-123.0, +2.633e-005
-122.0, +2.642e-005
-121.0, +2.649e-005
-120.0, +2.658e-005
-119.0, +2.666e-005
-118.0, +2.674e-005
-117.0, +2.682e-005
-116.0, +2.690e-005
-115.0, +2.698e-005
-114.0, +2.706e-005
-113.0, +2.713e-005
-112.0, +2.720e-005
-111.0, +2.728e-005
-110.0, +2.735e-005
-109.0, +2.742e-005
-108.0, +2.749e-005
-107.0, +2.756e-005
-106.0, +2.763e-005
-105.0, +2.769e-005
-104.0, +2.774e-005
-103.0, +2.780e-005
-102.0, +2.786e-005
-101.0, +2.792e-005
-100.0, +2.799e-005
-99.0, +2.804e-005
-98.0, +2.810e-005
-97.0, +2.817e-005
-96.0, +2.824e-005
-95.0, +2.830e-005
-94.0, +2.836e-005
-93.0, +2.841e-005
-92.0, +2.847e-005
-91.0, +2.852e-005
-90.0, +2.858e-005
-89.0, +2.863e-005
-88.0, +2.868e-005
-87.0, +2.872e-005
-86.0, +2.877e-005
-85.0, +2.882e-005
-84.0, +2.887e-005
-83.0, +2.891e-005
-82.0, +2.896e-005
-81.0, +2.900e-005
-80.0, +2.906e-005
-79.0, +2.912e-005
-78.0, +2.916e-005
-77.0, +2.921e-005
-76.0, +2.927e-005
-75.0, +2.931e-005
-74.0, +2.936e-005
-73.0, +2.940e-005
-72.0, +2.944e-005
-71.0, +2.948e-005
-70.0, +2.951e-005
-69.0, +2.955e-005
-68.0, +2.960e-005
-67.0, +2.962e-005
-66.0, +2.966e-005
-65.0, +2.969e-005
-64.0, +2.972e-005
-63.0, +2.976e-005
-62.0, +2.978e-005
-61.0, +2.981e-005
-60.0, +2.985e-005
-59.0, +2.988e-005
-58.0, +2.991e-005
-57.0, +2.995e-005
-56.0, +2.999e-005
-55.0, +3.003e-005
-54.0, +3.006e-005
-53.0, +3.009e-005
-52.0, +3.013e-005
-51.0, +3.015e-005
-50.0, +3.018e-005
-49.0, +3.020e-005
-48.0, +3.021e-005
-47.0, +3.023e-005
-46.0, +3.025e-005
-45.0, +3.027e-005
-44.0, +3.029e-005
-43.0, +3.032e-005
-42.0, +3.034e-005
-41.0, +3.037e-005
-40.0, +3.039e-005
-39.0, +3.041e-005
-38.0, +3.043e-005
-37.0, +3.045e-005
-36.0, +3.047e-005
-35.0, +3.049e-005
-34.0, +3.051e-005
-33.0, +3.053e-005
-32.0, +3.055e-005
-31.0, +3.057e-005
-30.0, +3.059e-005
-29.0, +3.060e-005
-28.0, +3.061e-005
-27.0, +3.062e-005
-26.0, +3.063e-005
-25.0, +3.064e-005
-24.0, +3.065e-005
-23.0, +3.066e-005
-22.0, +3.068e-005
-21.0, +3.069e-005
-20.0, +3.071e-005
-19.0, +3.071e-005
-18.0, +3.072e-005
-17.0, +3.073e-005
-16.0, +3.073e-005
-15.0, +3.075e-005
-14.0, +3.075e-005
-13.0, +3.076e-005
-12.0, +3.078e-005
-11.0, +3.078e-005
-10.0, +3.079e-005
-9.0, +3.080e-005
-8.0, +3.081e-005
-7.0, +3.082e-005
-6.0, +3.083e-005
-5.0, +3.084e-005
-4.0, +3.085e-005
-3.0, +3.085e-005
-2.0, +3.084e-005
-1.0, +3.085e-005
0.0, +3.089e-005
1.0, +3.094e-005
2.0, +3.098e-005
3.0, +3.101e-005
4.0, +3.103e-005
5.0, +3.105e-005
6.0, +3.105e-005
7.0, +3.102e-005
8.0, +3.098e-005
9.0, +3.096e-005
10.0, +3.093e-005
11.0, +3.091e-005
12.0, +3.089e-005
13.0, +3.088e-005
14.0, +3.087e-005
15.0, +3.086e-005
16.0, +3.085e-005
17.0, +3.083e-005
18.0, +3.082e-005
19.0, +3.080e-005
20.0, +3.079e-005
21.0, +3.078e-005
22.0, +3.077e-005
23.0, +3.076e-005
24.0, +3.076e-005
25.0, +3.076e-005
26.0, +3.076e-005
27.0, +3.076e-005
28.0, +3.076e-005
29.0, +3.075e-005
30.0, +3.075e-005
31.0, +3.073e-005
32.0, +3.072e-005
33.0, +3.070e-005
34.0, +3.068e-005
35.0, +3.066e-005
36.0, +3.064e-005
37.0, +3.063e-005
38.0, +3.062e-005
39.0, +3.060e-005
40.0, +3.059e-005
41.0, +3.059e-005
42.0, +3.058e-005
43.0, +3.057e-005
44.0, +3.057e-005
45.0, +3.056e-005
46.0, +3.055e-005
47.0, +3.054e-005
48.0, +3.053e-005
49.0, +3.052e-005
50.0, +3.051e-005
51.0, +3.050e-005
52.0, +3.049e-005
53.0, +3.047e-005
54.0, +3.045e-005
55.0, +3.043e-005
56.0, +3.041e-005
57.0, +3.040e-005
58.0, +3.038e-005
59.0, +3.037e-005
60.0, +3.036e-005
61.0, +3.035e-005
62.0, +3.034e-005
63.0, +3.032e-005
64.0, +3.030e-005
65.0, +3.029e-005
66.0, +3.027e-005
67.0, +3.025e-005
68.0, +3.025e-005
69.0, +3.023e-005
70.0, +3.023e-005
71.0, +3.022e-005
72.0, +3.022e-005
73.0, +3.020e-005
74.0, +3.018e-005
75.0, +3.017e-005
76.0, +3.015e-005
77.0, +3.014e-005
78.0, +3.013e-005
79.0, +3.011e-005
80.0, +3.011e-005
81.0, +3.010e-005
82.0, +3.008e-005
83.0, +3.006e-005
84.0, +3.004e-005
85.0, +3.002e-005
86.0, +3.001e-005
87.0, +2.999e-005
88.0, +2.998e-005
89.0, +2.997e-005
90.0, +2.995e-005
91.0, +2.995e-005
92.0, +2.993e-005
93.0, +2.992e-005
94.0, +2.990e-005
95.0, +2.989e-005
96.0, +2.988e-005
97.0, +2.988e-005
98.0, +2.985e-005
99.0, +2.984e-005
100.0, +2.983e-005
101.0, +2.981e-005
102.0, +2.981e-005
103.0, +2.979e-005
104.0, +2.978e-005
105.0, +2.977e-005
106.0, +2.976e-005
107.0, +2.974e-005
108.0, +2.973e-005
109.0, +2.971e-005
110.0, +2.969e-005
111.0, +2.967e-005
112.0, +2.965e-005
113.0, +2.964e-005
114.0, +2.962e-005
115.0, +2.960e-005
116.0, +2.960e-005
117.0, +2.958e-005
118.0, +2.958e-005
119.0, +2.956e-005
120.0, +2.954e-005
121.0, +2.953e-005
122.0, +2.951e-005
123.0, +2.950e-005
124.0, +2.949e-005
125.0, +2.948e-005
126.0, +2.948e-005
127.0, +2.948e-005
128.0, +2.947e-005
129.0, +2.946e-005
130.0, +2.945e-005
*
**
