# Supplementary material for: DFT and CV data of 4-phenyl-substituted dichloro(bis{2-[1-(phenyl)-1H-1,2,3-triazol-4-yl-κN3]pyridine-κN})iron(II) coordination compounds
Source: Data Brief. 2018 Oct 27;21:1458–71. doi: 10.1016/j.dib.2018.10.085 (PMC6234228; doi:10.1016/j.dib.2018.10.085)
Supplement: Supplementary file 4 — Supplementary material. [file mmc4.zip › Fe_CV_raw_data/FeL8-2/500FC.TXT]

Date: 10-Apr-2017
Time: 16:21:28
Label: 
Cyclic Voltammetry

Exp. Conditions:
Init E (mV) = 300
High E (mV) = 300
Low E (mV) = -660
Init P/N = N
V (mV/sec) = 500
Number of Segments = 2
Sample Interval (mV) = 1
Quiet Time (sec) = 10
Sensitivity (A/V) = 1E-5

2 Sets of Data
Total Number of Data Points = 1920
##
Potential (mV), Current (A)

Segment = 1
Negative
Number of Data Points = 960
#
299.0, +6.999e-006
298.0, +6.839e-006
297.0, +6.708e-006
296.0, +6.604e-006
295.0, +6.496e-006
294.0, +6.406e-006
293.0, +6.338e-006
292.0, +6.277e-006
291.0, +6.236e-006
290.0, +6.204e-006
289.0, +6.165e-006
288.0, +6.138e-006
287.0, +6.108e-006
286.0, +6.081e-006
285.0, +6.059e-006
284.0, +6.032e-006
283.0, +6.008e-006
282.0, +5.994e-006
281.0, +5.975e-006
280.0, +5.966e-006
279.0, +5.952e-006
278.0, +5.934e-006
277.0, +5.920e-006
276.0, +5.898e-006
275.0, +5.879e-006
274.0, +5.862e-006
273.0, +5.841e-006
272.0, +5.827e-006
271.0, +5.815e-006
270.0, +5.802e-006
269.0, +5.795e-006
268.0, +5.781e-006
267.0, +5.769e-006
266.0, +5.750e-006
265.0, +5.727e-006
264.0, +5.708e-006
263.0, +5.691e-006
262.0, +5.671e-006
261.0, +5.659e-006
260.0, +5.644e-006
259.0, +5.636e-006
258.0, +5.630e-006
257.0, +5.617e-006
256.0, +5.605e-006
255.0, +5.594e-006
254.0, +5.580e-006
253.0, +5.568e-006
252.0, +5.554e-006
251.0, +5.540e-006
250.0, +5.533e-006
249.0, +5.511e-006
248.0, +5.498e-006
247.0, +5.481e-006
246.0, +5.462e-006
245.0, +5.449e-006
244.0, +5.427e-006
243.0, +5.411e-006
242.0, +5.403e-006
241.0, +5.387e-006
240.0, +5.378e-006
239.0, +5.363e-006
238.0, +5.344e-006
237.0, +5.330e-006
236.0, +5.306e-006
235.0, +5.286e-006
234.0, +5.268e-006
233.0, +5.248e-006
232.0, +5.237e-006
231.0, +5.224e-006
230.0, +5.209e-006
229.0, +5.202e-006
228.0, +5.187e-006
227.0, +5.171e-006
226.0, +5.153e-006
225.0, +5.125e-006
224.0, +5.102e-006
223.0, +5.081e-006
222.0, +5.058e-006
221.0, +5.043e-006
220.0, +5.024e-006
219.0, +5.009e-006
218.0, +4.993e-006
217.0, +4.971e-006
216.0, +4.950e-006
215.0, +4.925e-006
214.0, +4.895e-006
213.0, +4.874e-006
212.0, +4.846e-006
211.0, +4.828e-006
210.0, +4.810e-006
209.0, +4.783e-006
208.0, +4.762e-006
207.0, +4.736e-006
206.0, +4.704e-006
205.0, +4.676e-006
204.0, +4.638e-006
203.0, +4.603e-006
202.0, +4.575e-006
201.0, +4.540e-006
200.0, +4.513e-006
199.0, +4.482e-006
198.0, +4.449e-006
197.0, +4.420e-006
196.0, +4.383e-006
195.0, +4.347e-006
194.0, +4.312e-006
193.0, +4.263e-006
192.0, +4.221e-006
191.0, +4.179e-006
190.0, +4.138e-006
189.0, +4.102e-006
188.0, +4.055e-006
187.0, +4.008e-006
186.0, +3.966e-006
185.0, +3.911e-006
184.0, +3.860e-006
183.0, +3.808e-006
182.0, +3.750e-006
181.0, +3.698e-006
180.0, +3.640e-006
179.0, +3.585e-006
178.0, +3.529e-006
177.0, +3.466e-006
176.0, +3.402e-006
175.0, +3.331e-006
174.0, +3.259e-006
173.0, +3.186e-006
172.0, +3.109e-006
171.0, +3.040e-006
170.0, +2.966e-006
169.0, +2.883e-006
168.0, +2.805e-006
167.0, +2.720e-006
166.0, +2.631e-006
165.0, +2.541e-006
164.0, +2.437e-006
163.0, +2.339e-006
162.0, +2.237e-006
161.0, +2.134e-006
160.0, +2.029e-006
159.0, +1.920e-006
158.0, +1.806e-006
157.0, +1.694e-006
156.0, +1.569e-006
155.0, +1.442e-006
154.0, +1.312e-006
153.0, +1.171e-006
152.0, +1.035e-006
151.0, +8.972e-007
150.0, +7.529e-007
149.0, +6.082e-007
148.0, +4.551e-007
147.0, +2.978e-007
146.0, +1.386e-007
145.0, -3.749e-008
144.0, -2.145e-007
143.0, -3.989e-007
142.0, -5.868e-007
141.0, -7.712e-007
140.0, -9.617e-007
139.0, -1.158e-006
138.0, -1.351e-006
137.0, -1.563e-006
136.0, -1.775e-006
135.0, -2.001e-006
134.0, -2.237e-006
133.0, -2.475e-006
132.0, -2.718e-006
131.0, -2.963e-006
130.0, -3.207e-006
129.0, -3.465e-006
128.0, -3.721e-006
127.0, -3.984e-006
126.0, -4.262e-006
125.0, -4.548e-006
124.0, -4.848e-006
123.0, -5.154e-006
122.0, -5.459e-006
121.0, -5.770e-006
120.0, -6.078e-006
119.0, -6.392e-006
118.0, -6.714e-006
117.0, -7.040e-006
116.0, -7.377e-006
115.0, -7.727e-006
114.0, -8.088e-006
113.0, -8.465e-006
112.0, -8.839e-006
111.0, -9.213e-006
110.0, -9.592e-006
109.0, -9.972e-006
108.0, -1.036e-005
107.0, -1.075e-005
106.0, -1.114e-005
105.0, -1.156e-005
104.0, -1.198e-005
103.0, -1.241e-005
102.0, -1.285e-005
101.0, -1.328e-005
100.0, -1.372e-005
99.0, -1.415e-005
98.0, -1.459e-005
97.0, -1.503e-005
96.0, -1.548e-005
95.0, -1.594e-005
94.0, -1.642e-005
93.0, -1.689e-005
92.0, -1.737e-005
91.0, -1.785e-005
90.0, -1.832e-005
89.0, -1.880e-005
88.0, -1.927e-005
87.0, -1.974e-005
86.0, -2.023e-005
85.0, -2.072e-005
84.0, -2.122e-005
83.0, -2.173e-005
82.0, -2.222e-005
81.0, -2.272e-005
80.0, -2.321e-005
79.0, -2.370e-005
78.0, -2.418e-005
77.0, -2.466e-005
76.0, -2.514e-005
75.0, -2.564e-005
74.0, -2.613e-005
73.0, -2.663e-005
72.0, -2.712e-005
71.0, -2.761e-005
70.0, -2.808e-005
69.0, -2.855e-005
68.0, -2.901e-005
67.0, -2.947e-005
66.0, -2.992e-005
65.0, -3.039e-005
64.0, -3.085e-005
63.0, -3.131e-005
62.0, -3.176e-005
61.0, -3.219e-005
60.0, -3.261e-005
59.0, -3.302e-005
58.0, -3.342e-005
57.0, -3.381e-005
56.0, -3.420e-005
55.0, -3.459e-005
54.0, -3.498e-005
53.0, -3.535e-005
52.0, -3.572e-005
51.0, -3.607e-005
50.0, -3.640e-005
49.0, -3.672e-005
48.0, -3.702e-005
47.0, -3.731e-005
46.0, -3.759e-005
45.0, -3.787e-005
44.0, -3.815e-005
43.0, -3.841e-005
42.0, -3.866e-005
41.0, -3.889e-005
40.0, -3.911e-005
39.0, -3.930e-005
38.0, -3.947e-005
37.0, -3.964e-005
36.0, -3.979e-005
35.0, -3.994e-005
34.0, -4.008e-005
33.0, -4.021e-005
32.0, -4.032e-005
31.0, -4.041e-005
30.0, -4.049e-005
29.0, -4.054e-005
28.0, -4.059e-005
27.0, -4.061e-005
26.0, -4.063e-005
25.0, -4.065e-005
24.0, -4.065e-005
23.0, -4.064e-005
22.0, -4.062e-005
21.0, -4.057e-005
20.0, -4.051e-005
19.0, -4.044e-005
18.0, -4.035e-005
17.0, -4.026e-005
16.0, -4.015e-005
15.0, -4.004e-005
14.0, -3.993e-005
13.0, -3.980e-005
12.0, -3.968e-005
11.0, -3.953e-005
10.0, -3.937e-005
9.0, -3.920e-005
8.0, -3.903e-005
7.0, -3.884e-005
6.0, -3.866e-005
5.0, -3.846e-005
4.0, -3.828e-005
3.0, -3.808e-005
2.0, -3.789e-005
1.0, -3.771e-005
0.0, -3.751e-005
-1.0, -3.731e-005
-2.0, -3.711e-005
-3.0, -3.690e-005
-4.0, -3.669e-005
-5.0, -3.647e-005
-6.0, -3.623e-005
-7.0, -3.600e-005
-8.0, -3.576e-005
-9.0, -3.551e-005
-10.0, -3.526e-005
-11.0, -3.501e-005
-12.0, -3.477e-005
-13.0, -3.452e-005
-14.0, -3.428e-005
-15.0, -3.405e-005
-16.0, -3.381e-005
-17.0, -3.358e-005
-18.0, -3.335e-005
-19.0, -3.312e-005
-20.0, -3.289e-005
-21.0, -3.266e-005
-22.0, -3.243e-005
-23.0, -3.220e-005
-24.0, -3.198e-005
-25.0, -3.176e-005
-26.0, -3.155e-005
-27.0, -3.134e-005
-28.0, -3.113e-005
-29.0, -3.092e-005
-30.0, -3.071e-005
-31.0, -3.051e-005
-32.0, -3.030e-005
-33.0, -3.010e-005
-34.0, -2.991e-005
-35.0, -2.971e-005
-36.0, -2.952e-005
-37.0, -2.934e-005
-38.0, -2.914e-005
-39.0, -2.896e-005
-40.0, -2.877e-005
-41.0, -2.858e-005
-42.0, -2.840e-005
-43.0, -2.823e-005
-44.0, -2.806e-005
-45.0, -2.789e-005
-46.0, -2.772e-005
-47.0, -2.756e-005
-48.0, -2.740e-005
-49.0, -2.723e-005
-50.0, -2.708e-005
-51.0, -2.691e-005
-52.0, -2.676e-005
-53.0, -2.660e-005
-54.0, -2.645e-005
-55.0, -2.631e-005
-56.0, -2.616e-005
-57.0, -2.602e-005
-58.0, -2.588e-005
-59.0, -2.573e-005
-60.0, -2.560e-005
-61.0, -2.546e-005
-62.0, -2.532e-005
-63.0, -2.519e-005
-64.0, -2.506e-005
-65.0, -2.494e-005
-66.0, -2.482e-005
-67.0, -2.469e-005
-68.0, -2.457e-005
-69.0, -2.445e-005
-70.0, -2.432e-005
-71.0, -2.421e-005
-72.0, -2.409e-005
-73.0, -2.397e-005
-74.0, -2.386e-005
-75.0, -2.375e-005
-76.0, -2.364e-005
-77.0, -2.354e-005
-78.0, -2.343e-005
-79.0, -2.333e-005
-80.0, -2.322e-005
-81.0, -2.312e-005
-82.0, -2.301e-005
-83.0, -2.291e-005
-84.0, -2.281e-005
-85.0, -2.271e-005
-86.0, -2.261e-005
-87.0, -2.252e-005
-88.0, -2.242e-005
-89.0, -2.233e-005
-90.0, -2.224e-005
-91.0, -2.215e-005
-92.0, -2.206e-005
-93.0, -2.197e-005
-94.0, -2.188e-005
-95.0, -2.181e-005
-96.0, -2.172e-005
-97.0, -2.164e-005
-98.0, -2.156e-005
-99.0, -2.148e-005
-100.0, -2.139e-005
-101.0, -2.131e-005
-102.0, -2.123e-005
-103.0, -2.115e-005
-104.0, -2.107e-005
-105.0, -2.100e-005
-106.0, -2.093e-005
-107.0, -2.086e-005
-108.0, -2.079e-005
-109.0, -2.072e-005
-110.0, -2.064e-005
-111.0, -2.057e-005
-112.0, -2.050e-005
-113.0, -2.043e-005
-114.0, -2.037e-005
-115.0, -2.030e-005
-116.0, -2.024e-005
-117.0, -2.018e-005
-118.0, -2.011e-005
-119.0, -2.005e-005
-120.0, -1.999e-005
-121.0, -1.992e-005
-122.0, -1.987e-005
-123.0, -1.980e-005
-124.0, -1.975e-005
-125.0, -1.969e-005
-126.0, -1.962e-005
-127.0, -1.957e-005
-128.0, -1.952e-005
-129.0, -1.946e-005
-130.0, -1.941e-005
-131.0, -1.935e-005
-132.0, -1.930e-005
-133.0, -1.925e-005
-134.0, -1.920e-005
-135.0, -1.915e-005
-136.0, -1.910e-005
-137.0, -1.905e-005
-138.0, -1.901e-005
-139.0, -1.896e-005
-140.0, -1.891e-005
-141.0, -1.887e-005
-142.0, -1.881e-005
-143.0, -1.877e-005
-144.0, -1.873e-005
-145.0, -1.869e-005
-146.0, -1.865e-005
-147.0, -1.861e-005
-148.0, -1.856e-005
-149.0, -1.853e-005
-150.0, -1.849e-005
-151.0, -1.845e-005
-152.0, -1.841e-005
-153.0, -1.837e-005
-154.0, -1.833e-005
-155.0, -1.830e-005
-156.0, -1.827e-005
-157.0, -1.823e-005
-158.0, -1.819e-005
-159.0, -1.816e-005
-160.0, -1.813e-005
-161.0, -1.810e-005
-162.0, -1.807e-005
-163.0, -1.803e-005
-164.0, -1.801e-005
-165.0, -1.798e-005
-166.0, -1.795e-005
-167.0, -1.793e-005
-168.0, -1.790e-005
-169.0, -1.787e-005
-170.0, -1.785e-005
-171.0, -1.783e-005
-172.0, -1.781e-005
-173.0, -1.779e-005
-174.0, -1.776e-005
-175.0, -1.774e-005
-176.0, -1.772e-005
-177.0, -1.770e-005
-178.0, -1.768e-005
-179.0, -1.766e-005
-180.0, -1.765e-005
-181.0, -1.763e-005
-182.0, -1.762e-005
-183.0, -1.761e-005
-184.0, -1.760e-005
-185.0, -1.759e-005
-186.0, -1.758e-005
-187.0, -1.757e-005
-188.0, -1.756e-005
-189.0, -1.755e-005
-190.0, -1.754e-005
-191.0, -1.753e-005
-192.0, -1.752e-005
-193.0, -1.752e-005
-194.0, -1.752e-005
-195.0, -1.752e-005
-196.0, -1.752e-005
-197.0, -1.752e-005
-198.0, -1.752e-005
-199.0, -1.754e-005
-200.0, -1.754e-005
-201.0, -1.754e-005
-202.0, -1.755e-005
-203.0, -1.756e-005
-204.0, -1.757e-005
-205.0, -1.758e-005
-206.0, -1.759e-005
-207.0, -1.761e-005
-208.0, -1.762e-005
-209.0, -1.763e-005
-210.0, -1.765e-005
-211.0, -1.766e-005
-212.0, -1.768e-005
-213.0, -1.769e-005
-214.0, -1.771e-005
-215.0, -1.774e-005
-216.0, -1.776e-005
-217.0, -1.779e-005
-218.0, -1.781e-005
-219.0, -1.783e-005
-220.0, -1.785e-005
-221.0, -1.788e-005
-222.0, -1.791e-005
-223.0, -1.794e-005
-224.0, -1.797e-005
-225.0, -1.801e-005
-226.0, -1.805e-005
-227.0, -1.809e-005
-228.0, -1.812e-005
-229.0, -1.816e-005
-230.0, -1.819e-005
-231.0, -1.823e-005
-232.0, -1.826e-005
-233.0, -1.829e-005
-234.0, -1.834e-005
-235.0, -1.839e-005
-236.0, -1.844e-005
-237.0, -1.849e-005
-238.0, -1.853e-005
-239.0, -1.858e-005
-240.0, -1.863e-005
-241.0, -1.868e-005
-242.0, -1.872e-005
-243.0, -1.877e-005
-244.0, -1.882e-005
-245.0, -1.887e-005
-246.0, -1.892e-005
-247.0, -1.898e-005
-248.0, -1.904e-005
-249.0, -1.909e-005
-250.0, -1.915e-005
-251.0, -1.920e-005
-252.0, -1.925e-005
-253.0, -1.930e-005
-254.0, -1.935e-005
-255.0, -1.941e-005
-256.0, -1.946e-005
-257.0, -1.952e-005
-258.0, -1.958e-005
-259.0, -1.964e-005
-260.0, -1.970e-005
-261.0, -1.976e-005
-262.0, -1.981e-005
-263.0, -1.986e-005
-264.0, -1.992e-005
-265.0, -1.997e-005
-266.0, -2.003e-005
-267.0, -2.009e-005
-268.0, -2.015e-005
-269.0, -2.020e-005
-270.0, -2.025e-005
-271.0, -2.030e-005
-272.0, -2.035e-005
-273.0, -2.040e-005
-274.0, -2.045e-005
-275.0, -2.050e-005
-276.0, -2.055e-005
-277.0, -2.060e-005
-278.0, -2.064e-005
-279.0, -2.069e-005
-280.0, -2.073e-005
-281.0, -2.078e-005
-282.0, -2.082e-005
-283.0, -2.085e-005
-284.0, -2.089e-005
-285.0, -2.094e-005
-286.0, -2.097e-005
-287.0, -2.102e-005
-288.0, -2.105e-005
-289.0, -2.109e-005
-290.0, -2.112e-005
-291.0, -2.115e-005
-292.0, -2.119e-005
-293.0, -2.121e-005
-294.0, -2.124e-005
-295.0, -2.128e-005
-296.0, -2.130e-005
-297.0, -2.133e-005
-298.0, -2.136e-005
-299.0, -2.138e-005
-300.0, -2.141e-005
-301.0, -2.143e-005
-302.0, -2.144e-005
-303.0, -2.146e-005
-304.0, -2.148e-005
-305.0, -2.150e-005
-306.0, -2.152e-005
-307.0, -2.154e-005
-308.0, -2.155e-005
-309.0, -2.157e-005
-310.0, -2.158e-005
-311.0, -2.160e-005
-312.0, -2.161e-005
-313.0, -2.163e-005
-314.0, -2.164e-005
-315.0, -2.166e-005
-316.0, -2.168e-005
-317.0, -2.170e-005
-318.0, -2.171e-005
-319.0, -2.172e-005
-320.0, -2.172e-005
-321.0, -2.173e-005
-322.0, -2.173e-005
-323.0, -2.174e-005
-324.0, -2.175e-005
-325.0, -2.176e-005
-326.0, -2.177e-005
-327.0, -2.179e-005
-328.0, -2.180e-005
-329.0, -2.181e-005
-330.0, -2.183e-005
-331.0, -2.184e-005
-332.0, -2.185e-005
-333.0, -2.186e-005
-334.0, -2.187e-005
-335.0, -2.188e-005
-336.0, -2.189e-005
-337.0, -2.191e-005
-338.0, -2.192e-005
-339.0, -2.193e-005
-340.0, -2.194e-005
-341.0, -2.195e-005
-342.0, -2.196e-005
-343.0, -2.198e-005
-344.0, -2.200e-005
-345.0, -2.201e-005
-346.0, -2.203e-005
-347.0, -2.205e-005
-348.0, -2.207e-005
-349.0, -2.209e-005
-350.0, -2.210e-005
-351.0, -2.212e-005
-352.0, -2.213e-005
-353.0, -2.214e-005
-354.0, -2.216e-005
-355.0, -2.217e-005
-356.0, -2.219e-005
-357.0, -2.221e-005
-358.0, -2.223e-005
-359.0, -2.225e-005
-360.0, -2.227e-005
-361.0, -2.229e-005
-362.0, -2.231e-005
-363.0, -2.232e-005
-364.0, -2.234e-005
-365.0, -2.237e-005
-366.0, -2.239e-005
-367.0, -2.241e-005
-368.0, -2.244e-005
-369.0, -2.246e-005
-370.0, -2.248e-005
-371.0, -2.249e-005
-372.0, -2.251e-005
-373.0, -2.252e-005
-374.0, -2.254e-005
-375.0, -2.256e-005
-376.0, -2.258e-005
-377.0, -2.261e-005
-378.0, -2.263e-005
-379.0, -2.265e-005
-380.0, -2.267e-005
-381.0, -2.269e-005
-382.0, -2.270e-005
-383.0, -2.273e-005
-384.0, -2.274e-005
-385.0, -2.276e-005
-386.0, -2.279e-005
-387.0, -2.281e-005
-388.0, -2.284e-005
-389.0, -2.286e-005
-390.0, -2.287e-005
-391.0, -2.289e-005
-392.0, -2.290e-005
-393.0, -2.291e-005
-394.0, -2.292e-005
-395.0, -2.294e-005
-396.0, -2.296e-005
-397.0, -2.297e-005
-398.0, -2.299e-005
-399.0, -2.301e-005
-400.0, -2.302e-005
-401.0, -2.303e-005
-402.0, -2.305e-005
-403.0, -2.305e-005
-404.0, -2.306e-005
-405.0, -2.307e-005
-406.0, -2.308e-005
-407.0, -2.309e-005
-408.0, -2.310e-005
-409.0, -2.311e-005
-410.0, -2.312e-005
-411.0, -2.313e-005
-412.0, -2.313e-005
-413.0, -2.314e-005
-414.0, -2.314e-005
-415.0, -2.315e-005
-416.0, -2.315e-005
-417.0, -2.315e-005
-418.0, -2.315e-005
-419.0, -2.315e-005
-420.0, -2.315e-005
-421.0, -2.314e-005
-422.0, -2.313e-005
-423.0, -2.313e-005
-424.0, -2.313e-005
-425.0, -2.312e-005
-426.0, -2.312e-005
-427.0, -2.312e-005
-428.0, -2.311e-005
-429.0, -2.311e-005
-430.0, -2.309e-005
-431.0, -2.309e-005
-432.0, -2.308e-005
-433.0, -2.307e-005
-434.0, -2.306e-005
-435.0, -2.304e-005
-436.0, -2.304e-005
-437.0, -2.302e-005
-438.0, -2.300e-005
-439.0, -2.299e-005
-440.0, -2.297e-005
-441.0, -2.295e-005
-442.0, -2.293e-005
-443.0, -2.291e-005
-444.0, -2.290e-005
-445.0, -2.288e-005
-446.0, -2.286e-005
-447.0, -2.284e-005
-448.0, -2.281e-005
-449.0, -2.279e-005
-450.0, -2.276e-005
-451.0, -2.273e-005
-452.0, -2.270e-005
-453.0, -2.267e-005
-454.0, -2.264e-005
-455.0, -2.262e-005
-456.0, -2.259e-005
-457.0, -2.257e-005
-458.0, -2.255e-005
-459.0, -2.252e-005
-460.0, -2.250e-005
-461.0, -2.247e-005
-462.0, -2.243e-005
-463.0, -2.240e-005
-464.0, -2.237e-005
-465.0, -2.234e-005
-466.0, -2.231e-005
-467.0, -2.228e-005
-468.0, -2.225e-005
-469.0, -2.222e-005
-470.0, -2.219e-005
-471.0, -2.216e-005
-472.0, -2.212e-005
-473.0, -2.208e-005
-474.0, -2.205e-005
-475.0, -2.202e-005
-476.0, -2.199e-005
-477.0, -2.195e-005
-478.0, -2.191e-005
-479.0, -2.188e-005
-480.0, -2.185e-005
-481.0, -2.181e-005
-482.0, -2.178e-005
-483.0, -2.174e-005
-484.0, -2.170e-005
-485.0, -2.167e-005
-486.0, -2.163e-005
-487.0, -2.160e-005
-488.0, -2.157e-005
-489.0, -2.153e-005
-490.0, -2.149e-005
-491.0, -2.145e-005
-492.0, -2.142e-005
-493.0, -2.139e-005
-494.0, -2.134e-005
-495.0, -2.131e-005
-496.0, -2.128e-005
-497.0, -2.125e-005
-498.0, -2.121e-005
-499.0, -2.117e-005
-500.0, -2.113e-005
-501.0, -2.109e-005
-502.0, -2.105e-005
-503.0, -2.103e-005
-504.0, -2.099e-005
-505.0, -2.096e-005
-506.0, -2.093e-005
-507.0, -2.089e-005
-508.0, -2.086e-005
-509.0, -2.083e-005
-510.0, -2.079e-005
-511.0, -2.075e-005
-512.0, -2.071e-005
-513.0, -2.067e-005
-514.0, -2.064e-005
-515.0, -2.060e-005
-516.0, -2.058e-005
-517.0, -2.054e-005
-518.0, -2.051e-005
-519.0, -2.048e-005
-520.0, -2.044e-005
-521.0, -2.041e-005
-522.0, -2.037e-005
-523.0, -2.033e-005
-524.0, -2.030e-005
-525.0, -2.027e-005
-526.0, -2.024e-005
-527.0, -2.022e-005
-528.0, -2.019e-005
-529.0, -2.015e-005
-530.0, -2.012e-005
-531.0, -2.009e-005
-532.0, -2.006e-005
-533.0, -2.002e-005
-534.0, -1.999e-005
-535.0, -1.996e-005
-536.0, -1.993e-005
-537.0, -1.991e-005
-538.0, -1.988e-005
-539.0, -1.985e-005
-540.0, -1.982e-005
-541.0, -1.978e-005
-542.0, -1.975e-005
-543.0, -1.972e-005
-544.0, -1.968e-005
-545.0, -1.966e-005
-546.0, -1.963e-005
-547.0, -1.960e-005
-548.0, -1.957e-005
-549.0, -1.954e-005
-550.0, -1.951e-005
-551.0, -1.949e-005
-552.0, -1.946e-005
-553.0, -1.943e-005
-554.0, -1.941e-005
-555.0, -1.939e-005
-556.0, -1.938e-005
-557.0, -1.935e-005
-558.0, -1.932e-005
-559.0, -1.930e-005
-560.0, -1.927e-005
-561.0, -1.924e-005
-562.0, -1.921e-005
-563.0, -1.917e-005
-564.0, -1.915e-005
-565.0, -1.912e-005
-566.0, -1.910e-005
-567.0, -1.908e-005
-568.0, -1.906e-005
-569.0, -1.904e-005
-570.0, -1.901e-005
-571.0, -1.899e-005
-572.0, -1.897e-005
-573.0, -1.894e-005
-574.0, -1.891e-005
-575.0, -1.889e-005
-576.0, -1.887e-005
-577.0, -1.885e-005
-578.0, -1.883e-005
-579.0, -1.881e-005
-580.0, -1.879e-005
-581.0, -1.877e-005
-582.0, -1.874e-005
-583.0, -1.872e-005
-584.0, -1.869e-005
-585.0, -1.867e-005
-586.0, -1.865e-005
-587.0, -1.862e-005
-588.0, -1.861e-005
-589.0, -1.859e-005
-590.0, -1.856e-005
-591.0, -1.854e-005
-592.0, -1.852e-005
-593.0, -1.850e-005
-594.0, -1.848e-005
-595.0, -1.846e-005
-596.0, -1.844e-005
-597.0, -1.843e-005
-598.0, -1.841e-005
-599.0, -1.840e-005
-600.0, -1.837e-005
-601.0, -1.835e-005
-602.0, -1.833e-005
-603.0, -1.830e-005
-604.0, -1.828e-005
-605.0, -1.826e-005
-606.0, -1.824e-005
-607.0, -1.823e-005
-608.0, -1.822e-005
-609.0, -1.821e-005
-610.0, -1.819e-005
-611.0, -1.817e-005
-612.0, -1.815e-005
-613.0, -1.813e-005
-614.0, -1.811e-005
-615.0, -1.810e-005
-616.0, -1.808e-005
-617.0, -1.806e-005
-618.0, -1.805e-005
-619.0, -1.803e-005
-620.0, -1.802e-005
-621.0, -1.800e-005
-622.0, -1.798e-005
-623.0, -1.796e-005
-624.0, -1.794e-005
-625.0, -1.792e-005
-626.0, -1.791e-005
-627.0, -1.789e-005
-628.0, -1.788e-005
-629.0, -1.786e-005
-630.0, -1.784e-005
-631.0, -1.783e-005
-632.0, -1.782e-005
-633.0, -1.780e-005
-634.0, -1.780e-005
-635.0, -1.779e-005
-636.0, -1.778e-005
-637.0, -1.776e-005
-638.0, -1.774e-005
-639.0, -1.773e-005
-640.0, -1.771e-005
-641.0, -1.769e-005
-642.0, -1.767e-005
-643.0, -1.765e-005
-644.0, -1.764e-005
-645.0, -1.763e-005
-646.0, -1.762e-005
-647.0, -1.761e-005
-648.0, -1.760e-005
-649.0, -1.758e-005
-650.0, -1.757e-005
-651.0, -1.755e-005
-652.0, -1.753e-005
-653.0, -1.751e-005
-654.0, -1.750e-005
-655.0, -1.749e-005
-656.0, -1.748e-005
-657.0, -1.747e-005
-658.0, -1.744e-005
-659.0, -1.743e-005
-660.0, -1.741e-005
*
Segment = 2
Positive
Number of Data Points = 960
#
-659.0, -1.735e-005
-658.0, -1.689e-005
-657.0, -1.656e-005
-656.0, -1.629e-005
-655.0, -1.600e-005
-654.0, -1.576e-005
-653.0, -1.556e-005
-652.0, -1.539e-005
-651.0, -1.525e-005
-650.0, -1.512e-005
-649.0, -1.501e-005
-648.0, -1.491e-005
-647.0, -1.481e-005
-646.0, -1.472e-005
-645.0, -1.465e-005
-644.0, -1.457e-005
-643.0, -1.450e-005
-642.0, -1.443e-005
-641.0, -1.436e-005
-640.0, -1.430e-005
-639.0, -1.423e-005
-638.0, -1.416e-005
-637.0, -1.410e-005
-636.0, -1.404e-005
-635.0, -1.399e-005
-634.0, -1.393e-005
-633.0, -1.388e-005
-632.0, -1.383e-005
-631.0, -1.377e-005
-630.0, -1.372e-005
-629.0, -1.367e-005
-628.0, -1.361e-005
-627.0, -1.356e-005
-626.0, -1.351e-005
-625.0, -1.346e-005
-624.0, -1.342e-005
-623.0, -1.337e-005
-622.0, -1.332e-005
-621.0, -1.328e-005
-620.0, -1.323e-005
-619.0, -1.319e-005
-618.0, -1.314e-005
-617.0, -1.309e-005
-616.0, -1.306e-005
-615.0, -1.301e-005
-614.0, -1.297e-005
-613.0, -1.293e-005
-612.0, -1.288e-005
-611.0, -1.284e-005
-610.0, -1.280e-005
-609.0, -1.276e-005
-608.0, -1.272e-005
-607.0, -1.268e-005
-606.0, -1.264e-005
-605.0, -1.261e-005
-604.0, -1.257e-005
-603.0, -1.253e-005
-602.0, -1.249e-005
-601.0, -1.245e-005
-600.0, -1.242e-005
-599.0, -1.237e-005
-598.0, -1.234e-005
-597.0, -1.230e-005
-596.0, -1.227e-005
-595.0, -1.224e-005
-594.0, -1.220e-005
-593.0, -1.217e-005
-592.0, -1.214e-005
-591.0, -1.210e-005
-590.0, -1.206e-005
-589.0, -1.203e-005
-588.0, -1.199e-005
-587.0, -1.195e-005
-586.0, -1.192e-005
-585.0, -1.188e-005
-584.0, -1.186e-005
-583.0, -1.182e-005
-582.0, -1.179e-005
-581.0, -1.176e-005
-580.0, -1.172e-005
-579.0, -1.168e-005
-578.0, -1.165e-005
-577.0, -1.162e-005
-576.0, -1.159e-005
-575.0, -1.155e-005
-574.0, -1.152e-005
-573.0, -1.150e-005
-572.0, -1.147e-005
-571.0, -1.143e-005
-570.0, -1.140e-005
-569.0, -1.136e-005
-568.0, -1.133e-005
-567.0, -1.129e-005
-566.0, -1.126e-005
-565.0, -1.124e-005
-564.0, -1.121e-005
-563.0, -1.119e-005
-562.0, -1.116e-005
-561.0, -1.113e-005
-560.0, -1.110e-005
-559.0, -1.106e-005
-558.0, -1.103e-005
-557.0, -1.100e-005
-556.0, -1.096e-005
-555.0, -1.094e-005
-554.0, -1.091e-005
-553.0, -1.088e-005
-552.0, -1.085e-005
-551.0, -1.082e-005
-550.0, -1.079e-005
-549.0, -1.076e-005
-548.0, -1.073e-005
-547.0, -1.070e-005
-546.0, -1.067e-005
-545.0, -1.064e-005
-544.0, -1.061e-005
-543.0, -1.058e-005
-542.0, -1.055e-005
-541.0, -1.053e-005
-540.0, -1.050e-005
-539.0, -1.047e-005
-538.0, -1.044e-005
-537.0, -1.041e-005
-536.0, -1.038e-005
-535.0, -1.035e-005
-534.0, -1.033e-005
-533.0, -1.030e-005
-532.0, -1.027e-005
-531.0, -1.024e-005
-530.0, -1.020e-005
-529.0, -1.017e-005
-528.0, -1.014e-005
-527.0, -1.011e-005
-526.0, -1.008e-005
-525.0, -1.006e-005
-524.0, -1.003e-005
-523.0, -1.001e-005
-522.0, -9.982e-006
-521.0, -9.953e-006
-520.0, -9.926e-006
-519.0, -9.893e-006
-518.0, -9.861e-006
-517.0, -9.827e-006
-516.0, -9.789e-006
-515.0, -9.763e-006
-514.0, -9.736e-006
-513.0, -9.709e-006
-512.0, -9.685e-006
-511.0, -9.655e-006
-510.0, -9.632e-006
-509.0, -9.605e-006
-508.0, -9.572e-006
-507.0, -9.544e-006
-506.0, -9.515e-006
-505.0, -9.487e-006
-504.0, -9.463e-006
-503.0, -9.429e-006
-502.0, -9.403e-006
-501.0, -9.377e-006
-500.0, -9.344e-006
-499.0, -9.315e-006
-498.0, -9.282e-006
-497.0, -9.251e-006
-496.0, -9.230e-006
-495.0, -9.195e-006
-494.0, -9.168e-006
-493.0, -9.141e-006
-492.0, -9.109e-006
-491.0, -9.082e-006
-490.0, -9.052e-006
-489.0, -9.016e-006
-488.0, -8.988e-006
-487.0, -8.953e-006
-486.0, -8.925e-006
-485.0, -8.901e-006
-484.0, -8.872e-006
-483.0, -8.847e-006
-482.0, -8.817e-006
-481.0, -8.788e-006
-480.0, -8.760e-006
-479.0, -8.730e-006
-478.0, -8.699e-006
-477.0, -8.667e-006
-476.0, -8.631e-006
-475.0, -8.605e-006
-474.0, -8.577e-006
-473.0, -8.549e-006
-472.0, -8.522e-006
-471.0, -8.489e-006
-470.0, -8.465e-006
-469.0, -8.433e-006
-468.0, -8.394e-006
-467.0, -8.361e-006
-466.0, -8.333e-006
-465.0, -8.303e-006
-464.0, -8.275e-006
-463.0, -8.239e-006
-462.0, -8.212e-006
-461.0, -8.184e-006
-460.0, -8.153e-006
-459.0, -8.124e-006
-458.0, -8.091e-006
-457.0, -8.060e-006
-456.0, -8.032e-006
-455.0, -8.000e-006
-454.0, -7.974e-006
-453.0, -7.949e-006
-452.0, -7.915e-006
-451.0, -7.883e-006
-450.0, -7.845e-006
-449.0, -7.811e-006
-448.0, -7.779e-006
-447.0, -7.745e-006
-446.0, -7.715e-006
-445.0, -7.687e-006
-444.0, -7.654e-006
-443.0, -7.626e-006
-442.0, -7.593e-006
-441.0, -7.564e-006
-440.0, -7.531e-006
-439.0, -7.491e-006
-438.0, -7.456e-006
-437.0, -7.425e-006
-436.0, -7.390e-006
-435.0, -7.362e-006
-434.0, -7.331e-006
-433.0, -7.302e-006
-432.0, -7.276e-006
-431.0, -7.240e-006
-430.0, -7.207e-006
-429.0, -7.178e-006
-428.0, -7.137e-006
-427.0, -7.100e-006
-426.0, -7.065e-006
-425.0, -7.029e-006
-424.0, -7.000e-006
-423.0, -6.970e-006
-422.0, -6.941e-006
-421.0, -6.919e-006
-420.0, -6.883e-006
-419.0, -6.849e-006
-418.0, -6.813e-006
-417.0, -6.779e-006
-416.0, -6.749e-006
-415.0, -6.709e-006
-414.0, -6.674e-006
-413.0, -6.646e-006
-412.0, -6.611e-006
-411.0, -6.579e-006
-410.0, -6.542e-006
-409.0, -6.502e-006
-408.0, -6.469e-006
-407.0, -6.427e-006
-406.0, -6.393e-006
-405.0, -6.362e-006
-404.0, -6.331e-006
-403.0, -6.300e-006
-402.0, -6.266e-006
-401.0, -6.232e-006
-400.0, -6.204e-006
-399.0, -6.169e-006
-398.0, -6.136e-006
-397.0, -6.100e-006
-396.0, -6.063e-006
-395.0, -6.033e-006
-394.0, -6.003e-006
-393.0, -5.971e-006
-392.0, -5.942e-006
-391.0, -5.899e-006
-390.0, -5.865e-006
-389.0, -5.832e-006
-388.0, -5.793e-006
-387.0, -5.758e-006
-386.0, -5.722e-006
-385.0, -5.684e-006
-384.0, -5.656e-006
-383.0, -5.622e-006
-382.0, -5.593e-006
-381.0, -5.560e-006
-380.0, -5.518e-006
-379.0, -5.483e-006
-378.0, -5.445e-006
-377.0, -5.409e-006
-376.0, -5.376e-006
-375.0, -5.338e-006
-374.0, -5.308e-006
-373.0, -5.280e-006
-372.0, -5.245e-006
-371.0, -5.214e-006
-370.0, -5.174e-006
-369.0, -5.135e-006
-368.0, -5.096e-006
-367.0, -5.054e-006
-366.0, -5.020e-006
-365.0, -4.985e-006
-364.0, -4.947e-006
-363.0, -4.917e-006
-362.0, -4.882e-006
-361.0, -4.847e-006
-360.0, -4.815e-006
-359.0, -4.776e-006
-358.0, -4.741e-006
-357.0, -4.704e-006
-356.0, -4.664e-006
-355.0, -4.632e-006
-354.0, -4.597e-006
-353.0, -4.565e-006
-352.0, -4.530e-006
-351.0, -4.488e-006
-350.0, -4.454e-006
-349.0, -4.419e-006
-348.0, -4.375e-006
-347.0, -4.337e-006
-346.0, -4.295e-006
-345.0, -4.258e-006
-344.0, -4.230e-006
-343.0, -4.193e-006
-342.0, -4.158e-006
-341.0, -4.124e-006
-340.0, -4.083e-006
-339.0, -4.048e-006
-338.0, -4.006e-006
-337.0, -3.963e-006
-336.0, -3.923e-006
-335.0, -3.881e-006
-334.0, -3.847e-006
-333.0, -3.816e-006
-332.0, -3.770e-006
-331.0, -3.735e-006
-330.0, -3.694e-006
-329.0, -3.655e-006
-328.0, -3.616e-006
-327.0, -3.567e-006
-326.0, -3.526e-006
-325.0, -3.489e-006
-324.0, -3.448e-006
-323.0, -3.413e-006
-322.0, -3.371e-006
-321.0, -3.330e-006
-320.0, -3.294e-006
-319.0, -3.245e-006
-318.0, -3.203e-006
-317.0, -3.161e-006
-316.0, -3.112e-006
-315.0, -3.075e-006
-314.0, -3.036e-006
-313.0, -2.996e-006
-312.0, -2.960e-006
-311.0, -2.916e-006
-310.0, -2.875e-006
-309.0, -2.830e-006
-308.0, -2.775e-006
-307.0, -2.727e-006
-306.0, -2.678e-006
-305.0, -2.634e-006
-304.0, -2.589e-006
-303.0, -2.540e-006
-302.0, -2.500e-006
-301.0, -2.458e-006
-300.0, -2.403e-006
-299.0, -2.354e-006
-298.0, -2.301e-006
-297.0, -2.253e-006
-296.0, -2.205e-006
-295.0, -2.149e-006
-294.0, -2.104e-006
-293.0, -2.060e-006
-292.0, -2.006e-006
-291.0, -1.957e-006
-290.0, -1.903e-006
-289.0, -1.848e-006
-288.0, -1.794e-006
-287.0, -1.735e-006
-286.0, -1.681e-006
-285.0, -1.631e-006
-284.0, -1.574e-006
-283.0, -1.521e-006
-282.0, -1.468e-006
-281.0, -1.412e-006
-280.0, -1.358e-006
-279.0, -1.297e-006
-278.0, -1.240e-006
-277.0, -1.185e-006
-276.0, -1.123e-006
-275.0, -1.065e-006
-274.0, -1.008e-006
-273.0, -9.469e-007
-272.0, -8.929e-007
-271.0, -8.301e-007
-270.0, -7.673e-007
-269.0, -7.028e-007
-268.0, -6.396e-007
-267.0, -5.772e-007
-266.0, -5.127e-007
-265.0, -4.460e-007
-264.0, -3.889e-007
-263.0, -3.222e-007
-262.0, -2.620e-007
-261.0, -1.992e-007
-260.0, -1.299e-007
-259.0, -6.495e-008
-258.0, -1.302e-009
-257.0, +7.107e-008
-256.0, +1.369e-007
-255.0, +2.027e-007
-254.0, +2.668e-007
-253.0, +3.300e-007
-252.0, +3.932e-007
-251.0, +4.626e-007
-250.0, +5.284e-007
-249.0, +5.973e-007
-248.0, +6.679e-007
-247.0, +7.429e-007
-246.0, +8.061e-007
-245.0, +8.759e-007
-244.0, +9.443e-007
-243.0, +1.013e-006
-242.0, +1.083e-006
-241.0, +1.153e-006
-240.0, +1.220e-006
-239.0, +1.297e-006
-238.0, +1.367e-006
-237.0, +1.438e-006
-236.0, +1.508e-006
-235.0, +1.571e-006
-234.0, +1.641e-006
-233.0, +1.706e-006
-232.0, +1.770e-006
-231.0, +1.844e-006
-230.0, +1.908e-006
-229.0, +1.978e-006
-228.0, +2.054e-006
-227.0, +2.119e-006
-226.0, +2.189e-006
-225.0, +2.260e-006
-224.0, +2.319e-006
-223.0, +2.389e-006
-222.0, +2.452e-006
-221.0, +2.515e-006
-220.0, +2.588e-006
-219.0, +2.656e-006
-218.0, +2.723e-006
-217.0, +2.791e-006
-216.0, +2.854e-006
-215.0, +2.921e-006
-214.0, +2.979e-006
-213.0, +3.036e-006
-212.0, +3.093e-006
-211.0, +3.149e-006
-210.0, +3.212e-006
-209.0, +3.275e-006
-208.0, +3.333e-006
-207.0, +3.401e-006
-206.0, +3.459e-006
-205.0, +3.516e-006
-204.0, +3.577e-006
-203.0, +3.632e-006
-202.0, +3.687e-006
-201.0, +3.745e-006
-200.0, +3.795e-006
-199.0, +3.855e-006
-198.0, +3.910e-006
-197.0, +3.960e-006
-196.0, +4.016e-006
-195.0, +4.065e-006
-194.0, +4.112e-006
-193.0, +4.160e-006
-192.0, +4.202e-006
-191.0, +4.256e-006
-190.0, +4.305e-006
-189.0, +4.347e-006
-188.0, +4.398e-006
-187.0, +4.446e-006
-186.0, +4.496e-006
-185.0, +4.539e-006
-184.0, +4.573e-006
-183.0, +4.616e-006
-182.0, +4.657e-006
-181.0, +4.697e-006
-180.0, +4.737e-006
-179.0, +4.772e-006
-178.0, +4.807e-006
-177.0, +4.850e-006
-176.0, +4.884e-006
-175.0, +4.920e-006
-174.0, +4.949e-006
-173.0, +4.979e-006
-172.0, +5.015e-006
-171.0, +5.052e-006
-170.0, +5.087e-006
-169.0, +5.120e-006
-168.0, +5.149e-006
-167.0, +5.183e-006
-166.0, +5.211e-006
-165.0, +5.235e-006
-164.0, +5.265e-006
-163.0, +5.288e-006
-162.0, +5.317e-006
-161.0, +5.345e-006
-160.0, +5.371e-006
-159.0, +5.406e-006
-158.0, +5.435e-006
-157.0, +5.457e-006
-156.0, +5.485e-006
-155.0, +5.506e-006
-154.0, +5.528e-006
-153.0, +5.550e-006
-152.0, +5.564e-006
-151.0, +5.584e-006
-150.0, +5.605e-006
-149.0, +5.619e-006
-148.0, +5.641e-006
-147.0, +5.656e-006
-146.0, +5.675e-006
-145.0, +5.695e-006
-144.0, +5.709e-006
-143.0, +5.728e-006
-142.0, +5.747e-006
-141.0, +5.760e-006
-140.0, +5.784e-006
-139.0, +5.797e-006
-138.0, +5.812e-006
-137.0, +5.828e-006
-136.0, +5.838e-006
-135.0, +5.855e-006
-134.0, +5.869e-006
-133.0, +5.878e-006
-132.0, +5.896e-006
-131.0, +5.910e-006
-130.0, +5.923e-006
-129.0, +5.938e-006
-128.0, +5.946e-006
-127.0, +5.961e-006
-126.0, +5.972e-006
-125.0, +5.980e-006
-124.0, +5.987e-006
-123.0, +5.992e-006
-122.0, +5.998e-006
-121.0, +6.010e-006
-120.0, +6.017e-006
-119.0, +6.027e-006
-118.0, +6.034e-006
-117.0, +6.043e-006
-116.0, +6.056e-006
-115.0, +6.063e-006
-114.0, +6.069e-006
-113.0, +6.075e-006
-112.0, +6.080e-006
-111.0, +6.095e-006
-110.0, +6.107e-006
-109.0, +6.117e-006
-108.0, +6.136e-006
-107.0, +6.145e-006
-106.0, +6.156e-006
-105.0, +6.168e-006
-104.0, +6.170e-006
-103.0, +6.177e-006
-102.0, +6.182e-006
-101.0, +6.184e-006
-100.0, +6.196e-006
-99.0, +6.200e-006
-98.0, +6.207e-006
-97.0, +6.216e-006
-96.0, +6.221e-006
-95.0, +6.228e-006
-94.0, +6.235e-006
-93.0, +6.236e-006
-92.0, +6.246e-006
-91.0, +6.248e-006
-90.0, +6.262e-006
-89.0, +6.275e-006
-88.0, +6.287e-006
-87.0, +6.302e-006
-86.0, +6.316e-006
-85.0, +6.328e-006
-84.0, +6.348e-006
-83.0, +6.353e-006
-82.0, +6.362e-006
-81.0, +6.372e-006
-80.0, +6.379e-006
-79.0, +6.393e-006
-78.0, +6.406e-006
-77.0, +6.413e-006
-76.0, +6.427e-006
-75.0, +6.434e-006
-74.0, +6.446e-006
-73.0, +6.461e-006
-72.0, +6.474e-006
-71.0, +6.494e-006
-70.0, +6.514e-006
-69.0, +6.532e-006
-68.0, +6.557e-006
-67.0, +6.574e-006
-66.0, +6.593e-006
-65.0, +6.608e-006
-64.0, +6.618e-006
-63.0, +6.637e-006
-62.0, +6.657e-006
-61.0, +6.679e-006
-60.0, +6.704e-006
-59.0, +6.725e-006
-58.0, +6.753e-006
-57.0, +6.780e-006
-56.0, +6.798e-006
-55.0, +6.827e-006
-54.0, +6.850e-006
-53.0, +6.877e-006
-52.0, +6.906e-006
-51.0, +6.932e-006
-50.0, +6.966e-006
-49.0, +7.003e-006
-48.0, +7.031e-006
-47.0, +7.067e-006
-46.0, +7.096e-006
-45.0, +7.129e-006
-44.0, +7.166e-006
-43.0, +7.199e-006
-42.0, +7.237e-006
-41.0, +7.273e-006
-40.0, +7.310e-006
-39.0, +7.359e-006
-38.0, +7.401e-006
-37.0, +7.444e-006
-36.0, +7.487e-006
-35.0, +7.528e-006
-34.0, +7.574e-006
-33.0, +7.621e-006
-32.0, +7.661e-006
-31.0, +7.716e-006
-30.0, +7.769e-006
-29.0, +7.825e-006
-28.0, +7.884e-006
-27.0, +7.940e-006
-26.0, +7.996e-006
-25.0, +8.055e-006
-24.0, +8.108e-006
-23.0, +8.166e-006
-22.0, +8.221e-006
-21.0, +8.282e-006
-20.0, +8.351e-006
-19.0, +8.420e-006
-18.0, +8.495e-006
-17.0, +8.565e-006
-16.0, +8.636e-006
-15.0, +8.713e-006
-14.0, +8.783e-006
-13.0, +8.854e-006
-12.0, +8.929e-006
-11.0, +9.006e-006
-10.0, +9.095e-006
-9.0, +9.186e-006
-8.0, +9.272e-006
-7.0, +9.369e-006
-6.0, +9.460e-006
-5.0, +9.559e-006
-4.0, +9.655e-006
-3.0, +9.749e-006
-2.0, +9.853e-006
-1.0, +9.975e-006
0.0, +1.010e-005
1.0, +1.024e-005
2.0, +1.038e-005
3.0, +1.052e-005
4.0, +1.067e-005
5.0, +1.081e-005
6.0, +1.095e-005
7.0, +1.108e-005
8.0, +1.121e-005
9.0, +1.136e-005
10.0, +1.152e-005
11.0, +1.168e-005
12.0, +1.185e-005
13.0, +1.203e-005
14.0, +1.221e-005
15.0, +1.239e-005
16.0, +1.257e-005
17.0, +1.277e-005
18.0, +1.296e-005
19.0, +1.316e-005
20.0, +1.337e-005
21.0, +1.360e-005
22.0, +1.384e-005
23.0, +1.408e-005
24.0, +1.433e-005
25.0, +1.459e-005
26.0, +1.484e-005
27.0, +1.510e-005
28.0, +1.536e-005
29.0, +1.563e-005
30.0, +1.592e-005
31.0, +1.622e-005
32.0, +1.652e-005
33.0, +1.684e-005
34.0, +1.716e-005
35.0, +1.749e-005
36.0, +1.782e-005
37.0, +1.814e-005
38.0, +1.848e-005
39.0, +1.882e-005
40.0, +1.917e-005
41.0, +1.954e-005
42.0, +1.991e-005
43.0, +2.030e-005
44.0, +2.070e-005
45.0, +2.109e-005
46.0, +2.149e-005
47.0, +2.188e-005
48.0, +2.227e-005
49.0, +2.268e-005
50.0, +2.309e-005
51.0, +2.352e-005
52.0, +2.396e-005
53.0, +2.440e-005
54.0, +2.485e-005
55.0, +2.530e-005
56.0, +2.575e-005
57.0, +2.620e-005
58.0, +2.664e-005
59.0, +2.709e-005
60.0, +2.755e-005
61.0, +2.802e-005
62.0, +2.850e-005
63.0, +2.898e-005
64.0, +2.947e-005
65.0, +2.996e-005
66.0, +3.044e-005
67.0, +3.091e-005
68.0, +3.139e-005
69.0, +3.186e-005
70.0, +3.234e-005
71.0, +3.283e-005
72.0, +3.332e-005
73.0, +3.382e-005
74.0, +3.431e-005
75.0, +3.481e-005
76.0, +3.530e-005
77.0, +3.576e-005
78.0, +3.623e-005
79.0, +3.670e-005
80.0, +3.716e-005
81.0, +3.764e-005
82.0, +3.811e-005
83.0, +3.858e-005
84.0, +3.905e-005
85.0, +3.951e-005
86.0, +3.997e-005
87.0, +4.040e-005
88.0, +4.083e-005
89.0, +4.125e-005
90.0, +4.167e-005
91.0, +4.209e-005
92.0, +4.251e-005
93.0, +4.292e-005
94.0, +4.333e-005
95.0, +4.372e-005
96.0, +4.410e-005
97.0, +4.446e-005
98.0, +4.480e-005
99.0, +4.514e-005
100.0, +4.548e-005
101.0, +4.581e-005
102.0, +4.613e-005
103.0, +4.645e-005
104.0, +4.675e-005
105.0, +4.704e-005
106.0, +4.731e-005
107.0, +4.755e-005
108.0, +4.779e-005
109.0, +4.801e-005
110.0, +4.822e-005
111.0, +4.842e-005
112.0, +4.861e-005
113.0, +4.881e-005
114.0, +4.898e-005
115.0, +4.913e-005
116.0, +4.926e-005
117.0, +4.938e-005
118.0, +4.947e-005
119.0, +4.956e-005
120.0, +4.962e-005
121.0, +4.969e-005
122.0, +4.975e-005
123.0, +4.979e-005
124.0, +4.982e-005
125.0, +4.983e-005
126.0, +4.983e-005
127.0, +4.981e-005
128.0, +4.976e-005
129.0, +4.971e-005
130.0, +4.964e-005
131.0, +4.957e-005
132.0, +4.950e-005
133.0, +4.941e-005
134.0, +4.931e-005
135.0, +4.920e-005
136.0, +4.907e-005
137.0, +4.893e-005
138.0, +4.878e-005
139.0, +4.861e-005
140.0, +4.845e-005
141.0, +4.828e-005
142.0, +4.811e-005
143.0, +4.793e-005
144.0, +4.774e-005
145.0, +4.755e-005
146.0, +4.735e-005
147.0, +4.712e-005
148.0, +4.690e-005
149.0, +4.667e-005
150.0, +4.644e-005
151.0, +4.622e-005
152.0, +4.598e-005
153.0, +4.576e-005
154.0, +4.552e-005
155.0, +4.528e-005
156.0, +4.504e-005
157.0, +4.479e-005
158.0, +4.454e-005
159.0, +4.430e-005
160.0, +4.405e-005
161.0, +4.381e-005
162.0, +4.356e-005
163.0, +4.332e-005
164.0, +4.308e-005
165.0, +4.284e-005
166.0, +4.260e-005
167.0, +4.235e-005
168.0, +4.210e-005
169.0, +4.186e-005
170.0, +4.163e-005
171.0, +4.139e-005
172.0, +4.116e-005
173.0, +4.093e-005
174.0, +4.070e-005
175.0, +4.048e-005
176.0, +4.025e-005
177.0, +4.003e-005
178.0, +3.979e-005
179.0, +3.957e-005
180.0, +3.936e-005
181.0, +3.914e-005
182.0, +3.893e-005
183.0, +3.872e-005
184.0, +3.851e-005
185.0, +3.831e-005
186.0, +3.811e-005
187.0, +3.790e-005
188.0, +3.771e-005
189.0, +3.751e-005
190.0, +3.732e-005
191.0, +3.713e-005
192.0, +3.695e-005
193.0, +3.677e-005
194.0, +3.659e-005
195.0, +3.641e-005
196.0, +3.624e-005
197.0, +3.605e-005
198.0, +3.588e-005
199.0, +3.571e-005
200.0, +3.554e-005
201.0, +3.538e-005
202.0, +3.522e-005
203.0, +3.506e-005
204.0, +3.491e-005
205.0, +3.475e-005
206.0, +3.460e-005
207.0, +3.444e-005
208.0, +3.429e-005
209.0, +3.414e-005
210.0, +3.400e-005
211.0, +3.385e-005
212.0, +3.372e-005
213.0, +3.358e-005
214.0, +3.344e-005
215.0, +3.331e-005
216.0, +3.317e-005
217.0, +3.304e-005
218.0, +3.290e-005
219.0, +3.277e-005
220.0, +3.265e-005
221.0, +3.253e-005
222.0, +3.241e-005
223.0, +3.229e-005
224.0, +3.217e-005
225.0, +3.205e-005
226.0, +3.193e-005
227.0, +3.181e-005
228.0, +3.170e-005
229.0, +3.158e-005
230.0, +3.147e-005
231.0, +3.137e-005
232.0, +3.126e-005
233.0, +3.116e-005
234.0, +3.106e-005
235.0, +3.095e-005
236.0, +3.085e-005
237.0, +3.075e-005
238.0, +3.065e-005
239.0, +3.055e-005
240.0, +3.045e-005
241.0, +3.036e-005
242.0, +3.027e-005
243.0, +3.017e-005
244.0, +3.009e-005
245.0, +2.999e-005
246.0, +2.990e-005
247.0, +2.981e-005
248.0, +2.972e-005
249.0, +2.963e-005
250.0, +2.955e-005
251.0, +2.947e-005
252.0, +2.939e-005
253.0, +2.931e-005
254.0, +2.923e-005
255.0, +2.915e-005
256.0, +2.906e-005
257.0, +2.898e-005
258.0, +2.890e-005
259.0, +2.882e-005
260.0, +2.875e-005
261.0, +2.867e-005
262.0, +2.860e-005
263.0, +2.853e-005
264.0, +2.846e-005
265.0, +2.839e-005
266.0, +2.831e-005
267.0, +2.824e-005
268.0, +2.817e-005
269.0, +2.810e-005
270.0, +2.804e-005
271.0, +2.797e-005
272.0, +2.790e-005
273.0, +2.784e-005
274.0, +2.777e-005
275.0, +2.771e-005
276.0, +2.765e-005
277.0, +2.758e-005
278.0, +2.752e-005
279.0, +2.746e-005
280.0, +2.739e-005
281.0, +2.734e-005
282.0, +2.728e-005
283.0, +2.722e-005
284.0, +2.717e-005
285.0, +2.711e-005
286.0, +2.705e-005
287.0, +2.698e-005
288.0, +2.692e-005
289.0, +2.687e-005
290.0, +2.681e-005
291.0, +2.675e-005
292.0, +2.670e-005
293.0, +2.665e-005
294.0, +2.661e-005
295.0, +2.655e-005
296.0, +2.650e-005
297.0, +2.644e-005
298.0, +2.639e-005
299.0, +2.633e-005
300.0, +2.630e-005
*
**
