# Supplementary material for: DFT and CV data of 4-phenyl-substituted dichloro(bis{2-[1-(phenyl)-1H-1,2,3-triazol-4-yl-κN3]pyridine-κN})iron(II) coordination compounds
Source: Data Brief. 2018 Oct 27;21:1458–71. doi: 10.1016/j.dib.2018.10.085 (PMC6234228; doi:10.1016/j.dib.2018.10.085)
Supplement: Supplementary file 4 — Supplementary material. [file mmc4.zip › Fe_CV_raw_data/FeL8-2/BACK1.TXT]

Date: 10-Apr-2017
Time: 15:17:00
Label: 
Cyclic Voltammetry

Exp. Conditions:
Init E (mV) = 0
High E (mV) = 1500
Low E (mV) = -2000
Init P/N = P
V (mV/sec) = 100
Number of Segments = 3
Sample Interval (mV) = 2
Quiet Time (sec) = 10
Sensitivity (A/V) = 1E-5

3 Sets of Data
Total Number of Data Points = 4251
##
Potential (mV), Current (A)

Segment = 1
Positive
Number of Data Points = 750
#
2.0, +2.459e-007
4.0, +2.964e-007
6.0, +3.259e-007
8.0, +3.605e-007
10.0, +3.950e-007
12.0, +4.272e-007
14.0, +4.551e-007
16.0, +4.835e-007
18.0, +5.110e-007
20.0, +5.358e-007
22.0, +5.515e-007
24.0, +5.781e-007
26.0, +6.003e-007
28.0, +6.217e-007
30.0, +6.457e-007
32.0, +6.670e-007
34.0, +6.888e-007
36.0, +7.102e-007
38.0, +7.254e-007
40.0, +7.455e-007
42.0, +7.660e-007
44.0, +7.852e-007
46.0, +8.061e-007
48.0, +8.314e-007
50.0, +8.571e-007
52.0, +8.780e-007
54.0, +8.929e-007
56.0, +9.138e-007
58.0, +9.299e-007
60.0, +9.439e-007
62.0, +9.548e-007
64.0, +9.748e-007
66.0, +9.949e-007
68.0, +1.016e-006
70.0, +1.032e-006
72.0, +1.053e-006
74.0, +1.074e-006
76.0, +1.094e-006
78.0, +1.107e-006
80.0, +1.124e-006
82.0, +1.140e-006
84.0, +1.158e-006
86.0, +1.177e-006
88.0, +1.198e-006
90.0, +1.218e-006
92.0, +1.239e-006
94.0, +1.257e-006
96.0, +1.278e-006
98.0, +1.294e-006
100.0, +1.309e-006
102.0, +1.323e-006
104.0, +1.339e-006
106.0, +1.354e-006
108.0, +1.370e-006
110.0, +1.389e-006
112.0, +1.410e-006
114.0, +1.426e-006
116.0, +1.447e-006
118.0, +1.466e-006
120.0, +1.482e-006
122.0, +1.495e-006
124.0, +1.509e-006
126.0, +1.522e-006
128.0, +1.535e-006
130.0, +1.544e-006
132.0, +1.554e-006
134.0, +1.573e-006
136.0, +1.594e-006
138.0, +1.609e-006
140.0, +1.625e-006
142.0, +1.644e-006
144.0, +1.665e-006
146.0, +1.682e-006
148.0, +1.690e-006
150.0, +1.701e-006
152.0, +1.714e-006
154.0, +1.726e-006
156.0, +1.733e-006
158.0, +1.740e-006
160.0, +1.756e-006
162.0, +1.770e-006
164.0, +1.783e-006
166.0, +1.797e-006
168.0, +1.812e-006
170.0, +1.827e-006
172.0, +1.842e-006
174.0, +1.854e-006
176.0, +1.867e-006
178.0, +1.877e-006
180.0, +1.884e-006
182.0, +1.890e-006
184.0, +1.901e-006
186.0, +1.910e-006
188.0, +1.917e-006
190.0, +1.924e-006
192.0, +1.933e-006
194.0, +1.940e-006
196.0, +1.949e-006
198.0, +1.955e-006
200.0, +1.971e-006
202.0, +1.980e-006
204.0, +1.990e-006
206.0, +2.003e-006
208.0, +2.017e-006
210.0, +2.029e-006
212.0, +2.038e-006
214.0, +2.040e-006
216.0, +2.052e-006
218.0, +2.061e-006
220.0, +2.068e-006
222.0, +2.075e-006
224.0, +2.082e-006
226.0, +2.089e-006
228.0, +2.095e-006
230.0, +2.096e-006
232.0, +2.100e-006
234.0, +2.101e-006
236.0, +2.106e-006
238.0, +2.113e-006
240.0, +2.120e-006
242.0, +2.127e-006
244.0, +2.132e-006
246.0, +2.137e-006
248.0, +2.146e-006
250.0, +2.149e-006
252.0, +2.151e-006
254.0, +2.154e-006
256.0, +2.163e-006
258.0, +2.171e-006
260.0, +2.181e-006
262.0, +2.189e-006
264.0, +2.202e-006
266.0, +2.213e-006
268.0, +2.224e-006
270.0, +2.230e-006
272.0, +2.237e-006
274.0, +2.242e-006
276.0, +2.246e-006
278.0, +2.250e-006
280.0, +2.257e-006
282.0, +2.263e-006
284.0, +2.270e-006
286.0, +2.276e-006
288.0, +2.282e-006
290.0, +2.288e-006
292.0, +2.291e-006
294.0, +2.291e-006
296.0, +2.296e-006
298.0, +2.299e-006
300.0, +2.304e-006
302.0, +2.310e-006
304.0, +2.319e-006
306.0, +2.329e-006
308.0, +2.338e-006
310.0, +2.347e-006
312.0, +2.359e-006
314.0, +2.367e-006
316.0, +2.374e-006
318.0, +2.379e-006
320.0, +2.384e-006
322.0, +2.390e-006
324.0, +2.391e-006
326.0, +2.396e-006
328.0, +2.403e-006
330.0, +2.411e-006
332.0, +2.418e-006
334.0, +2.424e-006
336.0, +2.434e-006
338.0, +2.446e-006
340.0, +2.454e-006
342.0, +2.461e-006
344.0, +2.468e-006
346.0, +2.475e-006
348.0, +2.483e-006
350.0, +2.487e-006
352.0, +2.495e-006
354.0, +2.503e-006
356.0, +2.510e-006
358.0, +2.517e-006
360.0, +2.525e-006
362.0, +2.534e-006
364.0, +2.547e-006
366.0, +2.559e-006
368.0, +2.573e-006
370.0, +2.587e-006
372.0, +2.605e-006
374.0, +2.625e-006
376.0, +2.644e-006
378.0, +2.659e-006
380.0, +2.675e-006
382.0, +2.689e-006
384.0, +2.710e-006
386.0, +2.728e-006
388.0, +2.747e-006
390.0, +2.767e-006
392.0, +2.794e-006
394.0, +2.815e-006
396.0, +2.835e-006
398.0, +2.851e-006
400.0, +2.872e-006
402.0, +2.888e-006
404.0, +2.907e-006
406.0, +2.928e-006
408.0, +2.950e-006
410.0, +2.974e-006
412.0, +2.999e-006
414.0, +3.019e-006
416.0, +3.042e-006
418.0, +3.064e-006
420.0, +3.077e-006
422.0, +3.091e-006
424.0, +3.110e-006
426.0, +3.124e-006
428.0, +3.140e-006
430.0, +3.159e-006
432.0, +3.174e-006
434.0, +3.188e-006
436.0, +3.201e-006
438.0, +3.208e-006
440.0, +3.221e-006
442.0, +3.231e-006
444.0, +3.238e-006
446.0, +3.244e-006
448.0, +3.251e-006
450.0, +3.258e-006
452.0, +3.265e-006
454.0, +3.266e-006
456.0, +3.268e-006
458.0, +3.268e-006
460.0, +3.268e-006
462.0, +3.268e-006
464.0, +3.269e-006
466.0, +3.269e-006
468.0, +3.269e-006
470.0, +3.269e-006
472.0, +3.270e-006
474.0, +3.270e-006
476.0, +3.270e-006
478.0, +3.269e-006
480.0, +3.270e-006
482.0, +3.270e-006
484.0, +3.270e-006
486.0, +3.270e-006
488.0, +3.272e-006
490.0, +3.273e-006
492.0, +3.273e-006
494.0, +3.272e-006
496.0, +3.273e-006
498.0, +3.273e-006
500.0, +3.273e-006
502.0, +3.271e-006
504.0, +3.275e-006
506.0, +3.276e-006
508.0, +3.278e-006
510.0, +3.278e-006
512.0, +3.284e-006
514.0, +3.287e-006
516.0, +3.290e-006
518.0, +3.289e-006
520.0, +3.295e-006
522.0, +3.301e-006
524.0, +3.306e-006
526.0, +3.307e-006
528.0, +3.311e-006
530.0, +3.315e-006
532.0, +3.317e-006
534.0, +3.317e-006
536.0, +3.317e-006
538.0, +3.317e-006
540.0, +3.317e-006
542.0, +3.317e-006
544.0, +3.319e-006
546.0, +3.319e-006
548.0, +3.319e-006
550.0, +3.320e-006
552.0, +3.326e-006
554.0, +3.328e-006
556.0, +3.331e-006
558.0, +3.336e-006
560.0, +3.348e-006
562.0, +3.356e-006
564.0, +3.365e-006
566.0, +3.372e-006
568.0, +3.383e-006
570.0, +3.394e-006
572.0, +3.401e-006
574.0, +3.404e-006
576.0, +3.409e-006
578.0, +3.413e-006
580.0, +3.415e-006
582.0, +3.415e-006
584.0, +3.421e-006
586.0, +3.422e-006
588.0, +3.425e-006
590.0, +3.431e-006
592.0, +3.438e-006
594.0, +3.445e-006
596.0, +3.452e-006
598.0, +3.453e-006
600.0, +3.460e-006
602.0, +3.465e-006
604.0, +3.466e-006
606.0, +3.468e-006
608.0, +3.474e-006
610.0, +3.481e-006
612.0, +3.488e-006
614.0, +3.493e-006
616.0, +3.500e-006
618.0, +3.506e-006
620.0, +3.512e-006
622.0, +3.512e-006
624.0, +3.515e-006
626.0, +3.517e-006
628.0, +3.520e-006
630.0, +3.525e-006
632.0, +3.537e-006
634.0, +3.545e-006
636.0, +3.555e-006
638.0, +3.566e-006
640.0, +3.579e-006
642.0, +3.590e-006
644.0, +3.599e-006
646.0, +3.601e-006
648.0, +3.611e-006
650.0, +3.617e-006
652.0, +3.621e-006
654.0, +3.627e-006
656.0, +3.634e-006
658.0, +3.641e-006
660.0, +3.648e-006
662.0, +3.651e-006
664.0, +3.658e-006
666.0, +3.661e-006
668.0, +3.663e-006
670.0, +3.666e-006
672.0, +3.673e-006
674.0, +3.680e-006
676.0, +3.687e-006
678.0, +3.692e-006
680.0, +3.700e-006
682.0, +3.705e-006
684.0, +3.710e-006
686.0, +3.712e-006
688.0, +3.721e-006
690.0, +3.729e-006
692.0, +3.738e-006
694.0, +3.749e-006
696.0, +3.763e-006
698.0, +3.776e-006
700.0, +3.788e-006
702.0, +3.793e-006
704.0, +3.803e-006
706.0, +3.814e-006
708.0, +3.822e-006
710.0, +3.829e-006
712.0, +3.836e-006
714.0, +3.843e-006
716.0, +3.850e-006
718.0, +3.852e-006
720.0, +3.860e-006
722.0, +3.863e-006
724.0, +3.868e-006
726.0, +3.874e-006
728.0, +3.884e-006
730.0, +3.896e-006
732.0, +3.908e-006
734.0, +3.915e-006
736.0, +3.929e-006
738.0, +3.940e-006
740.0, +3.948e-006
742.0, +3.959e-006
744.0, +3.969e-006
746.0, +3.979e-006
748.0, +3.986e-006
750.0, +3.994e-006
752.0, +4.007e-006
754.0, +4.020e-006
756.0, +4.027e-006
758.0, +4.033e-006
760.0, +4.042e-006
762.0, +4.049e-006
764.0, +4.056e-006
766.0, +4.062e-006
768.0, +4.069e-006
770.0, +4.076e-006
772.0, +4.083e-006
774.0, +4.088e-006
776.0, +4.102e-006
778.0, +4.112e-006
780.0, +4.121e-006
782.0, +4.133e-006
784.0, +4.147e-006
786.0, +4.161e-006
788.0, +4.175e-006
790.0, +4.184e-006
792.0, +4.199e-006
794.0, +4.211e-006
796.0, +4.220e-006
798.0, +4.227e-006
800.0, +4.237e-006
802.0, +4.247e-006
804.0, +4.258e-006
806.0, +4.265e-006
808.0, +4.274e-006
810.0, +4.282e-006
812.0, +4.295e-006
814.0, +4.305e-006
816.0, +4.323e-006
818.0, +4.336e-006
820.0, +4.350e-006
822.0, +4.362e-006
824.0, +4.379e-006
826.0, +4.392e-006
828.0, +4.406e-006
830.0, +4.413e-006
832.0, +4.423e-006
834.0, +4.430e-006
836.0, +4.441e-006
838.0, +4.450e-006
840.0, +4.462e-006
842.0, +4.469e-006
844.0, +4.477e-006
846.0, +4.490e-006
848.0, +4.510e-006
850.0, +4.526e-006
852.0, +4.540e-006
854.0, +4.553e-006
856.0, +4.574e-006
858.0, +4.593e-006
860.0, +4.607e-006
862.0, +4.615e-006
864.0, +4.623e-006
866.0, +4.636e-006
868.0, +4.650e-006
870.0, +4.657e-006
872.0, +4.669e-006
874.0, +4.682e-006
876.0, +4.698e-006
878.0, +4.716e-006
880.0, +4.732e-006
882.0, +4.748e-006
884.0, +4.768e-006
886.0, +4.784e-006
888.0, +4.799e-006
890.0, +4.811e-006
892.0, +4.822e-006
894.0, +4.835e-006
896.0, +4.848e-006
898.0, +4.857e-006
900.0, +4.865e-006
902.0, +4.880e-006
904.0, +4.901e-006
906.0, +4.919e-006
908.0, +4.934e-006
910.0, +4.954e-006
912.0, +4.974e-006
914.0, +4.994e-006
916.0, +5.008e-006
918.0, +5.021e-006
920.0, +5.036e-006
922.0, +5.051e-006
924.0, +5.065e-006
926.0, +5.082e-006
928.0, +5.103e-006
930.0, +5.123e-006
932.0, +5.140e-006
934.0, +5.160e-006
936.0, +5.179e-006
938.0, +5.194e-006
940.0, +5.209e-006
942.0, +5.223e-006
944.0, +5.239e-006
946.0, +5.252e-006
948.0, +5.266e-006
950.0, +5.287e-006
952.0, +5.307e-006
954.0, +5.326e-006
956.0, +5.347e-006
958.0, +5.365e-006
960.0, +5.386e-006
962.0, +5.408e-006
964.0, +5.428e-006
966.0, +5.448e-006
968.0, +5.470e-006
970.0, +5.490e-006
972.0, +5.511e-006
974.0, +5.531e-006
976.0, +5.551e-006
978.0, +5.566e-006
980.0, +5.579e-006
982.0, +5.594e-006
984.0, +5.610e-006
986.0, +5.626e-006
988.0, +5.644e-006
990.0, +5.661e-006
992.0, +5.683e-006
994.0, +5.708e-006
996.0, +5.732e-006
998.0, +5.753e-006
1000.0, +5.779e-006
1002.0, +5.801e-006
1004.0, +5.821e-006
1006.0, +5.841e-006
1008.0, +5.862e-006
1010.0, +5.883e-006
1012.0, +5.904e-006
1014.0, +5.925e-006
1016.0, +5.947e-006
1018.0, +5.965e-006
1020.0, +5.987e-006
1022.0, +6.003e-006
1024.0, +6.023e-006
1026.0, +6.044e-006
1028.0, +6.065e-006
1030.0, +6.086e-006
1032.0, +6.114e-006
1034.0, +6.134e-006
1036.0, +6.155e-006
1038.0, +6.173e-006
1040.0, +6.193e-006
1042.0, +6.209e-006
1044.0, +6.225e-006
1046.0, +6.243e-006
1048.0, +6.265e-006
1050.0, +6.287e-006
1052.0, +6.312e-006
1054.0, +6.333e-006
1056.0, +6.359e-006
1058.0, +6.385e-006
1060.0, +6.402e-006
1062.0, +6.417e-006
1064.0, +6.441e-006
1066.0, +6.462e-006
1068.0, +6.485e-006
1070.0, +6.507e-006
1072.0, +6.530e-006
1074.0, +6.555e-006
1076.0, +6.580e-006
1078.0, +6.596e-006
1080.0, +6.618e-006
1082.0, +6.644e-006
1084.0, +6.665e-006
1086.0, +6.686e-006
1088.0, +6.710e-006
1090.0, +6.730e-006
1092.0, +6.752e-006
1094.0, +6.771e-006
1096.0, +6.788e-006
1098.0, +6.807e-006
1100.0, +6.829e-006
1102.0, +6.849e-006
1104.0, +6.877e-006
1106.0, +6.904e-006
1108.0, +6.925e-006
1110.0, +6.950e-006
1112.0, +6.974e-006
1114.0, +6.999e-006
1116.0, +7.021e-006
1118.0, +7.042e-006
1120.0, +7.067e-006
1122.0, +7.095e-006
1124.0, +7.118e-006
1126.0, +7.140e-006
1128.0, +7.162e-006
1130.0, +7.182e-006
1132.0, +7.203e-006
1134.0, +7.227e-006
1136.0, +7.249e-006
1138.0, +7.277e-006
1140.0, +7.302e-006
1142.0, +7.326e-006
1144.0, +7.356e-006
1146.0, +7.383e-006
1148.0, +7.406e-006
1150.0, +7.432e-006
1152.0, +7.458e-006
1154.0, +7.486e-006
1156.0, +7.510e-006
1158.0, +7.533e-006
1160.0, +7.554e-006
1162.0, +7.576e-006
1164.0, +7.596e-006
1166.0, +7.619e-006
1168.0, +7.644e-006
1170.0, +7.672e-006
1172.0, +7.697e-006
1174.0, +7.718e-006
1176.0, +7.743e-006
1178.0, +7.765e-006
1180.0, +7.778e-006
1182.0, +7.797e-006
1184.0, +7.819e-006
1186.0, +7.843e-006
1188.0, +7.870e-006
1190.0, +7.891e-006
1192.0, +7.917e-006
1194.0, +7.945e-006
1196.0, +7.964e-006
1198.0, +7.979e-006
1200.0, +8.002e-006
1202.0, +8.023e-006
1204.0, +8.044e-006
1206.0, +8.067e-006
1208.0, +8.089e-006
1210.0, +8.111e-006
1212.0, +8.138e-006
1214.0, +8.155e-006
1216.0, +8.177e-006
1218.0, +8.204e-006
1220.0, +8.224e-006
1222.0, +8.248e-006
1224.0, +8.279e-006
1226.0, +8.302e-006
1228.0, +8.328e-006
1230.0, +8.348e-006
1232.0, +8.370e-006
1234.0, +8.395e-006
1236.0, +8.419e-006
1238.0, +8.436e-006
1240.0, +8.462e-006
1242.0, +8.483e-006
1244.0, +8.507e-006
1246.0, +8.533e-006
1248.0, +8.558e-006
1250.0, +8.580e-006
1252.0, +8.607e-006
1254.0, +8.630e-006
1256.0, +8.658e-006
1258.0, +8.684e-006
1260.0, +8.703e-006
1262.0, +8.724e-006
1264.0, +8.749e-006
1266.0, +8.773e-006
1268.0, +8.800e-006
1270.0, +8.824e-006
1272.0, +8.852e-006
1274.0, +8.876e-006
1276.0, +8.904e-006
1278.0, +8.932e-006
1280.0, +8.959e-006
1282.0, +8.987e-006
1284.0, +9.012e-006
1286.0, +9.040e-006
1288.0, +9.069e-006
1290.0, +9.096e-006
1292.0, +9.118e-006
1294.0, +9.142e-006
1296.0, +9.171e-006
1298.0, +9.199e-006
1300.0, +9.227e-006
1302.0, +9.253e-006
1304.0, +9.289e-006
1306.0, +9.324e-006
1308.0, +9.352e-006
1310.0, +9.380e-006
1312.0, +9.413e-006
1314.0, +9.441e-006
1316.0, +9.470e-006
1318.0, +9.492e-006
1320.0, +9.518e-006
1322.0, +9.552e-006
1324.0, +9.582e-006
1326.0, +9.610e-006
1328.0, +9.643e-006
1330.0, +9.677e-006
1332.0, +9.709e-006
1334.0, +9.746e-006
1336.0, +9.777e-006
1338.0, +9.811e-006
1340.0, +9.841e-006
1342.0, +9.871e-006
1344.0, +9.912e-006
1346.0, +9.949e-006
1348.0, +9.982e-006
1350.0, +1.001e-005
1352.0, +1.005e-005
1354.0, +1.009e-005
1356.0, +1.013e-005
1358.0, +1.017e-005
1360.0, +1.020e-005
1362.0, +1.024e-005
1364.0, +1.028e-005
1366.0, +1.032e-005
1368.0, +1.036e-005
1370.0, +1.039e-005
1372.0, +1.043e-005
1374.0, +1.047e-005
1376.0, +1.052e-005
1378.0, +1.057e-005
1380.0, +1.061e-005
1382.0, +1.065e-005
1384.0, +1.070e-005
1386.0, +1.074e-005
1388.0, +1.079e-005
1390.0, +1.083e-005
1392.0, +1.088e-005
1394.0, +1.093e-005
1396.0, +1.098e-005
1398.0, +1.102e-005
1400.0, +1.107e-005
1402.0, +1.112e-005
1404.0, +1.117e-005
1406.0, +1.122e-005
1408.0, +1.128e-005
1410.0, +1.133e-005
1412.0, +1.138e-005
1414.0, +1.144e-005
1416.0, +1.149e-005
1418.0, +1.156e-005
1420.0, +1.161e-005
1422.0, +1.167e-005
1424.0, +1.173e-005
1426.0, +1.180e-005
1428.0, +1.186e-005
1430.0, +1.192e-005
1432.0, +1.199e-005
1434.0, +1.205e-005
1436.0, +1.211e-005
1438.0, +1.218e-005
1440.0, +1.225e-005
1442.0, +1.231e-005
1444.0, +1.238e-005
1446.0, +1.245e-005
1448.0, +1.252e-005
1450.0, +1.259e-005
1452.0, +1.266e-005
1454.0, +1.274e-005
1456.0, +1.282e-005
1458.0, +1.289e-005
1460.0, +1.298e-005
1462.0, +1.306e-005
1464.0, +1.314e-005
1466.0, +1.323e-005
1468.0, +1.331e-005
1470.0, +1.340e-005
1472.0, +1.349e-005
1474.0, +1.358e-005
1476.0, +1.367e-005
1478.0, +1.376e-005
1480.0, +1.386e-005
1482.0, +1.396e-005
1484.0, +1.405e-005
1486.0, +1.415e-005
1488.0, +1.426e-005
1490.0, +1.436e-005
1492.0, +1.447e-005
1494.0, +1.458e-005
1496.0, +1.469e-005
1498.0, +1.480e-005
1500.0, +1.493e-005
*
Segment = 2
Negative
Number of Data Points = 1750
#
1498.0, +1.402e-005
1496.0, +1.336e-005
1494.0, +1.292e-005
1492.0, +1.251e-005
1490.0, +1.208e-005
1488.0, +1.171e-005
1486.0, +1.137e-005
1484.0, +1.106e-005
1482.0, +1.076e-005
1480.0, +1.049e-005
1478.0, +1.023e-005
1476.0, +9.991e-006
1474.0, +9.756e-006
1472.0, +9.535e-006
1470.0, +9.324e-006
1468.0, +9.129e-006
1466.0, +8.934e-006
1464.0, +8.753e-006
1462.0, +8.579e-006
1460.0, +8.415e-006
1458.0, +8.250e-006
1456.0, +8.096e-006
1454.0, +7.952e-006
1452.0, +7.815e-006
1450.0, +7.671e-006
1448.0, +7.538e-006
1446.0, +7.408e-006
1444.0, +7.288e-006
1442.0, +7.163e-006
1440.0, +7.047e-006
1438.0, +6.930e-006
1436.0, +6.827e-006
1434.0, +6.716e-006
1432.0, +6.612e-006
1430.0, +6.511e-006
1428.0, +6.419e-006
1426.0, +6.316e-006
1424.0, +6.226e-006
1422.0, +6.138e-006
1420.0, +6.054e-006
1418.0, +5.963e-006
1416.0, +5.877e-006
1414.0, +5.795e-006
1412.0, +5.724e-006
1410.0, +5.643e-006
1408.0, +5.566e-006
1406.0, +5.489e-006
1404.0, +5.424e-006
1402.0, +5.354e-006
1400.0, +5.282e-006
1398.0, +5.212e-006
1396.0, +5.152e-006
1394.0, +5.080e-006
1392.0, +5.018e-006
1390.0, +4.955e-006
1388.0, +4.897e-006
1386.0, +4.835e-006
1384.0, +4.779e-006
1382.0, +4.724e-006
1380.0, +4.670e-006
1378.0, +4.615e-006
1376.0, +4.564e-006
1374.0, +4.515e-006
1372.0, +4.468e-006
1370.0, +4.413e-006
1368.0, +4.361e-006
1366.0, +4.318e-006
1364.0, +4.269e-006
1362.0, +4.216e-006
1360.0, +4.168e-006
1358.0, +4.124e-006
1356.0, +4.081e-006
1354.0, +4.030e-006
1352.0, +3.983e-006
1350.0, +3.945e-006
1348.0, +3.908e-006
1346.0, +3.861e-006
1344.0, +3.819e-006
1342.0, +3.778e-006
1340.0, +3.745e-006
1338.0, +3.703e-006
1336.0, +3.658e-006
1334.0, +3.616e-006
1332.0, +3.581e-006
1330.0, +3.540e-006
1328.0, +3.505e-006
1326.0, +3.464e-006
1324.0, +3.429e-006
1322.0, +3.394e-006
1320.0, +3.359e-006
1318.0, +3.328e-006
1316.0, +3.299e-006
1314.0, +3.259e-006
1312.0, +3.227e-006
1310.0, +3.195e-006
1308.0, +3.166e-006
1306.0, +3.129e-006
1304.0, +3.097e-006
1302.0, +3.061e-006
1300.0, +3.031e-006
1298.0, +2.997e-006
1296.0, +2.966e-006
1294.0, +2.938e-006
1292.0, +2.912e-006
1290.0, +2.875e-006
1288.0, +2.847e-006
1286.0, +2.819e-006
1284.0, +2.790e-006
1282.0, +2.757e-006
1280.0, +2.723e-006
1278.0, +2.695e-006
1276.0, +2.668e-006
1274.0, +2.633e-006
1272.0, +2.604e-006
1270.0, +2.576e-006
1268.0, +2.553e-006
1266.0, +2.524e-006
1264.0, +2.496e-006
1262.0, +2.471e-006
1260.0, +2.451e-006
1258.0, +2.418e-006
1256.0, +2.390e-006
1254.0, +2.363e-006
1252.0, +2.341e-006
1250.0, +2.308e-006
1248.0, +2.280e-006
1246.0, +2.249e-006
1244.0, +2.226e-006
1242.0, +2.199e-006
1240.0, +2.172e-006
1238.0, +2.145e-006
1236.0, +2.125e-006
1234.0, +2.098e-006
1232.0, +2.075e-006
1230.0, +2.052e-006
1228.0, +2.029e-006
1226.0, +2.002e-006
1224.0, +1.974e-006
1222.0, +1.950e-006
1220.0, +1.929e-006
1218.0, +1.902e-006
1216.0, +1.880e-006
1214.0, +1.854e-006
1212.0, +1.832e-006
1210.0, +1.806e-006
1208.0, +1.779e-006
1206.0, +1.756e-006
1204.0, +1.740e-006
1202.0, +1.716e-006
1200.0, +1.700e-006
1198.0, +1.684e-006
1196.0, +1.661e-006
1194.0, +1.637e-006
1192.0, +1.616e-006
1190.0, +1.590e-006
1188.0, +1.569e-006
1186.0, +1.542e-006
1184.0, +1.517e-006
1182.0, +1.502e-006
1180.0, +1.487e-006
1178.0, +1.461e-006
1176.0, +1.439e-006
1174.0, +1.418e-006
1172.0, +1.401e-006
1170.0, +1.380e-006
1168.0, +1.359e-006
1166.0, +1.342e-006
1164.0, +1.327e-006
1162.0, +1.307e-006
1160.0, +1.291e-006
1158.0, +1.273e-006
1156.0, +1.255e-006
1154.0, +1.230e-006
1152.0, +1.208e-006
1150.0, +1.188e-006
1148.0, +1.172e-006
1146.0, +1.148e-006
1144.0, +1.129e-006
1142.0, +1.111e-006
1140.0, +1.101e-006
1138.0, +1.077e-006
1136.0, +1.057e-006
1134.0, +1.036e-006
1132.0, +1.021e-006
1130.0, +9.997e-007
1128.0, +9.805e-007
1126.0, +9.613e-007
1124.0, +9.517e-007
1122.0, +9.365e-007
1120.0, +9.260e-007
1118.0, +9.120e-007
1116.0, +9.042e-007
1114.0, +8.859e-007
1112.0, +8.706e-007
1110.0, +8.545e-007
1108.0, +8.392e-007
1106.0, +8.157e-007
1104.0, +7.956e-007
1102.0, +7.747e-007
1100.0, +7.634e-007
1098.0, +7.438e-007
1096.0, +7.268e-007
1094.0, +7.128e-007
1092.0, +7.050e-007
1090.0, +6.871e-007
1088.0, +6.727e-007
1086.0, +6.535e-007
1084.0, +6.387e-007
1082.0, +6.191e-007
1080.0, +6.042e-007
1078.0, +5.890e-007
1076.0, +5.781e-007
1074.0, +5.620e-007
1072.0, +5.528e-007
1070.0, +5.450e-007
1068.0, +5.349e-007
1066.0, +5.175e-007
1064.0, +5.048e-007
1062.0, +4.970e-007
1060.0, +4.830e-007
1058.0, +4.621e-007
1056.0, +4.421e-007
1054.0, +4.281e-007
1052.0, +4.181e-007
1050.0, +3.976e-007
1048.0, +3.775e-007
1046.0, +3.662e-007
1044.0, +3.597e-007
1042.0, +3.466e-007
1040.0, +3.348e-007
1038.0, +3.213e-007
1036.0, +3.139e-007
1034.0, +2.965e-007
1032.0, +2.842e-007
1030.0, +2.690e-007
1028.0, +2.542e-007
1026.0, +2.354e-007
1024.0, +2.215e-007
1022.0, +2.071e-007
1020.0, +1.997e-007
1018.0, +1.848e-007
1016.0, +1.731e-007
1014.0, +1.661e-007
1012.0, +1.617e-007
1010.0, +1.491e-007
1008.0, +1.421e-007
1006.0, +1.325e-007
1004.0, +1.251e-007
1002.0, +1.125e-007
1000.0, +1.038e-007
998.0, +9.504e-008
996.0, +8.806e-008
994.0, +6.757e-008
992.0, +5.319e-008
990.0, +3.880e-008
988.0, +2.964e-008
986.0, +1.264e-008
984.0, -1.746e-009
982.0, -1.134e-008
980.0, -1.788e-008
978.0, -2.572e-008
976.0, -3.270e-008
974.0, -3.968e-008
972.0, -4.186e-008
970.0, -5.319e-008
968.0, -6.496e-008
966.0, -7.106e-008
964.0, -7.717e-008
962.0, -9.112e-008
960.0, -1.003e-007
958.0, -1.112e-007
956.0, -1.190e-007
954.0, -1.334e-007
952.0, -1.482e-007
950.0, -1.617e-007
948.0, -1.687e-007
946.0, -1.853e-007
944.0, -1.953e-007
942.0, -2.075e-007
940.0, -2.132e-007
938.0, -2.206e-007
936.0, -2.280e-007
934.0, -2.350e-007
932.0, -2.372e-007
930.0, -2.494e-007
928.0, -2.542e-007
926.0, -2.616e-007
924.0, -2.686e-007
922.0, -2.803e-007
920.0, -2.873e-007
918.0, -2.960e-007
916.0, -3.039e-007
914.0, -3.174e-007
912.0, -3.257e-007
910.0, -3.326e-007
908.0, -3.353e-007
906.0, -3.514e-007
904.0, -3.627e-007
902.0, -3.706e-007
900.0, -3.758e-007
898.0, -3.889e-007
896.0, -4.007e-007
894.0, -4.142e-007
892.0, -4.190e-007
890.0, -4.303e-007
888.0, -4.373e-007
886.0, -4.429e-007
884.0, -4.456e-007
882.0, -4.538e-007
880.0, -4.599e-007
878.0, -4.669e-007
876.0, -4.704e-007
874.0, -4.844e-007
872.0, -4.935e-007
870.0, -5.009e-007
868.0, -5.088e-007
866.0, -5.214e-007
864.0, -5.336e-007
862.0, -5.476e-007
860.0, -5.546e-007
858.0, -5.707e-007
856.0, -5.825e-007
854.0, -5.903e-007
852.0, -5.947e-007
850.0, -6.034e-007
848.0, -6.099e-007
846.0, -6.169e-007
844.0, -6.195e-007
842.0, -6.304e-007
840.0, -6.365e-007
838.0, -6.417e-007
836.0, -6.439e-007
834.0, -6.518e-007
832.0, -6.583e-007
830.0, -6.653e-007
828.0, -6.683e-007
826.0, -6.814e-007
824.0, -6.989e-007
822.0, -7.102e-007
820.0, -7.159e-007
818.0, -7.237e-007
816.0, -7.307e-007
814.0, -7.377e-007
812.0, -7.390e-007
810.0, -7.455e-007
808.0, -7.477e-007
806.0, -7.499e-007
804.0, -7.555e-007
802.0, -7.682e-007
800.0, -7.799e-007
798.0, -7.904e-007
796.0, -7.935e-007
794.0, -8.065e-007
792.0, -8.192e-007
790.0, -8.270e-007
788.0, -8.283e-007
786.0, -8.353e-007
784.0, -8.384e-007
782.0, -8.397e-007
780.0, -8.440e-007
778.0, -8.523e-007
776.0, -8.593e-007
774.0, -8.663e-007
772.0, -8.684e-007
770.0, -8.820e-007
768.0, -8.898e-007
766.0, -8.946e-007
764.0, -8.998e-007
762.0, -9.120e-007
760.0, -9.208e-007
758.0, -9.321e-007
756.0, -9.395e-007
754.0, -9.535e-007
752.0, -9.644e-007
750.0, -9.718e-007
748.0, -9.735e-007
746.0, -9.844e-007
744.0, -9.910e-007
742.0, -9.949e-007
740.0, -9.997e-007
738.0, -1.007e-006
736.0, -1.014e-006
734.0, -1.021e-006
732.0, -1.022e-006
730.0, -1.030e-006
728.0, -1.033e-006
726.0, -1.034e-006
724.0, -1.036e-006
722.0, -1.045e-006
720.0, -1.052e-006
718.0, -1.059e-006
716.0, -1.062e-006
714.0, -1.074e-006
712.0, -1.085e-006
710.0, -1.093e-006
708.0, -1.098e-006
706.0, -1.110e-006
704.0, -1.117e-006
702.0, -1.124e-006
700.0, -1.128e-006
698.0, -1.140e-006
696.0, -1.151e-006
694.0, -1.158e-006
692.0, -1.161e-006
690.0, -1.174e-006
688.0, -1.184e-006
686.0, -1.192e-006
684.0, -1.196e-006
682.0, -1.203e-006
680.0, -1.210e-006
678.0, -1.216e-006
676.0, -1.218e-006
674.0, -1.227e-006
672.0, -1.229e-006
670.0, -1.232e-006
668.0, -1.234e-006
666.0, -1.243e-006
664.0, -1.251e-006
662.0, -1.257e-006
660.0, -1.259e-006
658.0, -1.275e-006
656.0, -1.284e-006
654.0, -1.291e-006
652.0, -1.296e-006
650.0, -1.309e-006
648.0, -1.323e-006
646.0, -1.334e-006
644.0, -1.339e-006
642.0, -1.351e-006
640.0, -1.363e-006
638.0, -1.369e-006
636.0, -1.370e-006
634.0, -1.375e-006
632.0, -1.380e-006
630.0, -1.382e-006
628.0, -1.386e-006
626.0, -1.392e-006
624.0, -1.399e-006
622.0, -1.406e-006
620.0, -1.408e-006
618.0, -1.417e-006
616.0, -1.423e-006
614.0, -1.424e-006
612.0, -1.426e-006
610.0, -1.432e-006
608.0, -1.437e-006
606.0, -1.444e-006
604.0, -1.446e-006
602.0, -1.458e-006
600.0, -1.465e-006
598.0, -1.471e-006
596.0, -1.474e-006
594.0, -1.484e-006
592.0, -1.491e-006
590.0, -1.498e-006
588.0, -1.499e-006
586.0, -1.512e-006
584.0, -1.519e-006
582.0, -1.525e-006
580.0, -1.528e-006
578.0, -1.538e-006
576.0, -1.545e-006
574.0, -1.552e-006
572.0, -1.554e-006
570.0, -1.566e-006
568.0, -1.578e-006
566.0, -1.584e-006
564.0, -1.588e-006
562.0, -1.595e-006
560.0, -1.602e-006
558.0, -1.608e-006
556.0, -1.610e-006
554.0, -1.616e-006
552.0, -1.619e-006
550.0, -1.620e-006
548.0, -1.621e-006
546.0, -1.627e-006
544.0, -1.632e-006
542.0, -1.638e-006
540.0, -1.640e-006
538.0, -1.652e-006
536.0, -1.659e-006
534.0, -1.665e-006
532.0, -1.671e-006
530.0, -1.685e-006
528.0, -1.692e-006
526.0, -1.700e-006
524.0, -1.705e-006
522.0, -1.718e-006
520.0, -1.731e-006
518.0, -1.740e-006
516.0, -1.743e-006
514.0, -1.753e-006
512.0, -1.760e-006
510.0, -1.764e-006
508.0, -1.767e-006
506.0, -1.774e-006
504.0, -1.781e-006
502.0, -1.787e-006
500.0, -1.791e-006
498.0, -1.800e-006
496.0, -1.807e-006
494.0, -1.811e-006
492.0, -1.812e-006
490.0, -1.818e-006
488.0, -1.822e-006
486.0, -1.824e-006
484.0, -1.828e-006
482.0, -1.839e-006
480.0, -1.845e-006
478.0, -1.852e-006
476.0, -1.853e-006
474.0, -1.862e-006
472.0, -1.870e-006
470.0, -1.872e-006
468.0, -1.873e-006
466.0, -1.885e-006
464.0, -1.892e-006
462.0, -1.899e-006
460.0, -1.901e-006
458.0, -1.913e-006
456.0, -1.921e-006
454.0, -1.924e-006
452.0, -1.927e-006
450.0, -1.937e-006
448.0, -1.944e-006
446.0, -1.951e-006
444.0, -1.954e-006
442.0, -1.964e-006
440.0, -1.976e-006
438.0, -1.983e-006
436.0, -1.986e-006
434.0, -1.994e-006
432.0, -2.001e-006
430.0, -2.005e-006
428.0, -2.005e-006
426.0, -2.011e-006
424.0, -2.011e-006
422.0, -2.012e-006
420.0, -2.014e-006
418.0, -2.021e-006
416.0, -2.027e-006
414.0, -2.035e-006
412.0, -2.037e-006
410.0, -2.050e-006
408.0, -2.056e-006
406.0, -2.060e-006
404.0, -2.064e-006
402.0, -2.076e-006
400.0, -2.081e-006
398.0, -2.088e-006
396.0, -2.091e-006
394.0, -2.104e-006
392.0, -2.116e-006
390.0, -2.124e-006
388.0, -2.127e-006
386.0, -2.138e-006
384.0, -2.145e-006
382.0, -2.149e-006
380.0, -2.151e-006
378.0, -2.157e-006
376.0, -2.159e-006
374.0, -2.160e-006
372.0, -2.158e-006
370.0, -2.164e-006
368.0, -2.167e-006
366.0, -2.168e-006
364.0, -2.168e-006
362.0, -2.175e-006
360.0, -2.181e-006
358.0, -2.187e-006
356.0, -2.189e-006
354.0, -2.193e-006
352.0, -2.199e-006
350.0, -2.200e-006
348.0, -2.201e-006
346.0, -2.204e-006
344.0, -2.205e-006
342.0, -2.205e-006
340.0, -2.204e-006
338.0, -2.210e-006
336.0, -2.212e-006
334.0, -2.213e-006
332.0, -2.213e-006
330.0, -2.220e-006
328.0, -2.226e-006
326.0, -2.232e-006
324.0, -2.233e-006
322.0, -2.242e-006
320.0, -2.248e-006
318.0, -2.252e-006
316.0, -2.252e-006
314.0, -2.258e-006
312.0, -2.263e-006
310.0, -2.264e-006
308.0, -2.264e-006
306.0, -2.271e-006
304.0, -2.278e-006
302.0, -2.284e-006
300.0, -2.285e-006
298.0, -2.293e-006
296.0, -2.299e-006
294.0, -2.303e-006
292.0, -2.303e-006
290.0, -2.309e-006
288.0, -2.311e-006
286.0, -2.311e-006
284.0, -2.311e-006
282.0, -2.319e-006
280.0, -2.324e-006
278.0, -2.328e-006
276.0, -2.328e-006
274.0, -2.339e-006
272.0, -2.345e-006
270.0, -2.348e-006
268.0, -2.346e-006
266.0, -2.354e-006
264.0, -2.358e-006
262.0, -2.360e-006
260.0, -2.358e-006
258.0, -2.365e-006
256.0, -2.372e-006
254.0, -2.377e-006
252.0, -2.377e-006
250.0, -2.383e-006
248.0, -2.387e-006
246.0, -2.392e-006
244.0, -2.392e-006
242.0, -2.394e-006
240.0, -2.395e-006
238.0, -2.396e-006
236.0, -2.397e-006
234.0, -2.401e-006
232.0, -2.401e-006
230.0, -2.401e-006
228.0, -2.400e-006
226.0, -2.405e-006
224.0, -2.405e-006
222.0, -2.405e-006
220.0, -2.401e-006
218.0, -2.407e-006
216.0, -2.411e-006
214.0, -2.414e-006
212.0, -2.414e-006
210.0, -2.423e-006
208.0, -2.428e-006
206.0, -2.435e-006
204.0, -2.437e-006
202.0, -2.444e-006
200.0, -2.449e-006
198.0, -2.450e-006
196.0, -2.448e-006
194.0, -2.459e-006
192.0, -2.462e-006
190.0, -2.466e-006
188.0, -2.467e-006
186.0, -2.479e-006
184.0, -2.487e-006
182.0, -2.494e-006
180.0, -2.495e-006
178.0, -2.506e-006
176.0, -2.516e-006
174.0, -2.524e-006
172.0, -2.526e-006
170.0, -2.536e-006
168.0, -2.543e-006
166.0, -2.546e-006
164.0, -2.546e-006
162.0, -2.553e-006
160.0, -2.557e-006
158.0, -2.562e-006
156.0, -2.564e-006
154.0, -2.572e-006
152.0, -2.579e-006
150.0, -2.586e-006
148.0, -2.587e-006
146.0, -2.595e-006
144.0, -2.600e-006
142.0, -2.603e-006
140.0, -2.609e-006
138.0, -2.620e-006
136.0, -2.628e-006
134.0, -2.635e-006
132.0, -2.637e-006
130.0, -2.652e-006
128.0, -2.663e-006
126.0, -2.670e-006
124.0, -2.676e-006
122.0, -2.690e-006
120.0, -2.704e-006
118.0, -2.717e-006
116.0, -2.720e-006
114.0, -2.733e-006
112.0, -2.743e-006
110.0, -2.751e-006
108.0, -2.758e-006
106.0, -2.767e-006
104.0, -2.774e-006
102.0, -2.781e-006
100.0, -2.783e-006
98.0, -2.793e-006
96.0, -2.802e-006
94.0, -2.809e-006
92.0, -2.814e-006
90.0, -2.828e-006
88.0, -2.838e-006
86.0, -2.848e-006
84.0, -2.855e-006
82.0, -2.869e-006
80.0, -2.882e-006
78.0, -2.894e-006
76.0, -2.901e-006
74.0, -2.916e-006
72.0, -2.926e-006
70.0, -2.934e-006
68.0, -2.935e-006
66.0, -2.942e-006
64.0, -2.949e-006
62.0, -2.955e-006
60.0, -2.958e-006
58.0, -2.966e-006
56.0, -2.973e-006
54.0, -2.979e-006
52.0, -2.979e-006
50.0, -2.987e-006
48.0, -2.989e-006
46.0, -2.990e-006
44.0, -2.996e-006
42.0, -3.005e-006
40.0, -3.011e-006
38.0, -3.018e-006
36.0, -3.019e-006
34.0, -3.031e-006
32.0, -3.036e-006
30.0, -3.037e-006
28.0, -3.036e-006
26.0, -3.043e-006
24.0, -3.050e-006
22.0, -3.053e-006
20.0, -3.054e-006
18.0, -3.060e-006
16.0, -3.067e-006
14.0, -3.073e-006
12.0, -3.074e-006
10.0, -3.077e-006
8.0, -3.081e-006
6.0, -3.082e-006
4.0, -3.084e-006
2.0, -3.094e-006
0.0, -3.095e-006
-2.0, -3.096e-006
-4.0, -3.094e-006
-6.0, -3.105e-006
-8.0, -3.107e-006
-10.0, -3.106e-006
-12.0, -3.096e-006
-14.0, -3.106e-006
-16.0, -3.111e-006
-18.0, -3.115e-006
-20.0, -3.109e-006
-22.0, -3.120e-006
-24.0, -3.131e-006
-26.0, -3.138e-006
-28.0, -3.136e-006
-30.0, -3.145e-006
-32.0, -3.151e-006
-34.0, -3.156e-006
-36.0, -3.157e-006
-38.0, -3.159e-006
-40.0, -3.166e-006
-42.0, -3.168e-006
-44.0, -3.167e-006
-46.0, -3.170e-006
-48.0, -3.173e-006
-50.0, -3.173e-006
-52.0, -3.173e-006
-54.0, -3.173e-006
-56.0, -3.175e-006
-58.0, -3.176e-006
-60.0, -3.176e-006
-62.0, -3.176e-006
-64.0, -3.176e-006
-66.0, -3.176e-006
-68.0, -3.176e-006
-70.0, -3.176e-006
-72.0, -3.176e-006
-74.0, -3.176e-006
-76.0, -3.176e-006
-78.0, -3.177e-006
-80.0, -3.177e-006
-82.0, -3.176e-006
-84.0, -3.176e-006
-86.0, -3.176e-006
-88.0, -3.176e-006
-90.0, -3.176e-006
-92.0, -3.176e-006
-94.0, -3.175e-006
-96.0, -3.176e-006
-98.0, -3.175e-006
-100.0, -3.175e-006
-102.0, -3.175e-006
-104.0, -3.174e-006
-106.0, -3.173e-006
-108.0, -3.172e-006
-110.0, -3.172e-006
-112.0, -3.171e-006
-114.0, -3.168e-006
-116.0, -3.167e-006
-118.0, -3.166e-006
-120.0, -3.166e-006
-122.0, -3.162e-006
-124.0, -3.158e-006
-126.0, -3.158e-006
-128.0, -3.157e-006
-130.0, -3.150e-006
-132.0, -3.147e-006
-134.0, -3.148e-006
-136.0, -3.146e-006
-138.0, -3.139e-006
-140.0, -3.131e-006
-142.0, -3.133e-006
-144.0, -3.131e-006
-146.0, -3.122e-006
-148.0, -3.112e-006
-150.0, -3.117e-006
-152.0, -3.117e-006
-154.0, -3.112e-006
-156.0, -3.103e-006
-158.0, -3.110e-006
-160.0, -3.110e-006
-162.0, -3.108e-006
-164.0, -3.097e-006
-166.0, -3.107e-006
-168.0, -3.106e-006
-170.0, -3.105e-006
-172.0, -3.095e-006
-174.0, -3.104e-006
-176.0, -3.104e-006
-178.0, -3.104e-006
-180.0, -3.093e-006
-182.0, -3.101e-006
-184.0, -3.101e-006
-186.0, -3.099e-006
-188.0, -3.090e-006
-190.0, -3.097e-006
-192.0, -3.097e-006
-194.0, -3.096e-006
-196.0, -3.088e-006
-198.0, -3.095e-006
-200.0, -3.096e-006
-202.0, -3.096e-006
-204.0, -3.088e-006
-206.0, -3.097e-006
-208.0, -3.097e-006
-210.0, -3.097e-006
-212.0, -3.090e-006
-214.0, -3.096e-006
-216.0, -3.096e-006
-218.0, -3.095e-006
-220.0, -3.087e-006
-222.0, -3.092e-006
-224.0, -3.092e-006
-226.0, -3.092e-006
-228.0, -3.086e-006
-230.0, -3.089e-006
-232.0, -3.089e-006
-234.0, -3.089e-006
-236.0, -3.083e-006
-238.0, -3.087e-006
-240.0, -3.087e-006
-242.0, -3.087e-006
-244.0, -3.084e-006
-246.0, -3.088e-006
-248.0, -3.088e-006
-250.0, -3.088e-006
-252.0, -3.084e-006
-254.0, -3.087e-006
-256.0, -3.087e-006
-258.0, -3.087e-006
-260.0, -3.083e-006
-262.0, -3.089e-006
-264.0, -3.089e-006
-266.0, -3.089e-006
-268.0, -3.086e-006
-270.0, -3.092e-006
-272.0, -3.092e-006
-274.0, -3.092e-006
-276.0, -3.086e-006
-278.0, -3.092e-006
-280.0, -3.092e-006
-282.0, -3.092e-006
-284.0, -3.086e-006
-286.0, -3.094e-006
-288.0, -3.094e-006
-290.0, -3.094e-006
-292.0, -3.088e-006
-294.0, -3.095e-006
-296.0, -3.095e-006
-298.0, -3.096e-006
-300.0, -3.089e-006
-302.0, -3.097e-006
-304.0, -3.097e-006
-306.0, -3.097e-006
-308.0, -3.089e-006
-310.0, -3.099e-006
-312.0, -3.099e-006
-314.0, -3.099e-006
-316.0, -3.091e-006
-318.0, -3.099e-006
-320.0, -3.099e-006
-322.0, -3.099e-006
-324.0, -3.090e-006
-326.0, -3.099e-006
-328.0, -3.099e-006
-330.0, -3.099e-006
-332.0, -3.092e-006
-334.0, -3.102e-006
-336.0, -3.102e-006
-338.0, -3.102e-006
-340.0, -3.095e-006
-342.0, -3.106e-006
-344.0, -3.107e-006
-346.0, -3.106e-006
-348.0, -3.097e-006
-350.0, -3.108e-006
-352.0, -3.112e-006
-354.0, -3.110e-006
-356.0, -3.101e-006
-358.0, -3.111e-006
-360.0, -3.115e-006
-362.0, -3.116e-006
-364.0, -3.110e-006
-366.0, -3.118e-006
-368.0, -3.124e-006
-370.0, -3.125e-006
-372.0, -3.119e-006
-374.0, -3.127e-006
-376.0, -3.135e-006
-378.0, -3.135e-006
-380.0, -3.132e-006
-382.0, -3.139e-006
-384.0, -3.148e-006
-386.0, -3.152e-006
-388.0, -3.152e-006
-390.0, -3.154e-006
-392.0, -3.161e-006
-394.0, -3.162e-006
-396.0, -3.162e-006
-398.0, -3.165e-006
-400.0, -3.170e-006
-402.0, -3.169e-006
-404.0, -3.171e-006
-406.0, -3.173e-006
-408.0, -3.176e-006
-410.0, -3.176e-006
-412.0, -3.176e-006
-414.0, -3.178e-006
-416.0, -3.179e-006
-418.0, -3.179e-006
-420.0, -3.178e-006
-422.0, -3.181e-006
-424.0, -3.181e-006
-426.0, -3.181e-006
-428.0, -3.180e-006
-430.0, -3.183e-006
-432.0, -3.184e-006
-434.0, -3.184e-006
-436.0, -3.181e-006
-438.0, -3.186e-006
-440.0, -3.186e-006
-442.0, -3.186e-006
-444.0, -3.183e-006
-446.0, -3.188e-006
-448.0, -3.190e-006
-450.0, -3.191e-006
-452.0, -3.187e-006
-454.0, -3.193e-006
-456.0, -3.197e-006
-458.0, -3.200e-006
-460.0, -3.198e-006
-462.0, -3.205e-006
-464.0, -3.210e-006
-466.0, -3.214e-006
-468.0, -3.215e-006
-470.0, -3.224e-006
-472.0, -3.228e-006
-474.0, -3.231e-006
-476.0, -3.229e-006
-478.0, -3.235e-006
-480.0, -3.236e-006
-482.0, -3.237e-006
-484.0, -3.232e-006
-486.0, -3.239e-006
-488.0, -3.240e-006
-490.0, -3.240e-006
-492.0, -3.239e-006
-494.0, -3.248e-006
-496.0, -3.251e-006
-498.0, -3.253e-006
-500.0, -3.253e-006
-502.0, -3.265e-006
-504.0, -3.271e-006
-506.0, -3.274e-006
-508.0, -3.271e-006
-510.0, -3.282e-006
-512.0, -3.289e-006
-514.0, -3.292e-006
-516.0, -3.291e-006
-518.0, -3.297e-006
-520.0, -3.304e-006
-522.0, -3.308e-006
-524.0, -3.308e-006
-526.0, -3.315e-006
-528.0, -3.319e-006
-530.0, -3.322e-006
-532.0, -3.322e-006
-534.0, -3.327e-006
-536.0, -3.329e-006
-538.0, -3.330e-006
-540.0, -3.328e-006
-542.0, -3.334e-006
-544.0, -3.334e-006
-546.0, -3.334e-006
-548.0, -3.333e-006
-550.0, -3.339e-006
-552.0, -3.345e-006
-554.0, -3.350e-006
-556.0, -3.349e-006
-558.0, -3.356e-006
-560.0, -3.363e-006
-562.0, -3.366e-006
-564.0, -3.367e-006
-566.0, -3.369e-006
-568.0, -3.371e-006
-570.0, -3.373e-006
-572.0, -3.373e-006
-574.0, -3.377e-006
-576.0, -3.377e-006
-578.0, -3.377e-006
-580.0, -3.376e-006
-582.0, -3.381e-006
-584.0, -3.382e-006
-586.0, -3.382e-006
-588.0, -3.378e-006
-590.0, -3.384e-006
-592.0, -3.386e-006
-594.0, -3.387e-006
-596.0, -3.385e-006
-598.0, -3.391e-006
-600.0, -3.398e-006
-602.0, -3.404e-006
-604.0, -3.405e-006
-606.0, -3.414e-006
-608.0, -3.420e-006
-610.0, -3.424e-006
-612.0, -3.424e-006
-614.0, -3.428e-006
-616.0, -3.429e-006
-618.0, -3.430e-006
-620.0, -3.426e-006
-622.0, -3.431e-006
-624.0, -3.433e-006
-626.0, -3.435e-006
-628.0, -3.436e-006
-630.0, -3.445e-006
-632.0, -3.452e-006
-634.0, -3.459e-006
-636.0, -3.460e-006
-638.0, -3.471e-006
-640.0, -3.476e-006
-642.0, -3.477e-006
-644.0, -3.475e-006
-646.0, -3.481e-006
-648.0, -3.482e-006
-650.0, -3.483e-006
-652.0, -3.482e-006
-654.0, -3.493e-006
-656.0, -3.499e-006
-658.0, -3.506e-006
-660.0, -3.506e-006
-662.0, -3.517e-006
-664.0, -3.523e-006
-666.0, -3.526e-006
-668.0, -3.524e-006
-670.0, -3.532e-006
-672.0, -3.537e-006
-674.0, -3.540e-006
-676.0, -3.540e-006
-678.0, -3.547e-006
-680.0, -3.554e-006
-682.0, -3.558e-006
-684.0, -3.559e-006
-686.0, -3.563e-006
-688.0, -3.567e-006
-690.0, -3.568e-006
-692.0, -3.568e-006
-694.0, -3.572e-006
-696.0, -3.573e-006
-698.0, -3.573e-006
-700.0, -3.572e-006
-702.0, -3.578e-006
-704.0, -3.581e-006
-706.0, -3.583e-006
-708.0, -3.581e-006
-710.0, -3.588e-006
-712.0, -3.594e-006
-714.0, -3.598e-006
-716.0, -3.598e-006
-718.0, -3.608e-006
-720.0, -3.612e-006
-722.0, -3.617e-006
-724.0, -3.617e-006
-726.0, -3.625e-006
-728.0, -3.628e-006
-730.0, -3.629e-006
-732.0, -3.625e-006
-734.0, -3.637e-006
-736.0, -3.642e-006
-738.0, -3.647e-006
-740.0, -3.646e-006
-742.0, -3.659e-006
-744.0, -3.667e-006
-746.0, -3.674e-006
-748.0, -3.673e-006
-750.0, -3.683e-006
-752.0, -3.690e-006
-754.0, -3.697e-006
-756.0, -3.698e-006
-758.0, -3.705e-006
-760.0, -3.711e-006
-762.0, -3.714e-006
-764.0, -3.714e-006
-766.0, -3.718e-006
-768.0, -3.719e-006
-770.0, -3.719e-006
-772.0, -3.717e-006
-774.0, -3.724e-006
-776.0, -3.728e-006
-778.0, -3.730e-006
-780.0, -3.732e-006
-782.0, -3.739e-006
-784.0, -3.746e-006
-786.0, -3.753e-006
-788.0, -3.754e-006
-790.0, -3.758e-006
-792.0, -3.763e-006
-794.0, -3.765e-006
-796.0, -3.765e-006
-798.0, -3.770e-006
-800.0, -3.770e-006
-802.0, -3.770e-006
-804.0, -3.768e-006
-806.0, -3.774e-006
-808.0, -3.778e-006
-810.0, -3.779e-006
-812.0, -3.780e-006
-814.0, -3.792e-006
-816.0, -3.799e-006
-818.0, -3.806e-006
-820.0, -3.807e-006
-822.0, -3.816e-006
-824.0, -3.825e-006
-826.0, -3.829e-006
-828.0, -3.829e-006
-830.0, -3.836e-006
-832.0, -3.843e-006
-834.0, -3.849e-006
-836.0, -3.850e-006
-838.0, -3.858e-006
-840.0, -3.862e-006
-842.0, -3.864e-006
-844.0, -3.866e-006
-846.0, -3.874e-006
-848.0, -3.877e-006
-850.0, -3.879e-006
-852.0, -3.877e-006
-854.0, -3.889e-006
-856.0, -3.898e-006
-858.0, -3.906e-006
-860.0, -3.907e-006
-862.0, -3.918e-006
-864.0, -3.930e-006
-866.0, -3.942e-006
-868.0, -3.944e-006
-870.0, -3.950e-006
-872.0, -3.956e-006
-874.0, -3.959e-006
-876.0, -3.960e-006
-878.0, -3.966e-006
-880.0, -3.966e-006
-882.0, -3.967e-006
-884.0, -3.970e-006
-886.0, -3.978e-006
-888.0, -3.985e-006
-890.0, -3.992e-006
-892.0, -3.993e-006
-894.0, -4.007e-006
-896.0, -4.013e-006
-898.0, -4.015e-006
-900.0, -4.021e-006
-902.0, -4.033e-006
-904.0, -4.041e-006
-906.0, -4.048e-006
-908.0, -4.053e-006
-910.0, -4.068e-006
-912.0, -4.081e-006
-914.0, -4.089e-006
-916.0, -4.091e-006
-918.0, -4.102e-006
-920.0, -4.108e-006
-922.0, -4.110e-006
-924.0, -4.113e-006
-926.0, -4.119e-006
-928.0, -4.126e-006
-930.0, -4.133e-006
-932.0, -4.135e-006
-934.0, -4.145e-006
-936.0, -4.152e-006
-938.0, -4.156e-006
-940.0, -4.156e-006
-942.0, -4.163e-006
-944.0, -4.168e-006
-946.0, -4.174e-006
-948.0, -4.177e-006
-950.0, -4.188e-006
-952.0, -4.195e-006
-954.0, -4.204e-006
-956.0, -4.209e-006
-958.0, -4.221e-006
-960.0, -4.229e-006
-962.0, -4.236e-006
-964.0, -4.242e-006
-966.0, -4.258e-006
-968.0, -4.270e-006
-970.0, -4.280e-006
-972.0, -4.283e-006
-974.0, -4.296e-006
-976.0, -4.309e-006
-978.0, -4.319e-006
-980.0, -4.323e-006
-982.0, -4.333e-006
-984.0, -4.340e-006
-986.0, -4.347e-006
-988.0, -4.348e-006
-990.0, -4.356e-006
-992.0, -4.363e-006
-994.0, -4.369e-006
-996.0, -4.374e-006
-998.0, -4.389e-006
-1000.0, -4.400e-006
-1002.0, -4.412e-006
-1004.0, -4.422e-006
-1006.0, -4.438e-006
-1008.0, -4.453e-006
-1010.0, -4.466e-006
-1012.0, -4.472e-006
-1014.0, -4.487e-006
-1016.0, -4.497e-006
-1018.0, -4.507e-006
-1020.0, -4.514e-006
-1022.0, -4.522e-006
-1024.0, -4.529e-006
-1026.0, -4.536e-006
-1028.0, -4.538e-006
-1030.0, -4.549e-006
-1032.0, -4.558e-006
-1034.0, -4.565e-006
-1036.0, -4.571e-006
-1038.0, -4.587e-006
-1040.0, -4.598e-006
-1042.0, -4.612e-006
-1044.0, -4.625e-006
-1046.0, -4.640e-006
-1048.0, -4.653e-006
-1050.0, -4.667e-006
-1052.0, -4.672e-006
-1054.0, -4.688e-006
-1056.0, -4.698e-006
-1058.0, -4.705e-006
-1060.0, -4.712e-006
-1062.0, -4.724e-006
-1064.0, -4.731e-006
-1066.0, -4.738e-006
-1068.0, -4.742e-006
-1070.0, -4.756e-006
-1072.0, -4.763e-006
-1074.0, -4.770e-006
-1076.0, -4.773e-006
-1078.0, -4.790e-006
-1080.0, -4.805e-006
-1082.0, -4.816e-006
-1084.0, -4.827e-006
-1086.0, -4.842e-006
-1088.0, -4.856e-006
-1090.0, -4.870e-006
-1092.0, -4.875e-006
-1094.0, -4.888e-006
-1096.0, -4.902e-006
-1098.0, -4.909e-006
-1100.0, -4.915e-006
-1102.0, -4.927e-006
-1104.0, -4.936e-006
-1106.0, -4.945e-006
-1108.0, -4.952e-006
-1110.0, -4.964e-006
-1112.0, -4.971e-006
-1114.0, -4.980e-006
-1116.0, -4.989e-006
-1118.0, -5.007e-006
-1120.0, -5.018e-006
-1122.0, -5.028e-006
-1124.0, -5.037e-006
-1126.0, -5.055e-006
-1128.0, -5.068e-006
-1130.0, -5.078e-006
-1132.0, -5.086e-006
-1134.0, -5.100e-006
-1136.0, -5.111e-006
-1138.0, -5.118e-006
-1140.0, -5.120e-006
-1142.0, -5.132e-006
-1144.0, -5.141e-006
-1146.0, -5.147e-006
-1148.0, -5.153e-006
-1150.0, -5.166e-006
-1152.0, -5.173e-006
-1154.0, -5.180e-006
-1156.0, -5.183e-006
-1158.0, -5.196e-006
-1160.0, -5.204e-006
-1162.0, -5.211e-006
-1164.0, -5.215e-006
-1166.0, -5.228e-006
-1168.0, -5.241e-006
-1170.0, -5.252e-006
-1172.0, -5.255e-006
-1174.0, -5.266e-006
-1176.0, -5.273e-006
-1178.0, -5.277e-006
-1180.0, -5.278e-006
-1182.0, -5.283e-006
-1184.0, -5.284e-006
-1186.0, -5.284e-006
-1188.0, -5.282e-006
-1190.0, -5.287e-006
-1192.0, -5.287e-006
-1194.0, -5.287e-006
-1196.0, -5.283e-006
-1198.0, -5.289e-006
-1200.0, -5.290e-006
-1202.0, -5.291e-006
-1204.0, -5.290e-006
-1206.0, -5.295e-006
-1208.0, -5.298e-006
-1210.0, -5.298e-006
-1212.0, -5.295e-006
-1214.0, -5.300e-006
-1216.0, -5.301e-006
-1218.0, -5.299e-006
-1220.0, -5.296e-006
-1222.0, -5.299e-006
-1224.0, -5.305e-006
-1226.0, -5.305e-006
-1228.0, -5.303e-006
-1230.0, -5.307e-006
-1232.0, -5.309e-006
-1234.0, -5.309e-006
-1236.0, -5.309e-006
-1238.0, -5.308e-006
-1240.0, -5.311e-006
-1242.0, -5.307e-006
-1244.0, -5.306e-006
-1246.0, -5.310e-006
-1248.0, -5.311e-006
-1250.0, -5.307e-006
-1252.0, -5.305e-006
-1254.0, -5.307e-006
-1256.0, -5.309e-006
-1258.0, -5.306e-006
-1260.0, -5.302e-006
-1262.0, -5.304e-006
-1264.0, -5.306e-006
-1266.0, -5.304e-006
-1268.0, -5.300e-006
-1270.0, -5.302e-006
-1272.0, -5.306e-006
-1274.0, -5.308e-006
-1276.0, -5.308e-006
-1278.0, -5.311e-006
-1280.0, -5.314e-006
-1282.0, -5.315e-006
-1284.0, -5.317e-006
-1286.0, -5.317e-006
-1288.0, -5.318e-006
-1290.0, -5.318e-006
-1292.0, -5.318e-006
-1294.0, -5.320e-006
-1296.0, -5.323e-006
-1298.0, -5.323e-006
-1300.0, -5.322e-006
-1302.0, -5.324e-006
-1304.0, -5.324e-006
-1306.0, -5.325e-006
-1308.0, -5.325e-006
-1310.0, -5.325e-006
-1312.0, -5.325e-006
-1314.0, -5.325e-006
-1316.0, -5.325e-006
-1318.0, -5.325e-006
-1320.0, -5.325e-006
-1322.0, -5.325e-006
-1324.0, -5.325e-006
-1326.0, -5.328e-006
-1328.0, -5.328e-006
-1330.0, -5.328e-006
-1332.0, -5.328e-006
-1334.0, -5.331e-006
-1336.0, -5.331e-006
-1338.0, -5.331e-006
-1340.0, -5.329e-006
-1342.0, -5.333e-006
-1344.0, -5.333e-006
-1346.0, -5.333e-006
-1348.0, -5.330e-006
-1350.0, -5.335e-006
-1352.0, -5.335e-006
-1354.0, -5.335e-006
-1356.0, -5.331e-006
-1358.0, -5.336e-006
-1360.0, -5.336e-006
-1362.0, -5.336e-006
-1364.0, -5.331e-006
-1366.0, -5.337e-006
-1368.0, -5.337e-006
-1370.0, -5.337e-006
-1372.0, -5.332e-006
-1374.0, -5.338e-006
-1376.0, -5.338e-006
-1378.0, -5.338e-006
-1380.0, -5.334e-006
-1382.0, -5.340e-006
-1384.0, -5.342e-006
-1386.0, -5.343e-006
-1388.0, -5.341e-006
-1390.0, -5.347e-006
-1392.0, -5.351e-006
-1394.0, -5.353e-006
-1396.0, -5.354e-006
-1398.0, -5.360e-006
-1400.0, -5.365e-006
-1402.0, -5.366e-006
-1404.0, -5.366e-006
-1406.0, -5.371e-006
-1408.0, -5.375e-006
-1410.0, -5.375e-006
-1412.0, -5.374e-006
-1414.0, -5.379e-006
-1416.0, -5.381e-006
-1418.0, -5.382e-006
-1420.0, -5.379e-006
-1422.0, -5.384e-006
-1424.0, -5.385e-006
-1426.0, -5.385e-006
-1428.0, -5.380e-006
-1430.0, -5.386e-006
-1432.0, -5.386e-006
-1434.0, -5.387e-006
-1436.0, -5.382e-006
-1438.0, -5.387e-006
-1440.0, -5.388e-006
-1442.0, -5.389e-006
-1444.0, -5.384e-006
-1446.0, -5.390e-006
-1448.0, -5.392e-006
-1450.0, -5.394e-006
-1452.0, -5.392e-006
-1454.0, -5.401e-006
-1456.0, -5.407e-006
-1458.0, -5.413e-006
-1460.0, -5.412e-006
-1462.0, -5.419e-006
-1464.0, -5.425e-006
-1466.0, -5.427e-006
-1468.0, -5.424e-006
-1470.0, -5.430e-006
-1472.0, -5.430e-006
-1474.0, -5.431e-006
-1476.0, -5.429e-006
-1478.0, -5.434e-006
-1480.0, -5.435e-006
-1482.0, -5.436e-006
-1484.0, -5.432e-006
-1486.0, -5.437e-006
-1488.0, -5.438e-006
-1490.0, -5.439e-006
-1492.0, -5.436e-006
-1494.0, -5.443e-006
-1496.0, -5.448e-006
-1498.0, -5.449e-006
-1500.0, -5.449e-006
-1502.0, -5.458e-006
-1504.0, -5.464e-006
-1506.0, -5.468e-006
-1508.0, -5.468e-006
-1510.0, -5.474e-006
-1512.0, -5.479e-006
-1514.0, -5.481e-006
-1516.0, -5.477e-006
-1518.0, -5.483e-006
-1520.0, -5.485e-006
-1522.0, -5.486e-006
-1524.0, -5.485e-006
-1526.0, -5.491e-006
-1528.0, -5.497e-006
-1530.0, -5.502e-006
-1532.0, -5.502e-006
-1534.0, -5.507e-006
-1536.0, -5.513e-006
-1538.0, -5.516e-006
-1540.0, -5.516e-006
-1542.0, -5.521e-006
-1544.0, -5.523e-006
-1546.0, -5.524e-006
-1548.0, -5.524e-006
-1550.0, -5.528e-006
-1552.0, -5.529e-006
-1554.0, -5.529e-006
-1556.0, -5.526e-006
-1558.0, -5.532e-006
-1560.0, -5.533e-006
-1562.0, -5.533e-006
-1564.0, -5.533e-006
-1566.0, -5.539e-006
-1568.0, -5.545e-006
-1570.0, -5.549e-006
-1572.0, -5.549e-006
-1574.0, -5.559e-006
-1576.0, -5.565e-006
-1578.0, -5.568e-006
-1580.0, -5.568e-006
-1582.0, -5.576e-006
-1584.0, -5.579e-006
-1586.0, -5.580e-006
-1588.0, -5.577e-006
-1590.0, -5.586e-006
-1592.0, -5.592e-006
-1594.0, -5.596e-006
-1596.0, -5.595e-006
-1598.0, -5.608e-006
-1600.0, -5.615e-006
-1602.0, -5.624e-006
-1604.0, -5.626e-006
-1606.0, -5.634e-006
-1608.0, -5.644e-006
-1610.0, -5.651e-006
-1612.0, -5.652e-006
-1614.0, -5.661e-006
-1616.0, -5.665e-006
-1618.0, -5.669e-006
-1620.0, -5.669e-006
-1622.0, -5.675e-006
-1624.0, -5.676e-006
-1626.0, -5.676e-006
-1628.0, -5.678e-006
-1630.0, -5.685e-006
-1632.0, -5.690e-006
-1634.0, -5.697e-006
-1636.0, -5.698e-006
-1638.0, -5.707e-006
-1640.0, -5.714e-006
-1642.0, -5.717e-006
-1644.0, -5.717e-006
-1646.0, -5.725e-006
-1648.0, -5.725e-006
-1650.0, -5.727e-006
-1652.0, -5.729e-006
-1654.0, -5.739e-006
-1656.0, -5.746e-006
-1658.0, -5.753e-006
-1660.0, -5.754e-006
-1662.0, -5.768e-006
-1664.0, -5.775e-006
-1666.0, -5.780e-006
-1668.0, -5.784e-006
-1670.0, -5.797e-006
-1672.0, -5.807e-006
-1674.0, -5.819e-006
-1676.0, -5.826e-006
-1678.0, -5.841e-006
-1680.0, -5.851e-006
-1682.0, -5.859e-006
-1684.0, -5.862e-006
-1686.0, -5.872e-006
-1688.0, -5.881e-006
-1690.0, -5.888e-006
-1692.0, -5.892e-006
-1694.0, -5.901e-006
-1696.0, -5.908e-006
-1698.0, -5.913e-006
-1700.0, -5.915e-006
-1702.0, -5.921e-006
-1704.0, -5.928e-006
-1706.0, -5.935e-006
-1708.0, -5.939e-006
-1710.0, -5.956e-006
-1712.0, -5.965e-006
-1714.0, -5.974e-006
-1716.0, -5.982e-006
-1718.0, -5.996e-006
-1720.0, -6.010e-006
-1722.0, -6.024e-006
-1724.0, -6.029e-006
-1726.0, -6.044e-006
-1728.0, -6.056e-006
-1730.0, -6.062e-006
-1732.0, -6.066e-006
-1734.0, -6.073e-006
-1736.0, -6.080e-006
-1738.0, -6.087e-006
-1740.0, -6.089e-006
-1742.0, -6.100e-006
-1744.0, -6.107e-006
-1746.0, -6.110e-006
-1748.0, -6.111e-006
-1750.0, -6.117e-006
-1752.0, -6.123e-006
-1754.0, -6.130e-006
-1756.0, -6.133e-006
-1758.0, -6.145e-006
-1760.0, -6.151e-006
-1762.0, -6.158e-006
-1764.0, -6.159e-006
-1766.0, -6.170e-006
-1768.0, -6.176e-006
-1770.0, -6.181e-006
-1772.0, -6.182e-006
-1774.0, -6.194e-006
-1776.0, -6.202e-006
-1778.0, -6.210e-006
-1780.0, -6.211e-006
-1782.0, -6.219e-006
-1784.0, -6.227e-006
-1786.0, -6.234e-006
-1788.0, -6.236e-006
-1790.0, -6.247e-006
-1792.0, -6.253e-006
-1794.0, -6.255e-006
-1796.0, -6.256e-006
-1798.0, -6.262e-006
-1800.0, -6.263e-006
-1802.0, -6.264e-006
-1804.0, -6.262e-006
-1806.0, -6.268e-006
-1808.0, -6.275e-006
-1810.0, -6.281e-006
-1812.0, -6.281e-006
-1814.0, -6.288e-006
-1816.0, -6.294e-006
-1818.0, -6.299e-006
-1820.0, -6.300e-006
-1822.0, -6.302e-006
-1824.0, -6.304e-006
-1826.0, -6.304e-006
-1828.0, -6.305e-006
-1830.0, -6.310e-006
-1832.0, -6.310e-006
-1834.0, -6.311e-006
-1836.0, -6.313e-006
-1838.0, -6.321e-006
-1840.0, -6.328e-006
-1842.0, -6.335e-006
-1844.0, -6.337e-006
-1846.0, -6.349e-006
-1848.0, -6.356e-006
-1850.0, -6.358e-006
-1852.0, -6.360e-006
-1854.0, -6.370e-006
-1856.0, -6.377e-006
-1858.0, -6.382e-006
-1860.0, -6.383e-006
-1862.0, -6.396e-006
-1864.0, -6.409e-006
-1866.0, -6.418e-006
-1868.0, -6.422e-006
-1870.0, -6.434e-006
-1872.0, -6.443e-006
-1874.0, -6.450e-006
-1876.0, -6.452e-006
-1878.0, -6.459e-006
-1880.0, -6.468e-006
-1882.0, -6.475e-006
-1884.0, -6.477e-006
-1886.0, -6.487e-006
-1888.0, -6.494e-006
-1890.0, -6.499e-006
-1892.0, -6.500e-006
-1894.0, -6.506e-006
-1896.0, -6.513e-006
-1898.0, -6.519e-006
-1900.0, -6.523e-006
-1902.0, -6.535e-006
-1904.0, -6.543e-006
-1906.0, -6.553e-006
-1908.0, -6.560e-006
-1910.0, -6.572e-006
-1912.0, -6.580e-006
-1914.0, -6.587e-006
-1916.0, -6.592e-006
-1918.0, -6.609e-006
-1920.0, -6.620e-006
-1922.0, -6.628e-006
-1924.0, -6.635e-006
-1926.0, -6.648e-006
-1928.0, -6.662e-006
-1930.0, -6.673e-006
-1932.0, -6.676e-006
-1934.0, -6.688e-006
-1936.0, -6.695e-006
-1938.0, -6.701e-006
-1940.0, -6.708e-006
-1942.0, -6.720e-006
-1944.0, -6.727e-006
-1946.0, -6.734e-006
-1948.0, -6.740e-006
-1950.0, -6.759e-006
-1952.0, -6.772e-006
-1954.0, -6.785e-006
-1956.0, -6.794e-006
-1958.0, -6.812e-006
-1960.0, -6.825e-006
-1962.0, -6.835e-006
-1964.0, -6.839e-006
-1966.0, -6.850e-006
-1968.0, -6.858e-006
-1970.0, -6.866e-006
-1972.0, -6.869e-006
-1974.0, -6.880e-006
-1976.0, -6.887e-006
-1978.0, -6.892e-006
-1980.0, -6.894e-006
-1982.0, -6.905e-006
-1984.0, -6.912e-006
-1986.0, -6.919e-006
-1988.0, -6.923e-006
-1990.0, -6.936e-006
-1992.0, -6.949e-006
-1994.0, -6.961e-006
-1996.0, -6.966e-006
-1998.0, -6.981e-006
-2000.0, -6.986e-006
*
Segment = 3
Positive
Number of Data Points = 1750
#
-1998.0, -6.532e-006
-1996.0, -6.327e-006
-1994.0, -6.212e-006
-1992.0, -6.105e-006
-1990.0, -5.986e-006
-1988.0, -5.896e-006
-1986.0, -5.812e-006
-1984.0, -5.728e-006
-1982.0, -5.651e-006
-1980.0, -5.576e-006
-1978.0, -5.512e-006
-1976.0, -5.445e-006
-1974.0, -5.376e-006
-1972.0, -5.313e-006
-1970.0, -5.252e-006
-1968.0, -5.190e-006
-1966.0, -5.132e-006
-1964.0, -5.076e-006
-1962.0, -5.023e-006
-1960.0, -4.967e-006
-1958.0, -4.916e-006
-1956.0, -4.868e-006
-1954.0, -4.825e-006
-1952.0, -4.774e-006
-1950.0, -4.725e-006
-1948.0, -4.677e-006
-1946.0, -4.636e-006
-1944.0, -4.591e-006
-1942.0, -4.542e-006
-1940.0, -4.497e-006
-1938.0, -4.459e-006
-1936.0, -4.418e-006
-1934.0, -4.377e-006
-1932.0, -4.335e-006
-1930.0, -4.296e-006
-1928.0, -4.260e-006
-1926.0, -4.223e-006
-1924.0, -4.187e-006
-1922.0, -4.149e-006
-1920.0, -4.112e-006
-1918.0, -4.076e-006
-1916.0, -4.043e-006
-1914.0, -4.002e-006
-1912.0, -3.965e-006
-1910.0, -3.925e-006
-1908.0, -3.892e-006
-1906.0, -3.859e-006
-1904.0, -3.827e-006
-1902.0, -3.792e-006
-1900.0, -3.770e-006
-1898.0, -3.741e-006
-1896.0, -3.710e-006
-1894.0, -3.676e-006
-1892.0, -3.648e-006
-1890.0, -3.618e-006
-1888.0, -3.583e-006
-1886.0, -3.548e-006
-1884.0, -3.517e-006
-1882.0, -3.490e-006
-1880.0, -3.462e-006
-1878.0, -3.435e-006
-1876.0, -3.406e-006
-1874.0, -3.385e-006
-1872.0, -3.356e-006
-1870.0, -3.328e-006
-1868.0, -3.301e-006
-1866.0, -3.274e-006
-1864.0, -3.245e-006
-1862.0, -3.219e-006
-1860.0, -3.184e-006
-1858.0, -3.158e-006
-1856.0, -3.132e-006
-1854.0, -3.104e-006
-1852.0, -3.082e-006
-1850.0, -3.055e-006
-1848.0, -3.030e-006
-1846.0, -3.013e-006
-1844.0, -2.992e-006
-1842.0, -2.976e-006
-1840.0, -2.953e-006
-1838.0, -2.926e-006
-1836.0, -2.904e-006
-1834.0, -2.880e-006
-1832.0, -2.853e-006
-1830.0, -2.831e-006
-1828.0, -2.805e-006
-1826.0, -2.787e-006
-1824.0, -2.765e-006
-1822.0, -2.744e-006
-1820.0, -2.721e-006
-1818.0, -2.700e-006
-1816.0, -2.674e-006
-1814.0, -2.652e-006
-1812.0, -2.630e-006
-1810.0, -2.611e-006
-1808.0, -2.591e-006
-1806.0, -2.577e-006
-1804.0, -2.557e-006
-1802.0, -2.539e-006
-1800.0, -2.518e-006
-1798.0, -2.497e-006
-1796.0, -2.475e-006
-1794.0, -2.454e-006
-1792.0, -2.432e-006
-1790.0, -2.414e-006
-1788.0, -2.397e-006
-1786.0, -2.379e-006
-1784.0, -2.357e-006
-1782.0, -2.342e-006
-1780.0, -2.321e-006
-1778.0, -2.301e-006
-1776.0, -2.277e-006
-1774.0, -2.257e-006
-1772.0, -2.240e-006
-1770.0, -2.227e-006
-1768.0, -2.207e-006
-1766.0, -2.193e-006
-1764.0, -2.179e-006
-1762.0, -2.172e-006
-1760.0, -2.155e-006
-1758.0, -2.137e-006
-1756.0, -2.116e-006
-1754.0, -2.102e-006
-1752.0, -2.081e-006
-1750.0, -2.060e-006
-1748.0, -2.040e-006
-1746.0, -2.029e-006
-1744.0, -2.012e-006
-1742.0, -1.998e-006
-1740.0, -1.983e-006
-1738.0, -1.971e-006
-1736.0, -1.954e-006
-1734.0, -1.939e-006
-1732.0, -1.921e-006
-1730.0, -1.907e-006
-1728.0, -1.889e-006
-1726.0, -1.871e-006
-1724.0, -1.855e-006
-1722.0, -1.843e-006
-1720.0, -1.828e-006
-1718.0, -1.815e-006
-1716.0, -1.802e-006
-1714.0, -1.793e-006
-1712.0, -1.781e-006
-1710.0, -1.769e-006
-1708.0, -1.755e-006
-1706.0, -1.738e-006
-1704.0, -1.719e-006
-1702.0, -1.705e-006
-1700.0, -1.688e-006
-1698.0, -1.670e-006
-1696.0, -1.654e-006
-1694.0, -1.641e-006
-1692.0, -1.631e-006
-1690.0, -1.620e-006
-1688.0, -1.606e-006
-1686.0, -1.593e-006
-1684.0, -1.584e-006
-1682.0, -1.571e-006
-1680.0, -1.556e-006
-1678.0, -1.542e-006
-1676.0, -1.526e-006
-1674.0, -1.513e-006
-1672.0, -1.497e-006
-1670.0, -1.480e-006
-1668.0, -1.466e-006
-1666.0, -1.454e-006
-1664.0, -1.440e-006
-1662.0, -1.432e-006
-1660.0, -1.424e-006
-1658.0, -1.415e-006
-1656.0, -1.406e-006
-1654.0, -1.398e-006
-1652.0, -1.391e-006
-1650.0, -1.384e-006
-1648.0, -1.368e-006
-1646.0, -1.353e-006
-1644.0, -1.341e-006
-1642.0, -1.327e-006
-1640.0, -1.311e-006
-1638.0, -1.294e-006
-1636.0, -1.277e-006
-1634.0, -1.264e-006
-1632.0, -1.252e-006
-1630.0, -1.242e-006
-1628.0, -1.235e-006
-1626.0, -1.229e-006
-1624.0, -1.219e-006
-1622.0, -1.209e-006
-1620.0, -1.202e-006
-1618.0, -1.193e-006
-1616.0, -1.179e-006
-1614.0, -1.166e-006
-1612.0, -1.152e-006
-1610.0, -1.144e-006
-1608.0, -1.130e-006
-1606.0, -1.116e-006
-1604.0, -1.103e-006
-1602.0, -1.096e-006
-1600.0, -1.083e-006
-1598.0, -1.071e-006
-1596.0, -1.059e-006
-1594.0, -1.052e-006
-1592.0, -1.045e-006
-1590.0, -1.038e-006
-1588.0, -1.031e-006
-1586.0, -1.027e-006
-1584.0, -1.018e-006
-1582.0, -1.011e-006
-1580.0, -1.004e-006
-1578.0, -9.962e-007
-1576.0, -9.870e-007
-1574.0, -9.787e-007
-1572.0, -9.692e-007
-1570.0, -9.604e-007
-1568.0, -9.487e-007
-1566.0, -9.369e-007
-1564.0, -9.242e-007
-1562.0, -9.125e-007
-1560.0, -8.994e-007
-1558.0, -8.898e-007
-1556.0, -8.811e-007
-1554.0, -8.724e-007
-1552.0, -8.632e-007
-1550.0, -8.558e-007
-1548.0, -8.488e-007
-1546.0, -8.432e-007
-1544.0, -8.336e-007
-1542.0, -8.262e-007
-1540.0, -8.205e-007
-1538.0, -8.118e-007
-1536.0, -7.983e-007
-1534.0, -7.847e-007
-1532.0, -7.721e-007
-1530.0, -7.621e-007
-1528.0, -7.516e-007
-1526.0, -7.429e-007
-1524.0, -7.377e-007
-1522.0, -7.346e-007
-1520.0, -7.272e-007
-1518.0, -7.207e-007
-1516.0, -7.137e-007
-1514.0, -7.067e-007
-1512.0, -6.980e-007
-1510.0, -6.906e-007
-1508.0, -6.845e-007
-1506.0, -6.792e-007
-1504.0, -6.705e-007
-1502.0, -6.635e-007
-1500.0, -6.566e-007
-1498.0, -6.513e-007
-1496.0, -6.439e-007
-1494.0, -6.383e-007
-1492.0, -6.356e-007
-1490.0, -6.317e-007
-1488.0, -6.247e-007
-1486.0, -6.178e-007
-1484.0, -6.108e-007
-1482.0, -6.047e-007
-1480.0, -5.977e-007
-1478.0, -5.916e-007
-1476.0, -5.886e-007
-1474.0, -5.868e-007
-1472.0, -5.794e-007
-1470.0, -5.733e-007
-1468.0, -5.659e-007
-1466.0, -5.576e-007
-1464.0, -5.436e-007
-1462.0, -5.297e-007
-1460.0, -5.175e-007
-1458.0, -5.110e-007
-1456.0, -5.001e-007
-1454.0, -4.918e-007
-1452.0, -4.848e-007
-1450.0, -4.804e-007
-1448.0, -4.735e-007
-1446.0, -4.665e-007
-1444.0, -4.595e-007
-1442.0, -4.556e-007
-1440.0, -4.499e-007
-1438.0, -4.438e-007
-1436.0, -4.412e-007
-1434.0, -4.390e-007
-1432.0, -4.342e-007
-1430.0, -4.294e-007
-1428.0, -4.229e-007
-1426.0, -4.159e-007
-1424.0, -4.076e-007
-1422.0, -3.976e-007
-1420.0, -3.884e-007
-1418.0, -3.810e-007
-1416.0, -3.719e-007
-1414.0, -3.645e-007
-1412.0, -3.579e-007
-1410.0, -3.531e-007
-1408.0, -3.462e-007
-1406.0, -3.409e-007
-1404.0, -3.361e-007
-1402.0, -3.300e-007
-1400.0, -3.222e-007
-1398.0, -3.152e-007
-1396.0, -3.082e-007
-1394.0, -3.039e-007
-1392.0, -2.938e-007
-1390.0, -2.869e-007
-1388.0, -2.808e-007
-1386.0, -2.747e-007
-1384.0, -2.677e-007
-1382.0, -2.607e-007
-1380.0, -2.542e-007
-1378.0, -2.529e-007
-1376.0, -2.485e-007
-1374.0, -2.468e-007
-1372.0, -2.459e-007
-1370.0, -2.428e-007
-1368.0, -2.359e-007
-1366.0, -2.293e-007
-1364.0, -2.223e-007
-1362.0, -2.158e-007
-1360.0, -2.084e-007
-1358.0, -2.019e-007
-1356.0, -1.975e-007
-1354.0, -1.966e-007
-1352.0, -1.888e-007
-1350.0, -1.835e-007
-1348.0, -1.783e-007
-1346.0, -1.726e-007
-1344.0, -1.635e-007
-1342.0, -1.535e-007
-1340.0, -1.447e-007
-1338.0, -1.399e-007
-1336.0, -1.304e-007
-1334.0, -1.216e-007
-1332.0, -1.138e-007
-1330.0, -1.094e-007
-1328.0, -1.003e-007
-1326.0, -9.504e-008
-1324.0, -9.068e-008
-1322.0, -8.588e-008
-1320.0, -7.891e-008
-1318.0, -7.237e-008
-1316.0, -6.539e-008
-1314.0, -6.409e-008
-1312.0, -5.798e-008
-1310.0, -5.362e-008
-1308.0, -5.232e-008
-1306.0, -5.188e-008
-1304.0, -4.970e-008
-1302.0, -4.708e-008
-1300.0, -4.447e-008
-1298.0, -3.967e-008
-1296.0, -3.270e-008
-1294.0, -2.572e-008
-1292.0, -1.918e-008
-1290.0, -1.395e-008
-1288.0, -9.591e-009
-1286.0, -5.231e-009
-1284.0, -3.051e-009
-1282.0, -3.051e-009
-1280.0, +1.308e-009
-1278.0, +1.308e-009
-1276.0, +4.360e-009
-1274.0, +1.177e-008
-1272.0, +2.485e-008
-1270.0, +3.706e-008
-1268.0, +5.101e-008
-1266.0, +5.973e-008
-1264.0, +7.368e-008
-1262.0, +8.458e-008
-1260.0, +9.112e-008
-1258.0, +9.242e-008
-1256.0, +9.984e-008
-1254.0, +1.025e-007
-1252.0, +1.068e-007
-1250.0, +1.134e-007
-1248.0, +1.203e-007
-1246.0, +1.273e-007
-1244.0, +1.338e-007
-1242.0, +1.351e-007
-1240.0, +1.404e-007
-1238.0, +1.439e-007
-1236.0, +1.447e-007
-1234.0, +1.456e-007
-1232.0, +1.526e-007
-1230.0, +1.569e-007
-1228.0, +1.622e-007
-1226.0, +1.683e-007
-1224.0, +1.753e-007
-1222.0, +1.818e-007
-1220.0, +1.879e-007
-1218.0, +1.879e-007
-1216.0, +1.936e-007
-1214.0, +1.962e-007
-1212.0, +1.979e-007
-1210.0, +2.036e-007
-1208.0, +2.145e-007
-1206.0, +2.232e-007
-1204.0, +2.354e-007
-1202.0, +2.463e-007
-1200.0, +2.598e-007
-1198.0, +2.720e-007
-1196.0, +2.803e-007
-1194.0, +2.834e-007
-1192.0, +2.947e-007
-1190.0, +3.008e-007
-1188.0, +3.074e-007
-1186.0, +3.139e-007
-1184.0, +3.209e-007
-1182.0, +3.278e-007
-1180.0, +3.348e-007
-1178.0, +3.357e-007
-1176.0, +3.405e-007
-1174.0, +3.422e-007
-1172.0, +3.453e-007
-1170.0, +3.514e-007
-1168.0, +3.584e-007
-1166.0, +3.653e-007
-1164.0, +3.723e-007
-1162.0, +3.771e-007
-1160.0, +3.858e-007
-1158.0, +3.911e-007
-1156.0, +3.954e-007
-1154.0, +4.020e-007
-1152.0, +4.159e-007
-1150.0, +4.290e-007
-1148.0, +4.429e-007
-1146.0, +4.538e-007
-1144.0, +4.674e-007
-1142.0, +4.778e-007
-1140.0, +4.857e-007
-1138.0, +4.878e-007
-1136.0, +4.957e-007
-1134.0, +5.027e-007
-1132.0, +5.096e-007
-1130.0, +5.157e-007
-1128.0, +5.232e-007
-1126.0, +5.297e-007
-1124.0, +5.349e-007
-1122.0, +5.367e-007
-1120.0, +5.436e-007
-1118.0, +5.489e-007
-1116.0, +5.559e-007
-1114.0, +5.624e-007
-1112.0, +5.702e-007
-1110.0, +5.768e-007
-1108.0, +5.825e-007
-1106.0, +5.842e-007
-1104.0, +5.938e-007
-1102.0, +6.021e-007
-1100.0, +6.104e-007
-1098.0, +6.204e-007
-1096.0, +6.339e-007
-1094.0, +6.470e-007
-1092.0, +6.592e-007
-1090.0, +6.653e-007
-1088.0, +6.731e-007
-1086.0, +6.801e-007
-1084.0, +6.853e-007
-1082.0, +6.906e-007
-1080.0, +6.980e-007
-1078.0, +7.045e-007
-1076.0, +7.115e-007
-1074.0, +7.163e-007
-1072.0, +7.224e-007
-1070.0, +7.276e-007
-1068.0, +7.298e-007
-1066.0, +7.316e-007
-1064.0, +7.390e-007
-1062.0, +7.451e-007
-1060.0, +7.516e-007
-1058.0, +7.581e-007
-1056.0, +7.660e-007
-1054.0, +7.734e-007
-1052.0, +7.791e-007
-1050.0, +7.799e-007
-1048.0, +7.874e-007
-1046.0, +7.921e-007
-1044.0, +7.983e-007
-1042.0, +8.039e-007
-1040.0, +8.131e-007
-1038.0, +8.209e-007
-1036.0, +8.301e-007
-1034.0, +8.344e-007
-1032.0, +8.440e-007
-1030.0, +8.514e-007
-1028.0, +8.584e-007
-1026.0, +8.632e-007
-1024.0, +8.711e-007
-1022.0, +8.754e-007
-1020.0, +8.793e-007
-1018.0, +8.828e-007
-1016.0, +8.902e-007
-1014.0, +8.968e-007
-1012.0, +9.029e-007
-1010.0, +9.077e-007
-1008.0, +9.142e-007
-1006.0, +9.203e-007
-1004.0, +9.238e-007
-1002.0, +9.238e-007
-1000.0, +9.247e-007
-998.0, +9.251e-007
-996.0, +9.251e-007
-994.0, +9.251e-007
-992.0, +9.295e-007
-990.0, +9.321e-007
-988.0, +9.351e-007
-986.0, +9.412e-007
-984.0, +9.482e-007
-982.0, +9.552e-007
-980.0, +9.622e-007
-978.0, +9.648e-007
-976.0, +9.692e-007
-974.0, +9.731e-007
-972.0, +9.735e-007
-970.0, +9.735e-007
-968.0, +9.774e-007
-966.0, +9.787e-007
-964.0, +9.801e-007
-962.0, +9.827e-007
-960.0, +9.918e-007
-958.0, +9.984e-007
-956.0, +1.005e-006
-954.0, +1.012e-006
-952.0, +1.025e-006
-950.0, +1.035e-006
-948.0, +1.045e-006
-946.0, +1.049e-006
-944.0, +1.057e-006
-942.0, +1.064e-006
-940.0, +1.067e-006
-938.0, +1.067e-006
-936.0, +1.072e-006
-934.0, +1.073e-006
-932.0, +1.075e-006
-930.0, +1.077e-006
-928.0, +1.084e-006
-926.0, +1.090e-006
-924.0, +1.097e-006
-922.0, +1.101e-006
-920.0, +1.108e-006
-918.0, +1.114e-006
-916.0, +1.118e-006
-914.0, +1.118e-006
-912.0, +1.119e-006
-910.0, +1.120e-006
-908.0, +1.120e-006
-906.0, +1.121e-006
-904.0, +1.125e-006
-902.0, +1.127e-006
-900.0, +1.129e-006
-898.0, +1.133e-006
-896.0, +1.139e-006
-894.0, +1.146e-006
-892.0, +1.152e-006
-890.0, +1.156e-006
-888.0, +1.164e-006
-886.0, +1.170e-006
-884.0, +1.174e-006
-882.0, +1.176e-006
-880.0, +1.184e-006
-878.0, +1.190e-006
-876.0, +1.195e-006
-874.0, +1.200e-006
-872.0, +1.207e-006
-870.0, +1.215e-006
-868.0, +1.221e-006
-866.0, +1.222e-006
-864.0, +1.230e-006
-862.0, +1.238e-006
-860.0, +1.245e-006
-858.0, +1.250e-006
-856.0, +1.256e-006
-854.0, +1.262e-006
-852.0, +1.267e-006
-850.0, +1.267e-006
-848.0, +1.272e-006
-846.0, +1.273e-006
-844.0, +1.277e-006
-842.0, +1.280e-006
-840.0, +1.287e-006
-838.0, +1.294e-006
-836.0, +1.300e-006
-834.0, +1.303e-006
-832.0, +1.309e-006
-830.0, +1.313e-006
-828.0, +1.316e-006
-826.0, +1.316e-006
-824.0, +1.324e-006
-822.0, +1.327e-006
-820.0, +1.328e-006
-818.0, +1.330e-006
-816.0, +1.337e-006
-814.0, +1.342e-006
-812.0, +1.348e-006
-810.0, +1.348e-006
-808.0, +1.352e-006
-806.0, +1.358e-006
-804.0, +1.362e-006
-802.0, +1.362e-006
-800.0, +1.365e-006
-798.0, +1.366e-006
-796.0, +1.367e-006
-794.0, +1.368e-006
-792.0, +1.375e-006
-790.0, +1.381e-006
-788.0, +1.388e-006
-786.0, +1.395e-006
-784.0, +1.404e-006
-782.0, +1.415e-006
-780.0, +1.424e-006
-778.0, +1.429e-006
-776.0, +1.437e-006
-774.0, +1.444e-006
-772.0, +1.450e-006
-770.0, +1.454e-006
-768.0, +1.457e-006
-766.0, +1.462e-006
-764.0, +1.464e-006
-762.0, +1.464e-006
-760.0, +1.471e-006
-758.0, +1.476e-006
-756.0, +1.480e-006
-754.0, +1.486e-006
-752.0, +1.492e-006
-750.0, +1.499e-006
-748.0, +1.506e-006
-746.0, +1.506e-006
-744.0, +1.508e-006
-742.0, +1.511e-006
-740.0, +1.511e-006
-738.0, +1.511e-006
-736.0, +1.512e-006
-734.0, +1.513e-006
-732.0, +1.514e-006
-730.0, +1.517e-006
-728.0, +1.524e-006
-726.0, +1.528e-006
-724.0, +1.534e-006
-722.0, +1.540e-006
-720.0, +1.546e-006
-718.0, +1.552e-006
-716.0, +1.556e-006
-714.0, +1.556e-006
-712.0, +1.559e-006
-710.0, +1.559e-006
-708.0, +1.559e-006
-706.0, +1.559e-006
-704.0, +1.563e-006
-702.0, +1.564e-006
-700.0, +1.566e-006
-698.0, +1.572e-006
-696.0, +1.584e-006
-694.0, +1.592e-006
-692.0, +1.602e-006
-690.0, +1.612e-006
-688.0, +1.624e-006
-686.0, +1.636e-006
-684.0, +1.644e-006
-682.0, +1.646e-006
-680.0, +1.653e-006
-678.0, +1.657e-006
-676.0, +1.658e-006
-674.0, +1.661e-006
-672.0, +1.668e-006
-670.0, +1.672e-006
-668.0, +1.676e-006
-666.0, +1.682e-006
-664.0, +1.689e-006
-662.0, +1.695e-006
-660.0, +1.700e-006
-658.0, +1.700e-006
-656.0, +1.703e-006
-654.0, +1.705e-006
-652.0, +1.706e-006
-650.0, +1.706e-006
-648.0, +1.708e-006
-646.0, +1.710e-006
-644.0, +1.712e-006
-642.0, +1.716e-006
-640.0, +1.723e-006
-638.0, +1.729e-006
-636.0, +1.736e-006
-634.0, +1.741e-006
-632.0, +1.746e-006
-630.0, +1.751e-006
-628.0, +1.754e-006
-626.0, +1.754e-006
-624.0, +1.756e-006
-622.0, +1.756e-006
-620.0, +1.757e-006
-618.0, +1.760e-006
-616.0, +1.770e-006
-614.0, +1.777e-006
-612.0, +1.785e-006
-610.0, +1.794e-006
-608.0, +1.808e-006
-606.0, +1.821e-006
-604.0, +1.832e-006
-602.0, +1.836e-006
-600.0, +1.843e-006
-598.0, +1.849e-006
-596.0, +1.853e-006
-594.0, +1.854e-006
-592.0, +1.861e-006
-590.0, +1.866e-006
-588.0, +1.873e-006
-586.0, +1.879e-006
-584.0, +1.886e-006
-582.0, +1.893e-006
-580.0, +1.899e-006
-578.0, +1.899e-006
-576.0, +1.903e-006
-574.0, +1.903e-006
-572.0, +1.903e-006
-570.0, +1.906e-006
-568.0, +1.912e-006
-566.0, +1.917e-006
-564.0, +1.922e-006
-562.0, +1.927e-006
-560.0, +1.934e-006
-558.0, +1.940e-006
-556.0, +1.945e-006
-554.0, +1.946e-006
-552.0, +1.952e-006
-550.0, +1.954e-006
-548.0, +1.957e-006
-546.0, +1.962e-006
-544.0, +1.970e-006
-542.0, +1.978e-006
-540.0, +1.985e-006
-538.0, +1.991e-006
-536.0, +2.004e-006
-534.0, +2.014e-006
-532.0, +2.023e-006
-530.0, +2.029e-006
-528.0, +2.035e-006
-526.0, +2.042e-006
-524.0, +2.047e-006
-522.0, +2.048e-006
-520.0, +2.053e-006
-518.0, +2.055e-006
-516.0, +2.059e-006
-514.0, +2.061e-006
-512.0, +2.068e-006
-510.0, +2.074e-006
-508.0, +2.081e-006
-506.0, +2.083e-006
-504.0, +2.089e-006
-502.0, +2.092e-006
-500.0, +2.096e-006
-498.0, +2.096e-006
-496.0, +2.097e-006
-494.0, +2.097e-006
-492.0, +2.097e-006
-490.0, +2.097e-006
-488.0, +2.097e-006
-486.0, +2.097e-006
-484.0, +2.098e-006
-482.0, +2.098e-006
-480.0, +2.099e-006
-478.0, +2.099e-006
-476.0, +2.100e-006
-474.0, +2.099e-006
-472.0, +2.103e-006
-470.0, +2.103e-006
-468.0, +2.103e-006
-466.0, +2.102e-006
-464.0, +2.105e-006
-462.0, +2.105e-006
-460.0, +2.105e-006
-458.0, +2.104e-006
-456.0, +2.107e-006
-454.0, +2.110e-006
-452.0, +2.111e-006
-450.0, +2.111e-006
-448.0, +2.117e-006
-446.0, +2.121e-006
-444.0, +2.122e-006
-442.0, +2.123e-006
-440.0, +2.128e-006
-438.0, +2.132e-006
-436.0, +2.134e-006
-434.0, +2.134e-006
-432.0, +2.136e-006
-430.0, +2.139e-006
-428.0, +2.141e-006
-426.0, +2.140e-006
-424.0, +2.142e-006
-422.0, +2.145e-006
-420.0, +2.145e-006
-418.0, +2.145e-006
-416.0, +2.146e-006
-414.0, +2.146e-006
-412.0, +2.147e-006
-410.0, +2.147e-006
-408.0, +2.147e-006
-406.0, +2.147e-006
-404.0, +2.147e-006
-402.0, +2.146e-006
-400.0, +2.147e-006
-398.0, +2.148e-006
-396.0, +2.148e-006
-394.0, +2.148e-006
-392.0, +2.153e-006
-390.0, +2.155e-006
-388.0, +2.157e-006
-386.0, +2.158e-006
-384.0, +2.166e-006
-382.0, +2.172e-006
-380.0, +2.177e-006
-378.0, +2.180e-006
-376.0, +2.186e-006
-374.0, +2.192e-006
-372.0, +2.198e-006
-370.0, +2.197e-006
-368.0, +2.204e-006
-366.0, +2.212e-006
-364.0, +2.216e-006
-362.0, +2.219e-006
-360.0, +2.226e-006
-358.0, +2.231e-006
-356.0, +2.237e-006
-354.0, +2.237e-006
-352.0, +2.238e-006
-350.0, +2.240e-006
-348.0, +2.243e-006
-346.0, +2.243e-006
-344.0, +2.247e-006
-342.0, +2.248e-006
-340.0, +2.249e-006
-338.0, +2.250e-006
-336.0, +2.257e-006
-334.0, +2.261e-006
-332.0, +2.263e-006
-330.0, +2.266e-006
-328.0, +2.272e-006
-326.0, +2.277e-006
-324.0, +2.283e-006
-322.0, +2.283e-006
-320.0, +2.286e-006
-318.0, +2.291e-006
-316.0, +2.291e-006
-314.0, +2.291e-006
-312.0, +2.293e-006
-310.0, +2.294e-006
-308.0, +2.294e-006
-306.0, +2.295e-006
-304.0, +2.299e-006
-302.0, +2.302e-006
-300.0, +2.305e-006
-298.0, +2.308e-006
-296.0, +2.316e-006
-294.0, +2.322e-006
-292.0, +2.329e-006
-290.0, +2.333e-006
-288.0, +2.341e-006
-286.0, +2.348e-006
-284.0, +2.352e-006
-282.0, +2.358e-006
-280.0, +2.365e-006
-278.0, +2.371e-006
-276.0, +2.376e-006
-274.0, +2.379e-006
-272.0, +2.384e-006
-270.0, +2.388e-006
-268.0, +2.388e-006
-266.0, +2.389e-006
-264.0, +2.393e-006
-262.0, +2.396e-006
-260.0, +2.399e-006
-258.0, +2.400e-006
-256.0, +2.407e-006
-254.0, +2.415e-006
-252.0, +2.420e-006
-250.0, +2.424e-006
-248.0, +2.428e-006
-246.0, +2.433e-006
-244.0, +2.437e-006
-242.0, +2.438e-006
-240.0, +2.441e-006
-238.0, +2.444e-006
-236.0, +2.444e-006
-234.0, +2.447e-006
-232.0, +2.454e-006
-230.0, +2.460e-006
-228.0, +2.465e-006
-226.0, +2.469e-006
-224.0, +2.474e-006
-222.0, +2.481e-006
-220.0, +2.485e-006
-218.0, +2.485e-006
-216.0, +2.486e-006
-214.0, +2.487e-006
-212.0, +2.487e-006
-210.0, +2.487e-006
-208.0, +2.491e-006
-206.0, +2.492e-006
-204.0, +2.495e-006
-202.0, +2.498e-006
-200.0, +2.505e-006
-198.0, +2.510e-006
-196.0, +2.517e-006
-194.0, +2.519e-006
-192.0, +2.526e-006
-190.0, +2.530e-006
-188.0, +2.533e-006
-186.0, +2.533e-006
-184.0, +2.537e-006
-182.0, +2.539e-006
-180.0, +2.539e-006
-178.0, +2.541e-006
-176.0, +2.549e-006
-174.0, +2.552e-006
-172.0, +2.557e-006
-170.0, +2.561e-006
-168.0, +2.572e-006
-166.0, +2.582e-006
-164.0, +2.591e-006
-162.0, +2.595e-006
-160.0, +2.606e-006
-158.0, +2.615e-006
-156.0, +2.623e-006
-154.0, +2.625e-006
-152.0, +2.631e-006
-150.0, +2.634e-006
-148.0, +2.637e-006
-146.0, +2.638e-006
-144.0, +2.645e-006
-142.0, +2.651e-006
-140.0, +2.658e-006
-138.0, +2.662e-006
-136.0, +2.669e-006
-134.0, +2.676e-006
-132.0, +2.681e-006
-130.0, +2.681e-006
-128.0, +2.682e-006
-126.0, +2.683e-006
-124.0, +2.683e-006
-122.0, +2.685e-006
-120.0, +2.691e-006
-118.0, +2.694e-006
-116.0, +2.697e-006
-114.0, +2.704e-006
-112.0, +2.713e-006
-110.0, +2.720e-006
-108.0, +2.726e-006
-106.0, +2.728e-006
-104.0, +2.738e-006
-102.0, +2.746e-006
-100.0, +2.752e-006
-98.0, +2.757e-006
-96.0, +2.765e-006
-94.0, +2.773e-006
-92.0, +2.779e-006
-90.0, +2.783e-006
-88.0, +2.793e-006
-86.0, +2.800e-006
-84.0, +2.807e-006
-82.0, +2.812e-006
-80.0, +2.819e-006
-78.0, +2.825e-006
-76.0, +2.830e-006
-74.0, +2.832e-006
-72.0, +2.840e-006
-70.0, +2.845e-006
-68.0, +2.852e-006
-66.0, +2.858e-006
-64.0, +2.865e-006
-62.0, +2.871e-006
-60.0, +2.876e-006
-58.0, +2.876e-006
-56.0, +2.880e-006
-54.0, +2.881e-006
-52.0, +2.883e-006
-50.0, +2.888e-006
-48.0, +2.895e-006
-46.0, +2.902e-006
-44.0, +2.908e-006
-42.0, +2.914e-006
-40.0, +2.923e-006
-38.0, +2.929e-006
-36.0, +2.934e-006
-34.0, +2.941e-006
-32.0, +2.951e-006
-30.0, +2.960e-006
-28.0, +2.969e-006
-26.0, +2.979e-006
-24.0, +2.992e-006
-22.0, +3.003e-006
-20.0, +3.011e-006
-18.0, +3.017e-006
-16.0, +3.030e-006
-14.0, +3.041e-006
-12.0, +3.048e-006
-10.0, +3.055e-006
-8.0, +3.063e-006
-6.0, +3.070e-006
-4.0, +3.081e-006
-2.0, +3.088e-006
0.0, +3.097e-006
2.0, +3.104e-006
4.0, +3.113e-006
6.0, +3.123e-006
8.0, +3.138e-006
10.0, +3.145e-006
12.0, +3.157e-006
14.0, +3.169e-006
16.0, +3.183e-006
18.0, +3.196e-006
20.0, +3.208e-006
22.0, +3.219e-006
24.0, +3.232e-006
26.0, +3.242e-006
28.0, +3.249e-006
30.0, +3.257e-006
32.0, +3.270e-006
34.0, +3.282e-006
36.0, +3.290e-006
38.0, +3.297e-006
40.0, +3.311e-006
42.0, +3.324e-006
44.0, +3.342e-006
46.0, +3.356e-006
48.0, +3.371e-006
50.0, +3.387e-006
52.0, +3.408e-006
54.0, +3.421e-006
56.0, +3.437e-006
58.0, +3.448e-006
60.0, +3.459e-006
62.0, +3.471e-006
64.0, +3.484e-006
66.0, +3.494e-006
68.0, +3.506e-006
70.0, +3.523e-006
72.0, +3.544e-006
74.0, +3.561e-006
76.0, +3.576e-006
78.0, +3.595e-006
80.0, +3.615e-006
82.0, +3.630e-006
84.0, +3.642e-006
86.0, +3.653e-006
88.0, +3.666e-006
90.0, +3.680e-006
92.0, +3.687e-006
94.0, +3.701e-006
96.0, +3.722e-006
98.0, +3.742e-006
100.0, +3.758e-006
102.0, +3.775e-006
104.0, +3.796e-006
106.0, +3.816e-006
108.0, +3.830e-006
110.0, +3.838e-006
112.0, +3.852e-006
114.0, +3.866e-006
116.0, +3.878e-006
118.0, +3.891e-006
120.0, +3.905e-006
122.0, +3.922e-006
124.0, +3.939e-006
126.0, +3.953e-006
128.0, +3.968e-006
130.0, +3.984e-006
132.0, +4.000e-006
134.0, +4.013e-006
136.0, +4.026e-006
138.0, +4.034e-006
140.0, +4.043e-006
142.0, +4.054e-006
144.0, +4.065e-006
146.0, +4.072e-006
148.0, +4.079e-006
150.0, +4.087e-006
152.0, +4.106e-006
154.0, +4.123e-006
156.0, +4.139e-006
158.0, +4.153e-006
160.0, +4.171e-006
162.0, +4.190e-006
164.0, +4.209e-006
166.0, +4.218e-006
168.0, +4.228e-006
170.0, +4.236e-006
172.0, +4.247e-006
174.0, +4.255e-006
176.0, +4.265e-006
178.0, +4.274e-006
180.0, +4.288e-006
182.0, +4.300e-006
184.0, +4.317e-006
186.0, +4.333e-006
188.0, +4.348e-006
190.0, +4.360e-006
192.0, +4.374e-006
194.0, +4.382e-006
196.0, +4.395e-006
198.0, +4.405e-006
200.0, +4.415e-006
202.0, +4.422e-006
204.0, +4.429e-006
206.0, +4.436e-006
208.0, +4.449e-006
210.0, +4.457e-006
212.0, +4.464e-006
214.0, +4.470e-006
216.0, +4.481e-006
218.0, +4.491e-006
220.0, +4.502e-006
222.0, +4.511e-006
224.0, +4.525e-006
226.0, +4.539e-006
228.0, +4.553e-006
230.0, +4.564e-006
232.0, +4.579e-006
234.0, +4.591e-006
236.0, +4.602e-006
238.0, +4.609e-006
240.0, +4.616e-006
242.0, +4.623e-006
244.0, +4.628e-006
246.0, +4.632e-006
248.0, +4.638e-006
250.0, +4.642e-006
252.0, +4.649e-006
254.0, +4.656e-006
256.0, +4.664e-006
258.0, +4.672e-006
260.0, +4.680e-006
262.0, +4.685e-006
264.0, +4.698e-006
266.0, +4.706e-006
268.0, +4.714e-006
270.0, +4.722e-006
272.0, +4.734e-006
274.0, +4.748e-006
276.0, +4.759e-006
278.0, +4.764e-006
280.0, +4.773e-006
282.0, +4.781e-006
284.0, +4.791e-006
286.0, +4.795e-006
288.0, +4.802e-006
290.0, +4.809e-006
292.0, +4.816e-006
294.0, +4.820e-006
296.0, +4.826e-006
298.0, +4.828e-006
300.0, +4.832e-006
302.0, +4.834e-006
304.0, +4.840e-006
306.0, +4.846e-006
308.0, +4.851e-006
310.0, +4.858e-006
312.0, +4.865e-006
314.0, +4.871e-006
316.0, +4.877e-006
318.0, +4.877e-006
320.0, +4.879e-006
322.0, +4.882e-006
324.0, +4.882e-006
326.0, +4.887e-006
328.0, +4.897e-006
330.0, +4.905e-006
332.0, +4.916e-006
334.0, +4.928e-006
336.0, +4.941e-006
338.0, +4.954e-006
340.0, +4.964e-006
342.0, +4.968e-006
344.0, +4.977e-006
346.0, +4.983e-006
348.0, +4.990e-006
350.0, +4.997e-006
352.0, +5.004e-006
354.0, +5.011e-006
356.0, +5.018e-006
358.0, +5.022e-006
360.0, +5.035e-006
362.0, +5.042e-006
364.0, +5.048e-006
366.0, +5.058e-006
368.0, +5.072e-006
370.0, +5.086e-006
372.0, +5.103e-006
374.0, +5.117e-006
376.0, +5.132e-006
378.0, +5.149e-006
380.0, +5.168e-006
382.0, +5.182e-006
384.0, +5.198e-006
386.0, +5.210e-006
388.0, +5.224e-006
390.0, +5.238e-006
392.0, +5.256e-006
394.0, +5.273e-006
396.0, +5.294e-006
398.0, +5.313e-006
400.0, +5.337e-006
402.0, +5.358e-006
404.0, +5.379e-006
406.0, +5.392e-006
408.0, +5.413e-006
410.0, +5.433e-006
412.0, +5.453e-006
414.0, +5.467e-006
416.0, +5.481e-006
418.0, +5.496e-006
420.0, +5.509e-006
422.0, +5.517e-006
424.0, +5.524e-006
426.0, +5.532e-006
428.0, +5.538e-006
430.0, +5.545e-006
432.0, +5.552e-006
434.0, +5.558e-006
436.0, +5.562e-006
438.0, +5.562e-006
440.0, +5.564e-006
442.0, +5.565e-006
444.0, +5.564e-006
446.0, +5.563e-006
448.0, +5.563e-006
450.0, +5.562e-006
452.0, +5.557e-006
454.0, +5.552e-006
456.0, +5.550e-006
458.0, +5.544e-006
460.0, +5.538e-006
462.0, +5.531e-006
464.0, +5.525e-006
466.0, +5.522e-006
468.0, +5.519e-006
470.0, +5.513e-006
472.0, +5.513e-006
474.0, +5.507e-006
476.0, +5.499e-006
478.0, +5.490e-006
480.0, +5.483e-006
482.0, +5.473e-006
484.0, +5.460e-006
486.0, +5.446e-006
488.0, +5.439e-006
490.0, +5.433e-006
492.0, +5.428e-006
494.0, +5.421e-006
496.0, +5.418e-006
498.0, +5.417e-006
500.0, +5.416e-006
502.0, +5.414e-006
504.0, +5.413e-006
506.0, +5.407e-006
508.0, +5.400e-006
510.0, +5.393e-006
512.0, +5.387e-006
514.0, +5.382e-006
516.0, +5.376e-006
518.0, +5.371e-006
520.0, +5.369e-006
522.0, +5.366e-006
524.0, +5.364e-006
526.0, +5.356e-006
528.0, +5.355e-006
530.0, +5.349e-006
532.0, +5.339e-006
534.0, +5.328e-006
536.0, +5.325e-006
538.0, +5.316e-006
540.0, +5.308e-006
542.0, +5.296e-006
544.0, +5.290e-006
546.0, +5.286e-006
548.0, +5.283e-006
550.0, +5.275e-006
552.0, +5.274e-006
554.0, +5.274e-006
556.0, +5.273e-006
558.0, +5.272e-006
560.0, +5.272e-006
562.0, +5.271e-006
564.0, +5.270e-006
566.0, +5.269e-006
568.0, +5.268e-006
570.0, +5.266e-006
572.0, +5.263e-006
574.0, +5.260e-006
576.0, +5.260e-006
578.0, +5.256e-006
580.0, +5.250e-006
582.0, +5.245e-006
584.0, +5.243e-006
586.0, +5.240e-006
588.0, +5.236e-006
590.0, +5.230e-006
592.0, +5.229e-006
594.0, +5.229e-006
596.0, +5.228e-006
598.0, +5.224e-006
600.0, +5.224e-006
602.0, +5.223e-006
604.0, +5.223e-006
606.0, +5.222e-006
608.0, +5.223e-006
610.0, +5.224e-006
612.0, +5.224e-006
614.0, +5.223e-006
616.0, +5.224e-006
618.0, +5.224e-006
620.0, +5.224e-006
622.0, +5.223e-006
624.0, +5.222e-006
626.0, +5.222e-006
628.0, +5.222e-006
630.0, +5.222e-006
632.0, +5.222e-006
634.0, +5.222e-006
636.0, +5.222e-006
638.0, +5.221e-006
640.0, +5.221e-006
642.0, +5.221e-006
644.0, +5.221e-006
646.0, +5.221e-006
648.0, +5.222e-006
650.0, +5.222e-006
652.0, +5.222e-006
654.0, +5.222e-006
656.0, +5.222e-006
658.0, +5.222e-006
660.0, +5.222e-006
662.0, +5.222e-006
664.0, +5.222e-006
666.0, +5.222e-006
668.0, +5.222e-006
670.0, +5.222e-006
672.0, +5.222e-006
674.0, +5.222e-006
676.0, +5.222e-006
678.0, +5.222e-006
680.0, +5.222e-006
682.0, +5.221e-006
684.0, +5.221e-006
686.0, +5.221e-006
688.0, +5.221e-006
690.0, +5.221e-006
692.0, +5.221e-006
694.0, +5.221e-006
696.0, +5.222e-006
698.0, +5.222e-006
700.0, +5.222e-006
702.0, +5.222e-006
704.0, +5.222e-006
706.0, +5.222e-006
708.0, +5.222e-006
710.0, +5.222e-006
712.0, +5.223e-006
714.0, +5.223e-006
716.0, +5.223e-006
718.0, +5.222e-006
720.0, +5.225e-006
722.0, +5.225e-006
724.0, +5.225e-006
726.0, +5.225e-006
728.0, +5.229e-006
730.0, +5.231e-006
732.0, +5.231e-006
734.0, +5.229e-006
736.0, +5.233e-006
738.0, +5.235e-006
740.0, +5.235e-006
742.0, +5.234e-006
744.0, +5.238e-006
746.0, +5.242e-006
748.0, +5.244e-006
750.0, +5.246e-006
752.0, +5.251e-006
754.0, +5.256e-006
756.0, +5.261e-006
758.0, +5.262e-006
760.0, +5.264e-006
762.0, +5.268e-006
764.0, +5.269e-006
766.0, +5.269e-006
768.0, +5.270e-006
770.0, +5.270e-006
772.0, +5.270e-006
774.0, +5.270e-006
776.0, +5.272e-006
778.0, +5.272e-006
780.0, +5.272e-006
782.0, +5.272e-006
784.0, +5.276e-006
786.0, +5.277e-006
788.0, +5.278e-006
790.0, +5.278e-006
792.0, +5.285e-006
794.0, +5.287e-006
796.0, +5.290e-006
798.0, +5.292e-006
800.0, +5.300e-006
802.0, +5.305e-006
804.0, +5.310e-006
806.0, +5.310e-006
808.0, +5.320e-006
810.0, +5.325e-006
812.0, +5.328e-006
814.0, +5.331e-006
816.0, +5.338e-006
818.0, +5.346e-006
820.0, +5.351e-006
822.0, +5.353e-006
824.0, +5.358e-006
826.0, +5.363e-006
828.0, +5.366e-006
830.0, +5.366e-006
832.0, +5.367e-006
834.0, +5.369e-006
836.0, +5.370e-006
838.0, +5.371e-006
840.0, +5.375e-006
842.0, +5.380e-006
844.0, +5.385e-006
846.0, +5.389e-006
848.0, +5.395e-006
850.0, +5.402e-006
852.0, +5.407e-006
854.0, +5.409e-006
856.0, +5.412e-006
858.0, +5.414e-006
860.0, +5.416e-006
862.0, +5.416e-006
864.0, +5.416e-006
866.0, +5.417e-006
868.0, +5.417e-006
870.0, +5.417e-006
872.0, +5.418e-006
874.0, +5.419e-006
876.0, +5.420e-006
878.0, +5.422e-006
880.0, +5.429e-006
882.0, +5.433e-006
884.0, +5.440e-006
886.0, +5.447e-006
888.0, +5.458e-006
890.0, +5.467e-006
892.0, +5.477e-006
894.0, +5.484e-006
896.0, +5.493e-006
898.0, +5.500e-006
900.0, +5.506e-006
902.0, +5.507e-006
904.0, +5.511e-006
906.0, +5.513e-006
908.0, +5.514e-006
910.0, +5.514e-006
912.0, +5.517e-006
914.0, +5.518e-006
916.0, +5.518e-006
918.0, +5.522e-006
920.0, +5.529e-006
922.0, +5.534e-006
924.0, +5.540e-006
926.0, +5.544e-006
928.0, +5.552e-006
930.0, +5.559e-006
932.0, +5.562e-006
934.0, +5.562e-006
936.0, +5.570e-006
938.0, +5.572e-006
940.0, +5.575e-006
942.0, +5.578e-006
944.0, +5.585e-006
946.0, +5.592e-006
948.0, +5.598e-006
950.0, +5.600e-006
952.0, +5.606e-006
954.0, +5.609e-006
956.0, +5.612e-006
958.0, +5.612e-006
960.0, +5.614e-006
962.0, +5.616e-006
964.0, +5.617e-006
966.0, +5.622e-006
968.0, +5.629e-006
970.0, +5.635e-006
972.0, +5.642e-006
974.0, +5.647e-006
976.0, +5.653e-006
978.0, +5.659e-006
980.0, +5.661e-006
982.0, +5.661e-006
984.0, +5.666e-006
986.0, +5.668e-006
988.0, +5.671e-006
990.0, +5.676e-006
992.0, +5.686e-006
994.0, +5.697e-006
996.0, +5.709e-006
998.0, +5.719e-006
1000.0, +5.732e-006
1002.0, +5.743e-006
1004.0, +5.751e-006
1006.0, +5.756e-006
1008.0, +5.763e-006
1010.0, +5.770e-006
1012.0, +5.776e-006
1014.0, +5.782e-006
1016.0, +5.789e-006
1018.0, +5.796e-006
1020.0, +5.803e-006
1022.0, +5.806e-006
1024.0, +5.812e-006
1026.0, +5.815e-006
1028.0, +5.820e-006
1030.0, +5.827e-006
1032.0, +5.836e-006
1034.0, +5.842e-006
1036.0, +5.851e-006
1038.0, +5.859e-006
1040.0, +5.870e-006
1042.0, +5.879e-006
1044.0, +5.886e-006
1046.0, +5.892e-006
1048.0, +5.905e-006
1050.0, +5.915e-006
1052.0, +5.925e-006
1054.0, +5.931e-006
1056.0, +5.940e-006
1058.0, +5.948e-006
1060.0, +5.956e-006
1062.0, +5.962e-006
1064.0, +5.971e-006
1066.0, +5.978e-006
1068.0, +5.985e-006
1070.0, +5.990e-006
1072.0, +5.998e-006
1074.0, +6.007e-006
1076.0, +6.012e-006
1078.0, +6.018e-006
1080.0, +6.025e-006
1082.0, +6.032e-006
1084.0, +6.040e-006
1086.0, +6.048e-006
1088.0, +6.060e-006
1090.0, +6.071e-006
1092.0, +6.081e-006
1094.0, +6.093e-006
1096.0, +6.107e-006
1098.0, +6.121e-006
1100.0, +6.133e-006
1102.0, +6.145e-006
1104.0, +6.157e-006
1106.0, +6.169e-006
1108.0, +6.177e-006
1110.0, +6.184e-006
1112.0, +6.196e-006
1114.0, +6.208e-006
1116.0, +6.216e-006
1118.0, +6.223e-006
1120.0, +6.231e-006
1122.0, +6.240e-006
1124.0, +6.247e-006
1126.0, +6.259e-006
1128.0, +6.274e-006
1130.0, +6.288e-006
1132.0, +6.303e-006
1134.0, +6.322e-006
1136.0, +6.341e-006
1138.0, +6.362e-006
1140.0, +6.373e-006
1142.0, +6.382e-006
1144.0, +6.396e-006
1146.0, +6.409e-006
1148.0, +6.417e-006
1150.0, +6.425e-006
1152.0, +6.439e-006
1154.0, +6.456e-006
1156.0, +6.474e-006
1158.0, +6.488e-006
1160.0, +6.505e-006
1162.0, +6.523e-006
1164.0, +6.544e-006
1166.0, +6.557e-006
1168.0, +6.570e-006
1170.0, +6.578e-006
1172.0, +6.590e-006
1174.0, +6.601e-006
1176.0, +6.611e-006
1178.0, +6.618e-006
1180.0, +6.629e-006
1182.0, +6.643e-006
1184.0, +6.662e-006
1186.0, +6.679e-006
1188.0, +6.693e-006
1190.0, +6.708e-006
1192.0, +6.728e-006
1194.0, +6.745e-006
1196.0, +6.758e-006
1198.0, +6.765e-006
1200.0, +6.779e-006
1202.0, +6.793e-006
1204.0, +6.805e-006
1206.0, +6.812e-006
1208.0, +6.828e-006
1210.0, +6.842e-006
1212.0, +6.862e-006
1214.0, +6.876e-006
1216.0, +6.892e-006
1218.0, +6.910e-006
1220.0, +6.931e-006
1222.0, +6.944e-006
1224.0, +6.964e-006
1226.0, +6.979e-006
1228.0, +6.992e-006
1230.0, +7.006e-006
1232.0, +7.022e-006
1234.0, +7.038e-006
1236.0, +7.057e-006
1238.0, +7.071e-006
1240.0, +7.091e-006
1242.0, +7.111e-006
1244.0, +7.130e-006
1246.0, +7.144e-006
1248.0, +7.162e-006
1250.0, +7.177e-006
1252.0, +7.191e-006
1254.0, +7.201e-006
1256.0, +7.218e-006
1258.0, +7.237e-006
1260.0, +7.258e-006
1262.0, +7.275e-006
1264.0, +7.296e-006
1266.0, +7.317e-006
1268.0, +7.337e-006
1270.0, +7.354e-006
1272.0, +7.372e-006
1274.0, +7.393e-006
1276.0, +7.413e-006
1278.0, +7.432e-006
1280.0, +7.454e-006
1282.0, +7.481e-006
1284.0, +7.504e-006
1286.0, +7.523e-006
1288.0, +7.544e-006
1290.0, +7.565e-006
1292.0, +7.581e-006
1294.0, +7.603e-006
1296.0, +7.624e-006
1298.0, +7.648e-006
1300.0, +7.675e-006
1302.0, +7.696e-006
1304.0, +7.724e-006
1306.0, +7.750e-006
1308.0, +7.770e-006
1310.0, +7.792e-006
1312.0, +7.818e-006
1314.0, +7.843e-006
1316.0, +7.870e-006
1318.0, +7.892e-006
1320.0, +7.920e-006
1322.0, +7.948e-006
1324.0, +7.973e-006
1326.0, +8.000e-006
1328.0, +8.030e-006
1330.0, +8.058e-006
1332.0, +8.086e-006
1334.0, +8.114e-006
1336.0, +8.149e-006
1338.0, +8.183e-006
1340.0, +8.211e-006
1342.0, +8.239e-006
1344.0, +8.268e-006
1346.0, +8.303e-006
1348.0, +8.331e-006
1350.0, +8.361e-006
1352.0, +8.393e-006
1354.0, +8.427e-006
1356.0, +8.455e-006
1358.0, +8.493e-006
1360.0, +8.529e-006
1362.0, +8.568e-006
1364.0, +8.604e-006
1366.0, +8.638e-006
1368.0, +8.673e-006
1370.0, +8.708e-006
1372.0, +8.741e-006
1374.0, +8.776e-006
1376.0, +8.813e-006
1378.0, +8.852e-006
1380.0, +8.894e-006
1382.0, +8.935e-006
1384.0, +8.982e-006
1386.0, +9.021e-006
1388.0, +9.062e-006
1390.0, +9.103e-006
1392.0, +9.147e-006
1394.0, +9.188e-006
1396.0, +9.232e-006
1398.0, +9.275e-006
1400.0, +9.324e-006
1402.0, +9.373e-006
1404.0, +9.422e-006
1406.0, +9.464e-006
1408.0, +9.517e-006
1410.0, +9.566e-006
1412.0, +9.615e-006
1414.0, +9.667e-006
1416.0, +9.722e-006
1418.0, +9.777e-006
1420.0, +9.836e-006
1422.0, +9.889e-006
1424.0, +9.948e-006
1426.0, +1.001e-005
1428.0, +1.007e-005
1430.0, +1.013e-005
1432.0, +1.019e-005
1434.0, +1.026e-005
1436.0, +1.032e-005
1438.0, +1.039e-005
1440.0, +1.046e-005
1442.0, +1.053e-005
1444.0, +1.061e-005
1446.0, +1.068e-005
1448.0, +1.075e-005
1450.0, +1.083e-005
1452.0, +1.091e-005
1454.0, +1.098e-005
1456.0, +1.107e-005
1458.0, +1.115e-005
1460.0, +1.123e-005
1462.0, +1.132e-005
1464.0, +1.140e-005
1466.0, +1.149e-005
1468.0, +1.158e-005
1470.0, +1.167e-005
1472.0, +1.177e-005
1474.0, +1.187e-005
1476.0, +1.197e-005
1478.0, +1.207e-005
1480.0, +1.217e-005
1482.0, +1.228e-005
1484.0, +1.239e-005
1486.0, +1.250e-005
1488.0, +1.261e-005
1490.0, +1.273e-005
1492.0, +1.285e-005
1494.0, +1.297e-005
1496.0, +1.310e-005
1498.0, +1.322e-005
1500.0, +1.335e-005
1498.0, +1.249e-005
*
**
