# Supplementary material for: DFT and CV data of 4-phenyl-substituted dichloro(bis{2-[1-(phenyl)-1H-1,2,3-triazol-4-yl-κN3]pyridine-κN})iron(II) coordination compounds
Source: Data Brief. 2018 Oct 27;21:1458–71. doi: 10.1016/j.dib.2018.10.085 (PMC6234228; doi:10.1016/j.dib.2018.10.085)
Supplement: Supplementary file 4 — Supplementary material. [file mmc4.zip › Fe_CV_raw_data/FeL8-2/T1.TXT]

Date: 10-Apr-2017
Time: 15:29:36
Label: 
Cyclic Voltammetry

Exp. Conditions:
Init E (mV) = 0
High E (mV) = 1500
Low E (mV) = -2000
Init P/N = P
V (mV/sec) = 100
Number of Segments = 3
Sample Interval (mV) = 2
Quiet Time (sec) = 10
Sensitivity (A/V) = 1E-5

3 Sets of Data
Total Number of Data Points = 4250
##
Potential (mV), Current (A)

Segment = 1
Positive
Number of Data Points = 750
#
2.0, +1.744e-006
4.0, +1.775e-006
6.0, +1.816e-006
8.0, +1.844e-006
10.0, +1.872e-006
12.0, +1.903e-006
14.0, +1.928e-006
16.0, +1.955e-006
18.0, +1.977e-006
20.0, +2.002e-006
22.0, +2.026e-006
24.0, +2.047e-006
26.0, +2.067e-006
28.0, +2.088e-006
30.0, +2.103e-006
32.0, +2.118e-006
34.0, +2.134e-006
36.0, +2.153e-006
38.0, +2.174e-006
40.0, +2.193e-006
42.0, +2.211e-006
44.0, +2.232e-006
46.0, +2.252e-006
48.0, +2.267e-006
50.0, +2.278e-006
52.0, +2.294e-006
54.0, +2.312e-006
56.0, +2.329e-006
58.0, +2.345e-006
60.0, +2.364e-006
62.0, +2.384e-006
64.0, +2.403e-006
66.0, +2.420e-006
68.0, +2.436e-006
70.0, +2.450e-006
72.0, +2.462e-006
74.0, +2.472e-006
76.0, +2.485e-006
78.0, +2.499e-006
80.0, +2.508e-006
82.0, +2.516e-006
84.0, +2.529e-006
86.0, +2.545e-006
88.0, +2.565e-006
90.0, +2.580e-006
92.0, +2.597e-006
94.0, +2.616e-006
96.0, +2.636e-006
98.0, +2.651e-006
100.0, +2.663e-006
102.0, +2.674e-006
104.0, +2.688e-006
106.0, +2.699e-006
108.0, +2.713e-006
110.0, +2.727e-006
112.0, +2.742e-006
114.0, +2.762e-006
116.0, +2.779e-006
118.0, +2.793e-006
120.0, +2.808e-006
122.0, +2.822e-006
124.0, +2.836e-006
126.0, +2.849e-006
128.0, +2.856e-006
130.0, +2.864e-006
132.0, +2.878e-006
134.0, +2.891e-006
136.0, +2.900e-006
138.0, +2.907e-006
140.0, +2.919e-006
142.0, +2.933e-006
144.0, +2.951e-006
146.0, +2.966e-006
148.0, +2.980e-006
150.0, +2.994e-006
152.0, +3.009e-006
154.0, +3.026e-006
156.0, +3.039e-006
158.0, +3.048e-006
160.0, +3.055e-006
162.0, +3.063e-006
164.0, +3.075e-006
166.0, +3.087e-006
168.0, +3.095e-006
170.0, +3.105e-006
172.0, +3.118e-006
174.0, +3.132e-006
176.0, +3.148e-006
178.0, +3.162e-006
180.0, +3.176e-006
182.0, +3.189e-006
184.0, +3.201e-006
186.0, +3.213e-006
188.0, +3.226e-006
190.0, +3.237e-006
192.0, +3.245e-006
194.0, +3.252e-006
196.0, +3.259e-006
198.0, +3.268e-006
200.0, +3.278e-006
202.0, +3.285e-006
204.0, +3.292e-006
206.0, +3.299e-006
208.0, +3.307e-006
210.0, +3.318e-006
212.0, +3.330e-006
214.0, +3.342e-006
216.0, +3.356e-006
218.0, +3.370e-006
220.0, +3.384e-006
222.0, +3.398e-006
224.0, +3.413e-006
226.0, +3.425e-006
228.0, +3.435e-006
230.0, +3.442e-006
232.0, +3.448e-006
234.0, +3.455e-006
236.0, +3.464e-006
238.0, +3.473e-006
240.0, +3.480e-006
242.0, +3.487e-006
244.0, +3.494e-006
246.0, +3.502e-006
248.0, +3.513e-006
250.0, +3.523e-006
252.0, +3.533e-006
254.0, +3.547e-006
256.0, +3.561e-006
258.0, +3.574e-006
260.0, +3.588e-006
262.0, +3.599e-006
264.0, +3.609e-006
266.0, +3.621e-006
268.0, +3.629e-006
270.0, +3.636e-006
272.0, +3.642e-006
274.0, +3.649e-006
276.0, +3.657e-006
278.0, +3.664e-006
280.0, +3.670e-006
282.0, +3.677e-006
284.0, +3.684e-006
286.0, +3.691e-006
288.0, +3.698e-006
290.0, +3.704e-006
292.0, +3.714e-006
294.0, +3.723e-006
296.0, +3.733e-006
298.0, +3.747e-006
300.0, +3.761e-006
302.0, +3.775e-006
304.0, +3.787e-006
306.0, +3.796e-006
308.0, +3.810e-006
310.0, +3.820e-006
312.0, +3.828e-006
314.0, +3.835e-006
316.0, +3.842e-006
318.0, +3.850e-006
320.0, +3.857e-006
322.0, +3.863e-006
324.0, +3.870e-006
326.0, +3.877e-006
328.0, +3.887e-006
330.0, +3.900e-006
332.0, +3.911e-006
334.0, +3.924e-006
336.0, +3.934e-006
338.0, +3.946e-006
340.0, +3.960e-006
342.0, +3.972e-006
344.0, +3.980e-006
346.0, +3.990e-006
348.0, +4.000e-006
350.0, +4.012e-006
352.0, +4.021e-006
354.0, +4.028e-006
356.0, +4.036e-006
358.0, +4.042e-006
360.0, +4.052e-006
362.0, +4.060e-006
364.0, +4.067e-006
366.0, +4.074e-006
368.0, +4.082e-006
370.0, +4.090e-006
372.0, +4.103e-006
374.0, +4.115e-006
376.0, +4.130e-006
378.0, +4.143e-006
380.0, +4.158e-006
382.0, +4.172e-006
384.0, +4.191e-006
386.0, +4.206e-006
388.0, +4.218e-006
390.0, +4.225e-006
392.0, +4.234e-006
394.0, +4.245e-006
396.0, +4.257e-006
398.0, +4.266e-006
400.0, +4.279e-006
402.0, +4.293e-006
404.0, +4.314e-006
406.0, +4.332e-006
408.0, +4.349e-006
410.0, +4.364e-006
412.0, +4.381e-006
414.0, +4.395e-006
416.0, +4.408e-006
418.0, +4.415e-006
420.0, +4.427e-006
422.0, +4.439e-006
424.0, +4.453e-006
426.0, +4.463e-006
428.0, +4.475e-006
430.0, +4.490e-006
432.0, +4.510e-006
434.0, +4.528e-006
436.0, +4.545e-006
438.0, +4.566e-006
440.0, +4.586e-006
442.0, +4.603e-006
444.0, +4.620e-006
446.0, +4.636e-006
448.0, +4.650e-006
450.0, +4.667e-006
452.0, +4.687e-006
454.0, +4.708e-006
456.0, +4.729e-006
458.0, +4.753e-006
460.0, +4.774e-006
462.0, +4.797e-006
464.0, +4.819e-006
466.0, +4.835e-006
468.0, +4.855e-006
470.0, +4.879e-006
472.0, +4.900e-006
474.0, +4.928e-006
476.0, +4.953e-006
478.0, +4.976e-006
480.0, +5.004e-006
482.0, +5.029e-006
484.0, +5.055e-006
486.0, +5.082e-006
488.0, +5.106e-006
490.0, +5.134e-006
492.0, +5.161e-006
494.0, +5.189e-006
496.0, +5.214e-006
498.0, +5.241e-006
500.0, +5.269e-006
502.0, +5.299e-006
504.0, +5.327e-006
506.0, +5.355e-006
508.0, +5.389e-006
510.0, +5.423e-006
512.0, +5.455e-006
514.0, +5.484e-006
516.0, +5.514e-006
518.0, +5.542e-006
520.0, +5.573e-006
522.0, +5.596e-006
524.0, +5.624e-006
526.0, +5.654e-006
528.0, +5.683e-006
530.0, +5.711e-006
532.0, +5.741e-006
534.0, +5.772e-006
536.0, +5.806e-006
538.0, +5.839e-006
540.0, +5.867e-006
542.0, +5.900e-006
544.0, +5.928e-006
546.0, +5.960e-006
548.0, +5.987e-006
550.0, +6.015e-006
552.0, +6.045e-006
554.0, +6.075e-006
556.0, +6.103e-006
558.0, +6.133e-006
560.0, +6.161e-006
562.0, +6.189e-006
564.0, +6.222e-006
566.0, +6.250e-006
568.0, +6.283e-006
570.0, +6.311e-006
572.0, +6.344e-006
574.0, +6.372e-006
576.0, +6.412e-006
578.0, +6.442e-006
580.0, +6.477e-006
582.0, +6.506e-006
584.0, +6.541e-006
586.0, +6.573e-006
588.0, +6.614e-006
590.0, +6.649e-006
592.0, +6.683e-006
594.0, +6.718e-006
596.0, +6.754e-006
598.0, +6.795e-006
600.0, +6.839e-006
602.0, +6.875e-006
604.0, +6.913e-006
606.0, +6.957e-006
608.0, +7.001e-006
610.0, +7.048e-006
612.0, +7.090e-006
614.0, +7.136e-006
616.0, +7.191e-006
618.0, +7.242e-006
620.0, +7.297e-006
622.0, +7.353e-006
624.0, +7.410e-006
626.0, +7.473e-006
628.0, +7.538e-006
630.0, +7.601e-006
632.0, +7.674e-006
634.0, +7.744e-006
636.0, +7.819e-006
638.0, +7.901e-006
640.0, +7.984e-006
642.0, +8.068e-006
644.0, +8.160e-006
646.0, +8.250e-006
648.0, +8.354e-006
650.0, +8.458e-006
652.0, +8.570e-006
654.0, +8.688e-006
656.0, +8.806e-006
658.0, +8.932e-006
660.0, +9.066e-006
662.0, +9.200e-006
664.0, +9.340e-006
666.0, +9.487e-006
668.0, +9.635e-006
670.0, +9.796e-006
672.0, +9.963e-006
674.0, +1.013e-005
676.0, +1.031e-005
678.0, +1.050e-005
680.0, +1.069e-005
682.0, +1.088e-005
684.0, +1.108e-005
686.0, +1.127e-005
688.0, +1.148e-005
690.0, +1.168e-005
692.0, +1.190e-005
694.0, +1.212e-005
696.0, +1.234e-005
698.0, +1.257e-005
700.0, +1.280e-005
702.0, +1.303e-005
704.0, +1.327e-005
706.0, +1.351e-005
708.0, +1.376e-005
710.0, +1.400e-005
712.0, +1.425e-005
714.0, +1.451e-005
716.0, +1.476e-005
718.0, +1.501e-005
720.0, +1.526e-005
722.0, +1.552e-005
724.0, +1.578e-005
726.0, +1.603e-005
728.0, +1.629e-005
730.0, +1.655e-005
732.0, +1.680e-005
734.0, +1.705e-005
736.0, +1.731e-005
738.0, +1.756e-005
740.0, +1.781e-005
742.0, +1.805e-005
744.0, +1.829e-005
746.0, +1.854e-005
748.0, +1.878e-005
750.0, +1.901e-005
752.0, +1.924e-005
754.0, +1.947e-005
756.0, +1.970e-005
758.0, +1.991e-005
760.0, +2.013e-005
762.0, +2.035e-005
764.0, +2.056e-005
766.0, +2.077e-005
768.0, +2.097e-005
770.0, +2.117e-005
772.0, +2.136e-005
774.0, +2.155e-005
776.0, +2.172e-005
778.0, +2.190e-005
780.0, +2.207e-005
782.0, +2.223e-005
784.0, +2.239e-005
786.0, +2.254e-005
788.0, +2.270e-005
790.0, +2.284e-005
792.0, +2.298e-005
794.0, +2.312e-005
796.0, +2.325e-005
798.0, +2.338e-005
800.0, +2.350e-005
802.0, +2.361e-005
804.0, +2.372e-005
806.0, +2.383e-005
808.0, +2.393e-005
810.0, +2.403e-005
812.0, +2.412e-005
814.0, +2.422e-005
816.0, +2.430e-005
818.0, +2.439e-005
820.0, +2.447e-005
822.0, +2.454e-005
824.0, +2.461e-005
826.0, +2.467e-005
828.0, +2.473e-005
830.0, +2.478e-005
832.0, +2.483e-005
834.0, +2.488e-005
836.0, +2.491e-005
838.0, +2.496e-005
840.0, +2.500e-005
842.0, +2.504e-005
844.0, +2.506e-005
846.0, +2.510e-005
848.0, +2.513e-005
850.0, +2.515e-005
852.0, +2.517e-005
854.0, +2.518e-005
856.0, +2.520e-005
858.0, +2.522e-005
860.0, +2.523e-005
862.0, +2.525e-005
864.0, +2.526e-005
866.0, +2.527e-005
868.0, +2.528e-005
870.0, +2.529e-005
872.0, +2.529e-005
874.0, +2.529e-005
876.0, +2.529e-005
878.0, +2.529e-005
880.0, +2.529e-005
882.0, +2.528e-005
884.0, +2.527e-005
886.0, +2.526e-005
888.0, +2.525e-005
890.0, +2.523e-005
892.0, +2.522e-005
894.0, +2.521e-005
896.0, +2.520e-005
898.0, +2.518e-005
900.0, +2.518e-005
902.0, +2.517e-005
904.0, +2.516e-005
906.0, +2.515e-005
908.0, +2.514e-005
910.0, +2.513e-005
912.0, +2.512e-005
914.0, +2.510e-005
916.0, +2.508e-005
918.0, +2.506e-005
920.0, +2.505e-005
922.0, +2.503e-005
924.0, +2.501e-005
926.0, +2.500e-005
928.0, +2.499e-005
930.0, +2.498e-005
932.0, +2.497e-005
934.0, +2.496e-005
936.0, +2.495e-005
938.0, +2.494e-005
940.0, +2.493e-005
942.0, +2.492e-005
944.0, +2.490e-005
946.0, +2.489e-005
948.0, +2.488e-005
950.0, +2.486e-005
952.0, +2.485e-005
954.0, +2.484e-005
956.0, +2.483e-005
958.0, +2.482e-005
960.0, +2.481e-005
962.0, +2.481e-005
964.0, +2.480e-005
966.0, +2.480e-005
968.0, +2.480e-005
970.0, +2.480e-005
972.0, +2.480e-005
974.0, +2.479e-005
976.0, +2.479e-005
978.0, +2.479e-005
980.0, +2.479e-005
982.0, +2.480e-005
984.0, +2.480e-005
986.0, +2.480e-005
988.0, +2.480e-005
990.0, +2.480e-005
992.0, +2.480e-005
994.0, +2.481e-005
996.0, +2.482e-005
998.0, +2.483e-005
1000.0, +2.484e-005
1002.0, +2.485e-005
1004.0, +2.487e-005
1006.0, +2.488e-005
1008.0, +2.490e-005
1010.0, +2.491e-005
1012.0, +2.493e-005
1014.0, +2.494e-005
1016.0, +2.495e-005
1018.0, +2.496e-005
1020.0, +2.497e-005
1022.0, +2.499e-005
1024.0, +2.501e-005
1026.0, +2.503e-005
1028.0, +2.505e-005
1030.0, +2.508e-005
1032.0, +2.510e-005
1034.0, +2.512e-005
1036.0, +2.515e-005
1038.0, +2.516e-005
1040.0, +2.519e-005
1042.0, +2.521e-005
1044.0, +2.524e-005
1046.0, +2.527e-005
1048.0, +2.530e-005
1050.0, +2.532e-005
1052.0, +2.536e-005
1054.0, +2.539e-005
1056.0, +2.542e-005
1058.0, +2.545e-005
1060.0, +2.548e-005
1062.0, +2.552e-005
1064.0, +2.556e-005
1066.0, +2.560e-005
1068.0, +2.564e-005
1070.0, +2.568e-005
1072.0, +2.572e-005
1074.0, +2.577e-005
1076.0, +2.582e-005
1078.0, +2.586e-005
1080.0, +2.591e-005
1082.0, +2.596e-005
1084.0, +2.601e-005
1086.0, +2.606e-005
1088.0, +2.611e-005
1090.0, +2.616e-005
1092.0, +2.622e-005
1094.0, +2.628e-005
1096.0, +2.634e-005
1098.0, +2.639e-005
1100.0, +2.646e-005
1102.0, +2.653e-005
1104.0, +2.660e-005
1106.0, +2.668e-005
1108.0, +2.675e-005
1110.0, +2.683e-005
1112.0, +2.692e-005
1114.0, +2.700e-005
1116.0, +2.709e-005
1118.0, +2.718e-005
1120.0, +2.727e-005
1122.0, +2.737e-005
1124.0, +2.747e-005
1126.0, +2.757e-005
1128.0, +2.768e-005
1130.0, +2.779e-005
1132.0, +2.790e-005
1134.0, +2.802e-005
1136.0, +2.814e-005
1138.0, +2.827e-005
1140.0, +2.840e-005
1142.0, +2.854e-005
1144.0, +2.868e-005
1146.0, +2.882e-005
1148.0, +2.897e-005
1150.0, +2.913e-005
1152.0, +2.930e-005
1154.0, +2.947e-005
1156.0, +2.965e-005
1158.0, +2.984e-005
1160.0, +3.004e-005
1162.0, +3.024e-005
1164.0, +3.046e-005
1166.0, +3.068e-005
1168.0, +3.091e-005
1170.0, +3.115e-005
1172.0, +3.140e-005
1174.0, +3.167e-005
1176.0, +3.194e-005
1178.0, +3.222e-005
1180.0, +3.252e-005
1182.0, +3.283e-005
1184.0, +3.316e-005
1186.0, +3.350e-005
1188.0, +3.387e-005
1190.0, +3.425e-005
1192.0, +3.465e-005
1194.0, +3.507e-005
1196.0, +3.552e-005
1198.0, +3.599e-005
1200.0, +3.648e-005
1202.0, +3.700e-005
1204.0, +3.755e-005
1206.0, +3.813e-005
1208.0, +3.875e-005
1210.0, +3.940e-005
1212.0, +4.009e-005
1214.0, +4.082e-005
1216.0, +4.160e-005
1218.0, +4.242e-005
1220.0, +4.329e-005
1222.0, +4.422e-005
1224.0, +4.520e-005
1226.0, +4.626e-005
1228.0, +4.737e-005
1230.0, +4.856e-005
1232.0, +4.981e-005
1234.0, +5.113e-005
1236.0, +5.252e-005
1238.0, +5.398e-005
1240.0, +5.551e-005
1242.0, +5.712e-005
1244.0, +5.881e-005
1246.0, +6.058e-005
1248.0, +6.242e-005
1250.0, +6.435e-005
1252.0, +6.635e-005
1254.0, +6.843e-005
1256.0, +7.058e-005
1258.0, +7.282e-005
1260.0, +7.513e-005
1262.0, +7.750e-005
1264.0, +7.996e-005
1266.0, +8.248e-005
1268.0, +8.508e-005
1270.0, +8.775e-005
1272.0, +9.049e-005
1274.0, +9.301e-005
1276.0, +9.516e-005
1278.0, +9.693e-005
1280.0, +9.831e-005
1282.0, +9.929e-005
1284.0, +9.985e-005
1286.0, +1.000e-004
1288.0, +1.000e-004
1290.0, +1.000e-004
1292.0, +1.000e-004
1294.0, +1.000e-004
1296.0, +1.000e-004
1298.0, +1.000e-004
1300.0, +1.000e-004
1302.0, +1.000e-004
1304.0, +1.000e-004
1306.0, +1.000e-004
1308.0, +1.000e-004
1310.0, +1.000e-004
1312.0, +1.000e-004
1314.0, +1.000e-004
1316.0, +1.000e-004
1318.0, +1.000e-004
1320.0, +1.000e-004
1322.0, +1.000e-004
1324.0, +1.000e-004
1326.0, +1.000e-004
1328.0, +1.000e-004
1330.0, +1.000e-004
1332.0, +1.000e-004
1334.0, +1.000e-004
1336.0, +1.000e-004
1338.0, +1.000e-004
1340.0, +1.000e-004
1342.0, +1.000e-004
1344.0, +1.000e-004
1346.0, +1.000e-004
1348.0, +1.000e-004
1350.0, +1.000e-004
1352.0, +1.000e-004
1354.0, +1.000e-004
1356.0, +1.000e-004
1358.0, +1.000e-004
1360.0, +1.000e-004
1362.0, +1.000e-004
1364.0, +1.000e-004
1366.0, +1.000e-004
1368.0, +1.000e-004
1370.0, +1.000e-004
1372.0, +1.000e-004
1374.0, +1.000e-004
1376.0, +1.000e-004
1378.0, +1.000e-004
1380.0, +1.000e-004
1382.0, +1.000e-004
1384.0, +1.000e-004
1386.0, +1.000e-004
1388.0, +1.000e-004
1390.0, +1.000e-004
1392.0, +1.000e-004
1394.0, +1.000e-004
1396.0, +1.000e-004
1398.0, +1.000e-004
1400.0, +1.000e-004
1402.0, +1.000e-004
1404.0, +1.000e-004
1406.0, +1.000e-004
1408.0, +1.000e-004
1410.0, +1.000e-004
1412.0, +1.000e-004
1414.0, +1.000e-004
1416.0, +1.000e-004
1418.0, +1.000e-004
1420.0, +1.000e-004
1422.0, +1.000e-004
1424.0, +1.000e-004
1426.0, +1.000e-004
1428.0, +1.000e-004
1430.0, +1.000e-004
1432.0, +1.000e-004
1434.0, +1.000e-004
1436.0, +1.000e-004
1438.0, +1.000e-004
1440.0, +1.000e-004
1442.0, +1.000e-004
1444.0, +1.000e-004
1446.0, +1.000e-004
1448.0, +1.000e-004
1450.0, +1.000e-004
1452.0, +1.000e-004
1454.0, +1.000e-004
1456.0, +1.000e-004
1458.0, +1.000e-004
1460.0, +1.000e-004
1462.0, +1.000e-004
1464.0, +1.000e-004
1466.0, +1.000e-004
1468.0, +1.000e-004
1470.0, +1.000e-004
1472.0, +1.000e-004
1474.0, +1.000e-004
1476.0, +1.000e-004
1478.0, +1.000e-004
1480.0, +1.000e-004
1482.0, +1.000e-004
1484.0, +1.000e-004
1486.0, +1.000e-004
1488.0, +1.000e-004
1490.0, +1.000e-004
1492.0, +1.000e-004
1494.0, +1.000e-004
1496.0, +1.000e-004
1498.0, +1.000e-004
1500.0, +1.000e-004
*
Segment = 2
Negative
Number of Data Points = 1750
#
1498.0, +1.000e-004
1496.0, +1.000e-004
1494.0, +1.000e-004
1492.0, +1.000e-004
1490.0, +1.000e-004
1488.0, +1.000e-004
1486.0, +1.000e-004
1484.0, +1.000e-004
1482.0, +1.000e-004
1480.0, +1.000e-004
1478.0, +1.000e-004
1476.0, +1.000e-004
1474.0, +1.000e-004
1472.0, +1.000e-004
1470.0, +1.000e-004
1468.0, +1.000e-004
1466.0, +1.000e-004
1464.0, +1.000e-004
1462.0, +1.000e-004
1460.0, +1.000e-004
1458.0, +1.000e-004
1456.0, +1.000e-004
1454.0, +1.000e-004
1452.0, +1.000e-004
1450.0, +1.000e-004
1448.0, +1.000e-004
1446.0, +1.000e-004
1444.0, +1.000e-004
1442.0, +1.000e-004
1440.0, +1.000e-004
1438.0, +1.000e-004
1436.0, +1.000e-004
1434.0, +1.000e-004
1432.0, +1.000e-004
1430.0, +1.000e-004
1428.0, +1.000e-004
1426.0, +1.000e-004
1424.0, +1.000e-004
1422.0, +1.000e-004
1420.0, +1.000e-004
1418.0, +1.000e-004
1416.0, +1.000e-004
1414.0, +1.000e-004
1412.0, +1.000e-004
1410.0, +1.000e-004
1408.0, +1.000e-004
1406.0, +1.000e-004
1404.0, +1.000e-004
1402.0, +1.000e-004
1400.0, +1.000e-004
1398.0, +1.000e-004
1396.0, +1.000e-004
1394.0, +1.000e-004
1392.0, +1.000e-004
1390.0, +1.000e-004
1388.0, +1.000e-004
1386.0, +1.000e-004
1384.0, +1.000e-004
1382.0, +1.000e-004
1380.0, +1.000e-004
1378.0, +1.000e-004
1376.0, +1.000e-004
1374.0, +1.000e-004
1372.0, +1.000e-004
1370.0, +1.000e-004
1368.0, +1.000e-004
1366.0, +1.000e-004
1364.0, +1.000e-004
1362.0, +1.000e-004
1360.0, +1.000e-004
1358.0, +1.000e-004
1356.0, +1.000e-004
1354.0, +1.000e-004
1352.0, +1.000e-004
1350.0, +1.000e-004
1348.0, +1.000e-004
1346.0, +1.000e-004
1344.0, +1.000e-004
1342.0, +1.000e-004
1340.0, +1.000e-004
1338.0, +1.000e-004
1336.0, +1.000e-004
1334.0, +1.000e-004
1332.0, +1.000e-004
1330.0, +1.000e-004
1328.0, +1.000e-004
1326.0, +1.000e-004
1324.0, +1.000e-004
1322.0, +1.000e-004
1320.0, +1.000e-004
1318.0, +1.000e-004
1316.0, +1.000e-004
1314.0, +1.000e-004
1312.0, +1.000e-004
1310.0, +1.000e-004
1308.0, +1.000e-004
1306.0, +1.000e-004
1304.0, +1.000e-004
1302.0, +1.000e-004
1300.0, +1.000e-004
1298.0, +1.000e-004
1296.0, +1.000e-004
1294.0, +1.000e-004
1292.0, +1.000e-004
1290.0, +1.000e-004
1288.0, +1.000e-004
1286.0, +9.968e-005
1284.0, +9.893e-005
1282.0, +9.772e-005
1280.0, +9.608e-005
1278.0, +9.401e-005
1276.0, +9.153e-005
1274.0, +8.865e-005
1272.0, +8.569e-005
1270.0, +8.279e-005
1268.0, +7.997e-005
1266.0, +7.722e-005
1264.0, +7.454e-005
1262.0, +7.193e-005
1260.0, +6.940e-005
1258.0, +6.695e-005
1256.0, +6.458e-005
1254.0, +6.227e-005
1252.0, +6.005e-005
1250.0, +5.791e-005
1248.0, +5.585e-005
1246.0, +5.387e-005
1244.0, +5.197e-005
1242.0, +5.015e-005
1240.0, +4.842e-005
1238.0, +4.676e-005
1236.0, +4.519e-005
1234.0, +4.368e-005
1232.0, +4.225e-005
1230.0, +4.090e-005
1228.0, +3.962e-005
1226.0, +3.842e-005
1224.0, +3.729e-005
1222.0, +3.623e-005
1220.0, +3.525e-005
1218.0, +3.433e-005
1216.0, +3.347e-005
1214.0, +3.267e-005
1212.0, +3.192e-005
1210.0, +3.123e-005
1208.0, +3.058e-005
1206.0, +2.997e-005
1204.0, +2.941e-005
1202.0, +2.889e-005
1200.0, +2.840e-005
1198.0, +2.795e-005
1196.0, +2.753e-005
1194.0, +2.713e-005
1192.0, +2.677e-005
1190.0, +2.643e-005
1188.0, +2.611e-005
1186.0, +2.581e-005
1184.0, +2.553e-005
1182.0, +2.527e-005
1180.0, +2.503e-005
1178.0, +2.480e-005
1176.0, +2.459e-005
1174.0, +2.439e-005
1172.0, +2.420e-005
1170.0, +2.402e-005
1168.0, +2.385e-005
1166.0, +2.369e-005
1164.0, +2.354e-005
1162.0, +2.340e-005
1160.0, +2.326e-005
1158.0, +2.312e-005
1156.0, +2.299e-005
1154.0, +2.288e-005
1152.0, +2.276e-005
1150.0, +2.265e-005
1148.0, +2.253e-005
1146.0, +2.243e-005
1144.0, +2.233e-005
1142.0, +2.224e-005
1140.0, +2.214e-005
1138.0, +2.205e-005
1136.0, +2.196e-005
1134.0, +2.187e-005
1132.0, +2.178e-005
1130.0, +2.170e-005
1128.0, +2.162e-005
1126.0, +2.153e-005
1124.0, +2.145e-005
1122.0, +2.138e-005
1120.0, +2.130e-005
1118.0, +2.122e-005
1116.0, +2.114e-005
1114.0, +2.106e-005
1112.0, +2.099e-005
1110.0, +2.091e-005
1108.0, +2.084e-005
1106.0, +2.076e-005
1104.0, +2.068e-005
1102.0, +2.061e-005
1100.0, +2.054e-005
1098.0, +2.046e-005
1096.0, +2.039e-005
1094.0, +2.032e-005
1092.0, +2.026e-005
1090.0, +2.018e-005
1088.0, +2.011e-005
1086.0, +2.004e-005
1084.0, +1.996e-005
1082.0, +1.989e-005
1080.0, +1.982e-005
1078.0, +1.974e-005
1076.0, +1.966e-005
1074.0, +1.959e-005
1072.0, +1.951e-005
1070.0, +1.944e-005
1068.0, +1.935e-005
1066.0, +1.928e-005
1064.0, +1.920e-005
1062.0, +1.912e-005
1060.0, +1.904e-005
1058.0, +1.895e-005
1056.0, +1.887e-005
1054.0, +1.879e-005
1052.0, +1.870e-005
1050.0, +1.862e-005
1048.0, +1.853e-005
1046.0, +1.844e-005
1044.0, +1.836e-005
1042.0, +1.827e-005
1040.0, +1.818e-005
1038.0, +1.808e-005
1036.0, +1.799e-005
1034.0, +1.790e-005
1032.0, +1.780e-005
1030.0, +1.770e-005
1028.0, +1.759e-005
1026.0, +1.749e-005
1024.0, +1.739e-005
1022.0, +1.728e-005
1020.0, +1.718e-005
1018.0, +1.707e-005
1016.0, +1.697e-005
1014.0, +1.686e-005
1012.0, +1.675e-005
1010.0, +1.664e-005
1008.0, +1.653e-005
1006.0, +1.641e-005
1004.0, +1.630e-005
1002.0, +1.618e-005
1000.0, +1.606e-005
998.0, +1.594e-005
996.0, +1.582e-005
994.0, +1.570e-005
992.0, +1.557e-005
990.0, +1.544e-005
988.0, +1.532e-005
986.0, +1.518e-005
984.0, +1.505e-005
982.0, +1.492e-005
980.0, +1.479e-005
978.0, +1.465e-005
976.0, +1.451e-005
974.0, +1.437e-005
972.0, +1.423e-005
970.0, +1.409e-005
968.0, +1.394e-005
966.0, +1.379e-005
964.0, +1.365e-005
962.0, +1.351e-005
960.0, +1.335e-005
958.0, +1.319e-005
956.0, +1.304e-005
954.0, +1.289e-005
952.0, +1.274e-005
950.0, +1.258e-005
948.0, +1.242e-005
946.0, +1.226e-005
944.0, +1.211e-005
942.0, +1.195e-005
940.0, +1.179e-005
938.0, +1.162e-005
936.0, +1.146e-005
934.0, +1.131e-005
932.0, +1.114e-005
930.0, +1.098e-005
928.0, +1.081e-005
926.0, +1.065e-005
924.0, +1.049e-005
922.0, +1.033e-005
920.0, +1.016e-005
918.0, +1.000e-005
916.0, +9.838e-006
914.0, +9.677e-006
912.0, +9.523e-006
910.0, +9.369e-006
908.0, +9.208e-006
906.0, +9.054e-006
904.0, +8.899e-006
902.0, +8.748e-006
900.0, +8.601e-006
898.0, +8.447e-006
896.0, +8.297e-006
894.0, +8.151e-006
892.0, +8.004e-006
890.0, +7.862e-006
888.0, +7.722e-006
886.0, +7.583e-006
884.0, +7.446e-006
882.0, +7.315e-006
880.0, +7.182e-006
878.0, +7.049e-006
876.0, +6.924e-006
874.0, +6.798e-006
872.0, +6.678e-006
870.0, +6.557e-006
868.0, +6.439e-006
866.0, +6.327e-006
864.0, +6.222e-006
862.0, +6.112e-006
860.0, +6.001e-006
858.0, +5.896e-006
856.0, +5.798e-006
854.0, +5.695e-006
852.0, +5.591e-006
850.0, +5.493e-006
848.0, +5.395e-006
846.0, +5.304e-006
844.0, +5.210e-006
842.0, +5.115e-006
840.0, +5.031e-006
838.0, +4.946e-006
836.0, +4.862e-006
834.0, +4.780e-006
832.0, +4.698e-006
830.0, +4.619e-006
828.0, +4.544e-006
826.0, +4.467e-006
824.0, +4.392e-006
822.0, +4.316e-006
820.0, +4.245e-006
818.0, +4.180e-006
816.0, +4.111e-006
814.0, +4.044e-006
812.0, +3.980e-006
810.0, +3.916e-006
808.0, +3.854e-006
806.0, +3.792e-006
804.0, +3.731e-006
802.0, +3.673e-006
800.0, +3.618e-006
798.0, +3.561e-006
796.0, +3.506e-006
794.0, +3.453e-006
792.0, +3.404e-006
790.0, +3.355e-006
788.0, +3.306e-006
786.0, +3.254e-006
784.0, +3.205e-006
782.0, +3.162e-006
780.0, +3.118e-006
778.0, +3.069e-006
776.0, +3.020e-006
774.0, +2.977e-006
772.0, +2.938e-006
770.0, +2.896e-006
768.0, +2.854e-006
766.0, +2.813e-006
764.0, +2.775e-006
762.0, +2.740e-006
760.0, +2.698e-006
758.0, +2.656e-006
756.0, +2.615e-006
754.0, +2.580e-006
752.0, +2.546e-006
750.0, +2.513e-006
748.0, +2.478e-006
746.0, +2.447e-006
744.0, +2.414e-006
742.0, +2.385e-006
740.0, +2.351e-006
738.0, +2.322e-006
736.0, +2.287e-006
734.0, +2.252e-006
732.0, +2.219e-006
730.0, +2.191e-006
728.0, +2.163e-006
726.0, +2.134e-006
724.0, +2.107e-006
722.0, +2.081e-006
720.0, +2.055e-006
718.0, +2.030e-006
716.0, +2.002e-006
714.0, +1.974e-006
712.0, +1.953e-006
710.0, +1.925e-006
708.0, +1.903e-006
706.0, +1.880e-006
704.0, +1.852e-006
702.0, +1.831e-006
700.0, +1.806e-006
698.0, +1.779e-006
696.0, +1.757e-006
694.0, +1.733e-006
692.0, +1.713e-006
690.0, +1.699e-006
688.0, +1.678e-006
686.0, +1.654e-006
684.0, +1.632e-006
682.0, +1.611e-006
680.0, +1.590e-006
678.0, +1.568e-006
676.0, +1.547e-006
674.0, +1.531e-006
672.0, +1.517e-006
670.0, +1.503e-006
668.0, +1.486e-006
666.0, +1.470e-006
664.0, +1.450e-006
662.0, +1.429e-006
660.0, +1.410e-006
658.0, +1.391e-006
656.0, +1.370e-006
654.0, +1.352e-006
652.0, +1.339e-006
650.0, +1.326e-006
648.0, +1.312e-006
646.0, +1.297e-006
644.0, +1.283e-006
642.0, +1.269e-006
640.0, +1.253e-006
638.0, +1.232e-006
636.0, +1.216e-006
634.0, +1.199e-006
632.0, +1.180e-006
630.0, +1.164e-006
628.0, +1.150e-006
626.0, +1.136e-006
624.0, +1.122e-006
622.0, +1.109e-006
620.0, +1.095e-006
618.0, +1.082e-006
616.0, +1.064e-006
614.0, +1.043e-006
612.0, +1.024e-006
610.0, +1.009e-006
608.0, +9.927e-007
606.0, +9.765e-007
604.0, +9.622e-007
602.0, +9.521e-007
600.0, +9.452e-007
598.0, +9.356e-007
596.0, +9.225e-007
594.0, +9.107e-007
592.0, +9.020e-007
590.0, +8.924e-007
588.0, +8.789e-007
586.0, +8.632e-007
584.0, +8.471e-007
582.0, +8.322e-007
580.0, +8.183e-007
578.0, +8.017e-007
576.0, +7.852e-007
574.0, +7.708e-007
572.0, +7.581e-007
570.0, +7.490e-007
568.0, +7.416e-007
566.0, +7.280e-007
564.0, +7.167e-007
562.0, +7.080e-007
560.0, +7.006e-007
558.0, +6.875e-007
556.0, +6.701e-007
554.0, +6.513e-007
552.0, +6.369e-007
550.0, +6.230e-007
548.0, +6.082e-007
546.0, +5.903e-007
544.0, +5.772e-007
542.0, +5.667e-007
540.0, +5.580e-007
538.0, +5.510e-007
536.0, +5.428e-007
534.0, +5.306e-007
532.0, +5.218e-007
530.0, +5.135e-007
528.0, +5.066e-007
526.0, +4.944e-007
524.0, +4.787e-007
522.0, +4.621e-007
520.0, +4.473e-007
518.0, +4.325e-007
516.0, +4.185e-007
514.0, +4.041e-007
512.0, +3.910e-007
510.0, +3.788e-007
508.0, +3.688e-007
506.0, +3.618e-007
504.0, +3.549e-007
502.0, +3.453e-007
500.0, +3.335e-007
498.0, +3.239e-007
496.0, +3.169e-007
494.0, +3.100e-007
492.0, +3.008e-007
490.0, +2.882e-007
488.0, +2.738e-007
486.0, +2.581e-007
484.0, +2.441e-007
482.0, +2.302e-007
480.0, +2.162e-007
478.0, +2.040e-007
476.0, +1.918e-007
474.0, +1.822e-007
472.0, +1.752e-007
470.0, +1.683e-007
468.0, +1.613e-007
466.0, +1.543e-007
464.0, +1.473e-007
462.0, +1.377e-007
460.0, +1.303e-007
458.0, +1.234e-007
456.0, +1.164e-007
454.0, +1.085e-007
452.0, +9.546e-008
450.0, +7.497e-008
448.0, +6.058e-008
446.0, +4.576e-008
444.0, +3.181e-008
442.0, +1.786e-008
440.0, +4.777e-009
438.0, -6.122e-009
436.0, -1.179e-008
434.0, -1.789e-008
432.0, -2.487e-008
430.0, -3.184e-008
428.0, -3.882e-008
426.0, -4.579e-008
424.0, -5.146e-008
422.0, -5.931e-008
420.0, -6.629e-008
418.0, -7.326e-008
416.0, -8.024e-008
414.0, -9.332e-008
412.0, -1.060e-007
410.0, -1.173e-007
408.0, -1.273e-007
406.0, -1.400e-007
404.0, -1.530e-007
402.0, -1.666e-007
400.0, -1.744e-007
398.0, -1.836e-007
396.0, -1.945e-007
394.0, -2.049e-007
392.0, -2.136e-007
390.0, -2.215e-007
388.0, -2.289e-007
386.0, -2.359e-007
384.0, -2.420e-007
382.0, -2.476e-007
380.0, -2.538e-007
378.0, -2.603e-007
376.0, -2.673e-007
374.0, -2.742e-007
372.0, -2.812e-007
370.0, -2.904e-007
368.0, -3.013e-007
366.0, -3.100e-007
364.0, -3.178e-007
362.0, -3.248e-007
360.0, -3.322e-007
358.0, -3.453e-007
356.0, -3.562e-007
354.0, -3.645e-007
352.0, -3.723e-007
350.0, -3.841e-007
348.0, -3.967e-007
346.0, -4.098e-007
344.0, -4.177e-007
342.0, -4.260e-007
340.0, -4.329e-007
338.0, -4.390e-007
336.0, -4.417e-007
334.0, -4.464e-007
332.0, -4.534e-007
330.0, -4.595e-007
328.0, -4.661e-007
326.0, -4.730e-007
324.0, -4.805e-007
322.0, -4.896e-007
320.0, -5.001e-007
318.0, -5.092e-007
316.0, -5.206e-007
314.0, -5.319e-007
312.0, -5.458e-007
310.0, -5.594e-007
308.0, -5.707e-007
306.0, -5.777e-007
304.0, -5.829e-007
302.0, -5.899e-007
300.0, -5.982e-007
298.0, -6.047e-007
296.0, -6.117e-007
294.0, -6.187e-007
292.0, -6.256e-007
290.0, -6.326e-007
288.0, -6.361e-007
286.0, -6.391e-007
284.0, -6.409e-007
282.0, -6.461e-007
280.0, -6.522e-007
278.0, -6.592e-007
276.0, -6.662e-007
274.0, -6.731e-007
272.0, -6.819e-007
270.0, -6.932e-007
268.0, -7.019e-007
266.0, -7.093e-007
264.0, -7.163e-007
262.0, -7.237e-007
260.0, -7.311e-007
258.0, -7.351e-007
256.0, -7.377e-007
254.0, -7.433e-007
252.0, -7.494e-007
250.0, -7.590e-007
248.0, -7.717e-007
246.0, -7.852e-007
244.0, -7.987e-007
242.0, -8.113e-007
240.0, -8.196e-007
238.0, -8.284e-007
236.0, -8.327e-007
234.0, -8.340e-007
232.0, -8.358e-007
230.0, -8.414e-007
228.0, -8.484e-007
226.0, -8.554e-007
224.0, -8.619e-007
222.0, -8.702e-007
220.0, -8.798e-007
218.0, -8.894e-007
216.0, -8.964e-007
214.0, -9.046e-007
212.0, -9.129e-007
210.0, -9.256e-007
208.0, -9.382e-007
206.0, -9.491e-007
204.0, -9.587e-007
202.0, -9.670e-007
200.0, -9.727e-007
198.0, -9.792e-007
196.0, -9.853e-007
194.0, -9.905e-007
192.0, -9.975e-007
190.0, -1.004e-006
188.0, -1.011e-006
186.0, -1.018e-006
184.0, -1.025e-006
182.0, -1.028e-006
180.0, -1.033e-006
178.0, -1.038e-006
176.0, -1.045e-006
174.0, -1.052e-006
172.0, -1.059e-006
170.0, -1.066e-006
168.0, -1.076e-006
166.0, -1.086e-006
164.0, -1.093e-006
162.0, -1.101e-006
160.0, -1.110e-006
158.0, -1.122e-006
156.0, -1.135e-006
154.0, -1.144e-006
152.0, -1.152e-006
150.0, -1.163e-006
148.0, -1.175e-006
146.0, -1.185e-006
144.0, -1.194e-006
142.0, -1.202e-006
140.0, -1.209e-006
138.0, -1.216e-006
136.0, -1.220e-006
134.0, -1.228e-006
132.0, -1.235e-006
130.0, -1.241e-006
128.0, -1.248e-006
126.0, -1.255e-006
124.0, -1.266e-006
122.0, -1.280e-006
120.0, -1.290e-006
118.0, -1.306e-006
116.0, -1.321e-006
114.0, -1.335e-006
112.0, -1.348e-006
110.0, -1.358e-006
108.0, -1.370e-006
106.0, -1.381e-006
104.0, -1.387e-006
102.0, -1.394e-006
100.0, -1.401e-006
98.0, -1.408e-006
96.0, -1.417e-006
94.0, -1.426e-006
92.0, -1.434e-006
90.0, -1.442e-006
88.0, -1.454e-006
86.0, -1.468e-006
84.0, -1.482e-006
82.0, -1.495e-006
80.0, -1.508e-006
78.0, -1.522e-006
76.0, -1.537e-006
74.0, -1.552e-006
72.0, -1.565e-006
70.0, -1.579e-006
68.0, -1.593e-006
66.0, -1.603e-006
64.0, -1.617e-006
62.0, -1.629e-006
60.0, -1.638e-006
58.0, -1.651e-006
56.0, -1.666e-006
54.0, -1.686e-006
52.0, -1.705e-006
50.0, -1.719e-006
48.0, -1.737e-006
46.0, -1.757e-006
44.0, -1.772e-006
42.0, -1.785e-006
40.0, -1.795e-006
38.0, -1.808e-006
36.0, -1.822e-006
34.0, -1.834e-006
32.0, -1.846e-006
30.0, -1.860e-006
28.0, -1.876e-006
26.0, -1.893e-006
24.0, -1.909e-006
22.0, -1.929e-006
20.0, -1.949e-006
18.0, -1.964e-006
16.0, -1.978e-006
14.0, -1.997e-006
12.0, -2.012e-006
10.0, -2.026e-006
8.0, -2.039e-006
6.0, -2.067e-006
4.0, -2.088e-006
2.0, -2.111e-006
0.0, -2.131e-006
-2.0, -2.153e-006
-4.0, -2.172e-006
-6.0, -2.188e-006
-8.0, -2.194e-006
-10.0, -2.208e-006
-12.0, -2.221e-006
-14.0, -2.237e-006
-16.0, -2.251e-006
-18.0, -2.271e-006
-20.0, -2.292e-006
-22.0, -2.314e-006
-24.0, -2.335e-006
-26.0, -2.354e-006
-28.0, -2.374e-006
-30.0, -2.394e-006
-32.0, -2.411e-006
-34.0, -2.431e-006
-36.0, -2.452e-006
-38.0, -2.473e-006
-40.0, -2.495e-006
-42.0, -2.518e-006
-44.0, -2.539e-006
-46.0, -2.557e-006
-48.0, -2.577e-006
-50.0, -2.592e-006
-52.0, -2.611e-006
-54.0, -2.633e-006
-56.0, -2.653e-006
-58.0, -2.675e-006
-60.0, -2.701e-006
-62.0, -2.723e-006
-64.0, -2.744e-006
-66.0, -2.767e-006
-68.0, -2.785e-006
-70.0, -2.808e-006
-72.0, -2.833e-006
-74.0, -2.856e-006
-76.0, -2.880e-006
-78.0, -2.908e-006
-80.0, -2.929e-006
-82.0, -2.955e-006
-84.0, -2.975e-006
-86.0, -2.996e-006
-88.0, -3.017e-006
-90.0, -3.036e-006
-92.0, -3.062e-006
-94.0, -3.090e-006
-96.0, -3.112e-006
-98.0, -3.140e-006
-100.0, -3.165e-006
-102.0, -3.193e-006
-104.0, -3.227e-006
-106.0, -3.253e-006
-108.0, -3.281e-006
-110.0, -3.308e-006
-112.0, -3.335e-006
-114.0, -3.364e-006
-116.0, -3.392e-006
-118.0, -3.415e-006
-120.0, -3.443e-006
-122.0, -3.471e-006
-124.0, -3.499e-006
-126.0, -3.528e-006
-128.0, -3.559e-006
-130.0, -3.594e-006
-132.0, -3.627e-006
-134.0, -3.659e-006
-136.0, -3.688e-006
-138.0, -3.723e-006
-140.0, -3.757e-006
-142.0, -3.787e-006
-144.0, -3.821e-006
-146.0, -3.855e-006
-148.0, -3.889e-006
-150.0, -3.929e-006
-152.0, -3.970e-006
-154.0, -4.012e-006
-156.0, -4.053e-006
-158.0, -4.089e-006
-160.0, -4.131e-006
-162.0, -4.174e-006
-164.0, -4.216e-006
-166.0, -4.258e-006
-168.0, -4.302e-006
-170.0, -4.351e-006
-172.0, -4.399e-006
-174.0, -4.448e-006
-176.0, -4.501e-006
-178.0, -4.552e-006
-180.0, -4.601e-006
-182.0, -4.649e-006
-184.0, -4.705e-006
-186.0, -4.760e-006
-188.0, -4.816e-006
-190.0, -4.868e-006
-192.0, -4.927e-006
-194.0, -4.988e-006
-196.0, -5.050e-006
-198.0, -5.107e-006
-200.0, -5.163e-006
-202.0, -5.225e-006
-204.0, -5.287e-006
-206.0, -5.345e-006
-208.0, -5.406e-006
-210.0, -5.469e-006
-212.0, -5.531e-006
-214.0, -5.593e-006
-216.0, -5.657e-006
-218.0, -5.719e-006
-220.0, -5.782e-006
-222.0, -5.848e-006
-224.0, -5.910e-006
-226.0, -5.971e-006
-228.0, -6.032e-006
-230.0, -6.088e-006
-232.0, -6.144e-006
-234.0, -6.200e-006
-236.0, -6.252e-006
-238.0, -6.304e-006
-240.0, -6.353e-006
-242.0, -6.404e-006
-244.0, -6.452e-006
-246.0, -6.499e-006
-248.0, -6.547e-006
-250.0, -6.587e-006
-252.0, -6.627e-006
-254.0, -6.667e-006
-256.0, -6.709e-006
-258.0, -6.746e-006
-260.0, -6.782e-006
-262.0, -6.812e-006
-264.0, -6.844e-006
-266.0, -6.872e-006
-268.0, -6.899e-006
-270.0, -6.920e-006
-272.0, -6.940e-006
-274.0, -6.960e-006
-276.0, -6.985e-006
-278.0, -7.008e-006
-280.0, -7.029e-006
-282.0, -7.045e-006
-284.0, -7.059e-006
-286.0, -7.077e-006
-288.0, -7.091e-006
-290.0, -7.101e-006
-292.0, -7.108e-006
-294.0, -7.115e-006
-296.0, -7.125e-006
-298.0, -7.137e-006
-300.0, -7.143e-006
-302.0, -7.150e-006
-304.0, -7.157e-006
-306.0, -7.163e-006
-308.0, -7.171e-006
-310.0, -7.175e-006
-312.0, -7.176e-006
-314.0, -7.179e-006
-316.0, -7.179e-006
-318.0, -7.179e-006
-320.0, -7.179e-006
-322.0, -7.176e-006
-324.0, -7.174e-006
-326.0, -7.170e-006
-328.0, -7.165e-006
-330.0, -7.158e-006
-332.0, -7.152e-006
-334.0, -7.145e-006
-336.0, -7.139e-006
-338.0, -7.132e-006
-340.0, -7.124e-006
-342.0, -7.116e-006
-344.0, -7.109e-006
-346.0, -7.102e-006
-348.0, -7.095e-006
-350.0, -7.088e-006
-352.0, -7.079e-006
-354.0, -7.069e-006
-356.0, -7.056e-006
-358.0, -7.043e-006
-360.0, -7.029e-006
-362.0, -7.015e-006
-364.0, -6.999e-006
-366.0, -6.982e-006
-368.0, -6.970e-006
-370.0, -6.961e-006
-372.0, -6.948e-006
-374.0, -6.934e-006
-376.0, -6.920e-006
-378.0, -6.908e-006
-380.0, -6.900e-006
-382.0, -6.887e-006
-384.0, -6.873e-006
-386.0, -6.866e-006
-388.0, -6.856e-006
-390.0, -6.842e-006
-392.0, -6.824e-006
-394.0, -6.804e-006
-396.0, -6.789e-006
-398.0, -6.772e-006
-400.0, -6.751e-006
-402.0, -6.732e-006
-404.0, -6.719e-006
-406.0, -6.710e-006
-408.0, -6.699e-006
-410.0, -6.686e-006
-412.0, -6.674e-006
-414.0, -6.662e-006
-416.0, -6.648e-006
-418.0, -6.633e-006
-420.0, -6.618e-006
-422.0, -6.601e-006
-424.0, -6.587e-006
-426.0, -6.574e-006
-428.0, -6.562e-006
-430.0, -6.549e-006
-432.0, -6.535e-006
-434.0, -6.522e-006
-436.0, -6.515e-006
-438.0, -6.507e-006
-440.0, -6.494e-006
-442.0, -6.484e-006
-444.0, -6.476e-006
-446.0, -6.469e-006
-448.0, -6.460e-006
-450.0, -6.451e-006
-452.0, -6.437e-006
-454.0, -6.427e-006
-456.0, -6.417e-006
-458.0, -6.403e-006
-460.0, -6.390e-006
-462.0, -6.377e-006
-464.0, -6.365e-006
-466.0, -6.357e-006
-468.0, -6.345e-006
-470.0, -6.335e-006
-472.0, -6.327e-006
-474.0, -6.320e-006
-476.0, -6.314e-006
-478.0, -6.307e-006
-480.0, -6.300e-006
-482.0, -6.298e-006
-484.0, -6.293e-006
-486.0, -6.286e-006
-488.0, -6.279e-006
-490.0, -6.272e-006
-492.0, -6.264e-006
-494.0, -6.256e-006
-496.0, -6.249e-006
-498.0, -6.241e-006
-500.0, -6.234e-006
-502.0, -6.227e-006
-504.0, -6.219e-006
-506.0, -6.214e-006
-508.0, -6.206e-006
-510.0, -6.196e-006
-512.0, -6.188e-006
-514.0, -6.181e-006
-516.0, -6.174e-006
-518.0, -6.168e-006
-520.0, -6.160e-006
-522.0, -6.156e-006
-524.0, -6.154e-006
-526.0, -6.152e-006
-528.0, -6.150e-006
-530.0, -6.148e-006
-532.0, -6.141e-006
-534.0, -6.136e-006
-536.0, -6.129e-006
-538.0, -6.123e-006
-540.0, -6.118e-006
-542.0, -6.113e-006
-544.0, -6.108e-006
-546.0, -6.107e-006
-548.0, -6.107e-006
-550.0, -6.107e-006
-552.0, -6.107e-006
-554.0, -6.107e-006
-556.0, -6.107e-006
-558.0, -6.107e-006
-560.0, -6.107e-006
-562.0, -6.107e-006
-564.0, -6.105e-006
-566.0, -6.104e-006
-568.0, -6.104e-006
-570.0, -6.103e-006
-572.0, -6.103e-006
-574.0, -6.103e-006
-576.0, -6.101e-006
-578.0, -6.101e-006
-580.0, -6.100e-006
-582.0, -6.098e-006
-584.0, -6.095e-006
-586.0, -6.093e-006
-588.0, -6.090e-006
-590.0, -6.089e-006
-592.0, -6.085e-006
-594.0, -6.083e-006
-596.0, -6.080e-006
-598.0, -6.078e-006
-600.0, -6.076e-006
-602.0, -6.074e-006
-604.0, -6.072e-006
-606.0, -6.070e-006
-608.0, -6.066e-006
-610.0, -6.068e-006
-612.0, -6.069e-006
-614.0, -6.067e-006
-616.0, -6.065e-006
-618.0, -6.068e-006
-620.0, -6.069e-006
-622.0, -6.070e-006
-624.0, -6.068e-006
-626.0, -6.070e-006
-628.0, -6.069e-006
-630.0, -6.070e-006
-632.0, -6.069e-006
-634.0, -6.071e-006
-636.0, -6.073e-006
-638.0, -6.076e-006
-640.0, -6.075e-006
-642.0, -6.080e-006
-644.0, -6.083e-006
-646.0, -6.085e-006
-648.0, -6.087e-006
-650.0, -6.090e-006
-652.0, -6.092e-006
-654.0, -6.095e-006
-656.0, -6.096e-006
-658.0, -6.098e-006
-660.0, -6.099e-006
-662.0, -6.100e-006
-664.0, -6.100e-006
-666.0, -6.101e-006
-668.0, -6.102e-006
-670.0, -6.103e-006
-672.0, -6.103e-006
-674.0, -6.104e-006
-676.0, -6.105e-006
-678.0, -6.106e-006
-680.0, -6.106e-006
-682.0, -6.107e-006
-684.0, -6.107e-006
-686.0, -6.107e-006
-688.0, -6.107e-006
-690.0, -6.107e-006
-692.0, -6.107e-006
-694.0, -6.108e-006
-696.0, -6.109e-006
-698.0, -6.113e-006
-700.0, -6.116e-006
-702.0, -6.120e-006
-704.0, -6.125e-006
-706.0, -6.131e-006
-708.0, -6.138e-006
-710.0, -6.144e-006
-712.0, -6.147e-006
-714.0, -6.151e-006
-716.0, -6.155e-006
-718.0, -6.155e-006
-720.0, -6.158e-006
-722.0, -6.164e-006
-724.0, -6.170e-006
-726.0, -6.177e-006
-728.0, -6.183e-006
-730.0, -6.193e-006
-732.0, -6.203e-006
-734.0, -6.213e-006
-736.0, -6.220e-006
-738.0, -6.228e-006
-740.0, -6.235e-006
-742.0, -6.242e-006
-744.0, -6.250e-006
-746.0, -6.258e-006
-748.0, -6.265e-006
-750.0, -6.272e-006
-752.0, -6.279e-006
-754.0, -6.286e-006
-756.0, -6.293e-006
-758.0, -6.297e-006
-760.0, -6.301e-006
-762.0, -6.308e-006
-764.0, -6.316e-006
-766.0, -6.323e-006
-768.0, -6.330e-006
-770.0, -6.340e-006
-772.0, -6.353e-006
-774.0, -6.366e-006
-776.0, -6.376e-006
-778.0, -6.390e-006
-780.0, -6.403e-006
-782.0, -6.417e-006
-784.0, -6.429e-006
-786.0, -6.441e-006
-788.0, -6.454e-006
-790.0, -6.467e-006
-792.0, -6.475e-006
-794.0, -6.482e-006
-796.0, -6.492e-006
-798.0, -6.505e-006
-800.0, -6.514e-006
-802.0, -6.522e-006
-804.0, -6.535e-006
-806.0, -6.549e-006
-808.0, -6.562e-006
-810.0, -6.578e-006
-812.0, -6.592e-006
-814.0, -6.613e-006
-816.0, -6.632e-006
-818.0, -6.648e-006
-820.0, -6.662e-006
-822.0, -6.681e-006
-824.0, -6.695e-006
-826.0, -6.710e-006
-828.0, -6.720e-006
-830.0, -6.734e-006
-832.0, -6.753e-006
-834.0, -6.774e-006
-836.0, -6.790e-006
-838.0, -6.808e-006
-840.0, -6.829e-006
-842.0, -6.847e-006
-844.0, -6.860e-006
-846.0, -6.871e-006
-848.0, -6.883e-006
-850.0, -6.897e-006
-852.0, -6.912e-006
-854.0, -6.925e-006
-856.0, -6.939e-006
-858.0, -6.953e-006
-860.0, -6.969e-006
-862.0, -6.987e-006
-864.0, -7.007e-006
-866.0, -7.025e-006
-868.0, -7.040e-006
-870.0, -7.057e-006
-872.0, -7.077e-006
-874.0, -7.095e-006
-876.0, -7.110e-006
-878.0, -7.123e-006
-880.0, -7.141e-006
-882.0, -7.161e-006
-884.0, -7.179e-006
-886.0, -7.194e-006
-888.0, -7.212e-006
-890.0, -7.230e-006
-892.0, -7.245e-006
-894.0, -7.256e-006
-896.0, -7.264e-006
-898.0, -7.277e-006
-900.0, -7.291e-006
-902.0, -7.300e-006
-904.0, -7.309e-006
-906.0, -7.322e-006
-908.0, -7.336e-006
-910.0, -7.350e-006
-912.0, -7.363e-006
-914.0, -7.377e-006
-916.0, -7.390e-006
-918.0, -7.403e-006
-920.0, -7.414e-006
-922.0, -7.428e-006
-924.0, -7.439e-006
-926.0, -7.448e-006
-928.0, -7.455e-006
-930.0, -7.463e-006
-932.0, -7.469e-006
-934.0, -7.473e-006
-936.0, -7.478e-006
-938.0, -7.485e-006
-940.0, -7.491e-006
-942.0, -7.498e-006
-944.0, -7.505e-006
-946.0, -7.512e-006
-948.0, -7.519e-006
-950.0, -7.521e-006
-952.0, -7.525e-006
-954.0, -7.530e-006
-956.0, -7.535e-006
-958.0, -7.540e-006
-960.0, -7.547e-006
-962.0, -7.556e-006
-964.0, -7.563e-006
-966.0, -7.568e-006
-968.0, -7.574e-006
-970.0, -7.581e-006
-972.0, -7.586e-006
-974.0, -7.591e-006
-976.0, -7.593e-006
-978.0, -7.598e-006
-980.0, -7.604e-006
-982.0, -7.608e-006
-984.0, -7.608e-006
-986.0, -7.611e-006
-988.0, -7.611e-006
-990.0, -7.614e-006
-992.0, -7.615e-006
-994.0, -7.615e-006
-996.0, -7.613e-006
-998.0, -7.614e-006
-1000.0, -7.613e-006
-1002.0, -7.613e-006
-1004.0, -7.613e-006
-1006.0, -7.611e-006
-1008.0, -7.609e-006
-1010.0, -7.610e-006
-1012.0, -7.609e-006
-1014.0, -7.608e-006
-1016.0, -7.605e-006
-1018.0, -7.606e-006
-1020.0, -7.606e-006
-1022.0, -7.605e-006
-1024.0, -7.602e-006
-1026.0, -7.602e-006
-1028.0, -7.601e-006
-1030.0, -7.601e-006
-1032.0, -7.595e-006
-1034.0, -7.595e-006
-1036.0, -7.595e-006
-1038.0, -7.592e-006
-1040.0, -7.586e-006
-1042.0, -7.585e-006
-1044.0, -7.582e-006
-1046.0, -7.580e-006
-1048.0, -7.576e-006
-1050.0, -7.575e-006
-1052.0, -7.574e-006
-1054.0, -7.574e-006
-1056.0, -7.574e-006
-1058.0, -7.575e-006
-1060.0, -7.578e-006
-1062.0, -7.576e-006
-1064.0, -7.574e-006
-1066.0, -7.576e-006
-1068.0, -7.576e-006
-1070.0, -7.574e-006
-1072.0, -7.573e-006
-1074.0, -7.572e-006
-1076.0, -7.574e-006
-1078.0, -7.574e-006
-1080.0, -7.572e-006
-1082.0, -7.577e-006
-1084.0, -7.578e-006
-1086.0, -7.578e-006
-1088.0, -7.578e-006
-1090.0, -7.581e-006
-1092.0, -7.583e-006
-1094.0, -7.585e-006
-1096.0, -7.583e-006
-1098.0, -7.589e-006
-1100.0, -7.593e-006
-1102.0, -7.596e-006
-1104.0, -7.597e-006
-1106.0, -7.599e-006
-1108.0, -7.602e-006
-1110.0, -7.605e-006
-1112.0, -7.605e-006
-1114.0, -7.607e-006
-1116.0, -7.610e-006
-1118.0, -7.611e-006
-1120.0, -7.613e-006
-1122.0, -7.615e-006
-1124.0, -7.616e-006
-1126.0, -7.617e-006
-1128.0, -7.618e-006
-1130.0, -7.618e-006
-1132.0, -7.619e-006
-1134.0, -7.619e-006
-1136.0, -7.619e-006
-1138.0, -7.620e-006
-1140.0, -7.620e-006
-1142.0, -7.620e-006
-1144.0, -7.620e-006
-1146.0, -7.620e-006
-1148.0, -7.620e-006
-1150.0, -7.620e-006
-1152.0, -7.620e-006
-1154.0, -7.620e-006
-1156.0, -7.621e-006
-1158.0, -7.621e-006
-1160.0, -7.621e-006
-1162.0, -7.622e-006
-1164.0, -7.622e-006
-1166.0, -7.624e-006
-1168.0, -7.625e-006
-1170.0, -7.628e-006
-1172.0, -7.632e-006
-1174.0, -7.636e-006
-1176.0, -7.640e-006
-1178.0, -7.644e-006
-1180.0, -7.649e-006
-1182.0, -7.653e-006
-1184.0, -7.655e-006
-1186.0, -7.657e-006
-1188.0, -7.659e-006
-1190.0, -7.661e-006
-1192.0, -7.663e-006
-1194.0, -7.664e-006
-1196.0, -7.665e-006
-1198.0, -7.667e-006
-1200.0, -7.668e-006
-1202.0, -7.669e-006
-1204.0, -7.669e-006
-1206.0, -7.669e-006
-1208.0, -7.669e-006
-1210.0, -7.669e-006
-1212.0, -7.669e-006
-1214.0, -7.669e-006
-1216.0, -7.669e-006
-1218.0, -7.669e-006
-1220.0, -7.669e-006
-1222.0, -7.669e-006
-1224.0, -7.670e-006
-1226.0, -7.671e-006
-1228.0, -7.671e-006
-1230.0, -7.673e-006
-1232.0, -7.674e-006
-1234.0, -7.677e-006
-1236.0, -7.680e-006
-1238.0, -7.685e-006
-1240.0, -7.688e-006
-1242.0, -7.694e-006
-1244.0, -7.699e-006
-1246.0, -7.703e-006
-1248.0, -7.707e-006
-1250.0, -7.710e-006
-1252.0, -7.712e-006
-1254.0, -7.714e-006
-1256.0, -7.714e-006
-1258.0, -7.715e-006
-1260.0, -7.717e-006
-1262.0, -7.717e-006
-1264.0, -7.717e-006
-1266.0, -7.718e-006
-1268.0, -7.719e-006
-1270.0, -7.719e-006
-1272.0, -7.719e-006
-1274.0, -7.719e-006
-1276.0, -7.720e-006
-1278.0, -7.721e-006
-1280.0, -7.723e-006
-1282.0, -7.726e-006
-1284.0, -7.731e-006
-1286.0, -7.734e-006
-1288.0, -7.740e-006
-1290.0, -7.746e-006
-1292.0, -7.751e-006
-1294.0, -7.755e-006
-1296.0, -7.758e-006
-1298.0, -7.761e-006
-1300.0, -7.764e-006
-1302.0, -7.767e-006
-1304.0, -7.768e-006
-1306.0, -7.772e-006
-1308.0, -7.779e-006
-1310.0, -7.785e-006
-1312.0, -7.792e-006
-1314.0, -7.799e-006
-1316.0, -7.805e-006
-1318.0, -7.810e-006
-1320.0, -7.814e-006
-1322.0, -7.816e-006
-1324.0, -7.816e-006
-1326.0, -7.818e-006
-1328.0, -7.822e-006
-1330.0, -7.827e-006
-1332.0, -7.833e-006
-1334.0, -7.840e-006
-1336.0, -7.845e-006
-1338.0, -7.852e-006
-1340.0, -7.857e-006
-1342.0, -7.860e-006
-1344.0, -7.862e-006
-1346.0, -7.864e-006
-1348.0, -7.864e-006
-1350.0, -7.864e-006
-1352.0, -7.866e-006
-1354.0, -7.872e-006
-1356.0, -7.877e-006
-1358.0, -7.884e-006
-1360.0, -7.891e-006
-1362.0, -7.898e-006
-1364.0, -7.905e-006
-1366.0, -7.911e-006
-1368.0, -7.915e-006
-1370.0, -7.921e-006
-1372.0, -7.928e-006
-1374.0, -7.935e-006
-1376.0, -7.943e-006
-1378.0, -7.956e-006
-1380.0, -7.968e-006
-1382.0, -7.979e-006
-1384.0, -7.988e-006
-1386.0, -7.996e-006
-1388.0, -8.003e-006
-1390.0, -8.009e-006
-1392.0, -8.013e-006
-1394.0, -8.021e-006
-1396.0, -8.027e-006
-1398.0, -8.034e-006
-1400.0, -8.041e-006
-1402.0, -8.048e-006
-1404.0, -8.055e-006
-1406.0, -8.064e-006
-1408.0, -8.070e-006
-1410.0, -8.078e-006
-1412.0, -8.085e-006
-1414.0, -8.093e-006
-1416.0, -8.104e-006
-1418.0, -8.118e-006
-1420.0, -8.127e-006
-1422.0, -8.135e-006
-1424.0, -8.149e-006
-1426.0, -8.163e-006
-1428.0, -8.181e-006
-1430.0, -8.197e-006
-1432.0, -8.211e-006
-1434.0, -8.225e-006
-1436.0, -8.238e-006
-1438.0, -8.250e-006
-1440.0, -8.264e-006
-1442.0, -8.273e-006
-1444.0, -8.287e-006
-1446.0, -8.306e-006
-1448.0, -8.327e-006
-1450.0, -8.348e-006
-1452.0, -8.369e-006
-1454.0, -8.390e-006
-1456.0, -8.411e-006
-1458.0, -8.432e-006
-1460.0, -8.451e-006
-1462.0, -8.473e-006
-1464.0, -8.500e-006
-1466.0, -8.531e-006
-1468.0, -8.562e-006
-1470.0, -8.597e-006
-1472.0, -8.638e-006
-1474.0, -8.684e-006
-1476.0, -8.730e-006
-1478.0, -8.778e-006
-1480.0, -8.829e-006
-1482.0, -8.888e-006
-1484.0, -8.957e-006
-1486.0, -9.021e-006
-1488.0, -9.091e-006
-1490.0, -9.170e-006
-1492.0, -9.262e-006
-1494.0, -9.357e-006
-1496.0, -9.463e-006
-1498.0, -9.580e-006
-1500.0, -9.707e-006
-1502.0, -9.848e-006
-1504.0, -1.000e-005
-1506.0, -1.017e-005
-1508.0, -1.035e-005
-1510.0, -1.054e-005
-1512.0, -1.073e-005
-1514.0, -1.095e-005
-1516.0, -1.118e-005
-1518.0, -1.141e-005
-1520.0, -1.166e-005
-1522.0, -1.192e-005
-1524.0, -1.219e-005
-1526.0, -1.247e-005
-1528.0, -1.277e-005
-1530.0, -1.306e-005
-1532.0, -1.337e-005
-1534.0, -1.368e-005
-1536.0, -1.399e-005
-1538.0, -1.430e-005
-1540.0, -1.461e-005
-1542.0, -1.492e-005
-1544.0, -1.522e-005
-1546.0, -1.551e-005
-1548.0, -1.579e-005
-1550.0, -1.607e-005
-1552.0, -1.633e-005
-1554.0, -1.658e-005
-1556.0, -1.681e-005
-1558.0, -1.703e-005
-1560.0, -1.723e-005
-1562.0, -1.742e-005
-1564.0, -1.758e-005
-1566.0, -1.774e-005
-1568.0, -1.787e-005
-1570.0, -1.798e-005
-1572.0, -1.807e-005
-1574.0, -1.814e-005
-1576.0, -1.820e-005
-1578.0, -1.823e-005
-1580.0, -1.825e-005
-1582.0, -1.826e-005
-1584.0, -1.825e-005
-1586.0, -1.822e-005
-1588.0, -1.819e-005
-1590.0, -1.814e-005
-1592.0, -1.808e-005
-1594.0, -1.801e-005
-1596.0, -1.792e-005
-1598.0, -1.783e-005
-1600.0, -1.774e-005
-1602.0, -1.763e-005
-1604.0, -1.752e-005
-1606.0, -1.741e-005
-1608.0, -1.729e-005
-1610.0, -1.717e-005
-1612.0, -1.704e-005
-1614.0, -1.691e-005
-1616.0, -1.677e-005
-1618.0, -1.663e-005
-1620.0, -1.649e-005
-1622.0, -1.636e-005
-1624.0, -1.622e-005
-1626.0, -1.608e-005
-1628.0, -1.594e-005
-1630.0, -1.581e-005
-1632.0, -1.568e-005
-1634.0, -1.555e-005
-1636.0, -1.543e-005
-1638.0, -1.531e-005
-1640.0, -1.518e-005
-1642.0, -1.506e-005
-1644.0, -1.494e-005
-1646.0, -1.482e-005
-1648.0, -1.470e-005
-1650.0, -1.458e-005
-1652.0, -1.446e-005
-1654.0, -1.436e-005
-1656.0, -1.424e-005
-1658.0, -1.415e-005
-1660.0, -1.404e-005
-1662.0, -1.394e-005
-1664.0, -1.384e-005
-1666.0, -1.375e-005
-1668.0, -1.365e-005
-1670.0, -1.357e-005
-1672.0, -1.347e-005
-1674.0, -1.339e-005
-1676.0, -1.331e-005
-1678.0, -1.323e-005
-1680.0, -1.315e-005
-1682.0, -1.307e-005
-1684.0, -1.299e-005
-1686.0, -1.292e-005
-1688.0, -1.285e-005
-1690.0, -1.277e-005
-1692.0, -1.270e-005
-1694.0, -1.263e-005
-1696.0, -1.257e-005
-1698.0, -1.251e-005
-1700.0, -1.246e-005
-1702.0, -1.240e-005
-1704.0, -1.234e-005
-1706.0, -1.229e-005
-1708.0, -1.223e-005
-1710.0, -1.218e-005
-1712.0, -1.212e-005
-1714.0, -1.207e-005
-1716.0, -1.203e-005
-1718.0, -1.198e-005
-1720.0, -1.193e-005
-1722.0, -1.188e-005
-1724.0, -1.184e-005
-1726.0, -1.180e-005
-1728.0, -1.176e-005
-1730.0, -1.171e-005
-1732.0, -1.167e-005
-1734.0, -1.164e-005
-1736.0, -1.160e-005
-1738.0, -1.156e-005
-1740.0, -1.152e-005
-1742.0, -1.148e-005
-1744.0, -1.145e-005
-1746.0, -1.141e-005
-1748.0, -1.138e-005
-1750.0, -1.134e-005
-1752.0, -1.131e-005
-1754.0, -1.128e-005
-1756.0, -1.124e-005
-1758.0, -1.121e-005
-1760.0, -1.118e-005
-1762.0, -1.115e-005
-1764.0, -1.112e-005
-1766.0, -1.109e-005
-1768.0, -1.106e-005
-1770.0, -1.103e-005
-1772.0, -1.100e-005
-1774.0, -1.097e-005
-1776.0, -1.095e-005
-1778.0, -1.092e-005
-1780.0, -1.089e-005
-1782.0, -1.086e-005
-1784.0, -1.083e-005
-1786.0, -1.080e-005
-1788.0, -1.078e-005
-1790.0, -1.075e-005
-1792.0, -1.072e-005
-1794.0, -1.070e-005
-1796.0, -1.067e-005
-1798.0, -1.065e-005
-1800.0, -1.062e-005
-1802.0, -1.059e-005
-1804.0, -1.057e-005
-1806.0, -1.054e-005
-1808.0, -1.052e-005
-1810.0, -1.049e-005
-1812.0, -1.047e-005
-1814.0, -1.045e-005
-1816.0, -1.042e-005
-1818.0, -1.040e-005
-1820.0, -1.038e-005
-1822.0, -1.036e-005
-1824.0, -1.034e-005
-1826.0, -1.032e-005
-1828.0, -1.030e-005
-1830.0, -1.028e-005
-1832.0, -1.026e-005
-1834.0, -1.024e-005
-1836.0, -1.023e-005
-1838.0, -1.022e-005
-1840.0, -1.020e-005
-1842.0, -1.018e-005
-1844.0, -1.017e-005
-1846.0, -1.016e-005
-1848.0, -1.014e-005
-1850.0, -1.013e-005
-1852.0, -1.012e-005
-1854.0, -1.011e-005
-1856.0, -1.011e-005
-1858.0, -1.011e-005
-1860.0, -1.010e-005
-1862.0, -1.010e-005
-1864.0, -1.010e-005
-1866.0, -1.010e-005
-1868.0, -1.010e-005
-1870.0, -1.010e-005
-1872.0, -1.011e-005
-1874.0, -1.011e-005
-1876.0, -1.012e-005
-1878.0, -1.013e-005
-1880.0, -1.015e-005
-1882.0, -1.016e-005
-1884.0, -1.018e-005
-1886.0, -1.020e-005
-1888.0, -1.022e-005
-1890.0, -1.025e-005
-1892.0, -1.027e-005
-1894.0, -1.030e-005
-1896.0, -1.032e-005
-1898.0, -1.036e-005
-1900.0, -1.040e-005
-1902.0, -1.044e-005
-1904.0, -1.048e-005
-1906.0, -1.052e-005
-1908.0, -1.057e-005
-1910.0, -1.063e-005
-1912.0, -1.069e-005
-1914.0, -1.076e-005
-1916.0, -1.082e-005
-1918.0, -1.090e-005
-1920.0, -1.098e-005
-1922.0, -1.107e-005
-1924.0, -1.117e-005
-1926.0, -1.127e-005
-1928.0, -1.137e-005
-1930.0, -1.149e-005
-1932.0, -1.161e-005
-1934.0, -1.175e-005
-1936.0, -1.189e-005
-1938.0, -1.204e-005
-1940.0, -1.220e-005
-1942.0, -1.238e-005
-1944.0, -1.256e-005
-1946.0, -1.275e-005
-1948.0, -1.296e-005
-1950.0, -1.318e-005
-1952.0, -1.340e-005
-1954.0, -1.364e-005
-1956.0, -1.389e-005
-1958.0, -1.415e-005
-1960.0, -1.442e-005
-1962.0, -1.470e-005
-1964.0, -1.499e-005
-1966.0, -1.529e-005
-1968.0, -1.560e-005
-1970.0, -1.590e-005
-1972.0, -1.622e-005
-1974.0, -1.653e-005
-1976.0, -1.685e-005
-1978.0, -1.716e-005
-1980.0, -1.747e-005
-1982.0, -1.777e-005
-1984.0, -1.806e-005
-1986.0, -1.834e-005
-1988.0, -1.861e-005
-1990.0, -1.887e-005
-1992.0, -1.911e-005
-1994.0, -1.934e-005
-1996.0, -1.957e-005
-1998.0, -1.978e-005
-2000.0, -1.996e-005
*
Segment = 3
Positive
Number of Data Points = 1750
#
-1998.0, -1.919e-005
-1996.0, -1.876e-005
-1994.0, -1.840e-005
-1992.0, -1.809e-005
-1990.0, -1.777e-005
-1988.0, -1.748e-005
-1986.0, -1.721e-005
-1984.0, -1.697e-005
-1982.0, -1.675e-005
-1980.0, -1.654e-005
-1978.0, -1.634e-005
-1976.0, -1.616e-005
-1974.0, -1.599e-005
-1972.0, -1.583e-005
-1970.0, -1.568e-005
-1968.0, -1.553e-005
-1966.0, -1.538e-005
-1964.0, -1.524e-005
-1962.0, -1.510e-005
-1960.0, -1.497e-005
-1958.0, -1.485e-005
-1956.0, -1.472e-005
-1954.0, -1.460e-005
-1952.0, -1.448e-005
-1950.0, -1.436e-005
-1948.0, -1.425e-005
-1946.0, -1.413e-005
-1944.0, -1.401e-005
-1942.0, -1.390e-005
-1940.0, -1.378e-005
-1938.0, -1.367e-005
-1936.0, -1.356e-005
-1934.0, -1.345e-005
-1932.0, -1.334e-005
-1930.0, -1.323e-005
-1928.0, -1.312e-005
-1926.0, -1.301e-005
-1924.0, -1.290e-005
-1922.0, -1.279e-005
-1920.0, -1.268e-005
-1918.0, -1.258e-005
-1916.0, -1.248e-005
-1914.0, -1.238e-005
-1912.0, -1.228e-005
-1910.0, -1.218e-005
-1908.0, -1.208e-005
-1906.0, -1.198e-005
-1904.0, -1.188e-005
-1902.0, -1.178e-005
-1900.0, -1.168e-005
-1898.0, -1.159e-005
-1896.0, -1.149e-005
-1894.0, -1.139e-005
-1892.0, -1.130e-005
-1890.0, -1.121e-005
-1888.0, -1.111e-005
-1886.0, -1.102e-005
-1884.0, -1.093e-005
-1882.0, -1.084e-005
-1880.0, -1.075e-005
-1878.0, -1.067e-005
-1876.0, -1.058e-005
-1874.0, -1.050e-005
-1872.0, -1.041e-005
-1870.0, -1.033e-005
-1868.0, -1.025e-005
-1866.0, -1.016e-005
-1864.0, -1.008e-005
-1862.0, -9.998e-006
-1860.0, -9.916e-006
-1858.0, -9.840e-006
-1856.0, -9.763e-006
-1854.0, -9.679e-006
-1852.0, -9.600e-006
-1850.0, -9.523e-006
-1848.0, -9.447e-006
-1846.0, -9.377e-006
-1844.0, -9.300e-006
-1842.0, -9.229e-006
-1840.0, -9.158e-006
-1838.0, -9.082e-006
-1836.0, -9.012e-006
-1834.0, -8.940e-006
-1832.0, -8.864e-006
-1830.0, -8.793e-006
-1828.0, -8.718e-006
-1826.0, -8.649e-006
-1824.0, -8.586e-006
-1822.0, -8.517e-006
-1820.0, -8.450e-006
-1818.0, -8.384e-006
-1816.0, -8.316e-006
-1814.0, -8.253e-006
-1812.0, -8.190e-006
-1810.0, -8.121e-006
-1808.0, -8.057e-006
-1806.0, -7.994e-006
-1804.0, -7.927e-006
-1802.0, -7.864e-006
-1800.0, -7.801e-006
-1798.0, -7.737e-006
-1796.0, -7.674e-006
-1794.0, -7.614e-006
-1792.0, -7.552e-006
-1790.0, -7.494e-006
-1788.0, -7.437e-006
-1786.0, -7.380e-006
-1784.0, -7.319e-006
-1782.0, -7.262e-006
-1780.0, -7.197e-006
-1778.0, -7.135e-006
-1776.0, -7.074e-006
-1774.0, -7.013e-006
-1772.0, -6.951e-006
-1770.0, -6.893e-006
-1768.0, -6.837e-006
-1766.0, -6.781e-006
-1764.0, -6.725e-006
-1762.0, -6.669e-006
-1760.0, -6.613e-006
-1758.0, -6.557e-006
-1756.0, -6.501e-006
-1754.0, -6.444e-006
-1752.0, -6.392e-006
-1750.0, -6.336e-006
-1748.0, -6.281e-006
-1746.0, -6.225e-006
-1744.0, -6.172e-006
-1742.0, -6.118e-006
-1740.0, -6.063e-006
-1738.0, -6.011e-006
-1736.0, -5.957e-006
-1734.0, -5.901e-006
-1732.0, -5.851e-006
-1730.0, -5.799e-006
-1728.0, -5.744e-006
-1726.0, -5.688e-006
-1724.0, -5.632e-006
-1722.0, -5.582e-006
-1720.0, -5.532e-006
-1718.0, -5.478e-006
-1716.0, -5.423e-006
-1714.0, -5.372e-006
-1712.0, -5.321e-006
-1710.0, -5.272e-006
-1708.0, -5.219e-006
-1706.0, -5.165e-006
-1704.0, -5.110e-006
-1702.0, -5.059e-006
-1700.0, -5.011e-006
-1698.0, -4.959e-006
-1696.0, -4.903e-006
-1694.0, -4.852e-006
-1692.0, -4.808e-006
-1690.0, -4.759e-006
-1688.0, -4.705e-006
-1686.0, -4.651e-006
-1684.0, -4.607e-006
-1682.0, -4.558e-006
-1680.0, -4.507e-006
-1678.0, -4.452e-006
-1676.0, -4.404e-006
-1674.0, -4.355e-006
-1672.0, -4.306e-006
-1670.0, -4.253e-006
-1668.0, -4.209e-006
-1666.0, -4.160e-006
-1664.0, -4.111e-006
-1662.0, -4.065e-006
-1660.0, -4.015e-006
-1658.0, -3.966e-006
-1656.0, -3.916e-006
-1654.0, -3.870e-006
-1652.0, -3.828e-006
-1650.0, -3.782e-006
-1648.0, -3.736e-006
-1646.0, -3.694e-006
-1644.0, -3.644e-006
-1642.0, -3.602e-006
-1640.0, -3.551e-006
-1638.0, -3.503e-006
-1636.0, -3.457e-006
-1634.0, -3.412e-006
-1632.0, -3.363e-006
-1630.0, -3.322e-006
-1628.0, -3.281e-006
-1626.0, -3.234e-006
-1624.0, -3.189e-006
-1622.0, -3.145e-006
-1620.0, -3.102e-006
-1618.0, -3.060e-006
-1616.0, -3.025e-006
-1614.0, -2.977e-006
-1612.0, -2.938e-006
-1610.0, -2.899e-006
-1608.0, -2.859e-006
-1606.0, -2.818e-006
-1604.0, -2.776e-006
-1602.0, -2.729e-006
-1600.0, -2.693e-006
-1598.0, -2.655e-006
-1596.0, -2.616e-006
-1594.0, -2.574e-006
-1592.0, -2.533e-006
-1590.0, -2.497e-006
-1588.0, -2.461e-006
-1586.0, -2.420e-006
-1584.0, -2.379e-006
-1582.0, -2.339e-006
-1580.0, -2.304e-006
-1578.0, -2.271e-006
-1576.0, -2.236e-006
-1574.0, -2.201e-006
-1572.0, -2.166e-006
-1570.0, -2.131e-006
-1568.0, -2.100e-006
-1566.0, -2.065e-006
-1564.0, -2.026e-006
-1562.0, -1.989e-006
-1560.0, -1.954e-006
-1558.0, -1.919e-006
-1556.0, -1.890e-006
-1554.0, -1.855e-006
-1552.0, -1.826e-006
-1550.0, -1.796e-006
-1548.0, -1.764e-006
-1546.0, -1.730e-006
-1544.0, -1.702e-006
-1542.0, -1.671e-006
-1540.0, -1.643e-006
-1538.0, -1.610e-006
-1536.0, -1.579e-006
-1534.0, -1.551e-006
-1532.0, -1.522e-006
-1530.0, -1.494e-006
-1528.0, -1.464e-006
-1526.0, -1.437e-006
-1524.0, -1.413e-006
-1522.0, -1.385e-006
-1520.0, -1.357e-006
-1518.0, -1.332e-006
-1516.0, -1.304e-006
-1514.0, -1.279e-006
-1512.0, -1.252e-006
-1510.0, -1.226e-006
-1508.0, -1.203e-006
-1506.0, -1.176e-006
-1504.0, -1.153e-006
-1502.0, -1.128e-006
-1500.0, -1.102e-006
-1498.0, -1.079e-006
-1496.0, -1.054e-006
-1494.0, -1.034e-006
-1492.0, -1.017e-006
-1490.0, -9.962e-007
-1488.0, -9.757e-007
-1486.0, -9.548e-007
-1484.0, -9.312e-007
-1482.0, -9.086e-007
-1480.0, -8.876e-007
-1478.0, -8.676e-007
-1476.0, -8.432e-007
-1474.0, -8.192e-007
-1472.0, -7.983e-007
-1470.0, -7.795e-007
-1468.0, -7.586e-007
-1466.0, -7.377e-007
-1464.0, -7.167e-007
-1462.0, -6.997e-007
-1460.0, -6.853e-007
-1458.0, -6.714e-007
-1456.0, -6.570e-007
-1454.0, -6.439e-007
-1452.0, -6.300e-007
-1450.0, -6.169e-007
-1448.0, -6.077e-007
-1446.0, -5.933e-007
-1444.0, -5.737e-007
-1442.0, -5.541e-007
-1440.0, -5.389e-007
-1438.0, -5.197e-007
-1436.0, -4.987e-007
-1434.0, -4.796e-007
-1432.0, -4.660e-007
-1430.0, -4.547e-007
-1428.0, -4.412e-007
-1426.0, -4.272e-007
-1424.0, -4.155e-007
-1422.0, -4.020e-007
-1420.0, -3.880e-007
-1418.0, -3.732e-007
-1416.0, -3.562e-007
-1414.0, -3.418e-007
-1412.0, -3.283e-007
-1410.0, -3.165e-007
-1408.0, -3.039e-007
-1406.0, -2.899e-007
-1404.0, -2.768e-007
-1402.0, -2.690e-007
-1400.0, -2.616e-007
-1398.0, -2.520e-007
-1396.0, -2.402e-007
-1394.0, -2.315e-007
-1392.0, -2.245e-007
-1390.0, -2.167e-007
-1388.0, -2.080e-007
-1386.0, -1.979e-007
-1384.0, -1.870e-007
-1382.0, -1.779e-007
-1380.0, -1.657e-007
-1378.0, -1.517e-007
-1376.0, -1.386e-007
-1374.0, -1.256e-007
-1372.0, -1.138e-007
-1370.0, -1.016e-007
-1368.0, -8.894e-008
-1366.0, -8.022e-008
-1364.0, -7.324e-008
-1362.0, -6.583e-008
-1360.0, -5.929e-008
-1358.0, -5.188e-008
-1356.0, -4.665e-008
-1354.0, -3.924e-008
-1352.0, -3.226e-008
-1350.0, -2.529e-008
-1348.0, -1.875e-008
-1346.0, -1.221e-008
-1344.0, -6.975e-009
-1342.0, -4.357e-010
-1340.0, +8.284e-009
-1338.0, +1.962e-008
-1336.0, +3.357e-008
-1334.0, +4.752e-008
-1332.0, +6.278e-008
-1330.0, +7.760e-008
-1328.0, +9.242e-008
-1326.0, +1.042e-007
-1324.0, +1.134e-007
-1322.0, +1.203e-007
-1320.0, +1.273e-007
-1318.0, +1.330e-007
-1316.0, +1.395e-007
-1314.0, +1.439e-007
-1312.0, +1.474e-007
-1310.0, +1.530e-007
-1308.0, +1.600e-007
-1306.0, +1.670e-007
-1304.0, +1.740e-007
-1302.0, +1.814e-007
-1300.0, +1.888e-007
-1298.0, +1.979e-007
-1296.0, +2.066e-007
-1294.0, +2.162e-007
-1292.0, +2.302e-007
-1290.0, +2.441e-007
-1288.0, +2.572e-007
-1286.0, +2.699e-007
-1284.0, +2.803e-007
-1282.0, +2.943e-007
-1280.0, +3.056e-007
-1278.0, +3.126e-007
-1276.0, +3.196e-007
-1274.0, +3.265e-007
-1272.0, +3.344e-007
-1270.0, +3.418e-007
-1268.0, +3.488e-007
-1266.0, +3.557e-007
-1264.0, +3.627e-007
-1262.0, +3.697e-007
-1260.0, +3.789e-007
-1258.0, +3.889e-007
-1256.0, +4.011e-007
-1254.0, +4.107e-007
-1252.0, +4.246e-007
-1250.0, +4.386e-007
-1248.0, +4.525e-007
-1246.0, +4.652e-007
-1244.0, +4.787e-007
-1242.0, +4.913e-007
-1240.0, +5.027e-007
-1238.0, +5.096e-007
-1236.0, +5.166e-007
-1234.0, +5.301e-007
-1232.0, +5.410e-007
-1230.0, +5.511e-007
-1228.0, +5.589e-007
-1226.0, +5.663e-007
-1224.0, +5.737e-007
-1222.0, +5.855e-007
-1220.0, +5.942e-007
-1218.0, +6.069e-007
-1216.0, +6.213e-007
-1214.0, +6.352e-007
-1212.0, +6.500e-007
-1210.0, +6.692e-007
-1208.0, +6.853e-007
-1206.0, +6.980e-007
-1204.0, +7.084e-007
-1202.0, +7.172e-007
-1200.0, +7.294e-007
-1198.0, +7.420e-007
-1196.0, +7.507e-007
-1194.0, +7.634e-007
-1192.0, +7.782e-007
-1190.0, +7.974e-007
-1188.0, +8.166e-007
-1186.0, +8.323e-007
-1184.0, +8.488e-007
-1182.0, +8.693e-007
-1180.0, +8.846e-007
-1178.0, +8.985e-007
-1176.0, +9.090e-007
-1174.0, +9.229e-007
-1172.0, +9.369e-007
-1170.0, +9.487e-007
-1168.0, +9.626e-007
-1166.0, +9.827e-007
-1164.0, +1.003e-006
-1162.0, +1.026e-006
-1160.0, +1.047e-006
-1158.0, +1.068e-006
-1156.0, +1.090e-006
-1154.0, +1.111e-006
-1152.0, +1.128e-006
-1150.0, +1.149e-006
-1148.0, +1.171e-006
-1146.0, +1.192e-006
-1144.0, +1.218e-006
-1142.0, +1.244e-006
-1140.0, +1.267e-006
-1138.0, +1.293e-006
-1136.0, +1.315e-006
-1134.0, +1.338e-006
-1132.0, +1.366e-006
-1130.0, +1.394e-006
-1128.0, +1.422e-006
-1126.0, +1.450e-006
-1124.0, +1.478e-006
-1122.0, +1.509e-006
-1120.0, +1.543e-006
-1118.0, +1.577e-006
-1116.0, +1.609e-006
-1114.0, +1.644e-006
-1112.0, +1.677e-006
-1110.0, +1.719e-006
-1108.0, +1.764e-006
-1106.0, +1.799e-006
-1104.0, +1.834e-006
-1102.0, +1.881e-006
-1100.0, +1.926e-006
-1098.0, +1.974e-006
-1096.0, +2.015e-006
-1094.0, +2.063e-006
-1092.0, +2.119e-006
-1090.0, +2.174e-006
-1088.0, +2.226e-006
-1086.0, +2.283e-006
-1084.0, +2.340e-006
-1082.0, +2.398e-006
-1080.0, +2.458e-006
-1078.0, +2.521e-006
-1076.0, +2.591e-006
-1074.0, +2.658e-006
-1072.0, +2.725e-006
-1070.0, +2.802e-006
-1068.0, +2.883e-006
-1066.0, +2.964e-006
-1064.0, +3.047e-006
-1062.0, +3.132e-006
-1060.0, +3.223e-006
-1058.0, +3.321e-006
-1056.0, +3.415e-006
-1054.0, +3.520e-006
-1052.0, +3.625e-006
-1050.0, +3.733e-006
-1048.0, +3.846e-006
-1046.0, +3.965e-006
-1044.0, +4.087e-006
-1042.0, +4.219e-006
-1040.0, +4.352e-006
-1038.0, +4.485e-006
-1036.0, +4.629e-006
-1034.0, +4.775e-006
-1032.0, +4.928e-006
-1030.0, +5.091e-006
-1028.0, +5.258e-006
-1026.0, +5.433e-006
-1024.0, +5.619e-006
-1022.0, +5.807e-006
-1020.0, +6.001e-006
-1018.0, +6.196e-006
-1016.0, +6.397e-006
-1014.0, +6.600e-006
-1012.0, +6.809e-006
-1010.0, +7.027e-006
-1008.0, +7.250e-006
-1006.0, +7.474e-006
-1004.0, +7.704e-006
-1002.0, +7.942e-006
-1000.0, +8.184e-006
-998.0, +8.421e-006
-996.0, +8.664e-006
-994.0, +8.903e-006
-992.0, +9.146e-006
-990.0, +9.387e-006
-988.0, +9.619e-006
-986.0, +9.843e-006
-984.0, +1.007e-005
-982.0, +1.028e-005
-980.0, +1.048e-005
-978.0, +1.066e-005
-976.0, +1.083e-005
-974.0, +1.099e-005
-972.0, +1.113e-005
-970.0, +1.124e-005
-968.0, +1.133e-005
-966.0, +1.140e-005
-964.0, +1.144e-005
-962.0, +1.147e-005
-960.0, +1.145e-005
-958.0, +1.142e-005
-956.0, +1.136e-005
-954.0, +1.127e-005
-952.0, +1.115e-005
-950.0, +1.102e-005
-948.0, +1.086e-005
-946.0, +1.069e-005
-944.0, +1.050e-005
-942.0, +1.030e-005
-940.0, +1.010e-005
-938.0, +9.888e-006
-936.0, +9.675e-006
-934.0, +9.458e-006
-932.0, +9.248e-006
-930.0, +9.033e-006
-928.0, +8.828e-006
-926.0, +8.627e-006
-924.0, +8.439e-006
-922.0, +8.257e-006
-920.0, +8.084e-006
-918.0, +7.916e-006
-916.0, +7.761e-006
-914.0, +7.610e-006
-912.0, +7.468e-006
-910.0, +7.332e-006
-908.0, +7.200e-006
-906.0, +7.080e-006
-904.0, +6.960e-006
-902.0, +6.848e-006
-900.0, +6.740e-006
-898.0, +6.636e-006
-896.0, +6.530e-006
-894.0, +6.433e-006
-892.0, +6.333e-006
-890.0, +6.238e-006
-888.0, +6.139e-006
-886.0, +6.045e-006
-884.0, +5.947e-006
-882.0, +5.855e-006
-880.0, +5.762e-006
-878.0, +5.672e-006
-876.0, +5.574e-006
-874.0, +5.484e-006
-872.0, +5.388e-006
-870.0, +5.297e-006
-868.0, +5.200e-006
-866.0, +5.105e-006
-864.0, +5.008e-006
-862.0, +4.918e-006
-860.0, +4.821e-006
-858.0, +4.729e-006
-856.0, +4.635e-006
-854.0, +4.543e-006
-852.0, +4.453e-006
-850.0, +4.359e-006
-848.0, +4.269e-006
-846.0, +4.180e-006
-844.0, +4.096e-006
-842.0, +4.009e-006
-840.0, +3.926e-006
-838.0, +3.843e-006
-836.0, +3.765e-006
-834.0, +3.687e-006
-832.0, +3.616e-006
-830.0, +3.544e-006
-828.0, +3.477e-006
-826.0, +3.419e-006
-824.0, +3.363e-006
-822.0, +3.312e-006
-820.0, +3.263e-006
-818.0, +3.213e-006
-816.0, +3.167e-006
-814.0, +3.122e-006
-812.0, +3.074e-006
-810.0, +3.025e-006
-808.0, +2.983e-006
-806.0, +2.941e-006
-804.0, +2.900e-006
-802.0, +2.859e-006
-800.0, +2.818e-006
-798.0, +2.783e-006
-796.0, +2.748e-006
-794.0, +2.711e-006
-792.0, +2.670e-006
-790.0, +2.635e-006
-788.0, +2.601e-006
-786.0, +2.573e-006
-784.0, +2.543e-006
-782.0, +2.516e-006
-780.0, +2.490e-006
-778.0, +2.469e-006
-776.0, +2.448e-006
-774.0, +2.429e-006
-772.0, +2.408e-006
-770.0, +2.386e-006
-768.0, +2.364e-006
-766.0, +2.343e-006
-764.0, +2.329e-006
-762.0, +2.315e-006
-760.0, +2.297e-006
-758.0, +2.282e-006
-756.0, +2.272e-006
-754.0, +2.265e-006
-752.0, +2.257e-006
-750.0, +2.247e-006
-748.0, +2.236e-006
-746.0, +2.229e-006
-744.0, +2.222e-006
-742.0, +2.213e-006
-740.0, +2.204e-006
-738.0, +2.196e-006
-736.0, +2.190e-006
-734.0, +2.184e-006
-732.0, +2.180e-006
-730.0, +2.177e-006
-728.0, +2.176e-006
-726.0, +2.175e-006
-724.0, +2.177e-006
-722.0, +2.179e-006
-720.0, +2.182e-006
-718.0, +2.185e-006
-716.0, +2.190e-006
-714.0, +2.193e-006
-712.0, +2.197e-006
-710.0, +2.202e-006
-708.0, +2.208e-006
-706.0, +2.215e-006
-704.0, +2.222e-006
-702.0, +2.227e-006
-700.0, +2.233e-006
-698.0, +2.240e-006
-696.0, +2.243e-006
-694.0, +2.245e-006
-692.0, +2.250e-006
-690.0, +2.257e-006
-688.0, +2.264e-006
-686.0, +2.271e-006
-684.0, +2.277e-006
-682.0, +2.284e-006
-680.0, +2.289e-006
-678.0, +2.291e-006
-676.0, +2.296e-006
-674.0, +2.301e-006
-672.0, +2.308e-006
-670.0, +2.320e-006
-668.0, +2.333e-006
-666.0, +2.347e-006
-664.0, +2.361e-006
-662.0, +2.371e-006
-660.0, +2.380e-006
-658.0, +2.392e-006
-656.0, +2.400e-006
-654.0, +2.409e-006
-652.0, +2.416e-006
-650.0, +2.424e-006
-648.0, +2.436e-006
-646.0, +2.449e-006
-644.0, +2.458e-006
-642.0, +2.466e-006
-640.0, +2.473e-006
-638.0, +2.482e-006
-636.0, +2.492e-006
-634.0, +2.501e-006
-632.0, +2.508e-006
-630.0, +2.515e-006
-628.0, +2.522e-006
-626.0, +2.533e-006
-624.0, +2.546e-006
-622.0, +2.560e-006
-620.0, +2.574e-006
-618.0, +2.588e-006
-616.0, +2.602e-006
-614.0, +2.618e-006
-612.0, +2.635e-006
-610.0, +2.648e-006
-608.0, +2.658e-006
-606.0, +2.665e-006
-604.0, +2.673e-006
-602.0, +2.682e-006
-600.0, +2.690e-006
-598.0, +2.697e-006
-596.0, +2.705e-006
-594.0, +2.713e-006
-592.0, +2.722e-006
-590.0, +2.735e-006
-588.0, +2.747e-006
-586.0, +2.757e-006
-584.0, +2.764e-006
-582.0, +2.770e-006
-580.0, +2.777e-006
-578.0, +2.782e-006
-576.0, +2.783e-006
-574.0, +2.785e-006
-572.0, +2.789e-006
-570.0, +2.789e-006
-568.0, +2.791e-006
-566.0, +2.791e-006
-564.0, +2.791e-006
-562.0, +2.791e-006
-560.0, +2.789e-006
-558.0, +2.786e-006
-556.0, +2.786e-006
-554.0, +2.785e-006
-552.0, +2.783e-006
-550.0, +2.781e-006
-548.0, +2.781e-006
-546.0, +2.779e-006
-544.0, +2.777e-006
-542.0, +2.773e-006
-540.0, +2.768e-006
-538.0, +2.762e-006
-536.0, +2.757e-006
-534.0, +2.751e-006
-532.0, +2.746e-006
-530.0, +2.741e-006
-528.0, +2.737e-006
-526.0, +2.734e-006
-524.0, +2.731e-006
-522.0, +2.728e-006
-520.0, +2.725e-006
-518.0, +2.722e-006
-516.0, +2.716e-006
-514.0, +2.711e-006
-512.0, +2.708e-006
-510.0, +2.703e-006
-508.0, +2.699e-006
-506.0, +2.695e-006
-504.0, +2.693e-006
-502.0, +2.692e-006
-500.0, +2.691e-006
-498.0, +2.689e-006
-496.0, +2.688e-006
-494.0, +2.688e-006
-492.0, +2.689e-006
-490.0, +2.687e-006
-488.0, +2.686e-006
-486.0, +2.686e-006
-484.0, +2.686e-006
-482.0, +2.686e-006
-480.0, +2.686e-006
-478.0, +2.686e-006
-476.0, +2.686e-006
-474.0, +2.687e-006
-472.0, +2.687e-006
-470.0, +2.688e-006
-468.0, +2.688e-006
-466.0, +2.689e-006
-464.0, +2.689e-006
-462.0, +2.690e-006
-460.0, +2.692e-006
-458.0, +2.694e-006
-456.0, +2.697e-006
-454.0, +2.699e-006
-452.0, +2.703e-006
-450.0, +2.707e-006
-448.0, +2.711e-006
-446.0, +2.716e-006
-444.0, +2.720e-006
-442.0, +2.723e-006
-440.0, +2.727e-006
-438.0, +2.729e-006
-436.0, +2.732e-006
-434.0, +2.733e-006
-432.0, +2.736e-006
-430.0, +2.738e-006
-428.0, +2.743e-006
-426.0, +2.749e-006
-424.0, +2.756e-006
-422.0, +2.761e-006
-420.0, +2.766e-006
-418.0, +2.771e-006
-416.0, +2.776e-006
-414.0, +2.781e-006
-412.0, +2.783e-006
-410.0, +2.785e-006
-408.0, +2.789e-006
-406.0, +2.794e-006
-404.0, +2.801e-006
-402.0, +2.808e-006
-400.0, +2.812e-006
-398.0, +2.817e-006
-396.0, +2.823e-006
-394.0, +2.827e-006
-392.0, +2.830e-006
-390.0, +2.832e-006
-388.0, +2.836e-006
-386.0, +2.843e-006
-384.0, +2.850e-006
-382.0, +2.856e-006
-380.0, +2.863e-006
-378.0, +2.870e-006
-376.0, +2.876e-006
-374.0, +2.878e-006
-372.0, +2.880e-006
-370.0, +2.883e-006
-368.0, +2.890e-006
-366.0, +2.896e-006
-364.0, +2.903e-006
-362.0, +2.910e-006
-360.0, +2.917e-006
-358.0, +2.925e-006
-356.0, +2.938e-006
-354.0, +2.947e-006
-352.0, +2.959e-006
-350.0, +2.973e-006
-348.0, +2.988e-006
-346.0, +3.002e-006
-344.0, +3.019e-006
-342.0, +3.032e-006
-340.0, +3.045e-006
-338.0, +3.054e-006
-336.0, +3.067e-006
-334.0, +3.081e-006
-332.0, +3.098e-006
-330.0, +3.112e-006
-328.0, +3.130e-006
-326.0, +3.151e-006
-324.0, +3.173e-006
-322.0, +3.195e-006
-320.0, +3.216e-006
-318.0, +3.237e-006
-316.0, +3.258e-006
-314.0, +3.278e-006
-312.0, +3.304e-006
-310.0, +3.331e-006
-308.0, +3.359e-006
-306.0, +3.387e-006
-304.0, +3.418e-006
-302.0, +3.452e-006
-300.0, +3.492e-006
-298.0, +3.528e-006
-296.0, +3.564e-006
-294.0, +3.598e-006
-292.0, +3.643e-006
-290.0, +3.687e-006
-288.0, +3.729e-006
-286.0, +3.774e-006
-284.0, +3.823e-006
-282.0, +3.877e-006
-280.0, +3.931e-006
-278.0, +3.979e-006
-276.0, +4.036e-006
-274.0, +4.094e-006
-272.0, +4.153e-006
-270.0, +4.211e-006
-268.0, +4.270e-006
-266.0, +4.336e-006
-264.0, +4.408e-006
-262.0, +4.475e-006
-260.0, +4.550e-006
-258.0, +4.620e-006
-256.0, +4.690e-006
-254.0, +4.770e-006
-252.0, +4.846e-006
-250.0, +4.923e-006
-248.0, +5.001e-006
-246.0, +5.083e-006
-244.0, +5.167e-006
-242.0, +5.256e-006
-240.0, +5.340e-006
-238.0, +5.425e-006
-236.0, +5.516e-006
-234.0, +5.607e-006
-232.0, +5.694e-006
-230.0, +5.784e-006
-228.0, +5.874e-006
-226.0, +5.960e-006
-224.0, +6.055e-006
-222.0, +6.138e-006
-220.0, +6.226e-006
-218.0, +6.315e-006
-216.0, +6.399e-006
-214.0, +6.484e-006
-212.0, +6.572e-006
-210.0, +6.657e-006
-208.0, +6.740e-006
-206.0, +6.825e-006
-204.0, +6.903e-006
-202.0, +6.982e-006
-200.0, +7.054e-006
-198.0, +7.128e-006
-196.0, +7.193e-006
-194.0, +7.263e-006
-192.0, +7.327e-006
-190.0, +7.388e-006
-188.0, +7.449e-006
-186.0, +7.509e-006
-184.0, +7.563e-006
-182.0, +7.617e-006
-180.0, +7.666e-006
-178.0, +7.707e-006
-176.0, +7.755e-006
-174.0, +7.797e-006
-172.0, +7.838e-006
-170.0, +7.872e-006
-168.0, +7.905e-006
-166.0, +7.934e-006
-164.0, +7.963e-006
-162.0, +7.985e-006
-160.0, +8.012e-006
-158.0, +8.033e-006
-156.0, +8.054e-006
-154.0, +8.073e-006
-152.0, +8.094e-006
-150.0, +8.114e-006
-148.0, +8.128e-006
-146.0, +8.135e-006
-144.0, +8.142e-006
-142.0, +8.149e-006
-140.0, +8.152e-006
-138.0, +8.152e-006
-136.0, +8.152e-006
-134.0, +8.152e-006
-132.0, +8.152e-006
-130.0, +8.152e-006
-128.0, +8.152e-006
-126.0, +8.151e-006
-124.0, +8.151e-006
-122.0, +8.151e-006
-120.0, +8.150e-006
-118.0, +8.146e-006
-116.0, +8.141e-006
-114.0, +8.134e-006
-112.0, +8.127e-006
-110.0, +8.120e-006
-108.0, +8.113e-006
-106.0, +8.106e-006
-104.0, +8.096e-006
-102.0, +8.085e-006
-100.0, +8.072e-006
-98.0, +8.058e-006
-96.0, +8.044e-006
-94.0, +8.030e-006
-92.0, +8.017e-006
-90.0, +8.008e-006
-88.0, +7.999e-006
-86.0, +7.991e-006
-84.0, +7.984e-006
-82.0, +7.977e-006
-80.0, +7.970e-006
-78.0, +7.963e-006
-76.0, +7.956e-006
-74.0, +7.950e-006
-72.0, +7.943e-006
-70.0, +7.936e-006
-68.0, +7.929e-006
-66.0, +7.922e-006
-64.0, +7.908e-006
-62.0, +7.892e-006
-60.0, +7.878e-006
-58.0, +7.863e-006
-56.0, +7.850e-006
-54.0, +7.836e-006
-52.0, +7.822e-006
-50.0, +7.814e-006
-48.0, +7.809e-006
-46.0, +7.801e-006
-44.0, +7.796e-006
-42.0, +7.789e-006
-40.0, +7.782e-006
-38.0, +7.775e-006
-36.0, +7.769e-006
-34.0, +7.765e-006
-32.0, +7.762e-006
-30.0, +7.759e-006
-28.0, +7.754e-006
-26.0, +7.748e-006
-24.0, +7.741e-006
-22.0, +7.734e-006
-20.0, +7.727e-006
-18.0, +7.720e-006
-16.0, +7.713e-006
-14.0, +7.707e-006
-12.0, +7.701e-006
-10.0, +7.695e-006
-8.0, +7.686e-006
-6.0, +7.676e-006
-4.0, +7.672e-006
-2.0, +7.666e-006
0.0, +7.659e-006
2.0, +7.653e-006
4.0, +7.646e-006
6.0, +7.641e-006
8.0, +7.638e-006
10.0, +7.628e-006
12.0, +7.622e-006
14.0, +7.618e-006
16.0, +7.615e-006
18.0, +7.612e-006
20.0, +7.607e-006
22.0, +7.604e-006
24.0, +7.597e-006
26.0, +7.591e-006
28.0, +7.584e-006
30.0, +7.578e-006
32.0, +7.573e-006
34.0, +7.570e-006
36.0, +7.567e-006
38.0, +7.566e-006
40.0, +7.566e-006
42.0, +7.565e-006
44.0, +7.565e-006
46.0, +7.564e-006
48.0, +7.562e-006
50.0, +7.558e-006
52.0, +7.552e-006
54.0, +7.546e-006
56.0, +7.540e-006
58.0, +7.533e-006
60.0, +7.526e-006
62.0, +7.522e-006
64.0, +7.519e-006
66.0, +7.518e-006
68.0, +7.517e-006
70.0, +7.516e-006
72.0, +7.514e-006
74.0, +7.513e-006
76.0, +7.512e-006
78.0, +7.509e-006
80.0, +7.503e-006
82.0, +7.498e-006
84.0, +7.492e-006
86.0, +7.487e-006
88.0, +7.482e-006
90.0, +7.475e-006
92.0, +7.472e-006
94.0, +7.470e-006
96.0, +7.469e-006
98.0, +7.468e-006
100.0, +7.466e-006
102.0, +7.462e-006
104.0, +7.457e-006
106.0, +7.451e-006
108.0, +7.447e-006
110.0, +7.441e-006
112.0, +7.435e-006
114.0, +7.430e-006
116.0, +7.426e-006
118.0, +7.425e-006
120.0, +7.424e-006
122.0, +7.422e-006
124.0, +7.421e-006
126.0, +7.421e-006
128.0, +7.421e-006
130.0, +7.421e-006
132.0, +7.420e-006
134.0, +7.420e-006
136.0, +7.419e-006
138.0, +7.419e-006
140.0, +7.418e-006
142.0, +7.416e-006
144.0, +7.413e-006
146.0, +7.411e-006
148.0, +7.407e-006
150.0, +7.405e-006
152.0, +7.401e-006
154.0, +7.399e-006
156.0, +7.396e-006
158.0, +7.397e-006
160.0, +7.396e-006
162.0, +7.397e-006
164.0, +7.394e-006
166.0, +7.394e-006
168.0, +7.392e-006
170.0, +7.392e-006
172.0, +7.390e-006
174.0, +7.389e-006
176.0, +7.387e-006
178.0, +7.387e-006
180.0, +7.389e-006
182.0, +7.388e-006
184.0, +7.391e-006
186.0, +7.390e-006
188.0, +7.392e-006
190.0, +7.394e-006
192.0, +7.394e-006
194.0, +7.394e-006
196.0, +7.397e-006
198.0, +7.396e-006
200.0, +7.401e-006
202.0, +7.404e-006
204.0, +7.407e-006
206.0, +7.411e-006
208.0, +7.413e-006
210.0, +7.414e-006
212.0, +7.416e-006
214.0, +7.416e-006
216.0, +7.417e-006
218.0, +7.417e-006
220.0, +7.417e-006
222.0, +7.418e-006
224.0, +7.419e-006
226.0, +7.419e-006
228.0, +7.419e-006
230.0, +7.420e-006
232.0, +7.421e-006
234.0, +7.422e-006
236.0, +7.423e-006
238.0, +7.423e-006
240.0, +7.425e-006
242.0, +7.427e-006
244.0, +7.428e-006
246.0, +7.429e-006
248.0, +7.431e-006
250.0, +7.434e-006
252.0, +7.438e-006
254.0, +7.441e-006
256.0, +7.447e-006
258.0, +7.452e-006
260.0, +7.456e-006
262.0, +7.458e-006
264.0, +7.461e-006
266.0, +7.464e-006
268.0, +7.465e-006
270.0, +7.465e-006
272.0, +7.466e-006
274.0, +7.466e-006
276.0, +7.468e-006
278.0, +7.470e-006
280.0, +7.473e-006
282.0, +7.473e-006
284.0, +7.476e-006
286.0, +7.478e-006
288.0, +7.482e-006
290.0, +7.487e-006
292.0, +7.492e-006
294.0, +7.494e-006
296.0, +7.500e-006
298.0, +7.503e-006
300.0, +7.509e-006
302.0, +7.511e-006
304.0, +7.513e-006
306.0, +7.513e-006
308.0, +7.516e-006
310.0, +7.516e-006
312.0, +7.517e-006
314.0, +7.517e-006
316.0, +7.518e-006
318.0, +7.519e-006
320.0, +7.520e-006
322.0, +7.521e-006
324.0, +7.524e-006
326.0, +7.529e-006
328.0, +7.534e-006
330.0, +7.538e-006
332.0, +7.544e-006
334.0, +7.550e-006
336.0, +7.556e-006
338.0, +7.560e-006
340.0, +7.561e-006
342.0, +7.563e-006
344.0, +7.565e-006
346.0, +7.565e-006
348.0, +7.565e-006
350.0, +7.566e-006
352.0, +7.566e-006
354.0, +7.567e-006
356.0, +7.568e-006
358.0, +7.570e-006
360.0, +7.573e-006
362.0, +7.575e-006
364.0, +7.581e-006
366.0, +7.588e-006
368.0, +7.593e-006
370.0, +7.599e-006
372.0, +7.605e-006
374.0, +7.608e-006
376.0, +7.613e-006
378.0, +7.615e-006
380.0, +7.616e-006
382.0, +7.619e-006
384.0, +7.626e-006
386.0, +7.633e-006
388.0, +7.642e-006
390.0, +7.654e-006
392.0, +7.667e-006
394.0, +7.680e-006
396.0, +7.690e-006
398.0, +7.698e-006
400.0, +7.706e-006
402.0, +7.716e-006
404.0, +7.724e-006
406.0, +7.732e-006
408.0, +7.739e-006
410.0, +7.746e-006
412.0, +7.753e-006
414.0, +7.763e-006
416.0, +7.772e-006
418.0, +7.779e-006
420.0, +7.786e-006
422.0, +7.793e-006
424.0, +7.801e-006
426.0, +7.813e-006
428.0, +7.829e-006
430.0, +7.843e-006
432.0, +7.857e-006
434.0, +7.873e-006
436.0, +7.893e-006
438.0, +7.913e-006
440.0, +7.928e-006
442.0, +7.937e-006
444.0, +7.947e-006
446.0, +7.961e-006
448.0, +7.973e-006
450.0, +7.981e-006
452.0, +7.996e-006
454.0, +8.016e-006
456.0, +8.036e-006
458.0, +8.055e-006
460.0, +8.076e-006
462.0, +8.097e-006
464.0, +8.119e-006
466.0, +8.139e-006
468.0, +8.153e-006
470.0, +8.173e-006
472.0, +8.194e-006
474.0, +8.215e-006
476.0, +8.238e-006
478.0, +8.265e-006
480.0, +8.286e-006
482.0, +8.312e-006
484.0, +8.334e-006
486.0, +8.354e-006
488.0, +8.373e-006
490.0, +8.399e-006
492.0, +8.420e-006
494.0, +8.446e-006
496.0, +8.469e-006
498.0, +8.491e-006
500.0, +8.522e-006
502.0, +8.550e-006
504.0, +8.571e-006
506.0, +8.598e-006
508.0, +8.621e-006
510.0, +8.647e-006
512.0, +8.674e-006
514.0, +8.693e-006
516.0, +8.713e-006
518.0, +8.734e-006
520.0, +8.749e-006
522.0, +8.771e-006
524.0, +8.794e-006
526.0, +8.815e-006
528.0, +8.840e-006
530.0, +8.862e-006
532.0, +8.883e-006
534.0, +8.906e-006
536.0, +8.926e-006
538.0, +8.944e-006
540.0, +8.965e-006
542.0, +8.986e-006
544.0, +9.006e-006
546.0, +9.027e-006
548.0, +9.053e-006
550.0, +9.074e-006
552.0, +9.092e-006
554.0, +9.111e-006
556.0, +9.128e-006
558.0, +9.144e-006
560.0, +9.166e-006
562.0, +9.185e-006
564.0, +9.207e-006
566.0, +9.231e-006
568.0, +9.253e-006
570.0, +9.275e-006
572.0, +9.303e-006
574.0, +9.329e-006
576.0, +9.352e-006
578.0, +9.379e-006
580.0, +9.405e-006
582.0, +9.433e-006
584.0, +9.461e-006
586.0, +9.487e-006
588.0, +9.509e-006
590.0, +9.543e-006
592.0, +9.572e-006
594.0, +9.605e-006
596.0, +9.639e-006
598.0, +9.673e-006
600.0, +9.714e-006
602.0, +9.760e-006
604.0, +9.797e-006
606.0, +9.837e-006
608.0, +9.883e-006
610.0, +9.932e-006
612.0, +9.986e-006
614.0, +1.004e-005
616.0, +1.009e-005
618.0, +1.016e-005
620.0, +1.022e-005
622.0, +1.029e-005
624.0, +1.035e-005
626.0, +1.043e-005
628.0, +1.050e-005
630.0, +1.058e-005
632.0, +1.066e-005
634.0, +1.075e-005
636.0, +1.084e-005
638.0, +1.094e-005
640.0, +1.104e-005
642.0, +1.115e-005
644.0, +1.126e-005
646.0, +1.138e-005
648.0, +1.150e-005
650.0, +1.164e-005
652.0, +1.177e-005
654.0, +1.191e-005
656.0, +1.206e-005
658.0, +1.221e-005
660.0, +1.237e-005
662.0, +1.254e-005
664.0, +1.271e-005
666.0, +1.288e-005
668.0, +1.307e-005
670.0, +1.326e-005
672.0, +1.346e-005
674.0, +1.365e-005
676.0, +1.386e-005
678.0, +1.408e-005
680.0, +1.430e-005
682.0, +1.452e-005
684.0, +1.474e-005
686.0, +1.497e-005
688.0, +1.521e-005
690.0, +1.544e-005
692.0, +1.568e-005
694.0, +1.592e-005
696.0, +1.617e-005
698.0, +1.642e-005
700.0, +1.668e-005
702.0, +1.693e-005
704.0, +1.719e-005
706.0, +1.745e-005
708.0, +1.770e-005
710.0, +1.796e-005
712.0, +1.821e-005
714.0, +1.847e-005
716.0, +1.873e-005
718.0, +1.898e-005
720.0, +1.924e-005
722.0, +1.949e-005
724.0, +1.975e-005
726.0, +2.000e-005
728.0, +2.025e-005
730.0, +2.050e-005
732.0, +2.075e-005
734.0, +2.099e-005
736.0, +2.124e-005
738.0, +2.147e-005
740.0, +2.171e-005
742.0, +2.194e-005
744.0, +2.217e-005
746.0, +2.239e-005
748.0, +2.261e-005
750.0, +2.282e-005
752.0, +2.303e-005
754.0, +2.323e-005
756.0, +2.343e-005
758.0, +2.362e-005
760.0, +2.381e-005
762.0, +2.400e-005
764.0, +2.418e-005
766.0, +2.436e-005
768.0, +2.453e-005
770.0, +2.469e-005
772.0, +2.485e-005
774.0, +2.501e-005
776.0, +2.516e-005
778.0, +2.530e-005
780.0, +2.544e-005
782.0, +2.558e-005
784.0, +2.571e-005
786.0, +2.583e-005
788.0, +2.595e-005
790.0, +2.606e-005
792.0, +2.617e-005
794.0, +2.628e-005
796.0, +2.638e-005
798.0, +2.648e-005
800.0, +2.658e-005
802.0, +2.666e-005
804.0, +2.675e-005
806.0, +2.683e-005
808.0, +2.690e-005
810.0, +2.697e-005
812.0, +2.704e-005
814.0, +2.711e-005
816.0, +2.718e-005
818.0, +2.724e-005
820.0, +2.730e-005
822.0, +2.735e-005
824.0, +2.741e-005
826.0, +2.745e-005
828.0, +2.748e-005
830.0, +2.751e-005
832.0, +2.755e-005
834.0, +2.758e-005
836.0, +2.761e-005
838.0, +2.763e-005
840.0, +2.765e-005
842.0, +2.768e-005
844.0, +2.770e-005
846.0, +2.771e-005
848.0, +2.773e-005
850.0, +2.774e-005
852.0, +2.775e-005
854.0, +2.777e-005
856.0, +2.778e-005
858.0, +2.778e-005
860.0, +2.778e-005
862.0, +2.779e-005
864.0, +2.779e-005
866.0, +2.779e-005
868.0, +2.778e-005
870.0, +2.778e-005
872.0, +2.778e-005
874.0, +2.777e-005
876.0, +2.776e-005
878.0, +2.776e-005
880.0, +2.774e-005
882.0, +2.773e-005
884.0, +2.772e-005
886.0, +2.771e-005
888.0, +2.770e-005
890.0, +2.769e-005
892.0, +2.768e-005
894.0, +2.767e-005
896.0, +2.766e-005
898.0, +2.764e-005
900.0, +2.763e-005
902.0, +2.760e-005
904.0, +2.758e-005
906.0, +2.757e-005
908.0, +2.755e-005
910.0, +2.753e-005
912.0, +2.752e-005
914.0, +2.751e-005
916.0, +2.750e-005
918.0, +2.749e-005
920.0, +2.748e-005
922.0, +2.746e-005
924.0, +2.745e-005
926.0, +2.744e-005
928.0, +2.742e-005
930.0, +2.741e-005
932.0, +2.740e-005
934.0, +2.738e-005
936.0, +2.736e-005
938.0, +2.735e-005
940.0, +2.733e-005
942.0, +2.732e-005
944.0, +2.731e-005
946.0, +2.730e-005
948.0, +2.729e-005
950.0, +2.728e-005
952.0, +2.728e-005
954.0, +2.727e-005
956.0, +2.726e-005
958.0, +2.726e-005
960.0, +2.725e-005
962.0, +2.724e-005
964.0, +2.724e-005
966.0, +2.723e-005
968.0, +2.723e-005
970.0, +2.722e-005
972.0, +2.722e-005
974.0, +2.722e-005
976.0, +2.721e-005
978.0, +2.721e-005
980.0, +2.721e-005
982.0, +2.721e-005
984.0, +2.722e-005
986.0, +2.722e-005
988.0, +2.723e-005
990.0, +2.723e-005
992.0, +2.724e-005
994.0, +2.724e-005
996.0, +2.725e-005
998.0, +2.725e-005
1000.0, +2.725e-005
1002.0, +2.726e-005
1004.0, +2.727e-005
1006.0, +2.728e-005
1008.0, +2.728e-005
1010.0, +2.729e-005
1012.0, +2.730e-005
1014.0, +2.731e-005
1016.0, +2.733e-005
1018.0, +2.734e-005
1020.0, +2.736e-005
1022.0, +2.737e-005
1024.0, +2.739e-005
1026.0, +2.740e-005
1028.0, +2.742e-005
1030.0, +2.743e-005
1032.0, +2.745e-005
1034.0, +2.746e-005
1036.0, +2.748e-005
1038.0, +2.750e-005
1040.0, +2.751e-005
1042.0, +2.753e-005
1044.0, +2.756e-005
1046.0, +2.758e-005
1048.0, +2.760e-005
1050.0, +2.763e-005
1052.0, +2.765e-005
1054.0, +2.768e-005
1056.0, +2.771e-005
1058.0, +2.773e-005
1060.0, +2.776e-005
1062.0, +2.779e-005
1064.0, +2.783e-005
1066.0, +2.786e-005
1068.0, +2.789e-005
1070.0, +2.793e-005
1072.0, +2.796e-005
1074.0, +2.800e-005
1076.0, +2.804e-005
1078.0, +2.808e-005
1080.0, +2.813e-005
1082.0, +2.817e-005
1084.0, +2.821e-005
1086.0, +2.826e-005
1088.0, +2.831e-005
1090.0, +2.836e-005
1092.0, +2.841e-005
1094.0, +2.846e-005
1096.0, +2.852e-005
1098.0, +2.859e-005
1100.0, +2.865e-005
1102.0, +2.871e-005
1104.0, +2.878e-005
1106.0, +2.885e-005
1108.0, +2.891e-005
1110.0, +2.899e-005
1112.0, +2.906e-005
1114.0, +2.914e-005
1116.0, +2.923e-005
1118.0, +2.931e-005
1120.0, +2.940e-005
1122.0, +2.950e-005
1124.0, +2.959e-005
1126.0, +2.969e-005
1128.0, +2.980e-005
1130.0, +2.990e-005
1132.0, +3.001e-005
1134.0, +3.013e-005
1136.0, +3.025e-005
1138.0, +3.038e-005
1140.0, +3.050e-005
1142.0, +3.064e-005
1144.0, +3.078e-005
1146.0, +3.092e-005
1148.0, +3.107e-005
1150.0, +3.123e-005
1152.0, +3.140e-005
1154.0, +3.157e-005
1156.0, +3.175e-005
1158.0, +3.194e-005
1160.0, +3.214e-005
1162.0, +3.234e-005
1164.0, +3.254e-005
1166.0, +3.276e-005
1168.0, +3.299e-005
1170.0, +3.323e-005
1172.0, +3.348e-005
1174.0, +3.374e-005
1176.0, +3.402e-005
1178.0, +3.431e-005
1180.0, +3.462e-005
1182.0, +3.493e-005
1184.0, +3.526e-005
1186.0, +3.562e-005
1188.0, +3.599e-005
1190.0, +3.638e-005
1192.0, +3.678e-005
1194.0, +3.722e-005
1196.0, +3.768e-005
1198.0, +3.816e-005
1200.0, +3.867e-005
1202.0, +3.921e-005
1204.0, +3.977e-005
1206.0, +4.038e-005
1208.0, +4.103e-005
1210.0, +4.171e-005
1212.0, +4.244e-005
1214.0, +4.321e-005
1216.0, +4.404e-005
1218.0, +4.492e-005
1220.0, +4.586e-005
1222.0, +4.686e-005
1224.0, +4.793e-005
1226.0, +4.907e-005
1228.0, +5.027e-005
1230.0, +5.155e-005
1232.0, +5.290e-005
1234.0, +5.432e-005
1236.0, +5.583e-005
1238.0, +5.740e-005
1240.0, +5.904e-005
1242.0, +6.077e-005
1244.0, +6.258e-005
1246.0, +6.447e-005
1248.0, +6.644e-005
1250.0, +6.848e-005
1252.0, +7.061e-005
1254.0, +7.282e-005
1256.0, +7.510e-005
1258.0, +7.746e-005
1260.0, +7.989e-005
1262.0, +8.240e-005
1264.0, +8.498e-005
1266.0, +8.763e-005
1268.0, +9.035e-005
1270.0, +9.289e-005
1272.0, +9.506e-005
1274.0, +9.684e-005
1276.0, +9.824e-005
1278.0, +9.924e-005
1280.0, +9.983e-005
1282.0, +1.000e-004
1284.0, +1.000e-004
1286.0, +1.000e-004
1288.0, +1.000e-004
1290.0, +1.000e-004
1292.0, +1.000e-004
1294.0, +1.000e-004
1296.0, +1.000e-004
1298.0, +1.000e-004
1300.0, +1.000e-004
1302.0, +1.000e-004
1304.0, +1.000e-004
1306.0, +1.000e-004
1308.0, +1.000e-004
1310.0, +1.000e-004
1312.0, +1.000e-004
1314.0, +1.000e-004
1316.0, +1.000e-004
1318.0, +1.000e-004
1320.0, +1.000e-004
1322.0, +1.000e-004
1324.0, +1.000e-004
1326.0, +1.000e-004
1328.0, +1.000e-004
1330.0, +1.000e-004
1332.0, +1.000e-004
1334.0, +1.000e-004
1336.0, +1.000e-004
1338.0, +1.000e-004
1340.0, +1.000e-004
1342.0, +1.000e-004
1344.0, +1.000e-004
1346.0, +1.000e-004
1348.0, +1.000e-004
1350.0, +1.000e-004
1352.0, +1.000e-004
1354.0, +1.000e-004
1356.0, +1.000e-004
1358.0, +1.000e-004
1360.0, +1.000e-004
1362.0, +1.000e-004
1364.0, +1.000e-004
1366.0, +1.000e-004
1368.0, +1.000e-004
1370.0, +1.000e-004
1372.0, +1.000e-004
1374.0, +1.000e-004
1376.0, +1.000e-004
1378.0, +1.000e-004
1380.0, +1.000e-004
1382.0, +1.000e-004
1384.0, +1.000e-004
1386.0, +1.000e-004
1388.0, +1.000e-004
1390.0, +1.000e-004
1392.0, +1.000e-004
1394.0, +1.000e-004
1396.0, +1.000e-004
1398.0, +1.000e-004
1400.0, +1.000e-004
1402.0, +1.000e-004
1404.0, +1.000e-004
1406.0, +1.000e-004
1408.0, +1.000e-004
1410.0, +1.000e-004
1412.0, +1.000e-004
1414.0, +1.000e-004
1416.0, +1.000e-004
1418.0, +1.000e-004
1420.0, +1.000e-004
1422.0, +1.000e-004
1424.0, +1.000e-004
1426.0, +1.000e-004
1428.0, +1.000e-004
1430.0, +1.000e-004
1432.0, +1.000e-004
1434.0, +1.000e-004
1436.0, +1.000e-004
1438.0, +1.000e-004
1440.0, +1.000e-004
1442.0, +1.000e-004
1444.0, +1.000e-004
1446.0, +1.000e-004
1448.0, +1.000e-004
1450.0, +1.000e-004
1452.0, +1.000e-004
1454.0, +1.000e-004
1456.0, +1.000e-004
1458.0, +1.000e-004
1460.0, +1.000e-004
1462.0, +1.000e-004
1464.0, +1.000e-004
1466.0, +1.000e-004
1468.0, +1.000e-004
1470.0, +1.000e-004
1472.0, +1.000e-004
1474.0, +1.000e-004
1476.0, +1.000e-004
1478.0, +1.000e-004
1480.0, +1.000e-004
1482.0, +1.000e-004
1484.0, +1.000e-004
1486.0, +1.000e-004
1488.0, +1.000e-004
1490.0, +1.000e-004
1492.0, +1.000e-004
1494.0, +1.000e-004
1496.0, +1.000e-004
1498.0, +1.000e-004
1500.0, +1.000e-004
*
**
