# Supplementary material for: DFT and CV data of 4-phenyl-substituted dichloro(bis{2-[1-(phenyl)-1H-1,2,3-triazol-4-yl-κN3]pyridine-κN})iron(II) coordination compounds
Source: Data Brief. 2018 Oct 27;21:1458–71. doi: 10.1016/j.dib.2018.10.085 (PMC6234228; doi:10.1016/j.dib.2018.10.085)
Supplement: Supplementary file 4 — Supplementary material. [file mmc4.zip › Fe_CV_raw_data/FeL8-2/T2.TXT]

Date: 10-Apr-2017
Time: 15:34:24
Label: 
Cyclic Voltammetry

Exp. Conditions:
Init E (mV) = 0
High E (mV) = 950
Low E (mV) = -1830
Init P/N = P
V (mV/sec) = 100
Number of Segments = 3
Sample Interval (mV) = 2
Quiet Time (sec) = 10
Sensitivity (A/V) = 1E-5

3 Sets of Data
Total Number of Data Points = 3255
##
Potential (mV), Current (A)

Segment = 1
Positive
Number of Data Points = 475
#
2.0, +1.949e-006
4.0, +2.004e-006
6.0, +2.035e-006
8.0, +2.063e-006
10.0, +2.092e-006
12.0, +2.122e-006
14.0, +2.150e-006
16.0, +2.174e-006
18.0, +2.202e-006
20.0, +2.227e-006
22.0, +2.250e-006
24.0, +2.276e-006
26.0, +2.299e-006
28.0, +2.320e-006
30.0, +2.341e-006
32.0, +2.360e-006
34.0, +2.381e-006
36.0, +2.401e-006
38.0, +2.422e-006
40.0, +2.438e-006
42.0, +2.452e-006
44.0, +2.468e-006
46.0, +2.483e-006
48.0, +2.497e-006
50.0, +2.510e-006
52.0, +2.522e-006
54.0, +2.537e-006
56.0, +2.558e-006
58.0, +2.577e-006
60.0, +2.594e-006
62.0, +2.614e-006
64.0, +2.635e-006
66.0, +2.652e-006
68.0, +2.666e-006
70.0, +2.679e-006
72.0, +2.694e-006
74.0, +2.713e-006
76.0, +2.727e-006
78.0, +2.743e-006
80.0, +2.763e-006
82.0, +2.781e-006
84.0, +2.796e-006
86.0, +2.813e-006
88.0, +2.827e-006
90.0, +2.841e-006
92.0, +2.853e-006
94.0, +2.864e-006
96.0, +2.878e-006
98.0, +2.892e-006
100.0, +2.903e-006
102.0, +2.911e-006
104.0, +2.924e-006
106.0, +2.943e-006
108.0, +2.961e-006
110.0, +2.975e-006
112.0, +2.990e-006
114.0, +3.010e-006
116.0, +3.030e-006
118.0, +3.044e-006
120.0, +3.053e-006
122.0, +3.063e-006
124.0, +3.077e-006
126.0, +3.089e-006
128.0, +3.097e-006
130.0, +3.109e-006
132.0, +3.123e-006
134.0, +3.139e-006
136.0, +3.156e-006
138.0, +3.169e-006
140.0, +3.184e-006
142.0, +3.199e-006
144.0, +3.214e-006
146.0, +3.228e-006
148.0, +3.240e-006
150.0, +3.249e-006
152.0, +3.257e-006
154.0, +3.268e-006
156.0, +3.280e-006
158.0, +3.288e-006
160.0, +3.295e-006
162.0, +3.302e-006
164.0, +3.311e-006
166.0, +3.324e-006
168.0, +3.338e-006
170.0, +3.352e-006
172.0, +3.366e-006
174.0, +3.380e-006
176.0, +3.394e-006
178.0, +3.412e-006
180.0, +3.426e-006
182.0, +3.436e-006
184.0, +3.443e-006
186.0, +3.450e-006
188.0, +3.459e-006
190.0, +3.469e-006
192.0, +3.476e-006
194.0, +3.483e-006
196.0, +3.490e-006
198.0, +3.498e-006
200.0, +3.510e-006
202.0, +3.522e-006
204.0, +3.533e-006
206.0, +3.544e-006
208.0, +3.558e-006
210.0, +3.572e-006
212.0, +3.586e-006
214.0, +3.596e-006
216.0, +3.605e-006
218.0, +3.617e-006
220.0, +3.628e-006
222.0, +3.635e-006
224.0, +3.642e-006
226.0, +3.648e-006
228.0, +3.655e-006
230.0, +3.662e-006
232.0, +3.667e-006
234.0, +3.674e-006
236.0, +3.681e-006
238.0, +3.688e-006
240.0, +3.695e-006
242.0, +3.702e-006
244.0, +3.708e-006
246.0, +3.714e-006
248.0, +3.720e-006
250.0, +3.728e-006
252.0, +3.738e-006
254.0, +3.751e-006
256.0, +3.764e-006
258.0, +3.777e-006
260.0, +3.788e-006
262.0, +3.796e-006
264.0, +3.805e-006
266.0, +3.812e-006
268.0, +3.820e-006
270.0, +3.826e-006
272.0, +3.833e-006
274.0, +3.840e-006
276.0, +3.846e-006
278.0, +3.851e-006
280.0, +3.855e-006
282.0, +3.857e-006
284.0, +3.863e-006
286.0, +3.870e-006
288.0, +3.877e-006
290.0, +3.884e-006
292.0, +3.893e-006
294.0, +3.902e-006
296.0, +3.913e-006
298.0, +3.922e-006
300.0, +3.928e-006
302.0, +3.936e-006
304.0, +3.944e-006
306.0, +3.952e-006
308.0, +3.963e-006
310.0, +3.971e-006
312.0, +3.978e-006
314.0, +3.985e-006
316.0, +3.992e-006
318.0, +3.999e-006
320.0, +4.006e-006
322.0, +4.012e-006
324.0, +4.019e-006
326.0, +4.026e-006
328.0, +4.033e-006
330.0, +4.039e-006
332.0, +4.044e-006
334.0, +4.048e-006
336.0, +4.051e-006
338.0, +4.054e-006
340.0, +4.059e-006
342.0, +4.066e-006
344.0, +4.073e-006
346.0, +4.080e-006
348.0, +4.086e-006
350.0, +4.092e-006
352.0, +4.097e-006
354.0, +4.101e-006
356.0, +4.106e-006
358.0, +4.113e-006
360.0, +4.122e-006
362.0, +4.134e-006
364.0, +4.148e-006
366.0, +4.160e-006
368.0, +4.172e-006
370.0, +4.183e-006
372.0, +4.190e-006
374.0, +4.200e-006
376.0, +4.209e-006
378.0, +4.216e-006
380.0, +4.224e-006
382.0, +4.231e-006
384.0, +4.237e-006
386.0, +4.243e-006
388.0, +4.248e-006
390.0, +4.251e-006
392.0, +4.256e-006
394.0, +4.263e-006
396.0, +4.271e-006
398.0, +4.280e-006
400.0, +4.290e-006
402.0, +4.302e-006
404.0, +4.317e-006
406.0, +4.329e-006
408.0, +4.342e-006
410.0, +4.355e-006
412.0, +4.367e-006
414.0, +4.377e-006
416.0, +4.385e-006
418.0, +4.391e-006
420.0, +4.402e-006
422.0, +4.410e-006
424.0, +4.417e-006
426.0, +4.425e-006
428.0, +4.434e-006
430.0, +4.446e-006
432.0, +4.456e-006
434.0, +4.464e-006
436.0, +4.473e-006
438.0, +4.482e-006
440.0, +4.497e-006
442.0, +4.510e-006
444.0, +4.525e-006
446.0, +4.539e-006
448.0, +4.553e-006
450.0, +4.572e-006
452.0, +4.590e-006
454.0, +4.602e-006
456.0, +4.616e-006
458.0, +4.627e-006
460.0, +4.641e-006
462.0, +4.657e-006
464.0, +4.671e-006
466.0, +4.687e-006
468.0, +4.708e-006
470.0, +4.728e-006
472.0, +4.750e-006
474.0, +4.771e-006
476.0, +4.789e-006
478.0, +4.805e-006
480.0, +4.824e-006
482.0, +4.838e-006
484.0, +4.857e-006
486.0, +4.877e-006
488.0, +4.898e-006
490.0, +4.924e-006
492.0, +4.951e-006
494.0, +4.972e-006
496.0, +5.000e-006
498.0, +5.023e-006
500.0, +5.045e-006
502.0, +5.069e-006
504.0, +5.092e-006
506.0, +5.116e-006
508.0, +5.144e-006
510.0, +5.167e-006
512.0, +5.194e-006
514.0, +5.215e-006
516.0, +5.239e-006
518.0, +5.266e-006
520.0, +5.291e-006
522.0, +5.319e-006
524.0, +5.345e-006
526.0, +5.369e-006
528.0, +5.403e-006
530.0, +5.431e-006
532.0, +5.457e-006
534.0, +5.485e-006
536.0, +5.511e-006
538.0, +5.539e-006
540.0, +5.567e-006
542.0, +5.590e-006
544.0, +5.611e-006
546.0, +5.636e-006
548.0, +5.664e-006
550.0, +5.692e-006
552.0, +5.719e-006
554.0, +5.746e-006
556.0, +5.773e-006
558.0, +5.808e-006
560.0, +5.836e-006
562.0, +5.864e-006
564.0, +5.891e-006
566.0, +5.919e-006
568.0, +5.946e-006
570.0, +5.974e-006
572.0, +5.997e-006
574.0, +6.024e-006
576.0, +6.052e-006
578.0, +6.080e-006
580.0, +6.108e-006
582.0, +6.136e-006
584.0, +6.164e-006
586.0, +6.190e-006
588.0, +6.222e-006
590.0, +6.250e-006
592.0, +6.281e-006
594.0, +6.308e-006
596.0, +6.342e-006
598.0, +6.371e-006
600.0, +6.408e-006
602.0, +6.438e-006
604.0, +6.473e-006
606.0, +6.503e-006
608.0, +6.538e-006
610.0, +6.574e-006
612.0, +6.616e-006
614.0, +6.656e-006
616.0, +6.695e-006
618.0, +6.731e-006
620.0, +6.778e-006
622.0, +6.827e-006
624.0, +6.872e-006
626.0, +6.919e-006
628.0, +6.968e-006
630.0, +7.019e-006
632.0, +7.074e-006
634.0, +7.130e-006
636.0, +7.186e-006
638.0, +7.251e-006
640.0, +7.314e-006
642.0, +7.381e-006
644.0, +7.456e-006
646.0, +7.534e-006
648.0, +7.608e-006
650.0, +7.691e-006
652.0, +7.772e-006
654.0, +7.862e-006
656.0, +7.957e-006
658.0, +8.054e-006
660.0, +8.158e-006
662.0, +8.272e-006
664.0, +8.384e-006
666.0, +8.507e-006
668.0, +8.633e-006
670.0, +8.763e-006
672.0, +8.898e-006
674.0, +9.041e-006
676.0, +9.188e-006
678.0, +9.342e-006
680.0, +9.495e-006
682.0, +9.658e-006
684.0, +9.826e-006
686.0, +1.000e-005
688.0, +1.018e-005
690.0, +1.036e-005
692.0, +1.055e-005
694.0, +1.075e-005
696.0, +1.095e-005
698.0, +1.116e-005
700.0, +1.138e-005
702.0, +1.160e-005
704.0, +1.182e-005
706.0, +1.205e-005
708.0, +1.228e-005
710.0, +1.251e-005
712.0, +1.275e-005
714.0, +1.299e-005
716.0, +1.324e-005
718.0, +1.350e-005
720.0, +1.375e-005
722.0, +1.402e-005
724.0, +1.428e-005
726.0, +1.456e-005
728.0, +1.483e-005
730.0, +1.510e-005
732.0, +1.538e-005
734.0, +1.566e-005
736.0, +1.594e-005
738.0, +1.622e-005
740.0, +1.650e-005
742.0, +1.679e-005
744.0, +1.708e-005
746.0, +1.737e-005
748.0, +1.765e-005
750.0, +1.795e-005
752.0, +1.823e-005
754.0, +1.853e-005
756.0, +1.881e-005
758.0, +1.910e-005
760.0, +1.939e-005
762.0, +1.968e-005
764.0, +1.996e-005
766.0, +2.026e-005
768.0, +2.054e-005
770.0, +2.083e-005
772.0, +2.111e-005
774.0, +2.139e-005
776.0, +2.167e-005
778.0, +2.194e-005
780.0, +2.221e-005
782.0, +2.247e-005
784.0, +2.274e-005
786.0, +2.300e-005
788.0, +2.325e-005
790.0, +2.351e-005
792.0, +2.376e-005
794.0, +2.401e-005
796.0, +2.426e-005
798.0, +2.450e-005
800.0, +2.473e-005
802.0, +2.495e-005
804.0, +2.517e-005
806.0, +2.539e-005
808.0, +2.561e-005
810.0, +2.582e-005
812.0, +2.603e-005
814.0, +2.624e-005
816.0, +2.645e-005
818.0, +2.664e-005
820.0, +2.683e-005
822.0, +2.702e-005
824.0, +2.719e-005
826.0, +2.736e-005
828.0, +2.753e-005
830.0, +2.768e-005
832.0, +2.784e-005
834.0, +2.798e-005
836.0, +2.812e-005
838.0, +2.826e-005
840.0, +2.840e-005
842.0, +2.853e-005
844.0, +2.865e-005
846.0, +2.877e-005
848.0, +2.889e-005
850.0, +2.900e-005
852.0, +2.911e-005
854.0, +2.921e-005
856.0, +2.930e-005
858.0, +2.939e-005
860.0, +2.948e-005
862.0, +2.957e-005
864.0, +2.965e-005
866.0, +2.973e-005
868.0, +2.980e-005
870.0, +2.987e-005
872.0, +2.993e-005
874.0, +3.000e-005
876.0, +3.005e-005
878.0, +3.010e-005
880.0, +3.015e-005
882.0, +3.020e-005
884.0, +3.025e-005
886.0, +3.029e-005
888.0, +3.033e-005
890.0, +3.036e-005
892.0, +3.040e-005
894.0, +3.043e-005
896.0, +3.046e-005
898.0, +3.049e-005
900.0, +3.051e-005
902.0, +3.054e-005
904.0, +3.056e-005
906.0, +3.058e-005
908.0, +3.059e-005
910.0, +3.060e-005
912.0, +3.061e-005
914.0, +3.061e-005
916.0, +3.061e-005
918.0, +3.061e-005
920.0, +3.061e-005
922.0, +3.061e-005
924.0, +3.061e-005
926.0, +3.061e-005
928.0, +3.061e-005
930.0, +3.061e-005
932.0, +3.061e-005
934.0, +3.061e-005
936.0, +3.061e-005
938.0, +3.060e-005
940.0, +3.059e-005
942.0, +3.058e-005
944.0, +3.057e-005
946.0, +3.055e-005
948.0, +3.054e-005
950.0, +3.052e-005
*
Segment = 2
Negative
Number of Data Points = 1390
#
948.0, +2.948e-005
946.0, +2.902e-005
944.0, +2.866e-005
942.0, +2.832e-005
940.0, +2.797e-005
938.0, +2.765e-005
936.0, +2.735e-005
934.0, +2.706e-005
932.0, +2.678e-005
930.0, +2.651e-005
928.0, +2.625e-005
926.0, +2.598e-005
924.0, +2.573e-005
922.0, +2.548e-005
920.0, +2.524e-005
918.0, +2.500e-005
916.0, +2.476e-005
914.0, +2.452e-005
912.0, +2.430e-005
910.0, +2.407e-005
908.0, +2.384e-005
906.0, +2.361e-005
904.0, +2.339e-005
902.0, +2.316e-005
900.0, +2.294e-005
898.0, +2.272e-005
896.0, +2.249e-005
894.0, +2.228e-005
892.0, +2.205e-005
890.0, +2.183e-005
888.0, +2.162e-005
886.0, +2.140e-005
884.0, +2.118e-005
882.0, +2.095e-005
880.0, +2.073e-005
878.0, +2.051e-005
876.0, +2.030e-005
874.0, +2.008e-005
872.0, +1.986e-005
870.0, +1.964e-005
868.0, +1.942e-005
866.0, +1.920e-005
864.0, +1.898e-005
862.0, +1.876e-005
860.0, +1.853e-005
858.0, +1.832e-005
856.0, +1.810e-005
854.0, +1.788e-005
852.0, +1.766e-005
850.0, +1.744e-005
848.0, +1.722e-005
846.0, +1.700e-005
844.0, +1.678e-005
842.0, +1.656e-005
840.0, +1.634e-005
838.0, +1.611e-005
836.0, +1.590e-005
834.0, +1.567e-005
832.0, +1.545e-005
830.0, +1.523e-005
828.0, +1.501e-005
826.0, +1.479e-005
824.0, +1.457e-005
822.0, +1.434e-005
820.0, +1.412e-005
818.0, +1.390e-005
816.0, +1.368e-005
814.0, +1.346e-005
812.0, +1.324e-005
810.0, +1.303e-005
808.0, +1.282e-005
806.0, +1.260e-005
804.0, +1.240e-005
802.0, +1.218e-005
800.0, +1.197e-005
798.0, +1.176e-005
796.0, +1.155e-005
794.0, +1.133e-005
792.0, +1.113e-005
790.0, +1.092e-005
788.0, +1.072e-005
786.0, +1.051e-005
784.0, +1.031e-005
782.0, +1.011e-005
780.0, +9.913e-006
778.0, +9.717e-006
776.0, +9.524e-006
774.0, +9.331e-006
772.0, +9.141e-006
770.0, +8.953e-006
768.0, +8.766e-006
766.0, +8.577e-006
764.0, +8.394e-006
762.0, +8.218e-006
760.0, +8.041e-006
758.0, +7.867e-006
756.0, +7.692e-006
754.0, +7.522e-006
752.0, +7.353e-006
750.0, +7.185e-006
748.0, +7.019e-006
746.0, +6.858e-006
744.0, +6.696e-006
742.0, +6.536e-006
740.0, +6.385e-006
738.0, +6.238e-006
736.0, +6.091e-006
734.0, +5.944e-006
732.0, +5.799e-006
730.0, +5.657e-006
728.0, +5.522e-006
726.0, +5.382e-006
724.0, +5.246e-006
722.0, +5.116e-006
720.0, +4.991e-006
718.0, +4.864e-006
716.0, +4.744e-006
714.0, +4.626e-006
712.0, +4.515e-006
710.0, +4.400e-006
708.0, +4.293e-006
706.0, +4.182e-006
704.0, +4.079e-006
702.0, +3.974e-006
700.0, +3.876e-006
698.0, +3.775e-006
696.0, +3.684e-006
694.0, +3.587e-006
692.0, +3.501e-006
690.0, +3.415e-006
688.0, +3.331e-006
686.0, +3.249e-006
684.0, +3.169e-006
682.0, +3.092e-006
680.0, +3.021e-006
678.0, +2.945e-006
676.0, +2.876e-006
674.0, +2.809e-006
672.0, +2.740e-006
670.0, +2.677e-006
668.0, +2.614e-006
666.0, +2.552e-006
664.0, +2.492e-006
662.0, +2.433e-006
660.0, +2.379e-006
658.0, +2.323e-006
656.0, +2.267e-006
654.0, +2.215e-006
652.0, +2.166e-006
650.0, +2.118e-006
648.0, +2.068e-006
646.0, +2.021e-006
644.0, +1.979e-006
642.0, +1.939e-006
640.0, +1.893e-006
638.0, +1.847e-006
636.0, +1.810e-006
634.0, +1.775e-006
632.0, +1.740e-006
630.0, +1.698e-006
628.0, +1.661e-006
626.0, +1.628e-006
624.0, +1.597e-006
622.0, +1.563e-006
620.0, +1.531e-006
618.0, +1.496e-006
616.0, +1.468e-006
614.0, +1.437e-006
612.0, +1.409e-006
610.0, +1.381e-006
608.0, +1.355e-006
606.0, +1.328e-006
604.0, +1.303e-006
602.0, +1.280e-006
600.0, +1.254e-006
598.0, +1.228e-006
596.0, +1.200e-006
594.0, +1.177e-006
592.0, +1.151e-006
590.0, +1.129e-006
588.0, +1.107e-006
586.0, +1.081e-006
584.0, +1.058e-006
582.0, +1.037e-006
580.0, +1.012e-006
578.0, +9.892e-007
576.0, +9.683e-007
574.0, +9.478e-007
572.0, +9.321e-007
570.0, +9.182e-007
568.0, +9.029e-007
566.0, +8.855e-007
564.0, +8.676e-007
562.0, +8.467e-007
560.0, +8.279e-007
558.0, +8.070e-007
556.0, +7.861e-007
554.0, +7.664e-007
552.0, +7.503e-007
550.0, +7.333e-007
548.0, +7.194e-007
546.0, +7.054e-007
544.0, +6.923e-007
542.0, +6.718e-007
540.0, +6.509e-007
538.0, +6.326e-007
536.0, +6.182e-007
534.0, +5.982e-007
532.0, +5.781e-007
530.0, +5.633e-007
528.0, +5.559e-007
526.0, +5.450e-007
524.0, +5.319e-007
522.0, +5.184e-007
520.0, +5.092e-007
518.0, +4.953e-007
516.0, +4.817e-007
514.0, +4.630e-007
512.0, +4.464e-007
510.0, +4.316e-007
508.0, +4.177e-007
506.0, +4.033e-007
504.0, +3.898e-007
502.0, +3.758e-007
500.0, +3.667e-007
498.0, +3.592e-007
496.0, +3.518e-007
494.0, +3.414e-007
492.0, +3.300e-007
490.0, +3.226e-007
488.0, +3.152e-007
486.0, +3.082e-007
484.0, +3.004e-007
482.0, +2.908e-007
480.0, +2.790e-007
478.0, +2.655e-007
476.0, +2.511e-007
474.0, +2.372e-007
472.0, +2.232e-007
470.0, +2.101e-007
468.0, +1.992e-007
466.0, +1.918e-007
464.0, +1.857e-007
462.0, +1.788e-007
460.0, +1.718e-007
458.0, +1.648e-007
456.0, +1.578e-007
454.0, +1.509e-007
452.0, +1.452e-007
450.0, +1.426e-007
448.0, +1.421e-007
446.0, +1.382e-007
444.0, +1.317e-007
442.0, +1.256e-007
440.0, +1.190e-007
438.0, +1.125e-007
436.0, +1.059e-007
434.0, +9.941e-008
432.0, +9.636e-008
430.0, +9.374e-008
428.0, +8.720e-008
426.0, +7.761e-008
424.0, +6.802e-008
422.0, +5.407e-008
420.0, +4.012e-008
418.0, +2.617e-008
416.0, +1.439e-008
414.0, +6.111e-009
412.0, +1.316e-009
410.0, -3.044e-009
408.0, -3.044e-009
406.0, -5.660e-009
404.0, -8.276e-009
402.0, -1.002e-008
400.0, -1.351e-008
398.0, -1.917e-008
396.0, -2.571e-008
394.0, -3.269e-008
392.0, -3.705e-008
390.0, -4.141e-008
388.0, -4.664e-008
386.0, -5.013e-008
384.0, -5.144e-008
382.0, -5.231e-008
380.0, -5.231e-008
378.0, -5.231e-008
376.0, -5.318e-008
374.0, -5.885e-008
372.0, -6.234e-008
370.0, -6.582e-008
368.0, -7.062e-008
366.0, -7.759e-008
364.0, -8.370e-008
362.0, -8.980e-008
360.0, -9.111e-008
358.0, -9.503e-008
356.0, -9.852e-008
354.0, -1.003e-007
352.0, -1.033e-007
350.0, -1.094e-007
348.0, -1.138e-007
346.0, -1.186e-007
344.0, -1.242e-007
342.0, -1.321e-007
340.0, -1.391e-007
338.0, -1.430e-007
336.0, -1.482e-007
334.0, -1.561e-007
332.0, -1.635e-007
330.0, -1.700e-007
328.0, -1.757e-007
326.0, -1.818e-007
324.0, -1.888e-007
322.0, -1.923e-007
320.0, -1.940e-007
318.0, -1.957e-007
316.0, -1.970e-007
314.0, -1.975e-007
312.0, -1.984e-007
310.0, -2.001e-007
308.0, -2.001e-007
306.0, -2.005e-007
304.0, -2.023e-007
302.0, -2.075e-007
300.0, -2.114e-007
298.0, -2.162e-007
296.0, -2.197e-007
294.0, -2.267e-007
292.0, -2.332e-007
290.0, -2.376e-007
288.0, -2.393e-007
286.0, -2.424e-007
284.0, -2.446e-007
282.0, -2.463e-007
280.0, -2.463e-007
278.0, -2.463e-007
276.0, -2.472e-007
274.0, -2.472e-007
272.0, -2.472e-007
270.0, -2.472e-007
268.0, -2.476e-007
266.0, -2.498e-007
264.0, -2.507e-007
262.0, -2.559e-007
260.0, -2.607e-007
258.0, -2.664e-007
256.0, -2.716e-007
254.0, -2.777e-007
252.0, -2.825e-007
250.0, -2.886e-007
248.0, -2.903e-007
246.0, -2.925e-007
244.0, -2.938e-007
242.0, -2.956e-007
240.0, -2.973e-007
238.0, -3.004e-007
236.0, -3.026e-007
234.0, -3.078e-007
232.0, -3.126e-007
230.0, -3.191e-007
228.0, -3.252e-007
226.0, -3.305e-007
224.0, -3.344e-007
222.0, -3.392e-007
220.0, -3.409e-007
218.0, -3.431e-007
216.0, -3.435e-007
214.0, -3.444e-007
212.0, -3.448e-007
210.0, -3.470e-007
208.0, -3.501e-007
206.0, -3.544e-007
204.0, -3.592e-007
202.0, -3.640e-007
200.0, -3.697e-007
198.0, -3.754e-007
196.0, -3.793e-007
194.0, -3.832e-007
192.0, -3.858e-007
190.0, -3.906e-007
188.0, -3.945e-007
186.0, -3.989e-007
184.0, -4.054e-007
182.0, -4.129e-007
180.0, -4.172e-007
178.0, -4.238e-007
176.0, -4.268e-007
174.0, -4.320e-007
172.0, -4.360e-007
170.0, -4.377e-007
168.0, -4.381e-007
166.0, -4.408e-007
164.0, -4.412e-007
162.0, -4.425e-007
160.0, -4.425e-007
158.0, -4.429e-007
156.0, -4.434e-007
154.0, -4.451e-007
152.0, -4.460e-007
150.0, -4.503e-007
148.0, -4.564e-007
146.0, -4.626e-007
144.0, -4.687e-007
142.0, -4.752e-007
140.0, -4.800e-007
138.0, -4.861e-007
136.0, -4.887e-007
134.0, -4.922e-007
132.0, -4.952e-007
130.0, -5.009e-007
128.0, -5.066e-007
126.0, -5.136e-007
124.0, -5.223e-007
122.0, -5.336e-007
120.0, -5.432e-007
118.0, -5.550e-007
116.0, -5.637e-007
114.0, -5.720e-007
112.0, -5.794e-007
110.0, -5.846e-007
108.0, -5.877e-007
106.0, -5.899e-007
104.0, -5.938e-007
102.0, -5.999e-007
100.0, -6.064e-007
98.0, -6.134e-007
96.0, -6.199e-007
94.0, -6.265e-007
92.0, -6.330e-007
90.0, -6.361e-007
88.0, -6.369e-007
86.0, -6.387e-007
84.0, -6.417e-007
82.0, -6.487e-007
80.0, -6.544e-007
78.0, -6.614e-007
76.0, -6.683e-007
74.0, -6.753e-007
72.0, -6.836e-007
70.0, -6.927e-007
68.0, -6.988e-007
66.0, -7.067e-007
64.0, -7.137e-007
62.0, -7.206e-007
60.0, -7.276e-007
58.0, -7.324e-007
56.0, -7.350e-007
54.0, -7.398e-007
52.0, -7.455e-007
50.0, -7.525e-007
48.0, -7.621e-007
46.0, -7.751e-007
44.0, -7.887e-007
42.0, -8.013e-007
40.0, -8.118e-007
38.0, -8.205e-007
36.0, -8.275e-007
34.0, -8.318e-007
32.0, -8.344e-007
30.0, -8.410e-007
28.0, -8.471e-007
26.0, -8.540e-007
24.0, -8.610e-007
22.0, -8.689e-007
20.0, -8.806e-007
18.0, -8.898e-007
16.0, -8.968e-007
14.0, -9.081e-007
12.0, -9.203e-007
10.0, -9.330e-007
8.0, -9.456e-007
6.0, -9.617e-007
4.0, -9.748e-007
2.0, -9.875e-007
0.0, -9.966e-007
-2.0, -1.005e-006
-4.0, -1.014e-006
-6.0, -1.021e-006
-8.0, -1.021e-006
-10.0, -1.025e-006
-12.0, -1.029e-006
-14.0, -1.036e-006
-16.0, -1.043e-006
-18.0, -1.050e-006
-20.0, -1.059e-006
-22.0, -1.070e-006
-24.0, -1.083e-006
-26.0, -1.096e-006
-28.0, -1.108e-006
-30.0, -1.120e-006
-32.0, -1.134e-006
-34.0, -1.147e-006
-36.0, -1.162e-006
-38.0, -1.175e-006
-40.0, -1.188e-006
-42.0, -1.199e-006
-44.0, -1.209e-006
-46.0, -1.218e-006
-48.0, -1.230e-006
-50.0, -1.239e-006
-52.0, -1.247e-006
-54.0, -1.258e-006
-56.0, -1.274e-006
-58.0, -1.294e-006
-60.0, -1.313e-006
-62.0, -1.328e-006
-64.0, -1.342e-006
-66.0, -1.362e-006
-68.0, -1.379e-006
-70.0, -1.390e-006
-72.0, -1.398e-006
-74.0, -1.410e-006
-76.0, -1.423e-006
-78.0, -1.437e-006
-80.0, -1.449e-006
-82.0, -1.463e-006
-84.0, -1.477e-006
-86.0, -1.497e-006
-88.0, -1.513e-006
-90.0, -1.534e-006
-92.0, -1.555e-006
-94.0, -1.571e-006
-96.0, -1.588e-006
-98.0, -1.608e-006
-100.0, -1.624e-006
-102.0, -1.641e-006
-104.0, -1.660e-006
-106.0, -1.681e-006
-108.0, -1.703e-006
-110.0, -1.728e-006
-112.0, -1.749e-006
-114.0, -1.771e-006
-116.0, -1.794e-006
-118.0, -1.813e-006
-120.0, -1.834e-006
-122.0, -1.860e-006
-124.0, -1.882e-006
-126.0, -1.910e-006
-128.0, -1.937e-006
-130.0, -1.965e-006
-132.0, -1.996e-006
-134.0, -2.030e-006
-136.0, -2.060e-006
-138.0, -2.094e-006
-140.0, -2.124e-006
-142.0, -2.159e-006
-144.0, -2.195e-006
-146.0, -2.235e-006
-148.0, -2.270e-006
-150.0, -2.311e-006
-152.0, -2.353e-006
-154.0, -2.400e-006
-156.0, -2.449e-006
-158.0, -2.496e-006
-160.0, -2.541e-006
-162.0, -2.595e-006
-164.0, -2.645e-006
-166.0, -2.696e-006
-168.0, -2.751e-006
-170.0, -2.807e-006
-172.0, -2.864e-006
-174.0, -2.920e-006
-176.0, -2.977e-006
-178.0, -3.045e-006
-180.0, -3.112e-006
-182.0, -3.177e-006
-184.0, -3.247e-006
-186.0, -3.323e-006
-188.0, -3.400e-006
-190.0, -3.476e-006
-192.0, -3.548e-006
-194.0, -3.625e-006
-196.0, -3.705e-006
-198.0, -3.782e-006
-200.0, -3.859e-006
-202.0, -3.942e-006
-204.0, -4.021e-006
-206.0, -4.105e-006
-208.0, -4.184e-006
-210.0, -4.265e-006
-212.0, -4.348e-006
-214.0, -4.431e-006
-216.0, -4.509e-006
-218.0, -4.584e-006
-220.0, -4.661e-006
-222.0, -4.735e-006
-224.0, -4.807e-006
-226.0, -4.878e-006
-228.0, -4.942e-006
-230.0, -5.010e-006
-232.0, -5.079e-006
-234.0, -5.141e-006
-236.0, -5.204e-006
-238.0, -5.264e-006
-240.0, -5.325e-006
-242.0, -5.385e-006
-244.0, -5.438e-006
-246.0, -5.494e-006
-248.0, -5.549e-006
-250.0, -5.598e-006
-252.0, -5.644e-006
-254.0, -5.688e-006
-256.0, -5.733e-006
-258.0, -5.780e-006
-260.0, -5.814e-006
-262.0, -5.851e-006
-264.0, -5.896e-006
-266.0, -5.938e-006
-268.0, -5.975e-006
-270.0, -6.010e-006
-272.0, -6.041e-006
-274.0, -6.076e-006
-276.0, -6.110e-006
-278.0, -6.141e-006
-280.0, -6.170e-006
-282.0, -6.201e-006
-284.0, -6.229e-006
-286.0, -6.260e-006
-288.0, -6.287e-006
-290.0, -6.315e-006
-292.0, -6.343e-006
-294.0, -6.369e-006
-296.0, -6.391e-006
-298.0, -6.419e-006
-300.0, -6.441e-006
-302.0, -6.463e-006
-304.0, -6.483e-006
-306.0, -6.498e-006
-308.0, -6.513e-006
-310.0, -6.531e-006
-312.0, -6.544e-006
-314.0, -6.558e-006
-316.0, -6.572e-006
-318.0, -6.580e-006
-320.0, -6.589e-006
-322.0, -6.600e-006
-324.0, -6.604e-006
-326.0, -6.610e-006
-328.0, -6.613e-006
-330.0, -6.617e-006
-332.0, -6.617e-006
-334.0, -6.614e-006
-336.0, -6.610e-006
-338.0, -6.607e-006
-340.0, -6.600e-006
-342.0, -6.590e-006
-344.0, -6.579e-006
-346.0, -6.572e-006
-348.0, -6.562e-006
-350.0, -6.548e-006
-352.0, -6.534e-006
-354.0, -6.522e-006
-356.0, -6.509e-006
-358.0, -6.495e-006
-360.0, -6.478e-006
-362.0, -6.460e-006
-364.0, -6.440e-006
-366.0, -6.417e-006
-368.0, -6.390e-006
-370.0, -6.368e-006
-372.0, -6.346e-006
-374.0, -6.320e-006
-376.0, -6.298e-006
-378.0, -6.277e-006
-380.0, -6.251e-006
-382.0, -6.230e-006
-384.0, -6.202e-006
-386.0, -6.175e-006
-388.0, -6.152e-006
-390.0, -6.126e-006
-392.0, -6.105e-006
-394.0, -6.088e-006
-396.0, -6.060e-006
-398.0, -6.039e-006
-400.0, -6.011e-006
-402.0, -5.984e-006
-404.0, -5.964e-006
-406.0, -5.936e-006
-408.0, -5.911e-006
-410.0, -5.895e-006
-412.0, -5.874e-006
-414.0, -5.853e-006
-416.0, -5.831e-006
-418.0, -5.803e-006
-420.0, -5.781e-006
-422.0, -5.760e-006
-424.0, -5.736e-006
-426.0, -5.716e-006
-428.0, -5.701e-006
-430.0, -5.682e-006
-432.0, -5.664e-006
-434.0, -5.644e-006
-436.0, -5.623e-006
-438.0, -5.602e-006
-440.0, -5.581e-006
-442.0, -5.561e-006
-444.0, -5.546e-006
-446.0, -5.532e-006
-448.0, -5.518e-006
-450.0, -5.504e-006
-452.0, -5.492e-006
-454.0, -5.478e-006
-456.0, -5.463e-006
-458.0, -5.445e-006
-460.0, -5.427e-006
-462.0, -5.413e-006
-464.0, -5.395e-006
-466.0, -5.378e-006
-468.0, -5.365e-006
-470.0, -5.352e-006
-472.0, -5.342e-006
-474.0, -5.336e-006
-476.0, -5.328e-006
-478.0, -5.318e-006
-480.0, -5.310e-006
-482.0, -5.304e-006
-484.0, -5.297e-006
-486.0, -5.290e-006
-488.0, -5.280e-006
-490.0, -5.272e-006
-492.0, -5.263e-006
-494.0, -5.252e-006
-496.0, -5.239e-006
-498.0, -5.225e-006
-500.0, -5.211e-006
-502.0, -5.200e-006
-504.0, -5.188e-006
-506.0, -5.181e-006
-508.0, -5.174e-006
-510.0, -5.167e-006
-512.0, -5.160e-006
-514.0, -5.153e-006
-516.0, -5.146e-006
-518.0, -5.140e-006
-520.0, -5.134e-006
-522.0, -5.130e-006
-524.0, -5.130e-006
-526.0, -5.128e-006
-528.0, -5.126e-006
-530.0, -5.124e-006
-532.0, -5.118e-006
-534.0, -5.111e-006
-536.0, -5.104e-006
-538.0, -5.098e-006
-540.0, -5.093e-006
-542.0, -5.086e-006
-544.0, -5.078e-006
-546.0, -5.074e-006
-548.0, -5.069e-006
-550.0, -5.063e-006
-552.0, -5.055e-006
-554.0, -5.049e-006
-556.0, -5.044e-006
-558.0, -5.039e-006
-560.0, -5.035e-006
-562.0, -5.032e-006
-564.0, -5.030e-006
-566.0, -5.026e-006
-568.0, -5.022e-006
-570.0, -5.018e-006
-572.0, -5.012e-006
-574.0, -5.005e-006
-576.0, -4.999e-006
-578.0, -4.994e-006
-580.0, -4.990e-006
-582.0, -4.987e-006
-584.0, -4.984e-006
-586.0, -4.983e-006
-588.0, -4.982e-006
-590.0, -4.981e-006
-592.0, -4.980e-006
-594.0, -4.979e-006
-596.0, -4.977e-006
-598.0, -4.975e-006
-600.0, -4.973e-006
-602.0, -4.973e-006
-604.0, -4.971e-006
-606.0, -4.967e-006
-608.0, -4.963e-006
-610.0, -4.960e-006
-612.0, -4.955e-006
-614.0, -4.951e-006
-616.0, -4.945e-006
-618.0, -4.941e-006
-620.0, -4.939e-006
-622.0, -4.937e-006
-624.0, -4.935e-006
-626.0, -4.935e-006
-628.0, -4.935e-006
-630.0, -4.935e-006
-632.0, -4.935e-006
-634.0, -4.935e-006
-636.0, -4.935e-006
-638.0, -4.935e-006
-640.0, -4.935e-006
-642.0, -4.935e-006
-644.0, -4.935e-006
-646.0, -4.935e-006
-648.0, -4.935e-006
-650.0, -4.935e-006
-652.0, -4.935e-006
-654.0, -4.935e-006
-656.0, -4.935e-006
-658.0, -4.935e-006
-660.0, -4.935e-006
-662.0, -4.935e-006
-664.0, -4.935e-006
-666.0, -4.935e-006
-668.0, -4.934e-006
-670.0, -4.933e-006
-672.0, -4.933e-006
-674.0, -4.933e-006
-676.0, -4.933e-006
-678.0, -4.931e-006
-680.0, -4.930e-006
-682.0, -4.931e-006
-684.0, -4.931e-006
-686.0, -4.930e-006
-688.0, -4.930e-006
-690.0, -4.929e-006
-692.0, -4.929e-006
-694.0, -4.929e-006
-696.0, -4.927e-006
-698.0, -4.926e-006
-700.0, -4.925e-006
-702.0, -4.921e-006
-704.0, -4.921e-006
-706.0, -4.922e-006
-708.0, -4.918e-006
-710.0, -4.917e-006
-712.0, -4.914e-006
-714.0, -4.911e-006
-716.0, -4.910e-006
-718.0, -4.907e-006
-720.0, -4.904e-006
-722.0, -4.904e-006
-724.0, -4.901e-006
-726.0, -4.898e-006
-728.0, -4.897e-006
-730.0, -4.898e-006
-732.0, -4.896e-006
-734.0, -4.893e-006
-736.0, -4.892e-006
-738.0, -4.892e-006
-740.0, -4.892e-006
-742.0, -4.892e-006
-744.0, -4.889e-006
-746.0, -4.888e-006
-748.0, -4.888e-006
-750.0, -4.888e-006
-752.0, -4.888e-006
-754.0, -4.888e-006
-756.0, -4.888e-006
-758.0, -4.888e-006
-760.0, -4.887e-006
-762.0, -4.887e-006
-764.0, -4.886e-006
-766.0, -4.886e-006
-768.0, -4.886e-006
-770.0, -4.886e-006
-772.0, -4.886e-006
-774.0, -4.886e-006
-776.0, -4.886e-006
-778.0, -4.887e-006
-780.0, -4.887e-006
-782.0, -4.887e-006
-784.0, -4.886e-006
-786.0, -4.886e-006
-788.0, -4.886e-006
-790.0, -4.886e-006
-792.0, -4.886e-006
-794.0, -4.886e-006
-796.0, -4.886e-006
-798.0, -4.886e-006
-800.0, -4.886e-006
-802.0, -4.886e-006
-804.0, -4.886e-006
-806.0, -4.886e-006
-808.0, -4.886e-006
-810.0, -4.886e-006
-812.0, -4.886e-006
-814.0, -4.892e-006
-816.0, -4.892e-006
-818.0, -4.893e-006
-820.0, -4.893e-006
-822.0, -4.893e-006
-824.0, -4.894e-006
-826.0, -4.894e-006
-828.0, -4.888e-006
-830.0, -4.889e-006
-832.0, -4.888e-006
-834.0, -4.888e-006
-836.0, -4.888e-006
-838.0, -4.888e-006
-840.0, -4.888e-006
-842.0, -4.888e-006
-844.0, -4.887e-006
-846.0, -4.887e-006
-848.0, -4.887e-006
-850.0, -4.888e-006
-852.0, -4.888e-006
-854.0, -4.888e-006
-856.0, -4.888e-006
-858.0, -4.888e-006
-860.0, -4.889e-006
-862.0, -4.890e-006
-864.0, -4.889e-006
-866.0, -4.889e-006
-868.0, -4.888e-006
-870.0, -4.888e-006
-872.0, -4.889e-006
-874.0, -4.891e-006
-876.0, -4.890e-006
-878.0, -4.889e-006
-880.0, -4.889e-006
-882.0, -4.892e-006
-884.0, -4.892e-006
-886.0, -4.891e-006
-888.0, -4.889e-006
-890.0, -4.890e-006
-892.0, -4.891e-006
-894.0, -4.891e-006
-896.0, -4.889e-006
-898.0, -4.892e-006
-900.0, -4.892e-006
-902.0, -4.892e-006
-904.0, -4.891e-006
-906.0, -4.892e-006
-908.0, -4.892e-006
-910.0, -4.892e-006
-912.0, -4.890e-006
-914.0, -4.892e-006
-916.0, -4.891e-006
-918.0, -4.891e-006
-920.0, -4.889e-006
-922.0, -4.889e-006
-924.0, -4.889e-006
-926.0, -4.888e-006
-928.0, -4.887e-006
-930.0, -4.887e-006
-932.0, -4.887e-006
-934.0, -4.886e-006
-936.0, -4.886e-006
-938.0, -4.886e-006
-940.0, -4.886e-006
-942.0, -4.886e-006
-944.0, -4.886e-006
-946.0, -4.886e-006
-948.0, -4.886e-006
-950.0, -4.886e-006
-952.0, -4.886e-006
-954.0, -4.886e-006
-956.0, -4.886e-006
-958.0, -4.886e-006
-960.0, -4.886e-006
-962.0, -4.886e-006
-964.0, -4.886e-006
-966.0, -4.885e-006
-968.0, -4.885e-006
-970.0, -4.885e-006
-972.0, -4.885e-006
-974.0, -4.885e-006
-976.0, -4.885e-006
-978.0, -4.885e-006
-980.0, -4.885e-006
-982.0, -4.885e-006
-984.0, -4.885e-006
-986.0, -4.885e-006
-988.0, -4.885e-006
-990.0, -4.884e-006
-992.0, -4.884e-006
-994.0, -4.884e-006
-996.0, -4.884e-006
-998.0, -4.883e-006
-1000.0, -4.883e-006
-1002.0, -4.883e-006
-1004.0, -4.883e-006
-1006.0, -4.881e-006
-1008.0, -4.881e-006
-1010.0, -4.881e-006
-1012.0, -4.880e-006
-1014.0, -4.880e-006
-1016.0, -4.880e-006
-1018.0, -4.881e-006
-1020.0, -4.881e-006
-1022.0, -4.881e-006
-1024.0, -4.881e-006
-1026.0, -4.881e-006
-1028.0, -4.881e-006
-1030.0, -4.880e-006
-1032.0, -4.878e-006
-1034.0, -4.878e-006
-1036.0, -4.878e-006
-1038.0, -4.878e-006
-1040.0, -4.877e-006
-1042.0, -4.877e-006
-1044.0, -4.877e-006
-1046.0, -4.878e-006
-1048.0, -4.876e-006
-1050.0, -4.877e-006
-1052.0, -4.876e-006
-1054.0, -4.875e-006
-1056.0, -4.875e-006
-1058.0, -4.876e-006
-1060.0, -4.875e-006
-1062.0, -4.876e-006
-1064.0, -4.875e-006
-1066.0, -4.876e-006
-1068.0, -4.877e-006
-1070.0, -4.874e-006
-1072.0, -4.873e-006
-1074.0, -4.874e-006
-1076.0, -4.874e-006
-1078.0, -4.873e-006
-1080.0, -4.873e-006
-1082.0, -4.873e-006
-1084.0, -4.875e-006
-1086.0, -4.874e-006
-1088.0, -4.873e-006
-1090.0, -4.875e-006
-1092.0, -4.875e-006
-1094.0, -4.874e-006
-1096.0, -4.874e-006
-1098.0, -4.875e-006
-1100.0, -4.877e-006
-1102.0, -4.877e-006
-1104.0, -4.876e-006
-1106.0, -4.877e-006
-1108.0, -4.879e-006
-1110.0, -4.879e-006
-1112.0, -4.879e-006
-1114.0, -4.880e-006
-1116.0, -4.880e-006
-1118.0, -4.880e-006
-1120.0, -4.880e-006
-1122.0, -4.881e-006
-1124.0, -4.881e-006
-1126.0, -4.881e-006
-1128.0, -4.881e-006
-1130.0, -4.882e-006
-1132.0, -4.883e-006
-1134.0, -4.883e-006
-1136.0, -4.883e-006
-1138.0, -4.884e-006
-1140.0, -4.885e-006
-1142.0, -4.885e-006
-1144.0, -4.885e-006
-1146.0, -4.885e-006
-1148.0, -4.886e-006
-1150.0, -4.886e-006
-1152.0, -4.886e-006
-1154.0, -4.886e-006
-1156.0, -4.886e-006
-1158.0, -4.886e-006
-1160.0, -4.886e-006
-1162.0, -4.886e-006
-1164.0, -4.886e-006
-1166.0, -4.886e-006
-1168.0, -4.886e-006
-1170.0, -4.886e-006
-1172.0, -4.886e-006
-1174.0, -4.886e-006
-1176.0, -4.886e-006
-1178.0, -4.886e-006
-1180.0, -4.886e-006
-1182.0, -4.886e-006
-1184.0, -4.886e-006
-1186.0, -4.886e-006
-1188.0, -4.886e-006
-1190.0, -4.886e-006
-1192.0, -4.886e-006
-1194.0, -4.887e-006
-1196.0, -4.887e-006
-1198.0, -4.887e-006
-1200.0, -4.887e-006
-1202.0, -4.888e-006
-1204.0, -4.887e-006
-1206.0, -4.887e-006
-1208.0, -4.886e-006
-1210.0, -4.887e-006
-1212.0, -4.887e-006
-1214.0, -4.887e-006
-1216.0, -4.888e-006
-1218.0, -4.888e-006
-1220.0, -4.890e-006
-1222.0, -4.890e-006
-1224.0, -4.892e-006
-1226.0, -4.896e-006
-1228.0, -4.899e-006
-1230.0, -4.901e-006
-1232.0, -4.903e-006
-1234.0, -4.904e-006
-1236.0, -4.905e-006
-1238.0, -4.905e-006
-1240.0, -4.906e-006
-1242.0, -4.906e-006
-1244.0, -4.906e-006
-1246.0, -4.908e-006
-1248.0, -4.909e-006
-1250.0, -4.913e-006
-1252.0, -4.917e-006
-1254.0, -4.916e-006
-1256.0, -4.915e-006
-1258.0, -4.919e-006
-1260.0, -4.920e-006
-1262.0, -4.922e-006
-1264.0, -4.922e-006
-1266.0, -4.922e-006
-1268.0, -4.925e-006
-1270.0, -4.928e-006
-1272.0, -4.928e-006
-1274.0, -4.929e-006
-1276.0, -4.929e-006
-1278.0, -4.931e-006
-1280.0, -4.932e-006
-1282.0, -4.932e-006
-1284.0, -4.932e-006
-1286.0, -4.933e-006
-1288.0, -4.932e-006
-1290.0, -4.933e-006
-1292.0, -4.932e-006
-1294.0, -4.931e-006
-1296.0, -4.931e-006
-1298.0, -4.931e-006
-1300.0, -4.931e-006
-1302.0, -4.932e-006
-1304.0, -4.931e-006
-1306.0, -4.932e-006
-1308.0, -4.933e-006
-1310.0, -4.933e-006
-1312.0, -4.934e-006
-1314.0, -4.934e-006
-1316.0, -4.934e-006
-1318.0, -4.935e-006
-1320.0, -4.935e-006
-1322.0, -4.934e-006
-1324.0, -4.934e-006
-1326.0, -4.934e-006
-1328.0, -4.934e-006
-1330.0, -4.934e-006
-1332.0, -4.934e-006
-1334.0, -4.934e-006
-1336.0, -4.934e-006
-1338.0, -4.934e-006
-1340.0, -4.934e-006
-1342.0, -4.934e-006
-1344.0, -4.933e-006
-1346.0, -4.933e-006
-1348.0, -4.934e-006
-1350.0, -4.934e-006
-1352.0, -4.934e-006
-1354.0, -4.934e-006
-1356.0, -4.934e-006
-1358.0, -4.935e-006
-1360.0, -4.935e-006
-1362.0, -4.935e-006
-1364.0, -4.935e-006
-1366.0, -4.935e-006
-1368.0, -4.935e-006
-1370.0, -4.935e-006
-1372.0, -4.935e-006
-1374.0, -4.935e-006
-1376.0, -4.935e-006
-1378.0, -4.935e-006
-1380.0, -4.935e-006
-1382.0, -4.935e-006
-1384.0, -4.935e-006
-1386.0, -4.935e-006
-1388.0, -4.935e-006
-1390.0, -4.934e-006
-1392.0, -4.934e-006
-1394.0, -4.934e-006
-1396.0, -4.934e-006
-1398.0, -4.934e-006
-1400.0, -4.934e-006
-1402.0, -4.934e-006
-1404.0, -4.935e-006
-1406.0, -4.935e-006
-1408.0, -4.935e-006
-1410.0, -4.935e-006
-1412.0, -4.935e-006
-1414.0, -4.935e-006
-1416.0, -4.935e-006
-1418.0, -4.935e-006
-1420.0, -4.935e-006
-1422.0, -4.935e-006
-1424.0, -4.935e-006
-1426.0, -4.935e-006
-1428.0, -4.935e-006
-1430.0, -4.935e-006
-1432.0, -4.935e-006
-1434.0, -4.936e-006
-1436.0, -4.936e-006
-1438.0, -4.936e-006
-1440.0, -4.936e-006
-1442.0, -4.935e-006
-1444.0, -4.935e-006
-1446.0, -4.935e-006
-1448.0, -4.935e-006
-1450.0, -4.937e-006
-1452.0, -4.939e-006
-1454.0, -4.941e-006
-1456.0, -4.942e-006
-1458.0, -4.948e-006
-1460.0, -4.952e-006
-1462.0, -4.957e-006
-1464.0, -4.960e-006
-1466.0, -4.964e-006
-1468.0, -4.969e-006
-1470.0, -4.973e-006
-1472.0, -4.974e-006
-1474.0, -4.977e-006
-1476.0, -4.978e-006
-1478.0, -4.979e-006
-1480.0, -4.980e-006
-1482.0, -4.980e-006
-1484.0, -4.981e-006
-1486.0, -4.982e-006
-1488.0, -4.982e-006
-1490.0, -4.983e-006
-1492.0, -4.984e-006
-1494.0, -4.984e-006
-1496.0, -4.984e-006
-1498.0, -4.987e-006
-1500.0, -4.990e-006
-1502.0, -4.993e-006
-1504.0, -4.996e-006
-1506.0, -5.002e-006
-1508.0, -5.007e-006
-1510.0, -5.012e-006
-1512.0, -5.014e-006
-1514.0, -5.019e-006
-1516.0, -5.022e-006
-1518.0, -5.025e-006
-1520.0, -5.025e-006
-1522.0, -5.028e-006
-1524.0, -5.029e-006
-1526.0, -5.030e-006
-1528.0, -5.030e-006
-1530.0, -5.031e-006
-1532.0, -5.032e-006
-1534.0, -5.033e-006
-1536.0, -5.035e-006
-1538.0, -5.040e-006
-1540.0, -5.044e-006
-1542.0, -5.048e-006
-1544.0, -5.054e-006
-1546.0, -5.059e-006
-1548.0, -5.065e-006
-1550.0, -5.069e-006
-1552.0, -5.072e-006
-1554.0, -5.074e-006
-1556.0, -5.077e-006
-1558.0, -5.079e-006
-1560.0, -5.080e-006
-1562.0, -5.083e-006
-1564.0, -5.085e-006
-1566.0, -5.088e-006
-1568.0, -5.092e-006
-1570.0, -5.097e-006
-1572.0, -5.103e-006
-1574.0, -5.109e-006
-1576.0, -5.112e-006
-1578.0, -5.118e-006
-1580.0, -5.122e-006
-1582.0, -5.125e-006
-1584.0, -5.127e-006
-1586.0, -5.127e-006
-1588.0, -5.129e-006
-1590.0, -5.130e-006
-1592.0, -5.130e-006
-1594.0, -5.130e-006
-1596.0, -5.130e-006
-1598.0, -5.130e-006
-1600.0, -5.133e-006
-1602.0, -5.137e-006
-1604.0, -5.141e-006
-1606.0, -5.147e-006
-1608.0, -5.153e-006
-1610.0, -5.159e-006
-1612.0, -5.166e-006
-1614.0, -5.170e-006
-1616.0, -5.174e-006
-1618.0, -5.177e-006
-1620.0, -5.178e-006
-1622.0, -5.179e-006
-1624.0, -5.182e-006
-1626.0, -5.187e-006
-1628.0, -5.192e-006
-1630.0, -5.198e-006
-1632.0, -5.205e-006
-1634.0, -5.219e-006
-1636.0, -5.232e-006
-1638.0, -5.242e-006
-1640.0, -5.250e-006
-1642.0, -5.259e-006
-1644.0, -5.267e-006
-1646.0, -5.273e-006
-1648.0, -5.273e-006
-1650.0, -5.275e-006
-1652.0, -5.276e-006
-1654.0, -5.276e-006
-1656.0, -5.277e-006
-1658.0, -5.281e-006
-1660.0, -5.285e-006
-1662.0, -5.290e-006
-1664.0, -5.297e-006
-1666.0, -5.304e-006
-1668.0, -5.310e-006
-1670.0, -5.317e-006
-1672.0, -5.320e-006
-1674.0, -5.323e-006
-1676.0, -5.324e-006
-1678.0, -5.324e-006
-1680.0, -5.325e-006
-1682.0, -5.329e-006
-1684.0, -5.331e-006
-1686.0, -5.336e-006
-1688.0, -5.343e-006
-1690.0, -5.350e-006
-1692.0, -5.357e-006
-1694.0, -5.364e-006
-1696.0, -5.368e-006
-1698.0, -5.374e-006
-1700.0, -5.380e-006
-1702.0, -5.385e-006
-1704.0, -5.392e-006
-1706.0, -5.400e-006
-1708.0, -5.408e-006
-1710.0, -5.416e-006
-1712.0, -5.426e-006
-1714.0, -5.437e-006
-1716.0, -5.446e-006
-1718.0, -5.453e-006
-1720.0, -5.464e-006
-1722.0, -5.475e-006
-1724.0, -5.486e-006
-1726.0, -5.494e-006
-1728.0, -5.500e-006
-1730.0, -5.507e-006
-1732.0, -5.514e-006
-1734.0, -5.517e-006
-1736.0, -5.518e-006
-1738.0, -5.522e-006
-1740.0, -5.528e-006
-1742.0, -5.536e-006
-1744.0, -5.543e-006
-1746.0, -5.550e-006
-1748.0, -5.559e-006
-1750.0, -5.572e-006
-1752.0, -5.583e-006
-1754.0, -5.596e-006
-1756.0, -5.610e-006
-1758.0, -5.624e-006
-1760.0, -5.637e-006
-1762.0, -5.649e-006
-1764.0, -5.658e-006
-1766.0, -5.668e-006
-1768.0, -5.677e-006
-1770.0, -5.685e-006
-1772.0, -5.692e-006
-1774.0, -5.699e-006
-1776.0, -5.706e-006
-1778.0, -5.719e-006
-1780.0, -5.730e-006
-1782.0, -5.737e-006
-1784.0, -5.747e-006
-1786.0, -5.761e-006
-1788.0, -5.779e-006
-1790.0, -5.799e-006
-1792.0, -5.813e-006
-1794.0, -5.827e-006
-1796.0, -5.847e-006
-1798.0, -5.865e-006
-1800.0, -5.879e-006
-1802.0, -5.889e-006
-1804.0, -5.903e-006
-1806.0, -5.917e-006
-1808.0, -5.933e-006
-1810.0, -5.950e-006
-1812.0, -5.971e-006
-1814.0, -5.992e-006
-1816.0, -6.013e-006
-1818.0, -6.035e-006
-1820.0, -6.056e-006
-1822.0, -6.074e-006
-1824.0, -6.093e-006
-1826.0, -6.107e-006
-1828.0, -6.125e-006
-1830.0, -6.148e-006
*
Segment = 3
Positive
Number of Data Points = 1390
#
-1828.0, -5.623e-006
-1826.0, -5.458e-006
-1824.0, -5.347e-006
-1822.0, -5.240e-006
-1820.0, -5.130e-006
-1818.0, -5.031e-006
-1816.0, -4.941e-006
-1814.0, -4.859e-006
-1812.0, -4.776e-006
-1810.0, -4.702e-006
-1808.0, -4.631e-006
-1806.0, -4.559e-006
-1804.0, -4.496e-006
-1802.0, -4.432e-006
-1800.0, -4.372e-006
-1798.0, -4.316e-006
-1796.0, -4.260e-006
-1794.0, -4.206e-006
-1792.0, -4.156e-006
-1790.0, -4.104e-006
-1788.0, -4.049e-006
-1786.0, -4.000e-006
-1784.0, -3.952e-006
-1782.0, -3.903e-006
-1780.0, -3.858e-006
-1778.0, -3.816e-006
-1776.0, -3.773e-006
-1774.0, -3.736e-006
-1772.0, -3.694e-006
-1770.0, -3.654e-006
-1768.0, -3.614e-006
-1766.0, -3.574e-006
-1764.0, -3.531e-006
-1762.0, -3.491e-006
-1760.0, -3.454e-006
-1758.0, -3.419e-006
-1756.0, -3.382e-006
-1754.0, -3.346e-006
-1752.0, -3.309e-006
-1750.0, -3.275e-006
-1748.0, -3.242e-006
-1746.0, -3.203e-006
-1744.0, -3.167e-006
-1742.0, -3.132e-006
-1740.0, -3.101e-006
-1738.0, -3.069e-006
-1736.0, -3.041e-006
-1734.0, -3.011e-006
-1732.0, -2.989e-006
-1730.0, -2.958e-006
-1728.0, -2.930e-006
-1726.0, -2.899e-006
-1724.0, -2.871e-006
-1722.0, -2.839e-006
-1720.0, -2.812e-006
-1718.0, -2.779e-006
-1716.0, -2.749e-006
-1714.0, -2.721e-006
-1712.0, -2.694e-006
-1710.0, -2.666e-006
-1708.0, -2.638e-006
-1706.0, -2.610e-006
-1704.0, -2.587e-006
-1702.0, -2.564e-006
-1700.0, -2.536e-006
-1698.0, -2.515e-006
-1696.0, -2.487e-006
-1694.0, -2.463e-006
-1692.0, -2.440e-006
-1690.0, -2.412e-006
-1688.0, -2.387e-006
-1686.0, -2.366e-006
-1684.0, -2.338e-006
-1682.0, -2.316e-006
-1680.0, -2.291e-006
-1678.0, -2.265e-006
-1676.0, -2.244e-006
-1674.0, -2.224e-006
-1672.0, -2.203e-006
-1670.0, -2.188e-006
-1668.0, -2.166e-006
-1666.0, -2.143e-006
-1664.0, -2.122e-006
-1662.0, -2.097e-006
-1660.0, -2.074e-006
-1658.0, -2.053e-006
-1656.0, -2.032e-006
-1654.0, -2.013e-006
-1652.0, -1.996e-006
-1650.0, -1.975e-006
-1648.0, -1.958e-006
-1646.0, -1.937e-006
-1644.0, -1.910e-006
-1642.0, -1.885e-006
-1640.0, -1.864e-006
-1638.0, -1.846e-006
-1636.0, -1.831e-006
-1634.0, -1.811e-006
-1632.0, -1.797e-006
-1630.0, -1.790e-006
-1628.0, -1.773e-006
-1626.0, -1.757e-006
-1624.0, -1.736e-006
-1622.0, -1.716e-006
-1620.0, -1.695e-006
-1618.0, -1.675e-006
-1616.0, -1.655e-006
-1614.0, -1.641e-006
-1612.0, -1.626e-006
-1610.0, -1.613e-006
-1608.0, -1.598e-006
-1606.0, -1.583e-006
-1604.0, -1.568e-006
-1602.0, -1.553e-006
-1600.0, -1.535e-006
-1598.0, -1.516e-006
-1596.0, -1.501e-006
-1594.0, -1.483e-006
-1592.0, -1.469e-006
-1590.0, -1.456e-006
-1588.0, -1.442e-006
-1586.0, -1.432e-006
-1584.0, -1.418e-006
-1582.0, -1.405e-006
-1580.0, -1.396e-006
-1578.0, -1.388e-006
-1576.0, -1.375e-006
-1574.0, -1.360e-006
-1572.0, -1.341e-006
-1570.0, -1.327e-006
-1568.0, -1.311e-006
-1566.0, -1.293e-006
-1564.0, -1.273e-006
-1562.0, -1.258e-006
-1560.0, -1.246e-006
-1558.0, -1.236e-006
-1556.0, -1.225e-006
-1554.0, -1.213e-006
-1552.0, -1.202e-006
-1550.0, -1.191e-006
-1548.0, -1.178e-006
-1546.0, -1.163e-006
-1544.0, -1.150e-006
-1542.0, -1.133e-006
-1540.0, -1.119e-006
-1538.0, -1.106e-006
-1536.0, -1.090e-006
-1534.0, -1.076e-006
-1532.0, -1.063e-006
-1530.0, -1.051e-006
-1528.0, -1.043e-006
-1526.0, -1.034e-006
-1524.0, -1.024e-006
-1522.0, -1.015e-006
-1520.0, -1.008e-006
-1518.0, -1.000e-006
-1516.0, -9.905e-007
-1514.0, -9.796e-007
-1512.0, -9.670e-007
-1510.0, -9.543e-007
-1508.0, -9.408e-007
-1506.0, -9.269e-007
-1504.0, -9.125e-007
-1502.0, -8.998e-007
-1500.0, -8.859e-007
-1498.0, -8.728e-007
-1496.0, -8.615e-007
-1494.0, -8.541e-007
-1492.0, -8.471e-007
-1490.0, -8.397e-007
-1488.0, -8.310e-007
-1486.0, -8.222e-007
-1484.0, -8.131e-007
-1482.0, -7.996e-007
-1480.0, -7.865e-007
-1478.0, -7.725e-007
-1476.0, -7.599e-007
-1474.0, -7.486e-007
-1472.0, -7.394e-007
-1470.0, -7.289e-007
-1468.0, -7.215e-007
-1466.0, -7.137e-007
-1464.0, -7.058e-007
-1462.0, -6.967e-007
-1460.0, -6.845e-007
-1458.0, -6.727e-007
-1456.0, -6.644e-007
-1454.0, -6.574e-007
-1452.0, -6.505e-007
-1450.0, -6.444e-007
-1448.0, -6.387e-007
-1446.0, -6.356e-007
-1444.0, -6.322e-007
-1442.0, -6.256e-007
-1440.0, -6.186e-007
-1438.0, -6.117e-007
-1436.0, -6.042e-007
-1434.0, -5.977e-007
-1432.0, -5.912e-007
-1430.0, -5.820e-007
-1428.0, -5.750e-007
-1426.0, -5.646e-007
-1424.0, -5.532e-007
-1422.0, -5.397e-007
-1420.0, -5.262e-007
-1418.0, -5.131e-007
-1416.0, -5.035e-007
-1414.0, -4.939e-007
-1412.0, -4.848e-007
-1410.0, -4.752e-007
-1408.0, -4.682e-007
-1406.0, -4.613e-007
-1404.0, -4.547e-007
-1402.0, -4.477e-007
-1400.0, -4.421e-007
-1398.0, -4.381e-007
-1396.0, -4.351e-007
-1394.0, -4.286e-007
-1392.0, -4.207e-007
-1390.0, -4.124e-007
-1388.0, -4.041e-007
-1386.0, -3.937e-007
-1384.0, -3.823e-007
-1382.0, -3.714e-007
-1380.0, -3.636e-007
-1378.0, -3.571e-007
-1376.0, -3.501e-007
-1374.0, -3.435e-007
-1372.0, -3.357e-007
-1370.0, -3.287e-007
-1368.0, -3.217e-007
-1366.0, -3.152e-007
-1364.0, -3.082e-007
-1362.0, -3.008e-007
-1360.0, -2.908e-007
-1358.0, -2.838e-007
-1356.0, -2.768e-007
-1354.0, -2.699e-007
-1352.0, -2.629e-007
-1350.0, -2.563e-007
-1348.0, -2.511e-007
-1346.0, -2.481e-007
-1344.0, -2.459e-007
-1342.0, -2.441e-007
-1340.0, -2.398e-007
-1338.0, -2.332e-007
-1336.0, -2.263e-007
-1334.0, -2.193e-007
-1332.0, -2.132e-007
-1330.0, -2.053e-007
-1328.0, -1.992e-007
-1326.0, -1.927e-007
-1324.0, -1.866e-007
-1322.0, -1.796e-007
-1320.0, -1.726e-007
-1318.0, -1.639e-007
-1316.0, -1.526e-007
-1314.0, -1.408e-007
-1312.0, -1.308e-007
-1310.0, -1.225e-007
-1308.0, -1.151e-007
-1306.0, -1.068e-007
-1304.0, -1.007e-007
-1302.0, -9.678e-008
-1300.0, -8.937e-008
-1298.0, -8.240e-008
-1296.0, -7.542e-008
-1294.0, -6.888e-008
-1292.0, -6.322e-008
-1290.0, -5.711e-008
-1288.0, -5.188e-008
-1286.0, -5.057e-008
-1284.0, -4.796e-008
-1282.0, -4.578e-008
-1280.0, -3.924e-008
-1278.0, -3.226e-008
-1276.0, -2.529e-008
-1274.0, -1.918e-008
-1272.0, -1.264e-008
-1270.0, -8.284e-009
-1268.0, -3.488e-009
-1266.0, -3.052e-009
-1264.0, -8.726e-010
-1262.0, +1.743e-009
-1260.0, +9.591e-009
-1258.0, +1.875e-008
-1256.0, +3.052e-008
-1254.0, +4.403e-008
-1252.0, +5.798e-008
-1250.0, +6.975e-008
-1248.0, +8.109e-008
-1246.0, +8.719e-008
-1244.0, +9.286e-008
-1242.0, +9.635e-008
-1240.0, +9.896e-008
-1238.0, +1.059e-007
-1236.0, +1.129e-007
-1234.0, +1.199e-007
-1232.0, +1.269e-007
-1230.0, +1.330e-007
-1228.0, +1.386e-007
-1226.0, +1.439e-007
-1224.0, +1.447e-007
-1222.0, +1.460e-007
-1220.0, +1.482e-007
-1218.0, +1.517e-007
-1216.0, +1.578e-007
-1214.0, +1.648e-007
-1212.0, +1.713e-007
-1210.0, +1.774e-007
-1208.0, +1.831e-007
-1206.0, +1.879e-007
-1204.0, +1.914e-007
-1202.0, +1.927e-007
-1200.0, +1.940e-007
-1198.0, +1.979e-007
-1196.0, +2.062e-007
-1194.0, +2.145e-007
-1192.0, +2.267e-007
-1190.0, +2.402e-007
-1188.0, +2.537e-007
-1186.0, +2.664e-007
-1184.0, +2.764e-007
-1182.0, +2.821e-007
-1180.0, +2.886e-007
-1178.0, +2.908e-007
-1176.0, +2.943e-007
-1174.0, +3.008e-007
-1172.0, +3.074e-007
-1170.0, +3.143e-007
-1168.0, +3.213e-007
-1166.0, +3.274e-007
-1164.0, +3.339e-007
-1162.0, +3.379e-007
-1160.0, +3.387e-007
-1158.0, +3.405e-007
-1156.0, +3.435e-007
-1154.0, +3.483e-007
-1152.0, +3.549e-007
-1150.0, +3.619e-007
-1148.0, +3.688e-007
-1146.0, +3.754e-007
-1144.0, +3.810e-007
-1142.0, +3.854e-007
-1140.0, +3.876e-007
-1138.0, +3.893e-007
-1136.0, +3.919e-007
-1134.0, +3.976e-007
-1132.0, +4.054e-007
-1130.0, +4.137e-007
-1128.0, +4.242e-007
-1126.0, +4.381e-007
-1124.0, +4.504e-007
-1122.0, +4.617e-007
-1120.0, +4.700e-007
-1118.0, +4.761e-007
-1116.0, +4.822e-007
-1114.0, +4.865e-007
-1112.0, +4.892e-007
-1110.0, +4.961e-007
-1108.0, +5.027e-007
-1106.0, +5.096e-007
-1104.0, +5.166e-007
-1102.0, +5.232e-007
-1100.0, +5.288e-007
-1098.0, +5.332e-007
-1096.0, +5.341e-007
-1094.0, +5.362e-007
-1092.0, +5.397e-007
-1090.0, +5.441e-007
-1088.0, +5.511e-007
-1086.0, +5.580e-007
-1084.0, +5.650e-007
-1082.0, +5.715e-007
-1080.0, +5.768e-007
-1078.0, +5.803e-007
-1076.0, +5.838e-007
-1074.0, +5.855e-007
-1072.0, +5.881e-007
-1070.0, +5.951e-007
-1068.0, +6.029e-007
-1066.0, +6.125e-007
-1064.0, +6.230e-007
-1062.0, +6.361e-007
-1060.0, +6.483e-007
-1058.0, +6.596e-007
-1056.0, +6.666e-007
-1054.0, +6.736e-007
-1052.0, +6.792e-007
-1050.0, +6.845e-007
-1048.0, +6.910e-007
-1046.0, +6.971e-007
-1044.0, +7.041e-007
-1042.0, +7.111e-007
-1040.0, +7.172e-007
-1038.0, +7.228e-007
-1036.0, +7.285e-007
-1034.0, +7.294e-007
-1032.0, +7.324e-007
-1030.0, +7.355e-007
-1028.0, +7.420e-007
-1026.0, +7.486e-007
-1024.0, +7.555e-007
-1022.0, +7.625e-007
-1020.0, +7.703e-007
-1018.0, +7.778e-007
-1016.0, +7.856e-007
-1014.0, +7.917e-007
-1012.0, +7.991e-007
-1010.0, +8.061e-007
-1008.0, +8.135e-007
-1006.0, +8.248e-007
-1004.0, +8.362e-007
-1002.0, +8.462e-007
-1000.0, +8.545e-007
-998.0, +8.623e-007
-996.0, +8.711e-007
-994.0, +8.806e-007
-992.0, +8.889e-007
-990.0, +8.955e-007
-988.0, +9.020e-007
-986.0, +9.090e-007
-984.0, +9.155e-007
-982.0, +9.212e-007
-980.0, +9.256e-007
-978.0, +9.277e-007
-976.0, +9.347e-007
-974.0, +9.421e-007
-972.0, +9.491e-007
-970.0, +9.556e-007
-968.0, +9.626e-007
-966.0, +9.696e-007
-964.0, +9.792e-007
-962.0, +9.870e-007
-960.0, +9.984e-007
-958.0, +1.012e-006
-956.0, +1.026e-006
-954.0, +1.040e-006
-952.0, +1.055e-006
-950.0, +1.069e-006
-948.0, +1.083e-006
-946.0, +1.093e-006
-944.0, +1.100e-006
-942.0, +1.108e-006
-940.0, +1.118e-006
-938.0, +1.130e-006
-936.0, +1.139e-006
-934.0, +1.148e-006
-932.0, +1.162e-006
-930.0, +1.178e-006
-928.0, +1.195e-006
-926.0, +1.213e-006
-924.0, +1.228e-006
-922.0, +1.244e-006
-920.0, +1.263e-006
-918.0, +1.277e-006
-916.0, +1.289e-006
-914.0, +1.300e-006
-912.0, +1.314e-006
-910.0, +1.328e-006
-908.0, +1.340e-006
-906.0, +1.353e-006
-904.0, +1.370e-006
-902.0, +1.391e-006
-900.0, +1.409e-006
-898.0, +1.426e-006
-896.0, +1.446e-006
-894.0, +1.466e-006
-892.0, +1.481e-006
-890.0, +1.494e-006
-888.0, +1.506e-006
-886.0, +1.519e-006
-884.0, +1.531e-006
-882.0, +1.539e-006
-880.0, +1.545e-006
-878.0, +1.552e-006
-876.0, +1.559e-006
-874.0, +1.561e-006
-872.0, +1.561e-006
-870.0, +1.561e-006
-868.0, +1.562e-006
-866.0, +1.562e-006
-864.0, +1.562e-006
-862.0, +1.561e-006
-860.0, +1.557e-006
-858.0, +1.550e-006
-856.0, +1.543e-006
-854.0, +1.535e-006
-852.0, +1.525e-006
-850.0, +1.512e-006
-848.0, +1.498e-006
-846.0, +1.483e-006
-844.0, +1.469e-006
-842.0, +1.449e-006
-840.0, +1.428e-006
-838.0, +1.410e-006
-836.0, +1.396e-006
-834.0, +1.378e-006
-832.0, +1.362e-006
-830.0, +1.347e-006
-828.0, +1.339e-006
-826.0, +1.332e-006
-824.0, +1.326e-006
-822.0, +1.319e-006
-820.0, +1.317e-006
-818.0, +1.316e-006
-816.0, +1.316e-006
-814.0, +1.315e-006
-812.0, +1.314e-006
-810.0, +1.314e-006
-808.0, +1.314e-006
-806.0, +1.314e-006
-804.0, +1.314e-006
-802.0, +1.314e-006
-800.0, +1.314e-006
-798.0, +1.315e-006
-796.0, +1.315e-006
-794.0, +1.315e-006
-792.0, +1.315e-006
-790.0, +1.315e-006
-788.0, +1.315e-006
-786.0, +1.315e-006
-784.0, +1.315e-006
-782.0, +1.316e-006
-780.0, +1.316e-006
-778.0, +1.316e-006
-776.0, +1.316e-006
-774.0, +1.317e-006
-772.0, +1.317e-006
-770.0, +1.318e-006
-768.0, +1.319e-006
-766.0, +1.321e-006
-764.0, +1.326e-006
-762.0, +1.330e-006
-760.0, +1.334e-006
-758.0, +1.341e-006
-756.0, +1.347e-006
-754.0, +1.353e-006
-752.0, +1.358e-006
-750.0, +1.359e-006
-748.0, +1.363e-006
-746.0, +1.364e-006
-744.0, +1.364e-006
-742.0, +1.365e-006
-740.0, +1.367e-006
-738.0, +1.369e-006
-736.0, +1.372e-006
-734.0, +1.378e-006
-732.0, +1.386e-006
-730.0, +1.393e-006
-728.0, +1.400e-006
-726.0, +1.406e-006
-724.0, +1.416e-006
-722.0, +1.425e-006
-720.0, +1.433e-006
-718.0, +1.438e-006
-716.0, +1.445e-006
-714.0, +1.451e-006
-712.0, +1.457e-006
-710.0, +1.460e-006
-708.0, +1.462e-006
-706.0, +1.464e-006
-704.0, +1.466e-006
-702.0, +1.469e-006
-700.0, +1.475e-006
-698.0, +1.481e-006
-696.0, +1.487e-006
-694.0, +1.493e-006
-692.0, +1.499e-006
-690.0, +1.505e-006
-688.0, +1.508e-006
-686.0, +1.509e-006
-684.0, +1.510e-006
-682.0, +1.511e-006
-680.0, +1.511e-006
-678.0, +1.512e-006
-676.0, +1.514e-006
-674.0, +1.516e-006
-672.0, +1.521e-006
-670.0, +1.528e-006
-668.0, +1.535e-006
-666.0, +1.542e-006
-664.0, +1.548e-006
-662.0, +1.553e-006
-660.0, +1.557e-006
-658.0, +1.559e-006
-656.0, +1.559e-006
-654.0, +1.559e-006
-652.0, +1.560e-006
-650.0, +1.560e-006
-648.0, +1.563e-006
-646.0, +1.572e-006
-644.0, +1.582e-006
-642.0, +1.593e-006
-640.0, +1.607e-006
-638.0, +1.620e-006
-636.0, +1.634e-006
-634.0, +1.644e-006
-632.0, +1.650e-006
-630.0, +1.654e-006
-628.0, +1.658e-006
-626.0, +1.662e-006
-624.0, +1.668e-006
-622.0, +1.675e-006
-620.0, +1.682e-006
-618.0, +1.688e-006
-616.0, +1.695e-006
-614.0, +1.701e-006
-612.0, +1.704e-006
-610.0, +1.706e-006
-608.0, +1.706e-006
-606.0, +1.706e-006
-604.0, +1.708e-006
-602.0, +1.711e-006
-600.0, +1.716e-006
-598.0, +1.722e-006
-596.0, +1.729e-006
-594.0, +1.736e-006
-592.0, +1.743e-006
-590.0, +1.749e-006
-588.0, +1.752e-006
-586.0, +1.754e-006
-584.0, +1.755e-006
-582.0, +1.755e-006
-580.0, +1.756e-006
-578.0, +1.758e-006
-576.0, +1.760e-006
-574.0, +1.765e-006
-572.0, +1.773e-006
-570.0, +1.782e-006
-568.0, +1.790e-006
-566.0, +1.801e-006
-564.0, +1.813e-006
-562.0, +1.824e-006
-560.0, +1.833e-006
-558.0, +1.839e-006
-556.0, +1.844e-006
-554.0, +1.851e-006
-552.0, +1.854e-006
-550.0, +1.855e-006
-548.0, +1.857e-006
-546.0, +1.859e-006
-544.0, +1.863e-006
-542.0, +1.869e-006
-540.0, +1.876e-006
-538.0, +1.881e-006
-536.0, +1.887e-006
-534.0, +1.893e-006
-532.0, +1.898e-006
-530.0, +1.900e-006
-528.0, +1.901e-006
-526.0, +1.901e-006
-524.0, +1.902e-006
-522.0, +1.903e-006
-520.0, +1.904e-006
-518.0, +1.905e-006
-516.0, +1.906e-006
-514.0, +1.909e-006
-512.0, +1.912e-006
-510.0, +1.914e-006
-508.0, +1.920e-006
-506.0, +1.926e-006
-504.0, +1.932e-006
-502.0, +1.938e-006
-500.0, +1.942e-006
-498.0, +1.946e-006
-496.0, +1.950e-006
-494.0, +1.951e-006
-492.0, +1.952e-006
-490.0, +1.952e-006
-488.0, +1.954e-006
-486.0, +1.954e-006
-484.0, +1.956e-006
-482.0, +1.959e-006
-480.0, +1.962e-006
-478.0, +1.966e-006
-476.0, +1.972e-006
-474.0, +1.978e-006
-472.0, +1.985e-006
-470.0, +1.991e-006
-468.0, +1.995e-006
-466.0, +2.001e-006
-464.0, +2.009e-006
-462.0, +2.015e-006
-460.0, +2.021e-006
-458.0, +2.027e-006
-456.0, +2.033e-006
-454.0, +2.039e-006
-452.0, +2.044e-006
-450.0, +2.045e-006
-448.0, +2.046e-006
-446.0, +2.047e-006
-444.0, +2.048e-006
-442.0, +2.050e-006
-440.0, +2.052e-006
-438.0, +2.053e-006
-436.0, +2.056e-006
-434.0, +2.062e-006
-432.0, +2.069e-006
-430.0, +2.075e-006
-428.0, +2.080e-006
-426.0, +2.086e-006
-424.0, +2.091e-006
-422.0, +2.096e-006
-420.0, +2.097e-006
-418.0, +2.097e-006
-416.0, +2.097e-006
-414.0, +2.098e-006
-412.0, +2.100e-006
-410.0, +2.104e-006
-408.0, +2.108e-006
-406.0, +2.115e-006
-404.0, +2.121e-006
-402.0, +2.128e-006
-400.0, +2.134e-006
-398.0, +2.140e-006
-396.0, +2.144e-006
-394.0, +2.148e-006
-392.0, +2.149e-006
-390.0, +2.152e-006
-388.0, +2.160e-006
-386.0, +2.168e-006
-384.0, +2.179e-006
-382.0, +2.192e-006
-380.0, +2.205e-006
-378.0, +2.217e-006
-376.0, +2.229e-006
-374.0, +2.237e-006
-372.0, +2.248e-006
-370.0, +2.257e-006
-368.0, +2.264e-006
-366.0, +2.271e-006
-364.0, +2.279e-006
-362.0, +2.288e-006
-360.0, +2.300e-006
-358.0, +2.312e-006
-356.0, +2.326e-006
-354.0, +2.340e-006
-352.0, +2.354e-006
-350.0, +2.373e-006
-348.0, +2.390e-006
-346.0, +2.405e-006
-344.0, +2.419e-006
-342.0, +2.434e-006
-340.0, +2.448e-006
-338.0, +2.466e-006
-336.0, +2.481e-006
-334.0, +2.495e-006
-332.0, +2.516e-006
-330.0, +2.539e-006
-328.0, +2.561e-006
-326.0, +2.589e-006
-324.0, +2.613e-006
-322.0, +2.640e-006
-320.0, +2.672e-006
-318.0, +2.703e-006
-316.0, +2.730e-006
-314.0, +2.765e-006
-312.0, +2.793e-006
-310.0, +2.828e-006
-308.0, +2.864e-006
-306.0, +2.902e-006
-304.0, +2.941e-006
-302.0, +2.982e-006
-300.0, +3.024e-006
-298.0, +3.073e-006
-296.0, +3.122e-006
-294.0, +3.170e-006
-292.0, +3.221e-006
-290.0, +3.277e-006
-288.0, +3.333e-006
-286.0, +3.390e-006
-284.0, +3.453e-006
-282.0, +3.516e-006
-280.0, +3.585e-006
-278.0, +3.652e-006
-276.0, +3.721e-006
-274.0, +3.798e-006
-272.0, +3.874e-006
-270.0, +3.951e-006
-268.0, +4.034e-006
-266.0, +4.118e-006
-264.0, +4.208e-006
-262.0, +4.299e-006
-260.0, +4.390e-006
-258.0, +4.487e-006
-256.0, +4.584e-006
-254.0, +4.685e-006
-252.0, +4.785e-006
-250.0, +4.891e-006
-248.0, +4.995e-006
-246.0, +5.101e-006
-244.0, +5.212e-006
-242.0, +5.324e-006
-240.0, +5.438e-006
-238.0, +5.554e-006
-236.0, +5.666e-006
-234.0, +5.785e-006
-232.0, +5.903e-006
-230.0, +6.015e-006
-228.0, +6.127e-006
-226.0, +6.240e-006
-224.0, +6.352e-006
-222.0, +6.463e-006
-220.0, +6.572e-006
-218.0, +6.677e-006
-216.0, +6.785e-006
-214.0, +6.890e-006
-212.0, +6.989e-006
-210.0, +7.087e-006
-208.0, +7.185e-006
-206.0, +7.276e-006
-204.0, +7.367e-006
-202.0, +7.448e-006
-200.0, +7.532e-006
-198.0, +7.607e-006
-196.0, +7.676e-006
-194.0, +7.740e-006
-192.0, +7.797e-006
-190.0, +7.850e-006
-188.0, +7.897e-006
-186.0, +7.940e-006
-184.0, +7.983e-006
-182.0, +8.021e-006
-180.0, +8.055e-006
-178.0, +8.083e-006
-176.0, +8.106e-006
-174.0, +8.128e-006
-172.0, +8.142e-006
-170.0, +8.151e-006
-168.0, +8.157e-006
-166.0, +8.159e-006
-164.0, +8.160e-006
-162.0, +8.160e-006
-160.0, +8.159e-006
-158.0, +8.156e-006
-156.0, +8.150e-006
-154.0, +8.142e-006
-152.0, +8.131e-006
-150.0, +8.114e-006
-148.0, +8.094e-006
-146.0, +8.073e-006
-144.0, +8.047e-006
-142.0, +8.024e-006
-140.0, +8.003e-006
-138.0, +7.978e-006
-136.0, +7.957e-006
-134.0, +7.931e-006
-132.0, +7.903e-006
-130.0, +7.879e-006
-128.0, +7.851e-006
-126.0, +7.823e-006
-124.0, +7.795e-006
-122.0, +7.766e-006
-120.0, +7.741e-006
-118.0, +7.714e-006
-116.0, +7.688e-006
-114.0, +7.660e-006
-112.0, +7.632e-006
-110.0, +7.605e-006
-108.0, +7.580e-006
-106.0, +7.555e-006
-104.0, +7.534e-006
-102.0, +7.506e-006
-100.0, +7.481e-006
-98.0, +7.453e-006
-96.0, +7.431e-006
-94.0, +7.405e-006
-92.0, +7.382e-006
-90.0, +7.358e-006
-88.0, +7.333e-006
-86.0, +7.309e-006
-84.0, +7.288e-006
-82.0, +7.262e-006
-80.0, +7.240e-006
-78.0, +7.219e-006
-76.0, +7.201e-006
-74.0, +7.186e-006
-72.0, +7.172e-006
-70.0, +7.157e-006
-68.0, +7.142e-006
-66.0, +7.128e-006
-64.0, +7.109e-006
-62.0, +7.088e-006
-60.0, +7.073e-006
-58.0, +7.054e-006
-56.0, +7.035e-006
-54.0, +7.019e-006
-52.0, +7.005e-006
-50.0, +6.996e-006
-48.0, +6.985e-006
-46.0, +6.971e-006
-44.0, +6.961e-006
-42.0, +6.953e-006
-40.0, +6.942e-006
-38.0, +6.929e-006
-36.0, +6.914e-006
-34.0, +6.900e-006
-32.0, +6.886e-006
-30.0, +6.872e-006
-28.0, +6.859e-006
-26.0, +6.849e-006
-24.0, +6.841e-006
-22.0, +6.831e-006
-20.0, +6.824e-006
-18.0, +6.817e-006
-16.0, +6.810e-006
-14.0, +6.803e-006
-12.0, +6.796e-006
-10.0, +6.789e-006
-8.0, +6.786e-006
-6.0, +6.784e-006
-4.0, +6.783e-006
-2.0, +6.783e-006
0.0, +6.780e-006
2.0, +6.775e-006
4.0, +6.770e-006
6.0, +6.763e-006
8.0, +6.757e-006
10.0, +6.750e-006
12.0, +6.743e-006
14.0, +6.739e-006
16.0, +6.735e-006
18.0, +6.732e-006
20.0, +6.728e-006
22.0, +6.723e-006
24.0, +6.716e-006
26.0, +6.708e-006
28.0, +6.699e-006
30.0, +6.691e-006
32.0, +6.681e-006
34.0, +6.672e-006
36.0, +6.664e-006
38.0, +6.658e-006
40.0, +6.652e-006
42.0, +6.647e-006
44.0, +6.643e-006
46.0, +6.641e-006
48.0, +6.640e-006
50.0, +6.638e-006
52.0, +6.638e-006
54.0, +6.638e-006
56.0, +6.638e-006
58.0, +6.638e-006
60.0, +6.637e-006
62.0, +6.635e-006
64.0, +6.633e-006
66.0, +6.631e-006
68.0, +6.631e-006
70.0, +6.627e-006
72.0, +6.625e-006
74.0, +6.620e-006
76.0, +6.619e-006
78.0, +6.615e-006
80.0, +6.612e-006
82.0, +6.606e-006
84.0, +6.604e-006
86.0, +6.601e-006
88.0, +6.599e-006
90.0, +6.596e-006
92.0, +6.595e-006
94.0, +6.594e-006
96.0, +6.594e-006
98.0, +6.592e-006
100.0, +6.591e-006
102.0, +6.591e-006
104.0, +6.591e-006
106.0, +6.590e-006
108.0, +6.590e-006
110.0, +6.589e-006
112.0, +6.589e-006
114.0, +6.589e-006
116.0, +6.590e-006
118.0, +6.589e-006
120.0, +6.589e-006
122.0, +6.589e-006
124.0, +6.589e-006
126.0, +6.589e-006
128.0, +6.589e-006
130.0, +6.589e-006
132.0, +6.589e-006
134.0, +6.589e-006
136.0, +6.589e-006
138.0, +6.589e-006
140.0, +6.589e-006
142.0, +6.589e-006
144.0, +6.589e-006
146.0, +6.589e-006
148.0, +6.589e-006
150.0, +6.589e-006
152.0, +6.589e-006
154.0, +6.589e-006
156.0, +6.589e-006
158.0, +6.589e-006
160.0, +6.589e-006
162.0, +6.589e-006
164.0, +6.589e-006
166.0, +6.589e-006
168.0, +6.589e-006
170.0, +6.589e-006
172.0, +6.589e-006
174.0, +6.589e-006
176.0, +6.590e-006
178.0, +6.590e-006
180.0, +6.590e-006
182.0, +6.590e-006
184.0, +6.590e-006
186.0, +6.590e-006
188.0, +6.590e-006
190.0, +6.590e-006
192.0, +6.590e-006
194.0, +6.590e-006
196.0, +6.591e-006
198.0, +6.591e-006
200.0, +6.593e-006
202.0, +6.595e-006
204.0, +6.597e-006
206.0, +6.599e-006
208.0, +6.599e-006
210.0, +6.600e-006
212.0, +6.604e-006
214.0, +6.604e-006
216.0, +6.605e-006
218.0, +6.606e-006
220.0, +6.606e-006
222.0, +6.609e-006
224.0, +6.612e-006
226.0, +6.614e-006
228.0, +6.616e-006
230.0, +6.618e-006
232.0, +6.621e-006
234.0, +6.624e-006
236.0, +6.627e-006
238.0, +6.628e-006
240.0, +6.630e-006
242.0, +6.632e-006
244.0, +6.633e-006
246.0, +6.635e-006
248.0, +6.636e-006
250.0, +6.636e-006
252.0, +6.637e-006
254.0, +6.637e-006
256.0, +6.637e-006
258.0, +6.638e-006
260.0, +6.638e-006
262.0, +6.638e-006
264.0, +6.638e-006
266.0, +6.638e-006
268.0, +6.638e-006
270.0, +6.638e-006
272.0, +6.638e-006
274.0, +6.638e-006
276.0, +6.638e-006
278.0, +6.638e-006
280.0, +6.638e-006
282.0, +6.638e-006
284.0, +6.639e-006
286.0, +6.640e-006
288.0, +6.640e-006
290.0, +6.641e-006
292.0, +6.641e-006
294.0, +6.643e-006
296.0, +6.644e-006
298.0, +6.645e-006
300.0, +6.645e-006
302.0, +6.647e-006
304.0, +6.648e-006
306.0, +6.648e-006
308.0, +6.650e-006
310.0, +6.653e-006
312.0, +6.656e-006
314.0, +6.660e-006
316.0, +6.664e-006
318.0, +6.670e-006
320.0, +6.675e-006
322.0, +6.679e-006
324.0, +6.683e-006
326.0, +6.686e-006
328.0, +6.690e-006
330.0, +6.693e-006
332.0, +6.694e-006
334.0, +6.699e-006
336.0, +6.704e-006
338.0, +6.709e-006
340.0, +6.714e-006
342.0, +6.718e-006
344.0, +6.722e-006
346.0, +6.726e-006
348.0, +6.727e-006
350.0, +6.730e-006
352.0, +6.730e-006
354.0, +6.731e-006
356.0, +6.733e-006
358.0, +6.734e-006
360.0, +6.735e-006
362.0, +6.735e-006
364.0, +6.736e-006
366.0, +6.737e-006
368.0, +6.737e-006
370.0, +6.738e-006
372.0, +6.742e-006
374.0, +6.745e-006
376.0, +6.748e-006
378.0, +6.753e-006
380.0, +6.760e-006
382.0, +6.766e-006
384.0, +6.772e-006
386.0, +6.776e-006
388.0, +6.780e-006
390.0, +6.784e-006
392.0, +6.784e-006
394.0, +6.785e-006
396.0, +6.787e-006
398.0, +6.790e-006
400.0, +6.793e-006
402.0, +6.799e-006
404.0, +6.807e-006
406.0, +6.814e-006
408.0, +6.821e-006
410.0, +6.827e-006
412.0, +6.832e-006
414.0, +6.839e-006
416.0, +6.847e-006
418.0, +6.856e-006
420.0, +6.870e-006
422.0, +6.883e-006
424.0, +6.897e-006
426.0, +6.910e-006
428.0, +6.926e-006
430.0, +6.940e-006
432.0, +6.951e-006
434.0, +6.958e-006
436.0, +6.965e-006
438.0, +6.975e-006
440.0, +6.988e-006
442.0, +6.998e-006
444.0, +7.009e-006
446.0, +7.023e-006
448.0, +7.041e-006
450.0, +7.061e-006
452.0, +7.080e-006
454.0, +7.097e-006
456.0, +7.117e-006
458.0, +7.134e-006
460.0, +7.149e-006
462.0, +7.166e-006
464.0, +7.179e-006
466.0, +7.194e-006
468.0, +7.213e-006
470.0, +7.234e-006
472.0, +7.256e-006
474.0, +7.283e-006
476.0, +7.304e-006
478.0, +7.326e-006
480.0, +7.353e-006
482.0, +7.377e-006
484.0, +7.398e-006
486.0, +7.424e-006
488.0, +7.446e-006
490.0, +7.471e-006
492.0, +7.497e-006
494.0, +7.520e-006
496.0, +7.543e-006
498.0, +7.564e-006
500.0, +7.587e-006
502.0, +7.613e-006
504.0, +7.637e-006
506.0, +7.664e-006
508.0, +7.691e-006
510.0, +7.713e-006
512.0, +7.741e-006
514.0, +7.760e-006
516.0, +7.778e-006
518.0, +7.803e-006
520.0, +7.825e-006
522.0, +7.850e-006
524.0, +7.876e-006
526.0, +7.898e-006
528.0, +7.922e-006
530.0, +7.947e-006
532.0, +7.964e-006
534.0, +7.982e-006
536.0, +8.004e-006
538.0, +8.025e-006
540.0, +8.048e-006
542.0, +8.072e-006
544.0, +8.094e-006
546.0, +8.118e-006
548.0, +8.142e-006
550.0, +8.160e-006
552.0, +8.181e-006
554.0, +8.205e-006
556.0, +8.226e-006
558.0, +8.250e-006
560.0, +8.275e-006
562.0, +8.296e-006
564.0, +8.323e-006
566.0, +8.344e-006
568.0, +8.367e-006
570.0, +8.395e-006
572.0, +8.418e-006
574.0, +8.446e-006
576.0, +8.474e-006
578.0, +8.504e-006
580.0, +8.538e-006
582.0, +8.569e-006
584.0, +8.598e-006
586.0, +8.632e-006
588.0, +8.663e-006
590.0, +8.697e-006
592.0, +8.731e-006
594.0, +8.769e-006
596.0, +8.807e-006
598.0, +8.848e-006
600.0, +8.892e-006
602.0, +8.939e-006
604.0, +8.988e-006
606.0, +9.036e-006
608.0, +9.089e-006
610.0, +9.146e-006
612.0, +9.209e-006
614.0, +9.271e-006
616.0, +9.335e-006
618.0, +9.404e-006
620.0, +9.481e-006
622.0, +9.552e-006
624.0, +9.635e-006
626.0, +9.714e-006
628.0, +9.804e-006
630.0, +9.900e-006
632.0, +1.000e-005
634.0, +1.011e-005
636.0, +1.022e-005
638.0, +1.034e-005
640.0, +1.046e-005
642.0, +1.060e-005
644.0, +1.073e-005
646.0, +1.087e-005
648.0, +1.102e-005
650.0, +1.117e-005
652.0, +1.134e-005
654.0, +1.151e-005
656.0, +1.168e-005
658.0, +1.187e-005
660.0, +1.206e-005
662.0, +1.226e-005
664.0, +1.246e-005
666.0, +1.268e-005
668.0, +1.289e-005
670.0, +1.312e-005
672.0, +1.335e-005
674.0, +1.359e-005
676.0, +1.384e-005
678.0, +1.409e-005
680.0, +1.435e-005
682.0, +1.461e-005
684.0, +1.489e-005
686.0, +1.516e-005
688.0, +1.544e-005
690.0, +1.572e-005
692.0, +1.601e-005
694.0, +1.630e-005
696.0, +1.660e-005
698.0, +1.689e-005
700.0, +1.720e-005
702.0, +1.750e-005
704.0, +1.781e-005
706.0, +1.812e-005
708.0, +1.844e-005
710.0, +1.874e-005
712.0, +1.906e-005
714.0, +1.938e-005
716.0, +1.969e-005
718.0, +2.001e-005
720.0, +2.033e-005
722.0, +2.064e-005
724.0, +2.097e-005
726.0, +2.128e-005
728.0, +2.160e-005
730.0, +2.191e-005
732.0, +2.222e-005
734.0, +2.252e-005
736.0, +2.283e-005
738.0, +2.313e-005
740.0, +2.343e-005
742.0, +2.372e-005
744.0, +2.402e-005
746.0, +2.431e-005
748.0, +2.459e-005
750.0, +2.487e-005
752.0, +2.514e-005
754.0, +2.541e-005
756.0, +2.568e-005
758.0, +2.594e-005
760.0, +2.620e-005
762.0, +2.645e-005
764.0, +2.669e-005
766.0, +2.694e-005
768.0, +2.717e-005
770.0, +2.740e-005
772.0, +2.762e-005
774.0, +2.784e-005
776.0, +2.805e-005
778.0, +2.826e-005
780.0, +2.845e-005
782.0, +2.865e-005
784.0, +2.883e-005
786.0, +2.901e-005
788.0, +2.918e-005
790.0, +2.935e-005
792.0, +2.951e-005
794.0, +2.966e-005
796.0, +2.981e-005
798.0, +2.995e-005
800.0, +3.010e-005
802.0, +3.023e-005
804.0, +3.036e-005
806.0, +3.048e-005
808.0, +3.060e-005
810.0, +3.071e-005
812.0, +3.081e-005
814.0, +3.091e-005
816.0, +3.101e-005
818.0, +3.111e-005
820.0, +3.120e-005
822.0, +3.128e-005
824.0, +3.136e-005
826.0, +3.144e-005
828.0, +3.150e-005
830.0, +3.157e-005
832.0, +3.162e-005
834.0, +3.168e-005
836.0, +3.173e-005
838.0, +3.177e-005
840.0, +3.182e-005
842.0, +3.186e-005
844.0, +3.189e-005
846.0, +3.193e-005
848.0, +3.196e-005
850.0, +3.199e-005
852.0, +3.201e-005
854.0, +3.204e-005
856.0, +3.206e-005
858.0, +3.208e-005
860.0, +3.209e-005
862.0, +3.211e-005
864.0, +3.212e-005
866.0, +3.212e-005
868.0, +3.213e-005
870.0, +3.213e-005
872.0, +3.213e-005
874.0, +3.213e-005
876.0, +3.213e-005
878.0, +3.213e-005
880.0, +3.212e-005
882.0, +3.211e-005
884.0, +3.210e-005
886.0, +3.209e-005
888.0, +3.208e-005
890.0, +3.206e-005
892.0, +3.205e-005
894.0, +3.203e-005
896.0, +3.202e-005
898.0, +3.200e-005
900.0, +3.199e-005
902.0, +3.197e-005
904.0, +3.195e-005
906.0, +3.193e-005
908.0, +3.191e-005
910.0, +3.188e-005
912.0, +3.186e-005
914.0, +3.184e-005
916.0, +3.181e-005
918.0, +3.179e-005
920.0, +3.178e-005
922.0, +3.175e-005
924.0, +3.173e-005
926.0, +3.171e-005
928.0, +3.168e-005
930.0, +3.165e-005
932.0, +3.163e-005
934.0, +3.161e-005
936.0, +3.159e-005
938.0, +3.157e-005
940.0, +3.154e-005
942.0, +3.152e-005
944.0, +3.149e-005
946.0, +3.146e-005
948.0, +3.143e-005
950.0, +3.142e-005
*
**
