# Supplementary material for: DFT and CV data of 4-phenyl-substituted dichloro(bis{2-[1-(phenyl)-1H-1,2,3-triazol-4-yl-κN3]pyridine-κN})iron(II) coordination compounds
Source: Data Brief. 2018 Oct 27;21:1458–71. doi: 10.1016/j.dib.2018.10.085 (PMC6234228; doi:10.1016/j.dib.2018.10.085)
Supplement: Supplementary file 4 — Supplementary material. [file mmc4.zip › Fe_CV_raw_data/FeL8-2/T3.TXT]

Date: 10-Apr-2017
Time: 15:37:11
Label: 
Cyclic Voltammetry

Exp. Conditions:
Init E (mV) = 0
High E (mV) = 950
Low E (mV) = -1900
Init P/N = P
V (mV/sec) = 100
Number of Segments = 3
Sample Interval (mV) = 2
Quiet Time (sec) = 10
Sensitivity (A/V) = 1E-5

3 Sets of Data
Total Number of Data Points = 3325
##
Potential (mV), Current (A)

Segment = 1
Positive
Number of Data Points = 475
#
2.0, +2.055e-006
4.0, +2.087e-006
6.0, +2.117e-006
8.0, +2.150e-006
10.0, +2.182e-006
12.0, +2.210e-006
14.0, +2.237e-006
16.0, +2.260e-006
18.0, +2.285e-006
20.0, +2.308e-006
22.0, +2.329e-006
24.0, +2.348e-006
26.0, +2.369e-006
28.0, +2.389e-006
30.0, +2.411e-006
32.0, +2.431e-006
34.0, +2.446e-006
36.0, +2.460e-006
38.0, +2.473e-006
40.0, +2.487e-006
42.0, +2.500e-006
44.0, +2.511e-006
46.0, +2.521e-006
48.0, +2.535e-006
50.0, +2.556e-006
52.0, +2.575e-006
54.0, +2.590e-006
56.0, +2.608e-006
58.0, +2.628e-006
60.0, +2.646e-006
62.0, +2.659e-006
64.0, +2.668e-006
66.0, +2.682e-006
68.0, +2.696e-006
70.0, +2.711e-006
72.0, +2.725e-006
74.0, +2.740e-006
76.0, +2.758e-006
78.0, +2.778e-006
80.0, +2.791e-006
82.0, +2.805e-006
84.0, +2.821e-006
86.0, +2.835e-006
88.0, +2.848e-006
90.0, +2.857e-006
92.0, +2.867e-006
94.0, +2.880e-006
96.0, +2.892e-006
98.0, +2.901e-006
100.0, +2.910e-006
102.0, +2.923e-006
104.0, +2.938e-006
106.0, +2.955e-006
108.0, +2.970e-006
110.0, +2.984e-006
112.0, +2.999e-006
114.0, +3.016e-006
116.0, +3.031e-006
118.0, +3.043e-006
120.0, +3.053e-006
122.0, +3.062e-006
124.0, +3.076e-006
126.0, +3.088e-006
128.0, +3.096e-006
130.0, +3.107e-006
132.0, +3.120e-006
134.0, +3.135e-006
136.0, +3.149e-006
138.0, +3.163e-006
140.0, +3.177e-006
142.0, +3.192e-006
144.0, +3.204e-006
146.0, +3.218e-006
148.0, +3.231e-006
150.0, +3.242e-006
152.0, +3.249e-006
154.0, +3.257e-006
156.0, +3.267e-006
158.0, +3.278e-006
160.0, +3.285e-006
162.0, +3.293e-006
164.0, +3.300e-006
166.0, +3.307e-006
168.0, +3.316e-006
170.0, +3.325e-006
172.0, +3.337e-006
174.0, +3.350e-006
176.0, +3.364e-006
178.0, +3.378e-006
180.0, +3.393e-006
182.0, +3.406e-006
184.0, +3.419e-006
186.0, +3.428e-006
188.0, +3.436e-006
190.0, +3.443e-006
192.0, +3.450e-006
194.0, +3.457e-006
196.0, +3.464e-006
198.0, +3.471e-006
200.0, +3.478e-006
202.0, +3.485e-006
204.0, +3.492e-006
206.0, +3.499e-006
208.0, +3.506e-006
210.0, +3.513e-006
212.0, +3.522e-006
214.0, +3.530e-006
216.0, +3.540e-006
218.0, +3.551e-006
220.0, +3.565e-006
222.0, +3.578e-006
224.0, +3.589e-006
226.0, +3.598e-006
228.0, +3.606e-006
230.0, +3.613e-006
232.0, +3.622e-006
234.0, +3.629e-006
236.0, +3.636e-006
238.0, +3.643e-006
240.0, +3.650e-006
242.0, +3.654e-006
244.0, +3.661e-006
246.0, +3.663e-006
248.0, +3.667e-006
250.0, +3.674e-006
252.0, +3.681e-006
254.0, +3.688e-006
256.0, +3.695e-006
258.0, +3.700e-006
260.0, +3.706e-006
262.0, +3.710e-006
264.0, +3.712e-006
266.0, +3.719e-006
268.0, +3.729e-006
270.0, +3.737e-006
272.0, +3.747e-006
274.0, +3.760e-006
276.0, +3.772e-006
278.0, +3.785e-006
280.0, +3.791e-006
282.0, +3.796e-006
284.0, +3.803e-006
286.0, +3.809e-006
288.0, +3.813e-006
290.0, +3.820e-006
292.0, +3.827e-006
294.0, +3.834e-006
296.0, +3.840e-006
298.0, +3.846e-006
300.0, +3.851e-006
302.0, +3.855e-006
304.0, +3.855e-006
306.0, +3.856e-006
308.0, +3.860e-006
310.0, +3.863e-006
312.0, +3.870e-006
314.0, +3.877e-006
316.0, +3.884e-006
318.0, +3.892e-006
320.0, +3.899e-006
322.0, +3.908e-006
324.0, +3.918e-006
326.0, +3.923e-006
328.0, +3.930e-006
330.0, +3.937e-006
332.0, +3.945e-006
334.0, +3.952e-006
336.0, +3.958e-006
338.0, +3.966e-006
340.0, +3.974e-006
342.0, +3.981e-006
344.0, +3.989e-006
346.0, +3.994e-006
348.0, +4.000e-006
350.0, +4.007e-006
352.0, +4.013e-006
354.0, +4.020e-006
356.0, +4.027e-006
358.0, +4.034e-006
360.0, +4.041e-006
362.0, +4.047e-006
364.0, +4.051e-006
366.0, +4.053e-006
368.0, +4.056e-006
370.0, +4.063e-006
372.0, +4.070e-006
374.0, +4.077e-006
376.0, +4.084e-006
378.0, +4.089e-006
380.0, +4.095e-006
382.0, +4.101e-006
384.0, +4.107e-006
386.0, +4.116e-006
388.0, +4.126e-006
390.0, +4.140e-006
392.0, +4.154e-006
394.0, +4.169e-006
396.0, +4.182e-006
398.0, +4.196e-006
400.0, +4.208e-006
402.0, +4.218e-006
404.0, +4.228e-006
406.0, +4.237e-006
408.0, +4.248e-006
410.0, +4.258e-006
412.0, +4.267e-006
414.0, +4.276e-006
416.0, +4.288e-006
418.0, +4.299e-006
420.0, +4.312e-006
422.0, +4.327e-006
424.0, +4.343e-006
426.0, +4.357e-006
428.0, +4.369e-006
430.0, +4.384e-006
432.0, +4.398e-006
434.0, +4.410e-006
436.0, +4.422e-006
438.0, +4.436e-006
440.0, +4.449e-006
442.0, +4.463e-006
444.0, +4.476e-006
446.0, +4.492e-006
448.0, +4.513e-006
450.0, +4.531e-006
452.0, +4.550e-006
454.0, +4.570e-006
456.0, +4.591e-006
458.0, +4.608e-006
460.0, +4.628e-006
462.0, +4.643e-006
464.0, +4.664e-006
466.0, +4.685e-006
468.0, +4.706e-006
470.0, +4.732e-006
472.0, +4.758e-006
474.0, +4.779e-006
476.0, +4.807e-006
478.0, +4.827e-006
480.0, +4.847e-006
482.0, +4.875e-006
484.0, +4.899e-006
486.0, +4.926e-006
488.0, +4.954e-006
490.0, +4.979e-006
492.0, +5.007e-006
494.0, +5.039e-006
496.0, +5.066e-006
498.0, +5.094e-006
500.0, +5.122e-006
502.0, +5.150e-006
504.0, +5.181e-006
506.0, +5.208e-006
508.0, +5.235e-006
510.0, +5.263e-006
512.0, +5.292e-006
514.0, +5.320e-006
516.0, +5.348e-006
518.0, +5.378e-006
520.0, +5.412e-006
522.0, +5.441e-006
524.0, +5.469e-006
526.0, +5.498e-006
528.0, +5.526e-006
530.0, +5.553e-006
532.0, +5.580e-006
534.0, +5.601e-006
536.0, +5.628e-006
538.0, +5.656e-006
540.0, +5.683e-006
542.0, +5.711e-006
544.0, +5.739e-006
546.0, +5.767e-006
548.0, +5.801e-006
550.0, +5.831e-006
552.0, +5.859e-006
554.0, +5.887e-006
556.0, +5.915e-006
558.0, +5.944e-006
560.0, +5.971e-006
562.0, +5.994e-006
564.0, +6.024e-006
566.0, +6.052e-006
568.0, +6.084e-006
570.0, +6.113e-006
572.0, +6.147e-006
574.0, +6.175e-006
576.0, +6.211e-006
578.0, +6.242e-006
580.0, +6.277e-006
582.0, +6.306e-006
584.0, +6.341e-006
586.0, +6.373e-006
588.0, +6.414e-006
590.0, +6.454e-006
592.0, +6.492e-006
594.0, +6.527e-006
596.0, +6.575e-006
598.0, +6.622e-006
600.0, +6.668e-006
602.0, +6.711e-006
604.0, +6.760e-006
606.0, +6.813e-006
608.0, +6.868e-006
610.0, +6.923e-006
612.0, +6.981e-006
614.0, +7.042e-006
616.0, +7.111e-006
618.0, +7.174e-006
620.0, +7.244e-006
622.0, +7.319e-006
624.0, +7.390e-006
626.0, +7.468e-006
628.0, +7.552e-006
630.0, +7.638e-006
632.0, +7.728e-006
634.0, +7.826e-006
636.0, +7.929e-006
638.0, +8.040e-006
640.0, +8.156e-006
642.0, +8.281e-006
644.0, +8.404e-006
646.0, +8.539e-006
648.0, +8.678e-006
650.0, +8.823e-006
652.0, +8.977e-006
654.0, +9.138e-006
656.0, +9.304e-006
658.0, +9.482e-006
660.0, +9.668e-006
662.0, +9.856e-006
664.0, +1.005e-005
666.0, +1.026e-005
668.0, +1.046e-005
670.0, +1.068e-005
672.0, +1.091e-005
674.0, +1.114e-005
676.0, +1.138e-005
678.0, +1.162e-005
680.0, +1.187e-005
682.0, +1.213e-005
684.0, +1.240e-005
686.0, +1.267e-005
688.0, +1.295e-005
690.0, +1.323e-005
692.0, +1.352e-005
694.0, +1.382e-005
696.0, +1.412e-005
698.0, +1.443e-005
700.0, +1.474e-005
702.0, +1.506e-005
704.0, +1.538e-005
706.0, +1.571e-005
708.0, +1.603e-005
710.0, +1.636e-005
712.0, +1.670e-005
714.0, +1.703e-005
716.0, +1.738e-005
718.0, +1.772e-005
720.0, +1.806e-005
722.0, +1.841e-005
724.0, +1.875e-005
726.0, +1.909e-005
728.0, +1.944e-005
730.0, +1.978e-005
732.0, +2.013e-005
734.0, +2.048e-005
736.0, +2.082e-005
738.0, +2.116e-005
740.0, +2.150e-005
742.0, +2.185e-005
744.0, +2.218e-005
746.0, +2.251e-005
748.0, +2.284e-005
750.0, +2.318e-005
752.0, +2.349e-005
754.0, +2.381e-005
756.0, +2.413e-005
758.0, +2.444e-005
760.0, +2.475e-005
762.0, +2.505e-005
764.0, +2.534e-005
766.0, +2.564e-005
768.0, +2.593e-005
770.0, +2.621e-005
772.0, +2.649e-005
774.0, +2.676e-005
776.0, +2.703e-005
778.0, +2.729e-005
780.0, +2.754e-005
782.0, +2.779e-005
784.0, +2.803e-005
786.0, +2.826e-005
788.0, +2.849e-005
790.0, +2.872e-005
792.0, +2.893e-005
794.0, +2.914e-005
796.0, +2.934e-005
798.0, +2.954e-005
800.0, +2.973e-005
802.0, +2.991e-005
804.0, +3.009e-005
806.0, +3.026e-005
808.0, +3.042e-005
810.0, +3.059e-005
812.0, +3.075e-005
814.0, +3.090e-005
816.0, +3.105e-005
818.0, +3.119e-005
820.0, +3.132e-005
822.0, +3.144e-005
824.0, +3.157e-005
826.0, +3.168e-005
828.0, +3.178e-005
830.0, +3.189e-005
832.0, +3.198e-005
834.0, +3.207e-005
836.0, +3.216e-005
838.0, +3.224e-005
840.0, +3.233e-005
842.0, +3.240e-005
844.0, +3.247e-005
846.0, +3.254e-005
848.0, +3.260e-005
850.0, +3.265e-005
852.0, +3.270e-005
854.0, +3.275e-005
856.0, +3.280e-005
858.0, +3.285e-005
860.0, +3.288e-005
862.0, +3.292e-005
864.0, +3.295e-005
866.0, +3.298e-005
868.0, +3.300e-005
870.0, +3.302e-005
872.0, +3.305e-005
874.0, +3.307e-005
876.0, +3.309e-005
878.0, +3.311e-005
880.0, +3.313e-005
882.0, +3.314e-005
884.0, +3.314e-005
886.0, +3.315e-005
888.0, +3.315e-005
890.0, +3.315e-005
892.0, +3.315e-005
894.0, +3.315e-005
896.0, +3.314e-005
898.0, +3.314e-005
900.0, +3.313e-005
902.0, +3.312e-005
904.0, +3.311e-005
906.0, +3.310e-005
908.0, +3.308e-005
910.0, +3.307e-005
912.0, +3.305e-005
914.0, +3.304e-005
916.0, +3.302e-005
918.0, +3.300e-005
920.0, +3.299e-005
922.0, +3.297e-005
924.0, +3.296e-005
926.0, +3.295e-005
928.0, +3.293e-005
930.0, +3.290e-005
932.0, +3.288e-005
934.0, +3.286e-005
936.0, +3.284e-005
938.0, +3.282e-005
940.0, +3.280e-005
942.0, +3.278e-005
944.0, +3.277e-005
946.0, +3.275e-005
948.0, +3.275e-005
950.0, +3.272e-005
*
Segment = 2
Negative
Number of Data Points = 1425
#
948.0, +3.175e-005
946.0, +3.135e-005
944.0, +3.102e-005
942.0, +3.072e-005
940.0, +3.041e-005
938.0, +3.012e-005
936.0, +2.984e-005
934.0, +2.959e-005
932.0, +2.933e-005
930.0, +2.909e-005
928.0, +2.885e-005
926.0, +2.862e-005
924.0, +2.839e-005
922.0, +2.817e-005
920.0, +2.794e-005
918.0, +2.773e-005
916.0, +2.751e-005
914.0, +2.730e-005
912.0, +2.710e-005
910.0, +2.689e-005
908.0, +2.669e-005
906.0, +2.649e-005
904.0, +2.629e-005
902.0, +2.609e-005
900.0, +2.588e-005
898.0, +2.568e-005
896.0, +2.549e-005
894.0, +2.529e-005
892.0, +2.509e-005
890.0, +2.490e-005
888.0, +2.470e-005
886.0, +2.450e-005
884.0, +2.431e-005
882.0, +2.411e-005
880.0, +2.391e-005
878.0, +2.371e-005
876.0, +2.350e-005
874.0, +2.330e-005
872.0, +2.310e-005
870.0, +2.290e-005
868.0, +2.269e-005
866.0, +2.249e-005
864.0, +2.229e-005
862.0, +2.209e-005
860.0, +2.189e-005
858.0, +2.168e-005
856.0, +2.148e-005
854.0, +2.128e-005
852.0, +2.107e-005
850.0, +2.086e-005
848.0, +2.066e-005
846.0, +2.045e-005
844.0, +2.024e-005
842.0, +2.003e-005
840.0, +1.982e-005
838.0, +1.960e-005
836.0, +1.939e-005
834.0, +1.917e-005
832.0, +1.895e-005
830.0, +1.874e-005
828.0, +1.852e-005
826.0, +1.831e-005
824.0, +1.809e-005
822.0, +1.786e-005
820.0, +1.764e-005
818.0, +1.742e-005
816.0, +1.720e-005
814.0, +1.697e-005
812.0, +1.675e-005
810.0, +1.653e-005
808.0, +1.630e-005
806.0, +1.608e-005
804.0, +1.586e-005
802.0, +1.563e-005
800.0, +1.541e-005
798.0, +1.518e-005
796.0, +1.495e-005
794.0, +1.473e-005
792.0, +1.450e-005
790.0, +1.428e-005
788.0, +1.405e-005
786.0, +1.383e-005
784.0, +1.360e-005
782.0, +1.337e-005
780.0, +1.315e-005
778.0, +1.292e-005
776.0, +1.270e-005
774.0, +1.248e-005
772.0, +1.226e-005
770.0, +1.204e-005
768.0, +1.181e-005
766.0, +1.159e-005
764.0, +1.138e-005
762.0, +1.116e-005
760.0, +1.094e-005
758.0, +1.072e-005
756.0, +1.051e-005
754.0, +1.030e-005
752.0, +1.009e-005
750.0, +9.883e-006
748.0, +9.678e-006
746.0, +9.474e-006
744.0, +9.272e-006
742.0, +9.069e-006
740.0, +8.871e-006
738.0, +8.674e-006
736.0, +8.479e-006
734.0, +8.286e-006
732.0, +8.093e-006
730.0, +7.906e-006
728.0, +7.722e-006
726.0, +7.537e-006
724.0, +7.354e-006
722.0, +7.173e-006
720.0, +6.994e-006
718.0, +6.820e-006
716.0, +6.648e-006
714.0, +6.481e-006
712.0, +6.319e-006
710.0, +6.155e-006
708.0, +6.002e-006
706.0, +5.853e-006
704.0, +5.705e-006
702.0, +5.558e-006
700.0, +5.417e-006
698.0, +5.278e-006
696.0, +5.148e-006
694.0, +5.016e-006
692.0, +4.883e-006
690.0, +4.758e-006
688.0, +4.634e-006
686.0, +4.512e-006
684.0, +4.394e-006
682.0, +4.279e-006
680.0, +4.167e-006
678.0, +4.058e-006
676.0, +3.953e-006
674.0, +3.853e-006
672.0, +3.752e-006
670.0, +3.659e-006
668.0, +3.564e-006
666.0, +3.474e-006
664.0, +3.389e-006
662.0, +3.305e-006
660.0, +3.226e-006
658.0, +3.149e-006
656.0, +3.075e-006
654.0, +3.003e-006
652.0, +2.931e-006
650.0, +2.867e-006
648.0, +2.800e-006
646.0, +2.733e-006
644.0, +2.670e-006
642.0, +2.608e-006
640.0, +2.551e-006
638.0, +2.491e-006
636.0, +2.434e-006
634.0, +2.383e-006
632.0, +2.328e-006
630.0, +2.274e-006
628.0, +2.225e-006
626.0, +2.176e-006
624.0, +2.133e-006
622.0, +2.084e-006
620.0, +2.036e-006
618.0, +2.000e-006
616.0, +1.964e-006
614.0, +1.917e-006
612.0, +1.875e-006
610.0, +1.834e-006
608.0, +1.799e-006
606.0, +1.764e-006
604.0, +1.729e-006
602.0, +1.689e-006
600.0, +1.659e-006
598.0, +1.627e-006
596.0, +1.598e-006
594.0, +1.569e-006
592.0, +1.541e-006
590.0, +1.509e-006
588.0, +1.481e-006
586.0, +1.454e-006
584.0, +1.428e-006
582.0, +1.400e-006
580.0, +1.372e-006
578.0, +1.345e-006
576.0, +1.321e-006
574.0, +1.298e-006
572.0, +1.273e-006
570.0, +1.247e-006
568.0, +1.222e-006
566.0, +1.195e-006
564.0, +1.173e-006
562.0, +1.147e-006
560.0, +1.127e-006
558.0, +1.104e-006
556.0, +1.078e-006
554.0, +1.055e-006
552.0, +1.034e-006
550.0, +1.006e-006
548.0, +9.831e-007
546.0, +9.622e-007
544.0, +9.452e-007
542.0, +9.295e-007
540.0, +9.155e-007
538.0, +8.972e-007
536.0, +8.828e-007
534.0, +8.619e-007
532.0, +8.410e-007
530.0, +8.209e-007
528.0, +8.000e-007
526.0, +7.791e-007
524.0, +7.625e-007
522.0, +7.459e-007
520.0, +7.320e-007
518.0, +7.145e-007
516.0, +6.967e-007
514.0, +6.792e-007
512.0, +6.587e-007
510.0, +6.378e-007
508.0, +6.191e-007
506.0, +6.008e-007
504.0, +5.833e-007
502.0, +5.676e-007
500.0, +5.572e-007
498.0, +5.476e-007
496.0, +5.341e-007
494.0, +5.210e-007
492.0, +5.110e-007
490.0, +4.992e-007
488.0, +4.852e-007
486.0, +4.643e-007
484.0, +4.460e-007
482.0, +4.316e-007
480.0, +4.177e-007
478.0, +4.015e-007
476.0, +3.867e-007
474.0, +3.728e-007
472.0, +3.658e-007
470.0, +3.584e-007
468.0, +3.514e-007
466.0, +3.418e-007
464.0, +3.318e-007
462.0, +3.235e-007
460.0, +3.165e-007
458.0, +3.095e-007
456.0, +2.999e-007
454.0, +2.877e-007
452.0, +2.755e-007
450.0, +2.620e-007
448.0, +2.489e-007
446.0, +2.350e-007
444.0, +2.210e-007
442.0, +2.097e-007
440.0, +2.010e-007
438.0, +1.944e-007
436.0, +1.918e-007
434.0, +1.875e-007
432.0, +1.822e-007
430.0, +1.753e-007
428.0, +1.687e-007
426.0, +1.617e-007
424.0, +1.552e-007
422.0, +1.491e-007
420.0, +1.456e-007
418.0, +1.439e-007
416.0, +1.439e-007
414.0, +1.386e-007
412.0, +1.330e-007
410.0, +1.273e-007
408.0, +1.203e-007
406.0, +1.134e-007
404.0, +1.064e-007
402.0, +9.940e-008
400.0, +9.722e-008
398.0, +9.461e-008
396.0, +9.156e-008
394.0, +8.850e-008
392.0, +8.414e-008
390.0, +7.717e-008
388.0, +7.063e-008
386.0, +5.668e-008
384.0, +4.404e-008
382.0, +3.183e-008
380.0, +2.093e-008
378.0, +1.134e-008
376.0, +4.362e-009
374.0, -3.049e-009
372.0, -3.049e-009
370.0, -3.049e-009
368.0, -3.049e-009
366.0, -3.049e-009
364.0, -3.049e-009
362.0, -3.049e-009
360.0, -3.049e-009
358.0, -4.357e-009
356.0, -6.101e-009
354.0, -8.717e-009
352.0, -1.264e-008
350.0, -1.831e-008
348.0, -2.485e-008
346.0, -3.139e-008
344.0, -3.705e-008
342.0, -4.229e-008
340.0, -4.665e-008
338.0, -4.970e-008
336.0, -5.101e-008
334.0, -5.144e-008
332.0, -5.188e-008
330.0, -5.188e-008
328.0, -5.188e-008
326.0, -5.188e-008
324.0, -5.188e-008
322.0, -5.188e-008
320.0, -5.231e-008
318.0, -5.493e-008
316.0, -5.667e-008
314.0, -5.754e-008
312.0, -6.103e-008
310.0, -6.757e-008
308.0, -7.368e-008
306.0, -7.891e-008
304.0, -8.239e-008
302.0, -8.763e-008
300.0, -9.329e-008
298.0, -9.678e-008
296.0, -9.722e-008
294.0, -9.853e-008
292.0, -9.983e-008
290.0, -1.016e-007
288.0, -1.033e-007
286.0, -1.086e-007
284.0, -1.116e-007
282.0, -1.160e-007
280.0, -1.203e-007
278.0, -1.273e-007
276.0, -1.321e-007
274.0, -1.378e-007
272.0, -1.391e-007
270.0, -1.443e-007
268.0, -1.482e-007
266.0, -1.526e-007
264.0, -1.569e-007
262.0, -1.639e-007
260.0, -1.692e-007
258.0, -1.757e-007
256.0, -1.814e-007
254.0, -1.870e-007
252.0, -1.914e-007
250.0, -1.940e-007
248.0, -1.953e-007
246.0, -1.966e-007
244.0, -1.979e-007
242.0, -1.979e-007
240.0, -1.979e-007
238.0, -1.988e-007
236.0, -1.988e-007
234.0, -1.992e-007
232.0, -2.018e-007
230.0, -2.058e-007
228.0, -2.110e-007
226.0, -2.162e-007
224.0, -2.206e-007
222.0, -2.263e-007
220.0, -2.315e-007
218.0, -2.350e-007
216.0, -2.376e-007
214.0, -2.393e-007
212.0, -2.411e-007
210.0, -2.433e-007
208.0, -2.446e-007
206.0, -2.459e-007
204.0, -2.468e-007
202.0, -2.472e-007
200.0, -2.472e-007
198.0, -2.476e-007
196.0, -2.476e-007
194.0, -2.476e-007
192.0, -2.481e-007
190.0, -2.502e-007
188.0, -2.524e-007
186.0, -2.542e-007
184.0, -2.568e-007
182.0, -2.624e-007
180.0, -2.677e-007
178.0, -2.729e-007
176.0, -2.764e-007
174.0, -2.812e-007
172.0, -2.864e-007
170.0, -2.904e-007
168.0, -2.917e-007
166.0, -2.934e-007
164.0, -2.960e-007
162.0, -2.986e-007
160.0, -3.012e-007
158.0, -3.074e-007
156.0, -3.126e-007
154.0, -3.178e-007
152.0, -3.239e-007
150.0, -3.296e-007
148.0, -3.353e-007
146.0, -3.396e-007
144.0, -3.405e-007
142.0, -3.422e-007
140.0, -3.440e-007
138.0, -3.448e-007
136.0, -3.479e-007
134.0, -3.540e-007
132.0, -3.592e-007
130.0, -3.645e-007
128.0, -3.710e-007
126.0, -3.780e-007
124.0, -3.850e-007
122.0, -3.911e-007
120.0, -3.972e-007
118.0, -4.054e-007
116.0, -4.133e-007
114.0, -4.207e-007
112.0, -4.268e-007
110.0, -4.338e-007
108.0, -4.386e-007
106.0, -4.403e-007
104.0, -4.408e-007
102.0, -4.421e-007
100.0, -4.421e-007
98.0, -4.438e-007
96.0, -4.473e-007
94.0, -4.530e-007
92.0, -4.591e-007
90.0, -4.660e-007
88.0, -4.726e-007
86.0, -4.796e-007
84.0, -4.857e-007
82.0, -4.918e-007
80.0, -4.979e-007
78.0, -5.053e-007
76.0, -5.127e-007
74.0, -5.236e-007
72.0, -5.362e-007
70.0, -5.502e-007
68.0, -5.615e-007
66.0, -5.707e-007
64.0, -5.781e-007
62.0, -5.846e-007
60.0, -5.881e-007
58.0, -5.942e-007
56.0, -6.003e-007
54.0, -6.073e-007
52.0, -6.138e-007
50.0, -6.208e-007
48.0, -6.278e-007
46.0, -6.343e-007
44.0, -6.369e-007
42.0, -6.378e-007
40.0, -6.404e-007
38.0, -6.470e-007
36.0, -6.531e-007
34.0, -6.600e-007
32.0, -6.670e-007
30.0, -6.740e-007
28.0, -6.845e-007
26.0, -6.936e-007
24.0, -7.010e-007
22.0, -7.089e-007
20.0, -7.159e-007
18.0, -7.228e-007
16.0, -7.294e-007
14.0, -7.337e-007
12.0, -7.390e-007
10.0, -7.455e-007
8.0, -7.560e-007
6.0, -7.760e-007
4.0, -7.900e-007
2.0, -8.039e-007
0.0, -8.174e-007
-2.0, -8.292e-007
-4.0, -8.397e-007
-6.0, -8.471e-007
-8.0, -8.475e-007
-10.0, -8.545e-007
-12.0, -8.619e-007
-14.0, -8.719e-007
-16.0, -8.837e-007
-18.0, -8.981e-007
-20.0, -9.125e-007
-22.0, -9.260e-007
-24.0, -9.399e-007
-26.0, -9.535e-007
-28.0, -9.639e-007
-30.0, -9.779e-007
-32.0, -9.888e-007
-34.0, -9.984e-007
-36.0, -1.006e-006
-38.0, -1.013e-006
-40.0, -1.023e-006
-42.0, -1.037e-006
-44.0, -1.045e-006
-46.0, -1.052e-006
-48.0, -1.062e-006
-50.0, -1.076e-006
-52.0, -1.091e-006
-54.0, -1.107e-006
-56.0, -1.121e-006
-58.0, -1.136e-006
-60.0, -1.153e-006
-62.0, -1.171e-006
-64.0, -1.185e-006
-66.0, -1.198e-006
-68.0, -1.209e-006
-70.0, -1.222e-006
-72.0, -1.236e-006
-74.0, -1.251e-006
-76.0, -1.266e-006
-78.0, -1.285e-006
-80.0, -1.306e-006
-82.0, -1.324e-006
-84.0, -1.345e-006
-86.0, -1.365e-006
-88.0, -1.381e-006
-90.0, -1.395e-006
-92.0, -1.406e-006
-94.0, -1.420e-006
-96.0, -1.436e-006
-98.0, -1.451e-006
-100.0, -1.466e-006
-102.0, -1.487e-006
-104.0, -1.508e-006
-106.0, -1.533e-006
-108.0, -1.554e-006
-110.0, -1.576e-006
-112.0, -1.597e-006
-114.0, -1.624e-006
-116.0, -1.648e-006
-118.0, -1.675e-006
-120.0, -1.699e-006
-122.0, -1.727e-006
-124.0, -1.754e-006
-126.0, -1.782e-006
-128.0, -1.811e-006
-130.0, -1.840e-006
-132.0, -1.872e-006
-134.0, -1.903e-006
-136.0, -1.937e-006
-138.0, -1.975e-006
-140.0, -2.017e-006
-142.0, -2.059e-006
-144.0, -2.096e-006
-146.0, -2.134e-006
-148.0, -2.176e-006
-150.0, -2.224e-006
-152.0, -2.267e-006
-154.0, -2.313e-006
-156.0, -2.363e-006
-158.0, -2.419e-006
-160.0, -2.474e-006
-162.0, -2.536e-006
-164.0, -2.594e-006
-166.0, -2.657e-006
-168.0, -2.723e-006
-170.0, -2.785e-006
-172.0, -2.850e-006
-174.0, -2.917e-006
-176.0, -2.983e-006
-178.0, -3.058e-006
-180.0, -3.135e-006
-182.0, -3.207e-006
-184.0, -3.287e-006
-186.0, -3.369e-006
-188.0, -3.455e-006
-190.0, -3.540e-006
-192.0, -3.618e-006
-194.0, -3.701e-006
-196.0, -3.790e-006
-198.0, -3.877e-006
-200.0, -3.966e-006
-202.0, -4.056e-006
-204.0, -4.144e-006
-206.0, -4.235e-006
-208.0, -4.324e-006
-210.0, -4.415e-006
-212.0, -4.499e-006
-214.0, -4.583e-006
-216.0, -4.666e-006
-218.0, -4.749e-006
-220.0, -4.830e-006
-222.0, -4.908e-006
-224.0, -4.980e-006
-226.0, -5.057e-006
-228.0, -5.128e-006
-230.0, -5.192e-006
-232.0, -5.261e-006
-234.0, -5.327e-006
-236.0, -5.389e-006
-238.0, -5.453e-006
-240.0, -5.511e-006
-242.0, -5.566e-006
-244.0, -5.622e-006
-246.0, -5.671e-006
-248.0, -5.720e-006
-250.0, -5.769e-006
-252.0, -5.808e-006
-254.0, -5.848e-006
-256.0, -5.893e-006
-258.0, -5.935e-006
-260.0, -5.974e-006
-262.0, -6.009e-006
-264.0, -6.040e-006
-266.0, -6.075e-006
-268.0, -6.108e-006
-270.0, -6.138e-006
-272.0, -6.166e-006
-274.0, -6.196e-006
-276.0, -6.224e-006
-278.0, -6.253e-006
-280.0, -6.281e-006
-282.0, -6.308e-006
-284.0, -6.335e-006
-286.0, -6.363e-006
-288.0, -6.385e-006
-290.0, -6.413e-006
-292.0, -6.437e-006
-294.0, -6.461e-006
-296.0, -6.483e-006
-298.0, -6.504e-006
-300.0, -6.522e-006
-302.0, -6.543e-006
-304.0, -6.560e-006
-306.0, -6.581e-006
-308.0, -6.600e-006
-310.0, -6.619e-006
-312.0, -6.637e-006
-314.0, -6.653e-006
-316.0, -6.667e-006
-318.0, -6.678e-006
-320.0, -6.685e-006
-322.0, -6.693e-006
-324.0, -6.696e-006
-326.0, -6.697e-006
-328.0, -6.698e-006
-330.0, -6.699e-006
-332.0, -6.699e-006
-334.0, -6.699e-006
-336.0, -6.697e-006
-338.0, -6.696e-006
-340.0, -6.695e-006
-342.0, -6.692e-006
-344.0, -6.685e-006
-346.0, -6.677e-006
-348.0, -6.666e-006
-350.0, -6.652e-006
-352.0, -6.637e-006
-354.0, -6.617e-006
-356.0, -6.597e-006
-358.0, -6.576e-006
-360.0, -6.556e-006
-362.0, -6.539e-006
-364.0, -6.518e-006
-366.0, -6.497e-006
-368.0, -6.475e-006
-370.0, -6.447e-006
-372.0, -6.424e-006
-374.0, -6.396e-006
-376.0, -6.369e-006
-378.0, -6.341e-006
-380.0, -6.312e-006
-382.0, -6.283e-006
-384.0, -6.255e-006
-386.0, -6.226e-006
-388.0, -6.198e-006
-390.0, -6.168e-006
-392.0, -6.140e-006
-394.0, -6.114e-006
-396.0, -6.084e-006
-398.0, -6.056e-006
-400.0, -6.024e-006
-402.0, -5.996e-006
-404.0, -5.970e-006
-406.0, -5.942e-006
-408.0, -5.913e-006
-410.0, -5.885e-006
-412.0, -5.857e-006
-414.0, -5.829e-006
-416.0, -5.801e-006
-418.0, -5.772e-006
-420.0, -5.744e-006
-422.0, -5.716e-006
-424.0, -5.691e-006
-426.0, -5.663e-006
-428.0, -5.640e-006
-430.0, -5.612e-006
-432.0, -5.586e-006
-434.0, -5.562e-006
-436.0, -5.535e-006
-438.0, -5.510e-006
-440.0, -5.488e-006
-442.0, -5.463e-006
-444.0, -5.441e-006
-446.0, -5.416e-006
-448.0, -5.390e-006
-450.0, -5.370e-006
-452.0, -5.351e-006
-454.0, -5.331e-006
-456.0, -5.317e-006
-458.0, -5.302e-006
-460.0, -5.285e-006
-462.0, -5.264e-006
-464.0, -5.243e-006
-466.0, -5.225e-006
-468.0, -5.204e-006
-470.0, -5.183e-006
-472.0, -5.163e-006
-474.0, -5.148e-006
-476.0, -5.134e-006
-478.0, -5.120e-006
-480.0, -5.103e-006
-482.0, -5.089e-006
-484.0, -5.074e-006
-486.0, -5.058e-006
-488.0, -5.039e-006
-490.0, -5.025e-006
-492.0, -5.011e-006
-494.0, -4.994e-006
-496.0, -4.980e-006
-498.0, -4.967e-006
-500.0, -4.955e-006
-502.0, -4.944e-006
-504.0, -4.932e-006
-506.0, -4.919e-006
-508.0, -4.912e-006
-510.0, -4.903e-006
-512.0, -4.892e-006
-514.0, -4.879e-006
-516.0, -4.867e-006
-518.0, -4.855e-006
-520.0, -4.842e-006
-522.0, -4.828e-006
-524.0, -4.814e-006
-526.0, -4.801e-006
-528.0, -4.787e-006
-530.0, -4.775e-006
-532.0, -4.765e-006
-534.0, -4.757e-006
-536.0, -4.750e-006
-538.0, -4.744e-006
-540.0, -4.738e-006
-542.0, -4.732e-006
-544.0, -4.725e-006
-546.0, -4.718e-006
-548.0, -4.711e-006
-550.0, -4.704e-006
-552.0, -4.696e-006
-554.0, -4.691e-006
-556.0, -4.685e-006
-558.0, -4.678e-006
-560.0, -4.668e-006
-562.0, -4.657e-006
-564.0, -4.643e-006
-566.0, -4.630e-006
-568.0, -4.616e-006
-570.0, -4.606e-006
-572.0, -4.599e-006
-574.0, -4.591e-006
-576.0, -4.584e-006
-578.0, -4.578e-006
-580.0, -4.571e-006
-582.0, -4.564e-006
-584.0, -4.557e-006
-586.0, -4.551e-006
-588.0, -4.548e-006
-590.0, -4.545e-006
-592.0, -4.543e-006
-594.0, -4.543e-006
-596.0, -4.541e-006
-598.0, -4.537e-006
-600.0, -4.532e-006
-602.0, -4.526e-006
-604.0, -4.520e-006
-606.0, -4.513e-006
-608.0, -4.506e-006
-610.0, -4.501e-006
-612.0, -4.498e-006
-614.0, -4.496e-006
-616.0, -4.495e-006
-618.0, -4.495e-006
-620.0, -4.495e-006
-622.0, -4.494e-006
-624.0, -4.491e-006
-626.0, -4.489e-006
-628.0, -4.484e-006
-630.0, -4.477e-006
-632.0, -4.470e-006
-634.0, -4.463e-006
-636.0, -4.454e-006
-638.0, -4.445e-006
-640.0, -4.434e-006
-642.0, -4.426e-006
-644.0, -4.419e-006
-646.0, -4.412e-006
-648.0, -4.405e-006
-650.0, -4.402e-006
-652.0, -4.400e-006
-654.0, -4.399e-006
-656.0, -4.398e-006
-658.0, -4.398e-006
-660.0, -4.397e-006
-662.0, -4.396e-006
-664.0, -4.394e-006
-666.0, -4.394e-006
-668.0, -4.392e-006
-670.0, -4.388e-006
-672.0, -4.384e-006
-674.0, -4.380e-006
-676.0, -4.374e-006
-678.0, -4.369e-006
-680.0, -4.363e-006
-682.0, -4.358e-006
-684.0, -4.354e-006
-686.0, -4.351e-006
-688.0, -4.349e-006
-690.0, -4.349e-006
-692.0, -4.349e-006
-694.0, -4.349e-006
-696.0, -4.349e-006
-698.0, -4.349e-006
-700.0, -4.349e-006
-702.0, -4.349e-006
-704.0, -4.349e-006
-706.0, -4.349e-006
-708.0, -4.349e-006
-710.0, -4.349e-006
-712.0, -4.349e-006
-714.0, -4.349e-006
-716.0, -4.348e-006
-718.0, -4.348e-006
-720.0, -4.348e-006
-722.0, -4.348e-006
-724.0, -4.348e-006
-726.0, -4.348e-006
-728.0, -4.348e-006
-730.0, -4.349e-006
-732.0, -4.348e-006
-734.0, -4.347e-006
-736.0, -4.347e-006
-738.0, -4.347e-006
-740.0, -4.347e-006
-742.0, -4.346e-006
-744.0, -4.344e-006
-746.0, -4.345e-006
-748.0, -4.345e-006
-750.0, -4.345e-006
-752.0, -4.345e-006
-754.0, -4.345e-006
-756.0, -4.346e-006
-758.0, -4.347e-006
-760.0, -4.347e-006
-762.0, -4.347e-006
-764.0, -4.347e-006
-766.0, -4.347e-006
-768.0, -4.347e-006
-770.0, -4.347e-006
-772.0, -4.347e-006
-774.0, -4.347e-006
-776.0, -4.347e-006
-778.0, -4.347e-006
-780.0, -4.347e-006
-782.0, -4.347e-006
-784.0, -4.347e-006
-786.0, -4.348e-006
-788.0, -4.349e-006
-790.0, -4.349e-006
-792.0, -4.349e-006
-794.0, -4.349e-006
-796.0, -4.349e-006
-798.0, -4.349e-006
-800.0, -4.349e-006
-802.0, -4.349e-006
-804.0, -4.349e-006
-806.0, -4.348e-006
-808.0, -4.348e-006
-810.0, -4.348e-006
-812.0, -4.348e-006
-814.0, -4.354e-006
-816.0, -4.354e-006
-818.0, -4.354e-006
-820.0, -4.355e-006
-822.0, -4.355e-006
-824.0, -4.357e-006
-826.0, -4.361e-006
-828.0, -4.357e-006
-830.0, -4.361e-006
-832.0, -4.364e-006
-834.0, -4.369e-006
-836.0, -4.370e-006
-838.0, -4.373e-006
-840.0, -4.375e-006
-842.0, -4.379e-006
-844.0, -4.381e-006
-846.0, -4.384e-006
-848.0, -4.386e-006
-850.0, -4.391e-006
-852.0, -4.393e-006
-854.0, -4.394e-006
-856.0, -4.394e-006
-858.0, -4.395e-006
-860.0, -4.395e-006
-862.0, -4.396e-006
-864.0, -4.396e-006
-866.0, -4.397e-006
-868.0, -4.397e-006
-870.0, -4.398e-006
-872.0, -4.398e-006
-874.0, -4.400e-006
-876.0, -4.402e-006
-878.0, -4.405e-006
-880.0, -4.410e-006
-882.0, -4.414e-006
-884.0, -4.417e-006
-886.0, -4.420e-006
-888.0, -4.422e-006
-890.0, -4.425e-006
-892.0, -4.428e-006
-894.0, -4.429e-006
-896.0, -4.430e-006
-898.0, -4.435e-006
-900.0, -4.439e-006
-902.0, -4.442e-006
-904.0, -4.444e-006
-906.0, -4.449e-006
-908.0, -4.452e-006
-910.0, -4.456e-006
-912.0, -4.457e-006
-914.0, -4.459e-006
-916.0, -4.463e-006
-918.0, -4.465e-006
-920.0, -4.466e-006
-922.0, -4.470e-006
-924.0, -4.473e-006
-926.0, -4.476e-006
-928.0, -4.478e-006
-930.0, -4.480e-006
-932.0, -4.484e-006
-934.0, -4.483e-006
-936.0, -4.484e-006
-938.0, -4.486e-006
-940.0, -4.488e-006
-942.0, -4.489e-006
-944.0, -4.488e-006
-946.0, -4.489e-006
-948.0, -4.490e-006
-950.0, -4.490e-006
-952.0, -4.488e-006
-954.0, -4.489e-006
-956.0, -4.490e-006
-958.0, -4.491e-006
-960.0, -4.491e-006
-962.0, -4.492e-006
-964.0, -4.493e-006
-966.0, -4.494e-006
-968.0, -4.494e-006
-970.0, -4.494e-006
-972.0, -4.494e-006
-974.0, -4.494e-006
-976.0, -4.493e-006
-978.0, -4.493e-006
-980.0, -4.494e-006
-982.0, -4.494e-006
-984.0, -4.494e-006
-986.0, -4.494e-006
-988.0, -4.495e-006
-990.0, -4.495e-006
-992.0, -4.495e-006
-994.0, -4.495e-006
-996.0, -4.495e-006
-998.0, -4.495e-006
-1000.0, -4.494e-006
-1002.0, -4.494e-006
-1004.0, -4.494e-006
-1006.0, -4.494e-006
-1008.0, -4.494e-006
-1010.0, -4.494e-006
-1012.0, -4.494e-006
-1014.0, -4.495e-006
-1016.0, -4.495e-006
-1018.0, -4.495e-006
-1020.0, -4.495e-006
-1022.0, -4.495e-006
-1024.0, -4.495e-006
-1026.0, -4.495e-006
-1028.0, -4.495e-006
-1030.0, -4.495e-006
-1032.0, -4.495e-006
-1034.0, -4.495e-006
-1036.0, -4.495e-006
-1038.0, -4.495e-006
-1040.0, -4.495e-006
-1042.0, -4.495e-006
-1044.0, -4.495e-006
-1046.0, -4.495e-006
-1048.0, -4.495e-006
-1050.0, -4.495e-006
-1052.0, -4.495e-006
-1054.0, -4.495e-006
-1056.0, -4.495e-006
-1058.0, -4.495e-006
-1060.0, -4.495e-006
-1062.0, -4.495e-006
-1064.0, -4.495e-006
-1066.0, -4.495e-006
-1068.0, -4.495e-006
-1070.0, -4.495e-006
-1072.0, -4.495e-006
-1074.0, -4.495e-006
-1076.0, -4.495e-006
-1078.0, -4.495e-006
-1080.0, -4.495e-006
-1082.0, -4.495e-006
-1084.0, -4.495e-006
-1086.0, -4.495e-006
-1088.0, -4.495e-006
-1090.0, -4.495e-006
-1092.0, -4.495e-006
-1094.0, -4.495e-006
-1096.0, -4.495e-006
-1098.0, -4.495e-006
-1100.0, -4.495e-006
-1102.0, -4.495e-006
-1104.0, -4.495e-006
-1106.0, -4.495e-006
-1108.0, -4.495e-006
-1110.0, -4.495e-006
-1112.0, -4.495e-006
-1114.0, -4.496e-006
-1116.0, -4.496e-006
-1118.0, -4.496e-006
-1120.0, -4.496e-006
-1122.0, -4.496e-006
-1124.0, -4.496e-006
-1126.0, -4.496e-006
-1128.0, -4.496e-006
-1130.0, -4.496e-006
-1132.0, -4.496e-006
-1134.0, -4.496e-006
-1136.0, -4.496e-006
-1138.0, -4.498e-006
-1140.0, -4.500e-006
-1142.0, -4.501e-006
-1144.0, -4.503e-006
-1146.0, -4.507e-006
-1148.0, -4.510e-006
-1150.0, -4.514e-006
-1152.0, -4.516e-006
-1154.0, -4.519e-006
-1156.0, -4.523e-006
-1158.0, -4.526e-006
-1160.0, -4.528e-006
-1162.0, -4.531e-006
-1164.0, -4.533e-006
-1166.0, -4.535e-006
-1168.0, -4.537e-006
-1170.0, -4.538e-006
-1172.0, -4.539e-006
-1174.0, -4.540e-006
-1176.0, -4.540e-006
-1178.0, -4.541e-006
-1180.0, -4.541e-006
-1182.0, -4.542e-006
-1184.0, -4.542e-006
-1186.0, -4.543e-006
-1188.0, -4.543e-006
-1190.0, -4.543e-006
-1192.0, -4.543e-006
-1194.0, -4.543e-006
-1196.0, -4.543e-006
-1198.0, -4.543e-006
-1200.0, -4.543e-006
-1202.0, -4.543e-006
-1204.0, -4.544e-006
-1206.0, -4.544e-006
-1208.0, -4.544e-006
-1210.0, -4.544e-006
-1212.0, -4.544e-006
-1214.0, -4.544e-006
-1216.0, -4.544e-006
-1218.0, -4.544e-006
-1220.0, -4.544e-006
-1222.0, -4.544e-006
-1224.0, -4.545e-006
-1226.0, -4.546e-006
-1228.0, -4.548e-006
-1230.0, -4.549e-006
-1232.0, -4.551e-006
-1234.0, -4.556e-006
-1236.0, -4.558e-006
-1238.0, -4.561e-006
-1240.0, -4.564e-006
-1242.0, -4.568e-006
-1244.0, -4.573e-006
-1246.0, -4.575e-006
-1248.0, -4.577e-006
-1250.0, -4.582e-006
-1252.0, -4.585e-006
-1254.0, -4.587e-006
-1256.0, -4.588e-006
-1258.0, -4.590e-006
-1260.0, -4.592e-006
-1262.0, -4.592e-006
-1264.0, -4.592e-006
-1266.0, -4.592e-006
-1268.0, -4.593e-006
-1270.0, -4.593e-006
-1272.0, -4.593e-006
-1274.0, -4.593e-006
-1276.0, -4.593e-006
-1278.0, -4.594e-006
-1280.0, -4.594e-006
-1282.0, -4.595e-006
-1284.0, -4.596e-006
-1286.0, -4.598e-006
-1288.0, -4.601e-006
-1290.0, -4.605e-006
-1292.0, -4.609e-006
-1294.0, -4.614e-006
-1296.0, -4.618e-006
-1298.0, -4.625e-006
-1300.0, -4.628e-006
-1302.0, -4.632e-006
-1304.0, -4.635e-006
-1306.0, -4.640e-006
-1308.0, -4.644e-006
-1310.0, -4.647e-006
-1312.0, -4.650e-006
-1314.0, -4.657e-006
-1316.0, -4.663e-006
-1318.0, -4.669e-006
-1320.0, -4.671e-006
-1322.0, -4.677e-006
-1324.0, -4.682e-006
-1326.0, -4.686e-006
-1328.0, -4.687e-006
-1330.0, -4.688e-006
-1332.0, -4.689e-006
-1334.0, -4.689e-006
-1336.0, -4.689e-006
-1338.0, -4.689e-006
-1340.0, -4.690e-006
-1342.0, -4.690e-006
-1344.0, -4.690e-006
-1346.0, -4.691e-006
-1348.0, -4.691e-006
-1350.0, -4.691e-006
-1352.0, -4.691e-006
-1354.0, -4.691e-006
-1356.0, -4.691e-006
-1358.0, -4.691e-006
-1360.0, -4.691e-006
-1362.0, -4.691e-006
-1364.0, -4.691e-006
-1366.0, -4.693e-006
-1368.0, -4.694e-006
-1370.0, -4.699e-006
-1372.0, -4.701e-006
-1374.0, -4.707e-006
-1376.0, -4.711e-006
-1378.0, -4.715e-006
-1380.0, -4.718e-006
-1382.0, -4.722e-006
-1384.0, -4.725e-006
-1386.0, -4.728e-006
-1388.0, -4.729e-006
-1390.0, -4.731e-006
-1392.0, -4.734e-006
-1394.0, -4.737e-006
-1396.0, -4.737e-006
-1398.0, -4.738e-006
-1400.0, -4.739e-006
-1402.0, -4.739e-006
-1404.0, -4.739e-006
-1406.0, -4.739e-006
-1408.0, -4.739e-006
-1410.0, -4.740e-006
-1412.0, -4.740e-006
-1414.0, -4.740e-006
-1416.0, -4.740e-006
-1418.0, -4.740e-006
-1420.0, -4.740e-006
-1422.0, -4.741e-006
-1424.0, -4.740e-006
-1426.0, -4.741e-006
-1428.0, -4.744e-006
-1430.0, -4.745e-006
-1432.0, -4.748e-006
-1434.0, -4.752e-006
-1436.0, -4.753e-006
-1438.0, -4.756e-006
-1440.0, -4.760e-006
-1442.0, -4.762e-006
-1444.0, -4.766e-006
-1446.0, -4.770e-006
-1448.0, -4.773e-006
-1450.0, -4.777e-006
-1452.0, -4.781e-006
-1454.0, -4.784e-006
-1456.0, -4.785e-006
-1458.0, -4.786e-006
-1460.0, -4.787e-006
-1462.0, -4.788e-006
-1464.0, -4.788e-006
-1466.0, -4.789e-006
-1468.0, -4.789e-006
-1470.0, -4.789e-006
-1472.0, -4.789e-006
-1474.0, -4.791e-006
-1476.0, -4.791e-006
-1478.0, -4.793e-006
-1480.0, -4.796e-006
-1482.0, -4.799e-006
-1484.0, -4.802e-006
-1486.0, -4.807e-006
-1488.0, -4.809e-006
-1490.0, -4.815e-006
-1492.0, -4.819e-006
-1494.0, -4.823e-006
-1496.0, -4.825e-006
-1498.0, -4.830e-006
-1500.0, -4.833e-006
-1502.0, -4.835e-006
-1504.0, -4.836e-006
-1506.0, -4.840e-006
-1508.0, -4.843e-006
-1510.0, -4.846e-006
-1512.0, -4.848e-006
-1514.0, -4.854e-006
-1516.0, -4.859e-006
-1518.0, -4.864e-006
-1520.0, -4.866e-006
-1522.0, -4.871e-006
-1524.0, -4.875e-006
-1526.0, -4.878e-006
-1528.0, -4.879e-006
-1530.0, -4.881e-006
-1532.0, -4.883e-006
-1534.0, -4.885e-006
-1536.0, -4.885e-006
-1538.0, -4.885e-006
-1540.0, -4.886e-006
-1542.0, -4.886e-006
-1544.0, -4.886e-006
-1546.0, -4.886e-006
-1548.0, -4.886e-006
-1550.0, -4.886e-006
-1552.0, -4.886e-006
-1554.0, -4.886e-006
-1556.0, -4.886e-006
-1558.0, -4.886e-006
-1560.0, -4.887e-006
-1562.0, -4.889e-006
-1564.0, -4.890e-006
-1566.0, -4.890e-006
-1568.0, -4.893e-006
-1570.0, -4.897e-006
-1572.0, -4.902e-006
-1574.0, -4.905e-006
-1576.0, -4.909e-006
-1578.0, -4.915e-006
-1580.0, -4.922e-006
-1582.0, -4.925e-006
-1584.0, -4.927e-006
-1586.0, -4.929e-006
-1588.0, -4.932e-006
-1590.0, -4.932e-006
-1592.0, -4.933e-006
-1594.0, -4.933e-006
-1596.0, -4.933e-006
-1598.0, -4.934e-006
-1600.0, -4.934e-006
-1602.0, -4.934e-006
-1604.0, -4.935e-006
-1606.0, -4.935e-006
-1608.0, -4.935e-006
-1610.0, -4.935e-006
-1612.0, -4.935e-006
-1614.0, -4.935e-006
-1616.0, -4.935e-006
-1618.0, -4.937e-006
-1620.0, -4.939e-006
-1622.0, -4.943e-006
-1624.0, -4.948e-006
-1626.0, -4.954e-006
-1628.0, -4.960e-006
-1630.0, -4.966e-006
-1632.0, -4.969e-006
-1634.0, -4.974e-006
-1636.0, -4.978e-006
-1638.0, -4.980e-006
-1640.0, -4.980e-006
-1642.0, -4.981e-006
-1644.0, -4.983e-006
-1646.0, -4.984e-006
-1648.0, -4.984e-006
-1650.0, -4.984e-006
-1652.0, -4.984e-006
-1654.0, -4.984e-006
-1656.0, -4.986e-006
-1658.0, -4.988e-006
-1660.0, -4.991e-006
-1662.0, -4.995e-006
-1664.0, -4.999e-006
-1666.0, -5.005e-006
-1668.0, -5.011e-006
-1670.0, -5.015e-006
-1672.0, -5.019e-006
-1674.0, -5.023e-006
-1676.0, -5.026e-006
-1678.0, -5.029e-006
-1680.0, -5.030e-006
-1682.0, -5.031e-006
-1684.0, -5.032e-006
-1686.0, -5.033e-006
-1688.0, -5.035e-006
-1690.0, -5.040e-006
-1692.0, -5.045e-006
-1694.0, -5.050e-006
-1696.0, -5.055e-006
-1698.0, -5.062e-006
-1700.0, -5.068e-006
-1702.0, -5.074e-006
-1704.0, -5.075e-006
-1706.0, -5.077e-006
-1708.0, -5.079e-006
-1710.0, -5.083e-006
-1712.0, -5.086e-006
-1714.0, -5.093e-006
-1716.0, -5.098e-006
-1718.0, -5.105e-006
-1720.0, -5.111e-006
-1722.0, -5.118e-006
-1724.0, -5.123e-006
-1726.0, -5.126e-006
-1728.0, -5.127e-006
-1730.0, -5.129e-006
-1732.0, -5.129e-006
-1734.0, -5.130e-006
-1736.0, -5.131e-006
-1738.0, -5.137e-006
-1740.0, -5.141e-006
-1742.0, -5.147e-006
-1744.0, -5.154e-006
-1746.0, -5.161e-006
-1748.0, -5.167e-006
-1750.0, -5.173e-006
-1752.0, -5.178e-006
-1754.0, -5.185e-006
-1756.0, -5.193e-006
-1758.0, -5.201e-006
-1760.0, -5.212e-006
-1762.0, -5.226e-006
-1764.0, -5.240e-006
-1766.0, -5.251e-006
-1768.0, -5.259e-006
-1770.0, -5.268e-006
-1772.0, -5.275e-006
-1774.0, -5.282e-006
-1776.0, -5.288e-006
-1778.0, -5.295e-006
-1780.0, -5.302e-006
-1782.0, -5.309e-006
-1784.0, -5.316e-006
-1786.0, -5.324e-006
-1788.0, -5.333e-006
-1790.0, -5.341e-006
-1792.0, -5.348e-006
-1794.0, -5.355e-006
-1796.0, -5.367e-006
-1798.0, -5.381e-006
-1800.0, -5.392e-006
-1802.0, -5.407e-006
-1804.0, -5.421e-006
-1806.0, -5.435e-006
-1808.0, -5.453e-006
-1810.0, -5.468e-006
-1812.0, -5.482e-006
-1814.0, -5.496e-006
-1816.0, -5.506e-006
-1818.0, -5.520e-006
-1820.0, -5.533e-006
-1822.0, -5.548e-006
-1824.0, -5.562e-006
-1826.0, -5.583e-006
-1828.0, -5.604e-006
-1830.0, -5.623e-006
-1832.0, -5.644e-006
-1834.0, -5.665e-006
-1836.0, -5.682e-006
-1838.0, -5.702e-006
-1840.0, -5.716e-006
-1842.0, -5.738e-006
-1844.0, -5.765e-006
-1846.0, -5.787e-006
-1848.0, -5.814e-006
-1850.0, -5.841e-006
-1852.0, -5.868e-006
-1854.0, -5.896e-006
-1856.0, -5.923e-006
-1858.0, -5.951e-006
-1860.0, -5.981e-006
-1862.0, -6.010e-006
-1864.0, -6.041e-006
-1866.0, -6.073e-006
-1868.0, -6.113e-006
-1870.0, -6.147e-006
-1872.0, -6.182e-006
-1874.0, -6.220e-006
-1876.0, -6.258e-006
-1878.0, -6.304e-006
-1880.0, -6.349e-006
-1882.0, -6.391e-006
-1884.0, -6.435e-006
-1886.0, -6.482e-006
-1888.0, -6.532e-006
-1890.0, -6.585e-006
-1892.0, -6.640e-006
-1894.0, -6.696e-006
-1896.0, -6.756e-006
-1898.0, -6.818e-006
-1900.0, -6.884e-006
*
Segment = 3
Positive
Number of Data Points = 1425
#
-1898.0, -6.294e-006
-1896.0, -6.120e-006
-1894.0, -5.990e-006
-1892.0, -5.876e-006
-1890.0, -5.752e-006
-1888.0, -5.643e-006
-1886.0, -5.545e-006
-1884.0, -5.448e-006
-1882.0, -5.364e-006
-1880.0, -5.274e-006
-1878.0, -5.197e-006
-1876.0, -5.125e-006
-1874.0, -5.059e-006
-1872.0, -4.989e-006
-1870.0, -4.926e-006
-1868.0, -4.863e-006
-1866.0, -4.802e-006
-1864.0, -4.739e-006
-1862.0, -4.681e-006
-1860.0, -4.625e-006
-1858.0, -4.569e-006
-1856.0, -4.513e-006
-1854.0, -4.458e-006
-1852.0, -4.408e-006
-1850.0, -4.359e-006
-1848.0, -4.306e-006
-1846.0, -4.257e-006
-1844.0, -4.215e-006
-1842.0, -4.171e-006
-1840.0, -4.127e-006
-1838.0, -4.085e-006
-1836.0, -4.041e-006
-1834.0, -3.999e-006
-1832.0, -3.952e-006
-1830.0, -3.905e-006
-1828.0, -3.866e-006
-1826.0, -3.826e-006
-1824.0, -3.790e-006
-1822.0, -3.753e-006
-1820.0, -3.716e-006
-1818.0, -3.681e-006
-1816.0, -3.649e-006
-1814.0, -3.610e-006
-1812.0, -3.574e-006
-1810.0, -3.532e-006
-1808.0, -3.496e-006
-1806.0, -3.463e-006
-1804.0, -3.428e-006
-1802.0, -3.393e-006
-1800.0, -3.360e-006
-1798.0, -3.326e-006
-1796.0, -3.291e-006
-1794.0, -3.262e-006
-1792.0, -3.222e-006
-1790.0, -3.187e-006
-1788.0, -3.152e-006
-1786.0, -3.119e-006
-1784.0, -3.084e-006
-1782.0, -3.057e-006
-1780.0, -3.022e-006
-1778.0, -2.999e-006
-1776.0, -2.972e-006
-1774.0, -2.941e-006
-1772.0, -2.911e-006
-1770.0, -2.883e-006
-1768.0, -2.854e-006
-1766.0, -2.826e-006
-1764.0, -2.795e-006
-1762.0, -2.763e-006
-1760.0, -2.735e-006
-1758.0, -2.704e-006
-1756.0, -2.676e-006
-1754.0, -2.648e-006
-1752.0, -2.620e-006
-1750.0, -2.594e-006
-1748.0, -2.569e-006
-1746.0, -2.541e-006
-1744.0, -2.518e-006
-1742.0, -2.490e-006
-1740.0, -2.464e-006
-1738.0, -2.437e-006
-1736.0, -2.408e-006
-1734.0, -2.381e-006
-1732.0, -2.357e-006
-1730.0, -2.330e-006
-1728.0, -2.305e-006
-1726.0, -2.277e-006
-1724.0, -2.253e-006
-1722.0, -2.229e-006
-1720.0, -2.207e-006
-1718.0, -2.188e-006
-1716.0, -2.166e-006
-1714.0, -2.142e-006
-1712.0, -2.121e-006
-1710.0, -2.094e-006
-1708.0, -2.071e-006
-1706.0, -2.049e-006
-1704.0, -2.023e-006
-1702.0, -2.002e-006
-1700.0, -1.981e-006
-1698.0, -1.960e-006
-1696.0, -1.939e-006
-1694.0, -1.917e-006
-1692.0, -1.891e-006
-1690.0, -1.870e-006
-1688.0, -1.851e-006
-1686.0, -1.831e-006
-1684.0, -1.811e-006
-1682.0, -1.796e-006
-1680.0, -1.781e-006
-1678.0, -1.766e-006
-1676.0, -1.745e-006
-1674.0, -1.723e-006
-1672.0, -1.705e-006
-1670.0, -1.685e-006
-1668.0, -1.664e-006
-1666.0, -1.644e-006
-1664.0, -1.627e-006
-1662.0, -1.612e-006
-1660.0, -1.595e-006
-1658.0, -1.578e-006
-1656.0, -1.562e-006
-1654.0, -1.543e-006
-1652.0, -1.523e-006
-1650.0, -1.505e-006
-1648.0, -1.485e-006
-1646.0, -1.468e-006
-1644.0, -1.447e-006
-1642.0, -1.430e-006
-1640.0, -1.415e-006
-1638.0, -1.401e-006
-1636.0, -1.389e-006
-1634.0, -1.379e-006
-1632.0, -1.365e-006
-1630.0, -1.355e-006
-1628.0, -1.338e-006
-1626.0, -1.323e-006
-1624.0, -1.307e-006
-1622.0, -1.286e-006
-1620.0, -1.267e-006
-1618.0, -1.253e-006
-1616.0, -1.241e-006
-1614.0, -1.230e-006
-1612.0, -1.217e-006
-1610.0, -1.205e-006
-1608.0, -1.195e-006
-1606.0, -1.181e-006
-1604.0, -1.166e-006
-1602.0, -1.149e-006
-1600.0, -1.132e-006
-1598.0, -1.118e-006
-1596.0, -1.103e-006
-1594.0, -1.087e-006
-1592.0, -1.073e-006
-1590.0, -1.060e-006
-1588.0, -1.050e-006
-1586.0, -1.042e-006
-1584.0, -1.034e-006
-1582.0, -1.021e-006
-1580.0, -1.012e-006
-1578.0, -1.005e-006
-1576.0, -9.966e-007
-1574.0, -9.870e-007
-1572.0, -9.731e-007
-1570.0, -9.578e-007
-1568.0, -9.443e-007
-1566.0, -9.304e-007
-1564.0, -9.160e-007
-1562.0, -8.994e-007
-1560.0, -8.820e-007
-1558.0, -8.684e-007
-1556.0, -8.575e-007
-1554.0, -8.501e-007
-1552.0, -8.423e-007
-1550.0, -8.340e-007
-1548.0, -8.240e-007
-1546.0, -8.113e-007
-1544.0, -7.978e-007
-1542.0, -7.839e-007
-1540.0, -7.699e-007
-1538.0, -7.568e-007
-1536.0, -7.438e-007
-1534.0, -7.329e-007
-1532.0, -7.237e-007
-1530.0, -7.163e-007
-1528.0, -7.093e-007
-1526.0, -7.002e-007
-1524.0, -6.884e-007
-1522.0, -6.757e-007
-1520.0, -6.657e-007
-1518.0, -6.587e-007
-1516.0, -6.513e-007
-1514.0, -6.439e-007
-1512.0, -6.383e-007
-1510.0, -6.343e-007
-1508.0, -6.274e-007
-1506.0, -6.204e-007
-1504.0, -6.134e-007
-1502.0, -6.069e-007
-1500.0, -5.995e-007
-1498.0, -5.920e-007
-1496.0, -5.833e-007
-1494.0, -5.755e-007
-1492.0, -5.668e-007
-1490.0, -5.563e-007
-1488.0, -5.423e-007
-1486.0, -5.293e-007
-1484.0, -5.157e-007
-1482.0, -5.048e-007
-1480.0, -4.966e-007
-1478.0, -4.878e-007
-1476.0, -4.774e-007
-1474.0, -4.704e-007
-1472.0, -4.634e-007
-1470.0, -4.573e-007
-1468.0, -4.508e-007
-1466.0, -4.460e-007
-1464.0, -4.416e-007
-1462.0, -4.386e-007
-1460.0, -4.320e-007
-1458.0, -4.246e-007
-1456.0, -4.168e-007
-1454.0, -4.081e-007
-1452.0, -3.967e-007
-1450.0, -3.841e-007
-1448.0, -3.732e-007
-1446.0, -3.658e-007
-1444.0, -3.588e-007
-1442.0, -3.510e-007
-1440.0, -3.435e-007
-1438.0, -3.366e-007
-1436.0, -3.292e-007
-1434.0, -3.226e-007
-1432.0, -3.152e-007
-1430.0, -3.074e-007
-1428.0, -3.013e-007
-1426.0, -2.930e-007
-1424.0, -2.847e-007
-1422.0, -2.781e-007
-1420.0, -2.707e-007
-1418.0, -2.642e-007
-1416.0, -2.585e-007
-1414.0, -2.524e-007
-1412.0, -2.489e-007
-1410.0, -2.472e-007
-1408.0, -2.450e-007
-1406.0, -2.420e-007
-1404.0, -2.354e-007
-1402.0, -2.293e-007
-1400.0, -2.223e-007
-1398.0, -2.154e-007
-1396.0, -2.088e-007
-1394.0, -2.032e-007
-1392.0, -1.984e-007
-1390.0, -1.949e-007
-1388.0, -1.888e-007
-1386.0, -1.809e-007
-1384.0, -1.740e-007
-1382.0, -1.661e-007
-1380.0, -1.565e-007
-1378.0, -1.469e-007
-1376.0, -1.382e-007
-1374.0, -1.295e-007
-1372.0, -1.229e-007
-1370.0, -1.151e-007
-1368.0, -1.086e-007
-1366.0, -1.033e-007
-1364.0, -9.504e-008
-1362.0, -8.763e-008
-1360.0, -8.196e-008
-1358.0, -7.542e-008
-1356.0, -6.932e-008
-1354.0, -6.278e-008
-1352.0, -5.711e-008
-1350.0, -5.493e-008
-1348.0, -5.319e-008
-1346.0, -5.144e-008
-1344.0, -5.057e-008
-1342.0, -4.752e-008
-1340.0, -4.360e-008
-1338.0, -3.924e-008
-1336.0, -3.226e-008
-1334.0, -2.529e-008
-1332.0, -1.875e-008
-1330.0, -1.264e-008
-1328.0, -8.719e-009
-1326.0, -5.668e-009
-1324.0, -3.052e-009
-1322.0, -3.052e-009
-1320.0, -8.719e-010
-1318.0, +6.104e-009
-1316.0, +1.395e-008
-1314.0, +2.354e-008
-1312.0, +3.575e-008
-1310.0, +4.926e-008
-1308.0, +6.321e-008
-1306.0, +7.499e-008
-1304.0, +8.196e-008
-1302.0, +8.807e-008
-1300.0, +9.330e-008
-1298.0, +9.548e-008
-1296.0, +9.722e-008
-1294.0, +1.011e-007
-1292.0, +1.077e-007
-1290.0, +1.147e-007
-1288.0, +1.212e-007
-1286.0, +1.273e-007
-1284.0, +1.338e-007
-1282.0, +1.395e-007
-1280.0, +1.426e-007
-1278.0, +1.430e-007
-1276.0, +1.430e-007
-1274.0, +1.443e-007
-1272.0, +1.474e-007
-1270.0, +1.513e-007
-1268.0, +1.583e-007
-1266.0, +1.652e-007
-1264.0, +1.722e-007
-1262.0, +1.792e-007
-1260.0, +1.853e-007
-1258.0, +1.892e-007
-1256.0, +1.923e-007
-1254.0, +1.936e-007
-1252.0, +1.944e-007
-1250.0, +1.975e-007
-1248.0, +2.040e-007
-1246.0, +2.119e-007
-1244.0, +2.206e-007
-1242.0, +2.315e-007
-1240.0, +2.441e-007
-1238.0, +2.572e-007
-1236.0, +2.681e-007
-1234.0, +2.764e-007
-1232.0, +2.825e-007
-1230.0, +2.882e-007
-1228.0, +2.930e-007
-1226.0, +2.947e-007
-1224.0, +2.991e-007
-1222.0, +3.052e-007
-1220.0, +3.108e-007
-1218.0, +3.174e-007
-1216.0, +3.239e-007
-1214.0, +3.292e-007
-1212.0, +3.344e-007
-1210.0, +3.370e-007
-1208.0, +3.383e-007
-1206.0, +3.392e-007
-1204.0, +3.418e-007
-1202.0, +3.462e-007
-1200.0, +3.523e-007
-1198.0, +3.592e-007
-1196.0, +3.662e-007
-1194.0, +3.728e-007
-1192.0, +3.793e-007
-1190.0, +3.841e-007
-1188.0, +3.867e-007
-1186.0, +3.880e-007
-1184.0, +3.889e-007
-1182.0, +3.911e-007
-1180.0, +3.963e-007
-1178.0, +4.033e-007
-1176.0, +4.102e-007
-1174.0, +4.198e-007
-1172.0, +4.312e-007
-1170.0, +4.438e-007
-1168.0, +4.556e-007
-1166.0, +4.643e-007
-1164.0, +4.713e-007
-1162.0, +4.783e-007
-1160.0, +4.826e-007
-1158.0, +4.861e-007
-1156.0, +4.900e-007
-1154.0, +4.970e-007
-1152.0, +5.040e-007
-1150.0, +5.101e-007
-1148.0, +5.171e-007
-1146.0, +5.240e-007
-1144.0, +5.297e-007
-1142.0, +5.332e-007
-1140.0, +5.341e-007
-1138.0, +5.362e-007
-1136.0, +5.375e-007
-1134.0, +5.415e-007
-1132.0, +5.484e-007
-1130.0, +5.554e-007
-1128.0, +5.624e-007
-1126.0, +5.685e-007
-1124.0, +5.733e-007
-1122.0, +5.798e-007
-1120.0, +5.829e-007
-1118.0, +5.842e-007
-1116.0, +5.872e-007
-1114.0, +5.925e-007
-1112.0, +5.990e-007
-1110.0, +6.073e-007
-1108.0, +6.195e-007
-1106.0, +6.335e-007
-1104.0, +6.461e-007
-1102.0, +6.570e-007
-1100.0, +6.657e-007
-1098.0, +6.736e-007
-1096.0, +6.801e-007
-1094.0, +6.845e-007
-1092.0, +6.897e-007
-1090.0, +6.962e-007
-1088.0, +7.028e-007
-1086.0, +7.098e-007
-1084.0, +7.163e-007
-1082.0, +7.224e-007
-1080.0, +7.272e-007
-1078.0, +7.294e-007
-1076.0, +7.311e-007
-1074.0, +7.368e-007
-1072.0, +7.429e-007
-1070.0, +7.499e-007
-1068.0, +7.568e-007
-1066.0, +7.638e-007
-1064.0, +7.734e-007
-1062.0, +7.826e-007
-1060.0, +7.908e-007
-1058.0, +7.996e-007
-1056.0, +8.074e-007
-1054.0, +8.174e-007
-1052.0, +8.309e-007
-1050.0, +8.418e-007
-1048.0, +8.523e-007
-1046.0, +8.597e-007
-1044.0, +8.667e-007
-1042.0, +8.759e-007
-1040.0, +8.863e-007
-1038.0, +8.929e-007
-1036.0, +8.998e-007
-1034.0, +9.068e-007
-1032.0, +9.138e-007
-1030.0, +9.208e-007
-1028.0, +9.264e-007
-1026.0, +9.325e-007
-1024.0, +9.399e-007
-1022.0, +9.469e-007
-1020.0, +9.539e-007
-1018.0, +9.609e-007
-1016.0, +9.674e-007
-1014.0, +9.748e-007
-1012.0, +9.848e-007
-1010.0, +9.971e-007
-1008.0, +1.011e-006
-1006.0, +1.025e-006
-1004.0, +1.039e-006
-1002.0, +1.054e-006
-1000.0, +1.069e-006
-998.0, +1.082e-006
-996.0, +1.090e-006
-994.0, +1.097e-006
-992.0, +1.105e-006
-990.0, +1.114e-006
-988.0, +1.126e-006
-986.0, +1.137e-006
-984.0, +1.144e-006
-982.0, +1.156e-006
-980.0, +1.171e-006
-978.0, +1.185e-006
-976.0, +1.200e-006
-974.0, +1.214e-006
-972.0, +1.228e-006
-970.0, +1.244e-006
-968.0, +1.259e-006
-966.0, +1.273e-006
-964.0, +1.286e-006
-962.0, +1.297e-006
-960.0, +1.310e-006
-958.0, +1.324e-006
-956.0, +1.337e-006
-954.0, +1.346e-006
-952.0, +1.361e-006
-950.0, +1.381e-006
-948.0, +1.401e-006
-946.0, +1.417e-006
-944.0, +1.438e-006
-942.0, +1.458e-006
-940.0, +1.479e-006
-938.0, +1.498e-006
-936.0, +1.512e-006
-934.0, +1.526e-006
-932.0, +1.544e-006
-930.0, +1.566e-006
-928.0, +1.586e-006
-926.0, +1.612e-006
-924.0, +1.634e-006
-922.0, +1.655e-006
-920.0, +1.682e-006
-918.0, +1.704e-006
-916.0, +1.719e-006
-914.0, +1.741e-006
-912.0, +1.763e-006
-910.0, +1.784e-006
-908.0, +1.812e-006
-906.0, +1.835e-006
-904.0, +1.855e-006
-902.0, +1.880e-006
-900.0, +1.900e-006
-898.0, +1.916e-006
-896.0, +1.935e-006
-894.0, +1.950e-006
-892.0, +1.969e-006
-890.0, +1.990e-006
-888.0, +2.005e-006
-886.0, +2.019e-006
-884.0, +2.033e-006
-882.0, +2.042e-006
-880.0, +2.051e-006
-878.0, +2.054e-006
-876.0, +2.057e-006
-874.0, +2.057e-006
-872.0, +2.057e-006
-870.0, +2.056e-006
-868.0, +2.055e-006
-866.0, +2.046e-006
-864.0, +2.038e-006
-862.0, +2.025e-006
-860.0, +2.012e-006
-858.0, +1.997e-006
-856.0, +1.979e-006
-854.0, +1.958e-006
-852.0, +1.942e-006
-850.0, +1.923e-006
-848.0, +1.905e-006
-846.0, +1.888e-006
-844.0, +1.865e-006
-842.0, +1.842e-006
-840.0, +1.821e-006
-838.0, +1.796e-006
-836.0, +1.774e-006
-834.0, +1.753e-006
-832.0, +1.734e-006
-830.0, +1.717e-006
-828.0, +1.703e-006
-826.0, +1.687e-006
-824.0, +1.678e-006
-822.0, +1.658e-006
-820.0, +1.637e-006
-818.0, +1.617e-006
-816.0, +1.602e-006
-814.0, +1.588e-006
-812.0, +1.570e-006
-810.0, +1.550e-006
-808.0, +1.541e-006
-806.0, +1.534e-006
-804.0, +1.527e-006
-802.0, +1.520e-006
-800.0, +1.513e-006
-798.0, +1.509e-006
-796.0, +1.505e-006
-794.0, +1.499e-006
-792.0, +1.493e-006
-790.0, +1.487e-006
-788.0, +1.481e-006
-786.0, +1.474e-006
-784.0, +1.469e-006
-782.0, +1.467e-006
-780.0, +1.465e-006
-778.0, +1.464e-006
-776.0, +1.463e-006
-774.0, +1.462e-006
-772.0, +1.461e-006
-770.0, +1.460e-006
-768.0, +1.458e-006
-766.0, +1.456e-006
-764.0, +1.455e-006
-762.0, +1.453e-006
-760.0, +1.449e-006
-758.0, +1.447e-006
-756.0, +1.447e-006
-754.0, +1.447e-006
-752.0, +1.448e-006
-750.0, +1.449e-006
-748.0, +1.450e-006
-746.0, +1.454e-006
-744.0, +1.455e-006
-742.0, +1.457e-006
-740.0, +1.457e-006
-738.0, +1.459e-006
-736.0, +1.460e-006
-734.0, +1.461e-006
-732.0, +1.462e-006
-730.0, +1.462e-006
-728.0, +1.462e-006
-726.0, +1.463e-006
-724.0, +1.464e-006
-722.0, +1.465e-006
-720.0, +1.470e-006
-718.0, +1.474e-006
-716.0, +1.480e-006
-714.0, +1.486e-006
-712.0, +1.493e-006
-710.0, +1.498e-006
-708.0, +1.504e-006
-706.0, +1.507e-006
-704.0, +1.509e-006
-702.0, +1.511e-006
-700.0, +1.511e-006
-698.0, +1.511e-006
-696.0, +1.511e-006
-694.0, +1.511e-006
-692.0, +1.512e-006
-690.0, +1.514e-006
-688.0, +1.517e-006
-686.0, +1.522e-006
-684.0, +1.528e-006
-682.0, +1.534e-006
-680.0, +1.541e-006
-678.0, +1.547e-006
-676.0, +1.552e-006
-674.0, +1.556e-006
-672.0, +1.559e-006
-670.0, +1.559e-006
-668.0, +1.560e-006
-666.0, +1.560e-006
-664.0, +1.561e-006
-662.0, +1.562e-006
-660.0, +1.566e-006
-658.0, +1.574e-006
-656.0, +1.583e-006
-654.0, +1.595e-006
-652.0, +1.608e-006
-650.0, +1.622e-006
-648.0, +1.635e-006
-646.0, +1.644e-006
-644.0, +1.651e-006
-642.0, +1.655e-006
-640.0, +1.658e-006
-638.0, +1.660e-006
-636.0, +1.665e-006
-634.0, +1.672e-006
-632.0, +1.679e-006
-630.0, +1.685e-006
-628.0, +1.692e-006
-626.0, +1.698e-006
-624.0, +1.703e-006
-622.0, +1.705e-006
-620.0, +1.707e-006
-618.0, +1.707e-006
-616.0, +1.709e-006
-614.0, +1.711e-006
-612.0, +1.717e-006
-610.0, +1.724e-006
-608.0, +1.730e-006
-606.0, +1.736e-006
-604.0, +1.743e-006
-602.0, +1.748e-006
-600.0, +1.753e-006
-598.0, +1.754e-006
-596.0, +1.754e-006
-594.0, +1.756e-006
-592.0, +1.757e-006
-590.0, +1.760e-006
-588.0, +1.764e-006
-586.0, +1.770e-006
-584.0, +1.779e-006
-582.0, +1.789e-006
-580.0, +1.800e-006
-578.0, +1.812e-006
-576.0, +1.823e-006
-574.0, +1.832e-006
-572.0, +1.840e-006
-570.0, +1.845e-006
-568.0, +1.850e-006
-566.0, +1.852e-006
-564.0, +1.855e-006
-562.0, +1.855e-006
-560.0, +1.858e-006
-558.0, +1.860e-006
-556.0, +1.863e-006
-554.0, +1.869e-006
-552.0, +1.875e-006
-550.0, +1.881e-006
-548.0, +1.887e-006
-546.0, +1.892e-006
-544.0, +1.896e-006
-542.0, +1.900e-006
-540.0, +1.901e-006
-538.0, +1.901e-006
-536.0, +1.901e-006
-534.0, +1.901e-006
-532.0, +1.901e-006
-530.0, +1.901e-006
-528.0, +1.902e-006
-526.0, +1.903e-006
-524.0, +1.906e-006
-522.0, +1.910e-006
-520.0, +1.914e-006
-518.0, +1.920e-006
-516.0, +1.927e-006
-514.0, +1.933e-006
-512.0, +1.939e-006
-510.0, +1.943e-006
-508.0, +1.946e-006
-506.0, +1.949e-006
-504.0, +1.950e-006
-502.0, +1.950e-006
-500.0, +1.950e-006
-498.0, +1.951e-006
-496.0, +1.952e-006
-494.0, +1.955e-006
-492.0, +1.958e-006
-490.0, +1.962e-006
-488.0, +1.968e-006
-486.0, +1.975e-006
-484.0, +1.980e-006
-482.0, +1.987e-006
-480.0, +1.992e-006
-478.0, +1.998e-006
-476.0, +2.005e-006
-474.0, +2.007e-006
-472.0, +2.012e-006
-470.0, +2.019e-006
-468.0, +2.026e-006
-466.0, +2.032e-006
-464.0, +2.037e-006
-462.0, +2.040e-006
-460.0, +2.045e-006
-458.0, +2.047e-006
-456.0, +2.049e-006
-454.0, +2.049e-006
-452.0, +2.052e-006
-450.0, +2.053e-006
-448.0, +2.058e-006
-446.0, +2.065e-006
-444.0, +2.072e-006
-442.0, +2.078e-006
-440.0, +2.084e-006
-438.0, +2.089e-006
-436.0, +2.095e-006
-434.0, +2.097e-006
-432.0, +2.097e-006
-430.0, +2.097e-006
-428.0, +2.099e-006
-426.0, +2.100e-006
-424.0, +2.104e-006
-422.0, +2.108e-006
-420.0, +2.115e-006
-418.0, +2.122e-006
-416.0, +2.128e-006
-414.0, +2.134e-006
-412.0, +2.141e-006
-410.0, +2.145e-006
-408.0, +2.147e-006
-406.0, +2.151e-006
-404.0, +2.158e-006
-402.0, +2.166e-006
-400.0, +2.175e-006
-398.0, +2.187e-006
-396.0, +2.199e-006
-394.0, +2.213e-006
-392.0, +2.223e-006
-390.0, +2.231e-006
-388.0, +2.241e-006
-386.0, +2.250e-006
-384.0, +2.258e-006
-382.0, +2.266e-006
-380.0, +2.273e-006
-378.0, +2.280e-006
-376.0, +2.288e-006
-374.0, +2.296e-006
-372.0, +2.307e-006
-370.0, +2.316e-006
-368.0, +2.330e-006
-366.0, +2.344e-006
-364.0, +2.358e-006
-362.0, +2.372e-006
-360.0, +2.387e-006
-358.0, +2.400e-006
-356.0, +2.413e-006
-354.0, +2.427e-006
-352.0, +2.441e-006
-350.0, +2.454e-006
-348.0, +2.469e-006
-346.0, +2.483e-006
-344.0, +2.497e-006
-342.0, +2.513e-006
-340.0, +2.529e-006
-338.0, +2.550e-006
-336.0, +2.573e-006
-334.0, +2.598e-006
-332.0, +2.620e-006
-330.0, +2.648e-006
-328.0, +2.677e-006
-326.0, +2.705e-006
-324.0, +2.733e-006
-322.0, +2.764e-006
-320.0, +2.792e-006
-318.0, +2.826e-006
-316.0, +2.858e-006
-314.0, +2.895e-006
-312.0, +2.933e-006
-310.0, +2.968e-006
-308.0, +3.005e-006
-306.0, +3.050e-006
-304.0, +3.093e-006
-302.0, +3.139e-006
-300.0, +3.181e-006
-298.0, +3.232e-006
-296.0, +3.288e-006
-294.0, +3.343e-006
-292.0, +3.400e-006
-290.0, +3.462e-006
-288.0, +3.524e-006
-286.0, +3.593e-006
-284.0, +3.656e-006
-282.0, +3.725e-006
-280.0, +3.800e-006
-278.0, +3.873e-006
-276.0, +3.949e-006
-274.0, +4.031e-006
-272.0, +4.115e-006
-270.0, +4.199e-006
-268.0, +4.289e-006
-266.0, +4.376e-006
-264.0, +4.474e-006
-262.0, +4.568e-006
-260.0, +4.668e-006
-258.0, +4.766e-006
-256.0, +4.873e-006
-254.0, +4.973e-006
-252.0, +5.084e-006
-250.0, +5.194e-006
-248.0, +5.309e-006
-246.0, +5.425e-006
-244.0, +5.543e-006
-242.0, +5.659e-006
-240.0, +5.783e-006
-238.0, +5.902e-006
-236.0, +6.022e-006
-234.0, +6.139e-006
-232.0, +6.254e-006
-230.0, +6.373e-006
-228.0, +6.491e-006
-226.0, +6.610e-006
-224.0, +6.728e-006
-222.0, +6.840e-006
-220.0, +6.960e-006
-218.0, +7.074e-006
-216.0, +7.186e-006
-214.0, +7.295e-006
-212.0, +7.400e-006
-210.0, +7.502e-006
-208.0, +7.606e-006
-206.0, +7.697e-006
-204.0, +7.785e-006
-202.0, +7.870e-006
-200.0, +7.952e-006
-198.0, +8.030e-006
-196.0, +8.104e-006
-194.0, +8.170e-006
-192.0, +8.232e-006
-190.0, +8.296e-006
-188.0, +8.350e-006
-186.0, +8.403e-006
-184.0, +8.446e-006
-182.0, +8.488e-006
-180.0, +8.527e-006
-178.0, +8.563e-006
-176.0, +8.592e-006
-174.0, +8.619e-006
-172.0, +8.640e-006
-170.0, +8.659e-006
-168.0, +8.670e-006
-166.0, +8.677e-006
-164.0, +8.684e-006
-162.0, +8.688e-006
-160.0, +8.688e-006
-158.0, +8.683e-006
-156.0, +8.675e-006
-154.0, +8.668e-006
-152.0, +8.659e-006
-150.0, +8.643e-006
-148.0, +8.624e-006
-146.0, +8.604e-006
-144.0, +8.587e-006
-142.0, +8.567e-006
-140.0, +8.547e-006
-138.0, +8.521e-006
-136.0, +8.494e-006
-134.0, +8.472e-006
-132.0, +8.445e-006
-130.0, +8.418e-006
-128.0, +8.390e-006
-126.0, +8.362e-006
-124.0, +8.335e-006
-122.0, +8.310e-006
-120.0, +8.282e-006
-118.0, +8.253e-006
-116.0, +8.225e-006
-114.0, +8.198e-006
-112.0, +8.170e-006
-110.0, +8.143e-006
-108.0, +8.113e-006
-106.0, +8.085e-006
-104.0, +8.058e-006
-102.0, +8.030e-006
-100.0, +8.006e-006
-98.0, +7.979e-006
-96.0, +7.956e-006
-94.0, +7.929e-006
-92.0, +7.902e-006
-90.0, +7.880e-006
-88.0, +7.853e-006
-86.0, +7.826e-006
-84.0, +7.805e-006
-82.0, +7.782e-006
-80.0, +7.765e-006
-78.0, +7.747e-006
-76.0, +7.726e-006
-74.0, +7.705e-006
-72.0, +7.684e-006
-70.0, +7.662e-006
-68.0, +7.639e-006
-66.0, +7.618e-006
-64.0, +7.601e-006
-62.0, +7.584e-006
-60.0, +7.571e-006
-58.0, +7.557e-006
-56.0, +7.542e-006
-54.0, +7.527e-006
-52.0, +7.513e-006
-50.0, +7.495e-006
-48.0, +7.477e-006
-46.0, +7.461e-006
-44.0, +7.445e-006
-42.0, +7.426e-006
-40.0, +7.412e-006
-38.0, +7.398e-006
-36.0, +7.389e-006
-34.0, +7.379e-006
-32.0, +7.366e-006
-30.0, +7.355e-006
-28.0, +7.347e-006
-26.0, +7.337e-006
-24.0, +7.323e-006
-22.0, +7.305e-006
-20.0, +7.289e-006
-18.0, +7.275e-006
-16.0, +7.261e-006
-14.0, +7.247e-006
-12.0, +7.235e-006
-10.0, +7.227e-006
-8.0, +7.219e-006
-6.0, +7.212e-006
-4.0, +7.212e-006
-2.0, +7.205e-006
0.0, +7.198e-006
2.0, +7.191e-006
4.0, +7.185e-006
6.0, +7.183e-006
8.0, +7.181e-006
10.0, +7.173e-006
12.0, +7.167e-006
14.0, +7.160e-006
16.0, +7.153e-006
18.0, +7.146e-006
20.0, +7.140e-006
22.0, +7.132e-006
24.0, +7.125e-006
26.0, +7.118e-006
28.0, +7.113e-006
30.0, +7.106e-006
32.0, +7.098e-006
34.0, +7.090e-006
36.0, +7.082e-006
38.0, +7.074e-006
40.0, +7.067e-006
42.0, +7.058e-006
44.0, +7.051e-006
46.0, +7.045e-006
48.0, +7.040e-006
50.0, +7.035e-006
52.0, +7.030e-006
54.0, +7.027e-006
56.0, +7.025e-006
58.0, +7.021e-006
60.0, +7.016e-006
62.0, +7.010e-006
64.0, +7.004e-006
66.0, +6.998e-006
68.0, +6.992e-006
70.0, +6.986e-006
72.0, +6.983e-006
74.0, +6.981e-006
76.0, +6.980e-006
78.0, +6.980e-006
80.0, +6.979e-006
82.0, +6.979e-006
84.0, +6.979e-006
86.0, +6.979e-006
88.0, +6.979e-006
90.0, +6.979e-006
92.0, +6.978e-006
94.0, +6.975e-006
96.0, +6.973e-006
98.0, +6.972e-006
100.0, +6.968e-006
102.0, +6.964e-006
104.0, +6.958e-006
106.0, +6.952e-006
108.0, +6.949e-006
110.0, +6.944e-006
112.0, +6.938e-006
114.0, +6.934e-006
116.0, +6.933e-006
118.0, +6.932e-006
120.0, +6.931e-006
122.0, +6.931e-006
124.0, +6.931e-006
126.0, +6.931e-006
128.0, +6.930e-006
130.0, +6.930e-006
132.0, +6.930e-006
134.0, +6.930e-006
136.0, +6.930e-006
138.0, +6.930e-006
140.0, +6.930e-006
142.0, +6.931e-006
144.0, +6.930e-006
146.0, +6.929e-006
148.0, +6.928e-006
150.0, +6.926e-006
152.0, +6.924e-006
154.0, +6.922e-006
156.0, +6.921e-006
158.0, +6.919e-006
160.0, +6.917e-006
162.0, +6.916e-006
164.0, +6.917e-006
166.0, +6.916e-006
168.0, +6.915e-006
170.0, +6.913e-006
172.0, +6.910e-006
174.0, +6.906e-006
176.0, +6.903e-006
178.0, +6.899e-006
180.0, +6.897e-006
182.0, +6.894e-006
184.0, +6.892e-006
186.0, +6.892e-006
188.0, +6.891e-006
190.0, +6.890e-006
192.0, +6.889e-006
194.0, +6.887e-006
196.0, +6.888e-006
198.0, +6.886e-006
200.0, +6.885e-006
202.0, +6.885e-006
204.0, +6.883e-006
206.0, +6.880e-006
208.0, +6.879e-006
210.0, +6.877e-006
212.0, +6.873e-006
214.0, +6.867e-006
216.0, +6.864e-006
218.0, +6.861e-006
220.0, +6.859e-006
222.0, +6.855e-006
224.0, +6.851e-006
226.0, +6.851e-006
228.0, +6.851e-006
230.0, +6.849e-006
232.0, +6.848e-006
234.0, +6.846e-006
236.0, +6.845e-006
238.0, +6.845e-006
240.0, +6.843e-006
242.0, +6.842e-006
244.0, +6.840e-006
246.0, +6.840e-006
248.0, +6.840e-006
250.0, +6.840e-006
252.0, +6.839e-006
254.0, +6.840e-006
256.0, +6.839e-006
258.0, +6.839e-006
260.0, +6.839e-006
262.0, +6.838e-006
264.0, +6.837e-006
266.0, +6.837e-006
268.0, +6.836e-006
270.0, +6.836e-006
272.0, +6.836e-006
274.0, +6.835e-006
276.0, +6.835e-006
278.0, +6.835e-006
280.0, +6.834e-006
282.0, +6.834e-006
284.0, +6.834e-006
286.0, +6.834e-006
288.0, +6.834e-006
290.0, +6.834e-006
292.0, +6.834e-006
294.0, +6.834e-006
296.0, +6.834e-006
298.0, +6.835e-006
300.0, +6.834e-006
302.0, +6.835e-006
304.0, +6.834e-006
306.0, +6.834e-006
308.0, +6.835e-006
310.0, +6.836e-006
312.0, +6.836e-006
314.0, +6.836e-006
316.0, +6.837e-006
318.0, +6.837e-006
320.0, +6.838e-006
322.0, +6.838e-006
324.0, +6.839e-006
326.0, +6.838e-006
328.0, +6.839e-006
330.0, +6.840e-006
332.0, +6.842e-006
334.0, +6.842e-006
336.0, +6.842e-006
338.0, +6.842e-006
340.0, +6.843e-006
342.0, +6.843e-006
344.0, +6.843e-006
346.0, +6.843e-006
348.0, +6.844e-006
350.0, +6.848e-006
352.0, +6.850e-006
354.0, +6.854e-006
356.0, +6.860e-006
358.0, +6.865e-006
360.0, +6.870e-006
362.0, +6.875e-006
364.0, +6.880e-006
366.0, +6.884e-006
368.0, +6.888e-006
370.0, +6.889e-006
372.0, +6.895e-006
374.0, +6.900e-006
376.0, +6.903e-006
378.0, +6.908e-006
380.0, +6.914e-006
382.0, +6.918e-006
384.0, +6.923e-006
386.0, +6.925e-006
388.0, +6.928e-006
390.0, +6.931e-006
392.0, +6.931e-006
394.0, +6.933e-006
396.0, +6.936e-006
398.0, +6.941e-006
400.0, +6.948e-006
402.0, +6.954e-006
404.0, +6.962e-006
406.0, +6.969e-006
408.0, +6.975e-006
410.0, +6.979e-006
412.0, +6.982e-006
414.0, +6.983e-006
416.0, +6.990e-006
418.0, +6.996e-006
420.0, +7.003e-006
422.0, +7.012e-006
424.0, +7.023e-006
426.0, +7.034e-006
428.0, +7.047e-006
430.0, +7.057e-006
432.0, +7.069e-006
434.0, +7.082e-006
436.0, +7.095e-006
438.0, +7.108e-006
440.0, +7.123e-006
442.0, +7.137e-006
444.0, +7.148e-006
446.0, +7.158e-006
448.0, +7.167e-006
450.0, +7.181e-006
452.0, +7.192e-006
454.0, +7.201e-006
456.0, +7.214e-006
458.0, +7.233e-006
460.0, +7.252e-006
462.0, +7.272e-006
464.0, +7.293e-006
466.0, +7.314e-006
468.0, +7.334e-006
470.0, +7.356e-006
472.0, +7.373e-006
474.0, +7.393e-006
476.0, +7.414e-006
478.0, +7.435e-006
480.0, +7.457e-006
482.0, +7.484e-006
484.0, +7.505e-006
486.0, +7.527e-006
488.0, +7.550e-006
490.0, +7.570e-006
492.0, +7.591e-006
494.0, +7.618e-006
496.0, +7.639e-006
498.0, +7.667e-006
500.0, +7.693e-006
502.0, +7.715e-006
504.0, +7.742e-006
506.0, +7.763e-006
508.0, +7.783e-006
510.0, +7.810e-006
512.0, +7.831e-006
514.0, +7.858e-006
516.0, +7.885e-006
518.0, +7.907e-006
520.0, +7.934e-006
522.0, +7.956e-006
524.0, +7.974e-006
526.0, +7.999e-006
528.0, +8.020e-006
530.0, +8.043e-006
532.0, +8.070e-006
534.0, +8.092e-006
536.0, +8.115e-006
538.0, +8.138e-006
540.0, +8.156e-006
542.0, +8.177e-006
544.0, +8.202e-006
546.0, +8.223e-006
548.0, +8.248e-006
550.0, +8.274e-006
552.0, +8.295e-006
554.0, +8.321e-006
556.0, +8.342e-006
558.0, +8.361e-006
560.0, +8.385e-006
562.0, +8.409e-006
564.0, +8.435e-006
566.0, +8.463e-006
568.0, +8.486e-006
570.0, +8.520e-006
572.0, +8.551e-006
574.0, +8.581e-006
576.0, +8.609e-006
578.0, +8.639e-006
580.0, +8.668e-006
582.0, +8.701e-006
584.0, +8.725e-006
586.0, +8.760e-006
588.0, +8.794e-006
590.0, +8.829e-006
592.0, +8.865e-006
594.0, +8.907e-006
596.0, +8.949e-006
598.0, +8.997e-006
600.0, +9.038e-006
602.0, +9.086e-006
604.0, +9.142e-006
606.0, +9.195e-006
608.0, +9.251e-006
610.0, +9.313e-006
612.0, +9.375e-006
614.0, +9.445e-006
616.0, +9.512e-006
618.0, +9.582e-006
620.0, +9.659e-006
622.0, +9.740e-006
624.0, +9.824e-006
626.0, +9.916e-006
628.0, +1.001e-005
630.0, +1.011e-005
632.0, +1.022e-005
634.0, +1.033e-005
636.0, +1.045e-005
638.0, +1.058e-005
640.0, +1.071e-005
642.0, +1.085e-005
644.0, +1.099e-005
646.0, +1.115e-005
648.0, +1.131e-005
650.0, +1.148e-005
652.0, +1.165e-005
654.0, +1.184e-005
656.0, +1.203e-005
658.0, +1.223e-005
660.0, +1.244e-005
662.0, +1.265e-005
664.0, +1.287e-005
666.0, +1.310e-005
668.0, +1.333e-005
670.0, +1.358e-005
672.0, +1.383e-005
674.0, +1.409e-005
676.0, +1.436e-005
678.0, +1.463e-005
680.0, +1.491e-005
682.0, +1.520e-005
684.0, +1.549e-005
686.0, +1.579e-005
688.0, +1.610e-005
690.0, +1.641e-005
692.0, +1.672e-005
694.0, +1.705e-005
696.0, +1.737e-005
698.0, +1.770e-005
700.0, +1.803e-005
702.0, +1.837e-005
704.0, +1.871e-005
706.0, +1.905e-005
708.0, +1.939e-005
710.0, +1.974e-005
712.0, +2.010e-005
714.0, +2.045e-005
716.0, +2.080e-005
718.0, +2.116e-005
720.0, +2.151e-005
722.0, +2.187e-005
724.0, +2.223e-005
726.0, +2.258e-005
728.0, +2.293e-005
730.0, +2.328e-005
732.0, +2.364e-005
734.0, +2.398e-005
736.0, +2.432e-005
738.0, +2.467e-005
740.0, +2.500e-005
742.0, +2.534e-005
744.0, +2.567e-005
746.0, +2.600e-005
748.0, +2.633e-005
750.0, +2.665e-005
752.0, +2.697e-005
754.0, +2.728e-005
756.0, +2.759e-005
758.0, +2.790e-005
760.0, +2.819e-005
762.0, +2.849e-005
764.0, +2.877e-005
766.0, +2.906e-005
768.0, +2.933e-005
770.0, +2.960e-005
772.0, +2.986e-005
774.0, +3.012e-005
776.0, +3.036e-005
778.0, +3.060e-005
780.0, +3.084e-005
782.0, +3.107e-005
784.0, +3.129e-005
786.0, +3.151e-005
788.0, +3.172e-005
790.0, +3.193e-005
792.0, +3.212e-005
794.0, +3.231e-005
796.0, +3.249e-005
798.0, +3.266e-005
800.0, +3.283e-005
802.0, +3.299e-005
804.0, +3.315e-005
806.0, +3.330e-005
808.0, +3.345e-005
810.0, +3.358e-005
812.0, +3.372e-005
814.0, +3.385e-005
816.0, +3.397e-005
818.0, +3.409e-005
820.0, +3.420e-005
822.0, +3.430e-005
824.0, +3.441e-005
826.0, +3.450e-005
828.0, +3.458e-005
830.0, +3.466e-005
832.0, +3.474e-005
834.0, +3.481e-005
836.0, +3.488e-005
838.0, +3.494e-005
840.0, +3.500e-005
842.0, +3.505e-005
844.0, +3.510e-005
846.0, +3.515e-005
848.0, +3.520e-005
850.0, +3.523e-005
852.0, +3.527e-005
854.0, +3.530e-005
856.0, +3.532e-005
858.0, +3.535e-005
860.0, +3.537e-005
862.0, +3.539e-005
864.0, +3.541e-005
866.0, +3.542e-005
868.0, +3.544e-005
870.0, +3.545e-005
872.0, +3.545e-005
874.0, +3.546e-005
876.0, +3.546e-005
878.0, +3.546e-005
880.0, +3.546e-005
882.0, +3.545e-005
884.0, +3.544e-005
886.0, +3.543e-005
888.0, +3.542e-005
890.0, +3.540e-005
892.0, +3.539e-005
894.0, +3.537e-005
896.0, +3.535e-005
898.0, +3.533e-005
900.0, +3.532e-005
902.0, +3.530e-005
904.0, +3.528e-005
906.0, +3.526e-005
908.0, +3.524e-005
910.0, +3.521e-005
912.0, +3.519e-005
914.0, +3.516e-005
916.0, +3.514e-005
918.0, +3.511e-005
920.0, +3.507e-005
922.0, +3.505e-005
924.0, +3.502e-005
926.0, +3.499e-005
928.0, +3.496e-005
930.0, +3.493e-005
932.0, +3.491e-005
934.0, +3.488e-005
936.0, +3.486e-005
938.0, +3.482e-005
940.0, +3.480e-005
942.0, +3.477e-005
944.0, +3.474e-005
946.0, +3.471e-005
948.0, +3.469e-005
950.0, +3.467e-005
*
**
