# Supplementary material for: DFT and CV data of 4-phenyl-substituted dichloro(bis{2-[1-(phenyl)-1H-1,2,3-triazol-4-yl-κN3]pyridine-κN})iron(II) coordination compounds
Source: Data Brief. 2018 Oct 27;21:1458–71. doi: 10.1016/j.dib.2018.10.085 (PMC6234228; doi:10.1016/j.dib.2018.10.085)
Supplement: Supplementary file 4 — Supplementary material. [file mmc4.zip › Fe_CV_raw_data/FeL8-2/T4.TXT]

Date: 10-Apr-2017
Time: 15:39:25
Label: 
Cyclic Voltammetry

Exp. Conditions:
Init E (mV) = 0
High E (mV) = 1500
Low E (mV) = -2000
Init P/N = P
V (mV/sec) = 100
Number of Segments = 3
Sample Interval (mV) = 2
Quiet Time (sec) = 10
Sensitivity (A/V) = 1E-5

3 Sets of Data
Total Number of Data Points = 4250
##
Potential (mV), Current (A)

Segment = 1
Positive
Number of Data Points = 750
#
2.0, +2.178e-006
4.0, +2.233e-006
6.0, +2.260e-006
8.0, +2.292e-006
10.0, +2.326e-006
12.0, +2.354e-006
14.0, +2.378e-006
16.0, +2.405e-006
18.0, +2.430e-006
20.0, +2.448e-006
22.0, +2.465e-006
24.0, +2.483e-006
26.0, +2.497e-006
28.0, +2.511e-006
30.0, +2.523e-006
32.0, +2.541e-006
34.0, +2.562e-006
36.0, +2.581e-006
38.0, +2.597e-006
40.0, +2.618e-006
42.0, +2.639e-006
44.0, +2.655e-006
46.0, +2.666e-006
48.0, +2.680e-006
50.0, +2.693e-006
52.0, +2.708e-006
54.0, +2.722e-006
56.0, +2.736e-006
58.0, +2.753e-006
60.0, +2.773e-006
62.0, +2.787e-006
64.0, +2.802e-006
66.0, +2.819e-006
68.0, +2.833e-006
70.0, +2.847e-006
72.0, +2.857e-006
74.0, +2.866e-006
76.0, +2.879e-006
78.0, +2.891e-006
80.0, +2.899e-006
82.0, +2.907e-006
84.0, +2.920e-006
86.0, +2.934e-006
88.0, +2.951e-006
90.0, +2.967e-006
92.0, +2.981e-006
94.0, +2.999e-006
96.0, +3.020e-006
98.0, +3.035e-006
100.0, +3.048e-006
102.0, +3.058e-006
104.0, +3.066e-006
106.0, +3.079e-006
108.0, +3.089e-006
110.0, +3.098e-006
112.0, +3.108e-006
114.0, +3.122e-006
116.0, +3.136e-006
118.0, +3.153e-006
120.0, +3.168e-006
122.0, +3.182e-006
124.0, +3.195e-006
126.0, +3.208e-006
128.0, +3.222e-006
130.0, +3.235e-006
132.0, +3.244e-006
134.0, +3.251e-006
136.0, +3.259e-006
138.0, +3.271e-006
140.0, +3.282e-006
142.0, +3.289e-006
144.0, +3.296e-006
146.0, +3.303e-006
148.0, +3.312e-006
150.0, +3.325e-006
152.0, +3.335e-006
154.0, +3.349e-006
156.0, +3.363e-006
158.0, +3.377e-006
160.0, +3.392e-006
162.0, +3.408e-006
164.0, +3.422e-006
166.0, +3.433e-006
168.0, +3.440e-006
170.0, +3.447e-006
172.0, +3.455e-006
174.0, +3.462e-006
176.0, +3.470e-006
178.0, +3.477e-006
180.0, +3.484e-006
182.0, +3.491e-006
184.0, +3.499e-006
186.0, +3.506e-006
188.0, +3.517e-006
190.0, +3.527e-006
192.0, +3.536e-006
194.0, +3.547e-006
196.0, +3.561e-006
198.0, +3.574e-006
200.0, +3.587e-006
202.0, +3.596e-006
204.0, +3.607e-006
206.0, +3.618e-006
208.0, +3.627e-006
210.0, +3.634e-006
212.0, +3.641e-006
214.0, +3.649e-006
216.0, +3.655e-006
218.0, +3.658e-006
220.0, +3.664e-006
222.0, +3.669e-006
224.0, +3.676e-006
226.0, +3.683e-006
228.0, +3.689e-006
230.0, +3.696e-006
232.0, +3.704e-006
234.0, +3.707e-006
236.0, +3.712e-006
238.0, +3.718e-006
240.0, +3.726e-006
242.0, +3.738e-006
244.0, +3.751e-006
246.0, +3.765e-006
248.0, +3.778e-006
250.0, +3.789e-006
252.0, +3.797e-006
254.0, +3.805e-006
256.0, +3.813e-006
258.0, +3.819e-006
260.0, +3.826e-006
262.0, +3.833e-006
264.0, +3.840e-006
266.0, +3.847e-006
268.0, +3.852e-006
270.0, +3.854e-006
272.0, +3.855e-006
274.0, +3.857e-006
276.0, +3.863e-006
278.0, +3.870e-006
280.0, +3.877e-006
282.0, +3.884e-006
284.0, +3.893e-006
286.0, +3.903e-006
288.0, +3.914e-006
290.0, +3.922e-006
292.0, +3.929e-006
294.0, +3.937e-006
296.0, +3.945e-006
298.0, +3.951e-006
300.0, +3.959e-006
302.0, +3.966e-006
304.0, +3.974e-006
306.0, +3.981e-006
308.0, +3.988e-006
310.0, +3.995e-006
312.0, +4.001e-006
314.0, +4.006e-006
316.0, +4.010e-006
318.0, +4.017e-006
320.0, +4.024e-006
322.0, +4.031e-006
324.0, +4.037e-006
326.0, +4.042e-006
328.0, +4.047e-006
330.0, +4.051e-006
332.0, +4.051e-006
334.0, +4.054e-006
336.0, +4.060e-006
338.0, +4.067e-006
340.0, +4.074e-006
342.0, +4.081e-006
344.0, +4.087e-006
346.0, +4.093e-006
348.0, +4.098e-006
350.0, +4.101e-006
352.0, +4.103e-006
354.0, +4.108e-006
356.0, +4.117e-006
358.0, +4.126e-006
360.0, +4.138e-006
362.0, +4.151e-006
364.0, +4.163e-006
366.0, +4.176e-006
368.0, +4.185e-006
370.0, +4.191e-006
372.0, +4.201e-006
374.0, +4.211e-006
376.0, +4.218e-006
378.0, +4.225e-006
380.0, +4.231e-006
382.0, +4.238e-006
384.0, +4.244e-006
386.0, +4.248e-006
388.0, +4.252e-006
390.0, +4.259e-006
392.0, +4.266e-006
394.0, +4.274e-006
396.0, +4.283e-006
398.0, +4.296e-006
400.0, +4.308e-006
402.0, +4.318e-006
404.0, +4.333e-006
406.0, +4.347e-006
408.0, +4.360e-006
410.0, +4.372e-006
412.0, +4.381e-006
414.0, +4.393e-006
416.0, +4.406e-006
418.0, +4.413e-006
420.0, +4.420e-006
422.0, +4.429e-006
424.0, +4.438e-006
426.0, +4.449e-006
428.0, +4.459e-006
430.0, +4.466e-006
432.0, +4.478e-006
434.0, +4.493e-006
436.0, +4.513e-006
438.0, +4.531e-006
440.0, +4.548e-006
442.0, +4.568e-006
444.0, +4.589e-006
446.0, +4.605e-006
448.0, +4.619e-006
450.0, +4.633e-006
452.0, +4.648e-006
454.0, +4.666e-006
456.0, +4.684e-006
458.0, +4.705e-006
460.0, +4.728e-006
462.0, +4.754e-006
464.0, +4.775e-006
466.0, +4.797e-006
468.0, +4.818e-006
470.0, +4.835e-006
472.0, +4.856e-006
474.0, +4.882e-006
476.0, +4.904e-006
478.0, +4.932e-006
480.0, +4.958e-006
482.0, +4.984e-006
484.0, +5.012e-006
486.0, +5.040e-006
488.0, +5.065e-006
490.0, +5.093e-006
492.0, +5.121e-006
494.0, +5.149e-006
496.0, +5.177e-006
498.0, +5.204e-006
500.0, +5.230e-006
502.0, +5.260e-006
504.0, +5.288e-006
506.0, +5.316e-006
508.0, +5.344e-006
510.0, +5.369e-006
512.0, +5.403e-006
514.0, +5.434e-006
516.0, +5.460e-006
518.0, +5.487e-006
520.0, +5.515e-006
522.0, +5.543e-006
524.0, +5.573e-006
526.0, +5.594e-006
528.0, +5.617e-006
530.0, +5.644e-006
532.0, +5.671e-006
534.0, +5.698e-006
536.0, +5.726e-006
538.0, +5.752e-006
540.0, +5.781e-006
542.0, +5.814e-006
544.0, +5.842e-006
546.0, +5.869e-006
548.0, +5.896e-006
550.0, +5.924e-006
552.0, +5.951e-006
554.0, +5.978e-006
556.0, +6.002e-006
558.0, +6.029e-006
560.0, +6.057e-006
562.0, +6.087e-006
564.0, +6.115e-006
566.0, +6.145e-006
568.0, +6.173e-006
570.0, +6.200e-006
572.0, +6.233e-006
574.0, +6.266e-006
576.0, +6.294e-006
578.0, +6.329e-006
580.0, +6.359e-006
582.0, +6.399e-006
584.0, +6.439e-006
586.0, +6.474e-006
588.0, +6.510e-006
590.0, +6.546e-006
592.0, +6.589e-006
594.0, +6.637e-006
596.0, +6.675e-006
598.0, +6.716e-006
600.0, +6.764e-006
602.0, +6.814e-006
604.0, +6.866e-006
606.0, +6.915e-006
608.0, +6.967e-006
610.0, +7.026e-006
612.0, +7.087e-006
614.0, +7.147e-006
616.0, +7.210e-006
618.0, +7.281e-006
620.0, +7.351e-006
622.0, +7.426e-006
624.0, +7.506e-006
626.0, +7.588e-006
628.0, +7.675e-006
630.0, +7.765e-006
632.0, +7.858e-006
634.0, +7.962e-006
636.0, +8.066e-006
638.0, +8.178e-006
640.0, +8.301e-006
642.0, +8.427e-006
644.0, +8.561e-006
646.0, +8.704e-006
648.0, +8.851e-006
650.0, +9.011e-006
652.0, +9.178e-006
654.0, +9.351e-006
656.0, +9.531e-006
658.0, +9.718e-006
660.0, +9.909e-006
662.0, +1.011e-005
664.0, +1.032e-005
666.0, +1.054e-005
668.0, +1.076e-005
670.0, +1.100e-005
672.0, +1.124e-005
674.0, +1.149e-005
676.0, +1.175e-005
678.0, +1.201e-005
680.0, +1.228e-005
682.0, +1.256e-005
684.0, +1.285e-005
686.0, +1.314e-005
688.0, +1.345e-005
690.0, +1.376e-005
692.0, +1.407e-005
694.0, +1.439e-005
696.0, +1.472e-005
698.0, +1.505e-005
700.0, +1.539e-005
702.0, +1.574e-005
704.0, +1.609e-005
706.0, +1.644e-005
708.0, +1.680e-005
710.0, +1.716e-005
712.0, +1.753e-005
714.0, +1.790e-005
716.0, +1.827e-005
718.0, +1.864e-005
720.0, +1.902e-005
722.0, +1.939e-005
724.0, +1.977e-005
726.0, +2.014e-005
728.0, +2.052e-005
730.0, +2.090e-005
732.0, +2.129e-005
734.0, +2.167e-005
736.0, +2.206e-005
738.0, +2.244e-005
740.0, +2.282e-005
742.0, +2.320e-005
744.0, +2.358e-005
746.0, +2.396e-005
748.0, +2.433e-005
750.0, +2.470e-005
752.0, +2.506e-005
754.0, +2.542e-005
756.0, +2.578e-005
758.0, +2.613e-005
760.0, +2.647e-005
762.0, +2.682e-005
764.0, +2.716e-005
766.0, +2.750e-005
768.0, +2.782e-005
770.0, +2.814e-005
772.0, +2.847e-005
774.0, +2.878e-005
776.0, +2.909e-005
778.0, +2.938e-005
780.0, +2.968e-005
782.0, +2.997e-005
784.0, +3.025e-005
786.0, +3.052e-005
788.0, +3.079e-005
790.0, +3.105e-005
792.0, +3.130e-005
794.0, +3.154e-005
796.0, +3.178e-005
798.0, +3.201e-005
800.0, +3.224e-005
802.0, +3.245e-005
804.0, +3.267e-005
806.0, +3.287e-005
808.0, +3.307e-005
810.0, +3.326e-005
812.0, +3.344e-005
814.0, +3.362e-005
816.0, +3.379e-005
818.0, +3.396e-005
820.0, +3.412e-005
822.0, +3.427e-005
824.0, +3.442e-005
826.0, +3.456e-005
828.0, +3.469e-005
830.0, +3.481e-005
832.0, +3.493e-005
834.0, +3.504e-005
836.0, +3.514e-005
838.0, +3.524e-005
840.0, +3.534e-005
842.0, +3.543e-005
844.0, +3.552e-005
846.0, +3.560e-005
848.0, +3.568e-005
850.0, +3.574e-005
852.0, +3.581e-005
854.0, +3.588e-005
856.0, +3.594e-005
858.0, +3.599e-005
860.0, +3.603e-005
862.0, +3.608e-005
864.0, +3.613e-005
866.0, +3.617e-005
868.0, +3.620e-005
870.0, +3.623e-005
872.0, +3.626e-005
874.0, +3.629e-005
876.0, +3.631e-005
878.0, +3.633e-005
880.0, +3.634e-005
882.0, +3.635e-005
884.0, +3.637e-005
886.0, +3.637e-005
888.0, +3.638e-005
890.0, +3.638e-005
892.0, +3.638e-005
894.0, +3.638e-005
896.0, +3.638e-005
898.0, +3.637e-005
900.0, +3.636e-005
902.0, +3.635e-005
904.0, +3.634e-005
906.0, +3.633e-005
908.0, +3.631e-005
910.0, +3.630e-005
912.0, +3.629e-005
914.0, +3.627e-005
916.0, +3.626e-005
918.0, +3.623e-005
920.0, +3.621e-005
922.0, +3.619e-005
924.0, +3.616e-005
926.0, +3.614e-005
928.0, +3.612e-005
930.0, +3.609e-005
932.0, +3.608e-005
934.0, +3.605e-005
936.0, +3.603e-005
938.0, +3.600e-005
940.0, +3.597e-005
942.0, +3.595e-005
944.0, +3.592e-005
946.0, +3.589e-005
948.0, +3.587e-005
950.0, +3.584e-005
952.0, +3.581e-005
954.0, +3.579e-005
956.0, +3.576e-005
958.0, +3.574e-005
960.0, +3.571e-005
962.0, +3.569e-005
964.0, +3.567e-005
966.0, +3.565e-005
968.0, +3.563e-005
970.0, +3.561e-005
972.0, +3.558e-005
974.0, +3.556e-005
976.0, +3.554e-005
978.0, +3.552e-005
980.0, +3.550e-005
982.0, +3.549e-005
984.0, +3.547e-005
986.0, +3.546e-005
988.0, +3.544e-005
990.0, +3.542e-005
992.0, +3.540e-005
994.0, +3.539e-005
996.0, +3.537e-005
998.0, +3.536e-005
1000.0, +3.535e-005
1002.0, +3.534e-005
1004.0, +3.533e-005
1006.0, +3.533e-005
1008.0, +3.532e-005
1010.0, +3.531e-005
1012.0, +3.531e-005
1014.0, +3.531e-005
1016.0, +3.530e-005
1018.0, +3.530e-005
1020.0, +3.530e-005
1022.0, +3.530e-005
1024.0, +3.530e-005
1026.0, +3.530e-005
1028.0, +3.530e-005
1030.0, +3.531e-005
1032.0, +3.531e-005
1034.0, +3.531e-005
1036.0, +3.532e-005
1038.0, +3.532e-005
1040.0, +3.533e-005
1042.0, +3.533e-005
1044.0, +3.534e-005
1046.0, +3.536e-005
1048.0, +3.537e-005
1050.0, +3.539e-005
1052.0, +3.540e-005
1054.0, +3.542e-005
1056.0, +3.544e-005
1058.0, +3.547e-005
1060.0, +3.549e-005
1062.0, +3.551e-005
1064.0, +3.553e-005
1066.0, +3.556e-005
1068.0, +3.558e-005
1070.0, +3.561e-005
1072.0, +3.564e-005
1074.0, +3.567e-005
1076.0, +3.570e-005
1078.0, +3.574e-005
1080.0, +3.578e-005
1082.0, +3.581e-005
1084.0, +3.586e-005
1086.0, +3.591e-005
1088.0, +3.596e-005
1090.0, +3.600e-005
1092.0, +3.605e-005
1094.0, +3.611e-005
1096.0, +3.617e-005
1098.0, +3.623e-005
1100.0, +3.629e-005
1102.0, +3.636e-005
1104.0, +3.643e-005
1106.0, +3.651e-005
1108.0, +3.659e-005
1110.0, +3.667e-005
1112.0, +3.676e-005
1114.0, +3.685e-005
1116.0, +3.695e-005
1118.0, +3.704e-005
1120.0, +3.714e-005
1122.0, +3.725e-005
1124.0, +3.736e-005
1126.0, +3.747e-005
1128.0, +3.760e-005
1130.0, +3.771e-005
1132.0, +3.785e-005
1134.0, +3.799e-005
1136.0, +3.813e-005
1138.0, +3.829e-005
1140.0, +3.844e-005
1142.0, +3.861e-005
1144.0, +3.879e-005
1146.0, +3.897e-005
1148.0, +3.915e-005
1150.0, +3.935e-005
1152.0, +3.955e-005
1154.0, +3.976e-005
1156.0, +3.998e-005
1158.0, +4.022e-005
1160.0, +4.045e-005
1162.0, +4.071e-005
1164.0, +4.097e-005
1166.0, +4.125e-005
1168.0, +4.154e-005
1170.0, +4.185e-005
1172.0, +4.216e-005
1174.0, +4.250e-005
1176.0, +4.285e-005
1178.0, +4.322e-005
1180.0, +4.361e-005
1182.0, +4.402e-005
1184.0, +4.445e-005
1186.0, +4.492e-005
1188.0, +4.541e-005
1190.0, +4.593e-005
1192.0, +4.647e-005
1194.0, +4.705e-005
1196.0, +4.766e-005
1198.0, +4.831e-005
1200.0, +4.900e-005
1202.0, +4.973e-005
1204.0, +5.050e-005
1206.0, +5.134e-005
1208.0, +5.222e-005
1210.0, +5.316e-005
1212.0, +5.416e-005
1214.0, +5.523e-005
1216.0, +5.638e-005
1218.0, +5.759e-005
1220.0, +5.887e-005
1222.0, +6.024e-005
1224.0, +6.172e-005
1226.0, +6.327e-005
1228.0, +6.491e-005
1230.0, +6.664e-005
1232.0, +6.846e-005
1234.0, +7.038e-005
1236.0, +7.238e-005
1238.0, +7.446e-005
1240.0, +7.663e-005
1242.0, +7.888e-005
1244.0, +8.123e-005
1246.0, +8.366e-005
1248.0, +8.617e-005
1250.0, +8.877e-005
1252.0, +9.146e-005
1254.0, +9.381e-005
1256.0, +9.581e-005
1258.0, +9.744e-005
1260.0, +9.868e-005
1262.0, +9.953e-005
1264.0, +9.997e-005
1266.0, +1.000e-004
1268.0, +1.000e-004
1270.0, +1.000e-004
1272.0, +1.000e-004
1274.0, +1.000e-004
1276.0, +1.000e-004
1278.0, +1.000e-004
1280.0, +1.000e-004
1282.0, +1.000e-004
1284.0, +1.000e-004
1286.0, +1.000e-004
1288.0, +1.000e-004
1290.0, +1.000e-004
1292.0, +1.000e-004
1294.0, +1.000e-004
1296.0, +1.000e-004
1298.0, +1.000e-004
1300.0, +1.000e-004
1302.0, +1.000e-004
1304.0, +1.000e-004
1306.0, +1.000e-004
1308.0, +1.000e-004
1310.0, +1.000e-004
1312.0, +1.000e-004
1314.0, +1.000e-004
1316.0, +1.000e-004
1318.0, +1.000e-004
1320.0, +1.000e-004
1322.0, +1.000e-004
1324.0, +1.000e-004
1326.0, +1.000e-004
1328.0, +1.000e-004
1330.0, +1.000e-004
1332.0, +1.000e-004
1334.0, +1.000e-004
1336.0, +1.000e-004
1338.0, +1.000e-004
1340.0, +1.000e-004
1342.0, +1.000e-004
1344.0, +1.000e-004
1346.0, +1.000e-004
1348.0, +1.000e-004
1350.0, +1.000e-004
1352.0, +1.000e-004
1354.0, +1.000e-004
1356.0, +1.000e-004
1358.0, +1.000e-004
1360.0, +1.000e-004
1362.0, +1.000e-004
1364.0, +1.000e-004
1366.0, +1.000e-004
1368.0, +1.000e-004
1370.0, +1.000e-004
1372.0, +1.000e-004
1374.0, +1.000e-004
1376.0, +1.000e-004
1378.0, +1.000e-004
1380.0, +1.000e-004
1382.0, +1.000e-004
1384.0, +1.000e-004
1386.0, +1.000e-004
1388.0, +1.000e-004
1390.0, +1.000e-004
1392.0, +1.000e-004
1394.0, +1.000e-004
1396.0, +1.000e-004
1398.0, +1.000e-004
1400.0, +1.000e-004
1402.0, +1.000e-004
1404.0, +1.000e-004
1406.0, +1.000e-004
1408.0, +1.000e-004
1410.0, +1.000e-004
1412.0, +1.000e-004
1414.0, +1.000e-004
1416.0, +1.000e-004
1418.0, +1.000e-004
1420.0, +1.000e-004
1422.0, +1.000e-004
1424.0, +1.000e-004
1426.0, +1.000e-004
1428.0, +1.000e-004
1430.0, +1.000e-004
1432.0, +1.000e-004
1434.0, +1.000e-004
1436.0, +1.000e-004
1438.0, +1.000e-004
1440.0, +1.000e-004
1442.0, +1.000e-004
1444.0, +1.000e-004
1446.0, +1.000e-004
1448.0, +1.000e-004
1450.0, +1.000e-004
1452.0, +1.000e-004
1454.0, +1.000e-004
1456.0, +1.000e-004
1458.0, +1.000e-004
1460.0, +1.000e-004
1462.0, +1.000e-004
1464.0, +1.000e-004
1466.0, +1.000e-004
1468.0, +1.000e-004
1470.0, +1.000e-004
1472.0, +1.000e-004
1474.0, +1.000e-004
1476.0, +1.000e-004
1478.0, +1.000e-004
1480.0, +1.000e-004
1482.0, +1.000e-004
1484.0, +1.000e-004
1486.0, +1.000e-004
1488.0, +1.000e-004
1490.0, +1.000e-004
1492.0, +1.000e-004
1494.0, +1.000e-004
1496.0, +1.000e-004
1498.0, +1.000e-004
1500.0, +1.000e-004
*
Segment = 2
Negative
Number of Data Points = 1750
#
1498.0, +1.000e-004
1496.0, +1.000e-004
1494.0, +1.000e-004
1492.0, +1.000e-004
1490.0, +1.000e-004
1488.0, +1.000e-004
1486.0, +1.000e-004
1484.0, +1.000e-004
1482.0, +1.000e-004
1480.0, +1.000e-004
1478.0, +1.000e-004
1476.0, +1.000e-004
1474.0, +1.000e-004
1472.0, +1.000e-004
1470.0, +1.000e-004
1468.0, +1.000e-004
1466.0, +1.000e-004
1464.0, +1.000e-004
1462.0, +1.000e-004
1460.0, +1.000e-004
1458.0, +1.000e-004
1456.0, +1.000e-004
1454.0, +1.000e-004
1452.0, +1.000e-004
1450.0, +1.000e-004
1448.0, +1.000e-004
1446.0, +1.000e-004
1444.0, +1.000e-004
1442.0, +1.000e-004
1440.0, +1.000e-004
1438.0, +1.000e-004
1436.0, +1.000e-004
1434.0, +1.000e-004
1432.0, +1.000e-004
1430.0, +1.000e-004
1428.0, +1.000e-004
1426.0, +1.000e-004
1424.0, +1.000e-004
1422.0, +1.000e-004
1420.0, +1.000e-004
1418.0, +1.000e-004
1416.0, +1.000e-004
1414.0, +1.000e-004
1412.0, +1.000e-004
1410.0, +1.000e-004
1408.0, +1.000e-004
1406.0, +1.000e-004
1404.0, +1.000e-004
1402.0, +1.000e-004
1400.0, +1.000e-004
1398.0, +1.000e-004
1396.0, +1.000e-004
1394.0, +1.000e-004
1392.0, +1.000e-004
1390.0, +1.000e-004
1388.0, +1.000e-004
1386.0, +1.000e-004
1384.0, +1.000e-004
1382.0, +1.000e-004
1380.0, +1.000e-004
1378.0, +1.000e-004
1376.0, +1.000e-004
1374.0, +1.000e-004
1372.0, +1.000e-004
1370.0, +1.000e-004
1368.0, +1.000e-004
1366.0, +1.000e-004
1364.0, +1.000e-004
1362.0, +1.000e-004
1360.0, +1.000e-004
1358.0, +1.000e-004
1356.0, +1.000e-004
1354.0, +1.000e-004
1352.0, +1.000e-004
1350.0, +1.000e-004
1348.0, +1.000e-004
1346.0, +1.000e-004
1344.0, +1.000e-004
1342.0, +1.000e-004
1340.0, +1.000e-004
1338.0, +1.000e-004
1336.0, +1.000e-004
1334.0, +1.000e-004
1332.0, +1.000e-004
1330.0, +1.000e-004
1328.0, +1.000e-004
1326.0, +1.000e-004
1324.0, +1.000e-004
1322.0, +1.000e-004
1320.0, +1.000e-004
1318.0, +1.000e-004
1316.0, +1.000e-004
1314.0, +1.000e-004
1312.0, +1.000e-004
1310.0, +1.000e-004
1308.0, +1.000e-004
1306.0, +1.000e-004
1304.0, +1.000e-004
1302.0, +1.000e-004
1300.0, +1.000e-004
1298.0, +1.000e-004
1296.0, +1.000e-004
1294.0, +1.000e-004
1292.0, +1.000e-004
1290.0, +1.000e-004
1288.0, +1.000e-004
1286.0, +1.000e-004
1284.0, +1.000e-004
1282.0, +1.000e-004
1280.0, +1.000e-004
1278.0, +1.000e-004
1276.0, +1.000e-004
1274.0, +1.000e-004
1272.0, +1.000e-004
1270.0, +1.000e-004
1268.0, +9.967e-005
1266.0, +9.889e-005
1264.0, +9.767e-005
1262.0, +9.602e-005
1260.0, +9.395e-005
1258.0, +9.147e-005
1256.0, +8.860e-005
1254.0, +8.566e-005
1252.0, +8.282e-005
1250.0, +8.004e-005
1248.0, +7.736e-005
1246.0, +7.476e-005
1244.0, +7.225e-005
1242.0, +6.982e-005
1240.0, +6.749e-005
1238.0, +6.524e-005
1236.0, +6.308e-005
1234.0, +6.100e-005
1232.0, +5.901e-005
1230.0, +5.711e-005
1228.0, +5.531e-005
1226.0, +5.359e-005
1224.0, +5.197e-005
1222.0, +5.043e-005
1220.0, +4.900e-005
1218.0, +4.765e-005
1216.0, +4.639e-005
1214.0, +4.520e-005
1212.0, +4.409e-005
1210.0, +4.305e-005
1208.0, +4.208e-005
1206.0, +4.118e-005
1204.0, +4.034e-005
1202.0, +3.956e-005
1200.0, +3.884e-005
1198.0, +3.817e-005
1196.0, +3.755e-005
1194.0, +3.697e-005
1192.0, +3.643e-005
1190.0, +3.594e-005
1188.0, +3.548e-005
1186.0, +3.505e-005
1184.0, +3.465e-005
1182.0, +3.428e-005
1180.0, +3.393e-005
1178.0, +3.361e-005
1176.0, +3.332e-005
1174.0, +3.303e-005
1172.0, +3.276e-005
1170.0, +3.251e-005
1168.0, +3.228e-005
1166.0, +3.206e-005
1164.0, +3.184e-005
1162.0, +3.165e-005
1160.0, +3.147e-005
1158.0, +3.129e-005
1156.0, +3.112e-005
1154.0, +3.097e-005
1152.0, +3.082e-005
1150.0, +3.067e-005
1148.0, +3.054e-005
1146.0, +3.040e-005
1144.0, +3.027e-005
1142.0, +3.014e-005
1140.0, +3.002e-005
1138.0, +2.990e-005
1136.0, +2.978e-005
1134.0, +2.967e-005
1132.0, +2.956e-005
1130.0, +2.945e-005
1128.0, +2.934e-005
1126.0, +2.924e-005
1124.0, +2.914e-005
1122.0, +2.904e-005
1120.0, +2.894e-005
1118.0, +2.884e-005
1116.0, +2.874e-005
1114.0, +2.864e-005
1112.0, +2.854e-005
1110.0, +2.845e-005
1108.0, +2.836e-005
1106.0, +2.826e-005
1104.0, +2.817e-005
1102.0, +2.808e-005
1100.0, +2.799e-005
1098.0, +2.789e-005
1096.0, +2.780e-005
1094.0, +2.771e-005
1092.0, +2.762e-005
1090.0, +2.752e-005
1088.0, +2.743e-005
1086.0, +2.734e-005
1084.0, +2.724e-005
1082.0, +2.715e-005
1080.0, +2.705e-005
1078.0, +2.695e-005
1076.0, +2.685e-005
1074.0, +2.676e-005
1072.0, +2.666e-005
1070.0, +2.656e-005
1068.0, +2.646e-005
1066.0, +2.636e-005
1064.0, +2.625e-005
1062.0, +2.615e-005
1060.0, +2.604e-005
1058.0, +2.593e-005
1056.0, +2.582e-005
1054.0, +2.571e-005
1052.0, +2.559e-005
1050.0, +2.548e-005
1048.0, +2.536e-005
1046.0, +2.524e-005
1044.0, +2.512e-005
1042.0, +2.500e-005
1040.0, +2.488e-005
1038.0, +2.476e-005
1036.0, +2.464e-005
1034.0, +2.451e-005
1032.0, +2.438e-005
1030.0, +2.424e-005
1028.0, +2.410e-005
1026.0, +2.396e-005
1024.0, +2.382e-005
1022.0, +2.367e-005
1020.0, +2.353e-005
1018.0, +2.338e-005
1016.0, +2.324e-005
1014.0, +2.309e-005
1012.0, +2.294e-005
1010.0, +2.278e-005
1008.0, +2.263e-005
1006.0, +2.247e-005
1004.0, +2.231e-005
1002.0, +2.215e-005
1000.0, +2.199e-005
998.0, +2.182e-005
996.0, +2.166e-005
994.0, +2.149e-005
992.0, +2.131e-005
990.0, +2.114e-005
988.0, +2.096e-005
986.0, +2.079e-005
984.0, +2.061e-005
982.0, +2.043e-005
980.0, +2.024e-005
978.0, +2.006e-005
976.0, +1.987e-005
974.0, +1.967e-005
972.0, +1.948e-005
970.0, +1.928e-005
968.0, +1.908e-005
966.0, +1.888e-005
964.0, +1.867e-005
962.0, +1.846e-005
960.0, +1.825e-005
958.0, +1.804e-005
956.0, +1.782e-005
954.0, +1.760e-005
952.0, +1.739e-005
950.0, +1.716e-005
948.0, +1.694e-005
946.0, +1.672e-005
944.0, +1.649e-005
942.0, +1.626e-005
940.0, +1.604e-005
938.0, +1.581e-005
936.0, +1.558e-005
934.0, +1.535e-005
932.0, +1.512e-005
930.0, +1.489e-005
928.0, +1.466e-005
926.0, +1.442e-005
924.0, +1.419e-005
922.0, +1.395e-005
920.0, +1.372e-005
918.0, +1.350e-005
916.0, +1.327e-005
914.0, +1.304e-005
912.0, +1.281e-005
910.0, +1.259e-005
908.0, +1.236e-005
906.0, +1.213e-005
904.0, +1.191e-005
902.0, +1.169e-005
900.0, +1.147e-005
898.0, +1.126e-005
896.0, +1.105e-005
894.0, +1.084e-005
892.0, +1.063e-005
890.0, +1.042e-005
888.0, +1.022e-005
886.0, +1.001e-005
884.0, +9.817e-006
882.0, +9.626e-006
880.0, +9.436e-006
878.0, +9.255e-006
876.0, +9.073e-006
874.0, +8.899e-006
872.0, +8.724e-006
870.0, +8.550e-006
868.0, +8.382e-006
866.0, +8.221e-006
864.0, +8.061e-006
862.0, +7.908e-006
860.0, +7.757e-006
858.0, +7.611e-006
856.0, +7.471e-006
854.0, +7.332e-006
852.0, +7.193e-006
850.0, +7.055e-006
848.0, +6.927e-006
846.0, +6.800e-006
844.0, +6.681e-006
842.0, +6.561e-006
840.0, +6.444e-006
838.0, +6.332e-006
836.0, +6.226e-006
834.0, +6.117e-006
832.0, +6.013e-006
830.0, +5.908e-006
828.0, +5.813e-006
826.0, +5.715e-006
824.0, +5.620e-006
822.0, +5.527e-006
820.0, +5.437e-006
818.0, +5.347e-006
816.0, +5.263e-006
814.0, +5.180e-006
812.0, +5.101e-006
810.0, +5.024e-006
808.0, +4.949e-006
806.0, +4.874e-006
804.0, +4.804e-006
802.0, +4.731e-006
800.0, +4.660e-006
798.0, +4.593e-006
796.0, +4.528e-006
794.0, +4.464e-006
792.0, +4.406e-006
790.0, +4.347e-006
788.0, +4.287e-006
786.0, +4.230e-006
784.0, +4.173e-006
782.0, +4.116e-006
780.0, +4.061e-006
778.0, +4.006e-006
776.0, +3.952e-006
774.0, +3.901e-006
772.0, +3.851e-006
770.0, +3.802e-006
768.0, +3.755e-006
766.0, +3.707e-006
764.0, +3.659e-006
762.0, +3.612e-006
760.0, +3.573e-006
758.0, +3.531e-006
756.0, +3.487e-006
754.0, +3.445e-006
752.0, +3.402e-006
750.0, +3.367e-006
748.0, +3.330e-006
746.0, +3.291e-006
744.0, +3.252e-006
742.0, +3.217e-006
740.0, +3.183e-006
738.0, +3.151e-006
736.0, +3.115e-006
734.0, +3.080e-006
732.0, +3.043e-006
730.0, +3.011e-006
728.0, +2.977e-006
726.0, +2.949e-006
724.0, +2.918e-006
722.0, +2.890e-006
720.0, +2.863e-006
718.0, +2.835e-006
716.0, +2.804e-006
714.0, +2.776e-006
712.0, +2.747e-006
710.0, +2.719e-006
708.0, +2.692e-006
706.0, +2.664e-006
704.0, +2.636e-006
702.0, +2.611e-006
700.0, +2.584e-006
698.0, +2.557e-006
696.0, +2.536e-006
694.0, +2.509e-006
692.0, +2.487e-006
690.0, +2.469e-006
688.0, +2.448e-006
686.0, +2.429e-006
684.0, +2.407e-006
682.0, +2.381e-006
680.0, +2.360e-006
678.0, +2.336e-006
676.0, +2.313e-006
674.0, +2.292e-006
672.0, +2.272e-006
670.0, +2.250e-006
668.0, +2.227e-006
666.0, +2.206e-006
664.0, +2.187e-006
662.0, +2.166e-006
660.0, +2.145e-006
658.0, +2.127e-006
656.0, +2.112e-006
654.0, +2.098e-006
652.0, +2.084e-006
650.0, +2.068e-006
648.0, +2.053e-006
646.0, +2.032e-006
644.0, +2.012e-006
642.0, +1.994e-006
640.0, +1.975e-006
638.0, +1.954e-006
636.0, +1.937e-006
634.0, +1.924e-006
632.0, +1.911e-006
630.0, +1.897e-006
628.0, +1.883e-006
626.0, +1.870e-006
624.0, +1.852e-006
622.0, +1.832e-006
620.0, +1.811e-006
618.0, +1.795e-006
616.0, +1.778e-006
614.0, +1.757e-006
612.0, +1.740e-006
610.0, +1.730e-006
608.0, +1.723e-006
606.0, +1.710e-006
604.0, +1.696e-006
602.0, +1.685e-006
600.0, +1.677e-006
598.0, +1.658e-006
596.0, +1.638e-006
594.0, +1.617e-006
592.0, +1.603e-006
590.0, +1.588e-006
588.0, +1.571e-006
586.0, +1.552e-006
584.0, +1.542e-006
582.0, +1.535e-006
580.0, +1.528e-006
578.0, +1.518e-006
576.0, +1.505e-006
574.0, +1.494e-006
572.0, +1.487e-006
570.0, +1.475e-006
568.0, +1.461e-006
566.0, +1.442e-006
564.0, +1.426e-006
562.0, +1.411e-006
560.0, +1.397e-006
558.0, +1.382e-006
556.0, +1.366e-006
554.0, +1.352e-006
552.0, +1.344e-006
550.0, +1.336e-006
548.0, +1.329e-006
546.0, +1.317e-006
544.0, +1.305e-006
542.0, +1.297e-006
540.0, +1.290e-006
538.0, +1.280e-006
536.0, +1.266e-006
534.0, +1.251e-006
532.0, +1.239e-006
530.0, +1.225e-006
528.0, +1.211e-006
526.0, +1.196e-006
524.0, +1.181e-006
522.0, +1.167e-006
520.0, +1.154e-006
518.0, +1.143e-006
516.0, +1.135e-006
514.0, +1.127e-006
512.0, +1.115e-006
510.0, +1.106e-006
508.0, +1.099e-006
506.0, +1.092e-006
504.0, +1.080e-006
502.0, +1.062e-006
500.0, +1.044e-006
498.0, +1.030e-006
496.0, +1.016e-006
494.0, +1.002e-006
492.0, +9.879e-007
490.0, +9.753e-007
488.0, +9.657e-007
486.0, +9.565e-007
484.0, +9.491e-007
482.0, +9.421e-007
480.0, +9.347e-007
478.0, +9.260e-007
476.0, +9.169e-007
474.0, +9.099e-007
472.0, +9.029e-007
470.0, +8.937e-007
468.0, +8.824e-007
466.0, +8.689e-007
464.0, +8.558e-007
462.0, +8.423e-007
460.0, +8.292e-007
458.0, +8.166e-007
456.0, +8.048e-007
454.0, +7.913e-007
452.0, +7.795e-007
450.0, +7.669e-007
448.0, +7.586e-007
446.0, +7.503e-007
444.0, +7.420e-007
442.0, +7.351e-007
440.0, +7.272e-007
438.0, +7.181e-007
436.0, +7.106e-007
434.0, +7.037e-007
432.0, +6.954e-007
430.0, +6.814e-007
428.0, +6.666e-007
426.0, +6.535e-007
424.0, +6.400e-007
422.0, +6.261e-007
420.0, +6.121e-007
418.0, +5.995e-007
416.0, +5.925e-007
414.0, +5.794e-007
412.0, +5.694e-007
410.0, +5.624e-007
408.0, +5.554e-007
406.0, +5.476e-007
404.0, +5.406e-007
402.0, +5.302e-007
400.0, +5.240e-007
398.0, +5.171e-007
396.0, +5.097e-007
394.0, +5.027e-007
392.0, +4.953e-007
390.0, +4.796e-007
388.0, +4.674e-007
386.0, +4.543e-007
384.0, +4.412e-007
382.0, +4.273e-007
380.0, +4.133e-007
378.0, +3.998e-007
376.0, +3.911e-007
374.0, +3.797e-007
372.0, +3.710e-007
370.0, +3.632e-007
368.0, +3.562e-007
366.0, +3.484e-007
364.0, +3.418e-007
362.0, +3.353e-007
360.0, +3.292e-007
358.0, +3.222e-007
356.0, +3.152e-007
354.0, +3.082e-007
352.0, +3.017e-007
350.0, +2.882e-007
348.0, +2.764e-007
346.0, +2.620e-007
344.0, +2.485e-007
342.0, +2.346e-007
340.0, +2.206e-007
338.0, +2.071e-007
336.0, +2.001e-007
334.0, +1.914e-007
332.0, +1.853e-007
330.0, +1.788e-007
328.0, +1.718e-007
326.0, +1.648e-007
324.0, +1.578e-007
322.0, +1.509e-007
320.0, +1.465e-007
318.0, +1.387e-007
316.0, +1.321e-007
314.0, +1.251e-007
312.0, +1.182e-007
310.0, +1.108e-007
308.0, +1.029e-007
306.0, +9.157e-008
304.0, +8.372e-008
302.0, +6.846e-008
300.0, +5.451e-008
298.0, +4.056e-008
296.0, +2.705e-008
294.0, +1.397e-008
292.0, +4.376e-009
290.0, -3.907e-009
288.0, -5.651e-009
286.0, -1.219e-008
284.0, -1.873e-008
282.0, -2.527e-008
280.0, -3.225e-008
278.0, -3.922e-008
276.0, -4.532e-008
274.0, -5.317e-008
272.0, -5.797e-008
270.0, -6.451e-008
268.0, -7.192e-008
266.0, -7.889e-008
264.0, -8.848e-008
262.0, -1.003e-007
260.0, -1.103e-007
258.0, -1.190e-007
256.0, -1.282e-007
254.0, -1.412e-007
252.0, -1.539e-007
250.0, -1.652e-007
248.0, -1.744e-007
246.0, -1.831e-007
244.0, -1.918e-007
242.0, -2.027e-007
240.0, -2.097e-007
238.0, -2.180e-007
236.0, -2.249e-007
234.0, -2.319e-007
232.0, -2.385e-007
230.0, -2.446e-007
228.0, -2.476e-007
226.0, -2.533e-007
224.0, -2.594e-007
222.0, -2.664e-007
220.0, -2.733e-007
218.0, -2.821e-007
216.0, -2.938e-007
214.0, -3.056e-007
212.0, -3.134e-007
210.0, -3.213e-007
208.0, -3.283e-007
206.0, -3.383e-007
204.0, -3.488e-007
202.0, -3.575e-007
200.0, -3.653e-007
198.0, -3.762e-007
196.0, -3.880e-007
194.0, -4.006e-007
192.0, -4.115e-007
190.0, -4.198e-007
188.0, -4.272e-007
186.0, -4.342e-007
184.0, -4.386e-007
182.0, -4.434e-007
180.0, -4.482e-007
178.0, -4.534e-007
176.0, -4.604e-007
174.0, -4.673e-007
172.0, -4.743e-007
170.0, -4.852e-007
168.0, -4.939e-007
166.0, -5.053e-007
164.0, -5.192e-007
162.0, -5.323e-007
160.0, -5.458e-007
158.0, -5.598e-007
156.0, -5.698e-007
154.0, -5.794e-007
152.0, -5.864e-007
150.0, -5.929e-007
148.0, -6.007e-007
146.0, -6.073e-007
144.0, -6.143e-007
142.0, -6.212e-007
140.0, -6.282e-007
138.0, -6.347e-007
136.0, -6.387e-007
134.0, -6.452e-007
132.0, -6.531e-007
130.0, -6.600e-007
128.0, -6.670e-007
126.0, -6.770e-007
124.0, -6.901e-007
122.0, -7.010e-007
120.0, -7.089e-007
118.0, -7.158e-007
116.0, -7.232e-007
114.0, -7.307e-007
112.0, -7.385e-007
110.0, -7.507e-007
108.0, -7.655e-007
106.0, -7.795e-007
104.0, -7.934e-007
102.0, -8.070e-007
100.0, -8.205e-007
98.0, -8.344e-007
96.0, -8.431e-007
94.0, -8.506e-007
92.0, -8.575e-007
90.0, -8.680e-007
88.0, -8.815e-007
86.0, -9.003e-007
84.0, -9.159e-007
82.0, -9.303e-007
80.0, -9.443e-007
78.0, -9.613e-007
76.0, -9.783e-007
74.0, -9.927e-007
72.0, -1.002e-006
70.0, -1.010e-006
68.0, -1.018e-006
66.0, -1.031e-006
64.0, -1.041e-006
62.0, -1.050e-006
60.0, -1.062e-006
58.0, -1.076e-006
56.0, -1.091e-006
54.0, -1.110e-006
52.0, -1.125e-006
50.0, -1.141e-006
48.0, -1.159e-006
46.0, -1.174e-006
44.0, -1.188e-006
42.0, -1.202e-006
40.0, -1.216e-006
38.0, -1.230e-006
36.0, -1.243e-006
34.0, -1.258e-006
32.0, -1.276e-006
30.0, -1.297e-006
28.0, -1.318e-006
26.0, -1.334e-006
24.0, -1.355e-006
22.0, -1.375e-006
20.0, -1.389e-006
18.0, -1.400e-006
16.0, -1.414e-006
14.0, -1.428e-006
12.0, -1.446e-006
10.0, -1.460e-006
8.0, -1.476e-006
6.0, -1.505e-006
4.0, -1.531e-006
2.0, -1.552e-006
0.0, -1.573e-006
-2.0, -1.595e-006
-4.0, -1.616e-006
-6.0, -1.635e-006
-8.0, -1.647e-006
-10.0, -1.667e-006
-12.0, -1.688e-006
-14.0, -1.709e-006
-16.0, -1.728e-006
-18.0, -1.749e-006
-20.0, -1.770e-006
-22.0, -1.786e-006
-24.0, -1.801e-006
-26.0, -1.820e-006
-28.0, -1.841e-006
-30.0, -1.859e-006
-32.0, -1.879e-006
-34.0, -1.907e-006
-36.0, -1.933e-006
-38.0, -1.954e-006
-40.0, -1.974e-006
-42.0, -1.995e-006
-44.0, -2.021e-006
-46.0, -2.046e-006
-48.0, -2.068e-006
-50.0, -2.090e-006
-52.0, -2.117e-006
-54.0, -2.140e-006
-56.0, -2.163e-006
-58.0, -2.186e-006
-60.0, -2.206e-006
-62.0, -2.227e-006
-64.0, -2.250e-006
-66.0, -2.274e-006
-68.0, -2.302e-006
-70.0, -2.328e-006
-72.0, -2.355e-006
-74.0, -2.380e-006
-76.0, -2.407e-006
-78.0, -2.439e-006
-80.0, -2.464e-006
-82.0, -2.491e-006
-84.0, -2.519e-006
-86.0, -2.545e-006
-88.0, -2.573e-006
-90.0, -2.600e-006
-92.0, -2.629e-006
-94.0, -2.658e-006
-96.0, -2.686e-006
-98.0, -2.714e-006
-100.0, -2.745e-006
-102.0, -2.777e-006
-104.0, -2.811e-006
-106.0, -2.839e-006
-108.0, -2.873e-006
-110.0, -2.900e-006
-112.0, -2.934e-006
-114.0, -2.966e-006
-116.0, -2.997e-006
-118.0, -3.023e-006
-120.0, -3.058e-006
-122.0, -3.088e-006
-124.0, -3.123e-006
-126.0, -3.159e-006
-128.0, -3.196e-006
-130.0, -3.238e-006
-132.0, -3.278e-006
-134.0, -3.312e-006
-136.0, -3.351e-006
-138.0, -3.393e-006
-140.0, -3.435e-006
-142.0, -3.474e-006
-144.0, -3.513e-006
-146.0, -3.562e-006
-148.0, -3.610e-006
-150.0, -3.654e-006
-152.0, -3.700e-006
-154.0, -3.744e-006
-156.0, -3.795e-006
-158.0, -3.846e-006
-160.0, -3.899e-006
-162.0, -3.955e-006
-164.0, -4.012e-006
-166.0, -4.070e-006
-168.0, -4.132e-006
-170.0, -4.191e-006
-172.0, -4.255e-006
-174.0, -4.316e-006
-176.0, -4.374e-006
-178.0, -4.447e-006
-180.0, -4.517e-006
-182.0, -4.586e-006
-184.0, -4.660e-006
-186.0, -4.729e-006
-188.0, -4.802e-006
-190.0, -4.882e-006
-192.0, -4.954e-006
-194.0, -5.031e-006
-196.0, -5.110e-006
-198.0, -5.188e-006
-200.0, -5.273e-006
-202.0, -5.360e-006
-204.0, -5.444e-006
-206.0, -5.528e-006
-208.0, -5.616e-006
-210.0, -5.703e-006
-212.0, -5.793e-006
-214.0, -5.876e-006
-216.0, -5.960e-006
-218.0, -6.043e-006
-220.0, -6.131e-006
-222.0, -6.216e-006
-224.0, -6.300e-006
-226.0, -6.382e-006
-228.0, -6.465e-006
-230.0, -6.546e-006
-232.0, -6.625e-006
-234.0, -6.701e-006
-236.0, -6.773e-006
-238.0, -6.848e-006
-240.0, -6.918e-006
-242.0, -6.990e-006
-244.0, -7.057e-006
-246.0, -7.118e-006
-248.0, -7.177e-006
-250.0, -7.239e-006
-252.0, -7.297e-006
-254.0, -7.347e-006
-256.0, -7.393e-006
-258.0, -7.445e-006
-260.0, -7.494e-006
-262.0, -7.541e-006
-264.0, -7.577e-006
-266.0, -7.612e-006
-268.0, -7.650e-006
-270.0, -7.687e-006
-272.0, -7.715e-006
-274.0, -7.747e-006
-276.0, -7.775e-006
-278.0, -7.803e-006
-280.0, -7.824e-006
-282.0, -7.847e-006
-284.0, -7.866e-006
-286.0, -7.881e-006
-288.0, -7.895e-006
-290.0, -7.909e-006
-292.0, -7.923e-006
-294.0, -7.940e-006
-296.0, -7.954e-006
-298.0, -7.967e-006
-300.0, -7.981e-006
-302.0, -7.991e-006
-304.0, -7.998e-006
-306.0, -8.004e-006
-308.0, -8.008e-006
-310.0, -8.010e-006
-312.0, -8.010e-006
-314.0, -8.010e-006
-316.0, -8.011e-006
-318.0, -8.011e-006
-320.0, -8.010e-006
-322.0, -8.007e-006
-324.0, -8.001e-006
-326.0, -7.993e-006
-328.0, -7.983e-006
-330.0, -7.969e-006
-332.0, -7.955e-006
-334.0, -7.942e-006
-336.0, -7.928e-006
-338.0, -7.914e-006
-340.0, -7.901e-006
-342.0, -7.890e-006
-344.0, -7.881e-006
-346.0, -7.867e-006
-348.0, -7.853e-006
-350.0, -7.840e-006
-352.0, -7.825e-006
-354.0, -7.806e-006
-356.0, -7.785e-006
-358.0, -7.762e-006
-360.0, -7.741e-006
-362.0, -7.720e-006
-364.0, -7.700e-006
-366.0, -7.680e-006
-368.0, -7.663e-006
-370.0, -7.647e-006
-372.0, -7.624e-006
-374.0, -7.603e-006
-376.0, -7.575e-006
-378.0, -7.549e-006
-380.0, -7.527e-006
-382.0, -7.499e-006
-384.0, -7.472e-006
-386.0, -7.451e-006
-388.0, -7.426e-006
-390.0, -7.405e-006
-392.0, -7.379e-006
-394.0, -7.352e-006
-396.0, -7.331e-006
-398.0, -7.305e-006
-400.0, -7.284e-006
-402.0, -7.266e-006
-404.0, -7.248e-006
-406.0, -7.226e-006
-408.0, -7.203e-006
-410.0, -7.176e-006
-412.0, -7.155e-006
-414.0, -7.132e-006
-416.0, -7.104e-006
-418.0, -7.073e-006
-420.0, -7.051e-006
-422.0, -7.029e-006
-424.0, -7.007e-006
-426.0, -6.985e-006
-428.0, -6.960e-006
-430.0, -6.941e-006
-432.0, -6.926e-006
-434.0, -6.909e-006
-436.0, -6.890e-006
-438.0, -6.876e-006
-440.0, -6.861e-006
-442.0, -6.847e-006
-444.0, -6.826e-006
-446.0, -6.805e-006
-448.0, -6.785e-006
-450.0, -6.764e-006
-452.0, -6.743e-006
-454.0, -6.725e-006
-456.0, -6.710e-006
-458.0, -6.698e-006
-460.0, -6.682e-006
-462.0, -6.663e-006
-464.0, -6.649e-006
-466.0, -6.635e-006
-468.0, -6.617e-006
-470.0, -6.597e-006
-472.0, -6.582e-006
-474.0, -6.568e-006
-476.0, -6.554e-006
-478.0, -6.540e-006
-480.0, -6.527e-006
-482.0, -6.517e-006
-484.0, -6.507e-006
-486.0, -6.495e-006
-488.0, -6.482e-006
-490.0, -6.475e-006
-492.0, -6.468e-006
-494.0, -6.458e-006
-496.0, -6.445e-006
-498.0, -6.434e-006
-500.0, -6.423e-006
-502.0, -6.409e-006
-504.0, -6.395e-006
-506.0, -6.381e-006
-508.0, -6.369e-006
-510.0, -6.359e-006
-512.0, -6.345e-006
-514.0, -6.335e-006
-516.0, -6.328e-006
-518.0, -6.321e-006
-520.0, -6.314e-006
-522.0, -6.308e-006
-524.0, -6.302e-006
-526.0, -6.298e-006
-528.0, -6.291e-006
-530.0, -6.284e-006
-532.0, -6.277e-006
-534.0, -6.270e-006
-536.0, -6.262e-006
-538.0, -6.254e-006
-540.0, -6.245e-006
-542.0, -6.238e-006
-544.0, -6.230e-006
-546.0, -6.223e-006
-548.0, -6.216e-006
-550.0, -6.206e-006
-552.0, -6.194e-006
-554.0, -6.186e-006
-556.0, -6.178e-006
-558.0, -6.172e-006
-560.0, -6.165e-006
-562.0, -6.158e-006
-564.0, -6.155e-006
-566.0, -6.151e-006
-568.0, -6.146e-006
-570.0, -6.141e-006
-572.0, -6.135e-006
-574.0, -6.128e-006
-576.0, -6.121e-006
-578.0, -6.115e-006
-580.0, -6.111e-006
-582.0, -6.109e-006
-584.0, -6.107e-006
-586.0, -6.107e-006
-588.0, -6.106e-006
-590.0, -6.106e-006
-592.0, -6.105e-006
-594.0, -6.104e-006
-596.0, -6.103e-006
-598.0, -6.100e-006
-600.0, -6.096e-006
-602.0, -6.094e-006
-604.0, -6.088e-006
-606.0, -6.082e-006
-608.0, -6.076e-006
-610.0, -6.071e-006
-612.0, -6.068e-006
-614.0, -6.064e-006
-616.0, -6.060e-006
-618.0, -6.059e-006
-620.0, -6.059e-006
-622.0, -6.059e-006
-624.0, -6.058e-006
-626.0, -6.058e-006
-628.0, -6.058e-006
-630.0, -6.058e-006
-632.0, -6.058e-006
-634.0, -6.058e-006
-636.0, -6.058e-006
-638.0, -6.058e-006
-640.0, -6.058e-006
-642.0, -6.058e-006
-644.0, -6.057e-006
-646.0, -6.057e-006
-648.0, -6.057e-006
-650.0, -6.056e-006
-652.0, -6.056e-006
-654.0, -6.056e-006
-656.0, -6.056e-006
-658.0, -6.056e-006
-660.0, -6.056e-006
-662.0, -6.056e-006
-664.0, -6.056e-006
-666.0, -6.056e-006
-668.0, -6.056e-006
-670.0, -6.057e-006
-672.0, -6.057e-006
-674.0, -6.057e-006
-676.0, -6.058e-006
-678.0, -6.058e-006
-680.0, -6.058e-006
-682.0, -6.058e-006
-684.0, -6.058e-006
-686.0, -6.058e-006
-688.0, -6.058e-006
-690.0, -6.058e-006
-692.0, -6.058e-006
-694.0, -6.058e-006
-696.0, -6.058e-006
-698.0, -6.058e-006
-700.0, -6.058e-006
-702.0, -6.058e-006
-704.0, -6.058e-006
-706.0, -6.058e-006
-708.0, -6.058e-006
-710.0, -6.058e-006
-712.0, -6.060e-006
-714.0, -6.064e-006
-716.0, -6.067e-006
-718.0, -6.071e-006
-720.0, -6.075e-006
-722.0, -6.080e-006
-724.0, -6.086e-006
-726.0, -6.089e-006
-728.0, -6.091e-006
-730.0, -6.095e-006
-732.0, -6.097e-006
-734.0, -6.100e-006
-736.0, -6.101e-006
-738.0, -6.102e-006
-740.0, -6.104e-006
-742.0, -6.105e-006
-744.0, -6.105e-006
-746.0, -6.106e-006
-748.0, -6.106e-006
-750.0, -6.107e-006
-752.0, -6.107e-006
-754.0, -6.107e-006
-756.0, -6.107e-006
-758.0, -6.108e-006
-760.0, -6.110e-006
-762.0, -6.116e-006
-764.0, -6.122e-006
-766.0, -6.128e-006
-768.0, -6.135e-006
-770.0, -6.142e-006
-772.0, -6.148e-006
-774.0, -6.152e-006
-776.0, -6.154e-006
-778.0, -6.155e-006
-780.0, -6.156e-006
-782.0, -6.159e-006
-784.0, -6.164e-006
-786.0, -6.171e-006
-788.0, -6.178e-006
-790.0, -6.184e-006
-792.0, -6.190e-006
-794.0, -6.200e-006
-796.0, -6.207e-006
-798.0, -6.213e-006
-800.0, -6.218e-006
-802.0, -6.225e-006
-804.0, -6.233e-006
-806.0, -6.240e-006
-808.0, -6.244e-006
-810.0, -6.248e-006
-812.0, -6.254e-006
-814.0, -6.263e-006
-816.0, -6.270e-006
-818.0, -6.277e-006
-820.0, -6.284e-006
-822.0, -6.291e-006
-824.0, -6.298e-006
-826.0, -6.302e-006
-828.0, -6.302e-006
-830.0, -6.302e-006
-832.0, -6.305e-006
-834.0, -6.311e-006
-836.0, -6.318e-006
-838.0, -6.324e-006
-840.0, -6.331e-006
-842.0, -6.338e-006
-844.0, -6.345e-006
-846.0, -6.352e-006
-848.0, -6.357e-006
-850.0, -6.365e-006
-852.0, -6.372e-006
-854.0, -6.380e-006
-856.0, -6.391e-006
-858.0, -6.404e-006
-860.0, -6.416e-006
-862.0, -6.424e-006
-864.0, -6.431e-006
-866.0, -6.438e-006
-868.0, -6.445e-006
-870.0, -6.449e-006
-872.0, -6.454e-006
-874.0, -6.461e-006
-876.0, -6.468e-006
-878.0, -6.475e-006
-880.0, -6.482e-006
-882.0, -6.488e-006
-884.0, -6.494e-006
-886.0, -6.497e-006
-888.0, -6.500e-006
-890.0, -6.506e-006
-892.0, -6.512e-006
-894.0, -6.519e-006
-896.0, -6.526e-006
-898.0, -6.533e-006
-900.0, -6.540e-006
-902.0, -6.546e-006
-904.0, -6.553e-006
-906.0, -6.561e-006
-908.0, -6.568e-006
-910.0, -6.575e-006
-912.0, -6.582e-006
-914.0, -6.593e-006
-916.0, -6.602e-006
-918.0, -6.609e-006
-920.0, -6.616e-006
-922.0, -6.624e-006
-924.0, -6.633e-006
-926.0, -6.644e-006
-928.0, -6.652e-006
-930.0, -6.661e-006
-932.0, -6.669e-006
-934.0, -6.677e-006
-936.0, -6.682e-006
-938.0, -6.688e-006
-940.0, -6.691e-006
-942.0, -6.692e-006
-944.0, -6.695e-006
-946.0, -6.699e-006
-948.0, -6.705e-006
-950.0, -6.711e-006
-952.0, -6.718e-006
-954.0, -6.725e-006
-956.0, -6.732e-006
-958.0, -6.737e-006
-960.0, -6.741e-006
-962.0, -6.744e-006
-964.0, -6.750e-006
-966.0, -6.757e-006
-968.0, -6.765e-006
-970.0, -6.775e-006
-972.0, -6.788e-006
-974.0, -6.798e-006
-976.0, -6.810e-006
-978.0, -6.818e-006
-980.0, -6.826e-006
-982.0, -6.832e-006
-984.0, -6.836e-006
-986.0, -6.837e-006
-988.0, -6.839e-006
-990.0, -6.839e-006
-992.0, -6.840e-006
-994.0, -6.844e-006
-996.0, -6.850e-006
-998.0, -6.856e-006
-1000.0, -6.862e-006
-1002.0, -6.869e-006
-1004.0, -6.875e-006
-1006.0, -6.882e-006
-1008.0, -6.884e-006
-1010.0, -6.885e-006
-1012.0, -6.886e-006
-1014.0, -6.888e-006
-1016.0, -6.888e-006
-1018.0, -6.890e-006
-1020.0, -6.890e-006
-1022.0, -6.891e-006
-1024.0, -6.893e-006
-1026.0, -6.898e-006
-1028.0, -6.903e-006
-1030.0, -6.909e-006
-1032.0, -6.912e-006
-1034.0, -6.919e-006
-1036.0, -6.926e-006
-1038.0, -6.931e-006
-1040.0, -6.933e-006
-1042.0, -6.934e-006
-1044.0, -6.936e-006
-1046.0, -6.937e-006
-1048.0, -6.937e-006
-1050.0, -6.941e-006
-1052.0, -6.944e-006
-1054.0, -6.949e-006
-1056.0, -6.955e-006
-1058.0, -6.962e-006
-1060.0, -6.969e-006
-1062.0, -6.976e-006
-1064.0, -6.979e-006
-1066.0, -6.983e-006
-1068.0, -6.985e-006
-1070.0, -6.986e-006
-1072.0, -6.986e-006
-1074.0, -6.986e-006
-1076.0, -6.986e-006
-1078.0, -6.987e-006
-1080.0, -6.988e-006
-1082.0, -6.989e-006
-1084.0, -6.990e-006
-1086.0, -6.991e-006
-1088.0, -6.997e-006
-1090.0, -7.003e-006
-1092.0, -7.011e-006
-1094.0, -7.019e-006
-1096.0, -7.028e-006
-1098.0, -7.039e-006
-1100.0, -7.052e-006
-1102.0, -7.059e-006
-1104.0, -7.066e-006
-1106.0, -7.072e-006
-1108.0, -7.077e-006
-1110.0, -7.080e-006
-1112.0, -7.081e-006
-1114.0, -7.082e-006
-1116.0, -7.083e-006
-1118.0, -7.084e-006
-1120.0, -7.084e-006
-1122.0, -7.084e-006
-1124.0, -7.084e-006
-1126.0, -7.086e-006
-1128.0, -7.091e-006
-1130.0, -7.097e-006
-1132.0, -7.102e-006
-1134.0, -7.109e-006
-1136.0, -7.115e-006
-1138.0, -7.122e-006
-1140.0, -7.127e-006
-1142.0, -7.130e-006
-1144.0, -7.131e-006
-1146.0, -7.132e-006
-1148.0, -7.132e-006
-1150.0, -7.135e-006
-1152.0, -7.139e-006
-1154.0, -7.145e-006
-1156.0, -7.151e-006
-1158.0, -7.157e-006
-1160.0, -7.164e-006
-1162.0, -7.172e-006
-1164.0, -7.177e-006
-1166.0, -7.183e-006
-1168.0, -7.188e-006
-1170.0, -7.195e-006
-1172.0, -7.201e-006
-1174.0, -7.206e-006
-1176.0, -7.212e-006
-1178.0, -7.218e-006
-1180.0, -7.223e-006
-1182.0, -7.225e-006
-1184.0, -7.226e-006
-1186.0, -7.228e-006
-1188.0, -7.229e-006
-1190.0, -7.230e-006
-1192.0, -7.230e-006
-1194.0, -7.230e-006
-1196.0, -7.230e-006
-1198.0, -7.230e-006
-1200.0, -7.234e-006
-1202.0, -7.239e-006
-1204.0, -7.242e-006
-1206.0, -7.248e-006
-1208.0, -7.255e-006
-1210.0, -7.262e-006
-1212.0, -7.267e-006
-1214.0, -7.270e-006
-1216.0, -7.272e-006
-1218.0, -7.276e-006
-1220.0, -7.277e-006
-1222.0, -7.277e-006
-1224.0, -7.278e-006
-1226.0, -7.278e-006
-1228.0, -7.279e-006
-1230.0, -7.279e-006
-1232.0, -7.282e-006
-1234.0, -7.287e-006
-1236.0, -7.291e-006
-1238.0, -7.297e-006
-1240.0, -7.303e-006
-1242.0, -7.309e-006
-1244.0, -7.316e-006
-1246.0, -7.320e-006
-1248.0, -7.323e-006
-1250.0, -7.326e-006
-1252.0, -7.327e-006
-1254.0, -7.331e-006
-1256.0, -7.334e-006
-1258.0, -7.341e-006
-1260.0, -7.347e-006
-1262.0, -7.354e-006
-1264.0, -7.361e-006
-1266.0, -7.368e-006
-1268.0, -7.373e-006
-1270.0, -7.380e-006
-1272.0, -7.386e-006
-1274.0, -7.393e-006
-1276.0, -7.400e-006
-1278.0, -7.407e-006
-1280.0, -7.413e-006
-1282.0, -7.419e-006
-1284.0, -7.424e-006
-1286.0, -7.431e-006
-1288.0, -7.437e-006
-1290.0, -7.444e-006
-1292.0, -7.450e-006
-1294.0, -7.457e-006
-1296.0, -7.464e-006
-1298.0, -7.469e-006
-1300.0, -7.472e-006
-1302.0, -7.473e-006
-1304.0, -7.475e-006
-1306.0, -7.481e-006
-1308.0, -7.487e-006
-1310.0, -7.494e-006
-1312.0, -7.501e-006
-1314.0, -7.508e-006
-1316.0, -7.516e-006
-1318.0, -7.526e-006
-1320.0, -7.535e-006
-1322.0, -7.547e-006
-1324.0, -7.560e-006
-1326.0, -7.574e-006
-1328.0, -7.588e-006
-1330.0, -7.601e-006
-1332.0, -7.610e-006
-1334.0, -7.617e-006
-1336.0, -7.625e-006
-1338.0, -7.633e-006
-1340.0, -7.640e-006
-1342.0, -7.647e-006
-1344.0, -7.654e-006
-1346.0, -7.661e-006
-1348.0, -7.669e-006
-1350.0, -7.675e-006
-1352.0, -7.681e-006
-1354.0, -7.689e-006
-1356.0, -7.696e-006
-1358.0, -7.708e-006
-1360.0, -7.722e-006
-1362.0, -7.735e-006
-1364.0, -7.746e-006
-1366.0, -7.761e-006
-1368.0, -7.775e-006
-1370.0, -7.791e-006
-1372.0, -7.802e-006
-1374.0, -7.816e-006
-1376.0, -7.829e-006
-1378.0, -7.841e-006
-1380.0, -7.848e-006
-1382.0, -7.857e-006
-1384.0, -7.869e-006
-1386.0, -7.880e-006
-1388.0, -7.887e-006
-1390.0, -7.899e-006
-1392.0, -7.913e-006
-1394.0, -7.932e-006
-1396.0, -7.952e-006
-1398.0, -7.966e-006
-1400.0, -7.980e-006
-1402.0, -7.999e-006
-1404.0, -8.015e-006
-1406.0, -8.028e-006
-1408.0, -8.037e-006
-1410.0, -8.048e-006
-1412.0, -8.062e-006
-1414.0, -8.075e-006
-1416.0, -8.088e-006
-1418.0, -8.102e-006
-1420.0, -8.115e-006
-1422.0, -8.134e-006
-1424.0, -8.151e-006
-1426.0, -8.168e-006
-1428.0, -8.189e-006
-1430.0, -8.207e-006
-1432.0, -8.221e-006
-1434.0, -8.241e-006
-1436.0, -8.258e-006
-1438.0, -8.277e-006
-1440.0, -8.301e-006
-1442.0, -8.322e-006
-1444.0, -8.344e-006
-1446.0, -8.371e-006
-1448.0, -8.392e-006
-1450.0, -8.418e-006
-1452.0, -8.441e-006
-1454.0, -8.462e-006
-1456.0, -8.483e-006
-1458.0, -8.514e-006
-1460.0, -8.542e-006
-1462.0, -8.573e-006
-1464.0, -8.604e-006
-1466.0, -8.645e-006
-1468.0, -8.687e-006
-1470.0, -8.729e-006
-1472.0, -8.770e-006
-1474.0, -8.819e-006
-1476.0, -8.872e-006
-1478.0, -8.928e-006
-1480.0, -8.987e-006
-1482.0, -9.051e-006
-1484.0, -9.127e-006
-1486.0, -9.208e-006
-1488.0, -9.293e-006
-1490.0, -9.390e-006
-1492.0, -9.494e-006
-1494.0, -9.605e-006
-1496.0, -9.725e-006
-1498.0, -9.862e-006
-1500.0, -1.001e-005
-1502.0, -1.017e-005
-1504.0, -1.034e-005
-1506.0, -1.053e-005
-1508.0, -1.073e-005
-1510.0, -1.094e-005
-1512.0, -1.117e-005
-1514.0, -1.142e-005
-1516.0, -1.168e-005
-1518.0, -1.195e-005
-1520.0, -1.225e-005
-1522.0, -1.255e-005
-1524.0, -1.288e-005
-1526.0, -1.322e-005
-1528.0, -1.358e-005
-1530.0, -1.394e-005
-1532.0, -1.432e-005
-1534.0, -1.470e-005
-1536.0, -1.509e-005
-1538.0, -1.549e-005
-1540.0, -1.588e-005
-1542.0, -1.628e-005
-1544.0, -1.668e-005
-1546.0, -1.707e-005
-1548.0, -1.746e-005
-1550.0, -1.784e-005
-1552.0, -1.821e-005
-1554.0, -1.856e-005
-1556.0, -1.890e-005
-1558.0, -1.922e-005
-1560.0, -1.953e-005
-1562.0, -1.981e-005
-1564.0, -2.007e-005
-1566.0, -2.031e-005
-1568.0, -2.052e-005
-1570.0, -2.072e-005
-1572.0, -2.088e-005
-1574.0, -2.102e-005
-1576.0, -2.114e-005
-1578.0, -2.123e-005
-1580.0, -2.129e-005
-1582.0, -2.133e-005
-1584.0, -2.135e-005
-1586.0, -2.135e-005
-1588.0, -2.132e-005
-1590.0, -2.128e-005
-1592.0, -2.121e-005
-1594.0, -2.113e-005
-1596.0, -2.104e-005
-1598.0, -2.092e-005
-1600.0, -2.079e-005
-1602.0, -2.066e-005
-1604.0, -2.051e-005
-1606.0, -2.035e-005
-1608.0, -2.018e-005
-1610.0, -2.001e-005
-1612.0, -1.982e-005
-1614.0, -1.964e-005
-1616.0, -1.944e-005
-1618.0, -1.925e-005
-1620.0, -1.906e-005
-1622.0, -1.886e-005
-1624.0, -1.867e-005
-1626.0, -1.847e-005
-1628.0, -1.828e-005
-1630.0, -1.809e-005
-1632.0, -1.790e-005
-1634.0, -1.772e-005
-1636.0, -1.753e-005
-1638.0, -1.735e-005
-1640.0, -1.717e-005
-1642.0, -1.699e-005
-1644.0, -1.682e-005
-1646.0, -1.664e-005
-1648.0, -1.647e-005
-1650.0, -1.630e-005
-1652.0, -1.614e-005
-1654.0, -1.597e-005
-1656.0, -1.581e-005
-1658.0, -1.567e-005
-1660.0, -1.552e-005
-1662.0, -1.537e-005
-1664.0, -1.523e-005
-1666.0, -1.509e-005
-1668.0, -1.495e-005
-1670.0, -1.483e-005
-1672.0, -1.469e-005
-1674.0, -1.457e-005
-1676.0, -1.445e-005
-1678.0, -1.433e-005
-1680.0, -1.421e-005
-1682.0, -1.410e-005
-1684.0, -1.399e-005
-1686.0, -1.388e-005
-1688.0, -1.377e-005
-1690.0, -1.367e-005
-1692.0, -1.356e-005
-1694.0, -1.346e-005
-1696.0, -1.336e-005
-1698.0, -1.327e-005
-1700.0, -1.318e-005
-1702.0, -1.309e-005
-1704.0, -1.300e-005
-1706.0, -1.292e-005
-1708.0, -1.284e-005
-1710.0, -1.276e-005
-1712.0, -1.268e-005
-1714.0, -1.260e-005
-1716.0, -1.252e-005
-1718.0, -1.245e-005
-1720.0, -1.237e-005
-1722.0, -1.230e-005
-1724.0, -1.223e-005
-1726.0, -1.216e-005
-1728.0, -1.210e-005
-1730.0, -1.203e-005
-1732.0, -1.197e-005
-1734.0, -1.190e-005
-1736.0, -1.184e-005
-1738.0, -1.178e-005
-1740.0, -1.173e-005
-1742.0, -1.167e-005
-1744.0, -1.161e-005
-1746.0, -1.156e-005
-1748.0, -1.150e-005
-1750.0, -1.145e-005
-1752.0, -1.140e-005
-1754.0, -1.134e-005
-1756.0, -1.128e-005
-1758.0, -1.124e-005
-1760.0, -1.119e-005
-1762.0, -1.114e-005
-1764.0, -1.110e-005
-1766.0, -1.106e-005
-1768.0, -1.101e-005
-1770.0, -1.097e-005
-1772.0, -1.092e-005
-1774.0, -1.088e-005
-1776.0, -1.085e-005
-1778.0, -1.080e-005
-1780.0, -1.076e-005
-1782.0, -1.072e-005
-1784.0, -1.068e-005
-1786.0, -1.065e-005
-1788.0, -1.061e-005
-1790.0, -1.057e-005
-1792.0, -1.053e-005
-1794.0, -1.050e-005
-1796.0, -1.046e-005
-1798.0, -1.043e-005
-1800.0, -1.039e-005
-1802.0, -1.036e-005
-1804.0, -1.032e-005
-1806.0, -1.030e-005
-1808.0, -1.026e-005
-1810.0, -1.023e-005
-1812.0, -1.020e-005
-1814.0, -1.017e-005
-1816.0, -1.014e-005
-1818.0, -1.012e-005
-1820.0, -1.009e-005
-1822.0, -1.006e-005
-1824.0, -1.004e-005
-1826.0, -1.002e-005
-1828.0, -1.000e-005
-1830.0, -9.978e-006
-1832.0, -9.956e-006
-1834.0, -9.935e-006
-1836.0, -9.910e-006
-1838.0, -9.889e-006
-1840.0, -9.868e-006
-1842.0, -9.848e-006
-1844.0, -9.834e-006
-1846.0, -9.820e-006
-1848.0, -9.806e-006
-1850.0, -9.796e-006
-1852.0, -9.785e-006
-1854.0, -9.771e-006
-1856.0, -9.757e-006
-1858.0, -9.745e-006
-1860.0, -9.737e-006
-1862.0, -9.729e-006
-1864.0, -9.722e-006
-1866.0, -9.717e-006
-1868.0, -9.716e-006
-1870.0, -9.716e-006
-1872.0, -9.716e-006
-1874.0, -9.716e-006
-1876.0, -9.717e-006
-1878.0, -9.718e-006
-1880.0, -9.725e-006
-1882.0, -9.732e-006
-1884.0, -9.743e-006
-1886.0, -9.756e-006
-1888.0, -9.770e-006
-1890.0, -9.786e-006
-1892.0, -9.806e-006
-1894.0, -9.824e-006
-1896.0, -9.852e-006
-1898.0, -9.877e-006
-1900.0, -9.905e-006
-1902.0, -9.934e-006
-1904.0, -9.968e-006
-1906.0, -1.000e-005
-1908.0, -1.005e-005
-1910.0, -1.009e-005
-1912.0, -1.014e-005
-1914.0, -1.020e-005
-1916.0, -1.026e-005
-1918.0, -1.033e-005
-1920.0, -1.040e-005
-1922.0, -1.048e-005
-1924.0, -1.056e-005
-1926.0, -1.065e-005
-1928.0, -1.074e-005
-1930.0, -1.084e-005
-1932.0, -1.095e-005
-1934.0, -1.108e-005
-1936.0, -1.120e-005
-1938.0, -1.134e-005
-1940.0, -1.148e-005
-1942.0, -1.165e-005
-1944.0, -1.181e-005
-1946.0, -1.199e-005
-1948.0, -1.218e-005
-1950.0, -1.239e-005
-1952.0, -1.261e-005
-1954.0, -1.284e-005
-1956.0, -1.308e-005
-1958.0, -1.334e-005
-1960.0, -1.361e-005
-1962.0, -1.389e-005
-1964.0, -1.419e-005
-1966.0, -1.449e-005
-1968.0, -1.482e-005
-1970.0, -1.515e-005
-1972.0, -1.550e-005
-1974.0, -1.586e-005
-1976.0, -1.623e-005
-1978.0, -1.661e-005
-1980.0, -1.700e-005
-1982.0, -1.740e-005
-1984.0, -1.779e-005
-1986.0, -1.820e-005
-1988.0, -1.860e-005
-1990.0, -1.901e-005
-1992.0, -1.942e-005
-1994.0, -1.983e-005
-1996.0, -2.024e-005
-1998.0, -2.065e-005
-2000.0, -2.105e-005
*
Segment = 3
Positive
Number of Data Points = 1750
#
-1998.0, -2.041e-005
-1996.0, -2.001e-005
-1994.0, -1.968e-005
-1992.0, -1.939e-005
-1990.0, -1.908e-005
-1988.0, -1.881e-005
-1986.0, -1.856e-005
-1984.0, -1.833e-005
-1982.0, -1.813e-005
-1980.0, -1.794e-005
-1978.0, -1.775e-005
-1976.0, -1.759e-005
-1974.0, -1.743e-005
-1972.0, -1.728e-005
-1970.0, -1.714e-005
-1968.0, -1.701e-005
-1966.0, -1.688e-005
-1964.0, -1.677e-005
-1962.0, -1.665e-005
-1960.0, -1.654e-005
-1958.0, -1.643e-005
-1956.0, -1.633e-005
-1954.0, -1.622e-005
-1952.0, -1.612e-005
-1950.0, -1.602e-005
-1948.0, -1.592e-005
-1946.0, -1.582e-005
-1944.0, -1.572e-005
-1942.0, -1.563e-005
-1940.0, -1.553e-005
-1938.0, -1.543e-005
-1936.0, -1.534e-005
-1934.0, -1.524e-005
-1932.0, -1.514e-005
-1930.0, -1.504e-005
-1928.0, -1.495e-005
-1926.0, -1.485e-005
-1924.0, -1.475e-005
-1922.0, -1.465e-005
-1920.0, -1.455e-005
-1918.0, -1.446e-005
-1916.0, -1.436e-005
-1914.0, -1.426e-005
-1912.0, -1.416e-005
-1910.0, -1.406e-005
-1908.0, -1.396e-005
-1906.0, -1.386e-005
-1904.0, -1.377e-005
-1902.0, -1.366e-005
-1900.0, -1.356e-005
-1898.0, -1.345e-005
-1896.0, -1.336e-005
-1894.0, -1.325e-005
-1892.0, -1.315e-005
-1890.0, -1.305e-005
-1888.0, -1.295e-005
-1886.0, -1.286e-005
-1884.0, -1.276e-005
-1882.0, -1.265e-005
-1880.0, -1.256e-005
-1878.0, -1.246e-005
-1876.0, -1.237e-005
-1874.0, -1.227e-005
-1872.0, -1.218e-005
-1870.0, -1.209e-005
-1868.0, -1.200e-005
-1866.0, -1.190e-005
-1864.0, -1.181e-005
-1862.0, -1.171e-005
-1860.0, -1.162e-005
-1858.0, -1.152e-005
-1856.0, -1.143e-005
-1854.0, -1.134e-005
-1852.0, -1.125e-005
-1850.0, -1.116e-005
-1848.0, -1.107e-005
-1846.0, -1.098e-005
-1844.0, -1.089e-005
-1842.0, -1.080e-005
-1840.0, -1.072e-005
-1838.0, -1.063e-005
-1836.0, -1.054e-005
-1834.0, -1.045e-005
-1832.0, -1.036e-005
-1830.0, -1.028e-005
-1828.0, -1.019e-005
-1826.0, -1.011e-005
-1824.0, -1.002e-005
-1822.0, -9.939e-006
-1820.0, -9.855e-006
-1818.0, -9.773e-006
-1816.0, -9.689e-006
-1814.0, -9.604e-006
-1812.0, -9.522e-006
-1810.0, -9.444e-006
-1808.0, -9.366e-006
-1806.0, -9.283e-006
-1804.0, -9.205e-006
-1802.0, -9.128e-006
-1800.0, -9.050e-006
-1798.0, -8.972e-006
-1796.0, -8.890e-006
-1794.0, -8.811e-006
-1792.0, -8.734e-006
-1790.0, -8.654e-006
-1788.0, -8.576e-006
-1786.0, -8.495e-006
-1784.0, -8.418e-006
-1782.0, -8.341e-006
-1780.0, -8.266e-006
-1778.0, -8.190e-006
-1776.0, -8.109e-006
-1774.0, -8.035e-006
-1772.0, -7.959e-006
-1770.0, -7.884e-006
-1768.0, -7.813e-006
-1766.0, -7.738e-006
-1764.0, -7.665e-006
-1762.0, -7.594e-006
-1760.0, -7.517e-006
-1758.0, -7.447e-006
-1756.0, -7.370e-006
-1754.0, -7.295e-006
-1752.0, -7.219e-006
-1750.0, -7.143e-006
-1748.0, -7.071e-006
-1746.0, -7.000e-006
-1744.0, -6.924e-006
-1742.0, -6.853e-006
-1740.0, -6.776e-006
-1738.0, -6.706e-006
-1736.0, -6.637e-006
-1734.0, -6.564e-006
-1732.0, -6.495e-006
-1730.0, -6.426e-006
-1728.0, -6.354e-006
-1726.0, -6.288e-006
-1724.0, -6.218e-006
-1722.0, -6.142e-006
-1720.0, -6.073e-006
-1718.0, -5.999e-006
-1716.0, -5.928e-006
-1714.0, -5.862e-006
-1712.0, -5.789e-006
-1710.0, -5.719e-006
-1708.0, -5.654e-006
-1706.0, -5.584e-006
-1704.0, -5.519e-006
-1702.0, -5.456e-006
-1700.0, -5.386e-006
-1698.0, -5.324e-006
-1696.0, -5.254e-006
-1694.0, -5.185e-006
-1692.0, -5.122e-006
-1690.0, -5.057e-006
-1688.0, -4.988e-006
-1686.0, -4.925e-006
-1684.0, -4.862e-006
-1682.0, -4.799e-006
-1680.0, -4.736e-006
-1678.0, -4.674e-006
-1676.0, -4.606e-006
-1674.0, -4.544e-006
-1672.0, -4.480e-006
-1670.0, -4.412e-006
-1668.0, -4.350e-006
-1666.0, -4.287e-006
-1664.0, -4.223e-006
-1662.0, -4.162e-006
-1660.0, -4.102e-006
-1658.0, -4.040e-006
-1656.0, -3.981e-006
-1654.0, -3.925e-006
-1652.0, -3.870e-006
-1650.0, -3.808e-006
-1648.0, -3.751e-006
-1646.0, -3.692e-006
-1644.0, -3.629e-006
-1642.0, -3.569e-006
-1640.0, -3.513e-006
-1638.0, -3.456e-006
-1636.0, -3.400e-006
-1634.0, -3.344e-006
-1632.0, -3.289e-006
-1630.0, -3.241e-006
-1628.0, -3.189e-006
-1626.0, -3.134e-006
-1624.0, -3.079e-006
-1622.0, -3.033e-006
-1620.0, -2.983e-006
-1618.0, -2.934e-006
-1616.0, -2.885e-006
-1614.0, -2.836e-006
-1612.0, -2.786e-006
-1610.0, -2.737e-006
-1608.0, -2.687e-006
-1606.0, -2.642e-006
-1604.0, -2.593e-006
-1602.0, -2.544e-006
-1600.0, -2.500e-006
-1598.0, -2.455e-006
-1596.0, -2.409e-006
-1594.0, -2.364e-006
-1592.0, -2.319e-006
-1590.0, -2.277e-006
-1588.0, -2.240e-006
-1586.0, -2.193e-006
-1584.0, -2.150e-006
-1582.0, -2.112e-006
-1580.0, -2.073e-006
-1578.0, -2.030e-006
-1576.0, -1.988e-006
-1574.0, -1.944e-006
-1572.0, -1.910e-006
-1570.0, -1.874e-006
-1568.0, -1.838e-006
-1566.0, -1.800e-006
-1564.0, -1.765e-006
-1562.0, -1.730e-006
-1560.0, -1.699e-006
-1558.0, -1.665e-006
-1556.0, -1.629e-006
-1554.0, -1.590e-006
-1552.0, -1.557e-006
-1550.0, -1.523e-006
-1548.0, -1.493e-006
-1546.0, -1.459e-006
-1544.0, -1.431e-006
-1542.0, -1.401e-006
-1540.0, -1.372e-006
-1538.0, -1.339e-006
-1536.0, -1.311e-006
-1534.0, -1.285e-006
-1532.0, -1.257e-006
-1530.0, -1.223e-006
-1528.0, -1.195e-006
-1526.0, -1.168e-006
-1524.0, -1.142e-006
-1522.0, -1.114e-006
-1520.0, -1.087e-006
-1518.0, -1.061e-006
-1516.0, -1.039e-006
-1514.0, -1.016e-006
-1512.0, -9.927e-007
-1510.0, -9.683e-007
-1508.0, -9.452e-007
-1506.0, -9.173e-007
-1504.0, -8.946e-007
-1502.0, -8.715e-007
-1500.0, -8.440e-007
-1498.0, -8.192e-007
-1496.0, -7.983e-007
-1494.0, -7.786e-007
-1492.0, -7.577e-007
-1490.0, -7.359e-007
-1488.0, -7.124e-007
-1486.0, -6.945e-007
-1484.0, -6.801e-007
-1482.0, -6.653e-007
-1480.0, -6.461e-007
-1478.0, -6.322e-007
-1476.0, -6.186e-007
-1474.0, -6.038e-007
-1472.0, -5.873e-007
-1470.0, -5.663e-007
-1468.0, -5.454e-007
-1466.0, -5.271e-007
-1464.0, -5.066e-007
-1462.0, -4.861e-007
-1460.0, -4.704e-007
-1458.0, -4.578e-007
-1456.0, -4.447e-007
-1454.0, -4.312e-007
-1452.0, -4.159e-007
-1450.0, -4.015e-007
-1448.0, -3.876e-007
-1446.0, -3.706e-007
-1444.0, -3.514e-007
-1442.0, -3.366e-007
-1440.0, -3.222e-007
-1438.0, -3.074e-007
-1436.0, -2.934e-007
-1434.0, -2.795e-007
-1432.0, -2.690e-007
-1430.0, -2.616e-007
-1428.0, -2.516e-007
-1426.0, -2.402e-007
-1424.0, -2.319e-007
-1422.0, -2.250e-007
-1420.0, -2.162e-007
-1418.0, -2.080e-007
-1416.0, -1.949e-007
-1414.0, -1.831e-007
-1412.0, -1.731e-007
-1410.0, -1.600e-007
-1408.0, -1.461e-007
-1406.0, -1.334e-007
-1404.0, -1.195e-007
-1402.0, -1.059e-007
-1400.0, -9.287e-008
-1398.0, -8.022e-008
-1396.0, -7.238e-008
-1394.0, -6.540e-008
-1392.0, -5.886e-008
-1390.0, -5.145e-008
-1388.0, -4.622e-008
-1386.0, -3.968e-008
-1384.0, -3.270e-008
-1382.0, -2.573e-008
-1380.0, -1.875e-008
-1378.0, -1.178e-008
-1376.0, -6.546e-009
-1374.0, +3.481e-009
-1372.0, +1.220e-008
-1370.0, +2.397e-008
-1368.0, +3.792e-008
-1366.0, +5.187e-008
-1364.0, +6.626e-008
-1362.0, +8.108e-008
-1360.0, +9.067e-008
-1358.0, +1.011e-007
-1356.0, +1.103e-007
-1354.0, +1.173e-007
-1352.0, +1.242e-007
-1350.0, +1.308e-007
-1348.0, +1.373e-007
-1346.0, +1.430e-007
-1344.0, +1.482e-007
-1342.0, +1.526e-007
-1340.0, +1.596e-007
-1338.0, +1.665e-007
-1336.0, +1.735e-007
-1334.0, +1.800e-007
-1332.0, +1.862e-007
-1330.0, +1.918e-007
-1328.0, +1.970e-007
-1326.0, +2.040e-007
-1324.0, +2.145e-007
-1322.0, +2.280e-007
-1320.0, +2.420e-007
-1318.0, +2.555e-007
-1316.0, +2.677e-007
-1314.0, +2.803e-007
-1312.0, +2.890e-007
-1310.0, +2.982e-007
-1308.0, +3.056e-007
-1306.0, +3.126e-007
-1304.0, +3.196e-007
-1302.0, +3.270e-007
-1300.0, +3.335e-007
-1298.0, +3.414e-007
-1296.0, +3.483e-007
-1294.0, +3.553e-007
-1292.0, +3.623e-007
-1290.0, +3.693e-007
-1288.0, +3.758e-007
-1286.0, +3.836e-007
-1284.0, +3.919e-007
-1282.0, +4.006e-007
-1280.0, +4.115e-007
-1278.0, +4.251e-007
-1276.0, +4.390e-007
-1274.0, +4.530e-007
-1272.0, +4.652e-007
-1270.0, +4.778e-007
-1268.0, +4.913e-007
-1266.0, +5.014e-007
-1264.0, +5.088e-007
-1262.0, +5.157e-007
-1260.0, +5.227e-007
-1258.0, +5.314e-007
-1256.0, +5.402e-007
-1254.0, +5.467e-007
-1252.0, +5.537e-007
-1250.0, +5.606e-007
-1248.0, +5.681e-007
-1246.0, +5.790e-007
-1244.0, +5.920e-007
-1242.0, +6.051e-007
-1240.0, +6.195e-007
-1238.0, +6.339e-007
-1236.0, +6.487e-007
-1234.0, +6.692e-007
-1232.0, +6.858e-007
-1230.0, +6.988e-007
-1228.0, +7.102e-007
-1226.0, +7.185e-007
-1224.0, +7.302e-007
-1222.0, +7.433e-007
-1220.0, +7.512e-007
-1218.0, +7.629e-007
-1216.0, +7.769e-007
-1214.0, +7.948e-007
-1212.0, +8.144e-007
-1210.0, +8.301e-007
-1208.0, +8.466e-007
-1206.0, +8.667e-007
-1204.0, +8.833e-007
-1202.0, +8.972e-007
-1200.0, +9.077e-007
-1198.0, +9.216e-007
-1196.0, +9.356e-007
-1194.0, +9.487e-007
-1192.0, +9.635e-007
-1190.0, +9.844e-007
-1188.0, +1.006e-006
-1186.0, +1.031e-006
-1184.0, +1.052e-006
-1182.0, +1.073e-006
-1180.0, +1.098e-006
-1178.0, +1.119e-006
-1176.0, +1.139e-006
-1174.0, +1.162e-006
-1172.0, +1.185e-006
-1170.0, +1.208e-006
-1168.0, +1.235e-006
-1166.0, +1.259e-006
-1164.0, +1.286e-006
-1162.0, +1.309e-006
-1160.0, +1.335e-006
-1158.0, +1.364e-006
-1156.0, +1.397e-006
-1154.0, +1.425e-006
-1152.0, +1.457e-006
-1150.0, +1.484e-006
-1148.0, +1.525e-006
-1146.0, +1.559e-006
-1144.0, +1.594e-006
-1142.0, +1.625e-006
-1140.0, +1.660e-006
-1138.0, +1.700e-006
-1136.0, +1.744e-006
-1134.0, +1.780e-006
-1132.0, +1.821e-006
-1130.0, +1.864e-006
-1128.0, +1.911e-006
-1126.0, +1.961e-006
-1124.0, +2.005e-006
-1122.0, +2.059e-006
-1120.0, +2.114e-006
-1118.0, +2.172e-006
-1116.0, +2.232e-006
-1114.0, +2.293e-006
-1112.0, +2.355e-006
-1110.0, +2.421e-006
-1108.0, +2.484e-006
-1106.0, +2.548e-006
-1104.0, +2.617e-006
-1102.0, +2.682e-006
-1100.0, +2.754e-006
-1098.0, +2.830e-006
-1096.0, +2.910e-006
-1094.0, +2.994e-006
-1092.0, +3.076e-006
-1090.0, +3.166e-006
-1088.0, +3.257e-006
-1086.0, +3.353e-006
-1084.0, +3.452e-006
-1082.0, +3.552e-006
-1080.0, +3.657e-006
-1078.0, +3.768e-006
-1076.0, +3.880e-006
-1074.0, +4.004e-006
-1072.0, +4.124e-006
-1070.0, +4.248e-006
-1068.0, +4.382e-006
-1066.0, +4.519e-006
-1064.0, +4.662e-006
-1062.0, +4.808e-006
-1060.0, +4.956e-006
-1058.0, +5.115e-006
-1056.0, +5.282e-006
-1054.0, +5.448e-006
-1052.0, +5.619e-006
-1050.0, +5.797e-006
-1048.0, +5.980e-006
-1046.0, +6.172e-006
-1044.0, +6.366e-006
-1042.0, +6.563e-006
-1040.0, +6.765e-006
-1038.0, +6.974e-006
-1036.0, +7.192e-006
-1034.0, +7.414e-006
-1032.0, +7.640e-006
-1030.0, +7.877e-006
-1028.0, +8.121e-006
-1026.0, +8.369e-006
-1024.0, +8.625e-006
-1022.0, +8.880e-006
-1020.0, +9.138e-006
-1018.0, +9.402e-006
-1016.0, +9.662e-006
-1014.0, +9.927e-006
-1012.0, +1.020e-005
-1010.0, +1.046e-005
-1008.0, +1.073e-005
-1006.0, +1.100e-005
-1004.0, +1.127e-005
-1002.0, +1.153e-005
-1000.0, +1.179e-005
-998.0, +1.205e-005
-996.0, +1.230e-005
-994.0, +1.255e-005
-992.0, +1.278e-005
-990.0, +1.300e-005
-988.0, +1.322e-005
-986.0, +1.342e-005
-984.0, +1.360e-005
-982.0, +1.377e-005
-980.0, +1.392e-005
-978.0, +1.406e-005
-976.0, +1.418e-005
-974.0, +1.427e-005
-972.0, +1.434e-005
-970.0, +1.438e-005
-968.0, +1.441e-005
-966.0, +1.439e-005
-964.0, +1.435e-005
-962.0, +1.429e-005
-960.0, +1.419e-005
-958.0, +1.407e-005
-956.0, +1.392e-005
-954.0, +1.374e-005
-952.0, +1.353e-005
-950.0, +1.329e-005
-948.0, +1.303e-005
-946.0, +1.276e-005
-944.0, +1.246e-005
-942.0, +1.214e-005
-940.0, +1.181e-005
-938.0, +1.148e-005
-936.0, +1.114e-005
-934.0, +1.079e-005
-932.0, +1.044e-005
-930.0, +1.010e-005
-928.0, +9.766e-006
-926.0, +9.439e-006
-924.0, +9.119e-006
-922.0, +8.813e-006
-920.0, +8.526e-006
-918.0, +8.253e-006
-916.0, +7.992e-006
-914.0, +7.748e-006
-912.0, +7.516e-006
-910.0, +7.305e-006
-908.0, +7.103e-006
-906.0, +6.914e-006
-904.0, +6.733e-006
-902.0, +6.569e-006
-900.0, +6.414e-006
-898.0, +6.268e-006
-896.0, +6.127e-006
-894.0, +5.994e-006
-892.0, +5.869e-006
-890.0, +5.751e-006
-888.0, +5.631e-006
-886.0, +5.521e-006
-884.0, +5.412e-006
-882.0, +5.310e-006
-880.0, +5.206e-006
-878.0, +5.108e-006
-876.0, +5.011e-006
-874.0, +4.920e-006
-872.0, +4.828e-006
-870.0, +4.739e-006
-868.0, +4.648e-006
-866.0, +4.564e-006
-864.0, +4.480e-006
-862.0, +4.391e-006
-860.0, +4.308e-006
-858.0, +4.224e-006
-856.0, +4.142e-006
-854.0, +4.058e-006
-852.0, +3.974e-006
-850.0, +3.891e-006
-848.0, +3.815e-006
-846.0, +3.734e-006
-844.0, +3.655e-006
-842.0, +3.573e-006
-840.0, +3.495e-006
-838.0, +3.425e-006
-836.0, +3.355e-006
-834.0, +3.283e-006
-832.0, +3.219e-006
-830.0, +3.155e-006
-828.0, +3.098e-006
-826.0, +3.043e-006
-824.0, +2.993e-006
-822.0, +2.943e-006
-820.0, +2.897e-006
-818.0, +2.849e-006
-816.0, +2.806e-006
-814.0, +2.764e-006
-812.0, +2.723e-006
-810.0, +2.675e-006
-808.0, +2.634e-006
-806.0, +2.595e-006
-804.0, +2.562e-006
-802.0, +2.527e-006
-800.0, +2.494e-006
-798.0, +2.465e-006
-796.0, +2.437e-006
-794.0, +2.405e-006
-792.0, +2.377e-006
-790.0, +2.347e-006
-788.0, +2.319e-006
-786.0, +2.292e-006
-784.0, +2.262e-006
-782.0, +2.233e-006
-780.0, +2.212e-006
-778.0, +2.189e-006
-776.0, +2.167e-006
-774.0, +2.146e-006
-772.0, +2.129e-006
-770.0, +2.117e-006
-768.0, +2.106e-006
-766.0, +2.094e-006
-764.0, +2.082e-006
-762.0, +2.074e-006
-760.0, +2.067e-006
-758.0, +2.060e-006
-756.0, +2.053e-006
-754.0, +2.050e-006
-752.0, +2.049e-006
-750.0, +2.048e-006
-748.0, +2.047e-006
-746.0, +2.047e-006
-744.0, +2.046e-006
-742.0, +2.046e-006
-740.0, +2.046e-006
-738.0, +2.047e-006
-736.0, +2.047e-006
-734.0, +2.047e-006
-732.0, +2.047e-006
-730.0, +2.049e-006
-728.0, +2.049e-006
-726.0, +2.052e-006
-724.0, +2.057e-006
-722.0, +2.063e-006
-720.0, +2.070e-006
-718.0, +2.077e-006
-716.0, +2.083e-006
-714.0, +2.090e-006
-712.0, +2.094e-006
-710.0, +2.097e-006
-708.0, +2.098e-006
-706.0, +2.102e-006
-704.0, +2.108e-006
-702.0, +2.115e-006
-700.0, +2.122e-006
-698.0, +2.129e-006
-696.0, +2.136e-006
-694.0, +2.144e-006
-692.0, +2.155e-006
-690.0, +2.162e-006
-688.0, +2.173e-006
-686.0, +2.187e-006
-684.0, +2.201e-006
-682.0, +2.214e-006
-680.0, +2.227e-006
-678.0, +2.241e-006
-676.0, +2.254e-006
-674.0, +2.265e-006
-672.0, +2.272e-006
-670.0, +2.281e-006
-668.0, +2.291e-006
-666.0, +2.303e-006
-664.0, +2.311e-006
-662.0, +2.325e-006
-660.0, +2.339e-006
-658.0, +2.352e-006
-656.0, +2.366e-006
-654.0, +2.383e-006
-652.0, +2.397e-006
-650.0, +2.410e-006
-648.0, +2.419e-006
-646.0, +2.432e-006
-644.0, +2.446e-006
-642.0, +2.458e-006
-640.0, +2.466e-006
-638.0, +2.473e-006
-636.0, +2.483e-006
-634.0, +2.495e-006
-632.0, +2.503e-006
-630.0, +2.510e-006
-628.0, +2.519e-006
-626.0, +2.528e-006
-624.0, +2.540e-006
-622.0, +2.553e-006
-620.0, +2.567e-006
-618.0, +2.581e-006
-616.0, +2.595e-006
-614.0, +2.608e-006
-612.0, +2.621e-006
-610.0, +2.634e-006
-608.0, +2.646e-006
-606.0, +2.653e-006
-604.0, +2.660e-006
-602.0, +2.667e-006
-600.0, +2.673e-006
-598.0, +2.679e-006
-596.0, +2.682e-006
-594.0, +2.682e-006
-592.0, +2.682e-006
-590.0, +2.683e-006
-588.0, +2.683e-006
-586.0, +2.683e-006
-584.0, +2.683e-006
-582.0, +2.683e-006
-580.0, +2.683e-006
-578.0, +2.683e-006
-576.0, +2.683e-006
-574.0, +2.683e-006
-572.0, +2.682e-006
-570.0, +2.682e-006
-568.0, +2.682e-006
-566.0, +2.682e-006
-564.0, +2.681e-006
-562.0, +2.678e-006
-560.0, +2.672e-006
-558.0, +2.666e-006
-556.0, +2.660e-006
-554.0, +2.653e-006
-552.0, +2.646e-006
-550.0, +2.641e-006
-548.0, +2.637e-006
-546.0, +2.636e-006
-544.0, +2.632e-006
-542.0, +2.629e-006
-540.0, +2.627e-006
-538.0, +2.621e-006
-536.0, +2.616e-006
-534.0, +2.610e-006
-532.0, +2.604e-006
-530.0, +2.598e-006
-528.0, +2.593e-006
-526.0, +2.587e-006
-524.0, +2.584e-006
-522.0, +2.577e-006
-520.0, +2.574e-006
-518.0, +2.570e-006
-516.0, +2.567e-006
-514.0, +2.565e-006
-512.0, +2.560e-006
-510.0, +2.558e-006
-508.0, +2.560e-006
-506.0, +2.559e-006
-504.0, +2.558e-006
-502.0, +2.558e-006
-500.0, +2.561e-006
-498.0, +2.563e-006
-496.0, +2.565e-006
-494.0, +2.566e-006
-492.0, +2.569e-006
-490.0, +2.572e-006
-488.0, +2.576e-006
-486.0, +2.577e-006
-484.0, +2.582e-006
-482.0, +2.585e-006
-480.0, +2.587e-006
-478.0, +2.591e-006
-476.0, +2.594e-006
-474.0, +2.596e-006
-472.0, +2.598e-006
-470.0, +2.601e-006
-468.0, +2.604e-006
-466.0, +2.608e-006
-464.0, +2.613e-006
-462.0, +2.618e-006
-460.0, +2.623e-006
-458.0, +2.627e-006
-456.0, +2.629e-006
-454.0, +2.632e-006
-452.0, +2.634e-006
-450.0, +2.635e-006
-448.0, +2.635e-006
-446.0, +2.635e-006
-444.0, +2.636e-006
-442.0, +2.637e-006
-440.0, +2.638e-006
-438.0, +2.640e-006
-436.0, +2.643e-006
-434.0, +2.650e-006
-432.0, +2.655e-006
-430.0, +2.662e-006
-428.0, +2.668e-006
-426.0, +2.673e-006
-424.0, +2.679e-006
-422.0, +2.682e-006
-420.0, +2.682e-006
-418.0, +2.683e-006
-416.0, +2.683e-006
-414.0, +2.684e-006
-412.0, +2.686e-006
-410.0, +2.688e-006
-408.0, +2.690e-006
-406.0, +2.697e-006
-404.0, +2.704e-006
-402.0, +2.712e-006
-400.0, +2.718e-006
-398.0, +2.725e-006
-396.0, +2.736e-006
-394.0, +2.747e-006
-392.0, +2.754e-006
-390.0, +2.760e-006
-388.0, +2.768e-006
-386.0, +2.776e-006
-384.0, +2.785e-006
-382.0, +2.793e-006
-380.0, +2.800e-006
-378.0, +2.807e-006
-376.0, +2.815e-006
-374.0, +2.823e-006
-372.0, +2.836e-006
-370.0, +2.845e-006
-368.0, +2.852e-006
-366.0, +2.859e-006
-364.0, +2.868e-006
-362.0, +2.878e-006
-360.0, +2.890e-006
-358.0, +2.897e-006
-356.0, +2.906e-006
-354.0, +2.920e-006
-352.0, +2.938e-006
-350.0, +2.958e-006
-348.0, +2.976e-006
-346.0, +2.995e-006
-344.0, +3.016e-006
-342.0, +3.035e-006
-340.0, +3.056e-006
-338.0, +3.074e-006
-336.0, +3.095e-006
-334.0, +3.120e-006
-332.0, +3.144e-006
-330.0, +3.171e-006
-328.0, +3.199e-006
-326.0, +3.227e-006
-324.0, +3.254e-006
-322.0, +3.287e-006
-320.0, +3.317e-006
-318.0, +3.351e-006
-316.0, +3.386e-006
-314.0, +3.422e-006
-312.0, +3.464e-006
-310.0, +3.512e-006
-308.0, +3.555e-006
-306.0, +3.600e-006
-304.0, +3.649e-006
-302.0, +3.698e-006
-300.0, +3.756e-006
-298.0, +3.812e-006
-296.0, +3.868e-006
-294.0, +3.925e-006
-292.0, +3.991e-006
-290.0, +4.054e-006
-288.0, +4.125e-006
-286.0, +4.198e-006
-284.0, +4.268e-006
-282.0, +4.345e-006
-280.0, +4.429e-006
-278.0, +4.512e-006
-276.0, +4.599e-006
-274.0, +4.688e-006
-272.0, +4.775e-006
-270.0, +4.872e-006
-268.0, +4.968e-006
-266.0, +5.066e-006
-264.0, +5.171e-006
-262.0, +5.279e-006
-260.0, +5.380e-006
-258.0, +5.489e-006
-256.0, +5.601e-006
-254.0, +5.713e-006
-252.0, +5.831e-006
-250.0, +5.940e-006
-248.0, +6.054e-006
-246.0, +6.176e-006
-244.0, +6.295e-006
-242.0, +6.413e-006
-240.0, +6.539e-006
-238.0, +6.658e-006
-236.0, +6.787e-006
-234.0, +6.911e-006
-232.0, +7.034e-006
-230.0, +7.163e-006
-228.0, +7.283e-006
-226.0, +7.402e-006
-224.0, +7.523e-006
-222.0, +7.639e-006
-220.0, +7.758e-006
-218.0, +7.871e-006
-216.0, +7.983e-006
-214.0, +8.093e-006
-212.0, +8.202e-006
-210.0, +8.310e-006
-208.0, +8.415e-006
-206.0, +8.511e-006
-204.0, +8.609e-006
-202.0, +8.695e-006
-200.0, +8.786e-006
-198.0, +8.871e-006
-196.0, +8.948e-006
-194.0, +9.021e-006
-192.0, +9.094e-006
-190.0, +9.157e-006
-188.0, +9.227e-006
-186.0, +9.289e-006
-184.0, +9.342e-006
-182.0, +9.392e-006
-180.0, +9.440e-006
-178.0, +9.479e-006
-176.0, +9.519e-006
-174.0, +9.555e-006
-172.0, +9.584e-006
-170.0, +9.614e-006
-168.0, +9.642e-006
-166.0, +9.664e-006
-164.0, +9.685e-006
-162.0, +9.700e-006
-160.0, +9.711e-006
-158.0, +9.722e-006
-156.0, +9.727e-006
-154.0, +9.732e-006
-152.0, +9.736e-006
-150.0, +9.738e-006
-148.0, +9.739e-006
-146.0, +9.736e-006
-144.0, +9.732e-006
-142.0, +9.727e-006
-140.0, +9.722e-006
-138.0, +9.717e-006
-136.0, +9.710e-006
-134.0, +9.702e-006
-132.0, +9.694e-006
-130.0, +9.681e-006
-128.0, +9.663e-006
-126.0, +9.643e-006
-124.0, +9.623e-006
-122.0, +9.607e-006
-120.0, +9.591e-006
-118.0, +9.570e-006
-116.0, +9.554e-006
-114.0, +9.543e-006
-112.0, +9.530e-006
-110.0, +9.515e-006
-108.0, +9.499e-006
-106.0, +9.480e-006
-104.0, +9.467e-006
-102.0, +9.448e-006
-100.0, +9.425e-006
-98.0, +9.403e-006
-96.0, +9.383e-006
-94.0, +9.364e-006
-92.0, +9.344e-006
-90.0, +9.323e-006
-88.0, +9.303e-006
-86.0, +9.286e-006
-84.0, +9.267e-006
-82.0, +9.246e-006
-80.0, +9.225e-006
-78.0, +9.206e-006
-76.0, +9.185e-006
-74.0, +9.167e-006
-72.0, +9.152e-006
-70.0, +9.139e-006
-68.0, +9.125e-006
-66.0, +9.112e-006
-64.0, +9.097e-006
-62.0, +9.083e-006
-60.0, +9.069e-006
-58.0, +9.050e-006
-56.0, +9.034e-006
-54.0, +9.016e-006
-52.0, +8.995e-006
-50.0, +8.980e-006
-48.0, +8.966e-006
-46.0, +8.951e-006
-44.0, +8.937e-006
-42.0, +8.923e-006
-40.0, +8.913e-006
-38.0, +8.904e-006
-36.0, +8.891e-006
-34.0, +8.875e-006
-32.0, +8.856e-006
-30.0, +8.841e-006
-28.0, +8.827e-006
-26.0, +8.812e-006
-24.0, +8.797e-006
-22.0, +8.782e-006
-20.0, +8.770e-006
-18.0, +8.762e-006
-16.0, +8.755e-006
-14.0, +8.747e-006
-12.0, +8.738e-006
-10.0, +8.727e-006
-8.0, +8.720e-006
-6.0, +8.713e-006
-4.0, +8.708e-006
-2.0, +8.701e-006
0.0, +8.694e-006
2.0, +8.685e-006
4.0, +8.679e-006
6.0, +8.672e-006
8.0, +8.664e-006
10.0, +8.655e-006
12.0, +8.645e-006
14.0, +8.635e-006
16.0, +8.626e-006
18.0, +8.613e-006
20.0, +8.599e-006
22.0, +8.586e-006
24.0, +8.573e-006
26.0, +8.561e-006
28.0, +8.552e-006
30.0, +8.545e-006
32.0, +8.542e-006
34.0, +8.536e-006
36.0, +8.531e-006
38.0, +8.524e-006
40.0, +8.517e-006
42.0, +8.510e-006
44.0, +8.502e-006
46.0, +8.492e-006
48.0, +8.483e-006
50.0, +8.474e-006
52.0, +8.465e-006
54.0, +8.452e-006
56.0, +8.439e-006
58.0, +8.426e-006
60.0, +8.416e-006
62.0, +8.409e-006
64.0, +8.402e-006
66.0, +8.397e-006
68.0, +8.394e-006
70.0, +8.388e-006
72.0, +8.384e-006
74.0, +8.377e-006
76.0, +8.370e-006
78.0, +8.363e-006
80.0, +8.357e-006
82.0, +8.351e-006
84.0, +8.350e-006
86.0, +8.347e-006
88.0, +8.345e-006
90.0, +8.342e-006
92.0, +8.336e-006
94.0, +8.329e-006
96.0, +8.323e-006
98.0, +8.316e-006
100.0, +8.309e-006
102.0, +8.303e-006
104.0, +8.297e-006
106.0, +8.295e-006
108.0, +8.292e-006
110.0, +8.285e-006
112.0, +8.279e-006
114.0, +8.272e-006
116.0, +8.265e-006
118.0, +8.257e-006
120.0, +8.247e-006
122.0, +8.238e-006
124.0, +8.232e-006
126.0, +8.224e-006
128.0, +8.218e-006
130.0, +8.212e-006
132.0, +8.208e-006
134.0, +8.206e-006
136.0, +8.203e-006
138.0, +8.200e-006
140.0, +8.197e-006
142.0, +8.190e-006
144.0, +8.185e-006
146.0, +8.179e-006
148.0, +8.172e-006
150.0, +8.166e-006
152.0, +8.160e-006
154.0, +8.156e-006
156.0, +8.155e-006
158.0, +8.153e-006
160.0, +8.152e-006
162.0, +8.152e-006
164.0, +8.152e-006
166.0, +8.151e-006
168.0, +8.151e-006
170.0, +8.150e-006
172.0, +8.149e-006
174.0, +8.147e-006
176.0, +8.143e-006
178.0, +8.138e-006
180.0, +8.133e-006
182.0, +8.126e-006
184.0, +8.121e-006
186.0, +8.116e-006
188.0, +8.111e-006
190.0, +8.108e-006
192.0, +8.106e-006
194.0, +8.105e-006
196.0, +8.105e-006
198.0, +8.104e-006
200.0, +8.103e-006
202.0, +8.102e-006
204.0, +8.102e-006
206.0, +8.101e-006
208.0, +8.099e-006
210.0, +8.097e-006
212.0, +8.094e-006
214.0, +8.090e-006
216.0, +8.086e-006
218.0, +8.081e-006
220.0, +8.076e-006
222.0, +8.069e-006
224.0, +8.064e-006
226.0, +8.058e-006
228.0, +8.053e-006
230.0, +8.045e-006
232.0, +8.041e-006
234.0, +8.036e-006
236.0, +8.032e-006
238.0, +8.025e-006
240.0, +8.021e-006
242.0, +8.017e-006
244.0, +8.015e-006
246.0, +8.011e-006
248.0, +8.010e-006
250.0, +8.009e-006
252.0, +8.008e-006
254.0, +8.007e-006
256.0, +8.007e-006
258.0, +8.006e-006
260.0, +8.006e-006
262.0, +8.005e-006
264.0, +8.005e-006
266.0, +8.005e-006
268.0, +8.005e-006
270.0, +8.005e-006
272.0, +8.005e-006
274.0, +8.005e-006
276.0, +8.005e-006
278.0, +8.005e-006
280.0, +8.005e-006
282.0, +8.005e-006
284.0, +8.005e-006
286.0, +8.005e-006
288.0, +8.005e-006
290.0, +8.005e-006
292.0, +8.005e-006
294.0, +8.005e-006
296.0, +8.005e-006
298.0, +8.005e-006
300.0, +8.005e-006
302.0, +8.005e-006
304.0, +8.004e-006
306.0, +8.004e-006
308.0, +8.004e-006
310.0, +8.004e-006
312.0, +8.004e-006
314.0, +8.004e-006
316.0, +8.004e-006
318.0, +8.005e-006
320.0, +8.005e-006
322.0, +8.005e-006
324.0, +8.005e-006
326.0, +8.005e-006
328.0, +8.004e-006
330.0, +8.004e-006
332.0, +8.004e-006
334.0, +8.004e-006
336.0, +8.004e-006
338.0, +8.004e-006
340.0, +8.004e-006
342.0, +8.005e-006
344.0, +8.005e-006
346.0, +8.005e-006
348.0, +8.005e-006
350.0, +8.005e-006
352.0, +8.005e-006
354.0, +8.005e-006
356.0, +8.005e-006
358.0, +8.005e-006
360.0, +8.005e-006
362.0, +8.005e-006
364.0, +8.005e-006
366.0, +8.005e-006
368.0, +8.005e-006
370.0, +8.007e-006
372.0, +8.009e-006
374.0, +8.011e-006
376.0, +8.015e-006
378.0, +8.020e-006
380.0, +8.028e-006
382.0, +8.036e-006
384.0, +8.044e-006
386.0, +8.054e-006
388.0, +8.064e-006
390.0, +8.075e-006
392.0, +8.084e-006
394.0, +8.090e-006
396.0, +8.095e-006
398.0, +8.100e-006
400.0, +8.103e-006
402.0, +8.110e-006
404.0, +8.117e-006
406.0, +8.124e-006
408.0, +8.131e-006
410.0, +8.138e-006
412.0, +8.144e-006
414.0, +8.150e-006
416.0, +8.155e-006
418.0, +8.160e-006
420.0, +8.167e-006
422.0, +8.175e-006
424.0, +8.184e-006
426.0, +8.196e-006
428.0, +8.209e-006
430.0, +8.221e-006
432.0, +8.236e-006
434.0, +8.250e-006
436.0, +8.263e-006
438.0, +8.277e-006
440.0, +8.292e-006
442.0, +8.307e-006
444.0, +8.320e-006
446.0, +8.329e-006
448.0, +8.343e-006
450.0, +8.356e-006
452.0, +8.369e-006
454.0, +8.382e-006
456.0, +8.401e-006
458.0, +8.422e-006
460.0, +8.442e-006
462.0, +8.463e-006
464.0, +8.484e-006
466.0, +8.505e-006
468.0, +8.528e-006
470.0, +8.551e-006
472.0, +8.572e-006
474.0, +8.594e-006
476.0, +8.615e-006
478.0, +8.640e-006
480.0, +8.667e-006
482.0, +8.687e-006
484.0, +8.709e-006
486.0, +8.730e-006
488.0, +8.750e-006
490.0, +8.772e-006
492.0, +8.796e-006
494.0, +8.821e-006
496.0, +8.849e-006
498.0, +8.871e-006
500.0, +8.900e-006
502.0, +8.932e-006
504.0, +8.958e-006
506.0, +8.985e-006
508.0, +9.009e-006
510.0, +9.037e-006
512.0, +9.064e-006
514.0, +9.087e-006
516.0, +9.109e-006
518.0, +9.134e-006
520.0, +9.156e-006
522.0, +9.183e-006
524.0, +9.205e-006
526.0, +9.233e-006
528.0, +9.259e-006
530.0, +9.283e-006
532.0, +9.310e-006
534.0, +9.338e-006
536.0, +9.359e-006
538.0, +9.385e-006
540.0, +9.406e-006
542.0, +9.431e-006
544.0, +9.456e-006
546.0, +9.474e-006
548.0, +9.495e-006
550.0, +9.516e-006
552.0, +9.532e-006
554.0, +9.557e-006
556.0, +9.581e-006
558.0, +9.606e-006
560.0, +9.633e-006
562.0, +9.656e-006
564.0, +9.684e-006
566.0, +9.712e-006
568.0, +9.738e-006
570.0, +9.766e-006
572.0, +9.796e-006
574.0, +9.824e-006
576.0, +9.856e-006
578.0, +9.886e-006
580.0, +9.925e-006
582.0, +9.957e-006
584.0, +9.992e-006
586.0, +1.003e-005
588.0, +1.007e-005
590.0, +1.011e-005
592.0, +1.016e-005
594.0, +1.019e-005
596.0, +1.024e-005
598.0, +1.028e-005
600.0, +1.034e-005
602.0, +1.039e-005
604.0, +1.044e-005
606.0, +1.050e-005
608.0, +1.056e-005
610.0, +1.063e-005
612.0, +1.069e-005
614.0, +1.076e-005
616.0, +1.084e-005
618.0, +1.091e-005
620.0, +1.099e-005
622.0, +1.108e-005
624.0, +1.117e-005
626.0, +1.128e-005
628.0, +1.138e-005
630.0, +1.149e-005
632.0, +1.162e-005
634.0, +1.173e-005
636.0, +1.186e-005
638.0, +1.200e-005
640.0, +1.214e-005
642.0, +1.228e-005
644.0, +1.244e-005
646.0, +1.259e-005
648.0, +1.277e-005
650.0, +1.294e-005
652.0, +1.313e-005
654.0, +1.332e-005
656.0, +1.353e-005
658.0, +1.374e-005
660.0, +1.396e-005
662.0, +1.419e-005
664.0, +1.443e-005
666.0, +1.467e-005
668.0, +1.492e-005
670.0, +1.518e-005
672.0, +1.544e-005
674.0, +1.572e-005
676.0, +1.600e-005
678.0, +1.628e-005
680.0, +1.658e-005
682.0, +1.687e-005
684.0, +1.718e-005
686.0, +1.749e-005
688.0, +1.781e-005
690.0, +1.814e-005
692.0, +1.846e-005
694.0, +1.880e-005
696.0, +1.914e-005
698.0, +1.949e-005
700.0, +1.983e-005
702.0, +2.018e-005
704.0, +2.054e-005
706.0, +2.090e-005
708.0, +2.126e-005
710.0, +2.163e-005
712.0, +2.200e-005
714.0, +2.237e-005
716.0, +2.274e-005
718.0, +2.312e-005
720.0, +2.349e-005
722.0, +2.386e-005
724.0, +2.423e-005
726.0, +2.460e-005
728.0, +2.497e-005
730.0, +2.535e-005
732.0, +2.571e-005
734.0, +2.607e-005
736.0, +2.644e-005
738.0, +2.680e-005
740.0, +2.716e-005
742.0, +2.752e-005
744.0, +2.788e-005
746.0, +2.823e-005
748.0, +2.858e-005
750.0, +2.892e-005
752.0, +2.926e-005
754.0, +2.960e-005
756.0, +2.993e-005
758.0, +3.025e-005
760.0, +3.058e-005
762.0, +3.089e-005
764.0, +3.120e-005
766.0, +3.150e-005
768.0, +3.179e-005
770.0, +3.208e-005
772.0, +3.237e-005
774.0, +3.265e-005
776.0, +3.292e-005
778.0, +3.319e-005
780.0, +3.344e-005
782.0, +3.370e-005
784.0, +3.395e-005
786.0, +3.419e-005
788.0, +3.442e-005
790.0, +3.465e-005
792.0, +3.487e-005
794.0, +3.508e-005
796.0, +3.529e-005
798.0, +3.549e-005
800.0, +3.568e-005
802.0, +3.587e-005
804.0, +3.604e-005
806.0, +3.622e-005
808.0, +3.639e-005
810.0, +3.655e-005
812.0, +3.670e-005
814.0, +3.685e-005
816.0, +3.700e-005
818.0, +3.714e-005
820.0, +3.728e-005
822.0, +3.740e-005
824.0, +3.752e-005
826.0, +3.763e-005
828.0, +3.773e-005
830.0, +3.783e-005
832.0, +3.792e-005
834.0, +3.801e-005
836.0, +3.810e-005
838.0, +3.819e-005
840.0, +3.827e-005
842.0, +3.834e-005
844.0, +3.841e-005
846.0, +3.847e-005
848.0, +3.853e-005
850.0, +3.859e-005
852.0, +3.864e-005
854.0, +3.869e-005
856.0, +3.873e-005
858.0, +3.876e-005
860.0, +3.880e-005
862.0, +3.884e-005
864.0, +3.887e-005
866.0, +3.889e-005
868.0, +3.892e-005
870.0, +3.895e-005
872.0, +3.897e-005
874.0, +3.899e-005
876.0, +3.900e-005
878.0, +3.901e-005
880.0, +3.901e-005
882.0, +3.902e-005
884.0, +3.902e-005
886.0, +3.902e-005
888.0, +3.902e-005
890.0, +3.902e-005
892.0, +3.902e-005
894.0, +3.902e-005
896.0, +3.901e-005
898.0, +3.901e-005
900.0, +3.901e-005
902.0, +3.900e-005
904.0, +3.900e-005
906.0, +3.899e-005
908.0, +3.898e-005
910.0, +3.896e-005
912.0, +3.894e-005
914.0, +3.892e-005
916.0, +3.890e-005
918.0, +3.888e-005
920.0, +3.886e-005
922.0, +3.885e-005
924.0, +3.883e-005
926.0, +3.882e-005
928.0, +3.880e-005
930.0, +3.878e-005
932.0, +3.876e-005
934.0, +3.874e-005
936.0, +3.872e-005
938.0, +3.870e-005
940.0, +3.867e-005
942.0, +3.865e-005
944.0, +3.863e-005
946.0, +3.861e-005
948.0, +3.859e-005
950.0, +3.857e-005
952.0, +3.855e-005
954.0, +3.853e-005
956.0, +3.850e-005
958.0, +3.848e-005
960.0, +3.846e-005
962.0, +3.845e-005
964.0, +3.844e-005
966.0, +3.842e-005
968.0, +3.841e-005
970.0, +3.840e-005
972.0, +3.838e-005
974.0, +3.837e-005
976.0, +3.835e-005
978.0, +3.833e-005
980.0, +3.832e-005
982.0, +3.831e-005
984.0, +3.829e-005
986.0, +3.828e-005
988.0, +3.826e-005
990.0, +3.825e-005
992.0, +3.825e-005
994.0, +3.824e-005
996.0, +3.823e-005
998.0, +3.823e-005
1000.0, +3.823e-005
1002.0, +3.823e-005
1004.0, +3.823e-005
1006.0, +3.823e-005
1008.0, +3.822e-005
1010.0, +3.822e-005
1012.0, +3.822e-005
1014.0, +3.822e-005
1016.0, +3.822e-005
1018.0, +3.822e-005
1020.0, +3.822e-005
1022.0, +3.822e-005
1024.0, +3.822e-005
1026.0, +3.822e-005
1028.0, +3.822e-005
1030.0, +3.823e-005
1032.0, +3.823e-005
1034.0, +3.823e-005
1036.0, +3.823e-005
1038.0, +3.823e-005
1040.0, +3.824e-005
1042.0, +3.825e-005
1044.0, +3.826e-005
1046.0, +3.827e-005
1048.0, +3.828e-005
1050.0, +3.830e-005
1052.0, +3.832e-005
1054.0, +3.833e-005
1056.0, +3.835e-005
1058.0, +3.837e-005
1060.0, +3.839e-005
1062.0, +3.841e-005
1064.0, +3.842e-005
1066.0, +3.844e-005
1068.0, +3.847e-005
1070.0, +3.849e-005
1072.0, +3.852e-005
1074.0, +3.854e-005
1076.0, +3.857e-005
1078.0, +3.861e-005
1080.0, +3.865e-005
1082.0, +3.869e-005
1084.0, +3.873e-005
1086.0, +3.876e-005
1088.0, +3.881e-005
1090.0, +3.886e-005
1092.0, +3.890e-005
1094.0, +3.895e-005
1096.0, +3.900e-005
1098.0, +3.906e-005
1100.0, +3.912e-005
1102.0, +3.918e-005
1104.0, +3.924e-005
1106.0, +3.931e-005
1108.0, +3.939e-005
1110.0, +3.946e-005
1112.0, +3.954e-005
1114.0, +3.963e-005
1116.0, +3.971e-005
1118.0, +3.980e-005
1120.0, +3.989e-005
1122.0, +4.000e-005
1124.0, +4.010e-005
1126.0, +4.021e-005
1128.0, +4.032e-005
1130.0, +4.044e-005
1132.0, +4.057e-005
1134.0, +4.070e-005
1136.0, +4.083e-005
1138.0, +4.097e-005
1140.0, +4.111e-005
1142.0, +4.126e-005
1144.0, +4.142e-005
1146.0, +4.159e-005
1148.0, +4.177e-005
1150.0, +4.195e-005
1152.0, +4.214e-005
1154.0, +4.234e-005
1156.0, +4.254e-005
1158.0, +4.276e-005
1160.0, +4.298e-005
1162.0, +4.321e-005
1164.0, +4.346e-005
1166.0, +4.372e-005
1168.0, +4.399e-005
1170.0, +4.428e-005
1172.0, +4.457e-005
1174.0, +4.488e-005
1176.0, +4.521e-005
1178.0, +4.554e-005
1180.0, +4.591e-005
1182.0, +4.628e-005
1184.0, +4.669e-005
1186.0, +4.711e-005
1188.0, +4.756e-005
1190.0, +4.803e-005
1192.0, +4.853e-005
1194.0, +4.906e-005
1196.0, +4.961e-005
1198.0, +5.020e-005
1200.0, +5.083e-005
1202.0, +5.150e-005
1204.0, +5.221e-005
1206.0, +5.297e-005
1208.0, +5.378e-005
1210.0, +5.465e-005
1212.0, +5.557e-005
1214.0, +5.655e-005
1216.0, +5.761e-005
1218.0, +5.873e-005
1220.0, +5.993e-005
1222.0, +6.120e-005
1224.0, +6.256e-005
1226.0, +6.401e-005
1228.0, +6.555e-005
1230.0, +6.718e-005
1232.0, +6.889e-005
1234.0, +7.071e-005
1236.0, +7.261e-005
1238.0, +7.460e-005
1240.0, +7.668e-005
1242.0, +7.886e-005
1244.0, +8.112e-005
1246.0, +8.347e-005
1248.0, +8.591e-005
1250.0, +8.844e-005
1252.0, +9.105e-005
1254.0, +9.344e-005
1256.0, +9.548e-005
1258.0, +9.715e-005
1260.0, +9.846e-005
1262.0, +9.938e-005
1264.0, +9.989e-005
1266.0, +1.000e-004
1268.0, +1.000e-004
1270.0, +1.000e-004
1272.0, +1.000e-004
1274.0, +1.000e-004
1276.0, +1.000e-004
1278.0, +1.000e-004
1280.0, +1.000e-004
1282.0, +1.000e-004
1284.0, +1.000e-004
1286.0, +1.000e-004
1288.0, +1.000e-004
1290.0, +1.000e-004
1292.0, +1.000e-004
1294.0, +1.000e-004
1296.0, +1.000e-004
1298.0, +1.000e-004
1300.0, +1.000e-004
1302.0, +1.000e-004
1304.0, +1.000e-004
1306.0, +1.000e-004
1308.0, +1.000e-004
1310.0, +1.000e-004
1312.0, +1.000e-004
1314.0, +1.000e-004
1316.0, +1.000e-004
1318.0, +1.000e-004
1320.0, +1.000e-004
1322.0, +1.000e-004
1324.0, +1.000e-004
1326.0, +1.000e-004
1328.0, +1.000e-004
1330.0, +1.000e-004
1332.0, +1.000e-004
1334.0, +1.000e-004
1336.0, +1.000e-004
1338.0, +1.000e-004
1340.0, +1.000e-004
1342.0, +1.000e-004
1344.0, +1.000e-004
1346.0, +1.000e-004
1348.0, +1.000e-004
1350.0, +1.000e-004
1352.0, +1.000e-004
1354.0, +1.000e-004
1356.0, +1.000e-004
1358.0, +1.000e-004
1360.0, +1.000e-004
1362.0, +1.000e-004
1364.0, +1.000e-004
1366.0, +1.000e-004
1368.0, +1.000e-004
1370.0, +1.000e-004
1372.0, +1.000e-004
1374.0, +1.000e-004
1376.0, +1.000e-004
1378.0, +1.000e-004
1380.0, +1.000e-004
1382.0, +1.000e-004
1384.0, +1.000e-004
1386.0, +1.000e-004
1388.0, +1.000e-004
1390.0, +1.000e-004
1392.0, +1.000e-004
1394.0, +1.000e-004
1396.0, +1.000e-004
1398.0, +1.000e-004
1400.0, +1.000e-004
1402.0, +1.000e-004
1404.0, +1.000e-004
1406.0, +1.000e-004
1408.0, +1.000e-004
1410.0, +1.000e-004
1412.0, +1.000e-004
1414.0, +1.000e-004
1416.0, +1.000e-004
1418.0, +1.000e-004
1420.0, +1.000e-004
1422.0, +1.000e-004
1424.0, +1.000e-004
1426.0, +1.000e-004
1428.0, +1.000e-004
1430.0, +1.000e-004
1432.0, +1.000e-004
1434.0, +1.000e-004
1436.0, +1.000e-004
1438.0, +1.000e-004
1440.0, +1.000e-004
1442.0, +1.000e-004
1444.0, +1.000e-004
1446.0, +1.000e-004
1448.0, +1.000e-004
1450.0, +1.000e-004
1452.0, +1.000e-004
1454.0, +1.000e-004
1456.0, +1.000e-004
1458.0, +1.000e-004
1460.0, +1.000e-004
1462.0, +1.000e-004
1464.0, +1.000e-004
1466.0, +1.000e-004
1468.0, +1.000e-004
1470.0, +1.000e-004
1472.0, +1.000e-004
1474.0, +1.000e-004
1476.0, +1.000e-004
1478.0, +1.000e-004
1480.0, +1.000e-004
1482.0, +1.000e-004
1484.0, +1.000e-004
1486.0, +1.000e-004
1488.0, +1.000e-004
1490.0, +1.000e-004
1492.0, +1.000e-004
1494.0, +1.000e-004
1496.0, +1.000e-004
1498.0, +1.000e-004
1500.0, +1.000e-004
*
**
