# Supplementary material for: DFT and CV data of 4-phenyl-substituted dichloro(bis{2-[1-(phenyl)-1H-1,2,3-triazol-4-yl-κN3]pyridine-κN})iron(II) coordination compounds
Source: Data Brief. 2018 Oct 27;21:1458–71. doi: 10.1016/j.dib.2018.10.085 (PMC6234228; doi:10.1016/j.dib.2018.10.085)
Supplement: Supplementary file 4 — Supplementary material. [file mmc4.zip › Fe_CV_raw_data/FeL8-2/T5.TXT]

Date: 10-Apr-2017
Time: 15:41:27
Label: 
Cyclic Voltammetry

Exp. Conditions:
Init E (mV) = 0
High E (mV) = 1030
Low E (mV) = -2000
Init P/N = P
V (mV/sec) = 100
Number of Segments = 3
Sample Interval (mV) = 2
Quiet Time (sec) = 10
Sensitivity (A/V) = 1E-5

3 Sets of Data
Total Number of Data Points = 3545
##
Potential (mV), Current (A)

Segment = 1
Positive
Number of Data Points = 515
#
2.0, +2.220e-006
4.0, +2.273e-006
6.0, +2.318e-006
8.0, +2.360e-006
10.0, +2.399e-006
12.0, +2.434e-006
14.0, +2.468e-006
16.0, +2.493e-006
18.0, +2.524e-006
20.0, +2.552e-006
22.0, +2.577e-006
24.0, +2.605e-006
26.0, +2.627e-006
28.0, +2.655e-006
30.0, +2.680e-006
32.0, +2.703e-006
34.0, +2.725e-006
36.0, +2.748e-006
38.0, +2.769e-006
40.0, +2.796e-006
42.0, +2.817e-006
44.0, +2.837e-006
46.0, +2.853e-006
48.0, +2.872e-006
50.0, +2.886e-006
52.0, +2.901e-006
54.0, +2.916e-006
56.0, +2.932e-006
58.0, +2.952e-006
60.0, +2.972e-006
62.0, +2.988e-006
64.0, +3.009e-006
66.0, +3.029e-006
68.0, +3.043e-006
70.0, +3.056e-006
72.0, +3.068e-006
74.0, +3.081e-006
76.0, +3.095e-006
78.0, +3.108e-006
80.0, +3.122e-006
82.0, +3.139e-006
84.0, +3.159e-006
86.0, +3.175e-006
88.0, +3.190e-006
90.0, +3.207e-006
92.0, +3.222e-006
94.0, +3.236e-006
96.0, +3.247e-006
98.0, +3.256e-006
100.0, +3.269e-006
102.0, +3.282e-006
104.0, +3.291e-006
106.0, +3.298e-006
108.0, +3.305e-006
110.0, +3.318e-006
112.0, +3.332e-006
114.0, +3.347e-006
116.0, +3.361e-006
118.0, +3.375e-006
120.0, +3.390e-006
122.0, +3.408e-006
124.0, +3.422e-006
126.0, +3.434e-006
128.0, +3.442e-006
130.0, +3.448e-006
132.0, +3.456e-006
134.0, +3.466e-006
136.0, +3.475e-006
138.0, +3.482e-006
140.0, +3.489e-006
142.0, +3.497e-006
144.0, +3.507e-006
146.0, +3.520e-006
148.0, +3.531e-006
150.0, +3.544e-006
152.0, +3.558e-006
154.0, +3.572e-006
156.0, +3.585e-006
158.0, +3.597e-006
160.0, +3.609e-006
162.0, +3.621e-006
164.0, +3.629e-006
166.0, +3.636e-006
168.0, +3.644e-006
170.0, +3.650e-006
172.0, +3.657e-006
174.0, +3.664e-006
176.0, +3.669e-006
178.0, +3.676e-006
180.0, +3.683e-006
182.0, +3.689e-006
184.0, +3.697e-006
186.0, +3.703e-006
188.0, +3.711e-006
190.0, +3.719e-006
192.0, +3.727e-006
194.0, +3.738e-006
196.0, +3.752e-006
198.0, +3.765e-006
200.0, +3.779e-006
202.0, +3.789e-006
204.0, +3.799e-006
206.0, +3.808e-006
208.0, +3.816e-006
210.0, +3.823e-006
212.0, +3.830e-006
214.0, +3.836e-006
216.0, +3.843e-006
218.0, +3.850e-006
220.0, +3.853e-006
222.0, +3.857e-006
224.0, +3.860e-006
226.0, +3.865e-006
228.0, +3.872e-006
230.0, +3.879e-006
232.0, +3.886e-006
234.0, +3.895e-006
236.0, +3.906e-006
238.0, +3.916e-006
240.0, +3.925e-006
242.0, +3.932e-006
244.0, +3.939e-006
246.0, +3.950e-006
248.0, +3.961e-006
250.0, +3.969e-006
252.0, +3.976e-006
254.0, +3.984e-006
256.0, +3.993e-006
258.0, +4.000e-006
260.0, +4.006e-006
262.0, +4.012e-006
264.0, +4.019e-006
266.0, +4.026e-006
268.0, +4.033e-006
270.0, +4.038e-006
272.0, +4.044e-006
274.0, +4.048e-006
276.0, +4.051e-006
278.0, +4.051e-006
280.0, +4.053e-006
282.0, +4.056e-006
284.0, +4.061e-006
286.0, +4.068e-006
288.0, +4.075e-006
290.0, +4.080e-006
292.0, +4.087e-006
294.0, +4.092e-006
296.0, +4.097e-006
298.0, +4.099e-006
300.0, +4.102e-006
302.0, +4.109e-006
304.0, +4.115e-006
306.0, +4.123e-006
308.0, +4.134e-006
310.0, +4.146e-006
312.0, +4.160e-006
314.0, +4.170e-006
316.0, +4.179e-006
318.0, +4.187e-006
320.0, +4.194e-006
322.0, +4.198e-006
324.0, +4.202e-006
326.0, +4.207e-006
328.0, +4.214e-006
330.0, +4.221e-006
332.0, +4.227e-006
334.0, +4.233e-006
336.0, +4.238e-006
338.0, +4.243e-006
340.0, +4.245e-006
342.0, +4.245e-006
344.0, +4.246e-006
346.0, +4.248e-006
348.0, +4.255e-006
350.0, +4.262e-006
352.0, +4.269e-006
354.0, +4.277e-006
356.0, +4.285e-006
358.0, +4.295e-006
360.0, +4.304e-006
362.0, +4.311e-006
364.0, +4.318e-006
366.0, +4.326e-006
368.0, +4.333e-006
370.0, +4.340e-006
372.0, +4.348e-006
374.0, +4.357e-006
376.0, +4.364e-006
378.0, +4.371e-006
380.0, +4.377e-006
382.0, +4.384e-006
384.0, +4.390e-006
386.0, +4.394e-006
388.0, +4.402e-006
390.0, +4.409e-006
392.0, +4.416e-006
394.0, +4.422e-006
396.0, +4.429e-006
398.0, +4.435e-006
400.0, +4.441e-006
402.0, +4.443e-006
404.0, +4.450e-006
406.0, +4.457e-006
408.0, +4.464e-006
410.0, +4.471e-006
412.0, +4.479e-006
414.0, +4.487e-006
416.0, +4.495e-006
418.0, +4.502e-006
420.0, +4.510e-006
422.0, +4.520e-006
424.0, +4.534e-006
426.0, +4.547e-006
428.0, +4.560e-006
430.0, +4.572e-006
432.0, +4.584e-006
434.0, +4.596e-006
436.0, +4.606e-006
438.0, +4.613e-006
440.0, +4.621e-006
442.0, +4.632e-006
444.0, +4.644e-006
446.0, +4.654e-006
448.0, +4.664e-006
450.0, +4.677e-006
452.0, +4.692e-006
454.0, +4.711e-006
456.0, +4.728e-006
458.0, +4.744e-006
460.0, +4.764e-006
462.0, +4.783e-006
464.0, +4.798e-006
466.0, +4.813e-006
468.0, +4.828e-006
470.0, +4.842e-006
472.0, +4.854e-006
474.0, +4.869e-006
476.0, +4.889e-006
478.0, +4.910e-006
480.0, +4.933e-006
482.0, +4.953e-006
484.0, +4.975e-006
486.0, +4.999e-006
488.0, +5.020e-006
490.0, +5.038e-006
492.0, +5.060e-006
494.0, +5.084e-006
496.0, +5.107e-006
498.0, +5.134e-006
500.0, +5.158e-006
502.0, +5.182e-006
504.0, +5.206e-006
506.0, +5.228e-006
508.0, +5.252e-006
510.0, +5.278e-006
512.0, +5.305e-006
514.0, +5.333e-006
516.0, +5.362e-006
518.0, +5.392e-006
520.0, +5.425e-006
522.0, +5.450e-006
524.0, +5.478e-006
526.0, +5.503e-006
528.0, +5.531e-006
530.0, +5.556e-006
532.0, +5.581e-006
534.0, +5.603e-006
536.0, +5.630e-006
538.0, +5.657e-006
540.0, +5.684e-006
542.0, +5.712e-006
544.0, +5.739e-006
546.0, +5.767e-006
548.0, +5.801e-006
550.0, +5.831e-006
552.0, +5.859e-006
554.0, +5.888e-006
556.0, +5.916e-006
558.0, +5.944e-006
560.0, +5.972e-006
562.0, +5.995e-006
564.0, +6.022e-006
566.0, +6.050e-006
568.0, +6.082e-006
570.0, +6.110e-006
572.0, +6.138e-006
574.0, +6.166e-006
576.0, +6.193e-006
578.0, +6.221e-006
580.0, +6.250e-006
582.0, +6.279e-006
584.0, +6.307e-006
586.0, +6.340e-006
588.0, +6.368e-006
590.0, +6.404e-006
592.0, +6.437e-006
594.0, +6.471e-006
596.0, +6.500e-006
598.0, +6.535e-006
600.0, +6.567e-006
602.0, +6.609e-006
604.0, +6.649e-006
606.0, +6.686e-006
608.0, +6.721e-006
610.0, +6.763e-006
612.0, +6.806e-006
614.0, +6.850e-006
616.0, +6.893e-006
618.0, +6.936e-006
620.0, +6.987e-006
622.0, +7.037e-006
624.0, +7.084e-006
626.0, +7.139e-006
628.0, +7.196e-006
630.0, +7.257e-006
632.0, +7.319e-006
634.0, +7.379e-006
636.0, +7.449e-006
638.0, +7.526e-006
640.0, +7.596e-006
642.0, +7.677e-006
644.0, +7.755e-006
646.0, +7.842e-006
648.0, +7.936e-006
650.0, +8.032e-006
652.0, +8.131e-006
654.0, +8.242e-006
656.0, +8.353e-006
658.0, +8.469e-006
660.0, +8.591e-006
662.0, +8.718e-006
664.0, +8.851e-006
666.0, +8.991e-006
668.0, +9.131e-006
670.0, +9.281e-006
672.0, +9.438e-006
674.0, +9.599e-006
676.0, +9.766e-006
678.0, +9.941e-006
680.0, +1.012e-005
682.0, +1.031e-005
684.0, +1.051e-005
686.0, +1.071e-005
688.0, +1.093e-005
690.0, +1.115e-005
692.0, +1.137e-005
694.0, +1.160e-005
696.0, +1.184e-005
698.0, +1.208e-005
700.0, +1.233e-005
702.0, +1.258e-005
704.0, +1.284e-005
706.0, +1.311e-005
708.0, +1.338e-005
710.0, +1.366e-005
712.0, +1.395e-005
714.0, +1.424e-005
716.0, +1.453e-005
718.0, +1.484e-005
720.0, +1.514e-005
722.0, +1.545e-005
724.0, +1.577e-005
726.0, +1.609e-005
728.0, +1.641e-005
730.0, +1.675e-005
732.0, +1.708e-005
734.0, +1.742e-005
736.0, +1.777e-005
738.0, +1.812e-005
740.0, +1.847e-005
742.0, +1.882e-005
744.0, +1.918e-005
746.0, +1.954e-005
748.0, +1.991e-005
750.0, +2.028e-005
752.0, +2.065e-005
754.0, +2.102e-005
756.0, +2.140e-005
758.0, +2.177e-005
760.0, +2.214e-005
762.0, +2.252e-005
764.0, +2.289e-005
766.0, +2.327e-005
768.0, +2.364e-005
770.0, +2.402e-005
772.0, +2.440e-005
774.0, +2.478e-005
776.0, +2.516e-005
778.0, +2.554e-005
780.0, +2.591e-005
782.0, +2.629e-005
784.0, +2.666e-005
786.0, +2.703e-005
788.0, +2.739e-005
790.0, +2.775e-005
792.0, +2.812e-005
794.0, +2.847e-005
796.0, +2.882e-005
798.0, +2.918e-005
800.0, +2.953e-005
802.0, +2.987e-005
804.0, +3.021e-005
806.0, +3.054e-005
808.0, +3.087e-005
810.0, +3.119e-005
812.0, +3.151e-005
814.0, +3.182e-005
816.0, +3.213e-005
818.0, +3.244e-005
820.0, +3.274e-005
822.0, +3.303e-005
824.0, +3.332e-005
826.0, +3.360e-005
828.0, +3.387e-005
830.0, +3.414e-005
832.0, +3.439e-005
834.0, +3.464e-005
836.0, +3.488e-005
838.0, +3.512e-005
840.0, +3.535e-005
842.0, +3.558e-005
844.0, +3.579e-005
846.0, +3.601e-005
848.0, +3.622e-005
850.0, +3.641e-005
852.0, +3.660e-005
854.0, +3.678e-005
856.0, +3.695e-005
858.0, +3.712e-005
860.0, +3.728e-005
862.0, +3.743e-005
864.0, +3.759e-005
866.0, +3.773e-005
868.0, +3.787e-005
870.0, +3.800e-005
872.0, +3.813e-005
874.0, +3.825e-005
876.0, +3.836e-005
878.0, +3.847e-005
880.0, +3.858e-005
882.0, +3.868e-005
884.0, +3.877e-005
886.0, +3.885e-005
888.0, +3.893e-005
890.0, +3.901e-005
892.0, +3.907e-005
894.0, +3.914e-005
896.0, +3.921e-005
898.0, +3.927e-005
900.0, +3.932e-005
902.0, +3.937e-005
904.0, +3.942e-005
906.0, +3.947e-005
908.0, +3.950e-005
910.0, +3.953e-005
912.0, +3.957e-005
914.0, +3.959e-005
916.0, +3.961e-005
918.0, +3.963e-005
920.0, +3.964e-005
922.0, +3.965e-005
924.0, +3.966e-005
926.0, +3.967e-005
928.0, +3.967e-005
930.0, +3.968e-005
932.0, +3.968e-005
934.0, +3.967e-005
936.0, +3.967e-005
938.0, +3.966e-005
940.0, +3.965e-005
942.0, +3.964e-005
944.0, +3.963e-005
946.0, +3.962e-005
948.0, +3.961e-005
950.0, +3.959e-005
952.0, +3.957e-005
954.0, +3.955e-005
956.0, +3.953e-005
958.0, +3.950e-005
960.0, +3.947e-005
962.0, +3.945e-005
964.0, +3.942e-005
966.0, +3.939e-005
968.0, +3.936e-005
970.0, +3.932e-005
972.0, +3.930e-005
974.0, +3.927e-005
976.0, +3.924e-005
978.0, +3.920e-005
980.0, +3.917e-005
982.0, +3.914e-005
984.0, +3.911e-005
986.0, +3.908e-005
988.0, +3.904e-005
990.0, +3.901e-005
992.0, +3.898e-005
994.0, +3.895e-005
996.0, +3.892e-005
998.0, +3.889e-005
1000.0, +3.885e-005
1002.0, +3.882e-005
1004.0, +3.879e-005
1006.0, +3.876e-005
1008.0, +3.873e-005
1010.0, +3.870e-005
1012.0, +3.867e-005
1014.0, +3.864e-005
1016.0, +3.861e-005
1018.0, +3.858e-005
1020.0, +3.855e-005
1022.0, +3.852e-005
1024.0, +3.849e-005
1026.0, +3.846e-005
1028.0, +3.844e-005
1030.0, +3.842e-005
*
Segment = 2
Negative
Number of Data Points = 1515
#
1028.0, +3.744e-005
1026.0, +3.701e-005
1024.0, +3.667e-005
1022.0, +3.636e-005
1020.0, +3.604e-005
1018.0, +3.574e-005
1016.0, +3.547e-005
1014.0, +3.521e-005
1012.0, +3.495e-005
1010.0, +3.471e-005
1008.0, +3.447e-005
1006.0, +3.423e-005
1004.0, +3.400e-005
1002.0, +3.378e-005
1000.0, +3.357e-005
998.0, +3.335e-005
996.0, +3.314e-005
994.0, +3.294e-005
992.0, +3.274e-005
990.0, +3.254e-005
988.0, +3.233e-005
986.0, +3.213e-005
984.0, +3.194e-005
982.0, +3.174e-005
980.0, +3.155e-005
978.0, +3.135e-005
976.0, +3.116e-005
974.0, +3.097e-005
972.0, +3.078e-005
970.0, +3.059e-005
968.0, +3.040e-005
966.0, +3.021e-005
964.0, +3.002e-005
962.0, +2.983e-005
960.0, +2.963e-005
958.0, +2.944e-005
956.0, +2.924e-005
954.0, +2.905e-005
952.0, +2.885e-005
950.0, +2.866e-005
948.0, +2.846e-005
946.0, +2.826e-005
944.0, +2.806e-005
942.0, +2.786e-005
940.0, +2.766e-005
938.0, +2.745e-005
936.0, +2.724e-005
934.0, +2.703e-005
932.0, +2.681e-005
930.0, +2.660e-005
928.0, +2.639e-005
926.0, +2.617e-005
924.0, +2.595e-005
922.0, +2.574e-005
920.0, +2.552e-005
918.0, +2.530e-005
916.0, +2.507e-005
914.0, +2.485e-005
912.0, +2.462e-005
910.0, +2.439e-005
908.0, +2.415e-005
906.0, +2.392e-005
904.0, +2.368e-005
902.0, +2.344e-005
900.0, +2.320e-005
898.0, +2.295e-005
896.0, +2.271e-005
894.0, +2.246e-005
892.0, +2.221e-005
890.0, +2.196e-005
888.0, +2.171e-005
886.0, +2.146e-005
884.0, +2.121e-005
882.0, +2.095e-005
880.0, +2.070e-005
878.0, +2.045e-005
876.0, +2.018e-005
874.0, +1.992e-005
872.0, +1.966e-005
870.0, +1.940e-005
868.0, +1.913e-005
866.0, +1.887e-005
864.0, +1.860e-005
862.0, +1.834e-005
860.0, +1.808e-005
858.0, +1.781e-005
856.0, +1.754e-005
854.0, +1.728e-005
852.0, +1.701e-005
850.0, +1.675e-005
848.0, +1.649e-005
846.0, +1.622e-005
844.0, +1.596e-005
842.0, +1.571e-005
840.0, +1.544e-005
838.0, +1.518e-005
836.0, +1.492e-005
834.0, +1.466e-005
832.0, +1.441e-005
830.0, +1.415e-005
828.0, +1.390e-005
826.0, +1.365e-005
824.0, +1.340e-005
822.0, +1.314e-005
820.0, +1.290e-005
818.0, +1.265e-005
816.0, +1.240e-005
814.0, +1.216e-005
812.0, +1.193e-005
810.0, +1.169e-005
808.0, +1.145e-005
806.0, +1.122e-005
804.0, +1.099e-005
802.0, +1.077e-005
800.0, +1.055e-005
798.0, +1.033e-005
796.0, +1.011e-005
794.0, +9.898e-006
792.0, +9.691e-006
790.0, +9.485e-006
788.0, +9.282e-006
786.0, +9.080e-006
784.0, +8.882e-006
782.0, +8.687e-006
780.0, +8.492e-006
778.0, +8.303e-006
776.0, +8.116e-006
774.0, +7.928e-006
772.0, +7.745e-006
770.0, +7.564e-006
768.0, +7.389e-006
766.0, +7.220e-006
764.0, +7.051e-006
762.0, +6.883e-006
760.0, +6.723e-006
758.0, +6.565e-006
756.0, +6.415e-006
754.0, +6.263e-006
752.0, +6.109e-006
750.0, +5.965e-006
748.0, +5.826e-006
746.0, +5.686e-006
744.0, +5.553e-006
742.0, +5.417e-006
740.0, +5.288e-006
738.0, +5.168e-006
736.0, +5.042e-006
734.0, +4.924e-006
732.0, +4.810e-006
730.0, +4.698e-006
728.0, +4.587e-006
726.0, +4.480e-006
724.0, +4.371e-006
722.0, +4.272e-006
720.0, +4.170e-006
718.0, +4.075e-006
716.0, +3.978e-006
714.0, +3.888e-006
712.0, +3.796e-006
710.0, +3.712e-006
708.0, +3.626e-006
706.0, +3.545e-006
704.0, +3.465e-006
702.0, +3.387e-006
700.0, +3.310e-006
698.0, +3.242e-006
696.0, +3.170e-006
694.0, +3.098e-006
692.0, +3.033e-006
690.0, +2.968e-006
688.0, +2.906e-006
686.0, +2.849e-006
684.0, +2.791e-006
682.0, +2.731e-006
680.0, +2.675e-006
678.0, +2.623e-006
676.0, +2.573e-006
674.0, +2.523e-006
672.0, +2.472e-006
670.0, +2.424e-006
668.0, +2.382e-006
666.0, +2.339e-006
664.0, +2.291e-006
662.0, +2.243e-006
660.0, +2.201e-006
658.0, +2.162e-006
656.0, +2.125e-006
654.0, +2.084e-006
652.0, +2.048e-006
650.0, +2.013e-006
648.0, +1.985e-006
646.0, +1.950e-006
644.0, +1.917e-006
642.0, +1.879e-006
640.0, +1.848e-006
638.0, +1.815e-006
636.0, +1.787e-006
634.0, +1.757e-006
632.0, +1.729e-006
630.0, +1.699e-006
628.0, +1.671e-006
626.0, +1.644e-006
624.0, +1.619e-006
622.0, +1.591e-006
620.0, +1.566e-006
618.0, +1.539e-006
616.0, +1.517e-006
614.0, +1.499e-006
612.0, +1.478e-006
610.0, +1.453e-006
608.0, +1.432e-006
606.0, +1.407e-006
604.0, +1.385e-006
602.0, +1.364e-006
600.0, +1.345e-006
598.0, +1.325e-006
596.0, +1.311e-006
594.0, +1.294e-006
592.0, +1.278e-006
590.0, +1.261e-006
588.0, +1.240e-006
586.0, +1.219e-006
584.0, +1.201e-006
582.0, +1.180e-006
580.0, +1.161e-006
578.0, +1.147e-006
576.0, +1.130e-006
574.0, +1.116e-006
572.0, +1.103e-006
570.0, +1.088e-006
568.0, +1.071e-006
566.0, +1.051e-006
564.0, +1.030e-006
562.0, +1.015e-006
560.0, +1.000e-006
558.0, +9.796e-007
556.0, +9.639e-007
554.0, +9.526e-007
552.0, +9.452e-007
550.0, +9.365e-007
548.0, +9.243e-007
546.0, +9.112e-007
544.0, +9.038e-007
542.0, +8.929e-007
540.0, +8.789e-007
538.0, +8.645e-007
536.0, +8.497e-007
534.0, +8.340e-007
532.0, +8.201e-007
530.0, +8.061e-007
528.0, +7.935e-007
526.0, +7.799e-007
524.0, +7.664e-007
522.0, +7.551e-007
520.0, +7.481e-007
518.0, +7.407e-007
516.0, +7.302e-007
514.0, +7.198e-007
512.0, +7.124e-007
510.0, +7.054e-007
508.0, +6.984e-007
506.0, +6.884e-007
504.0, +6.753e-007
502.0, +6.605e-007
500.0, +6.479e-007
498.0, +6.348e-007
496.0, +6.208e-007
494.0, +6.069e-007
492.0, +5.960e-007
490.0, +5.886e-007
488.0, +5.855e-007
486.0, +5.785e-007
484.0, +5.720e-007
482.0, +5.655e-007
480.0, +5.585e-007
478.0, +5.515e-007
476.0, +5.445e-007
474.0, +5.380e-007
472.0, +5.354e-007
470.0, +5.306e-007
468.0, +5.267e-007
466.0, +5.214e-007
464.0, +5.153e-007
462.0, +5.083e-007
460.0, +5.014e-007
458.0, +4.948e-007
456.0, +4.913e-007
454.0, +4.857e-007
452.0, +4.826e-007
450.0, +4.783e-007
448.0, +4.726e-007
446.0, +4.634e-007
444.0, +4.534e-007
442.0, +4.425e-007
440.0, +4.316e-007
438.0, +4.190e-007
436.0, +4.085e-007
434.0, +4.002e-007
432.0, +3.954e-007
430.0, +3.915e-007
428.0, +3.885e-007
426.0, +3.876e-007
424.0, +3.871e-007
422.0, +3.841e-007
420.0, +3.815e-007
418.0, +3.784e-007
416.0, +3.741e-007
414.0, +3.671e-007
412.0, +3.605e-007
410.0, +3.544e-007
408.0, +3.505e-007
406.0, +3.462e-007
404.0, +3.422e-007
402.0, +3.396e-007
400.0, +3.392e-007
398.0, +3.388e-007
396.0, +3.383e-007
394.0, +3.379e-007
392.0, +3.370e-007
390.0, +3.322e-007
388.0, +3.287e-007
386.0, +3.248e-007
384.0, +3.200e-007
382.0, +3.139e-007
380.0, +3.082e-007
378.0, +3.030e-007
376.0, +3.008e-007
374.0, +2.973e-007
372.0, +2.947e-007
370.0, +2.921e-007
368.0, +2.912e-007
366.0, +2.904e-007
364.0, +2.891e-007
362.0, +2.891e-007
360.0, +2.877e-007
358.0, +2.812e-007
356.0, +2.751e-007
354.0, +2.681e-007
352.0, +2.572e-007
350.0, +2.463e-007
348.0, +2.346e-007
346.0, +2.237e-007
344.0, +2.171e-007
342.0, +2.097e-007
340.0, +2.036e-007
338.0, +2.006e-007
336.0, +1.979e-007
334.0, +1.958e-007
332.0, +1.940e-007
330.0, +1.931e-007
328.0, +1.931e-007
326.0, +1.923e-007
324.0, +1.923e-007
322.0, +1.923e-007
320.0, +1.918e-007
318.0, +1.875e-007
316.0, +1.849e-007
314.0, +1.818e-007
312.0, +1.766e-007
310.0, +1.705e-007
308.0, +1.639e-007
306.0, +1.578e-007
304.0, +1.552e-007
302.0, +1.509e-007
300.0, +1.474e-007
298.0, +1.456e-007
296.0, +1.447e-007
294.0, +1.443e-007
292.0, +1.439e-007
290.0, +1.439e-007
288.0, +1.439e-007
286.0, +1.430e-007
284.0, +1.430e-007
282.0, +1.430e-007
280.0, +1.430e-007
278.0, +1.430e-007
276.0, +1.421e-007
274.0, +1.404e-007
272.0, +1.373e-007
270.0, +1.325e-007
268.0, +1.273e-007
266.0, +1.216e-007
264.0, +1.151e-007
262.0, +1.090e-007
260.0, +1.042e-007
258.0, +1.007e-007
256.0, +9.853e-008
254.0, +9.679e-008
252.0, +9.548e-008
250.0, +9.505e-008
248.0, +9.505e-008
246.0, +9.330e-008
244.0, +9.112e-008
242.0, +9.025e-008
240.0, +8.589e-008
238.0, +7.979e-008
236.0, +7.412e-008
234.0, +6.584e-008
232.0, +5.973e-008
230.0, +4.796e-008
228.0, +3.488e-008
226.0, +2.529e-008
224.0, +1.745e-008
222.0, +9.162e-009
220.0, +3.494e-009
218.0, -3.045e-009
216.0, -3.045e-009
214.0, -3.045e-009
212.0, -3.045e-009
210.0, -3.045e-009
208.0, -3.045e-009
206.0, -3.045e-009
204.0, -3.045e-009
202.0, -3.045e-009
200.0, -3.917e-009
198.0, -7.841e-009
196.0, -1.089e-008
194.0, -1.438e-008
192.0, -1.874e-008
190.0, -2.572e-008
188.0, -3.225e-008
186.0, -3.836e-008
184.0, -4.097e-008
182.0, -4.490e-008
180.0, -4.839e-008
178.0, -5.100e-008
176.0, -5.100e-008
174.0, -5.144e-008
172.0, -5.144e-008
170.0, -5.187e-008
168.0, -5.187e-008
166.0, -5.231e-008
164.0, -5.231e-008
162.0, -5.449e-008
160.0, -5.623e-008
158.0, -6.059e-008
156.0, -6.495e-008
154.0, -7.062e-008
152.0, -7.585e-008
150.0, -8.239e-008
148.0, -8.675e-008
146.0, -9.198e-008
144.0, -9.460e-008
142.0, -9.721e-008
140.0, -1.007e-007
138.0, -1.068e-007
136.0, -1.125e-007
134.0, -1.190e-007
132.0, -1.251e-007
130.0, -1.325e-007
128.0, -1.417e-007
126.0, -1.504e-007
124.0, -1.565e-007
122.0, -1.639e-007
120.0, -1.713e-007
118.0, -1.792e-007
116.0, -1.857e-007
114.0, -1.905e-007
112.0, -1.936e-007
110.0, -1.975e-007
108.0, -2.014e-007
106.0, -2.045e-007
104.0, -2.097e-007
102.0, -2.162e-007
100.0, -2.228e-007
98.0, -2.297e-007
96.0, -2.359e-007
94.0, -2.402e-007
92.0, -2.446e-007
90.0, -2.467e-007
88.0, -2.489e-007
86.0, -2.550e-007
84.0, -2.611e-007
82.0, -2.677e-007
80.0, -2.747e-007
78.0, -2.816e-007
76.0, -2.899e-007
74.0, -2.965e-007
72.0, -3.021e-007
70.0, -3.100e-007
68.0, -3.169e-007
66.0, -3.239e-007
64.0, -3.309e-007
62.0, -3.392e-007
60.0, -3.492e-007
58.0, -3.579e-007
56.0, -3.649e-007
54.0, -3.736e-007
52.0, -3.823e-007
50.0, -3.950e-007
48.0, -4.054e-007
46.0, -4.150e-007
44.0, -4.229e-007
42.0, -4.299e-007
40.0, -4.360e-007
38.0, -4.460e-007
36.0, -4.534e-007
34.0, -4.599e-007
32.0, -4.669e-007
30.0, -4.761e-007
28.0, -4.865e-007
26.0, -4.992e-007
24.0, -5.096e-007
22.0, -5.236e-007
20.0, -5.384e-007
18.0, -5.524e-007
16.0, -5.641e-007
14.0, -5.750e-007
12.0, -5.881e-007
10.0, -5.986e-007
8.0, -6.064e-007
6.0, -6.217e-007
4.0, -6.295e-007
2.0, -6.400e-007
0.0, -6.518e-007
-2.0, -6.605e-007
-4.0, -6.701e-007
-6.0, -6.814e-007
-8.0, -6.866e-007
-10.0, -6.997e-007
-12.0, -7.102e-007
-14.0, -7.193e-007
-16.0, -7.307e-007
-18.0, -7.490e-007
-20.0, -7.634e-007
-22.0, -7.778e-007
-24.0, -7.917e-007
-26.0, -8.070e-007
-28.0, -8.235e-007
-30.0, -8.401e-007
-32.0, -8.493e-007
-34.0, -8.645e-007
-36.0, -8.793e-007
-38.0, -8.998e-007
-40.0, -9.194e-007
-42.0, -9.378e-007
-44.0, -9.574e-007
-46.0, -9.783e-007
-48.0, -9.931e-007
-50.0, -1.008e-006
-52.0, -1.021e-006
-54.0, -1.035e-006
-56.0, -1.052e-006
-58.0, -1.068e-006
-60.0, -1.082e-006
-62.0, -1.103e-006
-64.0, -1.122e-006
-66.0, -1.144e-006
-68.0, -1.164e-006
-70.0, -1.182e-006
-72.0, -1.201e-006
-74.0, -1.221e-006
-76.0, -1.240e-006
-78.0, -1.263e-006
-80.0, -1.284e-006
-82.0, -1.305e-006
-84.0, -1.330e-006
-86.0, -1.353e-006
-88.0, -1.374e-006
-90.0, -1.395e-006
-92.0, -1.413e-006
-94.0, -1.431e-006
-96.0, -1.452e-006
-98.0, -1.474e-006
-100.0, -1.495e-006
-102.0, -1.523e-006
-104.0, -1.547e-006
-106.0, -1.569e-006
-108.0, -1.593e-006
-110.0, -1.617e-006
-112.0, -1.641e-006
-114.0, -1.669e-006
-116.0, -1.692e-006
-118.0, -1.720e-006
-120.0, -1.748e-006
-122.0, -1.776e-006
-124.0, -1.807e-006
-126.0, -1.836e-006
-128.0, -1.864e-006
-130.0, -1.897e-006
-132.0, -1.927e-006
-134.0, -1.961e-006
-136.0, -2.000e-006
-138.0, -2.036e-006
-140.0, -2.075e-006
-142.0, -2.112e-006
-144.0, -2.147e-006
-146.0, -2.187e-006
-148.0, -2.233e-006
-150.0, -2.272e-006
-152.0, -2.314e-006
-154.0, -2.362e-006
-156.0, -2.414e-006
-158.0, -2.466e-006
-160.0, -2.519e-006
-162.0, -2.571e-006
-164.0, -2.627e-006
-166.0, -2.685e-006
-168.0, -2.741e-006
-170.0, -2.798e-006
-172.0, -2.863e-006
-174.0, -2.928e-006
-176.0, -2.996e-006
-178.0, -3.071e-006
-180.0, -3.146e-006
-182.0, -3.218e-006
-184.0, -3.297e-006
-186.0, -3.375e-006
-188.0, -3.458e-006
-190.0, -3.536e-006
-192.0, -3.614e-006
-194.0, -3.698e-006
-196.0, -3.789e-006
-198.0, -3.877e-006
-200.0, -3.967e-006
-202.0, -4.058e-006
-204.0, -4.153e-006
-206.0, -4.251e-006
-208.0, -4.347e-006
-210.0, -4.442e-006
-212.0, -4.535e-006
-214.0, -4.632e-006
-216.0, -4.723e-006
-218.0, -4.820e-006
-220.0, -4.912e-006
-222.0, -5.005e-006
-224.0, -5.094e-006
-226.0, -5.189e-006
-228.0, -5.274e-006
-230.0, -5.367e-006
-232.0, -5.453e-006
-234.0, -5.539e-006
-236.0, -5.622e-006
-238.0, -5.703e-006
-240.0, -5.784e-006
-242.0, -5.867e-006
-244.0, -5.940e-006
-246.0, -6.014e-006
-248.0, -6.087e-006
-250.0, -6.156e-006
-252.0, -6.225e-006
-254.0, -6.287e-006
-256.0, -6.343e-006
-258.0, -6.403e-006
-260.0, -6.460e-006
-262.0, -6.515e-006
-264.0, -6.567e-006
-266.0, -6.619e-006
-268.0, -6.671e-006
-270.0, -6.725e-006
-272.0, -6.771e-006
-274.0, -6.815e-006
-276.0, -6.858e-006
-278.0, -6.898e-006
-280.0, -6.941e-006
-282.0, -6.976e-006
-284.0, -7.012e-006
-286.0, -7.051e-006
-288.0, -7.091e-006
-290.0, -7.126e-006
-292.0, -7.165e-006
-294.0, -7.194e-006
-296.0, -7.223e-006
-298.0, -7.251e-006
-300.0, -7.275e-006
-302.0, -7.298e-006
-304.0, -7.321e-006
-306.0, -7.344e-006
-308.0, -7.365e-006
-310.0, -7.388e-006
-312.0, -7.409e-006
-314.0, -7.429e-006
-316.0, -7.444e-006
-318.0, -7.456e-006
-320.0, -7.463e-006
-322.0, -7.470e-006
-324.0, -7.474e-006
-326.0, -7.474e-006
-328.0, -7.474e-006
-330.0, -7.474e-006
-332.0, -7.474e-006
-334.0, -7.473e-006
-336.0, -7.473e-006
-338.0, -7.472e-006
-340.0, -7.465e-006
-342.0, -7.457e-006
-344.0, -7.448e-006
-346.0, -7.434e-006
-348.0, -7.415e-006
-350.0, -7.395e-006
-352.0, -7.373e-006
-354.0, -7.352e-006
-356.0, -7.332e-006
-358.0, -7.310e-006
-360.0, -7.289e-006
-362.0, -7.272e-006
-364.0, -7.247e-006
-366.0, -7.221e-006
-368.0, -7.194e-006
-370.0, -7.166e-006
-372.0, -7.139e-006
-374.0, -7.105e-006
-376.0, -7.071e-006
-378.0, -7.041e-006
-380.0, -7.012e-006
-382.0, -6.983e-006
-384.0, -6.954e-006
-386.0, -6.921e-006
-388.0, -6.900e-006
-390.0, -6.869e-006
-392.0, -6.839e-006
-394.0, -6.807e-006
-396.0, -6.779e-006
-398.0, -6.749e-006
-400.0, -6.718e-006
-402.0, -6.683e-006
-404.0, -6.658e-006
-406.0, -6.629e-006
-408.0, -6.601e-006
-410.0, -6.573e-006
-412.0, -6.543e-006
-414.0, -6.518e-006
-416.0, -6.490e-006
-418.0, -6.458e-006
-420.0, -6.430e-006
-422.0, -6.403e-006
-424.0, -6.374e-006
-426.0, -6.352e-006
-428.0, -6.324e-006
-430.0, -6.299e-006
-432.0, -6.275e-006
-434.0, -6.248e-006
-436.0, -6.227e-006
-438.0, -6.201e-006
-440.0, -6.173e-006
-442.0, -6.152e-006
-444.0, -6.131e-006
-446.0, -6.111e-006
-448.0, -6.097e-006
-450.0, -6.079e-006
-452.0, -6.060e-006
-454.0, -6.039e-006
-456.0, -6.016e-006
-458.0, -5.993e-006
-460.0, -5.972e-006
-462.0, -5.951e-006
-464.0, -5.932e-006
-466.0, -5.915e-006
-468.0, -5.901e-006
-470.0, -5.888e-006
-472.0, -5.875e-006
-474.0, -5.861e-006
-476.0, -5.841e-006
-478.0, -5.822e-006
-480.0, -5.807e-006
-482.0, -5.790e-006
-484.0, -5.770e-006
-486.0, -5.754e-006
-488.0, -5.740e-006
-490.0, -5.732e-006
-492.0, -5.722e-006
-494.0, -5.709e-006
-496.0, -5.698e-006
-498.0, -5.691e-006
-500.0, -5.682e-006
-502.0, -5.669e-006
-504.0, -5.654e-006
-506.0, -5.640e-006
-508.0, -5.627e-006
-510.0, -5.613e-006
-512.0, -5.598e-006
-514.0, -5.584e-006
-516.0, -5.570e-006
-518.0, -5.558e-006
-520.0, -5.547e-006
-522.0, -5.540e-006
-524.0, -5.532e-006
-526.0, -5.525e-006
-528.0, -5.516e-006
-530.0, -5.510e-006
-532.0, -5.503e-006
-534.0, -5.496e-006
-536.0, -5.486e-006
-538.0, -5.476e-006
-540.0, -5.464e-006
-542.0, -5.453e-006
-544.0, -5.444e-006
-546.0, -5.435e-006
-548.0, -5.422e-006
-550.0, -5.410e-006
-552.0, -5.400e-006
-554.0, -5.393e-006
-556.0, -5.385e-006
-558.0, -5.378e-006
-560.0, -5.369e-006
-562.0, -5.364e-006
-564.0, -5.357e-006
-566.0, -5.350e-006
-568.0, -5.343e-006
-570.0, -5.336e-006
-572.0, -5.331e-006
-574.0, -5.327e-006
-576.0, -5.324e-006
-578.0, -5.323e-006
-580.0, -5.321e-006
-582.0, -5.315e-006
-584.0, -5.308e-006
-586.0, -5.301e-006
-588.0, -5.295e-006
-590.0, -5.289e-006
-592.0, -5.283e-006
-594.0, -5.278e-006
-596.0, -5.276e-006
-598.0, -5.276e-006
-600.0, -5.275e-006
-602.0, -5.274e-006
-604.0, -5.270e-006
-606.0, -5.265e-006
-608.0, -5.258e-006
-610.0, -5.252e-006
-612.0, -5.244e-006
-614.0, -5.235e-006
-616.0, -5.225e-006
-618.0, -5.218e-006
-620.0, -5.209e-006
-622.0, -5.202e-006
-624.0, -5.195e-006
-626.0, -5.189e-006
-628.0, -5.184e-006
-630.0, -5.182e-006
-632.0, -5.178e-006
-634.0, -5.178e-006
-636.0, -5.176e-006
-638.0, -5.174e-006
-640.0, -5.168e-006
-642.0, -5.163e-006
-644.0, -5.156e-006
-646.0, -5.150e-006
-648.0, -5.144e-006
-650.0, -5.138e-006
-652.0, -5.134e-006
-654.0, -5.132e-006
-656.0, -5.130e-006
-658.0, -5.130e-006
-660.0, -5.130e-006
-662.0, -5.130e-006
-664.0, -5.130e-006
-666.0, -5.130e-006
-668.0, -5.130e-006
-670.0, -5.129e-006
-672.0, -5.127e-006
-674.0, -5.126e-006
-676.0, -5.125e-006
-678.0, -5.120e-006
-680.0, -5.114e-006
-682.0, -5.109e-006
-684.0, -5.103e-006
-686.0, -5.098e-006
-688.0, -5.092e-006
-690.0, -5.087e-006
-692.0, -5.085e-006
-694.0, -5.083e-006
-696.0, -5.081e-006
-698.0, -5.079e-006
-700.0, -5.078e-006
-702.0, -5.075e-006
-704.0, -5.070e-006
-706.0, -5.067e-006
-708.0, -5.061e-006
-710.0, -5.054e-006
-712.0, -5.048e-006
-714.0, -5.045e-006
-716.0, -5.041e-006
-718.0, -5.038e-006
-720.0, -5.035e-006
-722.0, -5.034e-006
-724.0, -5.033e-006
-726.0, -5.031e-006
-728.0, -5.028e-006
-730.0, -5.027e-006
-732.0, -5.022e-006
-734.0, -5.018e-006
-736.0, -5.013e-006
-738.0, -5.007e-006
-740.0, -5.002e-006
-742.0, -4.996e-006
-744.0, -4.990e-006
-746.0, -4.988e-006
-748.0, -4.986e-006
-750.0, -4.984e-006
-752.0, -4.984e-006
-754.0, -4.984e-006
-756.0, -4.983e-006
-758.0, -4.982e-006
-760.0, -4.981e-006
-762.0, -4.980e-006
-764.0, -4.975e-006
-766.0, -4.972e-006
-768.0, -4.967e-006
-770.0, -4.963e-006
-772.0, -4.958e-006
-774.0, -4.952e-006
-776.0, -4.947e-006
-778.0, -4.945e-006
-780.0, -4.941e-006
-782.0, -4.938e-006
-784.0, -4.936e-006
-786.0, -4.936e-006
-788.0, -4.935e-006
-790.0, -4.935e-006
-792.0, -4.935e-006
-794.0, -4.935e-006
-796.0, -4.934e-006
-798.0, -4.933e-006
-800.0, -4.933e-006
-802.0, -4.933e-006
-804.0, -4.933e-006
-806.0, -4.932e-006
-808.0, -4.930e-006
-810.0, -4.931e-006
-812.0, -4.930e-006
-814.0, -4.930e-006
-816.0, -4.929e-006
-818.0, -4.928e-006
-820.0, -4.928e-006
-822.0, -4.926e-006
-824.0, -4.924e-006
-826.0, -4.921e-006
-828.0, -4.914e-006
-830.0, -4.908e-006
-832.0, -4.903e-006
-834.0, -4.897e-006
-836.0, -4.893e-006
-838.0, -4.889e-006
-840.0, -4.886e-006
-842.0, -4.886e-006
-844.0, -4.886e-006
-846.0, -4.886e-006
-848.0, -4.885e-006
-850.0, -4.885e-006
-852.0, -4.885e-006
-854.0, -4.885e-006
-856.0, -4.885e-006
-858.0, -4.885e-006
-860.0, -4.885e-006
-862.0, -4.885e-006
-864.0, -4.884e-006
-866.0, -4.882e-006
-868.0, -4.881e-006
-870.0, -4.879e-006
-872.0, -4.877e-006
-874.0, -4.877e-006
-876.0, -4.874e-006
-878.0, -4.872e-006
-880.0, -4.871e-006
-882.0, -4.870e-006
-884.0, -4.868e-006
-886.0, -4.864e-006
-888.0, -4.859e-006
-890.0, -4.858e-006
-892.0, -4.854e-006
-894.0, -4.848e-006
-896.0, -4.843e-006
-898.0, -4.840e-006
-900.0, -4.837e-006
-902.0, -4.835e-006
-904.0, -4.832e-006
-906.0, -4.831e-006
-908.0, -4.830e-006
-910.0, -4.827e-006
-912.0, -4.822e-006
-914.0, -4.819e-006
-916.0, -4.815e-006
-918.0, -4.809e-006
-920.0, -4.803e-006
-922.0, -4.800e-006
-924.0, -4.796e-006
-926.0, -4.794e-006
-928.0, -4.791e-006
-930.0, -4.789e-006
-932.0, -4.789e-006
-934.0, -4.789e-006
-936.0, -4.788e-006
-938.0, -4.788e-006
-940.0, -4.787e-006
-942.0, -4.787e-006
-944.0, -4.786e-006
-946.0, -4.785e-006
-948.0, -4.785e-006
-950.0, -4.783e-006
-952.0, -4.783e-006
-954.0, -4.782e-006
-956.0, -4.778e-006
-958.0, -4.774e-006
-960.0, -4.770e-006
-962.0, -4.766e-006
-964.0, -4.761e-006
-966.0, -4.755e-006
-968.0, -4.749e-006
-970.0, -4.747e-006
-972.0, -4.744e-006
-974.0, -4.742e-006
-976.0, -4.740e-006
-978.0, -4.739e-006
-980.0, -4.739e-006
-982.0, -4.739e-006
-984.0, -4.739e-006
-986.0, -4.739e-006
-988.0, -4.739e-006
-990.0, -4.739e-006
-992.0, -4.739e-006
-994.0, -4.739e-006
-996.0, -4.739e-006
-998.0, -4.739e-006
-1000.0, -4.739e-006
-1002.0, -4.739e-006
-1004.0, -4.739e-006
-1006.0, -4.739e-006
-1008.0, -4.739e-006
-1010.0, -4.739e-006
-1012.0, -4.739e-006
-1014.0, -4.738e-006
-1016.0, -4.738e-006
-1018.0, -4.738e-006
-1020.0, -4.738e-006
-1022.0, -4.738e-006
-1024.0, -4.738e-006
-1026.0, -4.738e-006
-1028.0, -4.738e-006
-1030.0, -4.737e-006
-1032.0, -4.737e-006
-1034.0, -4.736e-006
-1036.0, -4.735e-006
-1038.0, -4.735e-006
-1040.0, -4.734e-006
-1042.0, -4.733e-006
-1044.0, -4.732e-006
-1046.0, -4.731e-006
-1048.0, -4.729e-006
-1050.0, -4.729e-006
-1052.0, -4.728e-006
-1054.0, -4.727e-006
-1056.0, -4.725e-006
-1058.0, -4.726e-006
-1060.0, -4.726e-006
-1062.0, -4.725e-006
-1064.0, -4.725e-006
-1066.0, -4.725e-006
-1068.0, -4.723e-006
-1070.0, -4.721e-006
-1072.0, -4.720e-006
-1074.0, -4.720e-006
-1076.0, -4.718e-006
-1078.0, -4.716e-006
-1080.0, -4.714e-006
-1082.0, -4.714e-006
-1084.0, -4.715e-006
-1086.0, -4.712e-006
-1088.0, -4.710e-006
-1090.0, -4.712e-006
-1092.0, -4.715e-006
-1094.0, -4.715e-006
-1096.0, -4.714e-006
-1098.0, -4.715e-006
-1100.0, -4.716e-006
-1102.0, -4.716e-006
-1104.0, -4.715e-006
-1106.0, -4.715e-006
-1108.0, -4.715e-006
-1110.0, -4.715e-006
-1112.0, -4.715e-006
-1114.0, -4.718e-006
-1116.0, -4.718e-006
-1118.0, -4.718e-006
-1120.0, -4.718e-006
-1122.0, -4.720e-006
-1124.0, -4.721e-006
-1126.0, -4.721e-006
-1128.0, -4.719e-006
-1130.0, -4.721e-006
-1132.0, -4.722e-006
-1134.0, -4.721e-006
-1136.0, -4.720e-006
-1138.0, -4.720e-006
-1140.0, -4.721e-006
-1142.0, -4.722e-006
-1144.0, -4.722e-006
-1146.0, -4.724e-006
-1148.0, -4.725e-006
-1150.0, -4.725e-006
-1152.0, -4.726e-006
-1154.0, -4.728e-006
-1156.0, -4.728e-006
-1158.0, -4.729e-006
-1160.0, -4.728e-006
-1162.0, -4.729e-006
-1164.0, -4.730e-006
-1166.0, -4.731e-006
-1168.0, -4.731e-006
-1170.0, -4.732e-006
-1172.0, -4.732e-006
-1174.0, -4.733e-006
-1176.0, -4.733e-006
-1178.0, -4.734e-006
-1180.0, -4.734e-006
-1182.0, -4.735e-006
-1184.0, -4.735e-006
-1186.0, -4.736e-006
-1188.0, -4.737e-006
-1190.0, -4.738e-006
-1192.0, -4.737e-006
-1194.0, -4.737e-006
-1196.0, -4.737e-006
-1198.0, -4.738e-006
-1200.0, -4.738e-006
-1202.0, -4.738e-006
-1204.0, -4.738e-006
-1206.0, -4.739e-006
-1208.0, -4.739e-006
-1210.0, -4.739e-006
-1212.0, -4.739e-006
-1214.0, -4.739e-006
-1216.0, -4.739e-006
-1218.0, -4.739e-006
-1220.0, -4.739e-006
-1222.0, -4.739e-006
-1224.0, -4.739e-006
-1226.0, -4.739e-006
-1228.0, -4.739e-006
-1230.0, -4.739e-006
-1232.0, -4.739e-006
-1234.0, -4.739e-006
-1236.0, -4.739e-006
-1238.0, -4.739e-006
-1240.0, -4.739e-006
-1242.0, -4.739e-006
-1244.0, -4.740e-006
-1246.0, -4.740e-006
-1248.0, -4.740e-006
-1250.0, -4.740e-006
-1252.0, -4.740e-006
-1254.0, -4.740e-006
-1256.0, -4.740e-006
-1258.0, -4.739e-006
-1260.0, -4.739e-006
-1262.0, -4.739e-006
-1264.0, -4.739e-006
-1266.0, -4.739e-006
-1268.0, -4.740e-006
-1270.0, -4.740e-006
-1272.0, -4.740e-006
-1274.0, -4.741e-006
-1276.0, -4.741e-006
-1278.0, -4.741e-006
-1280.0, -4.742e-006
-1282.0, -4.744e-006
-1284.0, -4.746e-006
-1286.0, -4.747e-006
-1288.0, -4.749e-006
-1290.0, -4.752e-006
-1292.0, -4.755e-006
-1294.0, -4.759e-006
-1296.0, -4.761e-006
-1298.0, -4.765e-006
-1300.0, -4.769e-006
-1302.0, -4.773e-006
-1304.0, -4.776e-006
-1306.0, -4.780e-006
-1308.0, -4.781e-006
-1310.0, -4.784e-006
-1312.0, -4.784e-006
-1314.0, -4.785e-006
-1316.0, -4.786e-006
-1318.0, -4.786e-006
-1320.0, -4.786e-006
-1322.0, -4.788e-006
-1324.0, -4.788e-006
-1326.0, -4.788e-006
-1328.0, -4.788e-006
-1330.0, -4.790e-006
-1332.0, -4.791e-006
-1334.0, -4.792e-006
-1336.0, -4.796e-006
-1338.0, -4.801e-006
-1340.0, -4.805e-006
-1342.0, -4.810e-006
-1344.0, -4.814e-006
-1346.0, -4.820e-006
-1348.0, -4.826e-006
-1350.0, -4.829e-006
-1352.0, -4.830e-006
-1354.0, -4.834e-006
-1356.0, -4.836e-006
-1358.0, -4.839e-006
-1360.0, -4.842e-006
-1362.0, -4.846e-006
-1364.0, -4.850e-006
-1366.0, -4.856e-006
-1368.0, -4.861e-006
-1370.0, -4.867e-006
-1372.0, -4.872e-006
-1374.0, -4.876e-006
-1376.0, -4.878e-006
-1378.0, -4.882e-006
-1380.0, -4.883e-006
-1382.0, -4.884e-006
-1384.0, -4.885e-006
-1386.0, -4.885e-006
-1388.0, -4.885e-006
-1390.0, -4.886e-006
-1392.0, -4.886e-006
-1394.0, -4.886e-006
-1396.0, -4.886e-006
-1398.0, -4.886e-006
-1400.0, -4.887e-006
-1402.0, -4.890e-006
-1404.0, -4.894e-006
-1406.0, -4.899e-006
-1408.0, -4.905e-006
-1410.0, -4.910e-006
-1412.0, -4.916e-006
-1414.0, -4.921e-006
-1416.0, -4.925e-006
-1418.0, -4.928e-006
-1420.0, -4.929e-006
-1422.0, -4.931e-006
-1424.0, -4.932e-006
-1426.0, -4.933e-006
-1428.0, -4.934e-006
-1430.0, -4.935e-006
-1432.0, -4.935e-006
-1434.0, -4.935e-006
-1436.0, -4.935e-006
-1438.0, -4.935e-006
-1440.0, -4.936e-006
-1442.0, -4.936e-006
-1444.0, -4.936e-006
-1446.0, -4.936e-006
-1448.0, -4.936e-006
-1450.0, -4.937e-006
-1452.0, -4.940e-006
-1454.0, -4.943e-006
-1456.0, -4.948e-006
-1458.0, -4.954e-006
-1460.0, -4.959e-006
-1462.0, -4.966e-006
-1464.0, -4.971e-006
-1466.0, -4.975e-006
-1468.0, -4.979e-006
-1470.0, -4.980e-006
-1472.0, -4.981e-006
-1474.0, -4.983e-006
-1476.0, -4.983e-006
-1478.0, -4.984e-006
-1480.0, -4.984e-006
-1482.0, -4.984e-006
-1484.0, -4.985e-006
-1486.0, -4.987e-006
-1488.0, -4.990e-006
-1490.0, -4.993e-006
-1492.0, -4.998e-006
-1494.0, -5.004e-006
-1496.0, -5.010e-006
-1498.0, -5.015e-006
-1500.0, -5.019e-006
-1502.0, -5.023e-006
-1504.0, -5.027e-006
-1506.0, -5.028e-006
-1508.0, -5.030e-006
-1510.0, -5.034e-006
-1512.0, -5.035e-006
-1514.0, -5.038e-006
-1516.0, -5.043e-006
-1518.0, -5.048e-006
-1520.0, -5.052e-006
-1522.0, -5.058e-006
-1524.0, -5.062e-006
-1526.0, -5.069e-006
-1528.0, -5.073e-006
-1530.0, -5.075e-006
-1532.0, -5.077e-006
-1534.0, -5.081e-006
-1536.0, -5.081e-006
-1538.0, -5.082e-006
-1540.0, -5.084e-006
-1542.0, -5.087e-006
-1544.0, -5.089e-006
-1546.0, -5.095e-006
-1548.0, -5.099e-006
-1550.0, -5.105e-006
-1552.0, -5.110e-006
-1554.0, -5.113e-006
-1556.0, -5.118e-006
-1558.0, -5.123e-006
-1560.0, -5.123e-006
-1562.0, -5.126e-006
-1564.0, -5.127e-006
-1566.0, -5.129e-006
-1568.0, -5.130e-006
-1570.0, -5.130e-006
-1572.0, -5.130e-006
-1574.0, -5.130e-006
-1576.0, -5.130e-006
-1578.0, -5.132e-006
-1580.0, -5.133e-006
-1582.0, -5.136e-006
-1584.0, -5.140e-006
-1586.0, -5.146e-006
-1588.0, -5.152e-006
-1590.0, -5.158e-006
-1592.0, -5.163e-006
-1594.0, -5.169e-006
-1596.0, -5.173e-006
-1598.0, -5.177e-006
-1600.0, -5.177e-006
-1602.0, -5.179e-006
-1604.0, -5.180e-006
-1606.0, -5.180e-006
-1608.0, -5.183e-006
-1610.0, -5.189e-006
-1612.0, -5.195e-006
-1614.0, -5.201e-006
-1616.0, -5.207e-006
-1618.0, -5.217e-006
-1620.0, -5.227e-006
-1622.0, -5.235e-006
-1624.0, -5.242e-006
-1626.0, -5.250e-006
-1628.0, -5.258e-006
-1630.0, -5.265e-006
-1632.0, -5.269e-006
-1634.0, -5.273e-006
-1636.0, -5.276e-006
-1638.0, -5.276e-006
-1640.0, -5.277e-006
-1642.0, -5.279e-006
-1644.0, -5.281e-006
-1646.0, -5.285e-006
-1648.0, -5.290e-006
-1650.0, -5.297e-006
-1652.0, -5.303e-006
-1654.0, -5.308e-006
-1656.0, -5.313e-006
-1658.0, -5.318e-006
-1660.0, -5.321e-006
-1662.0, -5.323e-006
-1664.0, -5.323e-006
-1666.0, -5.324e-006
-1668.0, -5.325e-006
-1670.0, -5.327e-006
-1672.0, -5.329e-006
-1674.0, -5.335e-006
-1676.0, -5.341e-006
-1678.0, -5.348e-006
-1680.0, -5.355e-006
-1682.0, -5.362e-006
-1684.0, -5.368e-006
-1686.0, -5.372e-006
-1688.0, -5.378e-006
-1690.0, -5.385e-006
-1692.0, -5.392e-006
-1694.0, -5.398e-006
-1696.0, -5.405e-006
-1698.0, -5.413e-006
-1700.0, -5.421e-006
-1702.0, -5.428e-006
-1704.0, -5.435e-006
-1706.0, -5.443e-006
-1708.0, -5.450e-006
-1710.0, -5.458e-006
-1712.0, -5.468e-006
-1714.0, -5.480e-006
-1716.0, -5.488e-006
-1718.0, -5.496e-006
-1720.0, -5.504e-006
-1722.0, -5.511e-006
-1724.0, -5.516e-006
-1726.0, -5.519e-006
-1728.0, -5.521e-006
-1730.0, -5.527e-006
-1732.0, -5.534e-006
-1734.0, -5.540e-006
-1736.0, -5.547e-006
-1738.0, -5.557e-006
-1740.0, -5.568e-006
-1742.0, -5.581e-006
-1744.0, -5.591e-006
-1746.0, -5.603e-006
-1748.0, -5.618e-006
-1750.0, -5.632e-006
-1752.0, -5.643e-006
-1754.0, -5.654e-006
-1756.0, -5.666e-006
-1758.0, -5.678e-006
-1760.0, -5.686e-006
-1762.0, -5.693e-006
-1764.0, -5.700e-006
-1766.0, -5.709e-006
-1768.0, -5.721e-006
-1770.0, -5.731e-006
-1772.0, -5.738e-006
-1774.0, -5.750e-006
-1776.0, -5.763e-006
-1778.0, -5.784e-006
-1780.0, -5.803e-006
-1782.0, -5.818e-006
-1784.0, -5.835e-006
-1786.0, -5.855e-006
-1788.0, -5.871e-006
-1790.0, -5.886e-006
-1792.0, -5.896e-006
-1794.0, -5.910e-006
-1796.0, -5.924e-006
-1798.0, -5.941e-006
-1800.0, -5.961e-006
-1802.0, -5.981e-006
-1804.0, -6.002e-006
-1806.0, -6.023e-006
-1808.0, -6.044e-006
-1810.0, -6.065e-006
-1812.0, -6.086e-006
-1814.0, -6.102e-006
-1816.0, -6.119e-006
-1818.0, -6.142e-006
-1820.0, -6.165e-006
-1822.0, -6.187e-006
-1824.0, -6.214e-006
-1826.0, -6.237e-006
-1828.0, -6.263e-006
-1830.0, -6.288e-006
-1832.0, -6.313e-006
-1834.0, -6.342e-006
-1836.0, -6.373e-006
-1838.0, -6.401e-006
-1840.0, -6.433e-006
-1842.0, -6.463e-006
-1844.0, -6.498e-006
-1846.0, -6.532e-006
-1848.0, -6.566e-006
-1850.0, -6.597e-006
-1852.0, -6.632e-006
-1854.0, -6.669e-006
-1856.0, -6.711e-006
-1858.0, -6.753e-006
-1860.0, -6.791e-006
-1862.0, -6.828e-006
-1864.0, -6.870e-006
-1866.0, -6.918e-006
-1868.0, -6.961e-006
-1870.0, -7.004e-006
-1872.0, -7.053e-006
-1874.0, -7.107e-006
-1876.0, -7.160e-006
-1878.0, -7.216e-006
-1880.0, -7.271e-006
-1882.0, -7.332e-006
-1884.0, -7.397e-006
-1886.0, -7.457e-006
-1888.0, -7.519e-006
-1890.0, -7.589e-006
-1892.0, -7.658e-006
-1894.0, -7.724e-006
-1896.0, -7.797e-006
-1898.0, -7.870e-006
-1900.0, -7.948e-006
-1902.0, -8.030e-006
-1904.0, -8.115e-006
-1906.0, -8.206e-006
-1908.0, -8.302e-006
-1910.0, -8.397e-006
-1912.0, -8.502e-006
-1914.0, -8.614e-006
-1916.0, -8.728e-006
-1918.0, -8.847e-006
-1920.0, -8.973e-006
-1922.0, -9.109e-006
-1924.0, -9.252e-006
-1926.0, -9.398e-006
-1928.0, -9.552e-006
-1930.0, -9.719e-006
-1932.0, -9.893e-006
-1934.0, -1.008e-005
-1936.0, -1.028e-005
-1938.0, -1.049e-005
-1940.0, -1.071e-005
-1942.0, -1.095e-005
-1944.0, -1.120e-005
-1946.0, -1.146e-005
-1948.0, -1.174e-005
-1950.0, -1.203e-005
-1952.0, -1.234e-005
-1954.0, -1.267e-005
-1956.0, -1.301e-005
-1958.0, -1.337e-005
-1960.0, -1.374e-005
-1962.0, -1.414e-005
-1964.0, -1.455e-005
-1966.0, -1.497e-005
-1968.0, -1.539e-005
-1970.0, -1.583e-005
-1972.0, -1.627e-005
-1974.0, -1.671e-005
-1976.0, -1.714e-005
-1978.0, -1.757e-005
-1980.0, -1.798e-005
-1982.0, -1.837e-005
-1984.0, -1.873e-005
-1986.0, -1.907e-005
-1988.0, -1.938e-005
-1990.0, -1.965e-005
-1992.0, -1.988e-005
-1994.0, -2.008e-005
-1996.0, -2.027e-005
-1998.0, -2.042e-005
-2000.0, -2.050e-005
*
Segment = 3
Positive
Number of Data Points = 1515
#
-1998.0, -1.958e-005
-1996.0, -1.900e-005
-1994.0, -1.853e-005
-1992.0, -1.809e-005
-1990.0, -1.764e-005
-1988.0, -1.723e-005
-1986.0, -1.685e-005
-1984.0, -1.649e-005
-1982.0, -1.614e-005
-1980.0, -1.582e-005
-1978.0, -1.551e-005
-1976.0, -1.521e-005
-1974.0, -1.493e-005
-1972.0, -1.466e-005
-1970.0, -1.441e-005
-1968.0, -1.417e-005
-1966.0, -1.393e-005
-1964.0, -1.371e-005
-1962.0, -1.350e-005
-1960.0, -1.329e-005
-1958.0, -1.309e-005
-1956.0, -1.290e-005
-1954.0, -1.271e-005
-1952.0, -1.253e-005
-1950.0, -1.236e-005
-1948.0, -1.219e-005
-1946.0, -1.203e-005
-1944.0, -1.188e-005
-1942.0, -1.172e-005
-1940.0, -1.158e-005
-1938.0, -1.144e-005
-1936.0, -1.130e-005
-1934.0, -1.116e-005
-1932.0, -1.103e-005
-1930.0, -1.090e-005
-1928.0, -1.078e-005
-1926.0, -1.065e-005
-1924.0, -1.054e-005
-1922.0, -1.041e-005
-1920.0, -1.030e-005
-1918.0, -1.019e-005
-1916.0, -1.008e-005
-1914.0, -9.969e-006
-1912.0, -9.866e-006
-1910.0, -9.761e-006
-1908.0, -9.662e-006
-1906.0, -9.562e-006
-1904.0, -9.465e-006
-1902.0, -9.369e-006
-1900.0, -9.275e-006
-1898.0, -9.178e-006
-1896.0, -9.089e-006
-1894.0, -8.999e-006
-1892.0, -8.911e-006
-1890.0, -8.822e-006
-1888.0, -8.736e-006
-1886.0, -8.653e-006
-1884.0, -8.569e-006
-1882.0, -8.485e-006
-1880.0, -8.402e-006
-1878.0, -8.322e-006
-1876.0, -8.244e-006
-1874.0, -8.163e-006
-1872.0, -8.086e-006
-1870.0, -8.015e-006
-1868.0, -7.938e-006
-1866.0, -7.866e-006
-1864.0, -7.797e-006
-1862.0, -7.723e-006
-1860.0, -7.652e-006
-1858.0, -7.581e-006
-1856.0, -7.505e-006
-1854.0, -7.436e-006
-1852.0, -7.361e-006
-1850.0, -7.287e-006
-1848.0, -7.215e-006
-1846.0, -7.145e-006
-1844.0, -7.077e-006
-1842.0, -7.014e-006
-1840.0, -6.944e-006
-1838.0, -6.881e-006
-1836.0, -6.812e-006
-1834.0, -6.748e-006
-1832.0, -6.686e-006
-1830.0, -6.621e-006
-1828.0, -6.551e-006
-1826.0, -6.488e-006
-1824.0, -6.425e-006
-1822.0, -6.362e-006
-1820.0, -6.299e-006
-1818.0, -6.236e-006
-1816.0, -6.168e-006
-1814.0, -6.106e-006
-1812.0, -6.043e-006
-1810.0, -5.974e-006
-1808.0, -5.912e-006
-1806.0, -5.849e-006
-1804.0, -5.782e-006
-1802.0, -5.719e-006
-1800.0, -5.658e-006
-1798.0, -5.594e-006
-1796.0, -5.532e-006
-1794.0, -5.473e-006
-1792.0, -5.413e-006
-1790.0, -5.354e-006
-1788.0, -5.297e-006
-1786.0, -5.234e-006
-1784.0, -5.172e-006
-1782.0, -5.114e-006
-1780.0, -5.054e-006
-1778.0, -4.987e-006
-1776.0, -4.926e-006
-1774.0, -4.864e-006
-1772.0, -4.801e-006
-1770.0, -4.738e-006
-1768.0, -4.676e-006
-1766.0, -4.611e-006
-1764.0, -4.548e-006
-1762.0, -4.486e-006
-1760.0, -4.422e-006
-1758.0, -4.362e-006
-1756.0, -4.303e-006
-1754.0, -4.244e-006
-1752.0, -4.184e-006
-1750.0, -4.129e-006
-1748.0, -4.065e-006
-1746.0, -4.003e-006
-1744.0, -3.944e-006
-1742.0, -3.885e-006
-1740.0, -3.821e-006
-1738.0, -3.759e-006
-1736.0, -3.699e-006
-1734.0, -3.643e-006
-1732.0, -3.587e-006
-1730.0, -3.531e-006
-1728.0, -3.475e-006
-1726.0, -3.419e-006
-1724.0, -3.362e-006
-1722.0, -3.305e-006
-1720.0, -3.249e-006
-1718.0, -3.193e-006
-1716.0, -3.137e-006
-1714.0, -3.081e-006
-1712.0, -3.029e-006
-1710.0, -2.977e-006
-1708.0, -2.927e-006
-1706.0, -2.877e-006
-1704.0, -2.825e-006
-1702.0, -2.770e-006
-1700.0, -2.721e-006
-1698.0, -2.674e-006
-1696.0, -2.625e-006
-1694.0, -2.573e-006
-1692.0, -2.524e-006
-1690.0, -2.478e-006
-1688.0, -2.434e-006
-1686.0, -2.384e-006
-1684.0, -2.335e-006
-1682.0, -2.289e-006
-1680.0, -2.251e-006
-1678.0, -2.203e-006
-1676.0, -2.156e-006
-1674.0, -2.115e-006
-1672.0, -2.074e-006
-1670.0, -2.032e-006
-1668.0, -1.990e-006
-1666.0, -1.942e-006
-1664.0, -1.907e-006
-1662.0, -1.872e-006
-1660.0, -1.835e-006
-1658.0, -1.796e-006
-1656.0, -1.760e-006
-1654.0, -1.726e-006
-1652.0, -1.695e-006
-1650.0, -1.659e-006
-1648.0, -1.624e-006
-1646.0, -1.590e-006
-1644.0, -1.551e-006
-1642.0, -1.517e-006
-1640.0, -1.489e-006
-1638.0, -1.457e-006
-1636.0, -1.429e-006
-1634.0, -1.401e-006
-1632.0, -1.370e-006
-1630.0, -1.349e-006
-1628.0, -1.321e-006
-1626.0, -1.293e-006
-1624.0, -1.270e-006
-1622.0, -1.241e-006
-1620.0, -1.215e-006
-1618.0, -1.193e-006
-1616.0, -1.166e-006
-1614.0, -1.145e-006
-1612.0, -1.117e-006
-1610.0, -1.092e-006
-1608.0, -1.071e-006
-1606.0, -1.049e-006
-1604.0, -1.028e-006
-1602.0, -1.013e-006
-1600.0, -9.931e-007
-1598.0, -9.757e-007
-1596.0, -9.548e-007
-1594.0, -9.330e-007
-1592.0, -9.112e-007
-1590.0, -8.902e-007
-1588.0, -8.697e-007
-1586.0, -8.541e-007
-1584.0, -8.331e-007
-1582.0, -8.135e-007
-1580.0, -7.943e-007
-1578.0, -7.804e-007
-1576.0, -7.656e-007
-1574.0, -7.455e-007
-1572.0, -7.254e-007
-1570.0, -7.128e-007
-1568.0, -6.980e-007
-1566.0, -6.840e-007
-1564.0, -6.696e-007
-1562.0, -6.548e-007
-1560.0, -6.435e-007
-1558.0, -6.304e-007
-1556.0, -6.182e-007
-1554.0, -6.108e-007
-1552.0, -6.021e-007
-1550.0, -5.899e-007
-1548.0, -5.763e-007
-1546.0, -5.628e-007
-1544.0, -5.484e-007
-1542.0, -5.341e-007
-1540.0, -5.162e-007
-1538.0, -4.983e-007
-1536.0, -4.830e-007
-1534.0, -4.704e-007
-1532.0, -4.604e-007
-1530.0, -4.534e-007
-1528.0, -4.447e-007
-1526.0, -4.355e-007
-1524.0, -4.272e-007
-1522.0, -4.190e-007
-1520.0, -4.076e-007
-1518.0, -3.937e-007
-1516.0, -3.797e-007
-1514.0, -3.675e-007
-1512.0, -3.549e-007
-1510.0, -3.414e-007
-1508.0, -3.287e-007
-1506.0, -3.191e-007
-1504.0, -3.121e-007
-1502.0, -3.013e-007
-1500.0, -2.877e-007
-1498.0, -2.786e-007
-1496.0, -2.712e-007
-1494.0, -2.642e-007
-1492.0, -2.563e-007
-1490.0, -2.463e-007
-1488.0, -2.380e-007
-1486.0, -2.311e-007
-1484.0, -2.241e-007
-1482.0, -2.171e-007
-1480.0, -2.097e-007
-1478.0, -2.019e-007
-1476.0, -1.944e-007
-1474.0, -1.866e-007
-1472.0, -1.796e-007
-1470.0, -1.713e-007
-1468.0, -1.600e-007
-1466.0, -1.465e-007
-1464.0, -1.343e-007
-1462.0, -1.238e-007
-1460.0, -1.151e-007
-1458.0, -1.025e-007
-1456.0, -9.112e-008
-1454.0, -8.152e-008
-1452.0, -7.455e-008
-1450.0, -6.757e-008
-1448.0, -6.060e-008
-1446.0, -5.406e-008
-1444.0, -5.144e-008
-1442.0, -4.665e-008
-1440.0, -4.142e-008
-1438.0, -3.444e-008
-1436.0, -2.746e-008
-1434.0, -2.049e-008
-1432.0, -1.395e-008
-1430.0, -8.282e-009
-1428.0, -4.794e-009
-1426.0, +4.374e-010
-1424.0, +8.285e-009
-1422.0, +1.875e-008
-1420.0, +3.139e-008
-1418.0, +4.491e-008
-1416.0, +5.886e-008
-1414.0, +7.281e-008
-1412.0, +8.414e-008
-1410.0, +9.373e-008
-1408.0, +1.011e-007
-1406.0, +1.086e-007
-1404.0, +1.155e-007
-1402.0, +1.225e-007
-1400.0, +1.295e-007
-1398.0, +1.356e-007
-1396.0, +1.399e-007
-1394.0, +1.452e-007
-1392.0, +1.504e-007
-1390.0, +1.565e-007
-1388.0, +1.635e-007
-1386.0, +1.705e-007
-1384.0, +1.774e-007
-1382.0, +1.835e-007
-1380.0, +1.892e-007
-1378.0, +1.936e-007
-1376.0, +1.962e-007
-1374.0, +2.023e-007
-1372.0, +2.114e-007
-1370.0, +2.237e-007
-1368.0, +2.376e-007
-1366.0, +2.507e-007
-1364.0, +2.629e-007
-1362.0, +2.764e-007
-1360.0, +2.851e-007
-1358.0, +2.943e-007
-1356.0, +3.030e-007
-1354.0, +3.100e-007
-1352.0, +3.169e-007
-1350.0, +3.239e-007
-1348.0, +3.300e-007
-1346.0, +3.361e-007
-1344.0, +3.405e-007
-1342.0, +3.444e-007
-1340.0, +3.510e-007
-1338.0, +3.579e-007
-1336.0, +3.649e-007
-1334.0, +3.719e-007
-1332.0, +3.797e-007
-1330.0, +3.867e-007
-1328.0, +3.928e-007
-1326.0, +4.007e-007
-1324.0, +4.111e-007
-1322.0, +4.220e-007
-1320.0, +4.360e-007
-1318.0, +4.490e-007
-1316.0, +4.617e-007
-1314.0, +4.739e-007
-1312.0, +4.831e-007
-1310.0, +4.935e-007
-1308.0, +5.035e-007
-1306.0, +5.105e-007
-1304.0, +5.175e-007
-1302.0, +5.245e-007
-1300.0, +5.306e-007
-1298.0, +5.362e-007
-1296.0, +5.423e-007
-1294.0, +5.493e-007
-1292.0, +5.563e-007
-1290.0, +5.633e-007
-1288.0, +5.707e-007
-1286.0, +5.794e-007
-1284.0, +5.899e-007
-1282.0, +5.990e-007
-1280.0, +6.108e-007
-1278.0, +6.247e-007
-1276.0, +6.387e-007
-1274.0, +6.518e-007
-1272.0, +6.644e-007
-1270.0, +6.779e-007
-1268.0, +6.906e-007
-1266.0, +6.997e-007
-1264.0, +7.067e-007
-1262.0, +7.137e-007
-1260.0, +7.215e-007
-1258.0, +7.298e-007
-1256.0, +7.394e-007
-1254.0, +7.464e-007
-1252.0, +7.547e-007
-1250.0, +7.638e-007
-1248.0, +7.769e-007
-1246.0, +7.904e-007
-1244.0, +8.044e-007
-1242.0, +8.183e-007
-1240.0, +8.323e-007
-1238.0, +8.449e-007
-1236.0, +8.593e-007
-1234.0, +8.741e-007
-1232.0, +8.876e-007
-1230.0, +8.994e-007
-1228.0, +9.072e-007
-1226.0, +9.160e-007
-1224.0, +9.290e-007
-1222.0, +9.404e-007
-1220.0, +9.474e-007
-1218.0, +9.552e-007
-1216.0, +9.635e-007
-1214.0, +9.774e-007
-1212.0, +9.949e-007
-1210.0, +1.010e-006
-1208.0, +1.025e-006
-1206.0, +1.041e-006
-1204.0, +1.061e-006
-1202.0, +1.080e-006
-1200.0, +1.093e-006
-1198.0, +1.105e-006
-1196.0, +1.118e-006
-1194.0, +1.131e-006
-1192.0, +1.144e-006
-1190.0, +1.157e-006
-1188.0, +1.174e-006
-1186.0, +1.194e-006
-1184.0, +1.212e-006
-1182.0, +1.229e-006
-1180.0, +1.249e-006
-1178.0, +1.270e-006
-1176.0, +1.284e-006
-1174.0, +1.297e-006
-1172.0, +1.312e-006
-1170.0, +1.326e-006
-1168.0, +1.341e-006
-1166.0, +1.355e-006
-1164.0, +1.376e-006
-1162.0, +1.397e-006
-1160.0, +1.420e-006
-1158.0, +1.441e-006
-1156.0, +1.462e-006
-1154.0, +1.483e-006
-1152.0, +1.503e-006
-1150.0, +1.517e-006
-1148.0, +1.535e-006
-1146.0, +1.558e-006
-1144.0, +1.579e-006
-1142.0, +1.604e-006
-1140.0, +1.630e-006
-1138.0, +1.651e-006
-1136.0, +1.678e-006
-1134.0, +1.702e-006
-1132.0, +1.723e-006
-1130.0, +1.749e-006
-1128.0, +1.772e-006
-1126.0, +1.800e-006
-1124.0, +1.828e-006
-1122.0, +1.852e-006
-1120.0, +1.880e-006
-1118.0, +1.908e-006
-1116.0, +1.937e-006
-1114.0, +1.965e-006
-1112.0, +1.994e-006
-1110.0, +2.022e-006
-1108.0, +2.054e-006
-1106.0, +2.083e-006
-1104.0, +2.115e-006
-1102.0, +2.144e-006
-1100.0, +2.179e-006
-1098.0, +2.207e-006
-1096.0, +2.242e-006
-1094.0, +2.276e-006
-1092.0, +2.317e-006
-1090.0, +2.350e-006
-1088.0, +2.385e-006
-1086.0, +2.418e-006
-1084.0, +2.452e-006
-1082.0, +2.489e-006
-1080.0, +2.525e-006
-1078.0, +2.560e-006
-1076.0, +2.598e-006
-1074.0, +2.640e-006
-1072.0, +2.682e-006
-1070.0, +2.727e-006
-1068.0, +2.767e-006
-1066.0, +2.808e-006
-1064.0, +2.849e-006
-1062.0, +2.893e-006
-1060.0, +2.935e-006
-1058.0, +2.975e-006
-1056.0, +3.021e-006
-1054.0, +3.070e-006
-1052.0, +3.118e-006
-1050.0, +3.166e-006
-1048.0, +3.209e-006
-1046.0, +3.258e-006
-1044.0, +3.309e-006
-1042.0, +3.357e-006
-1040.0, +3.405e-006
-1038.0, +3.454e-006
-1036.0, +3.506e-006
-1034.0, +3.560e-006
-1032.0, +3.615e-006
-1030.0, +3.670e-006
-1028.0, +3.725e-006
-1026.0, +3.782e-006
-1024.0, +3.840e-006
-1022.0, +3.895e-006
-1020.0, +3.952e-006
-1018.0, +4.010e-006
-1016.0, +4.066e-006
-1014.0, +4.124e-006
-1012.0, +4.187e-006
-1010.0, +4.248e-006
-1008.0, +4.310e-006
-1006.0, +4.377e-006
-1004.0, +4.439e-006
-1002.0, +4.502e-006
-1000.0, +4.568e-006
-998.0, +4.631e-006
-996.0, +4.694e-006
-994.0, +4.762e-006
-992.0, +4.827e-006
-990.0, +4.890e-006
-988.0, +4.960e-006
-986.0, +5.025e-006
-984.0, +5.088e-006
-982.0, +5.157e-006
-980.0, +5.222e-006
-978.0, +5.291e-006
-976.0, +5.361e-006
-974.0, +5.424e-006
-972.0, +5.488e-006
-970.0, +5.558e-006
-968.0, +5.622e-006
-966.0, +5.692e-006
-964.0, +5.757e-006
-962.0, +5.822e-006
-960.0, +5.893e-006
-958.0, +5.964e-006
-956.0, +6.032e-006
-954.0, +6.098e-006
-952.0, +6.167e-006
-950.0, +6.231e-006
-948.0, +6.295e-006
-946.0, +6.358e-006
-944.0, +6.419e-006
-942.0, +6.478e-006
-940.0, +6.543e-006
-938.0, +6.599e-006
-936.0, +6.659e-006
-934.0, +6.719e-006
-932.0, +6.776e-006
-930.0, +6.832e-006
-928.0, +6.888e-006
-926.0, +6.941e-006
-924.0, +6.991e-006
-922.0, +7.040e-006
-920.0, +7.086e-006
-918.0, +7.126e-006
-916.0, +7.169e-006
-914.0, +7.211e-006
-912.0, +7.249e-006
-910.0, +7.282e-006
-908.0, +7.314e-006
-906.0, +7.343e-006
-904.0, +7.372e-006
-902.0, +7.397e-006
-900.0, +7.418e-006
-898.0, +7.432e-006
-896.0, +7.447e-006
-894.0, +7.458e-006
-892.0, +7.466e-006
-890.0, +7.472e-006
-888.0, +7.472e-006
-886.0, +7.468e-006
-884.0, +7.461e-006
-882.0, +7.452e-006
-880.0, +7.437e-006
-878.0, +7.422e-006
-876.0, +7.403e-006
-874.0, +7.381e-006
-872.0, +7.352e-006
-870.0, +7.323e-006
-868.0, +7.290e-006
-866.0, +7.257e-006
-864.0, +7.217e-006
-862.0, +7.173e-006
-860.0, +7.124e-006
-858.0, +7.081e-006
-856.0, +7.027e-006
-854.0, +6.972e-006
-852.0, +6.914e-006
-850.0, +6.853e-006
-848.0, +6.794e-006
-846.0, +6.732e-006
-844.0, +6.663e-006
-842.0, +6.599e-006
-840.0, +6.535e-006
-838.0, +6.464e-006
-836.0, +6.399e-006
-834.0, +6.327e-006
-832.0, +6.252e-006
-830.0, +6.183e-006
-828.0, +6.111e-006
-826.0, +6.034e-006
-824.0, +5.966e-006
-822.0, +5.889e-006
-820.0, +5.817e-006
-818.0, +5.745e-006
-816.0, +5.667e-006
-814.0, +5.590e-006
-812.0, +5.509e-006
-810.0, +5.424e-006
-808.0, +5.341e-006
-806.0, +5.259e-006
-804.0, +5.170e-006
-802.0, +5.086e-006
-800.0, +5.003e-006
-798.0, +4.920e-006
-796.0, +4.836e-006
-794.0, +4.751e-006
-792.0, +4.667e-006
-790.0, +4.587e-006
-788.0, +4.504e-006
-786.0, +4.412e-006
-784.0, +4.327e-006
-782.0, +4.243e-006
-780.0, +4.157e-006
-778.0, +4.068e-006
-776.0, +3.979e-006
-774.0, +3.895e-006
-772.0, +3.816e-006
-770.0, +3.734e-006
-768.0, +3.652e-006
-766.0, +3.571e-006
-764.0, +3.495e-006
-762.0, +3.426e-006
-760.0, +3.356e-006
-758.0, +3.285e-006
-756.0, +3.224e-006
-754.0, +3.165e-006
-752.0, +3.108e-006
-750.0, +3.052e-006
-748.0, +3.002e-006
-746.0, +2.955e-006
-744.0, +2.914e-006
-742.0, +2.873e-006
-740.0, +2.833e-006
-738.0, +2.800e-006
-736.0, +2.771e-006
-734.0, +2.743e-006
-732.0, +2.717e-006
-730.0, +2.694e-006
-728.0, +2.673e-006
-726.0, +2.654e-006
-724.0, +2.639e-006
-722.0, +2.624e-006
-720.0, +2.604e-006
-718.0, +2.588e-006
-716.0, +2.575e-006
-714.0, +2.562e-006
-712.0, +2.553e-006
-710.0, +2.545e-006
-708.0, +2.540e-006
-706.0, +2.539e-006
-704.0, +2.537e-006
-702.0, +2.536e-006
-700.0, +2.536e-006
-698.0, +2.536e-006
-696.0, +2.536e-006
-694.0, +2.536e-006
-692.0, +2.536e-006
-690.0, +2.536e-006
-688.0, +2.536e-006
-686.0, +2.536e-006
-684.0, +2.536e-006
-682.0, +2.536e-006
-680.0, +2.536e-006
-678.0, +2.536e-006
-676.0, +2.536e-006
-674.0, +2.536e-006
-672.0, +2.536e-006
-670.0, +2.536e-006
-668.0, +2.536e-006
-666.0, +2.536e-006
-664.0, +2.536e-006
-662.0, +2.536e-006
-660.0, +2.537e-006
-658.0, +2.538e-006
-656.0, +2.539e-006
-654.0, +2.541e-006
-652.0, +2.545e-006
-650.0, +2.549e-006
-648.0, +2.554e-006
-646.0, +2.561e-006
-644.0, +2.568e-006
-642.0, +2.575e-006
-640.0, +2.582e-006
-638.0, +2.590e-006
-636.0, +2.599e-006
-634.0, +2.605e-006
-632.0, +2.612e-006
-630.0, +2.617e-006
-628.0, +2.623e-006
-626.0, +2.628e-006
-624.0, +2.631e-006
-622.0, +2.632e-006
-620.0, +2.637e-006
-618.0, +2.638e-006
-616.0, +2.639e-006
-614.0, +2.642e-006
-612.0, +2.645e-006
-610.0, +2.649e-006
-608.0, +2.655e-006
-606.0, +2.659e-006
-604.0, +2.665e-006
-602.0, +2.671e-006
-600.0, +2.675e-006
-598.0, +2.679e-006
-596.0, +2.681e-006
-594.0, +2.682e-006
-592.0, +2.682e-006
-590.0, +2.682e-006
-588.0, +2.682e-006
-586.0, +2.682e-006
-584.0, +2.682e-006
-582.0, +2.682e-006
-580.0, +2.682e-006
-578.0, +2.683e-006
-576.0, +2.683e-006
-574.0, +2.683e-006
-572.0, +2.684e-006
-570.0, +2.685e-006
-568.0, +2.686e-006
-566.0, +2.688e-006
-564.0, +2.689e-006
-562.0, +2.693e-006
-560.0, +2.694e-006
-558.0, +2.696e-006
-556.0, +2.701e-006
-554.0, +2.706e-006
-552.0, +2.710e-006
-550.0, +2.712e-006
-548.0, +2.716e-006
-546.0, +2.720e-006
-544.0, +2.724e-006
-542.0, +2.725e-006
-540.0, +2.727e-006
-538.0, +2.728e-006
-536.0, +2.729e-006
-534.0, +2.730e-006
-532.0, +2.730e-006
-530.0, +2.731e-006
-528.0, +2.731e-006
-526.0, +2.731e-006
-524.0, +2.732e-006
-522.0, +2.733e-006
-520.0, +2.733e-006
-518.0, +2.733e-006
-516.0, +2.733e-006
-514.0, +2.733e-006
-512.0, +2.733e-006
-510.0, +2.732e-006
-508.0, +2.733e-006
-506.0, +2.733e-006
-504.0, +2.733e-006
-502.0, +2.733e-006
-500.0, +2.734e-006
-498.0, +2.733e-006
-496.0, +2.733e-006
-494.0, +2.733e-006
-492.0, +2.732e-006
-490.0, +2.732e-006
-488.0, +2.731e-006
-486.0, +2.730e-006
-484.0, +2.730e-006
-482.0, +2.729e-006
-480.0, +2.729e-006
-478.0, +2.729e-006
-476.0, +2.727e-006
-474.0, +2.727e-006
-472.0, +2.726e-006
-470.0, +2.725e-006
-468.0, +2.725e-006
-466.0, +2.724e-006
-464.0, +2.722e-006
-462.0, +2.722e-006
-460.0, +2.723e-006
-458.0, +2.723e-006
-456.0, +2.722e-006
-454.0, +2.720e-006
-452.0, +2.719e-006
-450.0, +2.718e-006
-448.0, +2.718e-006
-446.0, +2.717e-006
-444.0, +2.717e-006
-442.0, +2.716e-006
-440.0, +2.712e-006
-438.0, +2.712e-006
-436.0, +2.713e-006
-434.0, +2.712e-006
-432.0, +2.714e-006
-430.0, +2.713e-006
-428.0, +2.717e-006
-426.0, +2.721e-006
-424.0, +2.724e-006
-422.0, +2.725e-006
-420.0, +2.727e-006
-418.0, +2.727e-006
-416.0, +2.728e-006
-414.0, +2.729e-006
-412.0, +2.730e-006
-410.0, +2.731e-006
-408.0, +2.732e-006
-406.0, +2.734e-006
-404.0, +2.737e-006
-402.0, +2.740e-006
-400.0, +2.743e-006
-398.0, +2.749e-006
-396.0, +2.756e-006
-394.0, +2.761e-006
-392.0, +2.768e-006
-390.0, +2.772e-006
-388.0, +2.776e-006
-386.0, +2.780e-006
-384.0, +2.783e-006
-382.0, +2.788e-006
-380.0, +2.795e-006
-378.0, +2.802e-006
-376.0, +2.809e-006
-374.0, +2.816e-006
-372.0, +2.823e-006
-370.0, +2.833e-006
-368.0, +2.841e-006
-366.0, +2.849e-006
-364.0, +2.856e-006
-362.0, +2.863e-006
-360.0, +2.871e-006
-358.0, +2.880e-006
-356.0, +2.889e-006
-354.0, +2.896e-006
-352.0, +2.905e-006
-350.0, +2.918e-006
-348.0, +2.934e-006
-346.0, +2.954e-006
-344.0, +2.974e-006
-342.0, +2.995e-006
-340.0, +3.016e-006
-338.0, +3.036e-006
-336.0, +3.057e-006
-334.0, +3.079e-006
-332.0, +3.101e-006
-330.0, +3.127e-006
-328.0, +3.153e-006
-326.0, +3.181e-006
-324.0, +3.213e-006
-322.0, +3.241e-006
-320.0, +3.276e-006
-318.0, +3.311e-006
-316.0, +3.346e-006
-314.0, +3.383e-006
-312.0, +3.424e-006
-310.0, +3.467e-006
-308.0, +3.516e-006
-306.0, +3.561e-006
-304.0, +3.611e-006
-302.0, +3.664e-006
-300.0, +3.717e-006
-298.0, +3.774e-006
-296.0, +3.836e-006
-294.0, +3.899e-006
-292.0, +3.965e-006
-290.0, +4.033e-006
-288.0, +4.105e-006
-286.0, +4.181e-006
-284.0, +4.258e-006
-282.0, +4.335e-006
-280.0, +4.418e-006
-278.0, +4.505e-006
-276.0, +4.596e-006
-274.0, +4.688e-006
-272.0, +4.781e-006
-270.0, +4.882e-006
-268.0, +4.980e-006
-266.0, +5.086e-006
-264.0, +5.195e-006
-262.0, +5.306e-006
-260.0, +5.422e-006
-258.0, +5.540e-006
-256.0, +5.657e-006
-254.0, +5.782e-006
-252.0, +5.901e-006
-250.0, +6.022e-006
-248.0, +6.150e-006
-246.0, +6.273e-006
-244.0, +6.399e-006
-242.0, +6.534e-006
-240.0, +6.667e-006
-238.0, +6.801e-006
-236.0, +6.937e-006
-234.0, +7.069e-006
-232.0, +7.202e-006
-230.0, +7.335e-006
-228.0, +7.458e-006
-226.0, +7.584e-006
-224.0, +7.714e-006
-222.0, +7.835e-006
-220.0, +7.956e-006
-218.0, +8.073e-006
-216.0, +8.190e-006
-214.0, +8.306e-006
-212.0, +8.418e-006
-210.0, +8.517e-006
-208.0, +8.618e-006
-206.0, +8.712e-006
-204.0, +8.808e-006
-202.0, +8.893e-006
-200.0, +8.970e-006
-198.0, +9.045e-006
-196.0, +9.120e-006
-194.0, +9.181e-006
-192.0, +9.243e-006
-190.0, +9.297e-006
-188.0, +9.347e-006
-186.0, +9.395e-006
-184.0, +9.433e-006
-182.0, +9.463e-006
-180.0, +9.497e-006
-178.0, +9.518e-006
-176.0, +9.535e-006
-174.0, +9.549e-006
-172.0, +9.557e-006
-170.0, +9.564e-006
-168.0, +9.569e-006
-166.0, +9.569e-006
-164.0, +9.569e-006
-162.0, +9.569e-006
-160.0, +9.565e-006
-158.0, +9.557e-006
-156.0, +9.549e-006
-154.0, +9.542e-006
-152.0, +9.529e-006
-150.0, +9.515e-006
-148.0, +9.498e-006
-146.0, +9.481e-006
-144.0, +9.466e-006
-142.0, +9.442e-006
-140.0, +9.415e-006
-138.0, +9.392e-006
-136.0, +9.365e-006
-134.0, +9.338e-006
-132.0, +9.306e-006
-130.0, +9.272e-006
-128.0, +9.242e-006
-126.0, +9.214e-006
-124.0, +9.183e-006
-122.0, +9.154e-006
-120.0, +9.124e-006
-118.0, +9.099e-006
-116.0, +9.072e-006
-114.0, +9.045e-006
-112.0, +9.017e-006
-110.0, +8.987e-006
-108.0, +8.960e-006
-106.0, +8.930e-006
-104.0, +8.897e-006
-102.0, +8.868e-006
-100.0, +8.842e-006
-98.0, +8.814e-006
-96.0, +8.789e-006
-94.0, +8.762e-006
-92.0, +8.739e-006
-90.0, +8.720e-006
-88.0, +8.699e-006
-86.0, +8.681e-006
-84.0, +8.656e-006
-82.0, +8.630e-006
-80.0, +8.608e-006
-78.0, +8.585e-006
-76.0, +8.562e-006
-74.0, +8.541e-006
-72.0, +8.516e-006
-70.0, +8.494e-006
-68.0, +8.473e-006
-66.0, +8.452e-006
-64.0, +8.432e-006
-62.0, +8.412e-006
-60.0, +8.392e-006
-58.0, +8.377e-006
-56.0, +8.367e-006
-54.0, +8.354e-006
-52.0, +8.340e-006
-50.0, +8.327e-006
-48.0, +8.313e-006
-46.0, +8.298e-006
-44.0, +8.280e-006
-42.0, +8.259e-006
-40.0, +8.245e-006
-38.0, +8.229e-006
-36.0, +8.211e-006
-34.0, +8.196e-006
-32.0, +8.182e-006
-30.0, +8.172e-006
-28.0, +8.165e-006
-26.0, +8.155e-006
-24.0, +8.143e-006
-22.0, +8.135e-006
-20.0, +8.128e-006
-18.0, +8.119e-006
-16.0, +8.106e-006
-14.0, +8.092e-006
-12.0, +8.078e-006
-10.0, +8.064e-006
-8.0, +8.051e-006
-6.0, +8.037e-006
-4.0, +8.025e-006
-2.0, +8.017e-006
0.0, +8.010e-006
2.0, +8.007e-006
4.0, +8.005e-006
6.0, +8.001e-006
8.0, +7.997e-006
10.0, +7.990e-006
12.0, +7.983e-006
14.0, +7.976e-006
16.0, +7.969e-006
18.0, +7.962e-006
20.0, +7.960e-006
22.0, +7.957e-006
24.0, +7.954e-006
26.0, +7.951e-006
28.0, +7.945e-006
30.0, +7.939e-006
32.0, +7.932e-006
34.0, +7.925e-006
36.0, +7.918e-006
38.0, +7.913e-006
40.0, +7.909e-006
42.0, +7.902e-006
44.0, +7.898e-006
46.0, +7.889e-006
48.0, +7.878e-006
50.0, +7.867e-006
52.0, +7.855e-006
54.0, +7.842e-006
56.0, +7.833e-006
58.0, +7.823e-006
60.0, +7.817e-006
62.0, +7.813e-006
64.0, +7.811e-006
66.0, +7.809e-006
68.0, +7.809e-006
70.0, +7.809e-006
72.0, +7.808e-006
74.0, +7.806e-006
76.0, +7.801e-006
78.0, +7.795e-006
80.0, +7.789e-006
82.0, +7.783e-006
84.0, +7.777e-006
86.0, +7.771e-006
88.0, +7.766e-006
90.0, +7.764e-006
92.0, +7.763e-006
94.0, +7.762e-006
96.0, +7.761e-006
98.0, +7.761e-006
100.0, +7.761e-006
102.0, +7.760e-006
104.0, +7.759e-006
106.0, +7.757e-006
108.0, +7.756e-006
110.0, +7.751e-006
112.0, +7.745e-006
114.0, +7.740e-006
116.0, +7.734e-006
118.0, +7.729e-006
120.0, +7.725e-006
122.0, +7.719e-006
124.0, +7.716e-006
126.0, +7.715e-006
128.0, +7.714e-006
130.0, +7.712e-006
132.0, +7.712e-006
134.0, +7.709e-006
136.0, +7.707e-006
138.0, +7.705e-006
140.0, +7.702e-006
142.0, +7.697e-006
144.0, +7.693e-006
146.0, +7.687e-006
148.0, +7.684e-006
150.0, +7.680e-006
152.0, +7.674e-006
154.0, +7.670e-006
156.0, +7.667e-006
158.0, +7.664e-006
160.0, +7.660e-006
162.0, +7.655e-006
164.0, +7.650e-006
166.0, +7.645e-006
168.0, +7.640e-006
170.0, +7.636e-006
172.0, +7.631e-006
174.0, +7.628e-006
176.0, +7.624e-006
178.0, +7.622e-006
180.0, +7.622e-006
182.0, +7.620e-006
184.0, +7.618e-006
186.0, +7.616e-006
188.0, +7.616e-006
190.0, +7.615e-006
192.0, +7.615e-006
194.0, +7.615e-006
196.0, +7.614e-006
198.0, +7.614e-006
200.0, +7.614e-006
202.0, +7.614e-006
204.0, +7.614e-006
206.0, +7.614e-006
208.0, +7.614e-006
210.0, +7.612e-006
212.0, +7.611e-006
214.0, +7.608e-006
216.0, +7.605e-006
218.0, +7.602e-006
220.0, +7.599e-006
222.0, +7.594e-006
224.0, +7.591e-006
226.0, +7.587e-006
228.0, +7.583e-006
230.0, +7.581e-006
232.0, +7.577e-006
234.0, +7.575e-006
236.0, +7.574e-006
238.0, +7.571e-006
240.0, +7.571e-006
242.0, +7.571e-006
244.0, +7.569e-006
246.0, +7.569e-006
248.0, +7.567e-006
250.0, +7.567e-006
252.0, +7.567e-006
254.0, +7.566e-006
256.0, +7.566e-006
258.0, +7.566e-006
260.0, +7.566e-006
262.0, +7.566e-006
264.0, +7.565e-006
266.0, +7.565e-006
268.0, +7.565e-006
270.0, +7.565e-006
272.0, +7.565e-006
274.0, +7.565e-006
276.0, +7.565e-006
278.0, +7.565e-006
280.0, +7.565e-006
282.0, +7.565e-006
284.0, +7.565e-006
286.0, +7.565e-006
288.0, +7.565e-006
290.0, +7.564e-006
292.0, +7.564e-006
294.0, +7.564e-006
296.0, +7.563e-006
298.0, +7.561e-006
300.0, +7.561e-006
302.0, +7.559e-006
304.0, +7.557e-006
306.0, +7.555e-006
308.0, +7.554e-006
310.0, +7.554e-006
312.0, +7.551e-006
314.0, +7.549e-006
316.0, +7.548e-006
318.0, +7.548e-006
320.0, +7.548e-006
322.0, +7.547e-006
324.0, +7.548e-006
326.0, +7.551e-006
328.0, +7.553e-006
330.0, +7.554e-006
332.0, +7.557e-006
334.0, +7.556e-006
336.0, +7.557e-006
338.0, +7.556e-006
340.0, +7.557e-006
342.0, +7.558e-006
344.0, +7.558e-006
346.0, +7.558e-006
348.0, +7.561e-006
350.0, +7.563e-006
352.0, +7.564e-006
354.0, +7.564e-006
356.0, +7.564e-006
358.0, +7.564e-006
360.0, +7.564e-006
362.0, +7.564e-006
364.0, +7.564e-006
366.0, +7.565e-006
368.0, +7.565e-006
370.0, +7.565e-006
372.0, +7.565e-006
374.0, +7.565e-006
376.0, +7.566e-006
378.0, +7.566e-006
380.0, +7.566e-006
382.0, +7.566e-006
384.0, +7.567e-006
386.0, +7.567e-006
388.0, +7.568e-006
390.0, +7.572e-006
392.0, +7.576e-006
394.0, +7.582e-006
396.0, +7.588e-006
398.0, +7.594e-006
400.0, +7.601e-006
402.0, +7.607e-006
404.0, +7.617e-006
406.0, +7.621e-006
408.0, +7.625e-006
410.0, +7.630e-006
412.0, +7.639e-006
414.0, +7.646e-006
416.0, +7.655e-006
418.0, +7.659e-006
420.0, +7.673e-006
422.0, +7.684e-006
424.0, +7.694e-006
426.0, +7.701e-006
428.0, +7.711e-006
430.0, +7.724e-006
432.0, +7.732e-006
434.0, +7.738e-006
436.0, +7.747e-006
438.0, +7.755e-006
440.0, +7.767e-006
442.0, +7.777e-006
444.0, +7.784e-006
446.0, +7.792e-006
448.0, +7.806e-006
450.0, +7.823e-006
452.0, +7.843e-006
454.0, +7.858e-006
456.0, +7.877e-006
458.0, +7.898e-006
460.0, +7.918e-006
462.0, +7.938e-006
464.0, +7.953e-006
466.0, +7.967e-006
468.0, +7.985e-006
470.0, +8.003e-006
472.0, +8.024e-006
474.0, +8.047e-006
476.0, +8.071e-006
478.0, +8.092e-006
480.0, +8.119e-006
482.0, +8.143e-006
484.0, +8.167e-006
486.0, +8.192e-006
488.0, +8.217e-006
490.0, +8.243e-006
492.0, +8.271e-006
494.0, +8.294e-006
496.0, +8.322e-006
498.0, +8.344e-006
500.0, +8.370e-006
502.0, +8.398e-006
504.0, +8.421e-006
506.0, +8.449e-006
508.0, +8.476e-006
510.0, +8.504e-006
512.0, +8.537e-006
514.0, +8.563e-006
516.0, +8.589e-006
518.0, +8.617e-006
520.0, +8.644e-006
522.0, +8.672e-006
524.0, +8.694e-006
526.0, +8.716e-006
528.0, +8.737e-006
530.0, +8.760e-006
532.0, +8.788e-006
534.0, +8.811e-006
536.0, +8.838e-006
538.0, +8.864e-006
540.0, +8.887e-006
542.0, +8.916e-006
544.0, +8.943e-006
546.0, +8.965e-006
548.0, +8.992e-006
550.0, +9.015e-006
552.0, +9.043e-006
554.0, +9.069e-006
556.0, +9.093e-006
558.0, +9.114e-006
560.0, +9.138e-006
562.0, +9.164e-006
564.0, +9.191e-006
566.0, +9.219e-006
568.0, +9.247e-006
570.0, +9.277e-006
572.0, +9.311e-006
574.0, +9.342e-006
576.0, +9.372e-006
578.0, +9.406e-006
580.0, +9.433e-006
582.0, +9.468e-006
584.0, +9.498e-006
586.0, +9.531e-006
588.0, +9.569e-006
590.0, +9.603e-006
592.0, +9.639e-006
594.0, +9.681e-006
596.0, +9.725e-006
598.0, +9.773e-006
600.0, +9.817e-006
602.0, +9.865e-006
604.0, +9.921e-006
606.0, +9.975e-006
608.0, +1.003e-005
610.0, +1.009e-005
612.0, +1.015e-005
614.0, +1.022e-005
616.0, +1.029e-005
618.0, +1.036e-005
620.0, +1.044e-005
622.0, +1.052e-005
624.0, +1.060e-005
626.0, +1.069e-005
628.0, +1.078e-005
630.0, +1.088e-005
632.0, +1.099e-005
634.0, +1.110e-005
636.0, +1.121e-005
638.0, +1.133e-005
640.0, +1.146e-005
642.0, +1.159e-005
644.0, +1.173e-005
646.0, +1.188e-005
648.0, +1.203e-005
650.0, +1.219e-005
652.0, +1.235e-005
654.0, +1.253e-005
656.0, +1.271e-005
658.0, +1.289e-005
660.0, +1.309e-005
662.0, +1.330e-005
664.0, +1.352e-005
666.0, +1.374e-005
668.0, +1.397e-005
670.0, +1.421e-005
672.0, +1.445e-005
674.0, +1.471e-005
676.0, +1.496e-005
678.0, +1.523e-005
680.0, +1.550e-005
682.0, +1.579e-005
684.0, +1.607e-005
686.0, +1.637e-005
688.0, +1.666e-005
690.0, +1.697e-005
692.0, +1.729e-005
694.0, +1.760e-005
696.0, +1.792e-005
698.0, +1.825e-005
700.0, +1.859e-005
702.0, +1.893e-005
704.0, +1.927e-005
706.0, +1.961e-005
708.0, +1.997e-005
710.0, +2.032e-005
712.0, +2.068e-005
714.0, +2.104e-005
716.0, +2.139e-005
718.0, +2.176e-005
720.0, +2.213e-005
722.0, +2.249e-005
724.0, +2.286e-005
726.0, +2.323e-005
728.0, +2.360e-005
730.0, +2.398e-005
732.0, +2.435e-005
734.0, +2.471e-005
736.0, +2.508e-005
738.0, +2.545e-005
740.0, +2.581e-005
742.0, +2.617e-005
744.0, +2.653e-005
746.0, +2.689e-005
748.0, +2.725e-005
750.0, +2.760e-005
752.0, +2.796e-005
754.0, +2.831e-005
756.0, +2.865e-005
758.0, +2.899e-005
760.0, +2.933e-005
762.0, +2.965e-005
764.0, +2.998e-005
766.0, +3.030e-005
768.0, +3.062e-005
770.0, +3.093e-005
772.0, +3.123e-005
774.0, +3.154e-005
776.0, +3.184e-005
778.0, +3.212e-005
780.0, +3.240e-005
782.0, +3.268e-005
784.0, +3.295e-005
786.0, +3.321e-005
788.0, +3.347e-005
790.0, +3.372e-005
792.0, +3.397e-005
794.0, +3.421e-005
796.0, +3.444e-005
798.0, +3.466e-005
800.0, +3.488e-005
802.0, +3.509e-005
804.0, +3.529e-005
806.0, +3.550e-005
808.0, +3.569e-005
810.0, +3.587e-005
812.0, +3.605e-005
814.0, +3.623e-005
816.0, +3.641e-005
818.0, +3.657e-005
820.0, +3.673e-005
822.0, +3.688e-005
824.0, +3.703e-005
826.0, +3.717e-005
828.0, +3.730e-005
830.0, +3.742e-005
832.0, +3.754e-005
834.0, +3.765e-005
836.0, +3.776e-005
838.0, +3.785e-005
840.0, +3.795e-005
842.0, +3.804e-005
844.0, +3.813e-005
846.0, +3.821e-005
848.0, +3.829e-005
850.0, +3.836e-005
852.0, +3.843e-005
854.0, +3.850e-005
856.0, +3.856e-005
858.0, +3.862e-005
860.0, +3.867e-005
862.0, +3.873e-005
864.0, +3.877e-005
866.0, +3.881e-005
868.0, +3.886e-005
870.0, +3.889e-005
872.0, +3.893e-005
874.0, +3.895e-005
876.0, +3.898e-005
878.0, +3.901e-005
880.0, +3.902e-005
882.0, +3.904e-005
884.0, +3.904e-005
886.0, +3.905e-005
888.0, +3.906e-005
890.0, +3.906e-005
892.0, +3.906e-005
894.0, +3.906e-005
896.0, +3.906e-005
898.0, +3.906e-005
900.0, +3.906e-005
902.0, +3.906e-005
904.0, +3.906e-005
906.0, +3.906e-005
908.0, +3.905e-005
910.0, +3.904e-005
912.0, +3.903e-005
914.0, +3.903e-005
916.0, +3.902e-005
918.0, +3.900e-005
920.0, +3.899e-005
922.0, +3.897e-005
924.0, +3.895e-005
926.0, +3.893e-005
928.0, +3.891e-005
930.0, +3.889e-005
932.0, +3.887e-005
934.0, +3.885e-005
936.0, +3.883e-005
938.0, +3.881e-005
940.0, +3.879e-005
942.0, +3.877e-005
944.0, +3.875e-005
946.0, +3.873e-005
948.0, +3.870e-005
950.0, +3.868e-005
952.0, +3.866e-005
954.0, +3.864e-005
956.0, +3.862e-005
958.0, +3.859e-005
960.0, +3.857e-005
962.0, +3.855e-005
964.0, +3.853e-005
966.0, +3.850e-005
968.0, +3.848e-005
970.0, +3.846e-005
972.0, +3.845e-005
974.0, +3.843e-005
976.0, +3.842e-005
978.0, +3.840e-005
980.0, +3.839e-005
982.0, +3.837e-005
984.0, +3.835e-005
986.0, +3.833e-005
988.0, +3.831e-005
990.0, +3.829e-005
992.0, +3.827e-005
994.0, +3.826e-005
996.0, +3.825e-005
998.0, +3.824e-005
1000.0, +3.824e-005
1002.0, +3.822e-005
1004.0, +3.822e-005
1006.0, +3.821e-005
1008.0, +3.820e-005
1010.0, +3.819e-005
1012.0, +3.818e-005
1014.0, +3.817e-005
1016.0, +3.817e-005
1018.0, +3.816e-005
1020.0, +3.815e-005
1022.0, +3.814e-005
1024.0, +3.814e-005
1026.0, +3.812e-005
1028.0, +3.812e-005
1030.0, +3.811e-005
*
**
