# Supplementary material for: DFT and CV data of 4-phenyl-substituted dichloro(bis{2-[1-(phenyl)-1H-1,2,3-triazol-4-yl-κN3]pyridine-κN})iron(II) coordination compounds
Source: Data Brief. 2018 Oct 27;21:1458–71. doi: 10.1016/j.dib.2018.10.085 (PMC6234228; doi:10.1016/j.dib.2018.10.085)
Supplement: Supplementary file 4 — Supplementary material. [file mmc4.zip › Fe_CV_raw_data/FeL8-2/T6.TXT]

Date: 10-Apr-2017
Time: 15:43:32
Label: 
Cyclic Voltammetry

Exp. Conditions:
Init E (mV) = 130
High E (mV) = 130
Low E (mV) = -660
Init P/N = N
V (mV/sec) = 100
Number of Segments = 2
Sample Interval (mV) = 1
Quiet Time (sec) = 10
Sensitivity (A/V) = 1E-5

2 Sets of Data
Total Number of Data Points = 1580
##
Potential (mV), Current (A)

Segment = 1
Negative
Number of Data Points = 790
#
129.0, +1.969e-006
128.0, +1.933e-006
127.0, +1.896e-006
126.0, +1.876e-006
125.0, +1.845e-006
124.0, +1.823e-006
123.0, +1.803e-006
122.0, +1.784e-006
121.0, +1.773e-006
120.0, +1.753e-006
119.0, +1.739e-006
118.0, +1.729e-006
117.0, +1.722e-006
116.0, +1.715e-006
115.0, +1.702e-006
114.0, +1.692e-006
113.0, +1.685e-006
112.0, +1.668e-006
111.0, +1.654e-006
110.0, +1.639e-006
109.0, +1.619e-006
108.0, +1.604e-006
107.0, +1.590e-006
106.0, +1.576e-006
105.0, +1.573e-006
104.0, +1.559e-006
103.0, +1.551e-006
102.0, +1.545e-006
101.0, +1.538e-006
100.0, +1.531e-006
99.0, +1.524e-006
98.0, +1.517e-006
97.0, +1.516e-006
96.0, +1.506e-006
95.0, +1.500e-006
94.0, +1.495e-006
93.0, +1.488e-006
92.0, +1.481e-006
91.0, +1.474e-006
90.0, +1.466e-006
89.0, +1.461e-006
88.0, +1.447e-006
87.0, +1.439e-006
86.0, +1.432e-006
85.0, +1.419e-006
84.0, +1.408e-006
83.0, +1.395e-006
82.0, +1.385e-006
81.0, +1.382e-006
80.0, +1.369e-006
79.0, +1.359e-006
78.0, +1.358e-006
77.0, +1.349e-006
76.0, +1.345e-006
75.0, +1.338e-006
74.0, +1.331e-006
73.0, +1.330e-006
72.0, +1.323e-006
71.0, +1.316e-006
70.0, +1.315e-006
69.0, +1.307e-006
68.0, +1.306e-006
67.0, +1.299e-006
66.0, +1.292e-006
65.0, +1.289e-006
64.0, +1.278e-006
63.0, +1.269e-006
62.0, +1.266e-006
61.0, +1.254e-006
60.0, +1.251e-006
59.0, +1.244e-006
58.0, +1.237e-006
57.0, +1.230e-006
56.0, +1.220e-006
55.0, +1.208e-006
54.0, +1.203e-006
53.0, +1.191e-006
52.0, +1.185e-006
51.0, +1.173e-006
50.0, +1.169e-006
49.0, +1.162e-006
48.0, +1.154e-006
47.0, +1.145e-006
46.0, +1.138e-006
45.0, +1.131e-006
44.0, +1.129e-006
43.0, +1.123e-006
42.0, +1.121e-006
41.0, +1.120e-006
40.0, +1.114e-006
39.0, +1.108e-006
38.0, +1.103e-006
37.0, +1.096e-006
36.0, +1.090e-006
35.0, +1.083e-006
34.0, +1.077e-006
33.0, +1.072e-006
32.0, +1.063e-006
31.0, +1.053e-006
30.0, +1.051e-006
29.0, +1.039e-006
28.0, +1.033e-006
27.0, +1.019e-006
26.0, +1.009e-006
25.0, +1.003e-006
24.0, +9.962e-007
23.0, +9.844e-007
22.0, +9.822e-007
21.0, +9.731e-007
20.0, +9.731e-007
19.0, +9.670e-007
18.0, +9.652e-007
17.0, +9.591e-007
16.0, +9.521e-007
15.0, +9.452e-007
14.0, +9.391e-007
13.0, +9.321e-007
12.0, +9.304e-007
11.0, +9.247e-007
10.0, +9.242e-007
9.0, +9.199e-007
8.0, +9.142e-007
7.0, +9.077e-007
6.0, +9.024e-007
5.0, +8.955e-007
4.0, +8.889e-007
3.0, +8.680e-007
2.0, +8.593e-007
1.0, +8.506e-007
0.0, +8.397e-007
-1.0, +8.292e-007
-2.0, +8.218e-007
-3.0, +8.092e-007
-4.0, +8.157e-007
-5.0, +8.078e-007
-6.0, +8.017e-007
-7.0, +7.983e-007
-8.0, +7.887e-007
-9.0, +7.778e-007
-10.0, +7.765e-007
-11.0, +7.629e-007
-12.0, +7.586e-007
-13.0, +7.512e-007
-14.0, +7.442e-007
-15.0, +7.416e-007
-16.0, +7.359e-007
-17.0, +7.254e-007
-18.0, +7.254e-007
-19.0, +7.172e-007
-20.0, +7.163e-007
-21.0, +7.093e-007
-22.0, +7.032e-007
-23.0, +6.993e-007
-24.0, +6.914e-007
-25.0, +6.801e-007
-26.0, +6.788e-007
-27.0, +6.648e-007
-28.0, +6.631e-007
-29.0, +6.492e-007
-30.0, +6.409e-007
-31.0, +6.313e-007
-32.0, +6.221e-007
-33.0, +6.082e-007
-34.0, +6.021e-007
-35.0, +5.872e-007
-36.0, +5.864e-007
-37.0, +5.742e-007
-38.0, +5.733e-007
-39.0, +5.659e-007
-40.0, +5.593e-007
-41.0, +5.524e-007
-42.0, +5.480e-007
-43.0, +5.397e-007
-44.0, +5.393e-007
-45.0, +5.271e-007
-46.0, +5.271e-007
-47.0, +5.197e-007
-48.0, +5.131e-007
-49.0, +5.057e-007
-50.0, +5.001e-007
-51.0, +4.883e-007
-52.0, +4.870e-007
-53.0, +4.691e-007
-54.0, +4.652e-007
-55.0, +4.517e-007
-56.0, +4.403e-007
-57.0, +4.264e-007
-58.0, +4.177e-007
-59.0, +4.041e-007
-60.0, +4.011e-007
-61.0, +3.850e-007
-62.0, +3.841e-007
-63.0, +3.749e-007
-64.0, +3.693e-007
-65.0, +3.619e-007
-66.0, +3.562e-007
-67.0, +3.492e-007
-68.0, +3.483e-007
-69.0, +3.370e-007
-70.0, +3.370e-007
-71.0, +3.292e-007
-72.0, +3.235e-007
-73.0, +3.152e-007
-74.0, +3.082e-007
-75.0, +2.991e-007
-76.0, +2.965e-007
-77.0, +2.790e-007
-78.0, +2.760e-007
-79.0, +2.611e-007
-80.0, +2.481e-007
-81.0, +2.341e-007
-82.0, +2.228e-007
-83.0, +2.084e-007
-84.0, +2.049e-007
-85.0, +1.875e-007
-86.0, +1.862e-007
-87.0, +1.783e-007
-88.0, +1.718e-007
-89.0, +1.644e-007
-90.0, +1.578e-007
-91.0, +1.508e-007
-92.0, +1.495e-007
-93.0, +1.369e-007
-94.0, +1.325e-007
-95.0, +1.251e-007
-96.0, +1.142e-007
-97.0, +1.029e-007
-98.0, +9.548e-008
-99.0, +7.717e-008
-100.0, +7.150e-008
-101.0, +5.493e-008
-102.0, +4.098e-008
-103.0, +3.095e-008
-104.0, +1.657e-008
-105.0, -3.052e-009
-106.0, -1.046e-008
-107.0, -2.616e-008
-108.0, -3.313e-008
-109.0, -4.054e-008
-110.0, -4.752e-008
-111.0, -5.580e-008
-112.0, -6.409e-008
-113.0, -7.281e-008
-114.0, -7.978e-008
-115.0, -9.373e-008
-116.0, -1.064e-007
-117.0, -1.273e-007
-118.0, -1.408e-007
-119.0, -1.548e-007
-120.0, -1.740e-007
-121.0, -1.940e-007
-122.0, -2.080e-007
-123.0, -2.228e-007
-124.0, -2.298e-007
-125.0, -2.446e-007
-126.0, -2.577e-007
-127.0, -2.690e-007
-128.0, -2.834e-007
-129.0, -2.973e-007
-130.0, -3.113e-007
-131.0, -3.322e-007
-132.0, -3.466e-007
-133.0, -3.680e-007
-134.0, -3.863e-007
-135.0, -4.020e-007
-136.0, -4.220e-007
-137.0, -4.429e-007
-138.0, -4.591e-007
-139.0, -4.852e-007
-140.0, -5.048e-007
-141.0, -5.275e-007
-142.0, -5.498e-007
-143.0, -5.716e-007
-144.0, -5.977e-007
-145.0, -6.226e-007
-146.0, -6.383e-007
-147.0, -6.605e-007
-148.0, -6.801e-007
-149.0, -7.036e-007
-150.0, -7.254e-007
-151.0, -7.481e-007
-152.0, -7.751e-007
-153.0, -8.030e-007
-154.0, -8.266e-007
-155.0, -8.602e-007
-156.0, -8.898e-007
-157.0, -9.238e-007
-158.0, -9.517e-007
-159.0, -9.805e-007
-160.0, -1.013e-006
-161.0, -1.046e-006
-162.0, -1.075e-006
-163.0, -1.110e-006
-164.0, -1.137e-006
-165.0, -1.172e-006
-166.0, -1.202e-006
-167.0, -1.239e-006
-168.0, -1.277e-006
-169.0, -1.312e-006
-170.0, -1.343e-006
-171.0, -1.382e-006
-172.0, -1.417e-006
-173.0, -1.464e-006
-174.0, -1.499e-006
-175.0, -1.535e-006
-176.0, -1.580e-006
-177.0, -1.627e-006
-178.0, -1.668e-006
-179.0, -1.715e-006
-180.0, -1.751e-006
-181.0, -1.797e-006
-182.0, -1.840e-006
-183.0, -1.879e-006
-184.0, -1.927e-006
-185.0, -1.977e-006
-186.0, -2.022e-006
-187.0, -2.070e-006
-188.0, -2.114e-006
-189.0, -2.165e-006
-190.0, -2.215e-006
-191.0, -2.261e-006
-192.0, -2.310e-006
-193.0, -2.365e-006
-194.0, -2.417e-006
-195.0, -2.472e-006
-196.0, -2.518e-006
-197.0, -2.573e-006
-198.0, -2.625e-006
-199.0, -2.676e-006
-200.0, -2.729e-006
-201.0, -2.785e-006
-202.0, -2.836e-006
-203.0, -2.894e-006
-204.0, -2.942e-006
-205.0, -2.999e-006
-206.0, -3.048e-006
-207.0, -3.098e-006
-208.0, -3.152e-006
-209.0, -3.208e-006
-210.0, -3.257e-006
-211.0, -3.313e-006
-212.0, -3.360e-006
-213.0, -3.416e-006
-214.0, -3.465e-006
-215.0, -3.519e-006
-216.0, -3.574e-006
-217.0, -3.629e-006
-218.0, -3.677e-006
-219.0, -3.728e-006
-220.0, -3.774e-006
-221.0, -3.826e-006
-222.0, -3.868e-006
-223.0, -3.918e-006
-224.0, -3.970e-006
-225.0, -4.019e-006
-226.0, -4.066e-006
-227.0, -4.120e-006
-228.0, -4.166e-006
-229.0, -4.215e-006
-230.0, -4.251e-006
-231.0, -4.292e-006
-232.0, -4.340e-006
-233.0, -4.390e-006
-234.0, -4.429e-006
-235.0, -4.471e-006
-236.0, -4.506e-006
-237.0, -4.554e-006
-238.0, -4.592e-006
-239.0, -4.627e-006
-240.0, -4.662e-006
-241.0, -4.701e-006
-242.0, -4.735e-006
-243.0, -4.776e-006
-244.0, -4.805e-006
-245.0, -4.841e-006
-246.0, -4.872e-006
-247.0, -4.904e-006
-248.0, -4.939e-006
-249.0, -4.975e-006
-250.0, -5.006e-006
-251.0, -5.039e-006
-252.0, -5.067e-006
-253.0, -5.099e-006
-254.0, -5.127e-006
-255.0, -5.157e-006
-256.0, -5.189e-006
-257.0, -5.219e-006
-258.0, -5.247e-006
-259.0, -5.278e-006
-260.0, -5.303e-006
-261.0, -5.334e-006
-262.0, -5.355e-006
-263.0, -5.378e-006
-264.0, -5.406e-006
-265.0, -5.433e-006
-266.0, -5.458e-006
-267.0, -5.485e-006
-268.0, -5.507e-006
-269.0, -5.534e-006
-270.0, -5.557e-006
-271.0, -5.579e-006
-272.0, -5.606e-006
-273.0, -5.633e-006
-274.0, -5.658e-006
-275.0, -5.679e-006
-276.0, -5.698e-006
-277.0, -5.717e-006
-278.0, -5.733e-006
-279.0, -5.755e-006
-280.0, -5.778e-006
-281.0, -5.799e-006
-282.0, -5.824e-006
-283.0, -5.848e-006
-284.0, -5.869e-006
-285.0, -5.895e-006
-286.0, -5.910e-006
-287.0, -5.927e-006
-288.0, -5.954e-006
-289.0, -5.977e-006
-290.0, -5.998e-006
-291.0, -6.025e-006
-292.0, -6.046e-006
-293.0, -6.067e-006
-294.0, -6.083e-006
-295.0, -6.098e-006
-296.0, -6.117e-006
-297.0, -6.133e-006
-298.0, -6.148e-006
-299.0, -6.167e-006
-300.0, -6.188e-006
-301.0, -6.209e-006
-302.0, -6.228e-006
-303.0, -6.243e-006
-304.0, -6.266e-006
-305.0, -6.281e-006
-306.0, -6.294e-006
-307.0, -6.307e-006
-308.0, -6.321e-006
-309.0, -6.331e-006
-310.0, -6.345e-006
-311.0, -6.355e-006
-312.0, -6.375e-006
-313.0, -6.391e-006
-314.0, -6.406e-006
-315.0, -6.420e-006
-316.0, -6.433e-006
-317.0, -6.444e-006
-318.0, -6.457e-006
-319.0, -6.462e-006
-320.0, -6.470e-006
-321.0, -6.477e-006
-322.0, -6.484e-006
-323.0, -6.491e-006
-324.0, -6.495e-006
-325.0, -6.495e-006
-326.0, -6.498e-006
-327.0, -6.497e-006
-328.0, -6.503e-006
-329.0, -6.503e-006
-330.0, -6.504e-006
-331.0, -6.504e-006
-332.0, -6.505e-006
-333.0, -6.505e-006
-334.0, -6.505e-006
-335.0, -6.499e-006
-336.0, -6.505e-006
-337.0, -6.504e-006
-338.0, -6.503e-006
-339.0, -6.503e-006
-340.0, -6.503e-006
-341.0, -6.502e-006
-342.0, -6.502e-006
-343.0, -6.493e-006
-344.0, -6.492e-006
-345.0, -6.485e-006
-346.0, -6.478e-006
-347.0, -6.471e-006
-348.0, -6.464e-006
-349.0, -6.451e-006
-350.0, -6.441e-006
-351.0, -6.425e-006
-352.0, -6.420e-006
-353.0, -6.406e-006
-354.0, -6.392e-006
-355.0, -6.375e-006
-356.0, -6.360e-006
-357.0, -6.345e-006
-358.0, -6.335e-006
-359.0, -6.316e-006
-360.0, -6.308e-006
-361.0, -6.294e-006
-362.0, -6.284e-006
-363.0, -6.269e-006
-364.0, -6.253e-006
-365.0, -6.233e-006
-366.0, -6.215e-006
-367.0, -6.189e-006
-368.0, -6.174e-006
-369.0, -6.153e-006
-370.0, -6.140e-006
-371.0, -6.121e-006
-372.0, -6.107e-006
-373.0, -6.093e-006
-374.0, -6.083e-006
-375.0, -6.059e-006
-376.0, -6.048e-006
-377.0, -6.026e-006
-378.0, -6.009e-006
-379.0, -5.988e-006
-380.0, -5.967e-006
-381.0, -5.942e-006
-382.0, -5.927e-006
-383.0, -5.903e-006
-384.0, -5.890e-006
-385.0, -5.869e-006
-386.0, -5.850e-006
-387.0, -5.828e-006
-388.0, -5.810e-006
-389.0, -5.787e-006
-390.0, -5.767e-006
-391.0, -5.740e-006
-392.0, -5.728e-006
-393.0, -5.711e-006
-394.0, -5.697e-006
-395.0, -5.675e-006
-396.0, -5.657e-006
-397.0, -5.636e-006
-398.0, -5.621e-006
-399.0, -5.594e-006
-400.0, -5.578e-006
-401.0, -5.555e-006
-402.0, -5.542e-006
-403.0, -5.522e-006
-404.0, -5.506e-006
-405.0, -5.486e-006
-406.0, -5.471e-006
-407.0, -5.447e-006
-408.0, -5.433e-006
-409.0, -5.408e-006
-410.0, -5.390e-006
-411.0, -5.372e-006
-412.0, -5.358e-006
-413.0, -5.338e-006
-414.0, -5.324e-006
-415.0, -5.304e-006
-416.0, -5.297e-006
-417.0, -5.281e-006
-418.0, -5.266e-006
-419.0, -5.244e-006
-420.0, -5.230e-006
-421.0, -5.210e-006
-422.0, -5.190e-006
-423.0, -5.169e-006
-424.0, -5.157e-006
-425.0, -5.138e-006
-426.0, -5.125e-006
-427.0, -5.104e-006
-428.0, -5.093e-006
-429.0, -5.078e-006
-430.0, -5.063e-006
-431.0, -5.042e-006
-432.0, -5.032e-006
-433.0, -5.013e-006
-434.0, -5.005e-006
-435.0, -4.989e-006
-436.0, -4.975e-006
-437.0, -4.962e-006
-438.0, -4.955e-006
-439.0, -4.936e-006
-440.0, -4.933e-006
-441.0, -4.919e-006
-442.0, -4.912e-006
-443.0, -4.897e-006
-444.0, -4.883e-006
-445.0, -4.863e-006
-446.0, -4.854e-006
-447.0, -4.833e-006
-448.0, -4.824e-006
-449.0, -4.803e-006
-450.0, -4.792e-006
-451.0, -4.778e-006
-452.0, -4.771e-006
-453.0, -4.759e-006
-454.0, -4.752e-006
-455.0, -4.735e-006
-456.0, -4.734e-006
-457.0, -4.724e-006
-458.0, -4.717e-006
-459.0, -4.707e-006
-460.0, -4.700e-006
-461.0, -4.686e-006
-462.0, -4.677e-006
-463.0, -4.657e-006
-464.0, -4.652e-006
-465.0, -4.637e-006
-466.0, -4.626e-006
-467.0, -4.606e-006
-468.0, -4.593e-006
-469.0, -4.581e-006
-470.0, -4.574e-006
-471.0, -4.558e-006
-472.0, -4.554e-006
-473.0, -4.544e-006
-474.0, -4.543e-006
-475.0, -4.535e-006
-476.0, -4.528e-006
-477.0, -4.521e-006
-478.0, -4.514e-006
-479.0, -4.506e-006
-480.0, -4.501e-006
-481.0, -4.488e-006
-482.0, -4.483e-006
-483.0, -4.474e-006
-484.0, -4.461e-006
-485.0, -4.447e-006
-486.0, -4.434e-006
-487.0, -4.420e-006
-488.0, -4.416e-006
-489.0, -4.404e-006
-490.0, -4.398e-006
-491.0, -4.389e-006
-492.0, -4.382e-006
-493.0, -4.375e-006
-494.0, -4.368e-006
-495.0, -4.358e-006
-496.0, -4.354e-006
-497.0, -4.348e-006
-498.0, -4.347e-006
-499.0, -4.340e-006
-500.0, -4.333e-006
-501.0, -4.327e-006
-502.0, -4.320e-006
-503.0, -4.311e-006
-504.0, -4.309e-006
-505.0, -4.300e-006
-506.0, -4.295e-006
-507.0, -4.287e-006
-508.0, -4.280e-006
-509.0, -4.273e-006
-510.0, -4.266e-006
-511.0, -4.251e-006
-512.0, -4.248e-006
-513.0, -4.239e-006
-514.0, -4.233e-006
-515.0, -4.226e-006
-516.0, -4.220e-006
-517.0, -4.214e-006
-518.0, -4.210e-006
-519.0, -4.197e-006
-520.0, -4.197e-006
-521.0, -4.190e-006
-522.0, -4.183e-006
-523.0, -4.176e-006
-524.0, -4.170e-006
-525.0, -4.163e-006
-526.0, -4.160e-006
-527.0, -4.153e-006
-528.0, -4.153e-006
-529.0, -4.149e-006
-530.0, -4.148e-006
-531.0, -4.145e-006
-532.0, -4.139e-006
-533.0, -4.132e-006
-534.0, -4.126e-006
-535.0, -4.119e-006
-536.0, -4.120e-006
-537.0, -4.114e-006
-538.0, -4.110e-006
-539.0, -4.108e-006
-540.0, -4.107e-006
-541.0, -4.107e-006
-542.0, -4.105e-006
-543.0, -4.095e-006
-544.0, -4.095e-006
-545.0, -4.088e-006
-546.0, -4.082e-006
-547.0, -4.075e-006
-548.0, -4.066e-006
-549.0, -4.057e-006
-550.0, -4.051e-006
-551.0, -4.038e-006
-552.0, -4.040e-006
-553.0, -4.033e-006
-554.0, -4.027e-006
-555.0, -4.022e-006
-556.0, -4.019e-006
-557.0, -4.015e-006
-558.0, -4.014e-006
-559.0, -4.002e-006
-560.0, -4.003e-006
-561.0, -3.999e-006
-562.0, -3.994e-006
-563.0, -3.987e-006
-564.0, -3.980e-006
-565.0, -3.974e-006
-566.0, -3.971e-006
-567.0, -3.963e-006
-568.0, -3.965e-006
-569.0, -3.963e-006
-570.0, -3.963e-006
-571.0, -3.963e-006
-572.0, -3.963e-006
-573.0, -3.963e-006
-574.0, -3.963e-006
-575.0, -3.958e-006
-576.0, -3.958e-006
-577.0, -3.956e-006
-578.0, -3.956e-006
-579.0, -3.952e-006
-580.0, -3.949e-006
-581.0, -3.944e-006
-582.0, -3.940e-006
-583.0, -3.932e-006
-584.0, -3.932e-006
-585.0, -3.921e-006
-586.0, -3.917e-006
-587.0, -3.908e-006
-588.0, -3.899e-006
-589.0, -3.891e-006
-590.0, -3.887e-006
-591.0, -3.875e-006
-592.0, -3.880e-006
-593.0, -3.875e-006
-594.0, -3.874e-006
-595.0, -3.873e-006
-596.0, -3.871e-006
-597.0, -3.870e-006
-598.0, -3.870e-006
-599.0, -3.861e-006
-600.0, -3.862e-006
-601.0, -3.861e-006
-602.0, -3.861e-006
-603.0, -3.861e-006
-604.0, -3.860e-006
-605.0, -3.860e-006
-606.0, -3.859e-006
-607.0, -3.856e-006
-608.0, -3.856e-006
-609.0, -3.853e-006
-610.0, -3.849e-006
-611.0, -3.844e-006
-612.0, -3.838e-006
-613.0, -3.834e-006
-614.0, -3.830e-006
-615.0, -3.824e-006
-616.0, -3.825e-006
-617.0, -3.823e-006
-618.0, -3.820e-006
-619.0, -3.820e-006
-620.0, -3.818e-006
-621.0, -3.818e-006
-622.0, -3.817e-006
-623.0, -3.812e-006
-624.0, -3.815e-006
-625.0, -3.814e-006
-626.0, -3.813e-006
-627.0, -3.812e-006
-628.0, -3.808e-006
-629.0, -3.806e-006
-630.0, -3.801e-006
-631.0, -3.795e-006
-632.0, -3.795e-006
-633.0, -3.794e-006
-634.0, -3.789e-006
-635.0, -3.790e-006
-636.0, -3.785e-006
-637.0, -3.785e-006
-638.0, -3.780e-006
-639.0, -3.775e-006
-640.0, -3.775e-006
-641.0, -3.774e-006
-642.0, -3.771e-006
-643.0, -3.771e-006
-644.0, -3.770e-006
-645.0, -3.770e-006
-646.0, -3.770e-006
-647.0, -3.764e-006
-648.0, -3.767e-006
-649.0, -3.767e-006
-650.0, -3.767e-006
-651.0, -3.766e-006
-652.0, -3.766e-006
-653.0, -3.766e-006
-654.0, -3.766e-006
-655.0, -3.763e-006
-656.0, -3.764e-006
-657.0, -3.764e-006
-658.0, -3.710e-006
-659.0, -3.688e-006
-660.0, -3.668e-006
*
Segment = 2
Positive
Number of Data Points = 790
#
-659.0, -3.424e-006
-658.0, -3.305e-006
-657.0, -3.235e-006
-656.0, -3.169e-006
-655.0, -3.105e-006
-654.0, -3.052e-006
-653.0, -3.014e-006
-652.0, -2.966e-006
-651.0, -2.930e-006
-650.0, -2.895e-006
-649.0, -2.865e-006
-648.0, -2.831e-006
-647.0, -2.802e-006
-646.0, -2.762e-006
-645.0, -2.734e-006
-644.0, -2.700e-006
-643.0, -2.672e-006
-642.0, -2.642e-006
-641.0, -2.615e-006
-640.0, -2.588e-006
-639.0, -2.570e-006
-638.0, -2.542e-006
-637.0, -2.521e-006
-636.0, -2.493e-006
-635.0, -2.469e-006
-634.0, -2.446e-006
-633.0, -2.421e-006
-632.0, -2.396e-006
-631.0, -2.378e-006
-630.0, -2.352e-006
-629.0, -2.337e-006
-628.0, -2.316e-006
-627.0, -2.296e-006
-626.0, -2.272e-006
-625.0, -2.253e-006
-624.0, -2.235e-006
-623.0, -2.223e-006
-622.0, -2.204e-006
-621.0, -2.190e-006
-620.0, -2.172e-006
-619.0, -2.159e-006
-618.0, -2.138e-006
-617.0, -2.118e-006
-616.0, -2.095e-006
-615.0, -2.077e-006
-614.0, -2.056e-006
-613.0, -2.039e-006
-612.0, -2.023e-006
-611.0, -2.013e-006
-610.0, -1.998e-006
-609.0, -1.987e-006
-608.0, -1.971e-006
-607.0, -1.957e-006
-606.0, -1.936e-006
-605.0, -1.918e-006
-604.0, -1.899e-006
-603.0, -1.885e-006
-602.0, -1.867e-006
-601.0, -1.853e-006
-600.0, -1.839e-006
-599.0, -1.832e-006
-598.0, -1.816e-006
-597.0, -1.806e-006
-596.0, -1.792e-006
-595.0, -1.785e-006
-594.0, -1.772e-006
-593.0, -1.760e-006
-592.0, -1.742e-006
-591.0, -1.733e-006
-590.0, -1.711e-006
-589.0, -1.697e-006
-588.0, -1.677e-006
-587.0, -1.662e-006
-586.0, -1.646e-006
-585.0, -1.637e-006
-584.0, -1.624e-006
-583.0, -1.620e-006
-582.0, -1.605e-006
-581.0, -1.599e-006
-580.0, -1.586e-006
-579.0, -1.577e-006
-578.0, -1.563e-006
-577.0, -1.550e-006
-576.0, -1.532e-006
-575.0, -1.525e-006
-574.0, -1.508e-006
-573.0, -1.499e-006
-572.0, -1.483e-006
-571.0, -1.472e-006
-570.0, -1.458e-006
-569.0, -1.450e-006
-568.0, -1.437e-006
-567.0, -1.431e-006
-566.0, -1.418e-006
-565.0, -1.415e-006
-564.0, -1.404e-006
-563.0, -1.398e-006
-562.0, -1.391e-006
-561.0, -1.384e-006
-560.0, -1.372e-006
-559.0, -1.370e-006
-558.0, -1.350e-006
-557.0, -1.342e-006
-556.0, -1.328e-006
-555.0, -1.314e-006
-554.0, -1.297e-006
-553.0, -1.287e-006
-552.0, -1.268e-006
-551.0, -1.263e-006
-550.0, -1.249e-006
-549.0, -1.243e-006
-548.0, -1.235e-006
-547.0, -1.231e-006
-546.0, -1.218e-006
-545.0, -1.215e-006
-544.0, -1.205e-006
-543.0, -1.198e-006
-542.0, -1.184e-006
-541.0, -1.177e-006
-540.0, -1.163e-006
-539.0, -1.156e-006
-538.0, -1.142e-006
-537.0, -1.137e-006
-536.0, -1.123e-006
-535.0, -1.117e-006
-534.0, -1.097e-006
-533.0, -1.090e-006
-532.0, -1.077e-006
-531.0, -1.071e-006
-530.0, -1.057e-006
-529.0, -1.050e-006
-528.0, -1.041e-006
-527.0, -1.041e-006
-526.0, -1.028e-006
-525.0, -1.027e-006
-524.0, -1.014e-006
-523.0, -1.009e-006
-522.0, -1.002e-006
-521.0, -9.962e-007
-520.0, -9.875e-007
-519.0, -9.862e-007
-518.0, -9.709e-007
-517.0, -9.683e-007
-516.0, -9.583e-007
-515.0, -9.508e-007
-514.0, -9.369e-007
-513.0, -9.264e-007
-512.0, -9.120e-007
-511.0, -9.068e-007
-510.0, -8.881e-007
-509.0, -8.820e-007
-508.0, -8.684e-007
-507.0, -8.628e-007
-506.0, -8.541e-007
-505.0, -8.475e-007
-504.0, -8.405e-007
-503.0, -8.405e-007
-502.0, -8.257e-007
-501.0, -8.244e-007
-500.0, -8.148e-007
-499.0, -8.105e-007
-498.0, -7.965e-007
-497.0, -7.856e-007
-496.0, -7.717e-007
-495.0, -7.669e-007
-494.0, -7.533e-007
-493.0, -7.477e-007
-492.0, -7.372e-007
-491.0, -7.372e-007
-490.0, -7.307e-007
-489.0, -7.272e-007
-488.0, -7.202e-007
-487.0, -7.141e-007
-486.0, -7.041e-007
-485.0, -6.975e-007
-484.0, -6.849e-007
-483.0, -6.775e-007
-482.0, -6.670e-007
-481.0, -6.596e-007
-480.0, -6.526e-007
-479.0, -6.487e-007
-478.0, -6.400e-007
-477.0, -6.387e-007
-476.0, -6.339e-007
-475.0, -6.321e-007
-474.0, -6.260e-007
-473.0, -6.191e-007
-472.0, -6.121e-007
-471.0, -6.073e-007
-470.0, -5.986e-007
-469.0, -5.933e-007
-468.0, -5.872e-007
-467.0, -5.851e-007
-466.0, -5.781e-007
-465.0, -5.707e-007
-464.0, -5.602e-007
-463.0, -5.524e-007
-462.0, -5.380e-007
-461.0, -5.249e-007
-460.0, -5.118e-007
-459.0, -5.048e-007
-458.0, -4.966e-007
-457.0, -4.909e-007
-456.0, -4.796e-007
-455.0, -4.739e-007
-454.0, -4.669e-007
-453.0, -4.608e-007
-452.0, -4.538e-007
-451.0, -4.486e-007
-450.0, -4.434e-007
-449.0, -4.425e-007
-448.0, -4.373e-007
-447.0, -4.333e-007
-446.0, -4.242e-007
-445.0, -4.172e-007
-444.0, -4.081e-007
-443.0, -3.998e-007
-442.0, -3.884e-007
-441.0, -3.797e-007
-440.0, -3.697e-007
-439.0, -3.649e-007
-438.0, -3.540e-007
-437.0, -3.483e-007
-436.0, -3.370e-007
-435.0, -3.296e-007
-434.0, -3.217e-007
-433.0, -3.148e-007
-432.0, -3.069e-007
-431.0, -3.034e-007
-430.0, -2.908e-007
-429.0, -2.869e-007
-428.0, -2.786e-007
-427.0, -2.716e-007
-426.0, -2.646e-007
-425.0, -2.581e-007
-424.0, -2.516e-007
-423.0, -2.511e-007
-422.0, -2.411e-007
-421.0, -2.402e-007
-420.0, -2.350e-007
-419.0, -2.311e-007
-418.0, -2.245e-007
-417.0, -2.175e-007
-416.0, -2.101e-007
-415.0, -2.093e-007
-414.0, -1.966e-007
-413.0, -1.936e-007
-412.0, -1.792e-007
-411.0, -1.713e-007
-410.0, -1.626e-007
-409.0, -1.539e-007
-408.0, -1.404e-007
-407.0, -1.330e-007
-406.0, -1.181e-007
-405.0, -1.151e-007
-404.0, -1.072e-007
-403.0, -9.984e-008
-402.0, -8.850e-008
-401.0, -8.109e-008
-400.0, -7.411e-008
-399.0, -6.932e-008
-398.0, -6.191e-008
-397.0, -5.624e-008
-396.0, -4.970e-008
-395.0, -4.883e-008
-394.0, -4.316e-008
-393.0, -3.706e-008
-392.0, -3.008e-008
-391.0, -2.398e-008
-390.0, -1.700e-008
-389.0, -1.177e-008
-388.0, -5.232e-009
-387.0, -3.924e-009
-386.0, +5.231e-009
-385.0, +1.482e-008
-384.0, +2.877e-008
-383.0, +4.272e-008
-382.0, +5.798e-008
-381.0, +7.193e-008
-380.0, +8.850e-008
-379.0, +9.896e-008
-378.0, +1.099e-007
-377.0, +1.168e-007
-376.0, +1.238e-007
-375.0, +1.295e-007
-374.0, +1.399e-007
-373.0, +1.452e-007
-372.0, +1.526e-007
-371.0, +1.600e-007
-370.0, +1.670e-007
-369.0, +1.740e-007
-368.0, +1.814e-007
-367.0, +1.853e-007
-366.0, +2.005e-007
-365.0, +2.106e-007
-364.0, +2.241e-007
-363.0, +2.380e-007
-362.0, +2.520e-007
-361.0, +2.664e-007
-360.0, +2.864e-007
-359.0, +2.982e-007
-358.0, +3.108e-007
-357.0, +3.183e-007
-356.0, +3.257e-007
-355.0, +3.339e-007
-354.0, +3.470e-007
-353.0, +3.544e-007
-352.0, +3.614e-007
-351.0, +3.714e-007
-350.0, +3.884e-007
-349.0, +4.050e-007
-348.0, +4.246e-007
-347.0, +4.386e-007
-346.0, +4.538e-007
-345.0, +4.743e-007
-344.0, +4.922e-007
-343.0, +5.031e-007
-342.0, +5.166e-007
-341.0, +5.271e-007
-340.0, +5.410e-007
-339.0, +5.537e-007
-338.0, +5.620e-007
-337.0, +5.763e-007
-336.0, +5.973e-007
-335.0, +6.156e-007
-334.0, +6.378e-007
-333.0, +6.579e-007
-332.0, +6.788e-007
-331.0, +6.993e-007
-330.0, +7.159e-007
-329.0, +7.302e-007
-328.0, +7.455e-007
-327.0, +7.621e-007
-326.0, +7.839e-007
-325.0, +8.048e-007
-324.0, +8.292e-007
-323.0, +8.541e-007
-322.0, +8.745e-007
-321.0, +9.003e-007
-320.0, +9.208e-007
-319.0, +9.356e-007
-318.0, +9.613e-007
-317.0, +9.853e-007
-316.0, +1.008e-006
-315.0, +1.035e-006
-314.0, +1.058e-006
-313.0, +1.086e-006
-312.0, +1.113e-006
-311.0, +1.137e-006
-310.0, +1.165e-006
-309.0, +1.193e-006
-308.0, +1.221e-006
-307.0, +1.252e-006
-306.0, +1.279e-006
-305.0, +1.311e-006
-304.0, +1.345e-006
-303.0, +1.373e-006
-302.0, +1.406e-006
-301.0, +1.436e-006
-300.0, +1.468e-006
-299.0, +1.499e-006
-298.0, +1.536e-006
-297.0, +1.572e-006
-296.0, +1.606e-006
-295.0, +1.641e-006
-294.0, +1.680e-006
-293.0, +1.722e-006
-292.0, +1.765e-006
-291.0, +1.802e-006
-290.0, +1.837e-006
-289.0, +1.881e-006
-288.0, +1.923e-006
-287.0, +1.966e-006
-286.0, +2.008e-006
-285.0, +2.050e-006
-284.0, +2.097e-006
-283.0, +2.146e-006
-282.0, +2.188e-006
-281.0, +2.237e-006
-280.0, +2.285e-006
-279.0, +2.334e-006
-278.0, +2.385e-006
-277.0, +2.434e-006
-276.0, +2.483e-006
-275.0, +2.537e-006
-274.0, +2.587e-006
-273.0, +2.643e-006
-272.0, +2.699e-006
-271.0, +2.754e-006
-270.0, +2.813e-006
-269.0, +2.874e-006
-268.0, +2.930e-006
-267.0, +2.992e-006
-266.0, +3.049e-006
-265.0, +3.107e-006
-264.0, +3.163e-006
-263.0, +3.225e-006
-262.0, +3.285e-006
-261.0, +3.353e-006
-260.0, +3.415e-006
-259.0, +3.480e-006
-258.0, +3.541e-006
-257.0, +3.615e-006
-256.0, +3.679e-006
-255.0, +3.747e-006
-254.0, +3.818e-006
-253.0, +3.888e-006
-252.0, +3.960e-006
-251.0, +4.037e-006
-250.0, +4.102e-006
-249.0, +4.176e-006
-248.0, +4.244e-006
-247.0, +4.312e-006
-246.0, +4.385e-006
-245.0, +4.456e-006
-244.0, +4.525e-006
-243.0, +4.602e-006
-242.0, +4.672e-006
-241.0, +4.749e-006
-240.0, +4.820e-006
-239.0, +4.892e-006
-238.0, +4.963e-006
-237.0, +5.038e-006
-236.0, +5.106e-006
-235.0, +5.182e-006
-234.0, +5.249e-006
-233.0, +5.326e-006
-232.0, +5.397e-006
-231.0, +5.465e-006
-230.0, +5.537e-006
-229.0, +5.609e-006
-228.0, +5.673e-006
-227.0, +5.746e-006
-226.0, +5.808e-006
-225.0, +5.874e-006
-224.0, +5.944e-006
-223.0, +6.006e-006
-222.0, +6.069e-006
-221.0, +6.138e-006
-220.0, +6.200e-006
-219.0, +6.263e-006
-218.0, +6.317e-006
-217.0, +6.380e-006
-216.0, +6.436e-006
-215.0, +6.492e-006
-214.0, +6.547e-006
-213.0, +6.603e-006
-212.0, +6.652e-006
-211.0, +6.710e-006
-210.0, +6.754e-006
-209.0, +6.809e-006
-208.0, +6.858e-006
-207.0, +6.906e-006
-206.0, +6.951e-006
-205.0, +7.003e-006
-204.0, +7.048e-006
-203.0, +7.094e-006
-202.0, +7.129e-006
-201.0, +7.172e-006
-200.0, +7.203e-006
-199.0, +7.237e-006
-198.0, +7.269e-006
-197.0, +7.298e-006
-196.0, +7.322e-006
-195.0, +7.353e-006
-194.0, +7.373e-006
-193.0, +7.404e-006
-192.0, +7.424e-006
-191.0, +7.446e-006
-190.0, +7.467e-006
-189.0, +7.493e-006
-188.0, +7.510e-006
-187.0, +7.531e-006
-186.0, +7.540e-006
-185.0, +7.554e-006
-184.0, +7.561e-006
-183.0, +7.574e-006
-182.0, +7.579e-006
-181.0, +7.588e-006
-180.0, +7.589e-006
-179.0, +7.596e-006
-178.0, +7.594e-006
-177.0, +7.601e-006
-176.0, +7.597e-006
-175.0, +7.599e-006
-174.0, +7.597e-006
-173.0, +7.603e-006
-172.0, +7.596e-006
-171.0, +7.598e-006
-170.0, +7.591e-006
-169.0, +7.588e-006
-168.0, +7.581e-006
-167.0, +7.576e-006
-166.0, +7.567e-006
-165.0, +7.566e-006
-164.0, +7.556e-006
-163.0, +7.550e-006
-162.0, +7.538e-006
-161.0, +7.530e-006
-160.0, +7.516e-006
-159.0, +7.505e-006
-158.0, +7.485e-006
-157.0, +7.471e-006
-156.0, +7.450e-006
-155.0, +7.437e-006
-154.0, +7.418e-006
-153.0, +7.404e-006
-152.0, +7.383e-006
-151.0, +7.369e-006
-150.0, +7.355e-006
-149.0, +7.346e-006
-148.0, +7.322e-006
-147.0, +7.303e-006
-146.0, +7.281e-006
-145.0, +7.267e-006
-144.0, +7.245e-006
-143.0, +7.224e-006
-142.0, +7.203e-006
-141.0, +7.193e-006
-140.0, +7.177e-006
-139.0, +7.163e-006
-138.0, +7.142e-006
-137.0, +7.128e-006
-136.0, +7.108e-006
-135.0, +7.088e-006
-134.0, +7.064e-006
-133.0, +7.044e-006
-132.0, +7.023e-006
-131.0, +7.007e-006
-130.0, +6.986e-006
-129.0, +6.972e-006
-128.0, +6.952e-006
-127.0, +6.935e-006
-126.0, +6.914e-006
-125.0, +6.895e-006
-124.0, +6.870e-006
-123.0, +6.849e-006
-122.0, +6.829e-006
-121.0, +6.814e-006
-120.0, +6.795e-006
-119.0, +6.781e-006
-118.0, +6.767e-006
-117.0, +6.756e-006
-116.0, +6.734e-006
-115.0, +6.715e-006
-114.0, +6.694e-006
-113.0, +6.680e-006
-112.0, +6.659e-006
-111.0, +6.638e-006
-110.0, +6.619e-006
-109.0, +6.612e-006
-108.0, +6.596e-006
-107.0, +6.582e-006
-106.0, +6.566e-006
-105.0, +6.555e-006
-104.0, +6.535e-006
-103.0, +6.514e-006
-102.0, +6.493e-006
-101.0, +6.479e-006
-100.0, +6.460e-006
-99.0, +6.443e-006
-98.0, +6.425e-006
-97.0, +6.417e-006
-96.0, +6.409e-006
-95.0, +6.401e-006
-94.0, +6.389e-006
-93.0, +6.380e-006
-92.0, +6.370e-006
-91.0, +6.361e-006
-90.0, +6.341e-006
-89.0, +6.323e-006
-88.0, +6.304e-006
-87.0, +6.288e-006
-86.0, +6.274e-006
-85.0, +6.261e-006
-84.0, +6.243e-006
-83.0, +6.236e-006
-82.0, +6.226e-006
-81.0, +6.219e-006
-80.0, +6.213e-006
-79.0, +6.206e-006
-78.0, +6.196e-006
-77.0, +6.190e-006
-76.0, +6.182e-006
-75.0, +6.175e-006
-74.0, +6.162e-006
-73.0, +6.151e-006
-72.0, +6.135e-006
-71.0, +6.122e-006
-70.0, +6.109e-006
-69.0, +6.097e-006
-68.0, +6.083e-006
-67.0, +6.075e-006
-66.0, +6.062e-006
-65.0, +6.056e-006
-64.0, +6.045e-006
-63.0, +6.036e-006
-62.0, +6.029e-006
-61.0, +6.022e-006
-60.0, +6.015e-006
-59.0, +6.012e-006
-58.0, +6.003e-006
-57.0, +6.000e-006
-56.0, +5.993e-006
-55.0, +5.985e-006
-54.0, +5.978e-006
-53.0, +5.971e-006
-52.0, +5.963e-006
-51.0, +5.956e-006
-50.0, +5.946e-006
-49.0, +5.940e-006
-48.0, +5.932e-006
-47.0, +5.925e-006
-46.0, +5.918e-006
-45.0, +5.911e-006
-44.0, +5.901e-006
-43.0, +5.894e-006
-42.0, +5.885e-006
-41.0, +5.878e-006
-40.0, +5.868e-006
-39.0, +5.857e-006
-38.0, +5.847e-006
-37.0, +5.841e-006
-36.0, +5.833e-006
-35.0, +5.826e-006
-34.0, +5.819e-006
-33.0, +5.815e-006
-32.0, +5.812e-006
-31.0, +5.810e-006
-30.0, +5.807e-006
-29.0, +5.805e-006
-28.0, +5.799e-006
-27.0, +5.794e-006
-26.0, +5.787e-006
-25.0, +5.781e-006
-24.0, +5.774e-006
-23.0, +5.767e-006
-22.0, +5.762e-006
-21.0, +5.761e-006
-20.0, +5.754e-006
-19.0, +5.750e-006
-18.0, +5.741e-006
-17.0, +5.736e-006
-16.0, +5.724e-006
-15.0, +5.714e-006
-14.0, +5.702e-006
-13.0, +5.694e-006
-12.0, +5.684e-006
-11.0, +5.678e-006
-10.0, +5.669e-006
-9.0, +5.667e-006
-8.0, +5.664e-006
-7.0, +5.662e-006
-6.0, +5.661e-006
-5.0, +5.660e-006
-4.0, +5.656e-006
-3.0, +5.653e-006
-2.0, +5.653e-006
-1.0, +5.653e-006
0.0, +5.647e-006
1.0, +5.642e-006
2.0, +5.639e-006
3.0, +5.636e-006
4.0, +5.631e-006
5.0, +5.624e-006
6.0, +5.618e-006
7.0, +5.617e-006
8.0, +5.615e-006
9.0, +5.612e-006
10.0, +5.612e-006
11.0, +5.612e-006
12.0, +5.610e-006
13.0, +5.608e-006
14.0, +5.603e-006
15.0, +5.598e-006
16.0, +5.592e-006
17.0, +5.586e-006
18.0, +5.580e-006
19.0, +5.575e-006
20.0, +5.570e-006
21.0, +5.569e-006
22.0, +5.566e-006
23.0, +5.565e-006
24.0, +5.562e-006
25.0, +5.559e-006
26.0, +5.557e-006
27.0, +5.552e-006
28.0, +5.546e-006
29.0, +5.539e-006
30.0, +5.532e-006
31.0, +5.527e-006
32.0, +5.523e-006
33.0, +5.517e-006
34.0, +5.516e-006
35.0, +5.515e-006
36.0, +5.515e-006
37.0, +5.514e-006
38.0, +5.514e-006
39.0, +5.512e-006
40.0, +5.512e-006
41.0, +5.508e-006
42.0, +5.508e-006
43.0, +5.503e-006
44.0, +5.498e-006
45.0, +5.492e-006
46.0, +5.484e-006
47.0, +5.474e-006
48.0, +5.467e-006
49.0, +5.454e-006
50.0, +5.452e-006
51.0, +5.443e-006
52.0, +5.436e-006
53.0, +5.432e-006
54.0, +5.429e-006
55.0, +5.425e-006
56.0, +5.424e-006
57.0, +5.418e-006
58.0, +5.418e-006
59.0, +5.417e-006
60.0, +5.417e-006
61.0, +5.417e-006
62.0, +5.417e-006
63.0, +5.417e-006
64.0, +5.417e-006
65.0, +5.416e-006
66.0, +5.416e-006
67.0, +5.412e-006
68.0, +5.410e-006
69.0, +5.405e-006
70.0, +5.400e-006
71.0, +5.395e-006
72.0, +5.392e-006
73.0, +5.385e-006
74.0, +5.387e-006
75.0, +5.382e-006
76.0, +5.380e-006
77.0, +5.378e-006
78.0, +5.376e-006
79.0, +5.374e-006
80.0, +5.374e-006
81.0, +5.367e-006
82.0, +5.368e-006
83.0, +5.366e-006
84.0, +5.366e-006
85.0, +5.361e-006
86.0, +5.358e-006
87.0, +5.352e-006
88.0, +5.349e-006
89.0, +5.342e-006
90.0, +5.342e-006
91.0, +5.334e-006
92.0, +5.333e-006
93.0, +5.326e-006
94.0, +5.323e-006
95.0, +5.315e-006
96.0, +5.313e-006
97.0, +5.302e-006
98.0, +5.304e-006
99.0, +5.296e-006
100.0, +5.296e-006
101.0, +5.291e-006
102.0, +5.290e-006
103.0, +5.284e-006
104.0, +5.283e-006
105.0, +5.275e-006
106.0, +5.277e-006
107.0, +5.274e-006
108.0, +5.273e-006
109.0, +5.272e-006
110.0, +5.272e-006
111.0, +5.272e-006
112.0, +5.272e-006
113.0, +5.269e-006
114.0, +5.269e-006
115.0, +5.265e-006
116.0, +5.265e-006
117.0, +5.263e-006
118.0, +5.261e-006
119.0, +5.255e-006
120.0, +5.255e-006
121.0, +5.249e-006
122.0, +5.253e-006
123.0, +5.246e-006
124.0, +5.244e-006
125.0, +5.239e-006
126.0, +5.239e-006
127.0, +5.233e-006
128.0, +5.226e-006
129.0, +5.228e-006
130.0, +5.222e-006
*
**
