# Supplementary material for: DFT and CV data of 4-phenyl-substituted dichloro(bis{2-[1-(phenyl)-1H-1,2,3-triazol-4-yl-κN3]pyridine-κN})iron(II) coordination compounds
Source: Data Brief. 2018 Oct 27;21:1458–71. doi: 10.1016/j.dib.2018.10.085 (PMC6234228; doi:10.1016/j.dib.2018.10.085)
Supplement: Supplementary file 4 — Supplementary material. [file mmc4.zip › Fe_CV_raw_data/FeL9-2/100_01.TXT]

Date: 10-Apr-2017
Time: 11:40:49
Label: 
Cyclic Voltammetry

Exp. Conditions:
Init E (mV) = 50
High E (mV) = 50
Low E (mV) = -450
Init P/N = N
V (mV/sec) = 100
Number of Segments = 2
Sample Interval (mV) = 1
Quiet Time (sec) = 2
Sensitivity (A/V) = 1E-5

2 Sets of Data
Total Number of Data Points = 1000
##
Potential (mV), Current (A)

Segment = 1
Negative
Number of Data Points = 500
#
49.0, +4.639e-006
48.0, +4.573e-006
47.0, +4.518e-006
46.0, +4.477e-006
45.0, +4.434e-006
44.0, +4.392e-006
43.0, +4.357e-006
42.0, +4.325e-006
41.0, +4.296e-006
40.0, +4.255e-006
39.0, +4.219e-006
38.0, +4.185e-006
37.0, +4.153e-006
36.0, +4.125e-006
35.0, +4.092e-006
34.0, +4.064e-006
33.0, +4.044e-006
32.0, +4.017e-006
31.0, +3.990e-006
30.0, +3.963e-006
29.0, +3.935e-006
28.0, +3.912e-006
27.0, +3.885e-006
26.0, +3.861e-006
25.0, +3.841e-006
24.0, +3.812e-006
23.0, +3.788e-006
22.0, +3.767e-006
21.0, +3.740e-006
20.0, +3.718e-006
19.0, +3.697e-006
18.0, +3.674e-006
17.0, +3.659e-006
16.0, +3.634e-006
15.0, +3.612e-006
14.0, +3.589e-006
13.0, +3.568e-006
12.0, +3.545e-006
11.0, +3.524e-006
10.0, +3.503e-006
9.0, +3.490e-006
8.0, +3.467e-006
7.0, +3.453e-006
6.0, +3.434e-006
5.0, +3.410e-006
4.0, +3.389e-006
3.0, +3.362e-006
2.0, +3.337e-006
1.0, +3.320e-006
0.0, +3.294e-006
-1.0, +3.275e-006
-2.0, +3.260e-006
-3.0, +3.246e-006
-4.0, +3.238e-006
-5.0, +3.224e-006
-6.0, +3.207e-006
-7.0, +3.193e-006
-8.0, +3.169e-006
-9.0, +3.151e-006
-10.0, +3.130e-006
-11.0, +3.111e-006
-12.0, +3.097e-006
-13.0, +3.078e-006
-14.0, +3.064e-006
-15.0, +3.055e-006
-16.0, +3.033e-006
-17.0, +3.016e-006
-18.0, +2.995e-006
-19.0, +2.975e-006
-20.0, +2.960e-006
-21.0, +2.939e-006
-22.0, +2.919e-006
-23.0, +2.910e-006
-24.0, +2.894e-006
-25.0, +2.880e-006
-26.0, +2.866e-006
-27.0, +2.853e-006
-28.0, +2.840e-006
-29.0, +2.826e-006
-30.0, +2.810e-006
-31.0, +2.796e-006
-32.0, +2.774e-006
-33.0, +2.755e-006
-34.0, +2.734e-006
-35.0, +2.718e-006
-36.0, +2.704e-006
-37.0, +2.687e-006
-38.0, +2.672e-006
-39.0, +2.664e-006
-40.0, +2.643e-006
-41.0, +2.626e-006
-42.0, +2.606e-006
-43.0, +2.585e-006
-44.0, +2.570e-006
-45.0, +2.551e-006
-46.0, +2.530e-006
-47.0, +2.521e-006
-48.0, +2.505e-006
-49.0, +2.495e-006
-50.0, +2.482e-006
-51.0, +2.468e-006
-52.0, +2.458e-006
-53.0, +2.445e-006
-54.0, +2.431e-006
-55.0, +2.421e-006
-56.0, +2.398e-006
-57.0, +2.384e-006
-58.0, +2.364e-006
-59.0, +2.343e-006
-60.0, +2.328e-006
-61.0, +2.312e-006
-62.0, +2.293e-006
-63.0, +2.284e-006
-64.0, +2.260e-006
-65.0, +2.249e-006
-66.0, +2.232e-006
-67.0, +2.212e-006
-68.0, +2.193e-006
-69.0, +2.179e-006
-70.0, +2.160e-006
-71.0, +2.148e-006
-72.0, +2.127e-006
-73.0, +2.116e-006
-74.0, +2.104e-006
-75.0, +2.090e-006
-76.0, +2.076e-006
-77.0, +2.060e-006
-78.0, +2.046e-006
-79.0, +2.032e-006
-80.0, +2.008e-006
-81.0, +1.992e-006
-82.0, +1.972e-006
-83.0, +1.951e-006
-84.0, +1.937e-006
-85.0, +1.922e-006
-86.0, +1.907e-006
-87.0, +1.896e-006
-88.0, +1.873e-006
-89.0, +1.859e-006
-90.0, +1.838e-006
-91.0, +1.818e-006
-92.0, +1.797e-006
-93.0, +1.780e-006
-94.0, +1.759e-006
-95.0, +1.747e-006
-96.0, +1.727e-006
-97.0, +1.718e-006
-98.0, +1.704e-006
-99.0, +1.690e-006
-100.0, +1.675e-006
-101.0, +1.654e-006
-102.0, +1.633e-006
-103.0, +1.617e-006
-104.0, +1.592e-006
-105.0, +1.572e-006
-106.0, +1.551e-006
-107.0, +1.533e-006
-108.0, +1.522e-006
-109.0, +1.508e-006
-110.0, +1.490e-006
-111.0, +1.474e-006
-112.0, +1.452e-006
-113.0, +1.431e-006
-114.0, +1.409e-006
-115.0, +1.385e-006
-116.0, +1.364e-006
-117.0, +1.344e-006
-118.0, +1.324e-006
-119.0, +1.311e-006
-120.0, +1.286e-006
-121.0, +1.265e-006
-122.0, +1.244e-006
-123.0, +1.221e-006
-124.0, +1.197e-006
-125.0, +1.176e-006
-126.0, +1.152e-006
-127.0, +1.135e-006
-128.0, +1.105e-006
-129.0, +1.081e-006
-130.0, +1.055e-006
-131.0, +1.033e-006
-132.0, +1.005e-006
-133.0, +9.805e-007
-134.0, +9.569e-007
-135.0, +9.404e-007
-136.0, +9.133e-007
-137.0, +8.924e-007
-138.0, +8.645e-007
-139.0, +8.419e-007
-140.0, +8.139e-007
-141.0, +7.882e-007
-142.0, +7.608e-007
-143.0, +7.411e-007
-144.0, +7.076e-007
-145.0, +6.801e-007
-146.0, +6.518e-007
-147.0, +6.243e-007
-148.0, +5.968e-007
-149.0, +5.685e-007
-150.0, +5.384e-007
-151.0, +5.110e-007
-152.0, +4.783e-007
-153.0, +4.477e-007
-154.0, +4.194e-007
-155.0, +3.850e-007
-156.0, +3.571e-007
-157.0, +3.187e-007
-158.0, +2.890e-007
-159.0, +2.598e-007
-160.0, +2.250e-007
-161.0, +1.918e-007
-162.0, +1.617e-007
-163.0, +1.199e-007
-164.0, +9.112e-008
-165.0, +5.624e-008
-166.0, +2.703e-008
-167.0, -3.050e-009
-168.0, -4.447e-008
-169.0, -8.370e-008
-170.0, -1.164e-007
-171.0, -1.513e-007
-172.0, -1.844e-007
-173.0, -2.232e-007
-174.0, -2.590e-007
-175.0, -2.904e-007
-176.0, -3.283e-007
-177.0, -3.636e-007
-178.0, -4.015e-007
-179.0, -4.442e-007
-180.0, -4.835e-007
-181.0, -5.245e-007
-182.0, -5.637e-007
-183.0, -6.003e-007
-184.0, -6.448e-007
-185.0, -6.849e-007
-186.0, -7.206e-007
-187.0, -7.608e-007
-188.0, -8.017e-007
-189.0, -8.449e-007
-190.0, -8.881e-007
-191.0, -9.221e-007
-192.0, -9.678e-007
-193.0, -1.010e-006
-194.0, -1.052e-006
-195.0, -1.095e-006
-196.0, -1.131e-006
-197.0, -1.170e-006
-198.0, -1.218e-006
-199.0, -1.256e-006
-200.0, -1.301e-006
-201.0, -1.341e-006
-202.0, -1.383e-006
-203.0, -1.428e-006
-204.0, -1.475e-006
-205.0, -1.511e-006
-206.0, -1.552e-006
-207.0, -1.590e-006
-208.0, -1.639e-006
-209.0, -1.682e-006
-210.0, -1.722e-006
-211.0, -1.757e-006
-212.0, -1.798e-006
-213.0, -1.842e-006
-214.0, -1.883e-006
-215.0, -1.919e-006
-216.0, -1.965e-006
-217.0, -2.011e-006
-218.0, -2.056e-006
-219.0, -2.098e-006
-220.0, -2.138e-006
-221.0, -2.179e-006
-222.0, -2.220e-006
-223.0, -2.255e-006
-224.0, -2.295e-006
-225.0, -2.333e-006
-226.0, -2.375e-006
-227.0, -2.417e-006
-228.0, -2.456e-006
-229.0, -2.493e-006
-230.0, -2.530e-006
-231.0, -2.564e-006
-232.0, -2.609e-006
-233.0, -2.646e-006
-234.0, -2.682e-006
-235.0, -2.717e-006
-236.0, -2.754e-006
-237.0, -2.796e-006
-238.0, -2.835e-006
-239.0, -2.866e-006
-240.0, -2.906e-006
-241.0, -2.940e-006
-242.0, -2.978e-006
-243.0, -3.011e-006
-244.0, -3.046e-006
-245.0, -3.079e-006
-246.0, -3.114e-006
-247.0, -3.148e-006
-248.0, -3.190e-006
-249.0, -3.224e-006
-250.0, -3.265e-006
-251.0, -3.294e-006
-252.0, -3.329e-006
-253.0, -3.363e-006
-254.0, -3.398e-006
-255.0, -3.429e-006
-256.0, -3.467e-006
-257.0, -3.498e-006
-258.0, -3.533e-006
-259.0, -3.568e-006
-260.0, -3.602e-006
-261.0, -3.637e-006
-262.0, -3.669e-006
-263.0, -3.696e-006
-264.0, -3.733e-006
-265.0, -3.767e-006
-266.0, -3.796e-006
-267.0, -3.822e-006
-268.0, -3.852e-006
-269.0, -3.880e-006
-270.0, -3.912e-006
-271.0, -3.935e-006
-272.0, -3.969e-006
-273.0, -4.004e-006
-274.0, -4.035e-006
-275.0, -4.063e-006
-276.0, -4.091e-006
-277.0, -4.118e-006
-278.0, -4.146e-006
-279.0, -4.167e-006
-280.0, -4.196e-006
-281.0, -4.222e-006
-282.0, -4.248e-006
-283.0, -4.276e-006
-284.0, -4.298e-006
-285.0, -4.325e-006
-286.0, -4.347e-006
-287.0, -4.362e-006
-288.0, -4.389e-006
-289.0, -4.412e-006
-290.0, -4.433e-006
-291.0, -4.456e-006
-292.0, -4.477e-006
-293.0, -4.498e-006
-294.0, -4.517e-006
-295.0, -4.525e-006
-296.0, -4.540e-006
-297.0, -4.554e-006
-298.0, -4.566e-006
-299.0, -4.575e-006
-300.0, -4.589e-006
-301.0, -4.608e-006
-302.0, -4.629e-006
-303.0, -4.642e-006
-304.0, -4.661e-006
-305.0, -4.675e-006
-306.0, -4.690e-006
-307.0, -4.703e-006
-308.0, -4.711e-006
-309.0, -4.718e-006
-310.0, -4.725e-006
-311.0, -4.727e-006
-312.0, -4.739e-006
-313.0, -4.743e-006
-314.0, -4.745e-006
-315.0, -4.745e-006
-316.0, -4.745e-006
-317.0, -4.749e-006
-318.0, -4.752e-006
-319.0, -4.751e-006
-320.0, -4.758e-006
-321.0, -4.762e-006
-322.0, -4.768e-006
-323.0, -4.772e-006
-324.0, -4.773e-006
-325.0, -4.776e-006
-326.0, -4.776e-006
-327.0, -4.775e-006
-328.0, -4.779e-006
-329.0, -4.778e-006
-330.0, -4.776e-006
-331.0, -4.776e-006
-332.0, -4.770e-006
-333.0, -4.769e-006
-334.0, -4.764e-006
-335.0, -4.756e-006
-336.0, -4.756e-006
-337.0, -4.753e-006
-338.0, -4.749e-006
-339.0, -4.749e-006
-340.0, -4.745e-006
-341.0, -4.745e-006
-342.0, -4.745e-006
-343.0, -4.739e-006
-344.0, -4.739e-006
-345.0, -4.738e-006
-346.0, -4.736e-006
-347.0, -4.732e-006
-348.0, -4.725e-006
-349.0, -4.718e-006
-350.0, -4.711e-006
-351.0, -4.704e-006
-352.0, -4.701e-006
-353.0, -4.695e-006
-354.0, -4.693e-006
-355.0, -4.691e-006
-356.0, -4.684e-006
-357.0, -4.677e-006
-358.0, -4.667e-006
-359.0, -4.655e-006
-360.0, -4.650e-006
-361.0, -4.636e-006
-362.0, -4.625e-006
-363.0, -4.617e-006
-364.0, -4.604e-006
-365.0, -4.596e-006
-366.0, -4.585e-006
-367.0, -4.568e-006
-368.0, -4.564e-006
-369.0, -4.557e-006
-370.0, -4.550e-006
-371.0, -4.545e-006
-372.0, -4.535e-006
-373.0, -4.529e-006
-374.0, -4.522e-006
-375.0, -4.512e-006
-376.0, -4.506e-006
-377.0, -4.497e-006
-378.0, -4.488e-006
-379.0, -4.480e-006
-380.0, -4.465e-006
-381.0, -4.451e-006
-382.0, -4.437e-006
-383.0, -4.422e-006
-384.0, -4.409e-006
-385.0, -4.394e-006
-386.0, -4.381e-006
-387.0, -4.374e-006
-388.0, -4.365e-006
-389.0, -4.358e-006
-390.0, -4.345e-006
-391.0, -4.332e-006
-392.0, -4.327e-006
-393.0, -4.316e-006
-394.0, -4.302e-006
-395.0, -4.288e-006
-396.0, -4.267e-006
-397.0, -4.254e-006
-398.0, -4.240e-006
-399.0, -4.224e-006
-400.0, -4.213e-006
-401.0, -4.199e-006
-402.0, -4.187e-006
-403.0, -4.180e-006
-404.0, -4.169e-006
-405.0, -4.159e-006
-406.0, -4.146e-006
-407.0, -4.133e-006
-408.0, -4.127e-006
-409.0, -4.119e-006
-410.0, -4.106e-006
-411.0, -4.094e-006
-412.0, -4.077e-006
-413.0, -4.064e-006
-414.0, -4.049e-006
-415.0, -4.031e-006
-416.0, -4.017e-006
-417.0, -4.003e-006
-418.0, -3.990e-006
-419.0, -3.983e-006
-420.0, -3.973e-006
-421.0, -3.963e-006
-422.0, -3.949e-006
-423.0, -3.932e-006
-424.0, -3.926e-006
-425.0, -3.912e-006
-426.0, -3.898e-006
-427.0, -3.886e-006
-428.0, -3.867e-006
-429.0, -3.856e-006
-430.0, -3.847e-006
-431.0, -3.831e-006
-432.0, -3.823e-006
-433.0, -3.809e-006
-434.0, -3.796e-006
-435.0, -3.789e-006
-436.0, -3.782e-006
-437.0, -3.775e-006
-438.0, -3.765e-006
-439.0, -3.755e-006
-440.0, -3.753e-006
-441.0, -3.746e-006
-442.0, -3.739e-006
-443.0, -3.732e-006
-444.0, -3.720e-006
-445.0, -3.714e-006
-446.0, -3.703e-006
-447.0, -3.688e-006
-448.0, -3.639e-006
-449.0, -3.610e-006
-450.0, -3.582e-006
*
Segment = 2
Positive
Number of Data Points = 500
#
-449.0, -3.400e-006
-448.0, -3.273e-006
-447.0, -3.209e-006
-446.0, -3.149e-006
-445.0, -3.083e-006
-444.0, -3.028e-006
-443.0, -2.979e-006
-442.0, -2.933e-006
-441.0, -2.890e-006
-440.0, -2.849e-006
-439.0, -2.807e-006
-438.0, -2.765e-006
-437.0, -2.724e-006
-436.0, -2.689e-006
-435.0, -2.654e-006
-434.0, -2.620e-006
-433.0, -2.584e-006
-432.0, -2.550e-006
-431.0, -2.517e-006
-430.0, -2.486e-006
-429.0, -2.454e-006
-428.0, -2.425e-006
-427.0, -2.391e-006
-426.0, -2.360e-006
-425.0, -2.332e-006
-424.0, -2.302e-006
-423.0, -2.275e-006
-422.0, -2.243e-006
-421.0, -2.217e-006
-420.0, -2.194e-006
-419.0, -2.168e-006
-418.0, -2.141e-006
-417.0, -2.116e-006
-416.0, -2.088e-006
-415.0, -2.067e-006
-414.0, -2.038e-006
-413.0, -2.011e-006
-412.0, -1.984e-006
-411.0, -1.961e-006
-410.0, -1.936e-006
-409.0, -1.910e-006
-408.0, -1.883e-006
-407.0, -1.862e-006
-406.0, -1.835e-006
-405.0, -1.815e-006
-404.0, -1.795e-006
-403.0, -1.774e-006
-402.0, -1.751e-006
-401.0, -1.729e-006
-400.0, -1.702e-006
-399.0, -1.681e-006
-398.0, -1.658e-006
-397.0, -1.633e-006
-396.0, -1.611e-006
-395.0, -1.590e-006
-394.0, -1.569e-006
-393.0, -1.548e-006
-392.0, -1.527e-006
-391.0, -1.503e-006
-390.0, -1.481e-006
-389.0, -1.462e-006
-388.0, -1.443e-006
-387.0, -1.423e-006
-386.0, -1.408e-006
-385.0, -1.389e-006
-384.0, -1.366e-006
-383.0, -1.345e-006
-382.0, -1.317e-006
-381.0, -1.295e-006
-380.0, -1.273e-006
-379.0, -1.252e-006
-378.0, -1.230e-006
-377.0, -1.214e-006
-376.0, -1.193e-006
-375.0, -1.178e-006
-374.0, -1.156e-006
-373.0, -1.135e-006
-372.0, -1.109e-006
-371.0, -1.088e-006
-370.0, -1.068e-006
-369.0, -1.052e-006
-368.0, -1.032e-006
-367.0, -1.018e-006
-366.0, -9.962e-007
-365.0, -9.805e-007
-364.0, -9.596e-007
-363.0, -9.382e-007
-362.0, -9.129e-007
-361.0, -8.920e-007
-360.0, -8.715e-007
-359.0, -8.571e-007
-358.0, -8.305e-007
-357.0, -8.096e-007
-356.0, -7.891e-007
-355.0, -7.725e-007
-354.0, -7.520e-007
-353.0, -7.307e-007
-352.0, -7.054e-007
-351.0, -6.914e-007
-350.0, -6.757e-007
-349.0, -6.609e-007
-348.0, -6.426e-007
-347.0, -6.282e-007
-346.0, -6.134e-007
-345.0, -6.008e-007
-344.0, -5.803e-007
-343.0, -5.611e-007
-342.0, -5.345e-007
-341.0, -5.136e-007
-340.0, -4.926e-007
-339.0, -4.730e-007
-338.0, -4.534e-007
-337.0, -4.390e-007
-336.0, -4.185e-007
-335.0, -4.041e-007
-334.0, -3.832e-007
-333.0, -3.623e-007
-332.0, -3.405e-007
-331.0, -3.209e-007
-330.0, -2.999e-007
-329.0, -2.856e-007
-328.0, -2.703e-007
-327.0, -2.581e-007
-326.0, -2.433e-007
-325.0, -2.293e-007
-324.0, -2.110e-007
-323.0, -1.962e-007
-322.0, -1.753e-007
-321.0, -1.543e-007
-320.0, -1.317e-007
-319.0, -1.116e-007
-318.0, -9.068e-008
-317.0, -7.455e-008
-316.0, -5.450e-008
-315.0, -4.055e-008
-314.0, -2.790e-008
-313.0, -1.308e-008
-312.0, +7.847e-009
-311.0, +2.790e-008
-310.0, +5.362e-008
-309.0, +7.411e-008
-308.0, +9.504e-008
-307.0, +1.164e-007
-306.0, +1.365e-007
-305.0, +1.504e-007
-304.0, +1.652e-007
-303.0, +1.792e-007
-302.0, +2.005e-007
-301.0, +2.215e-007
-300.0, +2.476e-007
-299.0, +2.686e-007
-298.0, +2.899e-007
-297.0, +3.156e-007
-296.0, +3.366e-007
-295.0, +3.514e-007
-294.0, +3.793e-007
-293.0, +4.015e-007
-292.0, +4.229e-007
-291.0, +4.499e-007
-290.0, +4.721e-007
-289.0, +4.957e-007
-288.0, +5.227e-007
-287.0, +5.371e-007
-286.0, +5.650e-007
-285.0, +5.925e-007
-284.0, +6.156e-007
-283.0, +6.430e-007
-282.0, +6.683e-007
-281.0, +6.954e-007
-280.0, +7.237e-007
-279.0, +7.446e-007
-278.0, +7.725e-007
-277.0, +7.991e-007
-276.0, +8.275e-007
-275.0, +8.554e-007
-274.0, +8.841e-007
-273.0, +9.112e-007
-272.0, +9.399e-007
-271.0, +9.678e-007
-270.0, +1.002e-006
-269.0, +1.030e-006
-268.0, +1.062e-006
-267.0, +1.091e-006
-266.0, +1.126e-006
-265.0, +1.160e-006
-264.0, +1.191e-006
-263.0, +1.219e-006
-262.0, +1.254e-006
-261.0, +1.284e-006
-260.0, +1.320e-006
-259.0, +1.355e-006
-258.0, +1.389e-006
-257.0, +1.421e-006
-256.0, +1.456e-006
-255.0, +1.484e-006
-254.0, +1.525e-006
-253.0, +1.560e-006
-252.0, +1.595e-006
-251.0, +1.630e-006
-250.0, +1.665e-006
-249.0, +1.707e-006
-248.0, +1.752e-006
-247.0, +1.787e-006
-246.0, +1.828e-006
-245.0, +1.866e-006
-244.0, +1.909e-006
-243.0, +1.955e-006
-242.0, +1.991e-006
-241.0, +2.029e-006
-240.0, +2.072e-006
-239.0, +2.114e-006
-238.0, +2.159e-006
-237.0, +2.197e-006
-236.0, +2.240e-006
-235.0, +2.288e-006
-234.0, +2.336e-006
-233.0, +2.379e-006
-232.0, +2.420e-006
-231.0, +2.464e-006
-230.0, +2.515e-006
-229.0, +2.557e-006
-228.0, +2.599e-006
-227.0, +2.642e-006
-226.0, +2.690e-006
-225.0, +2.739e-006
-224.0, +2.787e-006
-223.0, +2.829e-006
-222.0, +2.880e-006
-221.0, +2.928e-006
-220.0, +2.976e-006
-219.0, +3.025e-006
-218.0, +3.074e-006
-217.0, +3.123e-006
-216.0, +3.172e-006
-215.0, +3.214e-006
-214.0, +3.265e-006
-213.0, +3.313e-006
-212.0, +3.362e-006
-211.0, +3.411e-006
-210.0, +3.460e-006
-209.0, +3.509e-006
-208.0, +3.564e-006
-207.0, +3.610e-006
-206.0, +3.666e-006
-205.0, +3.714e-006
-204.0, +3.764e-006
-203.0, +3.815e-006
-202.0, +3.865e-006
-201.0, +3.914e-006
-200.0, +3.963e-006
-199.0, +4.007e-006
-198.0, +4.063e-006
-197.0, +4.111e-006
-196.0, +4.157e-006
-195.0, +4.206e-006
-194.0, +4.256e-006
-193.0, +4.305e-006
-192.0, +4.352e-006
-191.0, +4.394e-006
-190.0, +4.445e-006
-189.0, +4.493e-006
-188.0, +4.541e-006
-187.0, +4.586e-006
-186.0, +4.635e-006
-185.0, +4.684e-006
-184.0, +4.727e-006
-183.0, +4.767e-006
-182.0, +4.816e-006
-181.0, +4.858e-006
-180.0, +4.902e-006
-179.0, +4.942e-006
-178.0, +4.983e-006
-177.0, +5.031e-006
-176.0, +5.078e-006
-175.0, +5.113e-006
-174.0, +5.154e-006
-173.0, +5.191e-006
-172.0, +5.235e-006
-171.0, +5.271e-006
-170.0, +5.306e-006
-169.0, +5.338e-006
-168.0, +5.379e-006
-167.0, +5.415e-006
-166.0, +5.456e-006
-165.0, +5.490e-006
-164.0, +5.524e-006
-163.0, +5.557e-006
-162.0, +5.589e-006
-161.0, +5.616e-006
-160.0, +5.650e-006
-159.0, +5.679e-006
-158.0, +5.708e-006
-157.0, +5.736e-006
-156.0, +5.767e-006
-155.0, +5.797e-006
-154.0, +5.828e-006
-153.0, +5.853e-006
-152.0, +5.879e-006
-151.0, +5.905e-006
-150.0, +5.933e-006
-149.0, +5.953e-006
-148.0, +5.978e-006
-147.0, +5.998e-006
-146.0, +6.017e-006
-145.0, +6.036e-006
-144.0, +6.058e-006
-143.0, +6.078e-006
-142.0, +6.104e-006
-141.0, +6.121e-006
-140.0, +6.142e-006
-139.0, +6.161e-006
-138.0, +6.176e-006
-137.0, +6.186e-006
-136.0, +6.200e-006
-135.0, +6.209e-006
-134.0, +6.220e-006
-133.0, +6.227e-006
-132.0, +6.235e-006
-131.0, +6.242e-006
-130.0, +6.255e-006
-129.0, +6.264e-006
-128.0, +6.277e-006
-127.0, +6.291e-006
-126.0, +6.306e-006
-125.0, +6.320e-006
-124.0, +6.334e-006
-123.0, +6.342e-006
-122.0, +6.350e-006
-121.0, +6.355e-006
-120.0, +6.361e-006
-119.0, +6.365e-006
-118.0, +6.372e-006
-117.0, +6.378e-006
-116.0, +6.384e-006
-115.0, +6.388e-006
-114.0, +6.390e-006
-113.0, +6.391e-006
-112.0, +6.393e-006
-111.0, +6.392e-006
-110.0, +6.393e-006
-109.0, +6.393e-006
-108.0, +6.393e-006
-107.0, +6.393e-006
-106.0, +6.393e-006
-105.0, +6.393e-006
-104.0, +6.393e-006
-103.0, +6.390e-006
-102.0, +6.390e-006
-101.0, +6.385e-006
-100.0, +6.384e-006
-99.0, +6.378e-006
-98.0, +6.372e-006
-97.0, +6.366e-006
-96.0, +6.361e-006
-95.0, +6.354e-006
-94.0, +6.355e-006
-93.0, +6.348e-006
-92.0, +6.347e-006
-91.0, +6.340e-006
-90.0, +6.336e-006
-89.0, +6.326e-006
-88.0, +6.314e-006
-87.0, +6.299e-006
-86.0, +6.289e-006
-85.0, +6.275e-006
-84.0, +6.267e-006
-83.0, +6.256e-006
-82.0, +6.252e-006
-81.0, +6.250e-006
-80.0, +6.249e-006
-79.0, +6.242e-006
-78.0, +6.239e-006
-77.0, +6.232e-006
-76.0, +6.225e-006
-75.0, +6.218e-006
-74.0, +6.211e-006
-73.0, +6.204e-006
-72.0, +6.202e-006
-71.0, +6.191e-006
-70.0, +6.189e-006
-69.0, +6.182e-006
-68.0, +6.175e-006
-67.0, +6.167e-006
-66.0, +6.159e-006
-65.0, +6.147e-006
-64.0, +6.139e-006
-63.0, +6.123e-006
-62.0, +6.117e-006
-61.0, +6.103e-006
-60.0, +6.091e-006
-59.0, +6.078e-006
-58.0, +6.070e-006
-57.0, +6.056e-006
-56.0, +6.049e-006
-55.0, +6.034e-006
-54.0, +6.027e-006
-53.0, +6.019e-006
-52.0, +6.012e-006
-51.0, +6.004e-006
-50.0, +6.001e-006
-49.0, +5.994e-006
-48.0, +5.987e-006
-47.0, +5.980e-006
-46.0, +5.974e-006
-45.0, +5.961e-006
-44.0, +5.950e-006
-43.0, +5.938e-006
-42.0, +5.930e-006
-41.0, +5.920e-006
-40.0, +5.912e-006
-39.0, +5.897e-006
-38.0, +5.891e-006
-37.0, +5.879e-006
-36.0, +5.869e-006
-35.0, +5.857e-006
-34.0, +5.847e-006
-33.0, +5.834e-006
-32.0, +5.827e-006
-31.0, +5.818e-006
-30.0, +5.814e-006
-29.0, +5.804e-006
-28.0, +5.799e-006
-27.0, +5.791e-006
-26.0, +5.784e-006
-25.0, +5.777e-006
-24.0, +5.770e-006
-23.0, +5.757e-006
-22.0, +5.756e-006
-21.0, +5.743e-006
-20.0, +5.736e-006
-19.0, +5.722e-006
-18.0, +5.708e-006
-17.0, +5.694e-006
-16.0, +5.687e-006
-15.0, +5.673e-006
-14.0, +5.668e-006
-13.0, +5.659e-006
-12.0, +5.658e-006
-11.0, +5.651e-006
-10.0, +5.644e-006
-9.0, +5.638e-006
-8.0, +5.631e-006
-7.0, +5.624e-006
-6.0, +5.621e-006
-5.0, +5.615e-006
-4.0, +5.614e-006
-3.0, +5.611e-006
-2.0, +5.611e-006
-1.0, +5.610e-006
0.0, +5.610e-006
1.0, +5.603e-006
2.0, +5.600e-006
3.0, +5.593e-006
4.0, +5.589e-006
5.0, +5.582e-006
6.0, +5.576e-006
7.0, +5.568e-006
8.0, +5.568e-006
9.0, +5.559e-006
10.0, +5.559e-006
11.0, +5.552e-006
12.0, +5.545e-006
13.0, +5.538e-006
14.0, +5.532e-006
15.0, +5.525e-006
16.0, +5.522e-006
17.0, +5.515e-006
18.0, +5.514e-006
19.0, +5.512e-006
20.0, +5.512e-006
21.0, +5.508e-006
22.0, +5.507e-006
23.0, +5.502e-006
24.0, +5.501e-006
25.0, +5.494e-006
26.0, +5.494e-006
27.0, +5.484e-006
28.0, +5.482e-006
29.0, +5.472e-006
30.0, +5.469e-006
31.0, +5.458e-006
32.0, +5.456e-006
33.0, +5.444e-006
34.0, +5.447e-006
35.0, +5.439e-006
36.0, +5.438e-006
37.0, +5.432e-006
38.0, +5.432e-006
39.0, +5.428e-006
40.0, +5.428e-006
41.0, +5.422e-006
42.0, +5.423e-006
43.0, +5.422e-006
44.0, +5.423e-006
45.0, +5.421e-006
46.0, +5.420e-006
47.0, +5.420e-006
48.0, +5.418e-006
49.0, +5.418e-006
50.0, +5.416e-006
*
**
