# Supplementary material for: DFT and CV data of 4-phenyl-substituted dichloro(bis{2-[1-(phenyl)-1H-1,2,3-triazol-4-yl-κN3]pyridine-κN})iron(II) coordination compounds
Source: Data Brief. 2018 Oct 27;21:1458–71. doi: 10.1016/j.dib.2018.10.085 (PMC6234228; doi:10.1016/j.dib.2018.10.085)
Supplement: Supplementary file 4 — Supplementary material. [file mmc4.zip › Fe_CV_raw_data/FeL9-2/1000_01.TXT]

Date: 10-Apr-2017
Time: 11:46:45
Label: 
Cyclic Voltammetry

Exp. Conditions:
Init E (mV) = 50
High E (mV) = 50
Low E (mV) = -450
Init P/N = N
V (mV/sec) = 1003
Number of Segments = 2
Sample Interval (mV) = 1
Quiet Time (sec) = 2
Sensitivity (A/V) = 1E-5

2 Sets of Data
Total Number of Data Points = 1001
##
Potential (mV), Current (A)

Segment = 1
Negative
Number of Data Points = 500
#
49.0, +4.212e-006
48.0, +3.700e-006
47.0, +3.564e-006
46.0, +3.453e-006
45.0, +3.285e-006
44.0, +3.202e-006
43.0, +3.139e-006
42.0, +3.083e-006
41.0, +3.027e-006
40.0, +2.979e-006
39.0, +2.930e-006
38.0, +2.888e-006
37.0, +2.853e-006
36.0, +2.804e-006
35.0, +2.762e-006
34.0, +2.713e-006
33.0, +2.665e-006
32.0, +2.630e-006
31.0, +2.581e-006
30.0, +2.532e-006
29.0, +2.497e-006
28.0, +2.462e-006
27.0, +2.427e-006
26.0, +2.400e-006
25.0, +2.358e-006
24.0, +2.337e-006
23.0, +2.302e-006
22.0, +2.274e-006
21.0, +2.253e-006
20.0, +2.225e-006
19.0, +2.197e-006
18.0, +2.169e-006
17.0, +2.134e-006
16.0, +2.107e-006
15.0, +2.072e-006
14.0, +2.037e-006
13.0, +2.016e-006
12.0, +1.988e-006
11.0, +1.953e-006
10.0, +1.925e-006
9.0, +1.897e-006
8.0, +1.876e-006
7.0, +1.842e-006
6.0, +1.807e-006
5.0, +1.779e-006
4.0, +1.758e-006
3.0, +1.730e-006
2.0, +1.660e-006
1.0, +1.618e-006
0.0, +1.597e-006
-1.0, +1.569e-006
-2.0, +1.542e-006
-3.0, +1.514e-006
-4.0, +1.486e-006
-5.0, +1.500e-006
-6.0, +1.486e-006
-7.0, +1.458e-006
-8.0, +1.437e-006
-9.0, +1.409e-006
-10.0, +1.381e-006
-11.0, +1.353e-006
-12.0, +1.332e-006
-13.0, +1.304e-006
-14.0, +1.283e-006
-15.0, +1.256e-006
-16.0, +1.242e-006
-17.0, +1.214e-006
-18.0, +1.200e-006
-19.0, +1.179e-006
-20.0, +1.151e-006
-21.0, +1.130e-006
-22.0, +1.109e-006
-23.0, +1.081e-006
-24.0, +1.067e-006
-25.0, +1.039e-006
-26.0, +1.011e-006
-27.0, +9.975e-007
-28.0, +9.696e-007
-29.0, +9.487e-007
-30.0, +9.208e-007
-31.0, +8.929e-007
-32.0, +8.719e-007
-33.0, +8.440e-007
-34.0, +8.161e-007
-35.0, +7.952e-007
-36.0, +7.673e-007
-37.0, +7.464e-007
-38.0, +7.254e-007
-39.0, +6.975e-007
-40.0, +6.836e-007
-41.0, +6.696e-007
-42.0, +6.417e-007
-43.0, +6.208e-007
-44.0, +5.929e-007
-45.0, +5.720e-007
-46.0, +5.511e-007
-47.0, +5.232e-007
-48.0, +4.953e-007
-49.0, +4.743e-007
-50.0, +4.464e-007
-51.0, +4.255e-007
-52.0, +3.976e-007
-53.0, +3.697e-007
-54.0, +3.488e-007
-55.0, +3.209e-007
-56.0, +2.999e-007
-57.0, +2.860e-007
-58.0, +2.651e-007
-59.0, +2.372e-007
-60.0, +2.162e-007
-61.0, +1.953e-007
-62.0, +1.744e-007
-63.0, +1.465e-007
-64.0, +1.186e-007
-65.0, +9.766e-008
-66.0, +6.976e-008
-67.0, +4.185e-008
-68.0, +1.395e-008
-69.0, -1.395e-008
-70.0, -4.185e-008
-71.0, -6.975e-008
-72.0, -9.766e-008
-73.0, -1.116e-007
-74.0, -1.325e-007
-75.0, -1.604e-007
-76.0, -1.883e-007
-77.0, -2.093e-007
-78.0, -2.302e-007
-79.0, -2.581e-007
-80.0, -2.860e-007
-81.0, -3.069e-007
-82.0, -3.278e-007
-83.0, -3.488e-007
-84.0, -3.767e-007
-85.0, -4.046e-007
-86.0, -4.325e-007
-87.0, -4.604e-007
-88.0, -4.813e-007
-89.0, -5.092e-007
-90.0, -5.371e-007
-91.0, -5.650e-007
-92.0, -5.929e-007
-93.0, -6.138e-007
-94.0, -6.417e-007
-95.0, -6.836e-007
-96.0, -7.115e-007
-97.0, -7.394e-007
-98.0, -7.673e-007
-99.0, -7.952e-007
-100.0, -8.301e-007
-101.0, -8.510e-007
-102.0, -8.719e-007
-103.0, -9.068e-007
-104.0, -9.277e-007
-105.0, -9.556e-007
-106.0, -9.905e-007
-107.0, -1.018e-006
-108.0, -1.053e-006
-109.0, -1.088e-006
-110.0, -1.116e-006
-111.0, -1.158e-006
-112.0, -1.193e-006
-113.0, -1.221e-006
-114.0, -1.249e-006
-115.0, -1.283e-006
-116.0, -1.318e-006
-117.0, -1.346e-006
-118.0, -1.374e-006
-119.0, -1.409e-006
-120.0, -1.437e-006
-121.0, -1.465e-006
-122.0, -1.500e-006
-123.0, -1.528e-006
-124.0, -1.562e-006
-125.0, -1.597e-006
-126.0, -1.632e-006
-127.0, -1.681e-006
-128.0, -1.723e-006
-129.0, -1.751e-006
-130.0, -1.793e-006
-131.0, -1.835e-006
-132.0, -1.883e-006
-133.0, -1.918e-006
-134.0, -1.953e-006
-135.0, -2.002e-006
-136.0, -2.044e-006
-137.0, -2.086e-006
-138.0, -2.128e-006
-139.0, -2.162e-006
-140.0, -2.204e-006
-141.0, -2.239e-006
-142.0, -2.274e-006
-143.0, -2.330e-006
-144.0, -2.365e-006
-145.0, -2.407e-006
-146.0, -2.455e-006
-147.0, -2.497e-006
-148.0, -2.546e-006
-149.0, -2.595e-006
-150.0, -2.637e-006
-151.0, -2.693e-006
-152.0, -2.741e-006
-153.0, -2.790e-006
-154.0, -2.846e-006
-155.0, -2.902e-006
-156.0, -2.958e-006
-157.0, -3.013e-006
-158.0, -3.069e-006
-159.0, -3.132e-006
-160.0, -3.181e-006
-161.0, -3.230e-006
-162.0, -3.285e-006
-163.0, -3.341e-006
-164.0, -3.397e-006
-165.0, -3.453e-006
-166.0, -3.516e-006
-167.0, -3.585e-006
-168.0, -3.648e-006
-169.0, -3.704e-006
-170.0, -3.767e-006
-171.0, -3.823e-006
-172.0, -3.899e-006
-173.0, -3.955e-006
-174.0, -4.018e-006
-175.0, -4.088e-006
-176.0, -4.164e-006
-177.0, -4.227e-006
-178.0, -4.311e-006
-179.0, -4.374e-006
-180.0, -4.443e-006
-181.0, -4.506e-006
-182.0, -4.576e-006
-183.0, -4.653e-006
-184.0, -4.729e-006
-185.0, -4.799e-006
-186.0, -4.876e-006
-187.0, -4.960e-006
-188.0, -5.036e-006
-189.0, -5.120e-006
-190.0, -5.190e-006
-191.0, -5.280e-006
-192.0, -5.364e-006
-193.0, -5.448e-006
-194.0, -5.532e-006
-195.0, -5.629e-006
-196.0, -5.713e-006
-197.0, -5.797e-006
-198.0, -5.880e-006
-199.0, -5.964e-006
-200.0, -6.041e-006
-201.0, -6.117e-006
-202.0, -6.201e-006
-203.0, -6.292e-006
-204.0, -6.383e-006
-205.0, -6.466e-006
-206.0, -6.557e-006
-207.0, -6.662e-006
-208.0, -6.752e-006
-209.0, -6.843e-006
-210.0, -6.941e-006
-211.0, -7.038e-006
-212.0, -7.136e-006
-213.0, -7.227e-006
-214.0, -7.317e-006
-215.0, -7.422e-006
-216.0, -7.513e-006
-217.0, -7.596e-006
-218.0, -7.687e-006
-219.0, -7.785e-006
-220.0, -7.882e-006
-221.0, -7.973e-006
-222.0, -8.064e-006
-223.0, -8.168e-006
-224.0, -8.259e-006
-225.0, -8.357e-006
-226.0, -8.447e-006
-227.0, -8.545e-006
-228.0, -8.643e-006
-229.0, -8.740e-006
-230.0, -8.831e-006
-231.0, -8.943e-006
-232.0, -9.047e-006
-233.0, -9.145e-006
-234.0, -9.242e-006
-235.0, -9.340e-006
-236.0, -9.438e-006
-237.0, -9.528e-006
-238.0, -9.619e-006
-239.0, -9.710e-006
-240.0, -9.801e-006
-241.0, -9.884e-006
-242.0, -9.975e-006
-243.0, -1.007e-005
-244.0, -1.016e-005
-245.0, -1.025e-005
-246.0, -1.034e-005
-247.0, -1.045e-005
-248.0, -1.055e-005
-249.0, -1.064e-005
-250.0, -1.074e-005
-251.0, -1.083e-005
-252.0, -1.092e-005
-253.0, -1.101e-005
-254.0, -1.110e-005
-255.0, -1.120e-005
-256.0, -1.130e-005
-257.0, -1.138e-005
-258.0, -1.148e-005
-259.0, -1.157e-005
-260.0, -1.166e-005
-261.0, -1.173e-005
-262.0, -1.181e-005
-263.0, -1.189e-005
-264.0, -1.198e-005
-265.0, -1.206e-005
-266.0, -1.215e-005
-267.0, -1.223e-005
-268.0, -1.233e-005
-269.0, -1.242e-005
-270.0, -1.251e-005
-271.0, -1.260e-005
-272.0, -1.267e-005
-273.0, -1.276e-005
-274.0, -1.285e-005
-275.0, -1.293e-005
-276.0, -1.302e-005
-277.0, -1.309e-005
-278.0, -1.318e-005
-279.0, -1.327e-005
-280.0, -1.334e-005
-281.0, -1.341e-005
-282.0, -1.348e-005
-283.0, -1.356e-005
-284.0, -1.363e-005
-285.0, -1.371e-005
-286.0, -1.378e-005
-287.0, -1.386e-005
-288.0, -1.394e-005
-289.0, -1.402e-005
-290.0, -1.410e-005
-291.0, -1.419e-005
-292.0, -1.426e-005
-293.0, -1.435e-005
-294.0, -1.443e-005
-295.0, -1.450e-005
-296.0, -1.459e-005
-297.0, -1.466e-005
-298.0, -1.474e-005
-299.0, -1.481e-005
-300.0, -1.488e-005
-301.0, -1.494e-005
-302.0, -1.501e-005
-303.0, -1.509e-005
-304.0, -1.515e-005
-305.0, -1.522e-005
-306.0, -1.530e-005
-307.0, -1.537e-005
-308.0, -1.546e-005
-309.0, -1.553e-005
-310.0, -1.560e-005
-311.0, -1.568e-005
-312.0, -1.576e-005
-313.0, -1.583e-005
-314.0, -1.590e-005
-315.0, -1.597e-005
-316.0, -1.605e-005
-317.0, -1.612e-005
-318.0, -1.618e-005
-319.0, -1.625e-005
-320.0, -1.632e-005
-321.0, -1.639e-005
-322.0, -1.645e-005
-323.0, -1.650e-005
-324.0, -1.657e-005
-325.0, -1.665e-005
-326.0, -1.672e-005
-327.0, -1.680e-005
-328.0, -1.687e-005
-329.0, -1.694e-005
-330.0, -1.701e-005
-331.0, -1.708e-005
-332.0, -1.715e-005
-333.0, -1.722e-005
-334.0, -1.728e-005
-335.0, -1.735e-005
-336.0, -1.742e-005
-337.0, -1.748e-005
-338.0, -1.755e-005
-339.0, -1.762e-005
-340.0, -1.768e-005
-341.0, -1.775e-005
-342.0, -1.780e-005
-343.0, -1.787e-005
-344.0, -1.793e-005
-345.0, -1.799e-005
-346.0, -1.805e-005
-347.0, -1.811e-005
-348.0, -1.818e-005
-349.0, -1.824e-005
-350.0, -1.830e-005
-351.0, -1.837e-005
-352.0, -1.844e-005
-353.0, -1.851e-005
-354.0, -1.857e-005
-355.0, -1.863e-005
-356.0, -1.870e-005
-357.0, -1.876e-005
-358.0, -1.881e-005
-359.0, -1.887e-005
-360.0, -1.892e-005
-361.0, -1.897e-005
-362.0, -1.902e-005
-363.0, -1.906e-005
-364.0, -1.912e-005
-365.0, -1.917e-005
-366.0, -1.922e-005
-367.0, -1.927e-005
-368.0, -1.933e-005
-369.0, -1.938e-005
-370.0, -1.943e-005
-371.0, -1.948e-005
-372.0, -1.952e-005
-373.0, -1.957e-005
-374.0, -1.962e-005
-375.0, -1.967e-005
-376.0, -1.972e-005
-377.0, -1.976e-005
-378.0, -1.980e-005
-379.0, -1.985e-005
-380.0, -1.989e-005
-381.0, -1.992e-005
-382.0, -1.995e-005
-383.0, -1.998e-005
-384.0, -2.002e-005
-385.0, -2.005e-005
-386.0, -2.008e-005
-387.0, -2.011e-005
-388.0, -2.015e-005
-389.0, -2.017e-005
-390.0, -2.020e-005
-391.0, -2.024e-005
-392.0, -2.026e-005
-393.0, -2.029e-005
-394.0, -2.032e-005
-395.0, -2.034e-005
-396.0, -2.038e-005
-397.0, -2.040e-005
-398.0, -2.042e-005
-399.0, -2.044e-005
-400.0, -2.045e-005
-401.0, -2.046e-005
-402.0, -2.047e-005
-403.0, -2.047e-005
-404.0, -2.047e-005
-405.0, -2.048e-005
-406.0, -2.048e-005
-407.0, -2.049e-005
-408.0, -2.051e-005
-409.0, -2.051e-005
-410.0, -2.053e-005
-411.0, -2.054e-005
-412.0, -2.054e-005
-413.0, -2.055e-005
-414.0, -2.055e-005
-415.0, -2.054e-005
-416.0, -2.054e-005
-417.0, -2.053e-005
-418.0, -2.051e-005
-419.0, -2.050e-005
-420.0, -2.049e-005
-421.0, -2.048e-005
-422.0, -2.046e-005
-423.0, -2.045e-005
-424.0, -2.044e-005
-425.0, -2.042e-005
-426.0, -2.040e-005
-427.0, -2.038e-005
-428.0, -2.037e-005
-429.0, -2.035e-005
-430.0, -2.033e-005
-431.0, -2.031e-005
-432.0, -2.030e-005
-433.0, -2.028e-005
-434.0, -2.026e-005
-435.0, -2.023e-005
-436.0, -2.021e-005
-437.0, -2.019e-005
-438.0, -2.015e-005
-439.0, -2.013e-005
-440.0, -2.010e-005
-441.0, -2.006e-005
-442.0, -2.003e-005
-443.0, -1.998e-005
-444.0, -1.996e-005
-445.0, -1.993e-005
-446.0, -1.989e-005
-447.0, -1.987e-005
-448.0, -1.977e-005
-449.0, -1.972e-005
-450.0, -1.967e-005
*
Segment = 2
Positive
Number of Data Points = 500
#
-449.0, -1.920e-005
-448.0, -1.791e-005
-447.0, -1.741e-005
-446.0, -1.697e-005
-445.0, -1.643e-005
-444.0, -1.608e-005
-443.0, -1.579e-005
-442.0, -1.551e-005
-441.0, -1.527e-005
-440.0, -1.505e-005
-439.0, -1.482e-005
-438.0, -1.459e-005
-437.0, -1.439e-005
-436.0, -1.420e-005
-435.0, -1.401e-005
-434.0, -1.383e-005
-433.0, -1.366e-005
-432.0, -1.350e-005
-431.0, -1.334e-005
-430.0, -1.318e-005
-429.0, -1.303e-005
-428.0, -1.288e-005
-427.0, -1.274e-005
-426.0, -1.259e-005
-425.0, -1.245e-005
-424.0, -1.232e-005
-423.0, -1.218e-005
-422.0, -1.204e-005
-421.0, -1.191e-005
-420.0, -1.178e-005
-419.0, -1.166e-005
-418.0, -1.152e-005
-417.0, -1.139e-005
-416.0, -1.127e-005
-415.0, -1.115e-005
-414.0, -1.104e-005
-413.0, -1.092e-005
-412.0, -1.080e-005
-411.0, -1.069e-005
-410.0, -1.057e-005
-409.0, -1.046e-005
-408.0, -1.036e-005
-407.0, -1.025e-005
-406.0, -1.014e-005
-405.0, -1.003e-005
-404.0, -9.940e-006
-403.0, -9.849e-006
-402.0, -9.745e-006
-401.0, -9.640e-006
-400.0, -9.542e-006
-399.0, -9.438e-006
-398.0, -9.333e-006
-397.0, -9.229e-006
-396.0, -9.131e-006
-395.0, -9.033e-006
-394.0, -8.936e-006
-393.0, -8.838e-006
-392.0, -8.754e-006
-391.0, -8.657e-006
-390.0, -8.566e-006
-389.0, -8.468e-006
-388.0, -8.384e-006
-387.0, -8.308e-006
-386.0, -8.217e-006
-385.0, -8.133e-006
-384.0, -8.050e-006
-383.0, -7.959e-006
-382.0, -7.875e-006
-381.0, -7.792e-006
-380.0, -7.694e-006
-379.0, -7.610e-006
-378.0, -7.520e-006
-377.0, -7.429e-006
-376.0, -7.345e-006
-375.0, -7.254e-006
-374.0, -7.164e-006
-373.0, -7.087e-006
-372.0, -7.010e-006
-371.0, -6.934e-006
-370.0, -6.857e-006
-369.0, -6.780e-006
-368.0, -6.710e-006
-367.0, -6.634e-006
-366.0, -6.550e-006
-365.0, -6.480e-006
-364.0, -6.396e-006
-363.0, -6.327e-006
-362.0, -6.250e-006
-361.0, -6.173e-006
-360.0, -6.097e-006
-359.0, -6.020e-006
-358.0, -5.936e-006
-357.0, -5.859e-006
-356.0, -5.783e-006
-355.0, -5.706e-006
-354.0, -5.629e-006
-353.0, -5.552e-006
-352.0, -5.490e-006
-351.0, -5.406e-006
-350.0, -5.329e-006
-349.0, -5.259e-006
-348.0, -5.190e-006
-347.0, -5.127e-006
-346.0, -5.057e-006
-345.0, -4.980e-006
-344.0, -4.925e-006
-343.0, -4.855e-006
-342.0, -4.778e-006
-341.0, -4.715e-006
-340.0, -4.632e-006
-339.0, -4.562e-006
-338.0, -4.485e-006
-337.0, -4.402e-006
-336.0, -4.339e-006
-335.0, -4.269e-006
-334.0, -4.192e-006
-333.0, -4.129e-006
-332.0, -4.067e-006
-331.0, -4.004e-006
-330.0, -3.934e-006
-329.0, -3.864e-006
-328.0, -3.802e-006
-327.0, -3.732e-006
-326.0, -3.662e-006
-325.0, -3.599e-006
-324.0, -3.537e-006
-323.0, -3.481e-006
-322.0, -3.418e-006
-321.0, -3.348e-006
-320.0, -3.285e-006
-319.0, -3.216e-006
-318.0, -3.146e-006
-317.0, -3.069e-006
-316.0, -2.999e-006
-315.0, -2.923e-006
-314.0, -2.860e-006
-313.0, -2.790e-006
-312.0, -2.734e-006
-311.0, -2.658e-006
-310.0, -2.595e-006
-309.0, -2.525e-006
-308.0, -2.462e-006
-307.0, -2.393e-006
-306.0, -2.323e-006
-305.0, -2.253e-006
-304.0, -2.190e-006
-303.0, -2.121e-006
-302.0, -2.051e-006
-301.0, -1.988e-006
-300.0, -1.918e-006
-299.0, -1.855e-006
-298.0, -1.779e-006
-297.0, -1.709e-006
-296.0, -1.646e-006
-295.0, -1.576e-006
-294.0, -1.507e-006
-293.0, -1.437e-006
-292.0, -1.374e-006
-291.0, -1.318e-006
-290.0, -1.249e-006
-289.0, -1.186e-006
-288.0, -1.130e-006
-287.0, -1.060e-006
-286.0, -9.905e-007
-285.0, -9.208e-007
-284.0, -8.510e-007
-283.0, -7.952e-007
-282.0, -7.185e-007
-281.0, -6.487e-007
-280.0, -5.790e-007
-279.0, -5.162e-007
-278.0, -4.464e-007
-277.0, -3.697e-007
-276.0, -2.930e-007
-275.0, -2.302e-007
-274.0, -1.535e-007
-273.0, -8.371e-008
-272.0, -2.093e-008
-271.0, +5.580e-008
-270.0, +1.256e-007
-269.0, +1.953e-007
-268.0, +2.651e-007
-267.0, +3.278e-007
-266.0, +3.976e-007
-265.0, +4.743e-007
-264.0, +5.371e-007
-263.0, +6.138e-007
-262.0, +6.906e-007
-261.0, +7.673e-007
-260.0, +8.510e-007
-259.0, +9.208e-007
-258.0, +9.975e-007
-257.0, +1.081e-006
-256.0, +1.151e-006
-255.0, +1.228e-006
-254.0, +1.304e-006
-253.0, +1.374e-006
-252.0, +1.451e-006
-251.0, +1.521e-006
-250.0, +1.590e-006
-249.0, +1.660e-006
-248.0, +1.723e-006
-247.0, +1.800e-006
-246.0, +1.869e-006
-245.0, +1.939e-006
-244.0, +2.016e-006
-243.0, +2.086e-006
-242.0, +2.169e-006
-241.0, +2.253e-006
-240.0, +2.330e-006
-239.0, +2.414e-006
-238.0, +2.497e-006
-237.0, +2.581e-006
-236.0, +2.665e-006
-235.0, +2.734e-006
-234.0, +2.811e-006
-233.0, +2.881e-006
-232.0, +2.951e-006
-231.0, +3.027e-006
-230.0, +3.104e-006
-229.0, +3.181e-006
-228.0, +3.258e-006
-227.0, +3.334e-006
-226.0, +3.418e-006
-225.0, +3.502e-006
-224.0, +3.578e-006
-223.0, +3.655e-006
-222.0, +3.732e-006
-221.0, +3.816e-006
-220.0, +3.899e-006
-219.0, +3.976e-006
-218.0, +4.060e-006
-217.0, +4.143e-006
-216.0, +4.220e-006
-215.0, +4.304e-006
-214.0, +4.381e-006
-213.0, +4.457e-006
-212.0, +4.541e-006
-211.0, +4.611e-006
-210.0, +4.694e-006
-209.0, +4.778e-006
-208.0, +4.855e-006
-207.0, +4.946e-006
-206.0, +5.029e-006
-205.0, +5.113e-006
-204.0, +5.197e-006
-203.0, +5.273e-006
-202.0, +5.357e-006
-201.0, +5.448e-006
-200.0, +5.525e-006
-199.0, +5.608e-006
-198.0, +5.692e-006
-197.0, +5.790e-006
-196.0, +5.880e-006
-195.0, +5.964e-006
-194.0, +6.048e-006
-193.0, +6.131e-006
-192.0, +6.208e-006
-191.0, +6.292e-006
-190.0, +6.376e-006
-189.0, +6.459e-006
-188.0, +6.543e-006
-187.0, +6.627e-006
-186.0, +6.710e-006
-185.0, +6.801e-006
-184.0, +6.885e-006
-183.0, +6.968e-006
-182.0, +7.052e-006
-181.0, +7.143e-006
-180.0, +7.227e-006
-179.0, +7.310e-006
-178.0, +7.401e-006
-177.0, +7.485e-006
-176.0, +7.568e-006
-175.0, +7.652e-006
-174.0, +7.729e-006
-173.0, +7.812e-006
-172.0, +7.896e-006
-171.0, +7.966e-006
-170.0, +8.050e-006
-169.0, +8.133e-006
-168.0, +8.210e-006
-167.0, +8.294e-006
-166.0, +8.378e-006
-165.0, +8.461e-006
-164.0, +8.545e-006
-163.0, +8.622e-006
-162.0, +8.698e-006
-161.0, +8.782e-006
-160.0, +8.859e-006
-159.0, +8.943e-006
-158.0, +9.026e-006
-157.0, +9.117e-006
-156.0, +9.208e-006
-155.0, +9.284e-006
-154.0, +9.368e-006
-153.0, +9.452e-006
-152.0, +9.521e-006
-151.0, +9.598e-006
-150.0, +9.675e-006
-149.0, +9.752e-006
-148.0, +9.828e-006
-147.0, +9.898e-006
-146.0, +9.975e-006
-145.0, +1.005e-005
-144.0, +1.012e-005
-143.0, +1.019e-005
-142.0, +1.027e-005
-141.0, +1.034e-005
-140.0, +1.042e-005
-139.0, +1.049e-005
-138.0, +1.057e-005
-137.0, +1.067e-005
-136.0, +1.074e-005
-135.0, +1.081e-005
-134.0, +1.089e-005
-133.0, +1.097e-005
-132.0, +1.104e-005
-131.0, +1.110e-005
-130.0, +1.117e-005
-129.0, +1.124e-005
-128.0, +1.130e-005
-127.0, +1.136e-005
-126.0, +1.143e-005
-125.0, +1.150e-005
-124.0, +1.157e-005
-123.0, +1.163e-005
-122.0, +1.169e-005
-121.0, +1.176e-005
-120.0, +1.183e-005
-119.0, +1.190e-005
-118.0, +1.196e-005
-117.0, +1.203e-005
-116.0, +1.210e-005
-115.0, +1.217e-005
-114.0, +1.223e-005
-113.0, +1.228e-005
-112.0, +1.235e-005
-111.0, +1.241e-005
-110.0, +1.247e-005
-109.0, +1.253e-005
-108.0, +1.259e-005
-107.0, +1.265e-005
-106.0, +1.270e-005
-105.0, +1.276e-005
-104.0, +1.281e-005
-103.0, +1.286e-005
-102.0, +1.290e-005
-101.0, +1.296e-005
-100.0, +1.302e-005
-99.0, +1.307e-005
-98.0, +1.313e-005
-97.0, +1.319e-005
-96.0, +1.324e-005
-95.0, +1.330e-005
-94.0, +1.335e-005
-93.0, +1.340e-005
-92.0, +1.345e-005
-91.0, +1.348e-005
-90.0, +1.353e-005
-89.0, +1.357e-005
-88.0, +1.362e-005
-87.0, +1.365e-005
-86.0, +1.369e-005
-85.0, +1.374e-005
-84.0, +1.379e-005
-83.0, +1.383e-005
-82.0, +1.387e-005
-81.0, +1.391e-005
-80.0, +1.395e-005
-79.0, +1.399e-005
-78.0, +1.403e-005
-77.0, +1.407e-005
-76.0, +1.411e-005
-75.0, +1.414e-005
-74.0, +1.418e-005
-73.0, +1.422e-005
-72.0, +1.425e-005
-71.0, +1.429e-005
-70.0, +1.432e-005
-69.0, +1.436e-005
-68.0, +1.439e-005
-67.0, +1.441e-005
-66.0, +1.444e-005
-65.0, +1.447e-005
-64.0, +1.449e-005
-63.0, +1.451e-005
-62.0, +1.453e-005
-61.0, +1.455e-005
-60.0, +1.458e-005
-59.0, +1.461e-005
-58.0, +1.463e-005
-57.0, +1.466e-005
-56.0, +1.469e-005
-55.0, +1.472e-005
-54.0, +1.475e-005
-53.0, +1.477e-005
-52.0, +1.479e-005
-51.0, +1.479e-005
-50.0, +1.482e-005
-49.0, +1.484e-005
-48.0, +1.485e-005
-47.0, +1.486e-005
-46.0, +1.488e-005
-45.0, +1.489e-005
-44.0, +1.491e-005
-43.0, +1.491e-005
-42.0, +1.492e-005
-41.0, +1.493e-005
-40.0, +1.494e-005
-39.0, +1.496e-005
-38.0, +1.498e-005
-37.0, +1.498e-005
-36.0, +1.500e-005
-35.0, +1.501e-005
-34.0, +1.503e-005
-33.0, +1.504e-005
-32.0, +1.504e-005
-31.0, +1.505e-005
-30.0, +1.506e-005
-29.0, +1.506e-005
-28.0, +1.507e-005
-27.0, +1.507e-005
-26.0, +1.507e-005
-25.0, +1.507e-005
-24.0, +1.507e-005
-23.0, +1.507e-005
-22.0, +1.507e-005
-21.0, +1.508e-005
-20.0, +1.508e-005
-19.0, +1.508e-005
-18.0, +1.509e-005
-17.0, +1.509e-005
-16.0, +1.510e-005
-15.0, +1.511e-005
-14.0, +1.510e-005
-13.0, +1.510e-005
-12.0, +1.510e-005
-11.0, +1.509e-005
-10.0, +1.509e-005
-9.0, +1.508e-005
-8.0, +1.507e-005
-7.0, +1.507e-005
-6.0, +1.507e-005
-5.0, +1.505e-005
-4.0, +1.505e-005
-3.0, +1.504e-005
-2.0, +1.506e-005
-1.0, +1.507e-005
0.0, +1.507e-005
1.0, +1.508e-005
2.0, +1.508e-005
3.0, +1.508e-005
4.0, +1.509e-005
5.0, +1.505e-005
6.0, +1.503e-005
7.0, +1.501e-005
8.0, +1.500e-005
9.0, +1.500e-005
10.0, +1.499e-005
11.0, +1.498e-005
12.0, +1.498e-005
13.0, +1.497e-005
14.0, +1.496e-005
15.0, +1.496e-005
16.0, +1.494e-005
17.0, +1.494e-005
18.0, +1.493e-005
19.0, +1.492e-005
20.0, +1.491e-005
21.0, +1.491e-005
22.0, +1.490e-005
23.0, +1.489e-005
24.0, +1.489e-005
25.0, +1.489e-005
26.0, +1.487e-005
27.0, +1.487e-005
28.0, +1.486e-005
29.0, +1.484e-005
30.0, +1.483e-005
31.0, +1.482e-005
32.0, +1.479e-005
33.0, +1.479e-005
34.0, +1.477e-005
35.0, +1.477e-005
36.0, +1.476e-005
37.0, +1.475e-005
38.0, +1.474e-005
39.0, +1.473e-005
40.0, +1.473e-005
41.0, +1.472e-005
42.0, +1.471e-005
43.0, +1.470e-005
44.0, +1.470e-005
45.0, +1.470e-005
46.0, +1.470e-005
47.0, +1.470e-005
48.0, +1.469e-005
49.0, +1.468e-005
50.0, +1.470e-005
49.0, +1.411e-005
*
**
