# Supplementary material for: DFT and CV data of 4-phenyl-substituted dichloro(bis{2-[1-(phenyl)-1H-1,2,3-triazol-4-yl-κN3]pyridine-κN})iron(II) coordination compounds
Source: Data Brief. 2018 Oct 27;21:1458–71. doi: 10.1016/j.dib.2018.10.085 (PMC6234228; doi:10.1016/j.dib.2018.10.085)
Supplement: Supplementary file 4 — Supplementary material. [file mmc4.zip › Fe_CV_raw_data/FeL9-2/100FC.TXT]

Date: 10-Apr-2017
Time: 12:09:42
Label: 
Cyclic Voltammetry

Exp. Conditions:
Init E (mV) = 300
High E (mV) = 300
Low E (mV) = -620
Init P/N = N
V (mV/sec) = 100
Number of Segments = 2
Sample Interval (mV) = 1
Quiet Time (sec) = 10
Sensitivity (A/V) = 1E-5

2 Sets of Data
Total Number of Data Points = 1840
##
Potential (mV), Current (A)

Segment = 1
Negative
Number of Data Points = 920
#
299.0, +2.990e-006
298.0, +2.927e-006
297.0, +2.909e-006
296.0, +2.888e-006
295.0, +2.865e-006
294.0, +2.843e-006
293.0, +2.832e-006
292.0, +2.815e-006
291.0, +2.801e-006
290.0, +2.780e-006
289.0, +2.772e-006
288.0, +2.751e-006
287.0, +2.740e-006
286.0, +2.723e-006
285.0, +2.712e-006
284.0, +2.699e-006
283.0, +2.692e-006
282.0, +2.678e-006
281.0, +2.675e-006
280.0, +2.656e-006
279.0, +2.649e-006
278.0, +2.638e-006
277.0, +2.631e-006
276.0, +2.614e-006
275.0, +2.608e-006
274.0, +2.590e-006
273.0, +2.586e-006
272.0, +2.567e-006
271.0, +2.558e-006
270.0, +2.544e-006
269.0, +2.540e-006
268.0, +2.529e-006
267.0, +2.528e-006
266.0, +2.519e-006
265.0, +2.517e-006
264.0, +2.506e-006
263.0, +2.500e-006
262.0, +2.493e-006
261.0, +2.489e-006
260.0, +2.481e-006
259.0, +2.481e-006
258.0, +2.474e-006
257.0, +2.473e-006
256.0, +2.462e-006
255.0, +2.455e-006
254.0, +2.447e-006
253.0, +2.443e-006
252.0, +2.431e-006
251.0, +2.430e-006
250.0, +2.420e-006
249.0, +2.418e-006
248.0, +2.406e-006
247.0, +2.400e-006
246.0, +2.392e-006
245.0, +2.389e-006
244.0, +2.379e-006
243.0, +2.376e-006
242.0, +2.366e-006
241.0, +2.365e-006
240.0, +2.351e-006
239.0, +2.344e-006
238.0, +2.330e-006
237.0, +2.322e-006
236.0, +2.312e-006
235.0, +2.307e-006
234.0, +2.299e-006
233.0, +2.299e-006
232.0, +2.288e-006
231.0, +2.288e-006
230.0, +2.280e-006
229.0, +2.280e-006
228.0, +2.273e-006
227.0, +2.267e-006
226.0, +2.260e-006
225.0, +2.259e-006
224.0, +2.242e-006
223.0, +2.241e-006
222.0, +2.228e-006
221.0, +2.225e-006
220.0, +2.218e-006
219.0, +2.210e-006
218.0, +2.197e-006
217.0, +2.197e-006
216.0, +2.182e-006
215.0, +2.176e-006
214.0, +2.165e-006
213.0, +2.158e-006
212.0, +2.151e-006
211.0, +2.150e-006
210.0, +2.141e-006
209.0, +2.142e-006
208.0, +2.134e-006
207.0, +2.128e-006
206.0, +2.121e-006
205.0, +2.115e-006
204.0, +2.108e-006
203.0, +2.105e-006
202.0, +2.099e-006
201.0, +2.098e-006
200.0, +2.090e-006
199.0, +2.088e-006
198.0, +2.081e-006
197.0, +2.074e-006
196.0, +2.067e-006
195.0, +2.061e-006
194.0, +2.052e-006
193.0, +2.051e-006
192.0, +2.034e-006
191.0, +2.028e-006
190.0, +2.017e-006
189.0, +2.008e-006
188.0, +1.995e-006
187.0, +1.982e-006
186.0, +1.968e-006
185.0, +1.967e-006
184.0, +1.953e-006
183.0, +1.946e-006
182.0, +1.934e-006
181.0, +1.927e-006
180.0, +1.920e-006
179.0, +1.912e-006
178.0, +1.904e-006
177.0, +1.903e-006
176.0, +1.890e-006
175.0, +1.883e-006
174.0, +1.876e-006
173.0, +1.869e-006
172.0, +1.857e-006
171.0, +1.844e-006
170.0, +1.825e-006
169.0, +1.814e-006
168.0, +1.797e-006
167.0, +1.784e-006
166.0, +1.768e-006
165.0, +1.757e-006
164.0, +1.743e-006
163.0, +1.736e-006
162.0, +1.728e-006
161.0, +1.724e-006
160.0, +1.710e-006
159.0, +1.699e-006
158.0, +1.686e-006
157.0, +1.679e-006
156.0, +1.666e-006
155.0, +1.645e-006
154.0, +1.624e-006
153.0, +1.610e-006
152.0, +1.590e-006
151.0, +1.570e-006
150.0, +1.549e-006
149.0, +1.535e-006
148.0, +1.526e-006
147.0, +1.513e-006
146.0, +1.499e-006
145.0, +1.488e-006
144.0, +1.468e-006
143.0, +1.448e-006
142.0, +1.427e-006
141.0, +1.404e-006
140.0, +1.383e-006
139.0, +1.362e-006
138.0, +1.339e-006
137.0, +1.324e-006
136.0, +1.302e-006
135.0, +1.283e-006
134.0, +1.260e-006
133.0, +1.239e-006
132.0, +1.216e-006
131.0, +1.192e-006
130.0, +1.171e-006
129.0, +1.150e-006
128.0, +1.118e-006
127.0, +1.092e-006
126.0, +1.064e-006
125.0, +1.038e-006
124.0, +1.011e-006
123.0, +9.831e-007
122.0, +9.609e-007
121.0, +9.426e-007
120.0, +9.125e-007
119.0, +8.850e-007
118.0, +8.575e-007
117.0, +8.288e-007
116.0, +8.009e-007
115.0, +7.673e-007
114.0, +7.394e-007
113.0, +7.132e-007
112.0, +6.849e-007
111.0, +6.531e-007
110.0, +6.252e-007
109.0, +5.973e-007
108.0, +5.702e-007
107.0, +5.389e-007
106.0, +5.127e-007
105.0, +4.848e-007
104.0, +4.551e-007
103.0, +4.272e-007
102.0, +3.980e-007
101.0, +3.693e-007
100.0, +3.448e-007
99.0, +3.113e-007
98.0, +2.834e-007
97.0, +2.555e-007
96.0, +2.276e-007
95.0, +2.001e-007
94.0, +1.726e-007
93.0, +1.430e-007
92.0, +1.234e-007
91.0, +9.548e-008
90.0, +7.324e-008
89.0, +4.621e-008
88.0, +1.831e-008
87.0, -5.669e-009
86.0, -2.834e-008
85.0, -5.101e-008
84.0, -6.583e-008
83.0, -9.243e-008
82.0, -1.120e-007
81.0, -1.325e-007
80.0, -1.561e-007
79.0, -1.805e-007
78.0, -2.014e-007
77.0, -2.232e-007
76.0, -2.315e-007
75.0, -2.476e-007
74.0, -2.611e-007
73.0, -2.764e-007
72.0, -2.908e-007
71.0, -3.047e-007
70.0, -3.169e-007
69.0, -3.374e-007
68.0, -3.505e-007
67.0, -3.710e-007
66.0, -3.810e-007
65.0, -3.945e-007
64.0, -4.089e-007
63.0, -4.229e-007
62.0, -4.303e-007
61.0, -4.412e-007
60.0, -4.421e-007
59.0, -4.530e-007
58.0, -4.586e-007
57.0, -4.652e-007
56.0, -4.761e-007
55.0, -4.839e-007
54.0, -4.878e-007
53.0, -5.005e-007
52.0, -5.009e-007
51.0, -5.127e-007
50.0, -5.179e-007
49.0, -5.262e-007
48.0, -5.380e-007
47.0, -5.515e-007
46.0, -5.572e-007
45.0, -5.711e-007
44.0, -5.742e-007
43.0, -5.829e-007
42.0, -5.846e-007
41.0, -5.859e-007
40.0, -5.903e-007
39.0, -5.929e-007
38.0, -5.929e-007
37.0, -5.960e-007
36.0, -5.960e-007
35.0, -6.012e-007
34.0, -6.016e-007
33.0, -6.038e-007
32.0, -6.095e-007
31.0, -6.165e-007
30.0, -6.182e-007
29.0, -6.247e-007
28.0, -6.239e-007
27.0, -6.304e-007
26.0, -6.304e-007
25.0, -6.313e-007
24.0, -6.308e-007
23.0, -6.335e-007
22.0, -6.339e-007
21.0, -6.365e-007
20.0, -6.361e-007
19.0, -6.369e-007
18.0, -6.369e-007
17.0, -6.374e-007
16.0, -6.409e-007
15.0, -6.409e-007
14.0, -6.409e-007
13.0, -6.413e-007
12.0, -6.413e-007
11.0, -6.417e-007
10.0, -6.422e-007
9.0, -6.387e-007
8.0, -6.435e-007
7.0, -6.444e-007
6.0, -6.444e-007
5.0, -6.444e-007
4.0, -6.439e-007
3.0, -6.518e-007
2.0, -6.539e-007
1.0, -6.539e-007
0.0, -6.592e-007
-1.0, -6.601e-007
-2.0, -6.601e-007
-3.0, -6.635e-007
-4.0, -6.553e-007
-5.0, -6.561e-007
-6.0, -6.513e-007
-7.0, -6.457e-007
-8.0, -6.500e-007
-9.0, -6.500e-007
-10.0, -6.465e-007
-11.0, -6.465e-007
-12.0, -6.435e-007
-13.0, -6.435e-007
-14.0, -6.431e-007
-15.0, -6.378e-007
-16.0, -6.413e-007
-17.0, -6.413e-007
-18.0, -6.404e-007
-19.0, -6.404e-007
-20.0, -6.404e-007
-21.0, -6.404e-007
-22.0, -6.404e-007
-23.0, -6.369e-007
-24.0, -6.378e-007
-25.0, -6.387e-007
-26.0, -6.387e-007
-27.0, -6.387e-007
-28.0, -6.383e-007
-29.0, -6.383e-007
-30.0, -6.378e-007
-31.0, -6.369e-007
-32.0, -6.365e-007
-33.0, -6.361e-007
-34.0, -6.356e-007
-35.0, -6.352e-007
-36.0, -6.330e-007
-37.0, -6.335e-007
-38.0, -6.300e-007
-39.0, -6.300e-007
-40.0, -6.300e-007
-41.0, -6.291e-007
-42.0, -6.260e-007
-43.0, -6.269e-007
-44.0, -6.204e-007
-45.0, -6.234e-007
-46.0, -6.173e-007
-47.0, -6.147e-007
-48.0, -6.147e-007
-49.0, -6.156e-007
-50.0, -6.099e-007
-51.0, -6.130e-007
-52.0, -6.064e-007
-53.0, -6.090e-007
-54.0, -6.051e-007
-55.0, -6.038e-007
-56.0, -6.047e-007
-57.0, -6.060e-007
-58.0, -6.025e-007
-59.0, -6.038e-007
-60.0, -6.008e-007
-61.0, -6.029e-007
-62.0, -5.986e-007
-63.0, -5.964e-007
-64.0, -6.003e-007
-65.0, -6.016e-007
-66.0, -6.003e-007
-67.0, -6.042e-007
-68.0, -6.021e-007
-69.0, -6.060e-007
-70.0, -6.042e-007
-71.0, -6.029e-007
-72.0, -6.073e-007
-73.0, -6.117e-007
-74.0, -6.077e-007
-75.0, -6.130e-007
-76.0, -6.090e-007
-77.0, -6.134e-007
-78.0, -6.099e-007
-79.0, -6.112e-007
-80.0, -6.134e-007
-81.0, -6.204e-007
-82.0, -6.208e-007
-83.0, -6.269e-007
-84.0, -6.278e-007
-85.0, -6.343e-007
-86.0, -6.339e-007
-87.0, -6.343e-007
-88.0, -6.352e-007
-89.0, -6.365e-007
-90.0, -6.374e-007
-91.0, -6.383e-007
-92.0, -6.383e-007
-93.0, -6.413e-007
-94.0, -6.413e-007
-95.0, -6.457e-007
-96.0, -6.513e-007
-97.0, -6.574e-007
-98.0, -6.609e-007
-99.0, -6.679e-007
-100.0, -6.714e-007
-101.0, -6.810e-007
-102.0, -6.832e-007
-103.0, -6.901e-007
-104.0, -6.967e-007
-105.0, -7.067e-007
-106.0, -7.115e-007
-107.0, -7.193e-007
-108.0, -7.237e-007
-109.0, -7.311e-007
-110.0, -7.329e-007
-111.0, -7.368e-007
-112.0, -7.472e-007
-113.0, -7.608e-007
-114.0, -7.677e-007
-115.0, -7.817e-007
-116.0, -7.935e-007
-117.0, -8.074e-007
-118.0, -8.187e-007
-119.0, -8.248e-007
-120.0, -8.331e-007
-121.0, -8.471e-007
-122.0, -8.527e-007
-123.0, -8.645e-007
-124.0, -8.711e-007
-125.0, -8.881e-007
-126.0, -8.990e-007
-127.0, -9.138e-007
-128.0, -9.277e-007
-129.0, -9.434e-007
-130.0, -9.539e-007
-131.0, -9.744e-007
-132.0, -9.840e-007
-133.0, -9.992e-007
-134.0, -1.007e-006
-135.0, -1.020e-006
-136.0, -1.035e-006
-137.0, -1.054e-006
-138.0, -1.065e-006
-139.0, -1.085e-006
-140.0, -1.100e-006
-141.0, -1.124e-006
-142.0, -1.139e-006
-143.0, -1.158e-006
-144.0, -1.176e-006
-145.0, -1.199e-006
-146.0, -1.214e-006
-147.0, -1.235e-006
-148.0, -1.246e-006
-149.0, -1.274e-006
-150.0, -1.295e-006
-151.0, -1.319e-006
-152.0, -1.341e-006
-153.0, -1.363e-006
-154.0, -1.382e-006
-155.0, -1.409e-006
-156.0, -1.423e-006
-157.0, -1.445e-006
-158.0, -1.461e-006
-159.0, -1.486e-006
-160.0, -1.513e-006
-161.0, -1.541e-006
-162.0, -1.563e-006
-163.0, -1.590e-006
-164.0, -1.611e-006
-165.0, -1.645e-006
-166.0, -1.670e-006
-167.0, -1.699e-006
-168.0, -1.727e-006
-169.0, -1.761e-006
-170.0, -1.789e-006
-171.0, -1.823e-006
-172.0, -1.844e-006
-173.0, -1.876e-006
-174.0, -1.903e-006
-175.0, -1.930e-006
-176.0, -1.960e-006
-177.0, -1.993e-006
-178.0, -2.025e-006
-179.0, -2.060e-006
-180.0, -2.087e-006
-181.0, -2.115e-006
-182.0, -2.145e-006
-183.0, -2.175e-006
-184.0, -2.209e-006
-185.0, -2.240e-006
-186.0, -2.272e-006
-187.0, -2.305e-006
-188.0, -2.335e-006
-189.0, -2.374e-006
-190.0, -2.408e-006
-191.0, -2.439e-006
-192.0, -2.474e-006
-193.0, -2.504e-006
-194.0, -2.537e-006
-195.0, -2.576e-006
-196.0, -2.607e-006
-197.0, -2.645e-006
-198.0, -2.679e-006
-199.0, -2.713e-006
-200.0, -2.752e-006
-201.0, -2.791e-006
-202.0, -2.827e-006
-203.0, -2.866e-006
-204.0, -2.897e-006
-205.0, -2.932e-006
-206.0, -2.962e-006
-207.0, -2.992e-006
-208.0, -3.025e-006
-209.0, -3.060e-006
-210.0, -3.088e-006
-211.0, -3.123e-006
-212.0, -3.151e-006
-213.0, -3.193e-006
-214.0, -3.228e-006
-215.0, -3.261e-006
-216.0, -3.294e-006
-217.0, -3.329e-006
-218.0, -3.361e-006
-219.0, -3.401e-006
-220.0, -3.429e-006
-221.0, -3.464e-006
-222.0, -3.492e-006
-223.0, -3.522e-006
-224.0, -3.561e-006
-225.0, -3.598e-006
-226.0, -3.629e-006
-227.0, -3.664e-006
-228.0, -3.692e-006
-229.0, -3.728e-006
-230.0, -3.762e-006
-231.0, -3.789e-006
-232.0, -3.822e-006
-233.0, -3.856e-006
-234.0, -3.887e-006
-235.0, -3.924e-006
-236.0, -3.957e-006
-237.0, -3.993e-006
-238.0, -4.028e-006
-239.0, -4.058e-006
-240.0, -4.092e-006
-241.0, -4.124e-006
-242.0, -4.156e-006
-243.0, -4.191e-006
-244.0, -4.219e-006
-245.0, -4.251e-006
-246.0, -4.280e-006
-247.0, -4.309e-006
-248.0, -4.348e-006
-249.0, -4.384e-006
-250.0, -4.413e-006
-251.0, -4.448e-006
-252.0, -4.476e-006
-253.0, -4.509e-006
-254.0, -4.543e-006
-255.0, -4.573e-006
-256.0, -4.607e-006
-257.0, -4.641e-006
-258.0, -4.669e-006
-259.0, -4.703e-006
-260.0, -4.734e-006
-261.0, -4.768e-006
-262.0, -4.796e-006
-263.0, -4.824e-006
-264.0, -4.857e-006
-265.0, -4.891e-006
-266.0, -4.919e-006
-267.0, -4.951e-006
-268.0, -4.974e-006
-269.0, -5.007e-006
-270.0, -5.035e-006
-271.0, -5.059e-006
-272.0, -5.091e-006
-273.0, -5.122e-006
-274.0, -5.153e-006
-275.0, -5.186e-006
-276.0, -5.209e-006
-277.0, -5.237e-006
-278.0, -5.264e-006
-279.0, -5.288e-006
-280.0, -5.317e-006
-281.0, -5.341e-006
-282.0, -5.363e-006
-283.0, -5.390e-006
-284.0, -5.411e-006
-285.0, -5.439e-006
-286.0, -5.462e-006
-287.0, -5.482e-006
-288.0, -5.506e-006
-289.0, -5.526e-006
-290.0, -5.547e-006
-291.0, -5.572e-006
-292.0, -5.593e-006
-293.0, -5.614e-006
-294.0, -5.633e-006
-295.0, -5.650e-006
-296.0, -5.672e-006
-297.0, -5.687e-006
-298.0, -5.697e-006
-299.0, -5.708e-006
-300.0, -5.721e-006
-301.0, -5.733e-006
-302.0, -5.742e-006
-303.0, -5.750e-006
-304.0, -5.770e-006
-305.0, -5.784e-006
-306.0, -5.800e-006
-307.0, -5.814e-006
-308.0, -5.828e-006
-309.0, -5.842e-006
-310.0, -5.853e-006
-311.0, -5.855e-006
-312.0, -5.867e-006
-313.0, -5.869e-006
-314.0, -5.872e-006
-315.0, -5.876e-006
-316.0, -5.878e-006
-317.0, -5.883e-006
-318.0, -5.889e-006
-319.0, -5.889e-006
-320.0, -5.896e-006
-321.0, -5.898e-006
-322.0, -5.902e-006
-323.0, -5.904e-006
-324.0, -5.904e-006
-325.0, -5.904e-006
-326.0, -5.903e-006
-327.0, -5.896e-006
-328.0, -5.897e-006
-329.0, -5.890e-006
-330.0, -5.886e-006
-331.0, -5.880e-006
-332.0, -5.875e-006
-333.0, -5.870e-006
-334.0, -5.869e-006
-335.0, -5.862e-006
-336.0, -5.863e-006
-337.0, -5.861e-006
-338.0, -5.859e-006
-339.0, -5.852e-006
-340.0, -5.845e-006
-341.0, -5.835e-006
-342.0, -5.824e-006
-343.0, -5.809e-006
-344.0, -5.804e-006
-345.0, -5.792e-006
-346.0, -5.784e-006
-347.0, -5.773e-006
-348.0, -5.762e-006
-349.0, -5.753e-006
-350.0, -5.746e-006
-351.0, -5.733e-006
-352.0, -5.726e-006
-353.0, -5.718e-006
-354.0, -5.711e-006
-355.0, -5.704e-006
-356.0, -5.697e-006
-357.0, -5.690e-006
-358.0, -5.682e-006
-359.0, -5.671e-006
-360.0, -5.665e-006
-361.0, -5.652e-006
-362.0, -5.640e-006
-363.0, -5.626e-006
-364.0, -5.613e-006
-365.0, -5.597e-006
-366.0, -5.581e-006
-367.0, -5.561e-006
-368.0, -5.553e-006
-369.0, -5.544e-006
-370.0, -5.536e-006
-371.0, -5.522e-006
-372.0, -5.510e-006
-373.0, -5.503e-006
-374.0, -5.491e-006
-375.0, -5.473e-006
-376.0, -5.462e-006
-377.0, -5.443e-006
-378.0, -5.429e-006
-379.0, -5.414e-006
-380.0, -5.395e-006
-381.0, -5.379e-006
-382.0, -5.365e-006
-383.0, -5.348e-006
-384.0, -5.340e-006
-385.0, -5.327e-006
-386.0, -5.314e-006
-387.0, -5.305e-006
-388.0, -5.297e-006
-389.0, -5.284e-006
-390.0, -5.268e-006
-391.0, -5.247e-006
-392.0, -5.237e-006
-393.0, -5.221e-006
-394.0, -5.200e-006
-395.0, -5.180e-006
-396.0, -5.165e-006
-397.0, -5.154e-006
-398.0, -5.144e-006
-399.0, -5.125e-006
-400.0, -5.116e-006
-401.0, -5.102e-006
-402.0, -5.088e-006
-403.0, -5.071e-006
-404.0, -5.050e-006
-405.0, -5.031e-006
-406.0, -5.017e-006
-407.0, -4.995e-006
-408.0, -4.986e-006
-409.0, -4.972e-006
-410.0, -4.961e-006
-411.0, -4.952e-006
-412.0, -4.939e-006
-413.0, -4.925e-006
-414.0, -4.916e-006
-415.0, -4.899e-006
-416.0, -4.890e-006
-417.0, -4.872e-006
-418.0, -4.854e-006
-419.0, -4.839e-006
-420.0, -4.823e-006
-421.0, -4.803e-006
-422.0, -4.788e-006
-423.0, -4.767e-006
-424.0, -4.758e-006
-425.0, -4.746e-006
-426.0, -4.733e-006
-427.0, -4.721e-006
-428.0, -4.713e-006
-429.0, -4.705e-006
-430.0, -4.698e-006
-431.0, -4.682e-006
-432.0, -4.676e-006
-433.0, -4.662e-006
-434.0, -4.648e-006
-435.0, -4.629e-006
-436.0, -4.609e-006
-437.0, -4.589e-006
-438.0, -4.578e-006
-439.0, -4.559e-006
-440.0, -4.552e-006
-441.0, -4.540e-006
-442.0, -4.532e-006
-443.0, -4.525e-006
-444.0, -4.518e-006
-445.0, -4.511e-006
-446.0, -4.505e-006
-447.0, -4.490e-006
-448.0, -4.487e-006
-449.0, -4.473e-006
-450.0, -4.459e-006
-451.0, -4.445e-006
-452.0, -4.431e-006
-453.0, -4.412e-006
-454.0, -4.400e-006
-455.0, -4.381e-006
-456.0, -4.378e-006
-457.0, -4.371e-006
-458.0, -4.364e-006
-459.0, -4.355e-006
-460.0, -4.348e-006
-461.0, -4.340e-006
-462.0, -4.333e-006
-463.0, -4.320e-006
-464.0, -4.316e-006
-465.0, -4.303e-006
-466.0, -4.294e-006
-467.0, -4.283e-006
-468.0, -4.275e-006
-469.0, -4.264e-006
-470.0, -4.253e-006
-471.0, -4.236e-006
-472.0, -4.234e-006
-473.0, -4.221e-006
-474.0, -4.215e-006
-475.0, -4.202e-006
-476.0, -4.193e-006
-477.0, -4.184e-006
-478.0, -4.177e-006
-479.0, -4.164e-006
-480.0, -4.162e-006
-481.0, -4.153e-006
-482.0, -4.153e-006
-483.0, -4.146e-006
-484.0, -4.140e-006
-485.0, -4.133e-006
-486.0, -4.127e-006
-487.0, -4.118e-006
-488.0, -4.117e-006
-489.0, -4.107e-006
-490.0, -4.106e-006
-491.0, -4.099e-006
-492.0, -4.094e-006
-493.0, -4.085e-006
-494.0, -4.078e-006
-495.0, -4.061e-006
-496.0, -4.061e-006
-497.0, -4.047e-006
-498.0, -4.040e-006
-499.0, -4.030e-006
-500.0, -4.025e-006
-501.0, -4.017e-006
-502.0, -4.017e-006
-503.0, -3.999e-006
-504.0, -3.998e-006
-505.0, -3.990e-006
-506.0, -3.985e-006
-507.0, -3.978e-006
-508.0, -3.972e-006
-509.0, -3.965e-006
-510.0, -3.965e-006
-511.0, -3.957e-006
-512.0, -3.959e-006
-513.0, -3.956e-006
-514.0, -3.956e-006
-515.0, -3.949e-006
-516.0, -3.946e-006
-517.0, -3.937e-006
-518.0, -3.934e-006
-519.0, -3.921e-006
-520.0, -3.919e-006
-521.0, -3.905e-006
-522.0, -3.901e-006
-523.0, -3.889e-006
-524.0, -3.885e-006
-525.0, -3.875e-006
-526.0, -3.874e-006
-527.0, -3.863e-006
-528.0, -3.867e-006
-529.0, -3.865e-006
-530.0, -3.865e-006
-531.0, -3.860e-006
-532.0, -3.859e-006
-533.0, -3.853e-006
-534.0, -3.851e-006
-535.0, -3.840e-006
-536.0, -3.840e-006
-537.0, -3.833e-006
-538.0, -3.832e-006
-539.0, -3.825e-006
-540.0, -3.824e-006
-541.0, -3.819e-006
-542.0, -3.819e-006
-543.0, -3.811e-006
-544.0, -3.814e-006
-545.0, -3.807e-006
-546.0, -3.808e-006
-547.0, -3.801e-006
-548.0, -3.800e-006
-549.0, -3.793e-006
-550.0, -3.789e-006
-551.0, -3.779e-006
-552.0, -3.783e-006
-553.0, -3.776e-006
-554.0, -3.776e-006
-555.0, -3.770e-006
-556.0, -3.770e-006
-557.0, -3.769e-006
-558.0, -3.769e-006
-559.0, -3.764e-006
-560.0, -3.767e-006
-561.0, -3.767e-006
-562.0, -3.767e-006
-563.0, -3.767e-006
-564.0, -3.767e-006
-565.0, -3.766e-006
-566.0, -3.766e-006
-567.0, -3.761e-006
-568.0, -3.761e-006
-569.0, -3.758e-006
-570.0, -3.758e-006
-571.0, -3.752e-006
-572.0, -3.751e-006
-573.0, -3.746e-006
-574.0, -3.745e-006
-575.0, -3.738e-006
-576.0, -3.741e-006
-577.0, -3.734e-006
-578.0, -3.733e-006
-579.0, -3.727e-006
-580.0, -3.726e-006
-581.0, -3.721e-006
-582.0, -3.721e-006
-583.0, -3.715e-006
-584.0, -3.721e-006
-585.0, -3.720e-006
-586.0, -3.720e-006
-587.0, -3.719e-006
-588.0, -3.719e-006
-589.0, -3.719e-006
-590.0, -3.719e-006
-591.0, -3.713e-006
-592.0, -3.717e-006
-593.0, -3.717e-006
-594.0, -3.717e-006
-595.0, -3.715e-006
-596.0, -3.715e-006
-597.0, -3.714e-006
-598.0, -3.714e-006
-599.0, -3.708e-006
-600.0, -3.709e-006
-601.0, -3.704e-006
-602.0, -3.705e-006
-603.0, -3.699e-006
-604.0, -3.697e-006
-605.0, -3.692e-006
-606.0, -3.691e-006
-607.0, -3.684e-006
-608.0, -3.689e-006
-609.0, -3.681e-006
-610.0, -3.683e-006
-611.0, -3.678e-006
-612.0, -3.677e-006
-613.0, -3.673e-006
-614.0, -3.674e-006
-615.0, -3.666e-006
-616.0, -3.673e-006
-617.0, -3.665e-006
-618.0, -3.625e-006
-619.0, -3.607e-006
-620.0, -3.588e-006
*
Segment = 2
Positive
Number of Data Points = 920
#
-619.0, -3.386e-006
-618.0, -3.296e-006
-617.0, -3.228e-006
-616.0, -3.172e-006
-615.0, -3.112e-006
-614.0, -3.068e-006
-613.0, -3.027e-006
-612.0, -2.993e-006
-611.0, -2.958e-006
-610.0, -2.929e-006
-609.0, -2.894e-006
-608.0, -2.866e-006
-607.0, -2.833e-006
-606.0, -2.804e-006
-605.0, -2.768e-006
-604.0, -2.744e-006
-603.0, -2.716e-006
-602.0, -2.689e-006
-601.0, -2.662e-006
-600.0, -2.640e-006
-599.0, -2.614e-006
-598.0, -2.593e-006
-597.0, -2.569e-006
-596.0, -2.546e-006
-595.0, -2.524e-006
-594.0, -2.502e-006
-593.0, -2.475e-006
-592.0, -2.454e-006
-591.0, -2.431e-006
-590.0, -2.409e-006
-589.0, -2.386e-006
-588.0, -2.366e-006
-587.0, -2.344e-006
-586.0, -2.326e-006
-585.0, -2.305e-006
-584.0, -2.286e-006
-583.0, -2.266e-006
-582.0, -2.249e-006
-581.0, -2.233e-006
-580.0, -2.218e-006
-579.0, -2.201e-006
-578.0, -2.187e-006
-577.0, -2.171e-006
-576.0, -2.158e-006
-575.0, -2.137e-006
-574.0, -2.117e-006
-573.0, -2.097e-006
-572.0, -2.079e-006
-571.0, -2.058e-006
-570.0, -2.041e-006
-569.0, -2.023e-006
-568.0, -2.012e-006
-567.0, -1.999e-006
-566.0, -1.983e-006
-565.0, -1.966e-006
-564.0, -1.952e-006
-563.0, -1.935e-006
-562.0, -1.919e-006
-561.0, -1.901e-006
-560.0, -1.886e-006
-559.0, -1.870e-006
-558.0, -1.856e-006
-557.0, -1.842e-006
-556.0, -1.831e-006
-555.0, -1.819e-006
-554.0, -1.806e-006
-553.0, -1.793e-006
-552.0, -1.785e-006
-551.0, -1.777e-006
-550.0, -1.761e-006
-549.0, -1.746e-006
-548.0, -1.729e-006
-547.0, -1.715e-006
-546.0, -1.701e-006
-545.0, -1.682e-006
-544.0, -1.663e-006
-543.0, -1.651e-006
-542.0, -1.638e-006
-541.0, -1.631e-006
-540.0, -1.621e-006
-539.0, -1.608e-006
-538.0, -1.598e-006
-537.0, -1.590e-006
-536.0, -1.577e-006
-535.0, -1.563e-006
-534.0, -1.545e-006
-533.0, -1.532e-006
-532.0, -1.517e-006
-531.0, -1.504e-006
-530.0, -1.491e-006
-529.0, -1.480e-006
-528.0, -1.467e-006
-527.0, -1.457e-006
-526.0, -1.446e-006
-525.0, -1.439e-006
-524.0, -1.431e-006
-523.0, -1.424e-006
-522.0, -1.414e-006
-521.0, -1.406e-006
-520.0, -1.399e-006
-519.0, -1.392e-006
-518.0, -1.381e-006
-517.0, -1.373e-006
-516.0, -1.359e-006
-515.0, -1.350e-006
-514.0, -1.336e-006
-513.0, -1.322e-006
-512.0, -1.308e-006
-511.0, -1.298e-006
-510.0, -1.278e-006
-509.0, -1.265e-006
-508.0, -1.252e-006
-507.0, -1.244e-006
-506.0, -1.237e-006
-505.0, -1.229e-006
-504.0, -1.221e-006
-503.0, -1.217e-006
-502.0, -1.208e-006
-501.0, -1.202e-006
-500.0, -1.193e-006
-499.0, -1.184e-006
-498.0, -1.171e-006
-497.0, -1.159e-006
-496.0, -1.148e-006
-495.0, -1.138e-006
-494.0, -1.124e-006
-493.0, -1.111e-006
-492.0, -1.100e-006
-491.0, -1.092e-006
-490.0, -1.082e-006
-489.0, -1.071e-006
-488.0, -1.061e-006
-487.0, -1.054e-006
-486.0, -1.047e-006
-485.0, -1.040e-006
-484.0, -1.031e-006
-483.0, -1.027e-006
-482.0, -1.019e-006
-481.0, -1.012e-006
-480.0, -1.005e-006
-479.0, -9.984e-007
-478.0, -9.892e-007
-477.0, -9.831e-007
-476.0, -9.713e-007
-475.0, -9.657e-007
-474.0, -9.569e-007
-473.0, -9.469e-007
-472.0, -9.330e-007
-471.0, -9.212e-007
-470.0, -9.072e-007
-469.0, -8.985e-007
-468.0, -8.863e-007
-467.0, -8.793e-007
-466.0, -8.689e-007
-465.0, -8.619e-007
-464.0, -8.549e-007
-463.0, -8.488e-007
-462.0, -8.410e-007
-461.0, -8.375e-007
-460.0, -8.296e-007
-459.0, -8.266e-007
-458.0, -8.183e-007
-457.0, -8.087e-007
-456.0, -7.956e-007
-455.0, -7.834e-007
-454.0, -7.686e-007
-453.0, -7.573e-007
-452.0, -7.459e-007
-451.0, -7.398e-007
-450.0, -7.337e-007
-449.0, -7.298e-007
-448.0, -7.224e-007
-447.0, -7.163e-007
-446.0, -7.054e-007
-445.0, -6.984e-007
-444.0, -6.866e-007
-443.0, -6.749e-007
-442.0, -6.640e-007
-441.0, -6.579e-007
-440.0, -6.509e-007
-439.0, -6.478e-007
-438.0, -6.387e-007
-437.0, -6.369e-007
-436.0, -6.335e-007
-435.0, -6.300e-007
-434.0, -6.221e-007
-433.0, -6.151e-007
-432.0, -6.082e-007
-431.0, -6.034e-007
-430.0, -5.925e-007
-429.0, -5.872e-007
-428.0, -5.781e-007
-427.0, -5.720e-007
-426.0, -5.628e-007
-425.0, -5.524e-007
-424.0, -5.384e-007
-423.0, -5.284e-007
-422.0, -5.105e-007
-421.0, -5.014e-007
-420.0, -4.896e-007
-419.0, -4.813e-007
-418.0, -4.708e-007
-417.0, -4.639e-007
-416.0, -4.565e-007
-415.0, -4.547e-007
-414.0, -4.442e-007
-413.0, -4.403e-007
-412.0, -4.290e-007
-411.0, -4.229e-007
-410.0, -4.133e-007
-409.0, -4.054e-007
-408.0, -3.915e-007
-407.0, -3.819e-007
-406.0, -3.666e-007
-405.0, -3.605e-007
-404.0, -3.470e-007
-403.0, -3.383e-007
-402.0, -3.257e-007
-401.0, -3.187e-007
-400.0, -3.108e-007
-399.0, -3.056e-007
-398.0, -2.917e-007
-397.0, -2.838e-007
-396.0, -2.742e-007
-395.0, -2.672e-007
-394.0, -2.594e-007
-393.0, -2.533e-007
-392.0, -2.407e-007
-391.0, -2.354e-007
-390.0, -2.271e-007
-389.0, -2.202e-007
-388.0, -2.101e-007
-387.0, -2.036e-007
-386.0, -1.892e-007
-385.0, -1.814e-007
-384.0, -1.678e-007
-383.0, -1.574e-007
-382.0, -1.426e-007
-381.0, -1.317e-007
-380.0, -1.138e-007
-379.0, -1.046e-007
-378.0, -9.068e-008
-377.0, -8.153e-008
-376.0, -7.106e-008
-375.0, -6.496e-008
-374.0, -5.101e-008
-373.0, -4.708e-008
-372.0, -3.575e-008
-371.0, -2.921e-008
-370.0, -2.223e-008
-369.0, -1.613e-008
-368.0, -5.232e-009
-367.0, -2.616e-009
-366.0, +1.700e-008
-365.0, +2.921e-008
-364.0, +4.360e-008
-363.0, +5.755e-008
-362.0, +7.717e-008
-361.0, +9.068e-008
-360.0, +1.090e-007
-359.0, +1.160e-007
-358.0, +1.264e-007
-357.0, +1.334e-007
-356.0, +1.460e-007
-355.0, +1.508e-007
-354.0, +1.613e-007
-353.0, +1.683e-007
-352.0, +1.766e-007
-351.0, +1.818e-007
-350.0, +2.027e-007
-349.0, +2.093e-007
-348.0, +2.267e-007
-347.0, +2.402e-007
-346.0, +2.559e-007
-345.0, +2.694e-007
-344.0, +2.899e-007
-343.0, +2.965e-007
-342.0, +3.139e-007
-341.0, +3.209e-007
-340.0, +3.309e-007
-339.0, +3.374e-007
-338.0, +3.505e-007
-337.0, +3.579e-007
-336.0, +3.662e-007
-335.0, +3.714e-007
-334.0, +3.898e-007
-333.0, +3.993e-007
-332.0, +4.185e-007
-331.0, +4.316e-007
-330.0, +4.456e-007
-329.0, +4.586e-007
-328.0, +4.791e-007
-327.0, +4.857e-007
-326.0, +5.027e-007
-325.0, +5.101e-007
-324.0, +5.201e-007
-323.0, +5.280e-007
-322.0, +5.415e-007
-321.0, +5.484e-007
-320.0, +5.589e-007
-319.0, +5.650e-007
-318.0, +5.846e-007
-317.0, +5.929e-007
-316.0, +6.130e-007
-315.0, +6.269e-007
-314.0, +6.426e-007
-313.0, +6.570e-007
-312.0, +6.775e-007
-311.0, +6.845e-007
-310.0, +7.023e-007
-309.0, +7.093e-007
-308.0, +7.211e-007
-307.0, +7.298e-007
-306.0, +7.429e-007
-305.0, +7.499e-007
-304.0, +7.651e-007
-303.0, +7.786e-007
-302.0, +7.996e-007
-301.0, +8.161e-007
-300.0, +8.344e-007
-299.0, +8.484e-007
-298.0, +8.689e-007
-297.0, +8.828e-007
-296.0, +8.972e-007
-295.0, +9.046e-007
-294.0, +9.186e-007
-293.0, +9.321e-007
-292.0, +9.465e-007
-291.0, +9.543e-007
-290.0, +9.731e-007
-289.0, +9.936e-007
-288.0, +1.015e-006
-287.0, +1.030e-006
-286.0, +1.051e-006
-285.0, +1.072e-006
-284.0, +1.096e-006
-283.0, +1.110e-006
-282.0, +1.125e-006
-281.0, +1.142e-006
-280.0, +1.166e-006
-279.0, +1.186e-006
-278.0, +1.211e-006
-277.0, +1.230e-006
-276.0, +1.253e-006
-275.0, +1.273e-006
-274.0, +1.294e-006
-273.0, +1.311e-006
-272.0, +1.329e-006
-271.0, +1.346e-006
-270.0, +1.372e-006
-269.0, +1.394e-006
-268.0, +1.422e-006
-267.0, +1.444e-006
-266.0, +1.469e-006
-265.0, +1.494e-006
-264.0, +1.516e-006
-263.0, +1.534e-006
-262.0, +1.563e-006
-261.0, +1.586e-006
-260.0, +1.614e-006
-259.0, +1.638e-006
-258.0, +1.666e-006
-257.0, +1.694e-006
-256.0, +1.728e-006
-255.0, +1.755e-006
-254.0, +1.787e-006
-253.0, +1.815e-006
-252.0, +1.848e-006
-251.0, +1.877e-006
-250.0, +1.913e-006
-249.0, +1.944e-006
-248.0, +1.978e-006
-247.0, +2.006e-006
-246.0, +2.041e-006
-245.0, +2.070e-006
-244.0, +2.105e-006
-243.0, +2.139e-006
-242.0, +2.174e-006
-241.0, +2.202e-006
-240.0, +2.240e-006
-239.0, +2.274e-006
-238.0, +2.316e-006
-237.0, +2.353e-006
-236.0, +2.388e-006
-235.0, +2.422e-006
-234.0, +2.456e-006
-233.0, +2.493e-006
-232.0, +2.532e-006
-231.0, +2.567e-006
-230.0, +2.607e-006
-229.0, +2.648e-006
-228.0, +2.690e-006
-227.0, +2.735e-006
-226.0, +2.773e-006
-225.0, +2.812e-006
-224.0, +2.854e-006
-223.0, +2.895e-006
-222.0, +2.937e-006
-221.0, +2.974e-006
-220.0, +3.013e-006
-219.0, +3.056e-006
-218.0, +3.099e-006
-217.0, +3.141e-006
-216.0, +3.183e-006
-215.0, +3.219e-006
-214.0, +3.268e-006
-213.0, +3.316e-006
-212.0, +3.359e-006
-211.0, +3.400e-006
-210.0, +3.448e-006
-209.0, +3.496e-006
-208.0, +3.543e-006
-207.0, +3.584e-006
-206.0, +3.633e-006
-205.0, +3.679e-006
-204.0, +3.728e-006
-203.0, +3.770e-006
-202.0, +3.814e-006
-201.0, +3.863e-006
-200.0, +3.911e-006
-199.0, +3.951e-006
-198.0, +3.996e-006
-197.0, +4.045e-006
-196.0, +4.094e-006
-195.0, +4.136e-006
-194.0, +4.178e-006
-193.0, +4.223e-006
-192.0, +4.268e-006
-191.0, +4.312e-006
-190.0, +4.354e-006
-189.0, +4.394e-006
-188.0, +4.442e-006
-187.0, +4.490e-006
-186.0, +4.529e-006
-185.0, +4.572e-006
-184.0, +4.616e-006
-183.0, +4.659e-006
-182.0, +4.704e-006
-181.0, +4.742e-006
-180.0, +4.777e-006
-179.0, +4.821e-006
-178.0, +4.862e-006
-177.0, +4.901e-006
-176.0, +4.937e-006
-175.0, +4.973e-006
-174.0, +5.014e-006
-173.0, +5.056e-006
-172.0, +5.096e-006
-171.0, +5.132e-006
-170.0, +5.167e-006
-169.0, +5.202e-006
-168.0, +5.242e-006
-167.0, +5.274e-006
-166.0, +5.309e-006
-165.0, +5.338e-006
-164.0, +5.375e-006
-163.0, +5.410e-006
-162.0, +5.446e-006
-161.0, +5.477e-006
-160.0, +5.510e-006
-159.0, +5.539e-006
-158.0, +5.572e-006
-157.0, +5.596e-006
-156.0, +5.618e-006
-155.0, +5.645e-006
-154.0, +5.671e-006
-153.0, +5.696e-006
-152.0, +5.724e-006
-151.0, +5.746e-006
-150.0, +5.774e-006
-149.0, +5.803e-006
-148.0, +5.824e-006
-147.0, +5.845e-006
-146.0, +5.863e-006
-145.0, +5.884e-006
-144.0, +5.904e-006
-143.0, +5.924e-006
-142.0, +5.944e-006
-141.0, +5.961e-006
-140.0, +5.976e-006
-139.0, +5.994e-006
-138.0, +6.007e-006
-137.0, +6.021e-006
-136.0, +6.029e-006
-135.0, +6.040e-006
-134.0, +6.055e-006
-133.0, +6.071e-006
-132.0, +6.083e-006
-131.0, +6.097e-006
-130.0, +6.111e-006
-129.0, +6.127e-006
-128.0, +6.137e-006
-127.0, +6.148e-006
-126.0, +6.159e-006
-125.0, +6.170e-006
-124.0, +6.177e-006
-123.0, +6.184e-006
-122.0, +6.188e-006
-121.0, +6.195e-006
-120.0, +6.197e-006
-119.0, +6.197e-006
-118.0, +6.199e-006
-117.0, +6.199e-006
-116.0, +6.199e-006
-115.0, +6.201e-006
-114.0, +6.201e-006
-113.0, +6.202e-006
-112.0, +6.202e-006
-111.0, +6.203e-006
-110.0, +6.206e-006
-109.0, +6.209e-006
-108.0, +6.209e-006
-107.0, +6.210e-006
-106.0, +6.209e-006
-105.0, +6.211e-006
-104.0, +6.209e-006
-103.0, +6.206e-006
-102.0, +6.204e-006
-101.0, +6.204e-006
-100.0, +6.202e-006
-99.0, +6.202e-006
-98.0, +6.200e-006
-97.0, +6.200e-006
-96.0, +6.199e-006
-95.0, +6.198e-006
-94.0, +6.198e-006
-93.0, +6.197e-006
-92.0, +6.192e-006
-91.0, +6.187e-006
-90.0, +6.180e-006
-89.0, +6.174e-006
-88.0, +6.168e-006
-87.0, +6.161e-006
-86.0, +6.154e-006
-85.0, +6.153e-006
-84.0, +6.147e-006
-83.0, +6.145e-006
-82.0, +6.137e-006
-81.0, +6.131e-006
-80.0, +6.117e-006
-79.0, +6.106e-006
-78.0, +6.093e-006
-77.0, +6.083e-006
-76.0, +6.071e-006
-75.0, +6.064e-006
-74.0, +6.054e-006
-73.0, +6.053e-006
-72.0, +6.044e-006
-71.0, +6.038e-006
-70.0, +6.032e-006
-69.0, +6.025e-006
-68.0, +6.018e-006
-67.0, +6.014e-006
-66.0, +6.005e-006
-65.0, +6.003e-006
-64.0, +5.995e-006
-63.0, +5.987e-006
-62.0, +5.980e-006
-61.0, +5.973e-006
-60.0, +5.964e-006
-59.0, +5.959e-006
-58.0, +5.946e-006
-57.0, +5.940e-006
-56.0, +5.932e-006
-55.0, +5.925e-006
-54.0, +5.918e-006
-53.0, +5.908e-006
-52.0, +5.896e-006
-51.0, +5.889e-006
-50.0, +5.875e-006
-49.0, +5.867e-006
-48.0, +5.853e-006
-47.0, +5.840e-006
-46.0, +5.831e-006
-45.0, +5.824e-006
-44.0, +5.816e-006
-43.0, +5.814e-006
-42.0, +5.807e-006
-41.0, +5.807e-006
-40.0, +5.800e-006
-39.0, +5.794e-006
-38.0, +5.788e-006
-37.0, +5.781e-006
-36.0, +5.772e-006
-35.0, +5.767e-006
-34.0, +5.753e-006
-33.0, +5.748e-006
-32.0, +5.736e-006
-31.0, +5.728e-006
-30.0, +5.717e-006
-29.0, +5.706e-006
-28.0, +5.692e-006
-27.0, +5.685e-006
-26.0, +5.675e-006
-25.0, +5.671e-006
-24.0, +5.664e-006
-23.0, +5.661e-006
-22.0, +5.660e-006
-21.0, +5.660e-006
-20.0, +5.654e-006
-19.0, +5.650e-006
-18.0, +5.643e-006
-17.0, +5.638e-006
-16.0, +5.631e-006
-15.0, +5.625e-006
-14.0, +5.618e-006
-13.0, +5.617e-006
-12.0, +5.613e-006
-11.0, +5.613e-006
-10.0, +5.612e-006
-9.0, +5.612e-006
-8.0, +5.610e-006
-7.0, +5.610e-006
-6.0, +5.610e-006
-5.0, +5.610e-006
-4.0, +5.607e-006
-3.0, +5.607e-006
-2.0, +5.607e-006
-1.0, +5.608e-006
0.0, +5.608e-006
1.0, +5.608e-006
2.0, +5.608e-006
3.0, +5.612e-006
4.0, +5.610e-006
5.0, +5.610e-006
6.0, +5.607e-006
7.0, +5.607e-006
8.0, +5.606e-006
9.0, +5.606e-006
10.0, +5.606e-006
11.0, +5.607e-006
12.0, +5.607e-006
13.0, +5.610e-006
14.0, +5.610e-006
15.0, +5.613e-006
16.0, +5.613e-006
17.0, +5.613e-006
18.0, +5.614e-006
19.0, +5.618e-006
20.0, +5.620e-006
21.0, +5.627e-006
22.0, +5.627e-006
23.0, +5.634e-006
24.0, +5.640e-006
25.0, +5.646e-006
26.0, +5.649e-006
27.0, +5.657e-006
28.0, +5.657e-006
29.0, +5.671e-006
30.0, +5.673e-006
31.0, +5.688e-006
32.0, +5.700e-006
33.0, +5.714e-006
34.0, +5.727e-006
35.0, +5.747e-006
36.0, +5.755e-006
37.0, +5.773e-006
38.0, +5.780e-006
39.0, +5.792e-006
40.0, +5.799e-006
41.0, +5.813e-006
42.0, +5.823e-006
43.0, +5.841e-006
44.0, +5.855e-006
45.0, +5.876e-006
46.0, +5.889e-006
47.0, +5.911e-006
48.0, +5.924e-006
49.0, +5.944e-006
50.0, +5.957e-006
51.0, +5.975e-006
52.0, +5.985e-006
53.0, +6.006e-006
54.0, +6.019e-006
55.0, +6.044e-006
56.0, +6.059e-006
57.0, +6.082e-006
58.0, +6.106e-006
59.0, +6.131e-006
60.0, +6.150e-006
61.0, +6.178e-006
62.0, +6.194e-006
63.0, +6.216e-006
64.0, +6.230e-006
65.0, +6.252e-006
66.0, +6.274e-006
67.0, +6.302e-006
68.0, +6.323e-006
69.0, +6.351e-006
70.0, +6.376e-006
71.0, +6.408e-006
72.0, +6.425e-006
73.0, +6.452e-006
74.0, +6.475e-006
75.0, +6.502e-006
76.0, +6.523e-006
77.0, +6.552e-006
78.0, +6.573e-006
79.0, +6.607e-006
80.0, +6.628e-006
81.0, +6.655e-006
82.0, +6.678e-006
83.0, +6.706e-006
84.0, +6.727e-006
85.0, +6.755e-006
86.0, +6.774e-006
87.0, +6.801e-006
88.0, +6.820e-006
89.0, +6.846e-006
90.0, +6.866e-006
91.0, +6.894e-006
92.0, +6.915e-006
93.0, +6.940e-006
94.0, +6.954e-006
95.0, +6.978e-006
96.0, +6.992e-006
97.0, +7.014e-006
98.0, +7.030e-006
99.0, +7.050e-006
100.0, +7.068e-006
101.0, +7.094e-006
102.0, +7.108e-006
103.0, +7.128e-006
104.0, +7.140e-006
105.0, +7.155e-006
106.0, +7.162e-006
107.0, +7.176e-006
108.0, +7.179e-006
109.0, +7.193e-006
110.0, +7.200e-006
111.0, +7.208e-006
112.0, +7.213e-006
113.0, +7.222e-006
114.0, +7.223e-006
115.0, +7.231e-006
116.0, +7.231e-006
117.0, +7.238e-006
118.0, +7.237e-006
119.0, +7.247e-006
120.0, +7.246e-006
121.0, +7.252e-006
122.0, +7.253e-006
123.0, +7.260e-006
124.0, +7.254e-006
125.0, +7.258e-006
126.0, +7.249e-006
127.0, +7.250e-006
128.0, +7.242e-006
129.0, +7.239e-006
130.0, +7.232e-006
131.0, +7.231e-006
132.0, +7.226e-006
133.0, +7.226e-006
134.0, +7.219e-006
135.0, +7.219e-006
136.0, +7.212e-006
137.0, +7.206e-006
138.0, +7.200e-006
139.0, +7.193e-006
140.0, +7.186e-006
141.0, +7.184e-006
142.0, +7.171e-006
143.0, +7.170e-006
144.0, +7.162e-006
145.0, +7.155e-006
146.0, +7.148e-006
147.0, +7.141e-006
148.0, +7.127e-006
149.0, +7.118e-006
150.0, +7.099e-006
151.0, +7.090e-006
152.0, +7.075e-006
153.0, +7.061e-006
154.0, +7.046e-006
155.0, +7.034e-006
156.0, +7.020e-006
157.0, +7.013e-006
158.0, +7.001e-006
159.0, +6.994e-006
160.0, +6.980e-006
161.0, +6.968e-006
162.0, +6.960e-006
163.0, +6.953e-006
164.0, +6.939e-006
165.0, +6.927e-006
166.0, +6.907e-006
167.0, +6.893e-006
168.0, +6.878e-006
169.0, +6.864e-006
170.0, +6.849e-006
171.0, +6.839e-006
172.0, +6.823e-006
173.0, +6.815e-006
174.0, +6.808e-006
175.0, +6.801e-006
176.0, +6.788e-006
177.0, +6.776e-006
178.0, +6.766e-006
179.0, +6.759e-006
180.0, +6.751e-006
181.0, +6.744e-006
182.0, +6.727e-006
183.0, +6.717e-006
184.0, +6.702e-006
185.0, +6.688e-006
186.0, +6.674e-006
187.0, +6.661e-006
188.0, +6.645e-006
189.0, +6.637e-006
190.0, +6.624e-006
191.0, +6.617e-006
192.0, +6.610e-006
193.0, +6.602e-006
194.0, +6.595e-006
195.0, +6.588e-006
196.0, +6.578e-006
197.0, +6.572e-006
198.0, +6.565e-006
199.0, +6.558e-006
200.0, +6.546e-006
201.0, +6.535e-006
202.0, +6.526e-006
203.0, +6.512e-006
204.0, +6.498e-006
205.0, +6.484e-006
206.0, +6.470e-006
207.0, +6.461e-006
208.0, +6.451e-006
209.0, +6.441e-006
210.0, +6.438e-006
211.0, +6.431e-006
212.0, +6.424e-006
213.0, +6.417e-006
214.0, +6.410e-006
215.0, +6.404e-006
216.0, +6.397e-006
217.0, +6.392e-006
218.0, +6.390e-006
219.0, +6.384e-006
220.0, +6.378e-006
221.0, +6.371e-006
222.0, +6.364e-006
223.0, +6.358e-006
224.0, +6.350e-006
225.0, +6.338e-006
226.0, +6.330e-006
227.0, +6.318e-006
228.0, +6.305e-006
229.0, +6.291e-006
230.0, +6.277e-006
231.0, +6.265e-006
232.0, +6.257e-006
233.0, +6.250e-006
234.0, +6.247e-006
235.0, +6.246e-006
236.0, +6.243e-006
237.0, +6.240e-006
238.0, +6.234e-006
239.0, +6.228e-006
240.0, +6.221e-006
241.0, +6.214e-006
242.0, +6.209e-006
243.0, +6.205e-006
244.0, +6.201e-006
245.0, +6.200e-006
246.0, +6.199e-006
247.0, +6.196e-006
248.0, +6.194e-006
249.0, +6.188e-006
250.0, +6.187e-006
251.0, +6.180e-006
252.0, +6.173e-006
253.0, +6.167e-006
254.0, +6.161e-006
255.0, +6.157e-006
256.0, +6.155e-006
257.0, +6.146e-006
258.0, +6.145e-006
259.0, +6.139e-006
260.0, +6.134e-006
261.0, +6.126e-006
262.0, +6.118e-006
263.0, +6.108e-006
264.0, +6.103e-006
265.0, +6.090e-006
266.0, +6.087e-006
267.0, +6.078e-006
268.0, +6.073e-006
269.0, +6.066e-006
270.0, +6.062e-006
271.0, +6.057e-006
272.0, +6.056e-006
273.0, +6.051e-006
274.0, +6.051e-006
275.0, +6.049e-006
276.0, +6.049e-006
277.0, +6.044e-006
278.0, +6.039e-006
279.0, +6.033e-006
280.0, +6.029e-006
281.0, +6.022e-006
282.0, +6.019e-006
283.0, +6.013e-006
284.0, +6.011e-006
285.0, +6.008e-006
286.0, +6.008e-006
287.0, +6.006e-006
288.0, +6.006e-006
289.0, +6.003e-006
290.0, +6.003e-006
291.0, +6.002e-006
292.0, +6.002e-006
293.0, +6.000e-006
294.0, +5.999e-006
295.0, +5.998e-006
296.0, +5.996e-006
297.0, +5.990e-006
298.0, +5.985e-006
299.0, +5.984e-006
300.0, +5.960e-006
*
**
