# Supplementary material for: DFT and CV data of 4-phenyl-substituted dichloro(bis{2-[1-(phenyl)-1H-1,2,3-triazol-4-yl-κN3]pyridine-κN})iron(II) coordination compounds
Source: Data Brief. 2018 Oct 27;21:1458–71. doi: 10.1016/j.dib.2018.10.085 (PMC6234228; doi:10.1016/j.dib.2018.10.085)
Supplement: Supplementary file 4 — Supplementary material. [file mmc4.zip › Fe_CV_raw_data/FeL9-2/150_01.TXT]

Date: 10-Apr-2017
Time: 11:42:58
Label: 
Cyclic Voltammetry

Exp. Conditions:
Init E (mV) = 50
High E (mV) = 50
Low E (mV) = -450
Init P/N = N
V (mV/sec) = 150
Number of Segments = 2
Sample Interval (mV) = 1
Quiet Time (sec) = 2
Sensitivity (A/V) = 1E-5

2 Sets of Data
Total Number of Data Points = 1000
##
Potential (mV), Current (A)

Segment = 1
Negative
Number of Data Points = 500
#
49.0, +4.296e-006
48.0, +4.218e-006
47.0, +4.163e-006
46.0, +4.123e-006
45.0, +4.075e-006
44.0, +4.037e-006
43.0, +3.996e-006
42.0, +3.961e-006
41.0, +3.930e-006
40.0, +3.894e-006
39.0, +3.864e-006
38.0, +3.828e-006
37.0, +3.795e-006
36.0, +3.771e-006
35.0, +3.743e-006
34.0, +3.718e-006
33.0, +3.694e-006
32.0, +3.662e-006
31.0, +3.642e-006
30.0, +3.616e-006
29.0, +3.589e-006
28.0, +3.568e-006
27.0, +3.540e-006
26.0, +3.518e-006
25.0, +3.502e-006
24.0, +3.476e-006
23.0, +3.460e-006
22.0, +3.441e-006
21.0, +3.414e-006
20.0, +3.394e-006
19.0, +3.370e-006
18.0, +3.344e-006
17.0, +3.326e-006
16.0, +3.300e-006
15.0, +3.281e-006
14.0, +3.265e-006
13.0, +3.251e-006
12.0, +3.237e-006
11.0, +3.218e-006
10.0, +3.198e-006
9.0, +3.182e-006
8.0, +3.159e-006
7.0, +3.139e-006
6.0, +3.118e-006
5.0, +3.099e-006
4.0, +3.085e-006
3.0, +3.062e-006
2.0, +3.039e-006
1.0, +3.021e-006
0.0, +3.000e-006
-1.0, +2.979e-006
-2.0, +2.959e-006
-3.0, +2.938e-006
-4.0, +2.925e-006
-5.0, +2.914e-006
-6.0, +2.903e-006
-7.0, +2.889e-006
-8.0, +2.872e-006
-9.0, +2.858e-006
-10.0, +2.845e-006
-11.0, +2.831e-006
-12.0, +2.817e-006
-13.0, +2.796e-006
-14.0, +2.781e-006
-15.0, +2.765e-006
-16.0, +2.745e-006
-17.0, +2.727e-006
-18.0, +2.713e-006
-19.0, +2.694e-006
-20.0, +2.682e-006
-21.0, +2.668e-006
-22.0, +2.657e-006
-23.0, +2.642e-006
-24.0, +2.622e-006
-25.0, +2.601e-006
-26.0, +2.585e-006
-27.0, +2.569e-006
-28.0, +2.549e-006
-29.0, +2.530e-006
-30.0, +2.517e-006
-31.0, +2.509e-006
-32.0, +2.496e-006
-33.0, +2.483e-006
-34.0, +2.469e-006
-35.0, +2.457e-006
-36.0, +2.446e-006
-37.0, +2.431e-006
-38.0, +2.417e-006
-39.0, +2.404e-006
-40.0, +2.383e-006
-41.0, +2.363e-006
-42.0, +2.346e-006
-43.0, +2.330e-006
-44.0, +2.316e-006
-45.0, +2.296e-006
-46.0, +2.280e-006
-47.0, +2.272e-006
-48.0, +2.254e-006
-49.0, +2.237e-006
-50.0, +2.216e-006
-51.0, +2.196e-006
-52.0, +2.182e-006
-53.0, +2.162e-006
-54.0, +2.142e-006
-55.0, +2.131e-006
-56.0, +2.115e-006
-57.0, +2.106e-006
-58.0, +2.092e-006
-59.0, +2.078e-006
-60.0, +2.070e-006
-61.0, +2.054e-006
-62.0, +2.038e-006
-63.0, +2.024e-006
-64.0, +2.000e-006
-65.0, +1.985e-006
-66.0, +1.966e-006
-67.0, +1.945e-006
-68.0, +1.932e-006
-69.0, +1.916e-006
-70.0, +1.901e-006
-71.0, +1.892e-006
-72.0, +1.870e-006
-73.0, +1.855e-006
-74.0, +1.835e-006
-75.0, +1.814e-006
-76.0, +1.797e-006
-77.0, +1.780e-006
-78.0, +1.760e-006
-79.0, +1.747e-006
-80.0, +1.729e-006
-81.0, +1.721e-006
-82.0, +1.708e-006
-83.0, +1.694e-006
-84.0, +1.682e-006
-85.0, +1.660e-006
-86.0, +1.639e-006
-87.0, +1.623e-006
-88.0, +1.597e-006
-89.0, +1.578e-006
-90.0, +1.557e-006
-91.0, +1.536e-006
-92.0, +1.528e-006
-93.0, +1.515e-006
-94.0, +1.501e-006
-95.0, +1.487e-006
-96.0, +1.465e-006
-97.0, +1.446e-006
-98.0, +1.425e-006
-99.0, +1.404e-006
-100.0, +1.383e-006
-101.0, +1.362e-006
-102.0, +1.346e-006
-103.0, +1.332e-006
-104.0, +1.313e-006
-105.0, +1.299e-006
-106.0, +1.278e-006
-107.0, +1.259e-006
-108.0, +1.239e-006
-109.0, +1.212e-006
-110.0, +1.190e-006
-111.0, +1.172e-006
-112.0, +1.145e-006
-113.0, +1.125e-006
-114.0, +1.110e-006
-115.0, +1.086e-006
-116.0, +1.064e-006
-117.0, +1.043e-006
-118.0, +1.018e-006
-119.0, +9.966e-007
-120.0, +9.709e-007
-121.0, +9.447e-007
-122.0, +9.251e-007
-123.0, +9.090e-007
-124.0, +8.876e-007
-125.0, +8.636e-007
-126.0, +8.423e-007
-127.0, +8.192e-007
-128.0, +7.917e-007
-129.0, +7.660e-007
-130.0, +7.403e-007
-131.0, +7.124e-007
-132.0, +6.875e-007
-133.0, +6.583e-007
-134.0, +6.313e-007
-135.0, +6.082e-007
-136.0, +5.790e-007
-137.0, +5.511e-007
-138.0, +5.258e-007
-139.0, +4.953e-007
-140.0, +4.687e-007
-141.0, +4.399e-007
-142.0, +4.120e-007
-143.0, +3.832e-007
-144.0, +3.457e-007
-145.0, +3.091e-007
-146.0, +2.808e-007
-147.0, +2.485e-007
-148.0, +2.202e-007
-149.0, +1.853e-007
-150.0, +1.574e-007
-151.0, +1.251e-007
-152.0, +9.155e-008
-153.0, +5.755e-008
-154.0, +2.746e-008
-155.0, -7.412e-009
-156.0, -3.706e-008
-157.0, -7.891e-008
-158.0, -1.103e-007
-159.0, -1.399e-007
-160.0, -1.783e-007
-161.0, -2.171e-007
-162.0, -2.520e-007
-163.0, -2.951e-007
-164.0, -3.300e-007
-165.0, -3.671e-007
-166.0, -4.059e-007
-167.0, -4.451e-007
-168.0, -4.892e-007
-169.0, -5.310e-007
-170.0, -5.698e-007
-171.0, -6.104e-007
-172.0, -6.470e-007
-173.0, -6.919e-007
-174.0, -7.268e-007
-175.0, -7.647e-007
-176.0, -8.144e-007
-177.0, -8.571e-007
-178.0, -9.003e-007
-179.0, -9.487e-007
-180.0, -9.892e-007
-181.0, -1.039e-006
-182.0, -1.086e-006
-183.0, -1.125e-006
-184.0, -1.178e-006
-185.0, -1.227e-006
-186.0, -1.274e-006
-187.0, -1.321e-006
-188.0, -1.364e-006
-189.0, -1.411e-006
-190.0, -1.460e-006
-191.0, -1.501e-006
-192.0, -1.549e-006
-193.0, -1.600e-006
-194.0, -1.650e-006
-195.0, -1.698e-006
-196.0, -1.741e-006
-197.0, -1.789e-006
-198.0, -1.838e-006
-199.0, -1.881e-006
-200.0, -1.934e-006
-201.0, -1.981e-006
-202.0, -2.036e-006
-203.0, -2.087e-006
-204.0, -2.130e-006
-205.0, -2.181e-006
-206.0, -2.236e-006
-207.0, -2.274e-006
-208.0, -2.325e-006
-209.0, -2.375e-006
-210.0, -2.427e-006
-211.0, -2.477e-006
-212.0, -2.521e-006
-213.0, -2.569e-006
-214.0, -2.623e-006
-215.0, -2.665e-006
-216.0, -2.713e-006
-217.0, -2.763e-006
-218.0, -2.815e-006
-219.0, -2.863e-006
-220.0, -2.907e-006
-221.0, -2.950e-006
-222.0, -2.994e-006
-223.0, -3.038e-006
-224.0, -3.085e-006
-225.0, -3.128e-006
-226.0, -3.177e-006
-227.0, -3.226e-006
-228.0, -3.269e-006
-229.0, -3.321e-006
-230.0, -3.368e-006
-231.0, -3.410e-006
-232.0, -3.459e-006
-233.0, -3.503e-006
-234.0, -3.550e-006
-235.0, -3.602e-006
-236.0, -3.644e-006
-237.0, -3.687e-006
-238.0, -3.731e-006
-239.0, -3.774e-006
-240.0, -3.820e-006
-241.0, -3.861e-006
-242.0, -3.902e-006
-243.0, -3.949e-006
-244.0, -3.992e-006
-245.0, -4.034e-006
-246.0, -4.075e-006
-247.0, -4.117e-006
-248.0, -4.166e-006
-249.0, -4.208e-006
-250.0, -4.245e-006
-251.0, -4.287e-006
-252.0, -4.330e-006
-253.0, -4.376e-006
-254.0, -4.419e-006
-255.0, -4.452e-006
-256.0, -4.500e-006
-257.0, -4.547e-006
-258.0, -4.588e-006
-259.0, -4.630e-006
-260.0, -4.667e-006
-261.0, -4.706e-006
-262.0, -4.752e-006
-263.0, -4.786e-006
-264.0, -4.824e-006
-265.0, -4.865e-006
-266.0, -4.905e-006
-267.0, -4.941e-006
-268.0, -4.980e-006
-269.0, -5.014e-006
-270.0, -5.047e-006
-271.0, -5.082e-006
-272.0, -5.125e-006
-273.0, -5.162e-006
-274.0, -5.203e-006
-275.0, -5.240e-006
-276.0, -5.275e-006
-277.0, -5.317e-006
-278.0, -5.355e-006
-279.0, -5.385e-006
-280.0, -5.423e-006
-281.0, -5.456e-006
-282.0, -5.487e-006
-283.0, -5.524e-006
-284.0, -5.558e-006
-285.0, -5.591e-006
-286.0, -5.624e-006
-287.0, -5.651e-006
-288.0, -5.682e-006
-289.0, -5.715e-006
-290.0, -5.747e-006
-291.0, -5.774e-006
-292.0, -5.801e-006
-293.0, -5.828e-006
-294.0, -5.854e-006
-295.0, -5.881e-006
-296.0, -5.912e-006
-297.0, -5.931e-006
-298.0, -5.959e-006
-299.0, -5.985e-006
-300.0, -6.006e-006
-301.0, -6.034e-006
-302.0, -6.055e-006
-303.0, -6.068e-006
-304.0, -6.092e-006
-305.0, -6.106e-006
-306.0, -6.120e-006
-307.0, -6.140e-006
-308.0, -6.154e-006
-309.0, -6.172e-006
-310.0, -6.193e-006
-311.0, -6.208e-006
-312.0, -6.227e-006
-313.0, -6.246e-006
-314.0, -6.261e-006
-315.0, -6.275e-006
-316.0, -6.284e-006
-317.0, -6.295e-006
-318.0, -6.302e-006
-319.0, -6.309e-006
-320.0, -6.321e-006
-321.0, -6.326e-006
-322.0, -6.333e-006
-323.0, -6.340e-006
-324.0, -6.344e-006
-325.0, -6.356e-006
-326.0, -6.362e-006
-327.0, -6.362e-006
-328.0, -6.375e-006
-329.0, -6.381e-006
-330.0, -6.387e-006
-331.0, -6.393e-006
-332.0, -6.394e-006
-333.0, -6.398e-006
-334.0, -6.401e-006
-335.0, -6.399e-006
-336.0, -6.405e-006
-337.0, -6.405e-006
-338.0, -6.407e-006
-339.0, -6.406e-006
-340.0, -6.405e-006
-341.0, -6.409e-006
-342.0, -6.404e-006
-343.0, -6.398e-006
-344.0, -6.403e-006
-345.0, -6.396e-006
-346.0, -6.394e-006
-347.0, -6.391e-006
-348.0, -6.380e-006
-349.0, -6.377e-006
-350.0, -6.372e-006
-351.0, -6.359e-006
-352.0, -6.362e-006
-353.0, -6.358e-006
-354.0, -6.351e-006
-355.0, -6.348e-006
-356.0, -6.339e-006
-357.0, -6.332e-006
-358.0, -6.326e-006
-359.0, -6.316e-006
-360.0, -6.309e-006
-361.0, -6.306e-006
-362.0, -6.302e-006
-363.0, -6.298e-006
-364.0, -6.291e-006
-365.0, -6.286e-006
-366.0, -6.279e-006
-367.0, -6.272e-006
-368.0, -6.266e-006
-369.0, -6.251e-006
-370.0, -6.241e-006
-371.0, -6.233e-006
-372.0, -6.217e-006
-373.0, -6.203e-006
-374.0, -6.189e-006
-375.0, -6.173e-006
-376.0, -6.165e-006
-377.0, -6.152e-006
-378.0, -6.139e-006
-379.0, -6.131e-006
-380.0, -6.124e-006
-381.0, -6.112e-006
-382.0, -6.100e-006
-383.0, -6.087e-006
-384.0, -6.080e-006
-385.0, -6.070e-006
-386.0, -6.059e-006
-387.0, -6.039e-006
-388.0, -6.023e-006
-389.0, -6.009e-006
-390.0, -5.988e-006
-391.0, -5.968e-006
-392.0, -5.954e-006
-393.0, -5.935e-006
-394.0, -5.927e-006
-395.0, -5.914e-006
-396.0, -5.900e-006
-397.0, -5.893e-006
-398.0, -5.882e-006
-399.0, -5.861e-006
-400.0, -5.849e-006
-401.0, -5.829e-006
-402.0, -5.811e-006
-403.0, -5.790e-006
-404.0, -5.769e-006
-405.0, -5.751e-006
-406.0, -5.737e-006
-407.0, -5.722e-006
-408.0, -5.713e-006
-409.0, -5.703e-006
-410.0, -5.695e-006
-411.0, -5.680e-006
-412.0, -5.659e-006
-413.0, -5.642e-006
-414.0, -5.618e-006
-415.0, -5.594e-006
-416.0, -5.578e-006
-417.0, -5.557e-006
-418.0, -5.545e-006
-419.0, -5.534e-006
-420.0, -5.518e-006
-421.0, -5.506e-006
-422.0, -5.492e-006
-423.0, -5.472e-006
-424.0, -5.457e-006
-425.0, -5.436e-006
-426.0, -5.416e-006
-427.0, -5.400e-006
-428.0, -5.380e-006
-429.0, -5.365e-006
-430.0, -5.352e-006
-431.0, -5.338e-006
-432.0, -5.328e-006
-433.0, -5.317e-006
-434.0, -5.308e-006
-435.0, -5.297e-006
-436.0, -5.280e-006
-437.0, -5.266e-006
-438.0, -5.247e-006
-439.0, -5.228e-006
-440.0, -5.216e-006
-441.0, -5.195e-006
-442.0, -5.178e-006
-443.0, -5.167e-006
-444.0, -5.150e-006
-445.0, -5.143e-006
-446.0, -5.130e-006
-447.0, -5.113e-006
-448.0, -5.064e-006
-449.0, -5.037e-006
-450.0, -5.009e-006
*
Segment = 2
Positive
Number of Data Points = 500
#
-449.0, -4.805e-006
-448.0, -4.620e-006
-447.0, -4.525e-006
-446.0, -4.429e-006
-445.0, -4.331e-006
-444.0, -4.255e-006
-443.0, -4.184e-006
-442.0, -4.122e-006
-441.0, -4.056e-006
-440.0, -4.003e-006
-439.0, -3.953e-006
-438.0, -3.896e-006
-437.0, -3.847e-006
-436.0, -3.802e-006
-435.0, -3.754e-006
-434.0, -3.711e-006
-433.0, -3.668e-006
-432.0, -3.620e-006
-431.0, -3.579e-006
-430.0, -3.535e-006
-429.0, -3.490e-006
-428.0, -3.450e-006
-427.0, -3.415e-006
-426.0, -3.375e-006
-425.0, -3.339e-006
-424.0, -3.304e-006
-423.0, -3.270e-006
-422.0, -3.228e-006
-421.0, -3.191e-006
-420.0, -3.149e-006
-419.0, -3.115e-006
-418.0, -3.080e-006
-417.0, -3.047e-006
-416.0, -3.013e-006
-415.0, -2.991e-006
-414.0, -2.956e-006
-413.0, -2.928e-006
-412.0, -2.894e-006
-411.0, -2.863e-006
-410.0, -2.831e-006
-409.0, -2.802e-006
-408.0, -2.761e-006
-407.0, -2.733e-006
-406.0, -2.698e-006
-405.0, -2.669e-006
-404.0, -2.640e-006
-403.0, -2.612e-006
-402.0, -2.580e-006
-401.0, -2.551e-006
-400.0, -2.524e-006
-399.0, -2.496e-006
-398.0, -2.467e-006
-397.0, -2.439e-006
-396.0, -2.405e-006
-395.0, -2.376e-006
-394.0, -2.350e-006
-393.0, -2.318e-006
-392.0, -2.290e-006
-391.0, -2.264e-006
-390.0, -2.233e-006
-389.0, -2.212e-006
-388.0, -2.187e-006
-387.0, -2.157e-006
-386.0, -2.132e-006
-385.0, -2.104e-006
-384.0, -2.076e-006
-383.0, -2.049e-006
-382.0, -2.017e-006
-381.0, -1.986e-006
-380.0, -1.961e-006
-379.0, -1.934e-006
-378.0, -1.907e-006
-377.0, -1.879e-006
-376.0, -1.857e-006
-375.0, -1.833e-006
-374.0, -1.806e-006
-373.0, -1.782e-006
-372.0, -1.754e-006
-371.0, -1.730e-006
-370.0, -1.702e-006
-369.0, -1.674e-006
-368.0, -1.649e-006
-367.0, -1.627e-006
-366.0, -1.598e-006
-365.0, -1.572e-006
-364.0, -1.546e-006
-363.0, -1.519e-006
-362.0, -1.493e-006
-361.0, -1.467e-006
-360.0, -1.439e-006
-359.0, -1.420e-006
-358.0, -1.397e-006
-357.0, -1.369e-006
-356.0, -1.347e-006
-355.0, -1.324e-006
-354.0, -1.299e-006
-353.0, -1.276e-006
-352.0, -1.249e-006
-351.0, -1.226e-006
-350.0, -1.203e-006
-349.0, -1.180e-006
-348.0, -1.154e-006
-347.0, -1.128e-006
-346.0, -1.102e-006
-345.0, -1.077e-006
-344.0, -1.052e-006
-343.0, -1.033e-006
-342.0, -1.006e-006
-341.0, -9.818e-007
-340.0, -9.587e-007
-339.0, -9.343e-007
-338.0, -9.090e-007
-337.0, -8.876e-007
-336.0, -8.602e-007
-335.0, -8.344e-007
-334.0, -8.096e-007
-333.0, -7.852e-007
-332.0, -7.608e-007
-331.0, -7.390e-007
-330.0, -7.111e-007
-329.0, -6.897e-007
-328.0, -6.740e-007
-327.0, -6.531e-007
-326.0, -6.317e-007
-325.0, -6.143e-007
-324.0, -5.872e-007
-323.0, -5.654e-007
-322.0, -5.432e-007
-321.0, -5.166e-007
-320.0, -4.953e-007
-319.0, -4.730e-007
-318.0, -4.416e-007
-317.0, -4.207e-007
-316.0, -3.985e-007
-315.0, -3.714e-007
-314.0, -3.475e-007
-313.0, -3.200e-007
-312.0, -2.969e-007
-311.0, -2.760e-007
-310.0, -2.537e-007
-309.0, -2.280e-007
-308.0, -2.014e-007
-307.0, -1.766e-007
-306.0, -1.508e-007
-305.0, -1.234e-007
-304.0, -1.025e-007
-303.0, -7.586e-008
-302.0, -5.188e-008
-301.0, -3.706e-008
-300.0, -9.155e-009
-299.0, +1.569e-008
-298.0, +4.316e-008
-297.0, +7.193e-008
-296.0, +9.940e-008
-295.0, +1.243e-007
-294.0, +1.635e-007
-293.0, +1.910e-007
-292.0, +2.171e-007
-291.0, +2.454e-007
-290.0, +2.729e-007
-289.0, +3.008e-007
-288.0, +3.292e-007
-287.0, +3.544e-007
-286.0, +3.828e-007
-285.0, +4.172e-007
-284.0, +4.451e-007
-283.0, +4.743e-007
-282.0, +5.027e-007
-281.0, +5.389e-007
-280.0, +5.711e-007
-279.0, +6.042e-007
-278.0, +6.326e-007
-277.0, +6.618e-007
-276.0, +6.954e-007
-275.0, +7.320e-007
-274.0, +7.647e-007
-273.0, +8.004e-007
-272.0, +8.301e-007
-271.0, +8.641e-007
-270.0, +9.059e-007
-269.0, +9.474e-007
-268.0, +9.814e-007
-267.0, +1.017e-006
-266.0, +1.049e-006
-265.0, +1.086e-006
-264.0, +1.129e-006
-263.0, +1.165e-006
-262.0, +1.200e-006
-261.0, +1.240e-006
-260.0, +1.277e-006
-259.0, +1.318e-006
-258.0, +1.361e-006
-257.0, +1.396e-006
-256.0, +1.434e-006
-255.0, +1.471e-006
-254.0, +1.515e-006
-253.0, +1.562e-006
-252.0, +1.602e-006
-251.0, +1.640e-006
-250.0, +1.682e-006
-249.0, +1.733e-006
-248.0, +1.779e-006
-247.0, +1.820e-006
-246.0, +1.869e-006
-245.0, +1.916e-006
-244.0, +1.964e-006
-243.0, +2.013e-006
-242.0, +2.054e-006
-241.0, +2.103e-006
-240.0, +2.151e-006
-239.0, +2.195e-006
-238.0, +2.246e-006
-237.0, +2.295e-006
-236.0, +2.344e-006
-235.0, +2.394e-006
-234.0, +2.443e-006
-233.0, +2.496e-006
-232.0, +2.543e-006
-231.0, +2.592e-006
-230.0, +2.647e-006
-229.0, +2.699e-006
-228.0, +2.752e-006
-227.0, +2.804e-006
-226.0, +2.856e-006
-225.0, +2.911e-006
-224.0, +2.965e-006
-223.0, +3.014e-006
-222.0, +3.074e-006
-221.0, +3.126e-006
-220.0, +3.178e-006
-219.0, +3.234e-006
-218.0, +3.290e-006
-217.0, +3.346e-006
-216.0, +3.402e-006
-215.0, +3.455e-006
-214.0, +3.513e-006
-213.0, +3.571e-006
-212.0, +3.626e-006
-211.0, +3.682e-006
-210.0, +3.738e-006
-209.0, +3.799e-006
-208.0, +3.854e-006
-207.0, +3.914e-006
-206.0, +3.978e-006
-205.0, +4.034e-006
-204.0, +4.090e-006
-203.0, +4.150e-006
-202.0, +4.204e-006
-201.0, +4.263e-006
-200.0, +4.320e-006
-199.0, +4.372e-006
-198.0, +4.435e-006
-197.0, +4.493e-006
-196.0, +4.545e-006
-195.0, +4.603e-006
-194.0, +4.659e-006
-193.0, +4.715e-006
-192.0, +4.772e-006
-191.0, +4.825e-006
-190.0, +4.882e-006
-189.0, +4.941e-006
-188.0, +4.997e-006
-187.0, +5.052e-006
-186.0, +5.108e-006
-185.0, +5.164e-006
-184.0, +5.216e-006
-183.0, +5.269e-006
-182.0, +5.327e-006
-181.0, +5.379e-006
-180.0, +5.433e-006
-179.0, +5.484e-006
-178.0, +5.531e-006
-177.0, +5.586e-006
-176.0, +5.642e-006
-175.0, +5.685e-006
-174.0, +5.738e-006
-173.0, +5.789e-006
-172.0, +5.838e-006
-171.0, +5.886e-006
-170.0, +5.928e-006
-169.0, +5.971e-006
-168.0, +6.021e-006
-167.0, +6.063e-006
-166.0, +6.105e-006
-165.0, +6.145e-006
-164.0, +6.194e-006
-163.0, +6.241e-006
-162.0, +6.282e-006
-161.0, +6.322e-006
-160.0, +6.358e-006
-159.0, +6.400e-006
-158.0, +6.449e-006
-157.0, +6.484e-006
-156.0, +6.521e-006
-155.0, +6.559e-006
-154.0, +6.596e-006
-153.0, +6.639e-006
-152.0, +6.674e-006
-151.0, +6.703e-006
-150.0, +6.738e-006
-149.0, +6.769e-006
-148.0, +6.802e-006
-147.0, +6.835e-006
-146.0, +6.868e-006
-145.0, +6.896e-006
-144.0, +6.924e-006
-143.0, +6.953e-006
-142.0, +6.986e-006
-141.0, +7.015e-006
-140.0, +7.043e-006
-139.0, +7.064e-006
-138.0, +7.092e-006
-137.0, +7.120e-006
-136.0, +7.142e-006
-135.0, +7.162e-006
-134.0, +7.182e-006
-133.0, +7.196e-006
-132.0, +7.217e-006
-131.0, +7.238e-006
-130.0, +7.258e-006
-129.0, +7.281e-006
-128.0, +7.302e-006
-127.0, +7.321e-006
-126.0, +7.343e-006
-125.0, +7.358e-006
-124.0, +7.367e-006
-123.0, +7.380e-006
-122.0, +7.390e-006
-121.0, +7.398e-006
-120.0, +7.411e-006
-119.0, +7.423e-006
-118.0, +7.437e-006
-117.0, +7.454e-006
-116.0, +7.465e-006
-115.0, +7.478e-006
-114.0, +7.491e-006
-113.0, +7.499e-006
-112.0, +7.506e-006
-111.0, +7.513e-006
-110.0, +7.521e-006
-109.0, +7.523e-006
-108.0, +7.528e-006
-107.0, +7.533e-006
-106.0, +7.533e-006
-105.0, +7.540e-006
-104.0, +7.546e-006
-103.0, +7.546e-006
-102.0, +7.553e-006
-101.0, +7.556e-006
-100.0, +7.557e-006
-99.0, +7.563e-006
-98.0, +7.563e-006
-97.0, +7.562e-006
-96.0, +7.563e-006
-95.0, +7.562e-006
-94.0, +7.562e-006
-93.0, +7.560e-006
-92.0, +7.557e-006
-91.0, +7.551e-006
-90.0, +7.545e-006
-89.0, +7.540e-006
-88.0, +7.534e-006
-87.0, +7.527e-006
-86.0, +7.525e-006
-85.0, +7.521e-006
-84.0, +7.520e-006
-83.0, +7.520e-006
-82.0, +7.512e-006
-81.0, +7.510e-006
-80.0, +7.503e-006
-79.0, +7.495e-006
-78.0, +7.489e-006
-77.0, +7.482e-006
-76.0, +7.469e-006
-75.0, +7.464e-006
-74.0, +7.452e-006
-73.0, +7.445e-006
-72.0, +7.437e-006
-71.0, +7.426e-006
-70.0, +7.419e-006
-69.0, +7.411e-006
-68.0, +7.402e-006
-67.0, +7.395e-006
-66.0, +7.387e-006
-65.0, +7.381e-006
-64.0, +7.370e-006
-63.0, +7.359e-006
-62.0, +7.354e-006
-61.0, +7.347e-006
-60.0, +7.340e-006
-59.0, +7.332e-006
-58.0, +7.318e-006
-57.0, +7.310e-006
-56.0, +7.297e-006
-55.0, +7.280e-006
-54.0, +7.267e-006
-53.0, +7.253e-006
-52.0, +7.239e-006
-51.0, +7.231e-006
-50.0, +7.217e-006
-49.0, +7.208e-006
-48.0, +7.201e-006
-47.0, +7.193e-006
-46.0, +7.186e-006
-45.0, +7.179e-006
-44.0, +7.169e-006
-43.0, +7.161e-006
-42.0, +7.154e-006
-41.0, +7.147e-006
-40.0, +7.135e-006
-39.0, +7.121e-006
-38.0, +7.111e-006
-37.0, +7.098e-006
-36.0, +7.085e-006
-35.0, +7.071e-006
-34.0, +7.057e-006
-33.0, +7.048e-006
-32.0, +7.035e-006
-31.0, +7.020e-006
-30.0, +7.012e-006
-29.0, +7.004e-006
-28.0, +6.996e-006
-27.0, +6.989e-006
-26.0, +6.977e-006
-25.0, +6.968e-006
-24.0, +6.960e-006
-23.0, +6.952e-006
-22.0, +6.945e-006
-21.0, +6.934e-006
-20.0, +6.921e-006
-19.0, +6.907e-006
-18.0, +6.893e-006
-17.0, +6.879e-006
-16.0, +6.865e-006
-15.0, +6.851e-006
-14.0, +6.842e-006
-13.0, +6.831e-006
-12.0, +6.823e-006
-11.0, +6.817e-006
-10.0, +6.809e-006
-9.0, +6.802e-006
-8.0, +6.795e-006
-7.0, +6.786e-006
-6.0, +6.782e-006
-5.0, +6.777e-006
-4.0, +6.769e-006
-3.0, +6.762e-006
-2.0, +6.761e-006
-1.0, +6.754e-006
0.0, +6.750e-006
1.0, +6.742e-006
2.0, +6.739e-006
3.0, +6.733e-006
4.0, +6.724e-006
5.0, +6.706e-006
6.0, +6.692e-006
7.0, +6.679e-006
8.0, +6.665e-006
9.0, +6.653e-006
10.0, +6.646e-006
11.0, +6.639e-006
12.0, +6.634e-006
13.0, +6.628e-006
14.0, +6.621e-006
15.0, +6.614e-006
16.0, +6.607e-006
17.0, +6.599e-006
18.0, +6.594e-006
19.0, +6.590e-006
20.0, +6.588e-006
21.0, +6.587e-006
22.0, +6.582e-006
23.0, +6.577e-006
24.0, +6.570e-006
25.0, +6.565e-006
26.0, +6.560e-006
27.0, +6.553e-006
28.0, +6.547e-006
29.0, +6.545e-006
30.0, +6.541e-006
31.0, +6.541e-006
32.0, +6.535e-006
33.0, +6.531e-006
34.0, +6.531e-006
35.0, +6.522e-006
36.0, +6.514e-006
37.0, +6.507e-006
38.0, +6.493e-006
39.0, +6.486e-006
40.0, +6.477e-006
41.0, +6.464e-006
42.0, +6.463e-006
43.0, +6.458e-006
44.0, +6.453e-006
45.0, +6.452e-006
46.0, +6.450e-006
47.0, +6.448e-006
48.0, +6.443e-006
49.0, +6.442e-006
50.0, +6.443e-006
*
**
