# Supplementary material for: DFT and CV data of 4-phenyl-substituted dichloro(bis{2-[1-(phenyl)-1H-1,2,3-triazol-4-yl-κN3]pyridine-κN})iron(II) coordination compounds
Source: Data Brief. 2018 Oct 27;21:1458–71. doi: 10.1016/j.dib.2018.10.085 (PMC6234228; doi:10.1016/j.dib.2018.10.085)
Supplement: Supplementary file 4 — Supplementary material. [file mmc4.zip › Fe_CV_raw_data/FeL9-2/200_01.TXT]

Date: 10-Apr-2017
Time: 11:43:58
Label: 
Cyclic Voltammetry

Exp. Conditions:
Init E (mV) = 50
High E (mV) = 50
Low E (mV) = -450
Init P/N = N
V (mV/sec) = 200
Number of Segments = 2
Sample Interval (mV) = 1
Quiet Time (sec) = 2
Sensitivity (A/V) = 1E-5

2 Sets of Data
Total Number of Data Points = 1000
##
Potential (mV), Current (A)

Segment = 1
Negative
Number of Data Points = 500
#
49.0, +4.563e-006
48.0, +4.444e-006
47.0, +4.379e-006
46.0, +4.325e-006
45.0, +4.259e-006
44.0, +4.210e-006
43.0, +4.167e-006
42.0, +4.131e-006
41.0, +4.096e-006
40.0, +4.059e-006
39.0, +4.029e-006
38.0, +4.000e-006
37.0, +3.966e-006
36.0, +3.938e-006
35.0, +3.905e-006
34.0, +3.877e-006
33.0, +3.850e-006
32.0, +3.818e-006
31.0, +3.791e-006
30.0, +3.764e-006
29.0, +3.737e-006
28.0, +3.714e-006
27.0, +3.687e-006
26.0, +3.664e-006
25.0, +3.644e-006
24.0, +3.619e-006
23.0, +3.596e-006
22.0, +3.572e-006
21.0, +3.545e-006
20.0, +3.524e-006
19.0, +3.501e-006
18.0, +3.477e-006
17.0, +3.461e-006
16.0, +3.438e-006
15.0, +3.415e-006
14.0, +3.394e-006
13.0, +3.373e-006
12.0, +3.354e-006
11.0, +3.333e-006
10.0, +3.312e-006
9.0, +3.298e-006
8.0, +3.281e-006
7.0, +3.267e-006
6.0, +3.249e-006
5.0, +3.228e-006
4.0, +3.214e-006
3.0, +3.187e-006
2.0, +3.161e-006
1.0, +3.139e-006
0.0, +3.115e-006
-1.0, +3.097e-006
-2.0, +3.075e-006
-3.0, +3.055e-006
-4.0, +3.047e-006
-5.0, +3.032e-006
-6.0, +3.012e-006
-7.0, +2.996e-006
-8.0, +2.971e-006
-9.0, +2.956e-006
-10.0, +2.935e-006
-11.0, +2.914e-006
-12.0, +2.901e-006
-13.0, +2.886e-006
-14.0, +2.872e-006
-15.0, +2.862e-006
-16.0, +2.844e-006
-17.0, +2.830e-006
-18.0, +2.811e-006
-19.0, +2.791e-006
-20.0, +2.777e-006
-21.0, +2.757e-006
-22.0, +2.737e-006
-23.0, +2.721e-006
-24.0, +2.701e-006
-25.0, +2.687e-006
-26.0, +2.672e-006
-27.0, +2.655e-006
-28.0, +2.646e-006
-29.0, +2.626e-006
-30.0, +2.605e-006
-31.0, +2.589e-006
-32.0, +2.569e-006
-33.0, +2.550e-006
-34.0, +2.532e-006
-35.0, +2.512e-006
-36.0, +2.505e-006
-37.0, +2.491e-006
-38.0, +2.477e-006
-39.0, +2.464e-006
-40.0, +2.448e-006
-41.0, +2.434e-006
-42.0, +2.417e-006
-43.0, +2.397e-006
-44.0, +2.385e-006
-45.0, +2.364e-006
-46.0, +2.347e-006
-47.0, +2.332e-006
-48.0, +2.312e-006
-49.0, +2.296e-006
-50.0, +2.281e-006
-51.0, +2.261e-006
-52.0, +2.249e-006
-53.0, +2.228e-006
-54.0, +2.208e-006
-55.0, +2.192e-006
-56.0, +2.171e-006
-57.0, +2.152e-006
-58.0, +2.135e-006
-59.0, +2.119e-006
-60.0, +2.112e-006
-61.0, +2.098e-006
-62.0, +2.083e-006
-63.0, +2.069e-006
-64.0, +2.049e-006
-65.0, +2.028e-006
-66.0, +2.007e-006
-67.0, +1.984e-006
-68.0, +1.966e-006
-69.0, +1.947e-006
-70.0, +1.932e-006
-71.0, +1.918e-006
-72.0, +1.901e-006
-73.0, +1.887e-006
-74.0, +1.865e-006
-75.0, +1.841e-006
-76.0, +1.820e-006
-77.0, +1.799e-006
-78.0, +1.778e-006
-79.0, +1.760e-006
-80.0, +1.737e-006
-81.0, +1.726e-006
-82.0, +1.712e-006
-83.0, +1.698e-006
-84.0, +1.685e-006
-85.0, +1.663e-006
-86.0, +1.642e-006
-87.0, +1.623e-006
-88.0, +1.597e-006
-89.0, +1.580e-006
-90.0, +1.559e-006
-91.0, +1.537e-006
-92.0, +1.529e-006
-93.0, +1.515e-006
-94.0, +1.499e-006
-95.0, +1.482e-006
-96.0, +1.458e-006
-97.0, +1.437e-006
-98.0, +1.413e-006
-99.0, +1.387e-006
-100.0, +1.366e-006
-101.0, +1.342e-006
-102.0, +1.323e-006
-103.0, +1.308e-006
-104.0, +1.286e-006
-105.0, +1.267e-006
-106.0, +1.245e-006
-107.0, +1.221e-006
-108.0, +1.201e-006
-109.0, +1.180e-006
-110.0, +1.155e-006
-111.0, +1.135e-006
-112.0, +1.108e-006
-113.0, +1.086e-006
-114.0, +1.062e-006
-115.0, +1.037e-006
-116.0, +1.015e-006
-117.0, +9.905e-007
-118.0, +9.687e-007
-119.0, +9.487e-007
-120.0, +9.234e-007
-121.0, +9.029e-007
-122.0, +8.754e-007
-123.0, +8.480e-007
-124.0, +8.222e-007
-125.0, +7.952e-007
-126.0, +7.682e-007
-127.0, +7.446e-007
-128.0, +7.119e-007
-129.0, +6.849e-007
-130.0, +6.570e-007
-131.0, +6.274e-007
-132.0, +5.995e-007
-133.0, +5.707e-007
-134.0, +5.432e-007
-135.0, +5.149e-007
-136.0, +4.844e-007
-137.0, +4.547e-007
-138.0, +4.264e-007
-139.0, +3.937e-007
-140.0, +3.658e-007
-141.0, +3.261e-007
-142.0, +2.960e-007
-143.0, +2.642e-007
-144.0, +2.306e-007
-145.0, +1.988e-007
-146.0, +1.683e-007
-147.0, +1.277e-007
-148.0, +9.809e-008
-149.0, +6.321e-008
-150.0, +3.400e-008
-151.0, +8.698e-010
-152.0, -3.924e-008
-153.0, -8.022e-008
-154.0, -1.151e-007
-155.0, -1.500e-007
-156.0, -1.805e-007
-157.0, -2.215e-007
-158.0, -2.598e-007
-159.0, -2.978e-007
-160.0, -3.379e-007
-161.0, -3.741e-007
-162.0, -4.185e-007
-163.0, -4.647e-007
-164.0, -5.040e-007
-165.0, -5.484e-007
-166.0, -5.868e-007
-167.0, -6.239e-007
-168.0, -6.705e-007
-169.0, -7.098e-007
-170.0, -7.516e-007
-171.0, -8.013e-007
-172.0, -8.440e-007
-173.0, -8.911e-007
-174.0, -9.395e-007
-175.0, -9.827e-007
-176.0, -1.036e-006
-177.0, -1.085e-006
-178.0, -1.129e-006
-179.0, -1.179e-006
-180.0, -1.228e-006
-181.0, -1.277e-006
-182.0, -1.326e-006
-183.0, -1.370e-006
-184.0, -1.422e-006
-185.0, -1.471e-006
-186.0, -1.519e-006
-187.0, -1.571e-006
-188.0, -1.620e-006
-189.0, -1.670e-006
-190.0, -1.719e-006
-191.0, -1.768e-006
-192.0, -1.822e-006
-193.0, -1.871e-006
-194.0, -1.921e-006
-195.0, -1.977e-006
-196.0, -2.031e-006
-197.0, -2.087e-006
-198.0, -2.139e-006
-199.0, -2.191e-006
-200.0, -2.251e-006
-201.0, -2.302e-006
-202.0, -2.358e-006
-203.0, -2.414e-006
-204.0, -2.465e-006
-205.0, -2.520e-006
-206.0, -2.574e-006
-207.0, -2.626e-006
-208.0, -2.683e-006
-209.0, -2.735e-006
-210.0, -2.789e-006
-211.0, -2.844e-006
-212.0, -2.893e-006
-213.0, -2.942e-006
-214.0, -2.997e-006
-215.0, -3.050e-006
-216.0, -3.105e-006
-217.0, -3.156e-006
-218.0, -3.211e-006
-219.0, -3.267e-006
-220.0, -3.321e-006
-221.0, -3.375e-006
-222.0, -3.426e-006
-223.0, -3.472e-006
-224.0, -3.527e-006
-225.0, -3.578e-006
-226.0, -3.628e-006
-227.0, -3.679e-006
-228.0, -3.723e-006
-229.0, -3.778e-006
-230.0, -3.827e-006
-231.0, -3.874e-006
-232.0, -3.927e-006
-233.0, -3.981e-006
-234.0, -4.031e-006
-235.0, -4.082e-006
-236.0, -4.128e-006
-237.0, -4.183e-006
-238.0, -4.230e-006
-239.0, -4.276e-006
-240.0, -4.327e-006
-241.0, -4.378e-006
-242.0, -4.425e-006
-243.0, -4.473e-006
-244.0, -4.521e-006
-245.0, -4.574e-006
-246.0, -4.619e-006
-247.0, -4.660e-006
-248.0, -4.711e-006
-249.0, -4.759e-006
-250.0, -4.806e-006
-251.0, -4.849e-006
-252.0, -4.890e-006
-253.0, -4.939e-006
-254.0, -4.987e-006
-255.0, -5.029e-006
-256.0, -5.081e-006
-257.0, -5.130e-006
-258.0, -5.178e-006
-259.0, -5.225e-006
-260.0, -5.266e-006
-261.0, -5.313e-006
-262.0, -5.359e-006
-263.0, -5.397e-006
-264.0, -5.440e-006
-265.0, -5.481e-006
-266.0, -5.528e-006
-267.0, -5.577e-006
-268.0, -5.614e-006
-269.0, -5.654e-006
-270.0, -5.701e-006
-271.0, -5.743e-006
-272.0, -5.787e-006
-273.0, -5.827e-006
-274.0, -5.868e-006
-275.0, -5.916e-006
-276.0, -5.957e-006
-277.0, -5.994e-006
-278.0, -6.032e-006
-279.0, -6.073e-006
-280.0, -6.115e-006
-281.0, -6.154e-006
-282.0, -6.189e-006
-283.0, -6.230e-006
-284.0, -6.265e-006
-285.0, -6.308e-006
-286.0, -6.345e-006
-287.0, -6.381e-006
-288.0, -6.419e-006
-289.0, -6.454e-006
-290.0, -6.489e-006
-291.0, -6.529e-006
-292.0, -6.557e-006
-293.0, -6.591e-006
-294.0, -6.622e-006
-295.0, -6.653e-006
-296.0, -6.693e-006
-297.0, -6.727e-006
-298.0, -6.759e-006
-299.0, -6.794e-006
-300.0, -6.822e-006
-301.0, -6.853e-006
-302.0, -6.880e-006
-303.0, -6.903e-006
-304.0, -6.929e-006
-305.0, -6.951e-006
-306.0, -6.979e-006
-307.0, -7.007e-006
-308.0, -7.028e-006
-309.0, -7.056e-006
-310.0, -7.077e-006
-311.0, -7.100e-006
-312.0, -7.130e-006
-313.0, -7.151e-006
-314.0, -7.172e-006
-315.0, -7.195e-006
-316.0, -7.214e-006
-317.0, -7.235e-006
-318.0, -7.250e-006
-319.0, -7.263e-006
-320.0, -7.278e-006
-321.0, -7.292e-006
-322.0, -7.305e-006
-323.0, -7.320e-006
-324.0, -7.333e-006
-325.0, -7.351e-006
-326.0, -7.367e-006
-327.0, -7.380e-006
-328.0, -7.398e-006
-329.0, -7.410e-006
-330.0, -7.423e-006
-331.0, -7.436e-006
-332.0, -7.442e-006
-333.0, -7.450e-006
-334.0, -7.458e-006
-335.0, -7.460e-006
-336.0, -7.469e-006
-337.0, -7.471e-006
-338.0, -7.473e-006
-339.0, -7.476e-006
-340.0, -7.476e-006
-341.0, -7.479e-006
-342.0, -7.480e-006
-343.0, -7.483e-006
-344.0, -7.489e-006
-345.0, -7.490e-006
-346.0, -7.496e-006
-347.0, -7.501e-006
-348.0, -7.497e-006
-349.0, -7.503e-006
-350.0, -7.501e-006
-351.0, -7.499e-006
-352.0, -7.503e-006
-353.0, -7.498e-006
-354.0, -7.493e-006
-355.0, -7.493e-006
-356.0, -7.487e-006
-357.0, -7.484e-006
-358.0, -7.480e-006
-359.0, -7.475e-006
-360.0, -7.475e-006
-361.0, -7.474e-006
-362.0, -7.474e-006
-363.0, -7.474e-006
-364.0, -7.466e-006
-365.0, -7.465e-006
-366.0, -7.458e-006
-367.0, -7.451e-006
-368.0, -7.447e-006
-369.0, -7.438e-006
-370.0, -7.431e-006
-371.0, -7.426e-006
-372.0, -7.412e-006
-373.0, -7.405e-006
-374.0, -7.395e-006
-375.0, -7.379e-006
-376.0, -7.369e-006
-377.0, -7.355e-006
-378.0, -7.345e-006
-379.0, -7.333e-006
-380.0, -7.319e-006
-381.0, -7.309e-006
-382.0, -7.301e-006
-383.0, -7.290e-006
-384.0, -7.282e-006
-385.0, -7.270e-006
-386.0, -7.261e-006
-387.0, -7.253e-006
-388.0, -7.237e-006
-389.0, -7.222e-006
-390.0, -7.202e-006
-391.0, -7.183e-006
-392.0, -7.168e-006
-393.0, -7.147e-006
-394.0, -7.127e-006
-395.0, -7.115e-006
-396.0, -7.095e-006
-397.0, -7.080e-006
-398.0, -7.060e-006
-399.0, -7.040e-006
-400.0, -7.026e-006
-401.0, -7.005e-006
-402.0, -6.985e-006
-403.0, -6.970e-006
-404.0, -6.950e-006
-405.0, -6.936e-006
-406.0, -6.921e-006
-407.0, -6.907e-006
-408.0, -6.899e-006
-409.0, -6.885e-006
-410.0, -6.872e-006
-411.0, -6.859e-006
-412.0, -6.838e-006
-413.0, -6.817e-006
-414.0, -6.794e-006
-415.0, -6.768e-006
-416.0, -6.747e-006
-417.0, -6.725e-006
-418.0, -6.707e-006
-419.0, -6.693e-006
-420.0, -6.672e-006
-421.0, -6.654e-006
-422.0, -6.637e-006
-423.0, -6.616e-006
-424.0, -6.596e-006
-425.0, -6.572e-006
-426.0, -6.551e-006
-427.0, -6.537e-006
-428.0, -6.518e-006
-429.0, -6.502e-006
-430.0, -6.488e-006
-431.0, -6.473e-006
-432.0, -6.464e-006
-433.0, -6.447e-006
-434.0, -6.426e-006
-435.0, -6.410e-006
-436.0, -6.386e-006
-437.0, -6.365e-006
-438.0, -6.345e-006
-439.0, -6.326e-006
-440.0, -6.314e-006
-441.0, -6.300e-006
-442.0, -6.286e-006
-443.0, -6.275e-006
-444.0, -6.257e-006
-445.0, -6.241e-006
-446.0, -6.220e-006
-447.0, -6.201e-006
-448.0, -6.145e-006
-449.0, -6.108e-006
-450.0, -6.082e-006
*
Segment = 2
Positive
Number of Data Points = 500
#
-449.0, -5.880e-006
-448.0, -5.640e-006
-447.0, -5.505e-006
-446.0, -5.384e-006
-445.0, -5.254e-006
-444.0, -5.154e-006
-443.0, -5.064e-006
-442.0, -4.986e-006
-441.0, -4.914e-006
-440.0, -4.851e-006
-439.0, -4.788e-006
-438.0, -4.724e-006
-437.0, -4.665e-006
-436.0, -4.604e-006
-435.0, -4.545e-006
-434.0, -4.490e-006
-433.0, -4.434e-006
-432.0, -4.378e-006
-431.0, -4.326e-006
-430.0, -4.274e-006
-429.0, -4.230e-006
-428.0, -4.183e-006
-427.0, -4.133e-006
-426.0, -4.085e-006
-425.0, -4.043e-006
-424.0, -3.999e-006
-423.0, -3.953e-006
-422.0, -3.904e-006
-421.0, -3.865e-006
-420.0, -3.825e-006
-419.0, -3.783e-006
-418.0, -3.741e-006
-417.0, -3.700e-006
-416.0, -3.665e-006
-415.0, -3.628e-006
-414.0, -3.584e-006
-413.0, -3.542e-006
-412.0, -3.500e-006
-411.0, -3.462e-006
-410.0, -3.427e-006
-409.0, -3.385e-006
-408.0, -3.346e-006
-407.0, -3.309e-006
-406.0, -3.274e-006
-405.0, -3.244e-006
-404.0, -3.205e-006
-403.0, -3.169e-006
-402.0, -3.134e-006
-401.0, -3.099e-006
-400.0, -3.068e-006
-399.0, -3.034e-006
-398.0, -2.998e-006
-397.0, -2.970e-006
-396.0, -2.936e-006
-395.0, -2.901e-006
-394.0, -2.873e-006
-393.0, -2.839e-006
-392.0, -2.808e-006
-391.0, -2.772e-006
-390.0, -2.734e-006
-389.0, -2.700e-006
-388.0, -2.671e-006
-387.0, -2.636e-006
-386.0, -2.608e-006
-385.0, -2.572e-006
-384.0, -2.542e-006
-383.0, -2.510e-006
-382.0, -2.480e-006
-381.0, -2.448e-006
-380.0, -2.414e-006
-379.0, -2.376e-006
-378.0, -2.345e-006
-377.0, -2.310e-006
-376.0, -2.282e-006
-375.0, -2.251e-006
-374.0, -2.219e-006
-373.0, -2.196e-006
-372.0, -2.163e-006
-371.0, -2.133e-006
-370.0, -2.105e-006
-369.0, -2.077e-006
-368.0, -2.047e-006
-367.0, -2.014e-006
-366.0, -1.974e-006
-365.0, -1.946e-006
-364.0, -1.913e-006
-363.0, -1.886e-006
-362.0, -1.856e-006
-361.0, -1.828e-006
-360.0, -1.800e-006
-359.0, -1.774e-006
-358.0, -1.742e-006
-357.0, -1.714e-006
-356.0, -1.686e-006
-355.0, -1.654e-006
-354.0, -1.625e-006
-353.0, -1.597e-006
-352.0, -1.568e-006
-351.0, -1.543e-006
-350.0, -1.515e-006
-349.0, -1.487e-006
-348.0, -1.459e-006
-347.0, -1.432e-006
-346.0, -1.409e-006
-345.0, -1.380e-006
-344.0, -1.354e-006
-343.0, -1.326e-006
-342.0, -1.295e-006
-341.0, -1.268e-006
-340.0, -1.237e-006
-339.0, -1.204e-006
-338.0, -1.178e-006
-337.0, -1.149e-006
-336.0, -1.121e-006
-335.0, -1.097e-006
-334.0, -1.067e-006
-333.0, -1.042e-006
-332.0, -1.016e-006
-331.0, -9.870e-007
-330.0, -9.600e-007
-329.0, -9.321e-007
-328.0, -9.042e-007
-327.0, -8.789e-007
-326.0, -8.440e-007
-325.0, -8.161e-007
-324.0, -7.891e-007
-323.0, -7.599e-007
-322.0, -7.337e-007
-321.0, -7.058e-007
-320.0, -6.805e-007
-319.0, -6.596e-007
-318.0, -6.317e-007
-317.0, -6.082e-007
-316.0, -5.816e-007
-315.0, -5.524e-007
-314.0, -5.245e-007
-313.0, -4.961e-007
-312.0, -4.674e-007
-311.0, -4.390e-007
-310.0, -4.046e-007
-309.0, -3.762e-007
-308.0, -3.479e-007
-307.0, -3.191e-007
-306.0, -2.921e-007
-305.0, -2.651e-007
-304.0, -2.376e-007
-303.0, -2.106e-007
-302.0, -1.783e-007
-301.0, -1.504e-007
-300.0, -1.221e-007
-299.0, -8.850e-008
-298.0, -6.060e-008
-297.0, -2.921e-008
-296.0, -8.728e-010
-295.0, +2.877e-008
-294.0, +5.798e-008
-293.0, +8.719e-008
-292.0, +1.151e-007
-291.0, +1.526e-007
-290.0, +1.844e-007
-289.0, +2.189e-007
-288.0, +2.472e-007
-287.0, +2.808e-007
-286.0, +3.165e-007
-285.0, +3.523e-007
-284.0, +3.845e-007
-283.0, +4.194e-007
-282.0, +4.477e-007
-281.0, +4.826e-007
-280.0, +5.136e-007
-279.0, +5.519e-007
-278.0, +5.929e-007
-277.0, +6.278e-007
-276.0, +6.622e-007
-275.0, +7.023e-007
-274.0, +7.429e-007
-273.0, +7.834e-007
-272.0, +8.183e-007
-271.0, +8.532e-007
-270.0, +8.942e-007
-269.0, +9.334e-007
-268.0, +9.748e-007
-267.0, +1.012e-006
-266.0, +1.052e-006
-265.0, +1.093e-006
-264.0, +1.135e-006
-263.0, +1.178e-006
-262.0, +1.221e-006
-261.0, +1.258e-006
-260.0, +1.302e-006
-259.0, +1.347e-006
-258.0, +1.389e-006
-257.0, +1.431e-006
-256.0, +1.467e-006
-255.0, +1.511e-006
-254.0, +1.560e-006
-253.0, +1.601e-006
-252.0, +1.640e-006
-251.0, +1.689e-006
-250.0, +1.737e-006
-249.0, +1.790e-006
-248.0, +1.836e-006
-247.0, +1.884e-006
-246.0, +1.938e-006
-245.0, +1.989e-006
-244.0, +2.033e-006
-243.0, +2.083e-006
-242.0, +2.134e-006
-241.0, +2.186e-006
-240.0, +2.235e-006
-239.0, +2.285e-006
-238.0, +2.340e-006
-237.0, +2.393e-006
-236.0, +2.448e-006
-235.0, +2.504e-006
-234.0, +2.554e-006
-233.0, +2.610e-006
-232.0, +2.664e-006
-231.0, +2.719e-006
-230.0, +2.776e-006
-229.0, +2.828e-006
-228.0, +2.883e-006
-227.0, +2.943e-006
-226.0, +2.999e-006
-225.0, +3.054e-006
-224.0, +3.110e-006
-223.0, +3.164e-006
-222.0, +3.226e-006
-221.0, +3.282e-006
-220.0, +3.338e-006
-219.0, +3.401e-006
-218.0, +3.462e-006
-217.0, +3.524e-006
-216.0, +3.586e-006
-215.0, +3.644e-006
-214.0, +3.707e-006
-213.0, +3.770e-006
-212.0, +3.828e-006
-211.0, +3.887e-006
-210.0, +3.943e-006
-209.0, +4.007e-006
-208.0, +4.066e-006
-207.0, +4.128e-006
-206.0, +4.192e-006
-205.0, +4.253e-006
-204.0, +4.314e-006
-203.0, +4.384e-006
-202.0, +4.447e-006
-201.0, +4.510e-006
-200.0, +4.572e-006
-199.0, +4.633e-006
-198.0, +4.696e-006
-197.0, +4.757e-006
-196.0, +4.819e-006
-195.0, +4.882e-006
-194.0, +4.944e-006
-193.0, +5.003e-006
-192.0, +5.060e-006
-191.0, +5.120e-006
-190.0, +5.188e-006
-189.0, +5.245e-006
-188.0, +5.307e-006
-187.0, +5.370e-006
-186.0, +5.432e-006
-185.0, +5.494e-006
-184.0, +5.555e-006
-183.0, +5.614e-006
-182.0, +5.678e-006
-181.0, +5.734e-006
-180.0, +5.791e-006
-179.0, +5.848e-006
-178.0, +5.905e-006
-177.0, +5.965e-006
-176.0, +6.021e-006
-175.0, +6.076e-006
-174.0, +6.138e-006
-173.0, +6.192e-006
-172.0, +6.247e-006
-171.0, +6.302e-006
-170.0, +6.356e-006
-169.0, +6.411e-006
-168.0, +6.461e-006
-167.0, +6.505e-006
-166.0, +6.562e-006
-165.0, +6.617e-006
-164.0, +6.669e-006
-163.0, +6.717e-006
-162.0, +6.766e-006
-161.0, +6.821e-006
-160.0, +6.868e-006
-159.0, +6.915e-006
-158.0, +6.965e-006
-157.0, +7.012e-006
-156.0, +7.057e-006
-155.0, +7.099e-006
-154.0, +7.138e-006
-153.0, +7.186e-006
-152.0, +7.229e-006
-151.0, +7.268e-006
-150.0, +7.314e-006
-149.0, +7.356e-006
-148.0, +7.398e-006
-147.0, +7.443e-006
-146.0, +7.478e-006
-145.0, +7.513e-006
-144.0, +7.547e-006
-143.0, +7.583e-006
-142.0, +7.625e-006
-141.0, +7.659e-006
-140.0, +7.689e-006
-139.0, +7.724e-006
-138.0, +7.752e-006
-137.0, +7.789e-006
-136.0, +7.817e-006
-135.0, +7.845e-006
-134.0, +7.874e-006
-133.0, +7.901e-006
-132.0, +7.929e-006
-131.0, +7.959e-006
-130.0, +7.982e-006
-129.0, +8.010e-006
-128.0, +8.031e-006
-127.0, +8.058e-006
-126.0, +8.087e-006
-125.0, +8.109e-006
-124.0, +8.135e-006
-123.0, +8.158e-006
-122.0, +8.176e-006
-121.0, +8.197e-006
-120.0, +8.217e-006
-119.0, +8.236e-006
-118.0, +8.260e-006
-117.0, +8.276e-006
-116.0, +8.294e-006
-115.0, +8.311e-006
-114.0, +8.324e-006
-113.0, +8.335e-006
-112.0, +8.346e-006
-111.0, +8.356e-006
-110.0, +8.369e-006
-109.0, +8.376e-006
-108.0, +8.383e-006
-107.0, +8.396e-006
-106.0, +8.406e-006
-105.0, +8.416e-006
-104.0, +8.425e-006
-103.0, +8.436e-006
-102.0, +8.451e-006
-101.0, +8.462e-006
-100.0, +8.469e-006
-99.0, +8.480e-006
-98.0, +8.486e-006
-97.0, +8.492e-006
-96.0, +8.493e-006
-95.0, +8.494e-006
-94.0, +8.504e-006
-93.0, +8.505e-006
-92.0, +8.505e-006
-91.0, +8.509e-006
-90.0, +8.509e-006
-89.0, +8.510e-006
-88.0, +8.509e-006
-87.0, +8.506e-006
-86.0, +8.512e-006
-85.0, +8.511e-006
-84.0, +8.507e-006
-83.0, +8.507e-006
-82.0, +8.506e-006
-81.0, +8.506e-006
-80.0, +8.502e-006
-79.0, +8.496e-006
-78.0, +8.497e-006
-77.0, +8.495e-006
-76.0, +8.492e-006
-75.0, +8.492e-006
-74.0, +8.487e-006
-73.0, +8.481e-006
-72.0, +8.472e-006
-71.0, +8.464e-006
-70.0, +8.461e-006
-69.0, +8.449e-006
-68.0, +8.436e-006
-67.0, +8.428e-006
-66.0, +8.420e-006
-65.0, +8.413e-006
-64.0, +8.405e-006
-63.0, +8.395e-006
-62.0, +8.395e-006
-61.0, +8.388e-006
-60.0, +8.380e-006
-59.0, +8.374e-006
-58.0, +8.367e-006
-57.0, +8.361e-006
-56.0, +8.350e-006
-55.0, +8.340e-006
-54.0, +8.337e-006
-53.0, +8.330e-006
-52.0, +8.322e-006
-51.0, +8.315e-006
-50.0, +8.303e-006
-49.0, +8.294e-006
-48.0, +8.279e-006
-47.0, +8.263e-006
-46.0, +8.253e-006
-45.0, +8.240e-006
-44.0, +8.225e-006
-43.0, +8.217e-006
-42.0, +8.203e-006
-41.0, +8.194e-006
-40.0, +8.184e-006
-39.0, +8.173e-006
-38.0, +8.166e-006
-37.0, +8.153e-006
-36.0, +8.139e-006
-35.0, +8.132e-006
-34.0, +8.125e-006
-33.0, +8.113e-006
-32.0, +8.099e-006
-31.0, +8.085e-006
-30.0, +8.079e-006
-29.0, +8.064e-006
-28.0, +8.050e-006
-27.0, +8.036e-006
-26.0, +8.022e-006
-25.0, +8.012e-006
-24.0, +7.999e-006
-23.0, +7.984e-006
-22.0, +7.978e-006
-21.0, +7.969e-006
-20.0, +7.961e-006
-19.0, +7.957e-006
-18.0, +7.946e-006
-17.0, +7.938e-006
-16.0, +7.931e-006
-15.0, +7.922e-006
-14.0, +7.916e-006
-13.0, +7.896e-006
-12.0, +7.877e-006
-11.0, +7.863e-006
-10.0, +7.849e-006
-9.0, +7.836e-006
-8.0, +7.820e-006
-7.0, +7.803e-006
-6.0, +7.802e-006
-5.0, +7.795e-006
-4.0, +7.788e-006
-3.0, +7.781e-006
-2.0, +7.775e-006
-1.0, +7.771e-006
0.0, +7.768e-006
1.0, +7.761e-006
2.0, +7.761e-006
3.0, +7.755e-006
4.0, +7.748e-006
5.0, +7.740e-006
6.0, +7.727e-006
7.0, +7.714e-006
8.0, +7.696e-006
9.0, +7.680e-006
10.0, +7.673e-006
11.0, +7.659e-006
12.0, +7.646e-006
13.0, +7.637e-006
14.0, +7.629e-006
15.0, +7.622e-006
16.0, +7.612e-006
17.0, +7.600e-006
18.0, +7.597e-006
19.0, +7.590e-006
20.0, +7.583e-006
21.0, +7.577e-006
22.0, +7.573e-006
23.0, +7.570e-006
24.0, +7.562e-006
25.0, +7.554e-006
26.0, +7.553e-006
27.0, +7.546e-006
28.0, +7.540e-006
29.0, +7.533e-006
30.0, +7.528e-006
31.0, +7.526e-006
32.0, +7.519e-006
33.0, +7.511e-006
34.0, +7.511e-006
35.0, +7.504e-006
36.0, +7.496e-006
37.0, +7.491e-006
38.0, +7.484e-006
39.0, +7.480e-006
40.0, +7.471e-006
41.0, +7.463e-006
42.0, +7.464e-006
43.0, +7.457e-006
44.0, +7.449e-006
45.0, +7.445e-006
46.0, +7.438e-006
47.0, +7.435e-006
48.0, +7.422e-006
49.0, +7.423e-006
50.0, +7.418e-006
*
**
