# Supplementary material for: DFT and CV data of 4-phenyl-substituted dichloro(bis{2-[1-(phenyl)-1H-1,2,3-triazol-4-yl-κN3]pyridine-κN})iron(II) coordination compounds
Source: Data Brief. 2018 Oct 27;21:1458–71. doi: 10.1016/j.dib.2018.10.085 (PMC6234228; doi:10.1016/j.dib.2018.10.085)
Supplement: Supplementary file 4 — Supplementary material. [file mmc4.zip › Fe_CV_raw_data/FeL9-2/200FC.TXT]

Date: 10-Apr-2017
Time: 12:10:53
Label: 
Cyclic Voltammetry

Exp. Conditions:
Init E (mV) = 300
High E (mV) = 300
Low E (mV) = -620
Init P/N = N
V (mV/sec) = 200
Number of Segments = 2
Sample Interval (mV) = 1
Quiet Time (sec) = 10
Sensitivity (A/V) = 1E-5

2 Sets of Data
Total Number of Data Points = 1840
##
Potential (mV), Current (A)

Segment = 1
Negative
Number of Data Points = 920
#
299.0, +3.103e-006
298.0, +3.004e-006
297.0, +2.954e-006
296.0, +2.913e-006
295.0, +2.868e-006
294.0, +2.830e-006
293.0, +2.802e-006
292.0, +2.781e-006
291.0, +2.757e-006
290.0, +2.736e-006
289.0, +2.720e-006
288.0, +2.700e-006
287.0, +2.686e-006
286.0, +2.672e-006
285.0, +2.655e-006
284.0, +2.648e-006
283.0, +2.629e-006
282.0, +2.608e-006
281.0, +2.592e-006
280.0, +2.574e-006
279.0, +2.560e-006
278.0, +2.543e-006
277.0, +2.522e-006
276.0, +2.514e-006
275.0, +2.507e-006
274.0, +2.499e-006
273.0, +2.490e-006
272.0, +2.478e-006
271.0, +2.471e-006
270.0, +2.464e-006
269.0, +2.456e-006
268.0, +2.449e-006
267.0, +2.436e-006
266.0, +2.428e-006
265.0, +2.419e-006
264.0, +2.408e-006
263.0, +2.400e-006
262.0, +2.389e-006
261.0, +2.374e-006
260.0, +2.371e-006
259.0, +2.357e-006
258.0, +2.344e-006
257.0, +2.333e-006
256.0, +2.319e-006
255.0, +2.310e-006
254.0, +2.305e-006
253.0, +2.289e-006
252.0, +2.289e-006
251.0, +2.281e-006
250.0, +2.274e-006
249.0, +2.267e-006
248.0, +2.256e-006
247.0, +2.249e-006
246.0, +2.240e-006
245.0, +2.226e-006
244.0, +2.222e-006
243.0, +2.209e-006
242.0, +2.197e-006
241.0, +2.187e-006
240.0, +2.171e-006
239.0, +2.162e-006
238.0, +2.156e-006
237.0, +2.142e-006
236.0, +2.141e-006
235.0, +2.133e-006
234.0, +2.127e-006
233.0, +2.123e-006
232.0, +2.114e-006
231.0, +2.107e-006
230.0, +2.104e-006
229.0, +2.094e-006
228.0, +2.092e-006
227.0, +2.084e-006
226.0, +2.077e-006
225.0, +2.072e-006
224.0, +2.061e-006
223.0, +2.054e-006
222.0, +2.045e-006
221.0, +2.032e-006
220.0, +2.028e-006
219.0, +2.018e-006
218.0, +2.006e-006
217.0, +1.997e-006
216.0, +1.984e-006
215.0, +1.976e-006
214.0, +1.967e-006
213.0, +1.952e-006
212.0, +1.948e-006
211.0, +1.939e-006
210.0, +1.931e-006
209.0, +1.924e-006
208.0, +1.913e-006
207.0, +1.908e-006
206.0, +1.903e-006
205.0, +1.890e-006
204.0, +1.889e-006
203.0, +1.882e-006
202.0, +1.875e-006
201.0, +1.868e-006
200.0, +1.853e-006
199.0, +1.846e-006
198.0, +1.835e-006
197.0, +1.814e-006
196.0, +1.802e-006
195.0, +1.788e-006
194.0, +1.776e-006
193.0, +1.769e-006
192.0, +1.752e-006
191.0, +1.747e-006
190.0, +1.740e-006
189.0, +1.732e-006
188.0, +1.725e-006
187.0, +1.718e-006
186.0, +1.712e-006
185.0, +1.704e-006
184.0, +1.692e-006
183.0, +1.685e-006
182.0, +1.678e-006
181.0, +1.662e-006
180.0, +1.653e-006
179.0, +1.632e-006
178.0, +1.617e-006
177.0, +1.604e-006
176.0, +1.585e-006
175.0, +1.571e-006
174.0, +1.559e-006
173.0, +1.541e-006
172.0, +1.534e-006
171.0, +1.527e-006
170.0, +1.516e-006
169.0, +1.507e-006
168.0, +1.488e-006
167.0, +1.481e-006
166.0, +1.465e-006
165.0, +1.444e-006
164.0, +1.423e-006
163.0, +1.406e-006
162.0, +1.388e-006
161.0, +1.372e-006
160.0, +1.348e-006
159.0, +1.336e-006
158.0, +1.322e-006
157.0, +1.307e-006
156.0, +1.293e-006
155.0, +1.277e-006
154.0, +1.258e-006
153.0, +1.237e-006
152.0, +1.210e-006
151.0, +1.190e-006
150.0, +1.169e-006
149.0, +1.141e-006
148.0, +1.120e-006
147.0, +1.099e-006
146.0, +1.075e-006
145.0, +1.052e-006
144.0, +1.024e-006
143.0, +9.979e-007
142.0, +9.770e-007
141.0, +9.491e-007
140.0, +9.260e-007
139.0, +9.038e-007
138.0, +8.772e-007
137.0, +8.488e-007
136.0, +8.183e-007
135.0, +7.900e-007
134.0, +7.621e-007
133.0, +7.237e-007
132.0, +6.893e-007
131.0, +6.605e-007
130.0, +6.321e-007
129.0, +5.999e-007
128.0, +5.607e-007
127.0, +5.297e-007
126.0, +4.983e-007
125.0, +4.643e-007
124.0, +4.303e-007
123.0, +3.963e-007
122.0, +3.675e-007
121.0, +3.305e-007
120.0, +2.860e-007
119.0, +2.524e-007
118.0, +2.189e-007
117.0, +1.753e-007
116.0, +1.325e-007
115.0, +9.068e-008
114.0, +5.580e-008
113.0, +2.049e-008
112.0, -2.267e-008
111.0, -5.973e-008
110.0, -9.330e-008
109.0, -1.282e-007
108.0, -1.644e-007
107.0, -2.001e-007
106.0, -2.359e-007
105.0, -2.764e-007
104.0, -3.217e-007
103.0, -3.575e-007
102.0, -3.950e-007
101.0, -4.425e-007
100.0, -4.839e-007
99.0, -5.258e-007
98.0, -5.576e-007
97.0, -5.951e-007
96.0, -6.369e-007
95.0, -6.696e-007
94.0, -7.045e-007
93.0, -7.424e-007
92.0, -7.773e-007
91.0, -8.139e-007
90.0, -8.480e-007
89.0, -8.876e-007
88.0, -9.290e-007
87.0, -9.569e-007
86.0, -9.875e-007
85.0, -1.022e-006
84.0, -1.052e-006
83.0, -1.080e-006
82.0, -1.102e-006
81.0, -1.130e-006
80.0, -1.163e-006
79.0, -1.185e-006
78.0, -1.206e-006
77.0, -1.236e-006
76.0, -1.260e-006
75.0, -1.287e-006
74.0, -1.308e-006
73.0, -1.330e-006
72.0, -1.358e-006
71.0, -1.378e-006
70.0, -1.390e-006
69.0, -1.409e-006
68.0, -1.420e-006
67.0, -1.434e-006
66.0, -1.441e-006
65.0, -1.455e-006
64.0, -1.472e-006
63.0, -1.484e-006
62.0, -1.492e-006
61.0, -1.507e-006
60.0, -1.515e-006
59.0, -1.528e-006
58.0, -1.535e-006
57.0, -1.542e-006
56.0, -1.556e-006
55.0, -1.563e-006
54.0, -1.567e-006
53.0, -1.580e-006
52.0, -1.586e-006
51.0, -1.593e-006
50.0, -1.596e-006
49.0, -1.598e-006
48.0, -1.606e-006
47.0, -1.609e-006
46.0, -1.609e-006
45.0, -1.611e-006
44.0, -1.611e-006
43.0, -1.613e-006
42.0, -1.613e-006
41.0, -1.613e-006
40.0, -1.615e-006
39.0, -1.614e-006
38.0, -1.614e-006
37.0, -1.614e-006
36.0, -1.614e-006
35.0, -1.614e-006
34.0, -1.614e-006
33.0, -1.614e-006
32.0, -1.616e-006
31.0, -1.615e-006
30.0, -1.615e-006
29.0, -1.615e-006
28.0, -1.615e-006
27.0, -1.615e-006
26.0, -1.614e-006
25.0, -1.613e-006
24.0, -1.614e-006
23.0, -1.613e-006
22.0, -1.613e-006
21.0, -1.613e-006
20.0, -1.613e-006
19.0, -1.614e-006
18.0, -1.614e-006
17.0, -1.613e-006
16.0, -1.617e-006
15.0, -1.616e-006
14.0, -1.616e-006
13.0, -1.616e-006
12.0, -1.616e-006
11.0, -1.616e-006
10.0, -1.616e-006
9.0, -1.614e-006
8.0, -1.615e-006
7.0, -1.615e-006
6.0, -1.615e-006
5.0, -1.615e-006
4.0, -1.615e-006
3.0, -1.621e-006
2.0, -1.627e-006
1.0, -1.632e-006
0.0, -1.638e-006
-1.0, -1.638e-006
-2.0, -1.638e-006
-3.0, -1.641e-006
-4.0, -1.636e-006
-5.0, -1.631e-006
-6.0, -1.624e-006
-7.0, -1.624e-006
-8.0, -1.629e-006
-9.0, -1.629e-006
-10.0, -1.629e-006
-11.0, -1.635e-006
-12.0, -1.635e-006
-13.0, -1.639e-006
-14.0, -1.638e-006
-15.0, -1.638e-006
-16.0, -1.645e-006
-17.0, -1.645e-006
-18.0, -1.645e-006
-19.0, -1.652e-006
-20.0, -1.653e-006
-21.0, -1.655e-006
-22.0, -1.656e-006
-23.0, -1.656e-006
-24.0, -1.662e-006
-25.0, -1.661e-006
-26.0, -1.661e-006
-27.0, -1.662e-006
-28.0, -1.663e-006
-29.0, -1.664e-006
-30.0, -1.664e-006
-31.0, -1.661e-006
-32.0, -1.669e-006
-33.0, -1.668e-006
-34.0, -1.668e-006
-35.0, -1.668e-006
-36.0, -1.668e-006
-37.0, -1.668e-006
-38.0, -1.668e-006
-39.0, -1.667e-006
-40.0, -1.676e-006
-41.0, -1.676e-006
-42.0, -1.678e-006
-43.0, -1.683e-006
-44.0, -1.684e-006
-45.0, -1.688e-006
-46.0, -1.687e-006
-47.0, -1.685e-006
-48.0, -1.696e-006
-49.0, -1.697e-006
-50.0, -1.698e-006
-51.0, -1.705e-006
-52.0, -1.705e-006
-53.0, -1.709e-006
-54.0, -1.709e-006
-55.0, -1.709e-006
-56.0, -1.719e-006
-57.0, -1.719e-006
-58.0, -1.718e-006
-59.0, -1.724e-006
-60.0, -1.725e-006
-61.0, -1.732e-006
-62.0, -1.731e-006
-63.0, -1.732e-006
-64.0, -1.740e-006
-65.0, -1.743e-006
-66.0, -1.745e-006
-67.0, -1.751e-006
-68.0, -1.753e-006
-69.0, -1.757e-006
-70.0, -1.757e-006
-71.0, -1.757e-006
-72.0, -1.764e-006
-73.0, -1.764e-006
-74.0, -1.764e-006
-75.0, -1.764e-006
-76.0, -1.764e-006
-77.0, -1.765e-006
-78.0, -1.765e-006
-79.0, -1.766e-006
-80.0, -1.772e-006
-81.0, -1.772e-006
-82.0, -1.777e-006
-83.0, -1.784e-006
-84.0, -1.788e-006
-85.0, -1.795e-006
-86.0, -1.797e-006
-87.0, -1.797e-006
-88.0, -1.807e-006
-89.0, -1.809e-006
-90.0, -1.809e-006
-91.0, -1.811e-006
-92.0, -1.811e-006
-93.0, -1.812e-006
-94.0, -1.812e-006
-95.0, -1.815e-006
-96.0, -1.822e-006
-97.0, -1.823e-006
-98.0, -1.829e-006
-99.0, -1.836e-006
-100.0, -1.843e-006
-101.0, -1.850e-006
-102.0, -1.852e-006
-103.0, -1.856e-006
-104.0, -1.871e-006
-105.0, -1.876e-006
-106.0, -1.883e-006
-107.0, -1.891e-006
-108.0, -1.898e-006
-109.0, -1.908e-006
-110.0, -1.916e-006
-111.0, -1.921e-006
-112.0, -1.936e-006
-113.0, -1.944e-006
-114.0, -1.955e-006
-115.0, -1.969e-006
-116.0, -1.979e-006
-117.0, -1.988e-006
-118.0, -1.995e-006
-119.0, -2.002e-006
-120.0, -2.016e-006
-121.0, -2.023e-006
-122.0, -2.030e-006
-123.0, -2.042e-006
-124.0, -2.055e-006
-125.0, -2.072e-006
-126.0, -2.086e-006
-127.0, -2.099e-006
-128.0, -2.120e-006
-129.0, -2.134e-006
-130.0, -2.149e-006
-131.0, -2.165e-006
-132.0, -2.175e-006
-133.0, -2.186e-006
-134.0, -2.199e-006
-135.0, -2.208e-006
-136.0, -2.228e-006
-137.0, -2.242e-006
-138.0, -2.256e-006
-139.0, -2.277e-006
-140.0, -2.297e-006
-141.0, -2.320e-006
-142.0, -2.340e-006
-143.0, -2.361e-006
-144.0, -2.386e-006
-145.0, -2.407e-006
-146.0, -2.427e-006
-147.0, -2.454e-006
-148.0, -2.475e-006
-149.0, -2.500e-006
-150.0, -2.522e-006
-151.0, -2.543e-006
-152.0, -2.574e-006
-153.0, -2.595e-006
-154.0, -2.616e-006
-155.0, -2.644e-006
-156.0, -2.668e-006
-157.0, -2.696e-006
-158.0, -2.720e-006
-159.0, -2.745e-006
-160.0, -2.785e-006
-161.0, -2.817e-006
-162.0, -2.845e-006
-163.0, -2.879e-006
-164.0, -2.907e-006
-165.0, -2.941e-006
-166.0, -2.969e-006
-167.0, -2.992e-006
-168.0, -3.027e-006
-169.0, -3.060e-006
-170.0, -3.089e-006
-171.0, -3.124e-006
-172.0, -3.159e-006
-173.0, -3.200e-006
-174.0, -3.237e-006
-175.0, -3.267e-006
-176.0, -3.306e-006
-177.0, -3.343e-006
-178.0, -3.377e-006
-179.0, -3.418e-006
-180.0, -3.452e-006
-181.0, -3.493e-006
-182.0, -3.530e-006
-183.0, -3.569e-006
-184.0, -3.615e-006
-185.0, -3.657e-006
-186.0, -3.693e-006
-187.0, -3.734e-006
-188.0, -3.770e-006
-189.0, -3.817e-006
-190.0, -3.852e-006
-191.0, -3.889e-006
-192.0, -3.937e-006
-193.0, -3.980e-006
-194.0, -4.023e-006
-195.0, -4.069e-006
-196.0, -4.108e-006
-197.0, -4.156e-006
-198.0, -4.200e-006
-199.0, -4.236e-006
-200.0, -4.286e-006
-201.0, -4.327e-006
-202.0, -4.371e-006
-203.0, -4.416e-006
-204.0, -4.457e-006
-205.0, -4.501e-006
-206.0, -4.549e-006
-207.0, -4.589e-006
-208.0, -4.636e-006
-209.0, -4.677e-006
-210.0, -4.720e-006
-211.0, -4.763e-006
-212.0, -4.807e-006
-213.0, -4.844e-006
-214.0, -4.880e-006
-215.0, -4.922e-006
-216.0, -4.970e-006
-217.0, -5.011e-006
-218.0, -5.053e-006
-219.0, -5.096e-006
-220.0, -5.142e-006
-221.0, -5.191e-006
-222.0, -5.228e-006
-223.0, -5.263e-006
-224.0, -5.310e-006
-225.0, -5.351e-006
-226.0, -5.390e-006
-227.0, -5.429e-006
-228.0, -5.464e-006
-229.0, -5.509e-006
-230.0, -5.551e-006
-231.0, -5.588e-006
-232.0, -5.630e-006
-233.0, -5.666e-006
-234.0, -5.705e-006
-235.0, -5.748e-006
-236.0, -5.785e-006
-237.0, -5.823e-006
-238.0, -5.858e-006
-239.0, -5.900e-006
-240.0, -5.947e-006
-241.0, -5.986e-006
-242.0, -6.020e-006
-243.0, -6.056e-006
-244.0, -6.096e-006
-245.0, -6.138e-006
-246.0, -6.171e-006
-247.0, -6.204e-006
-248.0, -6.246e-006
-249.0, -6.285e-006
-250.0, -6.327e-006
-251.0, -6.368e-006
-252.0, -6.403e-006
-253.0, -6.440e-006
-254.0, -6.476e-006
-255.0, -6.512e-006
-256.0, -6.556e-006
-257.0, -6.590e-006
-258.0, -6.626e-006
-259.0, -6.671e-006
-260.0, -6.713e-006
-261.0, -6.757e-006
-262.0, -6.793e-006
-263.0, -6.828e-006
-264.0, -6.871e-006
-265.0, -6.906e-006
-266.0, -6.942e-006
-267.0, -6.979e-006
-268.0, -7.015e-006
-269.0, -7.057e-006
-270.0, -7.098e-006
-271.0, -7.138e-006
-272.0, -7.186e-006
-273.0, -7.223e-006
-274.0, -7.261e-006
-275.0, -7.303e-006
-276.0, -7.344e-006
-277.0, -7.380e-006
-278.0, -7.415e-006
-279.0, -7.457e-006
-280.0, -7.505e-006
-281.0, -7.547e-006
-282.0, -7.582e-006
-283.0, -7.617e-006
-284.0, -7.659e-006
-285.0, -7.701e-006
-286.0, -7.736e-006
-287.0, -7.769e-006
-288.0, -7.810e-006
-289.0, -7.850e-006
-290.0, -7.891e-006
-291.0, -7.933e-006
-292.0, -7.968e-006
-293.0, -8.003e-006
-294.0, -8.037e-006
-295.0, -8.071e-006
-296.0, -8.114e-006
-297.0, -8.149e-006
-298.0, -8.181e-006
-299.0, -8.219e-006
-300.0, -8.259e-006
-301.0, -8.299e-006
-302.0, -8.331e-006
-303.0, -8.360e-006
-304.0, -8.396e-006
-305.0, -8.427e-006
-306.0, -8.459e-006
-307.0, -8.488e-006
-308.0, -8.521e-006
-309.0, -8.553e-006
-310.0, -8.581e-006
-311.0, -8.608e-006
-312.0, -8.647e-006
-313.0, -8.675e-006
-314.0, -8.704e-006
-315.0, -8.732e-006
-316.0, -8.760e-006
-317.0, -8.788e-006
-318.0, -8.810e-006
-319.0, -8.827e-006
-320.0, -8.858e-006
-321.0, -8.878e-006
-322.0, -8.900e-006
-323.0, -8.921e-006
-324.0, -8.944e-006
-325.0, -8.971e-006
-326.0, -8.992e-006
-327.0, -9.002e-006
-328.0, -9.026e-006
-329.0, -9.040e-006
-330.0, -9.054e-006
-331.0, -9.071e-006
-332.0, -9.086e-006
-333.0, -9.106e-006
-334.0, -9.126e-006
-335.0, -9.138e-006
-336.0, -9.158e-006
-337.0, -9.172e-006
-338.0, -9.183e-006
-339.0, -9.195e-006
-340.0, -9.203e-006
-341.0, -9.211e-006
-342.0, -9.218e-006
-343.0, -9.219e-006
-344.0, -9.232e-006
-345.0, -9.236e-006
-346.0, -9.236e-006
-347.0, -9.239e-006
-348.0, -9.239e-006
-349.0, -9.241e-006
-350.0, -9.241e-006
-351.0, -9.241e-006
-352.0, -9.248e-006
-353.0, -9.249e-006
-354.0, -9.249e-006
-355.0, -9.253e-006
-356.0, -9.252e-006
-357.0, -9.255e-006
-358.0, -9.249e-006
-359.0, -9.243e-006
-360.0, -9.248e-006
-361.0, -9.246e-006
-362.0, -9.241e-006
-363.0, -9.240e-006
-364.0, -9.238e-006
-365.0, -9.238e-006
-366.0, -9.235e-006
-367.0, -9.229e-006
-368.0, -9.229e-006
-369.0, -9.222e-006
-370.0, -9.215e-006
-371.0, -9.208e-006
-372.0, -9.201e-006
-373.0, -9.196e-006
-374.0, -9.182e-006
-375.0, -9.169e-006
-376.0, -9.168e-006
-377.0, -9.154e-006
-378.0, -9.140e-006
-379.0, -9.125e-006
-380.0, -9.105e-006
-381.0, -9.091e-006
-382.0, -9.076e-006
-383.0, -9.057e-006
-384.0, -9.049e-006
-385.0, -9.035e-006
-386.0, -9.022e-006
-387.0, -9.014e-006
-388.0, -9.000e-006
-389.0, -8.981e-006
-390.0, -8.960e-006
-391.0, -8.939e-006
-392.0, -8.925e-006
-393.0, -8.903e-006
-394.0, -8.884e-006
-395.0, -8.869e-006
-396.0, -8.853e-006
-397.0, -8.839e-006
-398.0, -8.820e-006
-399.0, -8.798e-006
-400.0, -8.786e-006
-401.0, -8.764e-006
-402.0, -8.738e-006
-403.0, -8.717e-006
-404.0, -8.696e-006
-405.0, -8.677e-006
-406.0, -8.656e-006
-407.0, -8.633e-006
-408.0, -8.620e-006
-409.0, -8.599e-006
-410.0, -8.578e-006
-411.0, -8.556e-006
-412.0, -8.531e-006
-413.0, -8.512e-006
-414.0, -8.487e-006
-415.0, -8.459e-006
-416.0, -8.447e-006
-417.0, -8.426e-006
-418.0, -8.403e-006
-419.0, -8.382e-006
-420.0, -8.360e-006
-421.0, -8.336e-006
-422.0, -8.315e-006
-423.0, -8.291e-006
-424.0, -8.276e-006
-425.0, -8.252e-006
-426.0, -8.231e-006
-427.0, -8.209e-006
-428.0, -8.188e-006
-429.0, -8.167e-006
-430.0, -8.140e-006
-431.0, -8.113e-006
-432.0, -8.099e-006
-433.0, -8.078e-006
-434.0, -8.060e-006
-435.0, -8.044e-006
-436.0, -8.024e-006
-437.0, -8.004e-006
-438.0, -7.982e-006
-439.0, -7.959e-006
-440.0, -7.943e-006
-441.0, -7.921e-006
-442.0, -7.900e-006
-443.0, -7.879e-006
-444.0, -7.864e-006
-445.0, -7.846e-006
-446.0, -7.825e-006
-447.0, -7.800e-006
-448.0, -7.784e-006
-449.0, -7.758e-006
-450.0, -7.738e-006
-451.0, -7.717e-006
-452.0, -7.700e-006
-453.0, -7.684e-006
-454.0, -7.669e-006
-455.0, -7.651e-006
-456.0, -7.644e-006
-457.0, -7.623e-006
-458.0, -7.602e-006
-459.0, -7.581e-006
-460.0, -7.561e-006
-461.0, -7.540e-006
-462.0, -7.520e-006
-463.0, -7.499e-006
-464.0, -7.491e-006
-465.0, -7.476e-006
-466.0, -7.462e-006
-467.0, -7.448e-006
-468.0, -7.433e-006
-469.0, -7.415e-006
-470.0, -7.394e-006
-471.0, -7.374e-006
-472.0, -7.360e-006
-473.0, -7.339e-006
-474.0, -7.323e-006
-475.0, -7.309e-006
-476.0, -7.297e-006
-477.0, -7.285e-006
-478.0, -7.271e-006
-479.0, -7.257e-006
-480.0, -7.250e-006
-481.0, -7.235e-006
-482.0, -7.217e-006
-483.0, -7.198e-006
-484.0, -7.182e-006
-485.0, -7.168e-006
-486.0, -7.148e-006
-487.0, -7.127e-006
-488.0, -7.118e-006
-489.0, -7.108e-006
-490.0, -7.098e-006
-491.0, -7.087e-006
-492.0, -7.067e-006
-493.0, -7.053e-006
-494.0, -7.039e-006
-495.0, -7.021e-006
-496.0, -7.009e-006
-497.0, -6.990e-006
-498.0, -6.973e-006
-499.0, -6.966e-006
-500.0, -6.958e-006
-501.0, -6.946e-006
-502.0, -6.932e-006
-503.0, -6.917e-006
-504.0, -6.913e-006
-505.0, -6.906e-006
-506.0, -6.897e-006
-507.0, -6.887e-006
-508.0, -6.880e-006
-509.0, -6.873e-006
-510.0, -6.866e-006
-511.0, -6.855e-006
-512.0, -6.849e-006
-513.0, -6.835e-006
-514.0, -6.820e-006
-515.0, -6.810e-006
-516.0, -6.796e-006
-517.0, -6.782e-006
-518.0, -6.765e-006
-519.0, -6.750e-006
-520.0, -6.744e-006
-521.0, -6.733e-006
-522.0, -6.722e-006
-523.0, -6.715e-006
-524.0, -6.708e-006
-525.0, -6.704e-006
-526.0, -6.693e-006
-527.0, -6.683e-006
-528.0, -6.682e-006
-529.0, -6.673e-006
-530.0, -6.663e-006
-531.0, -6.653e-006
-532.0, -6.639e-006
-533.0, -6.631e-006
-534.0, -6.619e-006
-535.0, -6.606e-006
-536.0, -6.602e-006
-537.0, -6.591e-006
-538.0, -6.580e-006
-539.0, -6.574e-006
-540.0, -6.567e-006
-541.0, -6.561e-006
-542.0, -6.549e-006
-543.0, -6.538e-006
-544.0, -6.538e-006
-545.0, -6.530e-006
-546.0, -6.523e-006
-547.0, -6.516e-006
-548.0, -6.510e-006
-549.0, -6.509e-006
-550.0, -6.503e-006
-551.0, -6.495e-006
-552.0, -6.495e-006
-553.0, -6.488e-006
-554.0, -6.481e-006
-555.0, -6.474e-006
-556.0, -6.467e-006
-557.0, -6.461e-006
-558.0, -6.454e-006
-559.0, -6.447e-006
-560.0, -6.448e-006
-561.0, -6.441e-006
-562.0, -6.434e-006
-563.0, -6.429e-006
-564.0, -6.422e-006
-565.0, -6.416e-006
-566.0, -6.403e-006
-567.0, -6.391e-006
-568.0, -6.395e-006
-569.0, -6.387e-006
-570.0, -6.379e-006
-571.0, -6.372e-006
-572.0, -6.365e-006
-573.0, -6.364e-006
-574.0, -6.357e-006
-575.0, -6.346e-006
-576.0, -6.347e-006
-577.0, -6.340e-006
-578.0, -6.333e-006
-579.0, -6.326e-006
-580.0, -6.319e-006
-581.0, -6.316e-006
-582.0, -6.310e-006
-583.0, -6.302e-006
-584.0, -6.305e-006
-585.0, -6.305e-006
-586.0, -6.304e-006
-587.0, -6.304e-006
-588.0, -6.304e-006
-589.0, -6.303e-006
-590.0, -6.296e-006
-591.0, -6.290e-006
-592.0, -6.290e-006
-593.0, -6.284e-006
-594.0, -6.277e-006
-595.0, -6.270e-006
-596.0, -6.264e-006
-597.0, -6.264e-006
-598.0, -6.257e-006
-599.0, -6.251e-006
-600.0, -6.253e-006
-601.0, -6.250e-006
-602.0, -6.244e-006
-603.0, -6.242e-006
-604.0, -6.236e-006
-605.0, -6.234e-006
-606.0, -6.226e-006
-607.0, -6.217e-006
-608.0, -6.220e-006
-609.0, -6.216e-006
-610.0, -6.207e-006
-611.0, -6.203e-006
-612.0, -6.200e-006
-613.0, -6.200e-006
-614.0, -6.193e-006
-615.0, -6.183e-006
-616.0, -6.186e-006
-617.0, -6.184e-006
-618.0, -6.136e-006
-619.0, -6.111e-006
-620.0, -6.102e-006
*
Segment = 2
Positive
Number of Data Points = 920
#
-619.0, -5.882e-006
-618.0, -5.668e-006
-617.0, -5.549e-006
-616.0, -5.451e-006
-615.0, -5.342e-006
-614.0, -5.251e-006
-613.0, -5.176e-006
-612.0, -5.117e-006
-611.0, -5.059e-006
-610.0, -5.009e-006
-609.0, -4.956e-006
-608.0, -4.909e-006
-607.0, -4.868e-006
-606.0, -4.825e-006
-605.0, -4.787e-006
-604.0, -4.746e-006
-603.0, -4.702e-006
-602.0, -4.664e-006
-601.0, -4.624e-006
-600.0, -4.590e-006
-599.0, -4.555e-006
-598.0, -4.511e-006
-597.0, -4.475e-006
-596.0, -4.443e-006
-595.0, -4.409e-006
-594.0, -4.377e-006
-593.0, -4.342e-006
-592.0, -4.310e-006
-591.0, -4.279e-006
-590.0, -4.247e-006
-589.0, -4.219e-006
-588.0, -4.190e-006
-587.0, -4.160e-006
-586.0, -4.131e-006
-585.0, -4.101e-006
-584.0, -4.078e-006
-583.0, -4.051e-006
-582.0, -4.016e-006
-581.0, -3.987e-006
-580.0, -3.958e-006
-579.0, -3.930e-006
-578.0, -3.902e-006
-577.0, -3.872e-006
-576.0, -3.849e-006
-575.0, -3.829e-006
-574.0, -3.801e-006
-573.0, -3.779e-006
-572.0, -3.759e-006
-571.0, -3.738e-006
-570.0, -3.711e-006
-569.0, -3.685e-006
-568.0, -3.664e-006
-567.0, -3.643e-006
-566.0, -3.614e-006
-565.0, -3.587e-006
-564.0, -3.567e-006
-563.0, -3.545e-006
-562.0, -3.523e-006
-561.0, -3.496e-006
-560.0, -3.475e-006
-559.0, -3.454e-006
-558.0, -3.431e-006
-557.0, -3.410e-006
-556.0, -3.394e-006
-555.0, -3.376e-006
-554.0, -3.359e-006
-553.0, -3.338e-006
-552.0, -3.322e-006
-551.0, -3.303e-006
-550.0, -3.275e-006
-549.0, -3.250e-006
-548.0, -3.229e-006
-547.0, -3.209e-006
-546.0, -3.186e-006
-545.0, -3.160e-006
-544.0, -3.139e-006
-543.0, -3.125e-006
-542.0, -3.104e-006
-541.0, -3.083e-006
-540.0, -3.062e-006
-539.0, -3.043e-006
-538.0, -3.029e-006
-537.0, -3.014e-006
-536.0, -3.000e-006
-535.0, -2.987e-006
-534.0, -2.969e-006
-533.0, -2.956e-006
-532.0, -2.947e-006
-531.0, -2.927e-006
-530.0, -2.907e-006
-529.0, -2.883e-006
-528.0, -2.869e-006
-527.0, -2.851e-006
-526.0, -2.827e-006
-525.0, -2.807e-006
-524.0, -2.794e-006
-523.0, -2.780e-006
-522.0, -2.768e-006
-521.0, -2.747e-006
-520.0, -2.734e-006
-519.0, -2.717e-006
-518.0, -2.691e-006
-517.0, -2.673e-006
-516.0, -2.655e-006
-515.0, -2.635e-006
-514.0, -2.622e-006
-513.0, -2.606e-006
-512.0, -2.595e-006
-511.0, -2.587e-006
-510.0, -2.566e-006
-509.0, -2.553e-006
-508.0, -2.539e-006
-507.0, -2.519e-006
-506.0, -2.499e-006
-505.0, -2.481e-006
-504.0, -2.466e-006
-503.0, -2.454e-006
-502.0, -2.433e-006
-501.0, -2.419e-006
-500.0, -2.410e-006
-499.0, -2.396e-006
-498.0, -2.381e-006
-497.0, -2.361e-006
-496.0, -2.347e-006
-495.0, -2.335e-006
-494.0, -2.312e-006
-493.0, -2.293e-006
-492.0, -2.280e-006
-491.0, -2.264e-006
-490.0, -2.249e-006
-489.0, -2.235e-006
-488.0, -2.222e-006
-487.0, -2.216e-006
-486.0, -2.201e-006
-485.0, -2.187e-006
-484.0, -2.178e-006
-483.0, -2.171e-006
-482.0, -2.158e-006
-481.0, -2.141e-006
-480.0, -2.128e-006
-479.0, -2.114e-006
-478.0, -2.093e-006
-477.0, -2.075e-006
-476.0, -2.056e-006
-475.0, -2.041e-006
-474.0, -2.029e-006
-473.0, -2.014e-006
-472.0, -2.006e-006
-471.0, -1.999e-006
-470.0, -1.981e-006
-469.0, -1.969e-006
-468.0, -1.955e-006
-467.0, -1.940e-006
-466.0, -1.923e-006
-465.0, -1.903e-006
-464.0, -1.889e-006
-463.0, -1.880e-006
-462.0, -1.863e-006
-461.0, -1.849e-006
-460.0, -1.837e-006
-459.0, -1.828e-006
-458.0, -1.818e-006
-457.0, -1.804e-006
-456.0, -1.793e-006
-455.0, -1.786e-006
-454.0, -1.770e-006
-453.0, -1.758e-006
-452.0, -1.745e-006
-451.0, -1.729e-006
-450.0, -1.716e-006
-449.0, -1.700e-006
-448.0, -1.686e-006
-447.0, -1.675e-006
-446.0, -1.658e-006
-445.0, -1.644e-006
-444.0, -1.634e-006
-443.0, -1.625e-006
-442.0, -1.613e-006
-441.0, -1.597e-006
-440.0, -1.589e-006
-439.0, -1.577e-006
-438.0, -1.558e-006
-437.0, -1.542e-006
-436.0, -1.528e-006
-435.0, -1.514e-006
-434.0, -1.501e-006
-433.0, -1.482e-006
-432.0, -1.472e-006
-431.0, -1.463e-006
-430.0, -1.448e-006
-429.0, -1.435e-006
-428.0, -1.427e-006
-427.0, -1.414e-006
-426.0, -1.405e-006
-425.0, -1.392e-006
-424.0, -1.385e-006
-423.0, -1.377e-006
-422.0, -1.356e-006
-421.0, -1.336e-006
-420.0, -1.322e-006
-419.0, -1.307e-006
-418.0, -1.287e-006
-417.0, -1.266e-006
-416.0, -1.250e-006
-415.0, -1.243e-006
-414.0, -1.228e-006
-413.0, -1.214e-006
-412.0, -1.202e-006
-411.0, -1.188e-006
-410.0, -1.174e-006
-409.0, -1.156e-006
-408.0, -1.142e-006
-407.0, -1.129e-006
-406.0, -1.108e-006
-405.0, -1.088e-006
-404.0, -1.076e-006
-403.0, -1.063e-006
-402.0, -1.052e-006
-401.0, -1.035e-006
-400.0, -1.025e-006
-399.0, -1.018e-006
-398.0, -1.004e-006
-397.0, -9.914e-007
-396.0, -9.805e-007
-395.0, -9.644e-007
-394.0, -9.482e-007
-393.0, -9.269e-007
-392.0, -9.120e-007
-391.0, -8.977e-007
-390.0, -8.772e-007
-389.0, -8.602e-007
-388.0, -8.488e-007
-387.0, -8.331e-007
-386.0, -8.153e-007
-385.0, -7.952e-007
-384.0, -7.808e-007
-383.0, -7.682e-007
-382.0, -7.455e-007
-381.0, -7.246e-007
-380.0, -7.124e-007
-379.0, -6.989e-007
-378.0, -6.849e-007
-377.0, -6.705e-007
-376.0, -6.574e-007
-375.0, -6.465e-007
-374.0, -6.304e-007
-373.0, -6.165e-007
-372.0, -6.082e-007
-371.0, -5.925e-007
-370.0, -5.720e-007
-369.0, -5.506e-007
-368.0, -5.354e-007
-367.0, -5.166e-007
-366.0, -4.939e-007
-365.0, -4.730e-007
-364.0, -4.604e-007
-363.0, -4.464e-007
-362.0, -4.299e-007
-361.0, -4.089e-007
-360.0, -3.950e-007
-359.0, -3.797e-007
-358.0, -3.566e-007
-357.0, -3.357e-007
-356.0, -3.196e-007
-355.0, -3.017e-007
-354.0, -2.877e-007
-353.0, -2.712e-007
-352.0, -2.577e-007
-351.0, -2.463e-007
-350.0, -2.241e-007
-349.0, -2.062e-007
-348.0, -1.923e-007
-347.0, -1.726e-007
-346.0, -1.543e-007
-345.0, -1.308e-007
-344.0, -1.125e-007
-343.0, -1.003e-007
-342.0, -7.935e-008
-341.0, -6.104e-008
-340.0, -4.708e-008
-339.0, -3.313e-008
-338.0, -2.441e-008
-337.0, -2.180e-009
-336.0, +1.003e-008
-335.0, +2.485e-008
-334.0, +4.839e-008
-333.0, +6.932e-008
-332.0, +9.024e-008
-331.0, +1.112e-007
-330.0, +1.234e-007
-329.0, +1.460e-007
-328.0, +1.600e-007
-327.0, +1.670e-007
-326.0, +1.892e-007
-325.0, +2.101e-007
-324.0, +2.311e-007
-323.0, +2.485e-007
-322.0, +2.694e-007
-321.0, +2.904e-007
-320.0, +3.113e-007
-319.0, +3.196e-007
-318.0, +3.335e-007
-317.0, +3.475e-007
-316.0, +3.619e-007
-315.0, +3.767e-007
-314.0, +3.976e-007
-313.0, +4.198e-007
-312.0, +4.403e-007
-311.0, +4.604e-007
-310.0, +4.857e-007
-309.0, +5.079e-007
-308.0, +5.245e-007
-307.0, +5.384e-007
-306.0, +5.554e-007
-305.0, +5.781e-007
-304.0, +5.947e-007
-303.0, +6.112e-007
-302.0, +6.369e-007
-301.0, +6.614e-007
-300.0, +6.823e-007
-299.0, +7.015e-007
-298.0, +7.198e-007
-297.0, +7.455e-007
-296.0, +7.660e-007
-295.0, +7.856e-007
-294.0, +8.135e-007
-293.0, +8.410e-007
-292.0, +8.663e-007
-291.0, +8.872e-007
-290.0, +9.086e-007
-289.0, +9.308e-007
-288.0, +9.469e-007
-287.0, +9.630e-007
-286.0, +9.905e-007
-285.0, +1.016e-006
-284.0, +1.044e-006
-283.0, +1.065e-006
-282.0, +1.092e-006
-281.0, +1.124e-006
-280.0, +1.150e-006
-279.0, +1.171e-006
-278.0, +1.202e-006
-277.0, +1.229e-006
-276.0, +1.257e-006
-275.0, +1.283e-006
-274.0, +1.307e-006
-273.0, +1.338e-006
-272.0, +1.366e-006
-271.0, +1.388e-006
-270.0, +1.417e-006
-269.0, +1.448e-006
-268.0, +1.477e-006
-267.0, +1.506e-006
-266.0, +1.537e-006
-265.0, +1.569e-006
-264.0, +1.603e-006
-263.0, +1.630e-006
-262.0, +1.664e-006
-261.0, +1.694e-006
-260.0, +1.734e-006
-259.0, +1.764e-006
-258.0, +1.796e-006
-257.0, +1.831e-006
-256.0, +1.865e-006
-255.0, +1.900e-006
-254.0, +1.946e-006
-253.0, +1.982e-006
-252.0, +2.017e-006
-251.0, +2.052e-006
-250.0, +2.090e-006
-249.0, +2.134e-006
-248.0, +2.173e-006
-247.0, +2.202e-006
-246.0, +2.246e-006
-245.0, +2.291e-006
-244.0, +2.334e-006
-243.0, +2.372e-006
-242.0, +2.412e-006
-241.0, +2.454e-006
-240.0, +2.502e-006
-239.0, +2.542e-006
-238.0, +2.587e-006
-237.0, +2.633e-006
-236.0, +2.679e-006
-235.0, +2.725e-006
-234.0, +2.767e-006
-233.0, +2.809e-006
-232.0, +2.851e-006
-231.0, +2.892e-006
-230.0, +2.942e-006
-229.0, +2.987e-006
-228.0, +3.033e-006
-227.0, +3.084e-006
-226.0, +3.132e-006
-225.0, +3.181e-006
-224.0, +3.230e-006
-223.0, +3.276e-006
-222.0, +3.332e-006
-221.0, +3.381e-006
-220.0, +3.435e-006
-219.0, +3.489e-006
-218.0, +3.545e-006
-217.0, +3.601e-006
-216.0, +3.653e-006
-215.0, +3.702e-006
-214.0, +3.763e-006
-213.0, +3.817e-006
-212.0, +3.869e-006
-211.0, +3.919e-006
-210.0, +3.969e-006
-209.0, +4.025e-006
-208.0, +4.081e-006
-207.0, +4.131e-006
-206.0, +4.189e-006
-205.0, +4.249e-006
-204.0, +4.305e-006
-203.0, +4.361e-006
-202.0, +4.416e-006
-201.0, +4.472e-006
-200.0, +4.528e-006
-199.0, +4.578e-006
-198.0, +4.633e-006
-197.0, +4.695e-006
-196.0, +4.750e-006
-195.0, +4.806e-006
-194.0, +4.861e-006
-193.0, +4.919e-006
-192.0, +4.976e-006
-191.0, +5.030e-006
-190.0, +5.086e-006
-189.0, +5.147e-006
-188.0, +5.203e-006
-187.0, +5.259e-006
-186.0, +5.320e-006
-185.0, +5.379e-006
-184.0, +5.434e-006
-183.0, +5.484e-006
-182.0, +5.542e-006
-181.0, +5.597e-006
-180.0, +5.653e-006
-179.0, +5.700e-006
-178.0, +5.750e-006
-177.0, +5.806e-006
-176.0, +5.861e-006
-175.0, +5.909e-006
-174.0, +5.965e-006
-173.0, +6.019e-006
-172.0, +6.070e-006
-171.0, +6.117e-006
-170.0, +6.163e-006
-169.0, +6.218e-006
-168.0, +6.267e-006
-167.0, +6.309e-006
-166.0, +6.359e-006
-165.0, +6.407e-006
-164.0, +6.456e-006
-163.0, +6.503e-006
-162.0, +6.542e-006
-161.0, +6.591e-006
-160.0, +6.637e-006
-159.0, +6.672e-006
-158.0, +6.717e-006
-157.0, +6.761e-006
-156.0, +6.804e-006
-155.0, +6.849e-006
-154.0, +6.886e-006
-153.0, +6.927e-006
-152.0, +6.970e-006
-151.0, +7.009e-006
-150.0, +7.049e-006
-149.0, +7.084e-006
-148.0, +7.119e-006
-147.0, +7.153e-006
-146.0, +7.191e-006
-145.0, +7.228e-006
-144.0, +7.263e-006
-143.0, +7.291e-006
-142.0, +7.331e-006
-141.0, +7.365e-006
-140.0, +7.400e-006
-139.0, +7.428e-006
-138.0, +7.458e-006
-137.0, +7.486e-006
-136.0, +7.515e-006
-135.0, +7.536e-006
-134.0, +7.566e-006
-133.0, +7.594e-006
-132.0, +7.620e-006
-131.0, +7.642e-006
-130.0, +7.670e-006
-129.0, +7.698e-006
-128.0, +7.719e-006
-127.0, +7.735e-006
-126.0, +7.757e-006
-125.0, +7.773e-006
-124.0, +7.788e-006
-123.0, +7.805e-006
-122.0, +7.825e-006
-121.0, +7.847e-006
-120.0, +7.865e-006
-119.0, +7.883e-006
-118.0, +7.906e-006
-117.0, +7.926e-006
-116.0, +7.938e-006
-115.0, +7.947e-006
-114.0, +7.960e-006
-113.0, +7.973e-006
-112.0, +7.982e-006
-111.0, +7.986e-006
-110.0, +8.006e-006
-109.0, +8.019e-006
-108.0, +8.032e-006
-107.0, +8.044e-006
-106.0, +8.058e-006
-105.0, +8.071e-006
-104.0, +8.085e-006
-103.0, +8.087e-006
-102.0, +8.101e-006
-101.0, +8.109e-006
-100.0, +8.113e-006
-99.0, +8.116e-006
-98.0, +8.122e-006
-97.0, +8.129e-006
-96.0, +8.135e-006
-95.0, +8.135e-006
-94.0, +8.141e-006
-93.0, +8.146e-006
-92.0, +8.150e-006
-91.0, +8.150e-006
-90.0, +8.151e-006
-89.0, +8.152e-006
-88.0, +8.152e-006
-87.0, +8.150e-006
-86.0, +8.152e-006
-85.0, +8.152e-006
-84.0, +8.152e-006
-83.0, +8.152e-006
-82.0, +8.152e-006
-81.0, +8.152e-006
-80.0, +8.151e-006
-79.0, +8.146e-006
-78.0, +8.146e-006
-77.0, +8.144e-006
-76.0, +8.139e-006
-75.0, +8.134e-006
-74.0, +8.128e-006
-73.0, +8.125e-006
-72.0, +8.121e-006
-71.0, +8.114e-006
-70.0, +8.112e-006
-69.0, +8.109e-006
-68.0, +8.106e-006
-67.0, +8.102e-006
-66.0, +8.098e-006
-65.0, +8.094e-006
-64.0, +8.081e-006
-63.0, +8.066e-006
-62.0, +8.062e-006
-61.0, +8.049e-006
-60.0, +8.039e-006
-59.0, +8.027e-006
-58.0, +8.017e-006
-57.0, +8.016e-006
-56.0, +8.011e-006
-55.0, +7.997e-006
-54.0, +7.997e-006
-53.0, +7.992e-006
-52.0, +7.985e-006
-51.0, +7.978e-006
-50.0, +7.971e-006
-49.0, +7.967e-006
-48.0, +7.964e-006
-47.0, +7.954e-006
-46.0, +7.952e-006
-45.0, +7.947e-006
-44.0, +7.940e-006
-43.0, +7.933e-006
-42.0, +7.926e-006
-41.0, +7.920e-006
-40.0, +7.910e-006
-39.0, +7.892e-006
-38.0, +7.889e-006
-37.0, +7.878e-006
-36.0, +7.865e-006
-35.0, +7.851e-006
-34.0, +7.837e-006
-33.0, +7.829e-006
-32.0, +7.826e-006
-31.0, +7.811e-006
-30.0, +7.809e-006
-29.0, +7.804e-006
-28.0, +7.797e-006
-27.0, +7.790e-006
-26.0, +7.783e-006
-25.0, +7.777e-006
-24.0, +7.772e-006
-23.0, +7.765e-006
-22.0, +7.762e-006
-21.0, +7.762e-006
-20.0, +7.760e-006
-19.0, +7.755e-006
-18.0, +7.748e-006
-17.0, +7.742e-006
-16.0, +7.735e-006
-15.0, +7.728e-006
-14.0, +7.723e-006
-13.0, +7.718e-006
-12.0, +7.714e-006
-11.0, +7.710e-006
-10.0, +7.706e-006
-9.0, +7.705e-006
-8.0, +7.700e-006
-7.0, +7.692e-006
-6.0, +7.692e-006
-5.0, +7.687e-006
-4.0, +7.684e-006
-3.0, +7.677e-006
-2.0, +7.678e-006
-1.0, +7.683e-006
0.0, +7.689e-006
1.0, +7.683e-006
2.0, +7.689e-006
3.0, +7.691e-006
4.0, +7.696e-006
5.0, +7.690e-006
6.0, +7.685e-006
7.0, +7.684e-006
8.0, +7.684e-006
9.0, +7.678e-006
10.0, +7.683e-006
11.0, +7.687e-006
12.0, +7.690e-006
13.0, +7.695e-006
14.0, +7.696e-006
15.0, +7.702e-006
16.0, +7.708e-006
17.0, +7.708e-006
18.0, +7.716e-006
19.0, +7.721e-006
20.0, +7.724e-006
21.0, +7.728e-006
22.0, +7.734e-006
23.0, +7.741e-006
24.0, +7.748e-006
25.0, +7.748e-006
26.0, +7.760e-006
27.0, +7.772e-006
28.0, +7.781e-006
29.0, +7.789e-006
30.0, +7.795e-006
31.0, +7.807e-006
32.0, +7.817e-006
33.0, +7.825e-006
34.0, +7.841e-006
35.0, +7.857e-006
36.0, +7.873e-006
37.0, +7.894e-006
38.0, +7.911e-006
39.0, +7.933e-006
40.0, +7.949e-006
41.0, +7.961e-006
42.0, +7.980e-006
43.0, +8.001e-006
44.0, +8.021e-006
45.0, +8.042e-006
46.0, +8.064e-006
47.0, +8.090e-006
48.0, +8.112e-006
49.0, +8.131e-006
50.0, +8.156e-006
51.0, +8.180e-006
52.0, +8.208e-006
53.0, +8.231e-006
54.0, +8.258e-006
55.0, +8.288e-006
56.0, +8.316e-006
57.0, +8.337e-006
58.0, +8.368e-006
59.0, +8.396e-006
60.0, +8.427e-006
61.0, +8.455e-006
62.0, +8.484e-006
63.0, +8.521e-006
64.0, +8.556e-006
65.0, +8.583e-006
66.0, +8.618e-006
67.0, +8.650e-006
68.0, +8.680e-006
69.0, +8.710e-006
70.0, +8.738e-006
71.0, +8.774e-006
72.0, +8.808e-006
73.0, +8.836e-006
74.0, +8.872e-006
75.0, +8.911e-006
76.0, +8.948e-006
77.0, +8.984e-006
78.0, +9.017e-006
79.0, +9.052e-006
80.0, +9.087e-006
81.0, +9.114e-006
82.0, +9.150e-006
83.0, +9.185e-006
84.0, +9.220e-006
85.0, +9.249e-006
86.0, +9.280e-006
87.0, +9.316e-006
88.0, +9.352e-006
89.0, +9.380e-006
90.0, +9.412e-006
91.0, +9.440e-006
92.0, +9.472e-006
93.0, +9.498e-006
94.0, +9.520e-006
95.0, +9.553e-006
96.0, +9.581e-006
97.0, +9.603e-006
98.0, +9.630e-006
99.0, +9.656e-006
100.0, +9.681e-006
101.0, +9.707e-006
102.0, +9.721e-006
103.0, +9.748e-006
104.0, +9.773e-006
105.0, +9.793e-006
106.0, +9.816e-006
107.0, +9.840e-006
108.0, +9.861e-006
109.0, +9.882e-006
110.0, +9.890e-006
111.0, +9.904e-006
112.0, +9.913e-006
113.0, +9.916e-006
114.0, +9.923e-006
115.0, +9.930e-006
116.0, +9.937e-006
117.0, +9.944e-006
118.0, +9.946e-006
119.0, +9.955e-006
120.0, +9.961e-006
121.0, +9.961e-006
122.0, +9.966e-006
123.0, +9.968e-006
124.0, +9.968e-006
125.0, +9.968e-006
126.0, +9.965e-006
127.0, +9.966e-006
128.0, +9.966e-006
129.0, +9.960e-006
130.0, +9.958e-006
131.0, +9.958e-006
132.0, +9.955e-006
133.0, +9.948e-006
134.0, +9.940e-006
135.0, +9.935e-006
136.0, +9.929e-006
137.0, +9.919e-006
138.0, +9.912e-006
139.0, +9.909e-006
140.0, +9.902e-006
141.0, +9.895e-006
142.0, +9.886e-006
143.0, +9.879e-006
144.0, +9.867e-006
145.0, +9.847e-006
146.0, +9.832e-006
147.0, +9.819e-006
148.0, +9.804e-006
149.0, +9.785e-006
150.0, +9.764e-006
151.0, +9.752e-006
152.0, +9.744e-006
153.0, +9.725e-006
154.0, +9.715e-006
155.0, +9.702e-006
156.0, +9.692e-006
157.0, +9.675e-006
158.0, +9.653e-006
159.0, +9.634e-006
160.0, +9.619e-006
161.0, +9.594e-006
162.0, +9.579e-006
163.0, +9.561e-006
164.0, +9.551e-006
165.0, +9.539e-006
166.0, +9.525e-006
167.0, +9.515e-006
168.0, +9.503e-006
169.0, +9.483e-006
170.0, +9.471e-006
171.0, +9.457e-006
172.0, +9.445e-006
173.0, +9.427e-006
174.0, +9.404e-006
175.0, +9.388e-006
176.0, +9.373e-006
177.0, +9.354e-006
178.0, +9.340e-006
179.0, +9.324e-006
180.0, +9.314e-006
181.0, +9.300e-006
182.0, +9.283e-006
183.0, +9.271e-006
184.0, +9.253e-006
185.0, +9.232e-006
186.0, +9.215e-006
187.0, +9.199e-006
188.0, +9.184e-006
189.0, +9.170e-006
190.0, +9.154e-006
191.0, +9.147e-006
192.0, +9.133e-006
193.0, +9.119e-006
194.0, +9.108e-006
195.0, +9.099e-006
196.0, +9.085e-006
197.0, +9.069e-006
198.0, +9.051e-006
199.0, +9.042e-006
200.0, +9.028e-006
201.0, +9.008e-006
202.0, +8.995e-006
203.0, +8.982e-006
204.0, +8.970e-006
205.0, +8.960e-006
206.0, +8.943e-006
207.0, +8.936e-006
208.0, +8.927e-006
209.0, +8.911e-006
210.0, +8.903e-006
211.0, +8.893e-006
212.0, +8.878e-006
213.0, +8.860e-006
214.0, +8.841e-006
215.0, +8.827e-006
216.0, +8.816e-006
217.0, +8.796e-006
218.0, +8.786e-006
219.0, +8.778e-006
220.0, +8.771e-006
221.0, +8.764e-006
222.0, +8.757e-006
223.0, +8.750e-006
224.0, +8.745e-006
225.0, +8.732e-006
226.0, +8.727e-006
227.0, +8.721e-006
228.0, +8.714e-006
229.0, +8.702e-006
230.0, +8.689e-006
231.0, +8.684e-006
232.0, +8.676e-006
233.0, +8.664e-006
234.0, +8.656e-006
235.0, +8.648e-006
236.0, +8.644e-006
237.0, +8.635e-006
238.0, +8.619e-006
239.0, +8.612e-006
240.0, +8.599e-006
241.0, +8.585e-006
242.0, +8.573e-006
243.0, +8.561e-006
244.0, +8.556e-006
245.0, +8.549e-006
246.0, +8.539e-006
247.0, +8.538e-006
248.0, +8.532e-006
249.0, +8.524e-006
250.0, +8.519e-006
251.0, +8.512e-006
252.0, +8.507e-006
253.0, +8.498e-006
254.0, +8.487e-006
255.0, +8.486e-006
256.0, +8.479e-006
257.0, +8.464e-006
258.0, +8.459e-006
259.0, +8.451e-006
260.0, +8.443e-006
261.0, +8.433e-006
262.0, +8.419e-006
263.0, +8.413e-006
264.0, +8.412e-006
265.0, +8.398e-006
266.0, +8.393e-006
267.0, +8.391e-006
268.0, +8.387e-006
269.0, +8.381e-006
270.0, +8.374e-006
271.0, +8.371e-006
272.0, +8.367e-006
273.0, +8.361e-006
274.0, +8.354e-006
275.0, +8.352e-006
276.0, +8.351e-006
277.0, +8.348e-006
278.0, +8.340e-006
279.0, +8.340e-006
280.0, +8.335e-006
281.0, +8.328e-006
282.0, +8.324e-006
283.0, +8.318e-006
284.0, +8.314e-006
285.0, +8.310e-006
286.0, +8.303e-006
287.0, +8.302e-006
288.0, +8.301e-006
289.0, +8.292e-006
290.0, +8.291e-006
291.0, +8.289e-006
292.0, +8.286e-006
293.0, +8.279e-006
294.0, +8.270e-006
295.0, +8.270e-006
296.0, +8.269e-006
297.0, +8.257e-006
298.0, +8.249e-006
299.0, +8.253e-006
300.0, +8.214e-006
*
**
