# Supplementary material for: DFT and CV data of 4-phenyl-substituted dichloro(bis{2-[1-(phenyl)-1H-1,2,3-triazol-4-yl-κN3]pyridine-κN})iron(II) coordination compounds
Source: Data Brief. 2018 Oct 27;21:1458–71. doi: 10.1016/j.dib.2018.10.085 (PMC6234228; doi:10.1016/j.dib.2018.10.085)
Supplement: Supplementary file 4 — Supplementary material. [file mmc4.zip › Fe_CV_raw_data/FeL9-2/250_01.TXT]

Date: 10-Apr-2017
Time: 11:45:01
Label: 
Cyclic Voltammetry

Exp. Conditions:
Init E (mV) = 50
High E (mV) = 50
Low E (mV) = -450
Init P/N = N
V (mV/sec) = 250
Number of Segments = 2
Sample Interval (mV) = 1
Quiet Time (sec) = 2
Sensitivity (A/V) = 1E-5

2 Sets of Data
Total Number of Data Points = 1000
##
Potential (mV), Current (A)

Segment = 1
Negative
Number of Data Points = 500
#
49.0, +4.606e-006
48.0, +4.472e-006
47.0, +4.399e-006
46.0, +4.341e-006
45.0, +4.267e-006
44.0, +4.216e-006
43.0, +4.167e-006
42.0, +4.132e-006
41.0, +4.096e-006
40.0, +4.053e-006
39.0, +4.016e-006
38.0, +3.982e-006
37.0, +3.949e-006
36.0, +3.921e-006
35.0, +3.886e-006
34.0, +3.856e-006
33.0, +3.829e-006
32.0, +3.799e-006
31.0, +3.775e-006
30.0, +3.748e-006
29.0, +3.719e-006
28.0, +3.693e-006
27.0, +3.668e-006
26.0, +3.648e-006
25.0, +3.622e-006
24.0, +3.591e-006
23.0, +3.566e-006
22.0, +3.538e-006
21.0, +3.515e-006
20.0, +3.493e-006
19.0, +3.467e-006
18.0, +3.452e-006
17.0, +3.434e-006
16.0, +3.410e-006
15.0, +3.389e-006
14.0, +3.363e-006
13.0, +3.336e-006
12.0, +3.316e-006
11.0, +3.290e-006
10.0, +3.271e-006
9.0, +3.257e-006
8.0, +3.234e-006
7.0, +3.218e-006
6.0, +3.198e-006
5.0, +3.177e-006
4.0, +3.157e-006
3.0, +3.132e-006
2.0, +3.106e-006
1.0, +3.087e-006
0.0, +3.059e-006
-1.0, +3.039e-006
-2.0, +3.016e-006
-3.0, +2.997e-006
-4.0, +2.979e-006
-5.0, +2.962e-006
-6.0, +2.943e-006
-7.0, +2.929e-006
-8.0, +2.911e-006
-9.0, +2.899e-006
-10.0, +2.880e-006
-11.0, +2.866e-006
-12.0, +2.856e-006
-13.0, +2.840e-006
-14.0, +2.826e-006
-15.0, +2.810e-006
-16.0, +2.784e-006
-17.0, +2.766e-006
-18.0, +2.745e-006
-19.0, +2.724e-006
-20.0, +2.710e-006
-21.0, +2.689e-006
-22.0, +2.672e-006
-23.0, +2.664e-006
-24.0, +2.643e-006
-25.0, +2.623e-006
-26.0, +2.602e-006
-27.0, +2.581e-006
-28.0, +2.567e-006
-29.0, +2.546e-006
-30.0, +2.526e-006
-31.0, +2.516e-006
-32.0, +2.502e-006
-33.0, +2.489e-006
-34.0, +2.475e-006
-35.0, +2.457e-006
-36.0, +2.443e-006
-37.0, +2.424e-006
-38.0, +2.410e-006
-39.0, +2.393e-006
-40.0, +2.372e-006
-41.0, +2.351e-006
-42.0, +2.334e-006
-43.0, +2.321e-006
-44.0, +2.305e-006
-45.0, +2.283e-006
-46.0, +2.264e-006
-47.0, +2.247e-006
-48.0, +2.227e-006
-49.0, +2.206e-006
-50.0, +2.185e-006
-51.0, +2.165e-006
-52.0, +2.147e-006
-53.0, +2.131e-006
-54.0, +2.120e-006
-55.0, +2.105e-006
-56.0, +2.086e-006
-57.0, +2.070e-006
-58.0, +2.056e-006
-59.0, +2.037e-006
-60.0, +2.016e-006
-61.0, +1.989e-006
-62.0, +1.970e-006
-63.0, +1.955e-006
-64.0, +1.932e-006
-65.0, +1.914e-006
-66.0, +1.898e-006
-67.0, +1.883e-006
-68.0, +1.875e-006
-69.0, +1.853e-006
-70.0, +1.832e-006
-71.0, +1.815e-006
-72.0, +1.791e-006
-73.0, +1.772e-006
-74.0, +1.751e-006
-75.0, +1.731e-006
-76.0, +1.718e-006
-77.0, +1.704e-006
-78.0, +1.690e-006
-79.0, +1.670e-006
-80.0, +1.648e-006
-81.0, +1.627e-006
-82.0, +1.605e-006
-83.0, +1.585e-006
-84.0, +1.565e-006
-85.0, +1.540e-006
-86.0, +1.525e-006
-87.0, +1.511e-006
-88.0, +1.491e-006
-89.0, +1.472e-006
-90.0, +1.448e-006
-91.0, +1.427e-006
-92.0, +1.410e-006
-93.0, +1.387e-006
-94.0, +1.366e-006
-95.0, +1.348e-006
-96.0, +1.323e-006
-97.0, +1.309e-006
-98.0, +1.292e-006
-99.0, +1.271e-006
-100.0, +1.251e-006
-101.0, +1.225e-006
-102.0, +1.202e-006
-103.0, +1.184e-006
-104.0, +1.157e-006
-105.0, +1.132e-006
-106.0, +1.110e-006
-107.0, +1.086e-006
-108.0, +1.064e-006
-109.0, +1.040e-006
-110.0, +1.014e-006
-111.0, +9.918e-007
-112.0, +9.657e-007
-113.0, +9.417e-007
-114.0, +9.225e-007
-115.0, +9.007e-007
-116.0, +8.750e-007
-117.0, +8.475e-007
-118.0, +8.235e-007
-119.0, +8.009e-007
-120.0, +7.721e-007
-121.0, +7.442e-007
-122.0, +7.172e-007
-123.0, +6.914e-007
-124.0, +6.683e-007
-125.0, +6.365e-007
-126.0, +6.086e-007
-127.0, +5.811e-007
-128.0, +5.515e-007
-129.0, +5.245e-007
-130.0, +4.939e-007
-131.0, +4.643e-007
-132.0, +4.364e-007
-133.0, +4.072e-007
-134.0, +3.780e-007
-135.0, +3.475e-007
-136.0, +3.104e-007
-137.0, +2.825e-007
-138.0, +2.511e-007
-139.0, +2.232e-007
-140.0, +1.914e-007
-141.0, +1.517e-007
-142.0, +1.142e-007
-143.0, +8.676e-008
-144.0, +5.188e-008
-145.0, +2.049e-008
-146.0, -1.439e-008
-147.0, -5.145e-008
-148.0, -8.196e-008
-149.0, -1.168e-007
-150.0, -1.517e-007
-151.0, -1.866e-007
-152.0, -2.293e-007
-153.0, -2.664e-007
-154.0, -3.074e-007
-155.0, -3.427e-007
-156.0, -3.775e-007
-157.0, -4.255e-007
-158.0, -4.674e-007
-159.0, -5.066e-007
-160.0, -5.519e-007
-161.0, -5.912e-007
-162.0, -6.330e-007
-163.0, -6.766e-007
-164.0, -7.124e-007
-165.0, -7.568e-007
-166.0, -8.039e-007
-167.0, -8.497e-007
-168.0, -8.968e-007
-169.0, -9.439e-007
-170.0, -9.918e-007
-171.0, -1.042e-006
-172.0, -1.088e-006
-173.0, -1.132e-006
-174.0, -1.180e-006
-175.0, -1.229e-006
-176.0, -1.285e-006
-177.0, -1.333e-006
-178.0, -1.381e-006
-179.0, -1.433e-006
-180.0, -1.482e-006
-181.0, -1.535e-006
-182.0, -1.587e-006
-183.0, -1.637e-006
-184.0, -1.691e-006
-185.0, -1.745e-006
-186.0, -1.798e-006
-187.0, -1.854e-006
-188.0, -1.903e-006
-189.0, -1.960e-006
-190.0, -2.013e-006
-191.0, -2.068e-006
-192.0, -2.127e-006
-193.0, -2.180e-006
-194.0, -2.236e-006
-195.0, -2.292e-006
-196.0, -2.348e-006
-197.0, -2.407e-006
-198.0, -2.461e-006
-199.0, -2.515e-006
-200.0, -2.578e-006
-201.0, -2.634e-006
-202.0, -2.695e-006
-203.0, -2.751e-006
-204.0, -2.806e-006
-205.0, -2.867e-006
-206.0, -2.924e-006
-207.0, -2.980e-006
-208.0, -3.041e-006
-209.0, -3.098e-006
-210.0, -3.155e-006
-211.0, -3.211e-006
-212.0, -3.266e-006
-213.0, -3.327e-006
-214.0, -3.383e-006
-215.0, -3.439e-006
-216.0, -3.503e-006
-217.0, -3.562e-006
-218.0, -3.618e-006
-219.0, -3.677e-006
-220.0, -3.730e-006
-221.0, -3.786e-006
-222.0, -3.843e-006
-223.0, -3.895e-006
-224.0, -3.952e-006
-225.0, -4.013e-006
-226.0, -4.071e-006
-227.0, -4.132e-006
-228.0, -4.187e-006
-229.0, -4.243e-006
-230.0, -4.301e-006
-231.0, -4.357e-006
-232.0, -4.414e-006
-233.0, -4.464e-006
-234.0, -4.520e-006
-235.0, -4.575e-006
-236.0, -4.631e-006
-237.0, -4.687e-006
-238.0, -4.736e-006
-239.0, -4.786e-006
-240.0, -4.847e-006
-241.0, -4.901e-006
-242.0, -4.956e-006
-243.0, -5.005e-006
-244.0, -5.049e-006
-245.0, -5.105e-006
-246.0, -5.160e-006
-247.0, -5.209e-006
-248.0, -5.260e-006
-249.0, -5.308e-006
-250.0, -5.364e-006
-251.0, -5.419e-006
-252.0, -5.466e-006
-253.0, -5.515e-006
-254.0, -5.566e-006
-255.0, -5.614e-006
-256.0, -5.669e-006
-257.0, -5.718e-006
-258.0, -5.767e-006
-259.0, -5.816e-006
-260.0, -5.864e-006
-261.0, -5.918e-006
-262.0, -5.967e-006
-263.0, -6.009e-006
-264.0, -6.062e-006
-265.0, -6.110e-006
-266.0, -6.161e-006
-267.0, -6.209e-006
-268.0, -6.246e-006
-269.0, -6.296e-006
-270.0, -6.346e-006
-271.0, -6.390e-006
-272.0, -6.437e-006
-273.0, -6.479e-006
-274.0, -6.528e-006
-275.0, -6.577e-006
-276.0, -6.618e-006
-277.0, -6.668e-006
-278.0, -6.711e-006
-279.0, -6.754e-006
-280.0, -6.803e-006
-281.0, -6.846e-006
-282.0, -6.888e-006
-283.0, -6.935e-006
-284.0, -6.970e-006
-285.0, -7.015e-006
-286.0, -7.060e-006
-287.0, -7.101e-006
-288.0, -7.143e-006
-289.0, -7.186e-006
-290.0, -7.223e-006
-291.0, -7.270e-006
-292.0, -7.309e-006
-293.0, -7.348e-006
-294.0, -7.383e-006
-295.0, -7.418e-006
-296.0, -7.465e-006
-297.0, -7.506e-006
-298.0, -7.542e-006
-299.0, -7.577e-006
-300.0, -7.612e-006
-301.0, -7.654e-006
-302.0, -7.691e-006
-303.0, -7.720e-006
-304.0, -7.754e-006
-305.0, -7.783e-006
-306.0, -7.818e-006
-307.0, -7.850e-006
-308.0, -7.877e-006
-309.0, -7.908e-006
-310.0, -7.938e-006
-311.0, -7.966e-006
-312.0, -7.999e-006
-313.0, -8.026e-006
-314.0, -8.051e-006
-315.0, -8.078e-006
-316.0, -8.100e-006
-317.0, -8.129e-006
-318.0, -8.151e-006
-319.0, -8.173e-006
-320.0, -8.201e-006
-321.0, -8.227e-006
-322.0, -8.248e-006
-323.0, -8.269e-006
-324.0, -8.284e-006
-325.0, -8.312e-006
-326.0, -8.333e-006
-327.0, -8.349e-006
-328.0, -8.369e-006
-329.0, -8.388e-006
-330.0, -8.408e-006
-331.0, -8.425e-006
-332.0, -8.432e-006
-333.0, -8.445e-006
-334.0, -8.457e-006
-335.0, -8.466e-006
-336.0, -8.481e-006
-337.0, -8.490e-006
-338.0, -8.500e-006
-339.0, -8.513e-006
-340.0, -8.521e-006
-341.0, -8.536e-006
-342.0, -8.543e-006
-343.0, -8.546e-006
-344.0, -8.559e-006
-345.0, -8.568e-006
-346.0, -8.577e-006
-347.0, -8.585e-006
-348.0, -8.585e-006
-349.0, -8.598e-006
-350.0, -8.605e-006
-351.0, -8.609e-006
-352.0, -8.616e-006
-353.0, -8.618e-006
-354.0, -8.624e-006
-355.0, -8.628e-006
-356.0, -8.628e-006
-357.0, -8.634e-006
-358.0, -8.630e-006
-359.0, -8.629e-006
-360.0, -8.633e-006
-361.0, -8.631e-006
-362.0, -8.632e-006
-363.0, -8.626e-006
-364.0, -8.619e-006
-365.0, -8.621e-006
-366.0, -8.616e-006
-367.0, -8.609e-006
-368.0, -8.605e-006
-369.0, -8.594e-006
-370.0, -8.589e-006
-371.0, -8.584e-006
-372.0, -8.574e-006
-373.0, -8.568e-006
-374.0, -8.555e-006
-375.0, -8.545e-006
-376.0, -8.542e-006
-377.0, -8.533e-006
-378.0, -8.525e-006
-379.0, -8.515e-006
-380.0, -8.500e-006
-381.0, -8.494e-006
-382.0, -8.483e-006
-383.0, -8.471e-006
-384.0, -8.463e-006
-385.0, -8.450e-006
-386.0, -8.439e-006
-387.0, -8.432e-006
-388.0, -8.419e-006
-389.0, -8.412e-006
-390.0, -8.394e-006
-391.0, -8.378e-006
-392.0, -8.366e-006
-393.0, -8.345e-006
-394.0, -8.325e-006
-395.0, -8.308e-006
-396.0, -8.288e-006
-397.0, -8.277e-006
-398.0, -8.258e-006
-399.0, -8.239e-006
-400.0, -8.230e-006
-401.0, -8.214e-006
-402.0, -8.195e-006
-403.0, -8.173e-006
-404.0, -8.146e-006
-405.0, -8.127e-006
-406.0, -8.108e-006
-407.0, -8.089e-006
-408.0, -8.074e-006
-409.0, -8.058e-006
-410.0, -8.045e-006
-411.0, -8.031e-006
-412.0, -8.010e-006
-413.0, -7.989e-006
-414.0, -7.962e-006
-415.0, -7.935e-006
-416.0, -7.917e-006
-417.0, -7.894e-006
-418.0, -7.873e-006
-419.0, -7.857e-006
-420.0, -7.836e-006
-421.0, -7.821e-006
-422.0, -7.800e-006
-423.0, -7.774e-006
-424.0, -7.753e-006
-425.0, -7.732e-006
-426.0, -7.713e-006
-427.0, -7.696e-006
-428.0, -7.675e-006
-429.0, -7.661e-006
-430.0, -7.642e-006
-431.0, -7.619e-006
-432.0, -7.601e-006
-433.0, -7.574e-006
-434.0, -7.549e-006
-435.0, -7.528e-006
-436.0, -7.506e-006
-437.0, -7.490e-006
-438.0, -7.469e-006
-439.0, -7.447e-006
-440.0, -7.437e-006
-441.0, -7.418e-006
-442.0, -7.397e-006
-443.0, -7.370e-006
-444.0, -7.345e-006
-445.0, -7.328e-006
-446.0, -7.311e-006
-447.0, -7.287e-006
-448.0, -7.227e-006
-449.0, -7.197e-006
-450.0, -7.168e-006
*
Segment = 2
Positive
Number of Data Points = 500
#
-449.0, -6.935e-006
-448.0, -6.664e-006
-447.0, -6.498e-006
-446.0, -6.351e-006
-445.0, -6.196e-006
-444.0, -6.072e-006
-443.0, -5.965e-006
-442.0, -5.867e-006
-441.0, -5.776e-006
-440.0, -5.692e-006
-439.0, -5.621e-006
-438.0, -5.545e-006
-437.0, -5.475e-006
-436.0, -5.400e-006
-435.0, -5.332e-006
-434.0, -5.274e-006
-433.0, -5.211e-006
-432.0, -5.146e-006
-431.0, -5.090e-006
-430.0, -5.028e-006
-429.0, -4.975e-006
-428.0, -4.919e-006
-427.0, -4.859e-006
-426.0, -4.810e-006
-425.0, -4.757e-006
-424.0, -4.701e-006
-423.0, -4.655e-006
-422.0, -4.600e-006
-421.0, -4.551e-006
-420.0, -4.501e-006
-419.0, -4.450e-006
-418.0, -4.408e-006
-417.0, -4.359e-006
-416.0, -4.308e-006
-415.0, -4.268e-006
-414.0, -4.225e-006
-413.0, -4.182e-006
-412.0, -4.129e-006
-411.0, -4.080e-006
-410.0, -4.038e-006
-409.0, -3.996e-006
-408.0, -3.948e-006
-407.0, -3.901e-006
-406.0, -3.853e-006
-405.0, -3.819e-006
-404.0, -3.784e-006
-403.0, -3.742e-006
-402.0, -3.700e-006
-401.0, -3.663e-006
-400.0, -3.628e-006
-399.0, -3.591e-006
-398.0, -3.548e-006
-397.0, -3.500e-006
-396.0, -3.464e-006
-395.0, -3.428e-006
-394.0, -3.394e-006
-393.0, -3.353e-006
-392.0, -3.311e-006
-391.0, -3.278e-006
-390.0, -3.236e-006
-389.0, -3.196e-006
-388.0, -3.156e-006
-387.0, -3.111e-006
-386.0, -3.076e-006
-385.0, -3.041e-006
-384.0, -3.006e-006
-383.0, -2.979e-006
-382.0, -2.938e-006
-381.0, -2.901e-006
-380.0, -2.870e-006
-379.0, -2.835e-006
-378.0, -2.804e-006
-377.0, -2.762e-006
-376.0, -2.723e-006
-375.0, -2.694e-006
-374.0, -2.659e-006
-373.0, -2.626e-006
-372.0, -2.587e-006
-371.0, -2.547e-006
-370.0, -2.513e-006
-369.0, -2.482e-006
-368.0, -2.447e-006
-367.0, -2.412e-006
-366.0, -2.370e-006
-365.0, -2.338e-006
-364.0, -2.305e-006
-363.0, -2.274e-006
-362.0, -2.240e-006
-361.0, -2.204e-006
-360.0, -2.171e-006
-359.0, -2.143e-006
-358.0, -2.107e-006
-357.0, -2.077e-006
-356.0, -2.043e-006
-355.0, -2.007e-006
-354.0, -1.977e-006
-353.0, -1.945e-006
-352.0, -1.911e-006
-351.0, -1.882e-006
-350.0, -1.846e-006
-349.0, -1.818e-006
-348.0, -1.786e-006
-347.0, -1.750e-006
-346.0, -1.717e-006
-345.0, -1.688e-006
-344.0, -1.655e-006
-343.0, -1.624e-006
-342.0, -1.584e-006
-341.0, -1.554e-006
-340.0, -1.523e-006
-339.0, -1.494e-006
-338.0, -1.464e-006
-337.0, -1.433e-006
-336.0, -1.403e-006
-335.0, -1.375e-006
-334.0, -1.341e-006
-333.0, -1.313e-006
-332.0, -1.280e-006
-331.0, -1.245e-006
-330.0, -1.212e-006
-329.0, -1.178e-006
-328.0, -1.150e-006
-327.0, -1.122e-006
-326.0, -1.087e-006
-325.0, -1.059e-006
-324.0, -1.033e-006
-323.0, -1.001e-006
-322.0, -9.722e-007
-321.0, -9.382e-007
-320.0, -9.103e-007
-319.0, -8.807e-007
-318.0, -8.445e-007
-317.0, -8.074e-007
-316.0, -7.765e-007
-315.0, -7.420e-007
-314.0, -7.141e-007
-313.0, -6.810e-007
-312.0, -6.548e-007
-311.0, -6.265e-007
-310.0, -5.925e-007
-309.0, -5.615e-007
-308.0, -5.336e-007
-307.0, -4.979e-007
-306.0, -4.634e-007
-305.0, -4.242e-007
-304.0, -3.911e-007
-303.0, -3.610e-007
-302.0, -3.257e-007
-301.0, -2.908e-007
-300.0, -2.611e-007
-299.0, -2.289e-007
-298.0, -1.984e-007
-297.0, -1.635e-007
-296.0, -1.325e-007
-295.0, -1.020e-007
-294.0, -6.540e-008
-293.0, -2.790e-008
-292.0, +1.090e-008
-291.0, +4.578e-008
-290.0, +7.716e-008
-289.0, +1.112e-007
-288.0, +1.447e-007
-287.0, +1.779e-007
-286.0, +2.154e-007
-285.0, +2.446e-007
-284.0, +2.795e-007
-283.0, +3.196e-007
-282.0, +3.614e-007
-281.0, +4.046e-007
-280.0, +4.412e-007
-279.0, +4.752e-007
-278.0, +5.218e-007
-277.0, +5.637e-007
-276.0, +6.038e-007
-275.0, +6.430e-007
-274.0, +6.779e-007
-273.0, +7.241e-007
-272.0, +7.690e-007
-271.0, +8.057e-007
-270.0, +8.475e-007
-269.0, +8.828e-007
-268.0, +9.273e-007
-267.0, +9.761e-007
-266.0, +1.014e-006
-265.0, +1.058e-006
-264.0, +1.102e-006
-263.0, +1.146e-006
-262.0, +1.201e-006
-261.0, +1.243e-006
-260.0, +1.288e-006
-259.0, +1.336e-006
-258.0, +1.379e-006
-257.0, +1.426e-006
-256.0, +1.473e-006
-255.0, +1.517e-006
-254.0, +1.567e-006
-253.0, +1.613e-006
-252.0, +1.665e-006
-251.0, +1.719e-006
-250.0, +1.768e-006
-249.0, +1.818e-006
-248.0, +1.870e-006
-247.0, +1.923e-006
-246.0, +1.979e-006
-245.0, +2.024e-006
-244.0, +2.075e-006
-243.0, +2.131e-006
-242.0, +2.186e-006
-241.0, +2.243e-006
-240.0, +2.296e-006
-239.0, +2.345e-006
-238.0, +2.403e-006
-237.0, +2.459e-006
-236.0, +2.515e-006
-235.0, +2.573e-006
-234.0, +2.624e-006
-233.0, +2.683e-006
-232.0, +2.744e-006
-231.0, +2.803e-006
-230.0, +2.866e-006
-229.0, +2.921e-006
-228.0, +2.977e-006
-227.0, +3.040e-006
-226.0, +3.096e-006
-225.0, +3.153e-006
-224.0, +3.215e-006
-223.0, +3.271e-006
-222.0, +3.335e-006
-221.0, +3.402e-006
-220.0, +3.463e-006
-219.0, +3.525e-006
-218.0, +3.587e-006
-217.0, +3.651e-006
-216.0, +3.714e-006
-215.0, +3.778e-006
-214.0, +3.841e-006
-213.0, +3.900e-006
-212.0, +3.966e-006
-211.0, +4.037e-006
-210.0, +4.098e-006
-209.0, +4.163e-006
-208.0, +4.228e-006
-207.0, +4.290e-006
-206.0, +4.364e-006
-205.0, +4.431e-006
-204.0, +4.493e-006
-203.0, +4.562e-006
-202.0, +4.630e-006
-201.0, +4.695e-006
-200.0, +4.764e-006
-199.0, +4.827e-006
-198.0, +4.891e-006
-197.0, +4.960e-006
-196.0, +5.026e-006
-195.0, +5.089e-006
-194.0, +5.155e-006
-193.0, +5.219e-006
-192.0, +5.288e-006
-191.0, +5.357e-006
-190.0, +5.421e-006
-189.0, +5.484e-006
-188.0, +5.552e-006
-187.0, +5.619e-006
-186.0, +5.682e-006
-185.0, +5.746e-006
-184.0, +5.808e-006
-183.0, +5.870e-006
-182.0, +5.940e-006
-181.0, +6.004e-006
-180.0, +6.066e-006
-179.0, +6.128e-006
-178.0, +6.187e-006
-177.0, +6.250e-006
-176.0, +6.313e-006
-175.0, +6.370e-006
-174.0, +6.431e-006
-173.0, +6.488e-006
-172.0, +6.551e-006
-171.0, +6.612e-006
-170.0, +6.668e-006
-169.0, +6.731e-006
-168.0, +6.791e-006
-167.0, +6.849e-006
-166.0, +6.918e-006
-165.0, +6.975e-006
-164.0, +7.030e-006
-163.0, +7.087e-006
-162.0, +7.142e-006
-161.0, +7.198e-006
-160.0, +7.250e-006
-159.0, +7.295e-006
-158.0, +7.351e-006
-157.0, +7.407e-006
-156.0, +7.462e-006
-155.0, +7.512e-006
-154.0, +7.561e-006
-153.0, +7.614e-006
-152.0, +7.665e-006
-151.0, +7.709e-006
-150.0, +7.760e-006
-149.0, +7.808e-006
-148.0, +7.849e-006
-147.0, +7.893e-006
-146.0, +7.938e-006
-145.0, +7.983e-006
-144.0, +8.028e-006
-143.0, +8.065e-006
-142.0, +8.110e-006
-141.0, +8.158e-006
-140.0, +8.204e-006
-139.0, +8.243e-006
-138.0, +8.279e-006
-137.0, +8.315e-006
-136.0, +8.355e-006
-135.0, +8.388e-006
-134.0, +8.423e-006
-133.0, +8.452e-006
-132.0, +8.491e-006
-131.0, +8.530e-006
-130.0, +8.565e-006
-129.0, +8.598e-006
-128.0, +8.630e-006
-127.0, +8.658e-006
-126.0, +8.693e-006
-125.0, +8.717e-006
-124.0, +8.738e-006
-123.0, +8.766e-006
-122.0, +8.794e-006
-121.0, +8.823e-006
-120.0, +8.851e-006
-119.0, +8.871e-006
-118.0, +8.900e-006
-117.0, +8.928e-006
-116.0, +8.953e-006
-115.0, +8.975e-006
-114.0, +8.991e-006
-113.0, +9.012e-006
-112.0, +9.034e-006
-111.0, +9.052e-006
-110.0, +9.075e-006
-109.0, +9.089e-006
-108.0, +9.102e-006
-107.0, +9.120e-006
-106.0, +9.133e-006
-105.0, +9.147e-006
-104.0, +9.156e-006
-103.0, +9.164e-006
-102.0, +9.183e-006
-101.0, +9.198e-006
-100.0, +9.212e-006
-99.0, +9.225e-006
-98.0, +9.239e-006
-97.0, +9.254e-006
-96.0, +9.266e-006
-95.0, +9.269e-006
-94.0, +9.281e-006
-93.0, +9.289e-006
-92.0, +9.296e-006
-91.0, +9.303e-006
-90.0, +9.309e-006
-89.0, +9.316e-006
-88.0, +9.321e-006
-87.0, +9.321e-006
-86.0, +9.327e-006
-85.0, +9.327e-006
-84.0, +9.327e-006
-83.0, +9.327e-006
-82.0, +9.327e-006
-81.0, +9.328e-006
-80.0, +9.328e-006
-79.0, +9.325e-006
-78.0, +9.327e-006
-77.0, +9.327e-006
-76.0, +9.327e-006
-75.0, +9.327e-006
-74.0, +9.327e-006
-73.0, +9.327e-006
-72.0, +9.327e-006
-71.0, +9.324e-006
-70.0, +9.325e-006
-69.0, +9.322e-006
-68.0, +9.319e-006
-67.0, +9.317e-006
-66.0, +9.311e-006
-65.0, +9.307e-006
-64.0, +9.300e-006
-63.0, +9.293e-006
-62.0, +9.291e-006
-61.0, +9.286e-006
-60.0, +9.281e-006
-59.0, +9.276e-006
-58.0, +9.266e-006
-57.0, +9.262e-006
-56.0, +9.255e-006
-55.0, +9.241e-006
-54.0, +9.233e-006
-53.0, +9.219e-006
-52.0, +9.208e-006
-51.0, +9.201e-006
-50.0, +9.188e-006
-49.0, +9.177e-006
-48.0, +9.168e-006
-47.0, +9.156e-006
-46.0, +9.151e-006
-45.0, +9.144e-006
-44.0, +9.136e-006
-43.0, +9.129e-006
-42.0, +9.120e-006
-41.0, +9.115e-006
-40.0, +9.107e-006
-39.0, +9.096e-006
-38.0, +9.089e-006
-37.0, +9.077e-006
-36.0, +9.067e-006
-35.0, +9.060e-006
-34.0, +9.045e-006
-33.0, +9.033e-006
-32.0, +9.021e-006
-31.0, +9.005e-006
-30.0, +8.998e-006
-29.0, +8.983e-006
-28.0, +8.968e-006
-27.0, +8.961e-006
-26.0, +8.951e-006
-25.0, +8.941e-006
-24.0, +8.929e-006
-23.0, +8.915e-006
-22.0, +8.909e-006
-21.0, +8.899e-006
-20.0, +8.886e-006
-19.0, +8.870e-006
-18.0, +8.852e-006
-17.0, +8.838e-006
-16.0, +8.824e-006
-15.0, +8.807e-006
-14.0, +8.796e-006
-13.0, +8.782e-006
-12.0, +8.771e-006
-11.0, +8.764e-006
-10.0, +8.757e-006
-9.0, +8.749e-006
-8.0, +8.737e-006
-7.0, +8.724e-006
-6.0, +8.720e-006
-5.0, +8.713e-006
-4.0, +8.704e-006
-3.0, +8.691e-006
-2.0, +8.685e-006
-1.0, +8.685e-006
0.0, +8.678e-006
1.0, +8.667e-006
2.0, +8.661e-006
3.0, +8.655e-006
4.0, +8.653e-006
5.0, +8.640e-006
6.0, +8.620e-006
7.0, +8.606e-006
8.0, +8.592e-006
9.0, +8.577e-006
10.0, +8.566e-006
11.0, +8.548e-006
12.0, +8.536e-006
13.0, +8.530e-006
14.0, +8.523e-006
15.0, +8.517e-006
16.0, +8.505e-006
17.0, +8.494e-006
18.0, +8.491e-006
19.0, +8.482e-006
20.0, +8.470e-006
21.0, +8.459e-006
22.0, +8.443e-006
23.0, +8.436e-006
24.0, +8.425e-006
25.0, +8.412e-006
26.0, +8.404e-006
27.0, +8.396e-006
28.0, +8.389e-006
29.0, +8.386e-006
30.0, +8.378e-006
31.0, +8.371e-006
32.0, +8.364e-006
33.0, +8.357e-006
34.0, +8.354e-006
35.0, +8.351e-006
36.0, +8.345e-006
37.0, +8.342e-006
38.0, +8.336e-006
39.0, +8.335e-006
40.0, +8.329e-006
41.0, +8.321e-006
42.0, +8.316e-006
43.0, +8.311e-006
44.0, +8.307e-006
45.0, +8.307e-006
46.0, +8.298e-006
47.0, +8.295e-006
48.0, +8.291e-006
49.0, +8.287e-006
50.0, +8.278e-006
*
**
