# Supplementary material for: DFT and CV data of 4-phenyl-substituted dichloro(bis{2-[1-(phenyl)-1H-1,2,3-triazol-4-yl-κN3]pyridine-κN})iron(II) coordination compounds
Source: Data Brief. 2018 Oct 27;21:1458–71. doi: 10.1016/j.dib.2018.10.085 (PMC6234228; doi:10.1016/j.dib.2018.10.085)
Supplement: Supplementary file 4 — Supplementary material. [file mmc4.zip › Fe_CV_raw_data/FeL9-2/300_01.TXT]

Date: 10-Apr-2017
Time: 11:45:38
Label: 
Cyclic Voltammetry

Exp. Conditions:
Init E (mV) = 50
High E (mV) = 50
Low E (mV) = -450
Init P/N = N
V (mV/sec) = 300
Number of Segments = 2
Sample Interval (mV) = 1
Quiet Time (sec) = 2
Sensitivity (A/V) = 1E-5

2 Sets of Data
Total Number of Data Points = 1000
##
Potential (mV), Current (A)

Segment = 1
Negative
Number of Data Points = 500
#
49.0, +4.432e-006
48.0, +4.303e-006
47.0, +4.212e-006
46.0, +4.147e-006
45.0, +4.073e-006
44.0, +4.015e-006
43.0, +3.960e-006
42.0, +3.918e-006
41.0, +3.881e-006
40.0, +3.839e-006
39.0, +3.802e-006
38.0, +3.765e-006
37.0, +3.734e-006
36.0, +3.704e-006
35.0, +3.670e-006
34.0, +3.640e-006
33.0, +3.612e-006
32.0, +3.579e-006
31.0, +3.551e-006
30.0, +3.524e-006
29.0, +3.497e-006
28.0, +3.476e-006
27.0, +3.442e-006
26.0, +3.414e-006
25.0, +3.391e-006
24.0, +3.363e-006
23.0, +3.335e-006
22.0, +3.313e-006
21.0, +3.290e-006
20.0, +3.274e-006
19.0, +3.252e-006
18.0, +3.231e-006
17.0, +3.210e-006
16.0, +3.184e-006
15.0, +3.159e-006
14.0, +3.133e-006
13.0, +3.112e-006
12.0, +3.092e-006
11.0, +3.070e-006
10.0, +3.055e-006
9.0, +3.040e-006
8.0, +3.016e-006
7.0, +2.995e-006
6.0, +2.968e-006
5.0, +2.947e-006
4.0, +2.928e-006
3.0, +2.901e-006
2.0, +2.877e-006
1.0, +2.856e-006
0.0, +2.830e-006
-1.0, +2.812e-006
-2.0, +2.792e-006
-3.0, +2.771e-006
-4.0, +2.752e-006
-5.0, +2.734e-006
-6.0, +2.720e-006
-7.0, +2.706e-006
-8.0, +2.689e-006
-9.0, +2.674e-006
-10.0, +2.655e-006
-11.0, +2.634e-006
-12.0, +2.613e-006
-13.0, +2.590e-006
-14.0, +2.574e-006
-15.0, +2.554e-006
-16.0, +2.533e-006
-17.0, +2.517e-006
-18.0, +2.502e-006
-19.0, +2.488e-006
-20.0, +2.477e-006
-21.0, +2.457e-006
-22.0, +2.442e-006
-23.0, +2.427e-006
-24.0, +2.403e-006
-25.0, +2.388e-006
-26.0, +2.369e-006
-27.0, +2.348e-006
-28.0, +2.333e-006
-29.0, +2.312e-006
-30.0, +2.292e-006
-31.0, +2.282e-006
-32.0, +2.260e-006
-33.0, +2.244e-006
-34.0, +2.223e-006
-35.0, +2.202e-006
-36.0, +2.187e-006
-37.0, +2.166e-006
-38.0, +2.147e-006
-39.0, +2.133e-006
-40.0, +2.113e-006
-41.0, +2.100e-006
-42.0, +2.086e-006
-43.0, +2.070e-006
-44.0, +2.062e-006
-45.0, +2.040e-006
-46.0, +2.020e-006
-47.0, +2.005e-006
-48.0, +1.983e-006
-49.0, +1.963e-006
-50.0, +1.944e-006
-51.0, +1.925e-006
-52.0, +1.913e-006
-53.0, +1.898e-006
-54.0, +1.883e-006
-55.0, +1.864e-006
-56.0, +1.843e-006
-57.0, +1.822e-006
-58.0, +1.801e-006
-59.0, +1.779e-006
-60.0, +1.758e-006
-61.0, +1.738e-006
-62.0, +1.729e-006
-63.0, +1.716e-006
-64.0, +1.695e-006
-65.0, +1.678e-006
-66.0, +1.656e-006
-67.0, +1.635e-006
-68.0, +1.614e-006
-69.0, +1.590e-006
-70.0, +1.570e-006
-71.0, +1.555e-006
-72.0, +1.532e-006
-73.0, +1.519e-006
-74.0, +1.505e-006
-75.0, +1.491e-006
-76.0, +1.478e-006
-77.0, +1.456e-006
-78.0, +1.435e-006
-79.0, +1.418e-006
-80.0, +1.397e-006
-81.0, +1.376e-006
-82.0, +1.355e-006
-83.0, +1.332e-006
-84.0, +1.318e-006
-85.0, +1.298e-006
-86.0, +1.282e-006
-87.0, +1.264e-006
-88.0, +1.241e-006
-89.0, +1.219e-006
-90.0, +1.195e-006
-91.0, +1.174e-006
-92.0, +1.160e-006
-93.0, +1.135e-006
-94.0, +1.117e-006
-95.0, +1.098e-006
-96.0, +1.071e-006
-97.0, +1.050e-006
-98.0, +1.028e-006
-99.0, +1.003e-006
-100.0, +9.822e-007
-101.0, +9.548e-007
-102.0, +9.347e-007
-103.0, +9.173e-007
-104.0, +8.929e-007
-105.0, +8.702e-007
-106.0, +8.466e-007
-107.0, +8.209e-007
-108.0, +7.996e-007
-109.0, +7.725e-007
-110.0, +7.499e-007
-111.0, +7.324e-007
-112.0, +7.023e-007
-113.0, +6.753e-007
-114.0, +6.513e-007
-115.0, +6.239e-007
-116.0, +6.016e-007
-117.0, +5.737e-007
-118.0, +5.467e-007
-119.0, +5.258e-007
-120.0, +4.979e-007
-121.0, +4.708e-007
-122.0, +4.469e-007
-123.0, +4.190e-007
-124.0, +3.954e-007
-125.0, +3.666e-007
-126.0, +3.401e-007
-127.0, +3.117e-007
-128.0, +2.799e-007
-129.0, +2.502e-007
-130.0, +2.219e-007
-131.0, +1.901e-007
-132.0, +1.617e-007
-133.0, +1.234e-007
-134.0, +9.504e-008
-135.0, +6.845e-008
-136.0, +3.662e-008
-137.0, +7.411e-009
-138.0, -2.659e-008
-139.0, -6.060e-008
-140.0, -8.850e-008
-141.0, -1.216e-007
-142.0, -1.539e-007
-143.0, -1.866e-007
-144.0, -2.258e-007
-145.0, -2.585e-007
-146.0, -2.938e-007
-147.0, -3.283e-007
-148.0, -3.588e-007
-149.0, -4.007e-007
-150.0, -4.421e-007
-151.0, -4.822e-007
-152.0, -5.232e-007
-153.0, -5.598e-007
-154.0, -5.990e-007
-155.0, -6.400e-007
-156.0, -6.788e-007
-157.0, -7.172e-007
-158.0, -7.542e-007
-159.0, -7.948e-007
-160.0, -8.466e-007
-161.0, -8.915e-007
-162.0, -9.404e-007
-163.0, -9.835e-007
-164.0, -1.026e-006
-165.0, -1.076e-006
-166.0, -1.118e-006
-167.0, -1.161e-006
-168.0, -1.213e-006
-169.0, -1.261e-006
-170.0, -1.307e-006
-171.0, -1.355e-006
-172.0, -1.399e-006
-173.0, -1.454e-006
-174.0, -1.503e-006
-175.0, -1.548e-006
-176.0, -1.601e-006
-177.0, -1.654e-006
-178.0, -1.708e-006
-179.0, -1.762e-006
-180.0, -1.816e-006
-181.0, -1.873e-006
-182.0, -1.924e-006
-183.0, -1.975e-006
-184.0, -2.032e-006
-185.0, -2.088e-006
-186.0, -2.145e-006
-187.0, -2.201e-006
-188.0, -2.251e-006
-189.0, -2.313e-006
-190.0, -2.369e-006
-191.0, -2.425e-006
-192.0, -2.489e-006
-193.0, -2.549e-006
-194.0, -2.607e-006
-195.0, -2.668e-006
-196.0, -2.730e-006
-197.0, -2.792e-006
-198.0, -2.854e-006
-199.0, -2.908e-006
-200.0, -2.971e-006
-201.0, -3.026e-006
-202.0, -3.090e-006
-203.0, -3.148e-006
-204.0, -3.205e-006
-205.0, -3.269e-006
-206.0, -3.331e-006
-207.0, -3.388e-006
-208.0, -3.459e-006
-209.0, -3.521e-006
-210.0, -3.582e-006
-211.0, -3.645e-006
-212.0, -3.701e-006
-213.0, -3.765e-006
-214.0, -3.827e-006
-215.0, -3.888e-006
-216.0, -3.952e-006
-217.0, -4.014e-006
-218.0, -4.077e-006
-219.0, -4.143e-006
-220.0, -4.201e-006
-221.0, -4.271e-006
-222.0, -4.331e-006
-223.0, -4.390e-006
-224.0, -4.457e-006
-225.0, -4.519e-006
-226.0, -4.577e-006
-227.0, -4.638e-006
-228.0, -4.694e-006
-229.0, -4.754e-006
-230.0, -4.811e-006
-231.0, -4.864e-006
-232.0, -4.926e-006
-233.0, -4.985e-006
-234.0, -5.053e-006
-235.0, -5.111e-006
-236.0, -5.167e-006
-237.0, -5.226e-006
-238.0, -5.286e-006
-239.0, -5.343e-006
-240.0, -5.407e-006
-241.0, -5.462e-006
-242.0, -5.519e-006
-243.0, -5.575e-006
-244.0, -5.628e-006
-245.0, -5.687e-006
-246.0, -5.743e-006
-247.0, -5.794e-006
-248.0, -5.850e-006
-249.0, -5.903e-006
-250.0, -5.959e-006
-251.0, -6.017e-006
-252.0, -6.073e-006
-253.0, -6.129e-006
-254.0, -6.183e-006
-255.0, -6.233e-006
-256.0, -6.293e-006
-257.0, -6.349e-006
-258.0, -6.403e-006
-259.0, -6.454e-006
-260.0, -6.505e-006
-261.0, -6.560e-006
-262.0, -6.610e-006
-263.0, -6.660e-006
-264.0, -6.717e-006
-265.0, -6.771e-006
-266.0, -6.825e-006
-267.0, -6.873e-006
-268.0, -6.925e-006
-269.0, -6.981e-006
-270.0, -7.034e-006
-271.0, -7.086e-006
-272.0, -7.141e-006
-273.0, -7.189e-006
-274.0, -7.244e-006
-275.0, -7.297e-006
-276.0, -7.346e-006
-277.0, -7.395e-006
-278.0, -7.445e-006
-279.0, -7.492e-006
-280.0, -7.546e-006
-281.0, -7.592e-006
-282.0, -7.643e-006
-283.0, -7.697e-006
-284.0, -7.741e-006
-285.0, -7.785e-006
-286.0, -7.832e-006
-287.0, -7.880e-006
-288.0, -7.933e-006
-289.0, -7.977e-006
-290.0, -8.020e-006
-291.0, -8.068e-006
-292.0, -8.116e-006
-293.0, -8.164e-006
-294.0, -8.207e-006
-295.0, -8.251e-006
-296.0, -8.298e-006
-297.0, -8.340e-006
-298.0, -8.383e-006
-299.0, -8.424e-006
-300.0, -8.466e-006
-301.0, -8.510e-006
-302.0, -8.545e-006
-303.0, -8.581e-006
-304.0, -8.628e-006
-305.0, -8.670e-006
-306.0, -8.712e-006
-307.0, -8.748e-006
-308.0, -8.782e-006
-309.0, -8.824e-006
-310.0, -8.863e-006
-311.0, -8.899e-006
-312.0, -8.938e-006
-313.0, -8.969e-006
-314.0, -9.004e-006
-315.0, -9.035e-006
-316.0, -9.070e-006
-317.0, -9.103e-006
-318.0, -9.132e-006
-319.0, -9.157e-006
-320.0, -9.188e-006
-321.0, -9.216e-006
-322.0, -9.248e-006
-323.0, -9.272e-006
-324.0, -9.297e-006
-325.0, -9.325e-006
-326.0, -9.352e-006
-327.0, -9.373e-006
-328.0, -9.401e-006
-329.0, -9.423e-006
-330.0, -9.449e-006
-331.0, -9.475e-006
-332.0, -9.495e-006
-333.0, -9.518e-006
-334.0, -9.541e-006
-335.0, -9.562e-006
-336.0, -9.588e-006
-337.0, -9.603e-006
-338.0, -9.618e-006
-339.0, -9.632e-006
-340.0, -9.644e-006
-341.0, -9.663e-006
-342.0, -9.677e-006
-343.0, -9.686e-006
-344.0, -9.705e-006
-345.0, -9.715e-006
-346.0, -9.730e-006
-347.0, -9.744e-006
-348.0, -9.756e-006
-349.0, -9.770e-006
-350.0, -9.782e-006
-351.0, -9.789e-006
-352.0, -9.802e-006
-353.0, -9.809e-006
-354.0, -9.817e-006
-355.0, -9.820e-006
-356.0, -9.820e-006
-357.0, -9.827e-006
-358.0, -9.827e-006
-359.0, -9.831e-006
-360.0, -9.841e-006
-361.0, -9.847e-006
-362.0, -9.854e-006
-363.0, -9.857e-006
-364.0, -9.857e-006
-365.0, -9.864e-006
-366.0, -9.865e-006
-367.0, -9.861e-006
-368.0, -9.861e-006
-369.0, -9.854e-006
-370.0, -9.854e-006
-371.0, -9.853e-006
-372.0, -9.846e-006
-373.0, -9.845e-006
-374.0, -9.839e-006
-375.0, -9.832e-006
-376.0, -9.835e-006
-377.0, -9.831e-006
-378.0, -9.826e-006
-379.0, -9.825e-006
-380.0, -9.812e-006
-381.0, -9.806e-006
-382.0, -9.798e-006
-383.0, -9.788e-006
-384.0, -9.781e-006
-385.0, -9.768e-006
-386.0, -9.755e-006
-387.0, -9.740e-006
-388.0, -9.726e-006
-389.0, -9.713e-006
-390.0, -9.700e-006
-391.0, -9.684e-006
-392.0, -9.673e-006
-393.0, -9.659e-006
-394.0, -9.651e-006
-395.0, -9.640e-006
-396.0, -9.625e-006
-397.0, -9.611e-006
-398.0, -9.593e-006
-399.0, -9.573e-006
-400.0, -9.557e-006
-401.0, -9.538e-006
-402.0, -9.521e-006
-403.0, -9.501e-006
-404.0, -9.479e-006
-405.0, -9.464e-006
-406.0, -9.446e-006
-407.0, -9.426e-006
-408.0, -9.415e-006
-409.0, -9.394e-006
-410.0, -9.374e-006
-411.0, -9.353e-006
-412.0, -9.326e-006
-413.0, -9.306e-006
-414.0, -9.285e-006
-415.0, -9.259e-006
-416.0, -9.242e-006
-417.0, -9.223e-006
-418.0, -9.203e-006
-419.0, -9.182e-006
-420.0, -9.160e-006
-421.0, -9.139e-006
-422.0, -9.113e-006
-423.0, -9.088e-006
-424.0, -9.067e-006
-425.0, -9.046e-006
-426.0, -9.031e-006
-427.0, -9.007e-006
-428.0, -8.979e-006
-429.0, -8.957e-006
-430.0, -8.931e-006
-431.0, -8.905e-006
-432.0, -8.885e-006
-433.0, -8.857e-006
-434.0, -8.839e-006
-435.0, -8.816e-006
-436.0, -8.789e-006
-437.0, -8.768e-006
-438.0, -8.742e-006
-439.0, -8.715e-006
-440.0, -8.694e-006
-441.0, -8.666e-006
-442.0, -8.648e-006
-443.0, -8.628e-006
-444.0, -8.607e-006
-445.0, -8.589e-006
-446.0, -8.567e-006
-447.0, -8.539e-006
-448.0, -8.478e-006
-449.0, -8.438e-006
-450.0, -8.391e-006
*
Segment = 2
Positive
Number of Data Points = 500
#
-449.0, -8.185e-006
-448.0, -7.875e-006
-447.0, -7.677e-006
-446.0, -7.497e-006
-445.0, -7.310e-006
-444.0, -7.163e-006
-443.0, -7.029e-006
-442.0, -6.910e-006
-441.0, -6.799e-006
-440.0, -6.705e-006
-439.0, -6.614e-006
-438.0, -6.526e-006
-437.0, -6.438e-006
-436.0, -6.355e-006
-435.0, -6.277e-006
-434.0, -6.208e-006
-433.0, -6.131e-006
-432.0, -6.063e-006
-431.0, -5.995e-006
-430.0, -5.924e-006
-429.0, -5.861e-006
-428.0, -5.797e-006
-427.0, -5.730e-006
-426.0, -5.674e-006
-425.0, -5.610e-006
-424.0, -5.550e-006
-423.0, -5.494e-006
-422.0, -5.436e-006
-421.0, -5.380e-006
-420.0, -5.324e-006
-419.0, -5.265e-006
-418.0, -5.210e-006
-417.0, -5.153e-006
-416.0, -5.097e-006
-415.0, -5.045e-006
-414.0, -4.990e-006
-413.0, -4.939e-006
-412.0, -4.886e-006
-411.0, -4.835e-006
-410.0, -4.789e-006
-409.0, -4.738e-006
-408.0, -4.686e-006
-407.0, -4.640e-006
-406.0, -4.589e-006
-405.0, -4.541e-006
-404.0, -4.493e-006
-403.0, -4.446e-006
-402.0, -4.406e-006
-401.0, -4.357e-006
-400.0, -4.310e-006
-399.0, -4.269e-006
-398.0, -4.225e-006
-397.0, -4.183e-006
-396.0, -4.138e-006
-395.0, -4.089e-006
-394.0, -4.049e-006
-393.0, -4.004e-006
-392.0, -3.957e-006
-391.0, -3.911e-006
-390.0, -3.866e-006
-389.0, -3.824e-006
-388.0, -3.782e-006
-387.0, -3.736e-006
-386.0, -3.695e-006
-385.0, -3.653e-006
-384.0, -3.616e-006
-383.0, -3.578e-006
-382.0, -3.529e-006
-381.0, -3.487e-006
-380.0, -3.448e-006
-379.0, -3.409e-006
-378.0, -3.373e-006
-377.0, -3.326e-006
-376.0, -3.286e-006
-375.0, -3.246e-006
-374.0, -3.203e-006
-373.0, -3.163e-006
-372.0, -3.123e-006
-371.0, -3.081e-006
-370.0, -3.044e-006
-369.0, -3.004e-006
-368.0, -2.968e-006
-367.0, -2.933e-006
-366.0, -2.894e-006
-365.0, -2.859e-006
-364.0, -2.824e-006
-363.0, -2.781e-006
-362.0, -2.744e-006
-361.0, -2.707e-006
-360.0, -2.672e-006
-359.0, -2.639e-006
-358.0, -2.594e-006
-357.0, -2.553e-006
-356.0, -2.519e-006
-355.0, -2.480e-006
-354.0, -2.445e-006
-353.0, -2.404e-006
-352.0, -2.362e-006
-351.0, -2.327e-006
-350.0, -2.288e-006
-349.0, -2.253e-006
-348.0, -2.222e-006
-347.0, -2.182e-006
-346.0, -2.147e-006
-345.0, -2.111e-006
-344.0, -2.080e-006
-343.0, -2.047e-006
-342.0, -2.008e-006
-341.0, -1.967e-006
-340.0, -1.929e-006
-339.0, -1.893e-006
-338.0, -1.859e-006
-337.0, -1.820e-006
-336.0, -1.786e-006
-335.0, -1.755e-006
-334.0, -1.719e-006
-333.0, -1.686e-006
-332.0, -1.652e-006
-331.0, -1.614e-006
-330.0, -1.580e-006
-329.0, -1.540e-006
-328.0, -1.506e-006
-327.0, -1.472e-006
-326.0, -1.435e-006
-325.0, -1.401e-006
-324.0, -1.369e-006
-323.0, -1.333e-006
-322.0, -1.304e-006
-321.0, -1.267e-006
-320.0, -1.233e-006
-319.0, -1.199e-006
-318.0, -1.159e-006
-317.0, -1.125e-006
-316.0, -1.091e-006
-315.0, -1.053e-006
-314.0, -1.019e-006
-313.0, -9.822e-007
-312.0, -9.482e-007
-311.0, -9.203e-007
-310.0, -8.785e-007
-309.0, -8.427e-007
-308.0, -8.048e-007
-307.0, -7.651e-007
-306.0, -7.316e-007
-305.0, -6.949e-007
-304.0, -6.601e-007
-303.0, -6.260e-007
-302.0, -5.842e-007
-301.0, -5.493e-007
-300.0, -5.171e-007
-299.0, -4.778e-007
-298.0, -4.429e-007
-297.0, -3.967e-007
-296.0, -3.610e-007
-295.0, -3.309e-007
-294.0, -2.934e-007
-293.0, -2.542e-007
-292.0, -2.167e-007
-291.0, -1.744e-007
-290.0, -1.434e-007
-289.0, -1.086e-007
-288.0, -7.237e-008
-287.0, -3.270e-008
-286.0, +1.002e-008
-285.0, +5.101e-008
-284.0, +8.545e-008
-283.0, +1.330e-007
-282.0, +1.753e-007
-281.0, +2.210e-007
-280.0, +2.620e-007
-279.0, +3.026e-007
-278.0, +3.479e-007
-277.0, +3.967e-007
-276.0, +4.364e-007
-275.0, +4.796e-007
-274.0, +5.253e-007
-273.0, +5.746e-007
-272.0, +6.169e-007
-271.0, +6.566e-007
-270.0, +7.054e-007
-269.0, +7.503e-007
-268.0, +7.974e-007
-267.0, +8.432e-007
-266.0, +8.828e-007
-265.0, +9.351e-007
-264.0, +9.835e-007
-263.0, +1.025e-006
-262.0, +1.081e-006
-261.0, +1.134e-006
-260.0, +1.181e-006
-259.0, +1.234e-006
-258.0, +1.279e-006
-257.0, +1.331e-006
-256.0, +1.380e-006
-255.0, +1.422e-006
-254.0, +1.474e-006
-253.0, +1.529e-006
-252.0, +1.582e-006
-251.0, +1.633e-006
-250.0, +1.685e-006
-249.0, +1.741e-006
-248.0, +1.797e-006
-247.0, +1.848e-006
-246.0, +1.904e-006
-245.0, +1.956e-006
-244.0, +2.011e-006
-243.0, +2.070e-006
-242.0, +2.125e-006
-241.0, +2.186e-006
-240.0, +2.243e-006
-239.0, +2.298e-006
-238.0, +2.360e-006
-237.0, +2.422e-006
-236.0, +2.479e-006
-235.0, +2.538e-006
-234.0, +2.593e-006
-233.0, +2.653e-006
-232.0, +2.710e-006
-231.0, +2.766e-006
-230.0, +2.831e-006
-229.0, +2.889e-006
-228.0, +2.949e-006
-227.0, +3.014e-006
-226.0, +3.077e-006
-225.0, +3.140e-006
-224.0, +3.208e-006
-223.0, +3.268e-006
-222.0, +3.331e-006
-221.0, +3.398e-006
-220.0, +3.462e-006
-219.0, +3.526e-006
-218.0, +3.595e-006
-217.0, +3.658e-006
-216.0, +3.721e-006
-215.0, +3.789e-006
-214.0, +3.854e-006
-213.0, +3.917e-006
-212.0, +3.985e-006
-211.0, +4.051e-006
-210.0, +4.114e-006
-209.0, +4.184e-006
-208.0, +4.248e-006
-207.0, +4.316e-006
-206.0, +4.393e-006
-205.0, +4.458e-006
-204.0, +4.526e-006
-203.0, +4.599e-006
-202.0, +4.664e-006
-201.0, +4.741e-006
-200.0, +4.811e-006
-199.0, +4.874e-006
-198.0, +4.949e-006
-197.0, +5.018e-006
-196.0, +5.084e-006
-195.0, +5.160e-006
-194.0, +5.223e-006
-193.0, +5.293e-006
-192.0, +5.362e-006
-191.0, +5.425e-006
-190.0, +5.495e-006
-189.0, +5.565e-006
-188.0, +5.627e-006
-187.0, +5.699e-006
-186.0, +5.762e-006
-185.0, +5.828e-006
-184.0, +5.896e-006
-183.0, +5.964e-006
-182.0, +6.034e-006
-181.0, +6.097e-006
-180.0, +6.163e-006
-179.0, +6.230e-006
-178.0, +6.291e-006
-177.0, +6.362e-006
-176.0, +6.426e-006
-175.0, +6.489e-006
-174.0, +6.564e-006
-173.0, +6.622e-006
-172.0, +6.686e-006
-171.0, +6.759e-006
-170.0, +6.815e-006
-169.0, +6.878e-006
-168.0, +6.941e-006
-167.0, +6.996e-006
-166.0, +7.062e-006
-165.0, +7.126e-006
-164.0, +7.184e-006
-163.0, +7.249e-006
-162.0, +7.305e-006
-161.0, +7.368e-006
-160.0, +7.426e-006
-159.0, +7.485e-006
-158.0, +7.546e-006
-157.0, +7.601e-006
-156.0, +7.655e-006
-155.0, +7.713e-006
-154.0, +7.762e-006
-153.0, +7.820e-006
-152.0, +7.870e-006
-151.0, +7.920e-006
-150.0, +7.976e-006
-149.0, +8.025e-006
-148.0, +8.073e-006
-147.0, +8.129e-006
-146.0, +8.179e-006
-145.0, +8.231e-006
-144.0, +8.274e-006
-143.0, +8.317e-006
-142.0, +8.373e-006
-141.0, +8.420e-006
-140.0, +8.466e-006
-139.0, +8.511e-006
-138.0, +8.556e-006
-137.0, +8.605e-006
-136.0, +8.646e-006
-135.0, +8.681e-006
-134.0, +8.728e-006
-133.0, +8.766e-006
-132.0, +8.804e-006
-131.0, +8.841e-006
-130.0, +8.874e-006
-129.0, +8.917e-006
-128.0, +8.957e-006
-127.0, +8.988e-006
-126.0, +9.024e-006
-125.0, +9.053e-006
-124.0, +9.086e-006
-123.0, +9.123e-006
-122.0, +9.150e-006
-121.0, +9.181e-006
-120.0, +9.209e-006
-119.0, +9.236e-006
-118.0, +9.273e-006
-117.0, +9.307e-006
-116.0, +9.335e-006
-115.0, +9.365e-006
-114.0, +9.390e-006
-113.0, +9.417e-006
-112.0, +9.443e-006
-111.0, +9.462e-006
-110.0, +9.483e-006
-109.0, +9.502e-006
-108.0, +9.519e-006
-107.0, +9.538e-006
-106.0, +9.550e-006
-105.0, +9.573e-006
-104.0, +9.594e-006
-103.0, +9.610e-006
-102.0, +9.633e-006
-101.0, +9.651e-006
-100.0, +9.670e-006
-99.0, +9.693e-006
-98.0, +9.700e-006
-97.0, +9.714e-006
-96.0, +9.727e-006
-95.0, +9.734e-006
-94.0, +9.747e-006
-93.0, +9.755e-006
-92.0, +9.766e-006
-91.0, +9.783e-006
-90.0, +9.789e-006
-89.0, +9.802e-006
-88.0, +9.813e-006
-87.0, +9.823e-006
-86.0, +9.838e-006
-85.0, +9.845e-006
-84.0, +9.849e-006
-83.0, +9.859e-006
-82.0, +9.861e-006
-81.0, +9.870e-006
-80.0, +9.872e-006
-79.0, +9.872e-006
-78.0, +9.879e-006
-77.0, +9.881e-006
-76.0, +9.882e-006
-75.0, +9.888e-006
-74.0, +9.886e-006
-73.0, +9.891e-006
-72.0, +9.890e-006
-71.0, +9.885e-006
-70.0, +9.891e-006
-69.0, +9.890e-006
-68.0, +9.886e-006
-67.0, +9.886e-006
-66.0, +9.879e-006
-65.0, +9.878e-006
-64.0, +9.876e-006
-63.0, +9.870e-006
-62.0, +9.870e-006
-61.0, +9.868e-006
-60.0, +9.864e-006
-59.0, +9.862e-006
-58.0, +9.855e-006
-57.0, +9.854e-006
-56.0, +9.846e-006
-55.0, +9.835e-006
-54.0, +9.830e-006
-53.0, +9.818e-006
-52.0, +9.805e-006
-51.0, +9.799e-006
-50.0, +9.786e-006
-49.0, +9.779e-006
-48.0, +9.768e-006
-47.0, +9.753e-006
-46.0, +9.750e-006
-45.0, +9.744e-006
-44.0, +9.736e-006
-43.0, +9.729e-006
-42.0, +9.719e-006
-41.0, +9.717e-006
-40.0, +9.709e-006
-39.0, +9.698e-006
-38.0, +9.693e-006
-37.0, +9.686e-006
-36.0, +9.676e-006
-35.0, +9.666e-006
-34.0, +9.647e-006
-33.0, +9.637e-006
-32.0, +9.622e-006
-31.0, +9.606e-006
-30.0, +9.592e-006
-29.0, +9.577e-006
-28.0, +9.563e-006
-27.0, +9.559e-006
-26.0, +9.546e-006
-25.0, +9.540e-006
-24.0, +9.533e-006
-23.0, +9.520e-006
-22.0, +9.517e-006
-21.0, +9.508e-006
-20.0, +9.499e-006
-19.0, +9.492e-006
-18.0, +9.477e-006
-17.0, +9.464e-006
-16.0, +9.455e-006
-15.0, +9.443e-006
-14.0, +9.436e-006
-13.0, +9.424e-006
-12.0, +9.407e-006
-11.0, +9.395e-006
-10.0, +9.380e-006
-9.0, +9.367e-006
-8.0, +9.353e-006
-7.0, +9.338e-006
-6.0, +9.328e-006
-5.0, +9.317e-006
-4.0, +9.308e-006
-3.0, +9.301e-006
-2.0, +9.300e-006
-1.0, +9.297e-006
0.0, +9.290e-006
1.0, +9.277e-006
2.0, +9.274e-006
3.0, +9.264e-006
4.0, +9.251e-006
5.0, +9.232e-006
6.0, +9.212e-006
7.0, +9.198e-006
8.0, +9.183e-006
9.0, +9.166e-006
10.0, +9.157e-006
11.0, +9.149e-006
12.0, +9.141e-006
13.0, +9.133e-006
14.0, +9.121e-006
15.0, +9.117e-006
16.0, +9.110e-006
17.0, +9.099e-006
18.0, +9.092e-006
19.0, +9.077e-006
20.0, +9.067e-006
21.0, +9.061e-006
22.0, +9.051e-006
23.0, +9.042e-006
24.0, +9.030e-006
25.0, +9.016e-006
26.0, +9.011e-006
27.0, +9.001e-006
28.0, +8.989e-006
29.0, +8.978e-006
30.0, +8.965e-006
31.0, +8.958e-006
32.0, +8.952e-006
33.0, +8.943e-006
34.0, +8.940e-006
35.0, +8.934e-006
36.0, +8.926e-006
37.0, +8.921e-006
38.0, +8.914e-006
39.0, +8.909e-006
40.0, +8.902e-006
41.0, +8.894e-006
42.0, +8.890e-006
43.0, +8.885e-006
44.0, +8.881e-006
45.0, +8.881e-006
46.0, +8.873e-006
47.0, +8.869e-006
48.0, +8.862e-006
49.0, +8.864e-006
50.0, +8.848e-006
*
**
