# Supplementary material for: DFT and CV data of 4-phenyl-substituted dichloro(bis{2-[1-(phenyl)-1H-1,2,3-triazol-4-yl-κN3]pyridine-κN})iron(II) coordination compounds
Source: Data Brief. 2018 Oct 27;21:1458–71. doi: 10.1016/j.dib.2018.10.085 (PMC6234228; doi:10.1016/j.dib.2018.10.085)
Supplement: Supplementary file 4 — Supplementary material. [file mmc4.zip › Fe_CV_raw_data/FeL9-2/300FC.TXT]

Date: 10-Apr-2017
Time: 12:12:23
Label: 
Cyclic Voltammetry

Exp. Conditions:
Init E (mV) = 300
High E (mV) = 300
Low E (mV) = -620
Init P/N = N
V (mV/sec) = 300
Number of Segments = 2
Sample Interval (mV) = 1
Quiet Time (sec) = 10
Sensitivity (A/V) = 1E-5

2 Sets of Data
Total Number of Data Points = 1840
##
Potential (mV), Current (A)

Segment = 1
Negative
Number of Data Points = 920
#
299.0, +3.246e-006
298.0, +3.082e-006
297.0, +3.011e-006
296.0, +2.951e-006
295.0, +2.880e-006
294.0, +2.825e-006
293.0, +2.783e-006
292.0, +2.755e-006
291.0, +2.722e-006
290.0, +2.695e-006
289.0, +2.676e-006
288.0, +2.647e-006
287.0, +2.625e-006
286.0, +2.604e-006
285.0, +2.583e-006
284.0, +2.568e-006
283.0, +2.546e-006
282.0, +2.525e-006
281.0, +2.516e-006
280.0, +2.502e-006
279.0, +2.492e-006
278.0, +2.478e-006
277.0, +2.465e-006
276.0, +2.456e-006
275.0, +2.441e-006
274.0, +2.427e-006
273.0, +2.418e-006
272.0, +2.402e-006
271.0, +2.392e-006
270.0, +2.373e-006
269.0, +2.354e-006
268.0, +2.341e-006
267.0, +2.327e-006
266.0, +2.313e-006
265.0, +2.304e-006
264.0, +2.285e-006
263.0, +2.276e-006
262.0, +2.269e-006
261.0, +2.262e-006
260.0, +2.255e-006
259.0, +2.240e-006
258.0, +2.223e-006
257.0, +2.210e-006
256.0, +2.195e-006
255.0, +2.182e-006
254.0, +2.168e-006
253.0, +2.154e-006
252.0, +2.145e-006
251.0, +2.134e-006
250.0, +2.128e-006
249.0, +2.121e-006
248.0, +2.112e-006
247.0, +2.105e-006
246.0, +2.092e-006
245.0, +2.082e-006
244.0, +2.075e-006
243.0, +2.067e-006
242.0, +2.060e-006
241.0, +2.053e-006
240.0, +2.035e-006
239.0, +2.025e-006
238.0, +2.012e-006
237.0, +2.001e-006
236.0, +1.990e-006
235.0, +1.976e-006
234.0, +1.964e-006
233.0, +1.955e-006
232.0, +1.944e-006
231.0, +1.937e-006
230.0, +1.929e-006
229.0, +1.920e-006
228.0, +1.913e-006
227.0, +1.899e-006
226.0, +1.896e-006
225.0, +1.891e-006
224.0, +1.882e-006
223.0, +1.874e-006
222.0, +1.867e-006
221.0, +1.854e-006
220.0, +1.850e-006
219.0, +1.833e-006
218.0, +1.824e-006
217.0, +1.810e-006
216.0, +1.794e-006
215.0, +1.780e-006
214.0, +1.770e-006
213.0, +1.760e-006
212.0, +1.758e-006
211.0, +1.744e-006
210.0, +1.737e-006
209.0, +1.732e-006
208.0, +1.719e-006
207.0, +1.714e-006
206.0, +1.705e-006
205.0, +1.692e-006
204.0, +1.685e-006
203.0, +1.670e-006
202.0, +1.663e-006
201.0, +1.656e-006
200.0, +1.638e-006
199.0, +1.620e-006
198.0, +1.605e-006
197.0, +1.591e-006
196.0, +1.585e-006
195.0, +1.567e-006
194.0, +1.556e-006
193.0, +1.547e-006
192.0, +1.536e-006
191.0, +1.528e-006
190.0, +1.517e-006
189.0, +1.507e-006
188.0, +1.502e-006
187.0, +1.489e-006
186.0, +1.482e-006
185.0, +1.468e-006
184.0, +1.449e-006
183.0, +1.436e-006
182.0, +1.418e-006
181.0, +1.399e-006
180.0, +1.385e-006
179.0, +1.364e-006
178.0, +1.353e-006
177.0, +1.345e-006
176.0, +1.330e-006
175.0, +1.318e-006
174.0, +1.304e-006
173.0, +1.289e-006
172.0, +1.276e-006
171.0, +1.259e-006
170.0, +1.242e-006
169.0, +1.226e-006
168.0, +1.205e-006
167.0, +1.184e-006
166.0, +1.166e-006
165.0, +1.151e-006
164.0, +1.137e-006
163.0, +1.117e-006
162.0, +1.098e-006
161.0, +1.076e-006
160.0, +1.050e-006
159.0, +1.029e-006
158.0, +1.004e-006
157.0, +9.779e-007
156.0, +9.578e-007
155.0, +9.317e-007
154.0, +9.155e-007
153.0, +8.985e-007
152.0, +8.711e-007
151.0, +8.475e-007
150.0, +8.196e-007
149.0, +7.900e-007
148.0, +7.656e-007
147.0, +7.337e-007
146.0, +7.080e-007
145.0, +6.797e-007
144.0, +6.465e-007
143.0, +6.186e-007
142.0, +5.864e-007
141.0, +5.585e-007
140.0, +5.349e-007
139.0, +4.983e-007
138.0, +4.674e-007
137.0, +4.351e-007
136.0, +3.954e-007
135.0, +3.640e-007
134.0, +3.231e-007
133.0, +2.808e-007
132.0, +2.459e-007
131.0, +2.071e-007
130.0, +1.696e-007
129.0, +1.325e-007
128.0, +8.894e-008
127.0, +5.319e-008
126.0, +1.352e-008
125.0, -3.182e-008
124.0, -7.368e-008
123.0, -1.164e-007
122.0, -1.513e-007
121.0, -1.901e-007
120.0, -2.398e-007
119.0, -2.886e-007
118.0, -3.331e-007
117.0, -3.749e-007
116.0, -4.181e-007
115.0, -4.735e-007
114.0, -5.201e-007
113.0, -5.659e-007
112.0, -6.165e-007
111.0, -6.635e-007
110.0, -7.124e-007
109.0, -7.595e-007
108.0, -8.070e-007
107.0, -8.628e-007
106.0, -9.103e-007
105.0, -9.521e-007
104.0, -1.002e-006
103.0, -1.054e-006
102.0, -1.105e-006
101.0, -1.153e-006
100.0, -1.202e-006
99.0, -1.254e-006
98.0, -1.301e-006
97.0, -1.345e-006
96.0, -1.396e-006
95.0, -1.446e-006
94.0, -1.491e-006
93.0, -1.532e-006
92.0, -1.567e-006
91.0, -1.616e-006
90.0, -1.660e-006
89.0, -1.699e-006
88.0, -1.742e-006
87.0, -1.782e-006
86.0, -1.818e-006
85.0, -1.863e-006
84.0, -1.898e-006
83.0, -1.937e-006
82.0, -1.976e-006
81.0, -2.012e-006
80.0, -2.047e-006
79.0, -2.083e-006
78.0, -2.115e-006
77.0, -2.148e-006
76.0, -2.175e-006
75.0, -2.205e-006
74.0, -2.222e-006
73.0, -2.243e-006
72.0, -2.275e-006
71.0, -2.302e-006
70.0, -2.325e-006
69.0, -2.346e-006
68.0, -2.360e-006
67.0, -2.386e-006
66.0, -2.406e-006
65.0, -2.418e-006
64.0, -2.437e-006
63.0, -2.449e-006
62.0, -2.463e-006
61.0, -2.479e-006
60.0, -2.491e-006
59.0, -2.505e-006
58.0, -2.516e-006
57.0, -2.519e-006
56.0, -2.530e-006
55.0, -2.537e-006
54.0, -2.543e-006
53.0, -2.550e-006
52.0, -2.551e-006
51.0, -2.557e-006
50.0, -2.557e-006
49.0, -2.557e-006
48.0, -2.563e-006
47.0, -2.567e-006
46.0, -2.567e-006
45.0, -2.569e-006
44.0, -2.562e-006
43.0, -2.567e-006
42.0, -2.565e-006
41.0, -2.562e-006
40.0, -2.563e-006
39.0, -2.557e-006
38.0, -2.555e-006
37.0, -2.554e-006
36.0, -2.550e-006
35.0, -2.550e-006
34.0, -2.548e-006
33.0, -2.541e-006
32.0, -2.540e-006
31.0, -2.536e-006
30.0, -2.534e-006
29.0, -2.532e-006
28.0, -2.526e-006
27.0, -2.523e-006
26.0, -2.509e-006
25.0, -2.501e-006
24.0, -2.501e-006
23.0, -2.493e-006
22.0, -2.487e-006
21.0, -2.479e-006
20.0, -2.468e-006
19.0, -2.468e-006
18.0, -2.462e-006
17.0, -2.453e-006
16.0, -2.453e-006
15.0, -2.445e-006
14.0, -2.441e-006
13.0, -2.438e-006
12.0, -2.431e-006
11.0, -2.432e-006
10.0, -2.427e-006
9.0, -2.418e-006
8.0, -2.417e-006
7.0, -2.414e-006
6.0, -2.412e-006
5.0, -2.411e-006
4.0, -2.404e-006
3.0, -2.408e-006
2.0, -2.412e-006
1.0, -2.413e-006
0.0, -2.418e-006
-1.0, -2.421e-006
-2.0, -2.424e-006
-3.0, -2.424e-006
-4.0, -2.418e-006
-5.0, -2.414e-006
-6.0, -2.408e-006
-7.0, -2.403e-006
-8.0, -2.405e-006
-9.0, -2.401e-006
-10.0, -2.401e-006
-11.0, -2.401e-006
-12.0, -2.400e-006
-13.0, -2.406e-006
-14.0, -2.406e-006
-15.0, -2.401e-006
-16.0, -2.405e-006
-17.0, -2.405e-006
-18.0, -2.406e-006
-19.0, -2.407e-006
-20.0, -2.402e-006
-21.0, -2.408e-006
-22.0, -2.408e-006
-23.0, -2.407e-006
-24.0, -2.413e-006
-25.0, -2.416e-006
-26.0, -2.421e-006
-27.0, -2.424e-006
-28.0, -2.419e-006
-29.0, -2.425e-006
-30.0, -2.429e-006
-31.0, -2.430e-006
-32.0, -2.437e-006
-33.0, -2.438e-006
-34.0, -2.441e-006
-35.0, -2.448e-006
-36.0, -2.448e-006
-37.0, -2.454e-006
-38.0, -2.454e-006
-39.0, -2.453e-006
-40.0, -2.459e-006
-41.0, -2.460e-006
-42.0, -2.466e-006
-43.0, -2.472e-006
-44.0, -2.473e-006
-45.0, -2.485e-006
-46.0, -2.488e-006
-47.0, -2.491e-006
-48.0, -2.503e-006
-49.0, -2.510e-006
-50.0, -2.519e-006
-51.0, -2.526e-006
-52.0, -2.526e-006
-53.0, -2.535e-006
-54.0, -2.540e-006
-55.0, -2.540e-006
-56.0, -2.546e-006
-57.0, -2.546e-006
-58.0, -2.546e-006
-59.0, -2.548e-006
-60.0, -2.550e-006
-61.0, -2.557e-006
-62.0, -2.562e-006
-63.0, -2.564e-006
-64.0, -2.570e-006
-65.0, -2.577e-006
-66.0, -2.584e-006
-67.0, -2.589e-006
-68.0, -2.589e-006
-69.0, -2.593e-006
-70.0, -2.593e-006
-71.0, -2.594e-006
-72.0, -2.600e-006
-73.0, -2.606e-006
-74.0, -2.613e-006
-75.0, -2.620e-006
-76.0, -2.624e-006
-77.0, -2.632e-006
-78.0, -2.638e-006
-79.0, -2.643e-006
-80.0, -2.655e-006
-81.0, -2.660e-006
-82.0, -2.666e-006
-83.0, -2.672e-006
-84.0, -2.679e-006
-85.0, -2.693e-006
-86.0, -2.704e-006
-87.0, -2.707e-006
-88.0, -2.717e-006
-89.0, -2.726e-006
-90.0, -2.734e-006
-91.0, -2.743e-006
-92.0, -2.747e-006
-93.0, -2.754e-006
-94.0, -2.760e-006
-95.0, -2.764e-006
-96.0, -2.774e-006
-97.0, -2.781e-006
-98.0, -2.786e-006
-99.0, -2.789e-006
-100.0, -2.790e-006
-101.0, -2.798e-006
-102.0, -2.805e-006
-103.0, -2.809e-006
-104.0, -2.827e-006
-105.0, -2.836e-006
-106.0, -2.848e-006
-107.0, -2.862e-006
-108.0, -2.873e-006
-109.0, -2.887e-006
-110.0, -2.901e-006
-111.0, -2.905e-006
-112.0, -2.920e-006
-113.0, -2.929e-006
-114.0, -2.942e-006
-115.0, -2.952e-006
-116.0, -2.959e-006
-117.0, -2.969e-006
-118.0, -2.976e-006
-119.0, -2.983e-006
-120.0, -2.998e-006
-121.0, -3.005e-006
-122.0, -3.018e-006
-123.0, -3.032e-006
-124.0, -3.043e-006
-125.0, -3.057e-006
-126.0, -3.067e-006
-127.0, -3.081e-006
-128.0, -3.102e-006
-129.0, -3.117e-006
-130.0, -3.131e-006
-131.0, -3.145e-006
-132.0, -3.162e-006
-133.0, -3.186e-006
-134.0, -3.201e-006
-135.0, -3.214e-006
-136.0, -3.234e-006
-137.0, -3.254e-006
-138.0, -3.275e-006
-139.0, -3.299e-006
-140.0, -3.317e-006
-141.0, -3.337e-006
-142.0, -3.353e-006
-143.0, -3.368e-006
-144.0, -3.389e-006
-145.0, -3.410e-006
-146.0, -3.431e-006
-147.0, -3.454e-006
-148.0, -3.479e-006
-149.0, -3.505e-006
-150.0, -3.529e-006
-151.0, -3.553e-006
-152.0, -3.586e-006
-153.0, -3.614e-006
-154.0, -3.640e-006
-155.0, -3.667e-006
-156.0, -3.695e-006
-157.0, -3.727e-006
-158.0, -3.755e-006
-159.0, -3.777e-006
-160.0, -3.804e-006
-161.0, -3.834e-006
-162.0, -3.864e-006
-163.0, -3.897e-006
-164.0, -3.928e-006
-165.0, -3.968e-006
-166.0, -4.003e-006
-167.0, -4.037e-006
-168.0, -4.075e-006
-169.0, -4.109e-006
-170.0, -4.147e-006
-171.0, -4.186e-006
-172.0, -4.216e-006
-173.0, -4.253e-006
-174.0, -4.290e-006
-175.0, -4.332e-006
-176.0, -4.379e-006
-177.0, -4.419e-006
-178.0, -4.454e-006
-179.0, -4.494e-006
-180.0, -4.538e-006
-181.0, -4.586e-006
-182.0, -4.623e-006
-183.0, -4.660e-006
-184.0, -4.706e-006
-185.0, -4.755e-006
-186.0, -4.804e-006
-187.0, -4.847e-006
-188.0, -4.888e-006
-189.0, -4.937e-006
-190.0, -4.984e-006
-191.0, -5.024e-006
-192.0, -5.075e-006
-193.0, -5.124e-006
-194.0, -5.174e-006
-195.0, -5.222e-006
-196.0, -5.264e-006
-197.0, -5.314e-006
-198.0, -5.366e-006
-199.0, -5.412e-006
-200.0, -5.466e-006
-201.0, -5.515e-006
-202.0, -5.565e-006
-203.0, -5.618e-006
-204.0, -5.663e-006
-205.0, -5.717e-006
-206.0, -5.767e-006
-207.0, -5.811e-006
-208.0, -5.865e-006
-209.0, -5.914e-006
-210.0, -5.965e-006
-211.0, -6.018e-006
-212.0, -6.063e-006
-213.0, -6.119e-006
-214.0, -6.168e-006
-215.0, -6.210e-006
-216.0, -6.264e-006
-217.0, -6.314e-006
-218.0, -6.364e-006
-219.0, -6.412e-006
-220.0, -6.452e-006
-221.0, -6.505e-006
-222.0, -6.555e-006
-223.0, -6.599e-006
-224.0, -6.653e-006
-225.0, -6.702e-006
-226.0, -6.751e-006
-227.0, -6.799e-006
-228.0, -6.842e-006
-229.0, -6.896e-006
-230.0, -6.944e-006
-231.0, -6.987e-006
-232.0, -7.038e-006
-233.0, -7.085e-006
-234.0, -7.136e-006
-235.0, -7.183e-006
-236.0, -7.223e-006
-237.0, -7.271e-006
-238.0, -7.313e-006
-239.0, -7.352e-006
-240.0, -7.399e-006
-241.0, -7.445e-006
-242.0, -7.493e-006
-243.0, -7.538e-006
-244.0, -7.573e-006
-245.0, -7.619e-006
-246.0, -7.663e-006
-247.0, -7.707e-006
-248.0, -7.750e-006
-249.0, -7.791e-006
-250.0, -7.833e-006
-251.0, -7.881e-006
-252.0, -7.926e-006
-253.0, -7.972e-006
-254.0, -8.011e-006
-255.0, -8.053e-006
-256.0, -8.100e-006
-257.0, -8.142e-006
-258.0, -8.183e-006
-259.0, -8.228e-006
-260.0, -8.270e-006
-261.0, -8.316e-006
-262.0, -8.353e-006
-263.0, -8.389e-006
-264.0, -8.436e-006
-265.0, -8.483e-006
-266.0, -8.523e-006
-267.0, -8.565e-006
-268.0, -8.603e-006
-269.0, -8.652e-006
-270.0, -8.701e-006
-271.0, -8.742e-006
-272.0, -8.791e-006
-273.0, -8.839e-006
-274.0, -8.885e-006
-275.0, -8.930e-006
-276.0, -8.972e-006
-277.0, -9.021e-006
-278.0, -9.068e-006
-279.0, -9.105e-006
-280.0, -9.147e-006
-281.0, -9.187e-006
-282.0, -9.234e-006
-283.0, -9.283e-006
-284.0, -9.323e-006
-285.0, -9.370e-006
-286.0, -9.417e-006
-287.0, -9.465e-006
-288.0, -9.517e-006
-289.0, -9.560e-006
-290.0, -9.607e-006
-291.0, -9.656e-006
-292.0, -9.697e-006
-293.0, -9.740e-006
-294.0, -9.786e-006
-295.0, -9.833e-006
-296.0, -9.886e-006
-297.0, -9.930e-006
-298.0, -9.974e-006
-299.0, -1.002e-005
-300.0, -1.007e-005
-301.0, -1.011e-005
-302.0, -1.016e-005
-303.0, -1.020e-005
-304.0, -1.025e-005
-305.0, -1.029e-005
-306.0, -1.034e-005
-307.0, -1.039e-005
-308.0, -1.044e-005
-309.0, -1.048e-005
-310.0, -1.052e-005
-311.0, -1.057e-005
-312.0, -1.062e-005
-313.0, -1.067e-005
-314.0, -1.071e-005
-315.0, -1.076e-005
-316.0, -1.080e-005
-317.0, -1.085e-005
-318.0, -1.089e-005
-319.0, -1.093e-005
-320.0, -1.097e-005
-321.0, -1.101e-005
-322.0, -1.106e-005
-323.0, -1.109e-005
-324.0, -1.113e-005
-325.0, -1.117e-005
-326.0, -1.121e-005
-327.0, -1.125e-005
-328.0, -1.129e-005
-329.0, -1.132e-005
-330.0, -1.136e-005
-331.0, -1.140e-005
-332.0, -1.144e-005
-333.0, -1.147e-005
-334.0, -1.150e-005
-335.0, -1.153e-005
-336.0, -1.157e-005
-337.0, -1.161e-005
-338.0, -1.164e-005
-339.0, -1.167e-005
-340.0, -1.170e-005
-341.0, -1.173e-005
-342.0, -1.176e-005
-343.0, -1.179e-005
-344.0, -1.183e-005
-345.0, -1.185e-005
-346.0, -1.188e-005
-347.0, -1.191e-005
-348.0, -1.193e-005
-349.0, -1.196e-005
-350.0, -1.197e-005
-351.0, -1.199e-005
-352.0, -1.201e-005
-353.0, -1.203e-005
-354.0, -1.206e-005
-355.0, -1.208e-005
-356.0, -1.210e-005
-357.0, -1.212e-005
-358.0, -1.214e-005
-359.0, -1.215e-005
-360.0, -1.216e-005
-361.0, -1.217e-005
-362.0, -1.219e-005
-363.0, -1.220e-005
-364.0, -1.220e-005
-365.0, -1.222e-005
-366.0, -1.224e-005
-367.0, -1.225e-005
-368.0, -1.227e-005
-369.0, -1.228e-005
-370.0, -1.229e-005
-371.0, -1.230e-005
-372.0, -1.231e-005
-373.0, -1.231e-005
-374.0, -1.231e-005
-375.0, -1.231e-005
-376.0, -1.232e-005
-377.0, -1.232e-005
-378.0, -1.232e-005
-379.0, -1.232e-005
-380.0, -1.231e-005
-381.0, -1.231e-005
-382.0, -1.231e-005
-383.0, -1.231e-005
-384.0, -1.231e-005
-385.0, -1.231e-005
-386.0, -1.231e-005
-387.0, -1.231e-005
-388.0, -1.229e-005
-389.0, -1.228e-005
-390.0, -1.227e-005
-391.0, -1.226e-005
-392.0, -1.225e-005
-393.0, -1.223e-005
-394.0, -1.221e-005
-395.0, -1.220e-005
-396.0, -1.219e-005
-397.0, -1.218e-005
-398.0, -1.217e-005
-399.0, -1.216e-005
-400.0, -1.214e-005
-401.0, -1.213e-005
-402.0, -1.211e-005
-403.0, -1.209e-005
-404.0, -1.207e-005
-405.0, -1.205e-005
-406.0, -1.203e-005
-407.0, -1.201e-005
-408.0, -1.200e-005
-409.0, -1.198e-005
-410.0, -1.197e-005
-411.0, -1.195e-005
-412.0, -1.193e-005
-413.0, -1.190e-005
-414.0, -1.188e-005
-415.0, -1.185e-005
-416.0, -1.183e-005
-417.0, -1.181e-005
-418.0, -1.178e-005
-419.0, -1.176e-005
-420.0, -1.174e-005
-421.0, -1.171e-005
-422.0, -1.169e-005
-423.0, -1.166e-005
-424.0, -1.164e-005
-425.0, -1.161e-005
-426.0, -1.159e-005
-427.0, -1.157e-005
-428.0, -1.154e-005
-429.0, -1.152e-005
-430.0, -1.149e-005
-431.0, -1.146e-005
-432.0, -1.144e-005
-433.0, -1.141e-005
-434.0, -1.139e-005
-435.0, -1.136e-005
-436.0, -1.133e-005
-437.0, -1.131e-005
-438.0, -1.128e-005
-439.0, -1.125e-005
-440.0, -1.123e-005
-441.0, -1.120e-005
-442.0, -1.118e-005
-443.0, -1.115e-005
-444.0, -1.112e-005
-445.0, -1.110e-005
-446.0, -1.108e-005
-447.0, -1.105e-005
-448.0, -1.103e-005
-449.0, -1.100e-005
-450.0, -1.098e-005
-451.0, -1.096e-005
-452.0, -1.093e-005
-453.0, -1.091e-005
-454.0, -1.088e-005
-455.0, -1.085e-005
-456.0, -1.083e-005
-457.0, -1.080e-005
-458.0, -1.078e-005
-459.0, -1.076e-005
-460.0, -1.073e-005
-461.0, -1.070e-005
-462.0, -1.068e-005
-463.0, -1.065e-005
-464.0, -1.063e-005
-465.0, -1.060e-005
-466.0, -1.058e-005
-467.0, -1.056e-005
-468.0, -1.053e-005
-469.0, -1.051e-005
-470.0, -1.049e-005
-471.0, -1.046e-005
-472.0, -1.044e-005
-473.0, -1.042e-005
-474.0, -1.040e-005
-475.0, -1.038e-005
-476.0, -1.035e-005
-477.0, -1.033e-005
-478.0, -1.030e-005
-479.0, -1.028e-005
-480.0, -1.026e-005
-481.0, -1.023e-005
-482.0, -1.021e-005
-483.0, -1.019e-005
-484.0, -1.017e-005
-485.0, -1.015e-005
-486.0, -1.013e-005
-487.0, -1.011e-005
-488.0, -1.009e-005
-489.0, -1.007e-005
-490.0, -1.005e-005
-491.0, -1.003e-005
-492.0, -1.002e-005
-493.0, -1.000e-005
-494.0, -9.987e-006
-495.0, -9.965e-006
-496.0, -9.947e-006
-497.0, -9.921e-006
-498.0, -9.901e-006
-499.0, -9.880e-006
-500.0, -9.859e-006
-501.0, -9.841e-006
-502.0, -9.821e-006
-503.0, -9.797e-006
-504.0, -9.788e-006
-505.0, -9.772e-006
-506.0, -9.758e-006
-507.0, -9.737e-006
-508.0, -9.712e-006
-509.0, -9.694e-006
-510.0, -9.679e-006
-511.0, -9.661e-006
-512.0, -9.648e-006
-513.0, -9.630e-006
-514.0, -9.616e-006
-515.0, -9.604e-006
-516.0, -9.588e-006
-517.0, -9.578e-006
-518.0, -9.563e-006
-519.0, -9.543e-006
-520.0, -9.528e-006
-521.0, -9.508e-006
-522.0, -9.489e-006
-523.0, -9.475e-006
-524.0, -9.457e-006
-525.0, -9.445e-006
-526.0, -9.430e-006
-527.0, -9.415e-006
-528.0, -9.409e-006
-529.0, -9.394e-006
-530.0, -9.381e-006
-531.0, -9.366e-006
-532.0, -9.346e-006
-533.0, -9.332e-006
-534.0, -9.318e-006
-535.0, -9.302e-006
-536.0, -9.294e-006
-537.0, -9.280e-006
-538.0, -9.266e-006
-539.0, -9.258e-006
-540.0, -9.249e-006
-541.0, -9.242e-006
-542.0, -9.232e-006
-543.0, -9.218e-006
-544.0, -9.213e-006
-545.0, -9.203e-006
-546.0, -9.196e-006
-547.0, -9.188e-006
-548.0, -9.174e-006
-549.0, -9.166e-006
-550.0, -9.152e-006
-551.0, -9.136e-006
-552.0, -9.125e-006
-553.0, -9.109e-006
-554.0, -9.099e-006
-555.0, -9.085e-006
-556.0, -9.068e-006
-557.0, -9.061e-006
-558.0, -9.053e-006
-559.0, -9.046e-006
-560.0, -9.041e-006
-561.0, -9.030e-006
-562.0, -9.023e-006
-563.0, -9.016e-006
-564.0, -9.009e-006
-565.0, -9.003e-006
-566.0, -8.996e-006
-567.0, -8.988e-006
-568.0, -8.983e-006
-569.0, -8.969e-006
-570.0, -8.956e-006
-571.0, -8.942e-006
-572.0, -8.928e-006
-573.0, -8.915e-006
-574.0, -8.899e-006
-575.0, -8.881e-006
-576.0, -8.880e-006
-577.0, -8.872e-006
-578.0, -8.866e-006
-579.0, -8.859e-006
-580.0, -8.852e-006
-581.0, -8.848e-006
-582.0, -8.845e-006
-583.0, -8.839e-006
-584.0, -8.838e-006
-585.0, -8.834e-006
-586.0, -8.827e-006
-587.0, -8.820e-006
-588.0, -8.813e-006
-589.0, -8.809e-006
-590.0, -8.802e-006
-591.0, -8.796e-006
-592.0, -8.791e-006
-593.0, -8.783e-006
-594.0, -8.776e-006
-595.0, -8.768e-006
-596.0, -8.759e-006
-597.0, -8.753e-006
-598.0, -8.739e-006
-599.0, -8.726e-006
-600.0, -8.725e-006
-601.0, -8.718e-006
-602.0, -8.712e-006
-603.0, -8.706e-006
-604.0, -8.692e-006
-605.0, -8.686e-006
-606.0, -8.679e-006
-607.0, -8.668e-006
-608.0, -8.667e-006
-609.0, -8.660e-006
-610.0, -8.653e-006
-611.0, -8.652e-006
-612.0, -8.650e-006
-613.0, -8.650e-006
-614.0, -8.650e-006
-615.0, -8.645e-006
-616.0, -8.643e-006
-617.0, -8.636e-006
-618.0, -8.584e-006
-619.0, -8.559e-006
-620.0, -8.528e-006
*
Segment = 2
Positive
Number of Data Points = 920
#
-619.0, -8.300e-006
-618.0, -8.011e-006
-617.0, -7.835e-006
-616.0, -7.683e-006
-615.0, -7.530e-006
-614.0, -7.401e-006
-613.0, -7.303e-006
-612.0, -7.213e-006
-611.0, -7.131e-006
-610.0, -7.067e-006
-609.0, -7.004e-006
-608.0, -6.939e-006
-607.0, -6.880e-006
-606.0, -6.815e-006
-605.0, -6.760e-006
-604.0, -6.710e-006
-603.0, -6.654e-006
-602.0, -6.605e-006
-601.0, -6.556e-006
-600.0, -6.508e-006
-599.0, -6.461e-006
-598.0, -6.414e-006
-597.0, -6.372e-006
-596.0, -6.330e-006
-595.0, -6.281e-006
-594.0, -6.234e-006
-593.0, -6.192e-006
-592.0, -6.157e-006
-591.0, -6.123e-006
-590.0, -6.080e-006
-589.0, -6.042e-006
-588.0, -6.008e-006
-587.0, -5.971e-006
-586.0, -5.942e-006
-585.0, -5.900e-006
-584.0, -5.862e-006
-583.0, -5.828e-006
-582.0, -5.789e-006
-581.0, -5.755e-006
-580.0, -5.721e-006
-579.0, -5.681e-006
-578.0, -5.653e-006
-577.0, -5.618e-006
-576.0, -5.589e-006
-575.0, -5.559e-006
-574.0, -5.518e-006
-573.0, -5.485e-006
-572.0, -5.456e-006
-571.0, -5.421e-006
-570.0, -5.393e-006
-569.0, -5.359e-006
-568.0, -5.334e-006
-567.0, -5.311e-006
-566.0, -5.281e-006
-565.0, -5.253e-006
-564.0, -5.225e-006
-563.0, -5.191e-006
-562.0, -5.164e-006
-561.0, -5.129e-006
-560.0, -5.101e-006
-559.0, -5.074e-006
-558.0, -5.040e-006
-557.0, -5.012e-006
-556.0, -4.989e-006
-555.0, -4.961e-006
-554.0, -4.941e-006
-553.0, -4.913e-006
-552.0, -4.887e-006
-551.0, -4.865e-006
-550.0, -4.837e-006
-549.0, -4.810e-006
-548.0, -4.789e-006
-547.0, -4.761e-006
-546.0, -4.739e-006
-545.0, -4.710e-006
-544.0, -4.684e-006
-543.0, -4.662e-006
-542.0, -4.634e-006
-541.0, -4.607e-006
-540.0, -4.585e-006
-539.0, -4.556e-006
-538.0, -4.541e-006
-537.0, -4.521e-006
-536.0, -4.500e-006
-535.0, -4.480e-006
-534.0, -4.452e-006
-533.0, -4.425e-006
-532.0, -4.403e-006
-531.0, -4.376e-006
-530.0, -4.355e-006
-529.0, -4.330e-006
-528.0, -4.308e-006
-527.0, -4.287e-006
-526.0, -4.259e-006
-525.0, -4.236e-006
-524.0, -4.214e-006
-523.0, -4.192e-006
-522.0, -4.171e-006
-521.0, -4.149e-006
-520.0, -4.134e-006
-519.0, -4.121e-006
-518.0, -4.097e-006
-517.0, -4.077e-006
-516.0, -4.051e-006
-515.0, -4.027e-006
-514.0, -4.008e-006
-513.0, -3.980e-006
-512.0, -3.961e-006
-511.0, -3.941e-006
-510.0, -3.917e-006
-509.0, -3.898e-006
-508.0, -3.877e-006
-507.0, -3.853e-006
-506.0, -3.837e-006
-505.0, -3.814e-006
-504.0, -3.799e-006
-503.0, -3.781e-006
-502.0, -3.762e-006
-501.0, -3.748e-006
-500.0, -3.736e-006
-499.0, -3.714e-006
-498.0, -3.693e-006
-497.0, -3.666e-006
-496.0, -3.645e-006
-495.0, -3.626e-006
-494.0, -3.602e-006
-493.0, -3.583e-006
-492.0, -3.564e-006
-491.0, -3.542e-006
-490.0, -3.528e-006
-489.0, -3.508e-006
-488.0, -3.489e-006
-487.0, -3.472e-006
-486.0, -3.445e-006
-485.0, -3.424e-006
-484.0, -3.410e-006
-483.0, -3.392e-006
-482.0, -3.380e-006
-481.0, -3.364e-006
-480.0, -3.350e-006
-479.0, -3.334e-006
-478.0, -3.312e-006
-477.0, -3.293e-006
-476.0, -3.276e-006
-475.0, -3.253e-006
-474.0, -3.232e-006
-473.0, -3.207e-006
-472.0, -3.193e-006
-471.0, -3.175e-006
-470.0, -3.154e-006
-469.0, -3.134e-006
-468.0, -3.117e-006
-467.0, -3.094e-006
-466.0, -3.077e-006
-465.0, -3.055e-006
-464.0, -3.041e-006
-463.0, -3.027e-006
-462.0, -3.009e-006
-461.0, -2.990e-006
-460.0, -2.978e-006
-459.0, -2.962e-006
-458.0, -2.952e-006
-457.0, -2.934e-006
-456.0, -2.916e-006
-455.0, -2.899e-006
-454.0, -2.876e-006
-453.0, -2.856e-006
-452.0, -2.836e-006
-451.0, -2.814e-006
-450.0, -2.801e-006
-449.0, -2.784e-006
-448.0, -2.769e-006
-447.0, -2.758e-006
-446.0, -2.739e-006
-445.0, -2.723e-006
-444.0, -2.703e-006
-443.0, -2.676e-006
-442.0, -2.656e-006
-441.0, -2.636e-006
-440.0, -2.619e-006
-439.0, -2.608e-006
-438.0, -2.589e-006
-437.0, -2.574e-006
-436.0, -2.560e-006
-435.0, -2.542e-006
-434.0, -2.525e-006
-433.0, -2.504e-006
-432.0, -2.484e-006
-431.0, -2.464e-006
-430.0, -2.441e-006
-429.0, -2.425e-006
-428.0, -2.410e-006
-427.0, -2.390e-006
-426.0, -2.370e-006
-425.0, -2.346e-006
-424.0, -2.328e-006
-423.0, -2.309e-006
-422.0, -2.284e-006
-421.0, -2.266e-006
-420.0, -2.247e-006
-419.0, -2.229e-006
-418.0, -2.214e-006
-417.0, -2.197e-006
-416.0, -2.184e-006
-415.0, -2.175e-006
-414.0, -2.149e-006
-413.0, -2.128e-006
-412.0, -2.104e-006
-411.0, -2.081e-006
-410.0, -2.061e-006
-409.0, -2.038e-006
-408.0, -2.015e-006
-407.0, -1.999e-006
-406.0, -1.977e-006
-405.0, -1.962e-006
-404.0, -1.947e-006
-403.0, -1.927e-006
-402.0, -1.908e-006
-401.0, -1.882e-006
-400.0, -1.863e-006
-399.0, -1.849e-006
-398.0, -1.828e-006
-397.0, -1.808e-006
-396.0, -1.794e-006
-395.0, -1.769e-006
-394.0, -1.750e-006
-393.0, -1.727e-006
-392.0, -1.707e-006
-391.0, -1.687e-006
-390.0, -1.665e-006
-389.0, -1.641e-006
-388.0, -1.624e-006
-387.0, -1.603e-006
-386.0, -1.583e-006
-385.0, -1.562e-006
-384.0, -1.540e-006
-383.0, -1.516e-006
-382.0, -1.491e-006
-381.0, -1.471e-006
-380.0, -1.454e-006
-379.0, -1.435e-006
-378.0, -1.415e-006
-377.0, -1.392e-006
-376.0, -1.373e-006
-375.0, -1.352e-006
-374.0, -1.326e-006
-373.0, -1.304e-006
-372.0, -1.281e-006
-371.0, -1.256e-006
-370.0, -1.237e-006
-369.0, -1.214e-006
-368.0, -1.196e-006
-367.0, -1.180e-006
-366.0, -1.153e-006
-365.0, -1.131e-006
-364.0, -1.107e-006
-363.0, -1.085e-006
-362.0, -1.068e-006
-361.0, -1.044e-006
-360.0, -1.024e-006
-359.0, -1.005e-006
-358.0, -9.774e-007
-357.0, -9.565e-007
-356.0, -9.360e-007
-355.0, -9.086e-007
-354.0, -8.876e-007
-353.0, -8.558e-007
-352.0, -8.279e-007
-351.0, -8.083e-007
-350.0, -7.852e-007
-349.0, -7.629e-007
-348.0, -7.420e-007
-347.0, -7.141e-007
-346.0, -6.971e-007
-345.0, -6.814e-007
-344.0, -6.635e-007
-343.0, -6.452e-007
-342.0, -6.213e-007
-341.0, -5.995e-007
-340.0, -5.785e-007
-339.0, -5.550e-007
-338.0, -5.332e-007
-337.0, -5.088e-007
-336.0, -4.874e-007
-335.0, -4.639e-007
-334.0, -4.360e-007
-333.0, -4.150e-007
-332.0, -3.959e-007
-331.0, -3.706e-007
-330.0, -3.496e-007
-329.0, -3.213e-007
-328.0, -3.008e-007
-327.0, -2.834e-007
-326.0, -2.611e-007
-325.0, -2.411e-007
-324.0, -2.193e-007
-323.0, -1.910e-007
-322.0, -1.700e-007
-321.0, -1.426e-007
-320.0, -1.190e-007
-319.0, -9.940e-008
-318.0, -7.150e-008
-317.0, -5.101e-008
-316.0, -2.921e-008
-315.0, -2.181e-009
-314.0, +1.875e-008
-313.0, +4.447e-008
-312.0, +7.237e-008
-311.0, +9.460e-008
-310.0, +1.229e-007
-309.0, +1.426e-007
-308.0, +1.591e-007
-307.0, +1.848e-007
-306.0, +2.080e-007
-305.0, +2.359e-007
-304.0, +2.624e-007
-303.0, +2.860e-007
-302.0, +3.148e-007
-301.0, +3.405e-007
-300.0, +3.640e-007
-299.0, +3.932e-007
-298.0, +4.181e-007
-297.0, +4.460e-007
-296.0, +4.708e-007
-295.0, +4.953e-007
-294.0, +5.275e-007
-293.0, +5.554e-007
-292.0, +5.824e-007
-291.0, +6.112e-007
-290.0, +6.391e-007
-289.0, +6.683e-007
-288.0, +6.989e-007
-287.0, +7.263e-007
-286.0, +7.616e-007
-285.0, +7.891e-007
-284.0, +8.187e-007
-283.0, +8.475e-007
-282.0, +8.776e-007
-281.0, +9.068e-007
-280.0, +9.408e-007
-279.0, +9.678e-007
-278.0, +1.003e-006
-277.0, +1.031e-006
-276.0, +1.065e-006
-275.0, +1.103e-006
-274.0, +1.142e-006
-273.0, +1.176e-006
-272.0, +1.211e-006
-271.0, +1.239e-006
-270.0, +1.275e-006
-269.0, +1.307e-006
-268.0, +1.342e-006
-267.0, +1.378e-006
-266.0, +1.409e-006
-265.0, +1.444e-006
-264.0, +1.479e-006
-263.0, +1.519e-006
-262.0, +1.563e-006
-261.0, +1.598e-006
-260.0, +1.633e-006
-259.0, +1.670e-006
-258.0, +1.707e-006
-257.0, +1.756e-006
-256.0, +1.792e-006
-255.0, +1.827e-006
-254.0, +1.870e-006
-253.0, +1.913e-006
-252.0, +1.961e-006
-251.0, +2.005e-006
-250.0, +2.040e-006
-249.0, +2.088e-006
-248.0, +2.130e-006
-247.0, +2.170e-006
-246.0, +2.217e-006
-245.0, +2.259e-006
-244.0, +2.308e-006
-243.0, +2.359e-006
-242.0, +2.400e-006
-241.0, +2.444e-006
-240.0, +2.494e-006
-239.0, +2.537e-006
-238.0, +2.592e-006
-237.0, +2.637e-006
-236.0, +2.684e-006
-235.0, +2.734e-006
-234.0, +2.786e-006
-233.0, +2.839e-006
-232.0, +2.893e-006
-231.0, +2.935e-006
-230.0, +2.990e-006
-229.0, +3.041e-006
-228.0, +3.096e-006
-227.0, +3.151e-006
-226.0, +3.196e-006
-225.0, +3.248e-006
-224.0, +3.304e-006
-223.0, +3.353e-006
-222.0, +3.414e-006
-221.0, +3.470e-006
-220.0, +3.527e-006
-219.0, +3.589e-006
-218.0, +3.644e-006
-217.0, +3.700e-006
-216.0, +3.756e-006
-215.0, +3.812e-006
-214.0, +3.869e-006
-213.0, +3.925e-006
-212.0, +3.981e-006
-211.0, +4.040e-006
-210.0, +4.096e-006
-209.0, +4.160e-006
-208.0, +4.217e-006
-207.0, +4.272e-006
-206.0, +4.337e-006
-205.0, +4.399e-006
-204.0, +4.459e-006
-203.0, +4.523e-006
-202.0, +4.585e-006
-201.0, +4.646e-006
-200.0, +4.708e-006
-199.0, +4.759e-006
-198.0, +4.823e-006
-197.0, +4.884e-006
-196.0, +4.947e-006
-195.0, +5.008e-006
-194.0, +5.064e-006
-193.0, +5.122e-006
-192.0, +5.188e-006
-191.0, +5.243e-006
-190.0, +5.309e-006
-189.0, +5.370e-006
-188.0, +5.428e-006
-187.0, +5.491e-006
-186.0, +5.553e-006
-185.0, +5.616e-006
-184.0, +5.679e-006
-183.0, +5.735e-006
-182.0, +5.797e-006
-181.0, +5.853e-006
-180.0, +5.910e-006
-179.0, +5.972e-006
-178.0, +6.028e-006
-177.0, +6.084e-006
-176.0, +6.142e-006
-175.0, +6.197e-006
-174.0, +6.260e-006
-173.0, +6.317e-006
-172.0, +6.374e-006
-171.0, +6.433e-006
-170.0, +6.488e-006
-169.0, +6.546e-006
-168.0, +6.599e-006
-167.0, +6.650e-006
-166.0, +6.717e-006
-165.0, +6.770e-006
-164.0, +6.823e-006
-163.0, +6.879e-006
-162.0, +6.928e-006
-161.0, +6.983e-006
-160.0, +7.036e-006
-159.0, +7.079e-006
-158.0, +7.133e-006
-157.0, +7.182e-006
-156.0, +7.231e-006
-155.0, +7.282e-006
-154.0, +7.329e-006
-153.0, +7.380e-006
-152.0, +7.428e-006
-151.0, +7.466e-006
-150.0, +7.516e-006
-149.0, +7.564e-006
-148.0, +7.612e-006
-147.0, +7.655e-006
-146.0, +7.695e-006
-145.0, +7.733e-006
-144.0, +7.780e-006
-143.0, +7.821e-006
-142.0, +7.864e-006
-141.0, +7.898e-006
-140.0, +7.938e-006
-139.0, +7.980e-006
-138.0, +8.022e-006
-137.0, +8.059e-006
-136.0, +8.094e-006
-135.0, +8.127e-006
-134.0, +8.170e-006
-133.0, +8.204e-006
-132.0, +8.239e-006
-131.0, +8.275e-006
-130.0, +8.308e-006
-129.0, +8.343e-006
-128.0, +8.374e-006
-127.0, +8.401e-006
-126.0, +8.436e-006
-125.0, +8.464e-006
-124.0, +8.496e-006
-123.0, +8.529e-006
-122.0, +8.557e-006
-121.0, +8.584e-006
-120.0, +8.612e-006
-119.0, +8.638e-006
-118.0, +8.667e-006
-117.0, +8.688e-006
-116.0, +8.710e-006
-115.0, +8.731e-006
-114.0, +8.750e-006
-113.0, +8.774e-006
-112.0, +8.797e-006
-111.0, +8.817e-006
-110.0, +8.844e-006
-109.0, +8.863e-006
-108.0, +8.884e-006
-107.0, +8.907e-006
-106.0, +8.923e-006
-105.0, +8.940e-006
-104.0, +8.955e-006
-103.0, +8.965e-006
-102.0, +8.987e-006
-101.0, +9.002e-006
-100.0, +9.021e-006
-99.0, +9.038e-006
-98.0, +9.049e-006
-97.0, +9.065e-006
-96.0, +9.078e-006
-95.0, +9.087e-006
-94.0, +9.101e-006
-93.0, +9.108e-006
-92.0, +9.115e-006
-91.0, +9.125e-006
-90.0, +9.130e-006
-89.0, +9.141e-006
-88.0, +9.148e-006
-87.0, +9.153e-006
-86.0, +9.162e-006
-85.0, +9.167e-006
-84.0, +9.172e-006
-83.0, +9.182e-006
-82.0, +9.186e-006
-81.0, +9.194e-006
-80.0, +9.195e-006
-79.0, +9.195e-006
-78.0, +9.205e-006
-77.0, +9.212e-006
-76.0, +9.219e-006
-75.0, +9.226e-006
-74.0, +9.225e-006
-73.0, +9.232e-006
-72.0, +9.236e-006
-71.0, +9.235e-006
-70.0, +9.244e-006
-69.0, +9.242e-006
-68.0, +9.240e-006
-67.0, +9.242e-006
-66.0, +9.239e-006
-65.0, +9.244e-006
-64.0, +9.243e-006
-63.0, +9.236e-006
-62.0, +9.238e-006
-61.0, +9.232e-006
-60.0, +9.227e-006
-59.0, +9.229e-006
-58.0, +9.225e-006
-57.0, +9.224e-006
-56.0, +9.216e-006
-55.0, +9.206e-006
-54.0, +9.207e-006
-53.0, +9.204e-006
-52.0, +9.198e-006
-51.0, +9.192e-006
-50.0, +9.185e-006
-49.0, +9.184e-006
-48.0, +9.180e-006
-47.0, +9.175e-006
-46.0, +9.176e-006
-45.0, +9.171e-006
-44.0, +9.164e-006
-43.0, +9.159e-006
-42.0, +9.152e-006
-41.0, +9.150e-006
-40.0, +9.144e-006
-39.0, +9.136e-006
-38.0, +9.135e-006
-37.0, +9.132e-006
-36.0, +9.130e-006
-35.0, +9.129e-006
-34.0, +9.127e-006
-33.0, +9.126e-006
-32.0, +9.121e-006
-31.0, +9.112e-006
-30.0, +9.109e-006
-29.0, +9.103e-006
-28.0, +9.097e-006
-27.0, +9.090e-006
-26.0, +9.083e-006
-25.0, +9.080e-006
-24.0, +9.073e-006
-23.0, +9.065e-006
-22.0, +9.065e-006
-21.0, +9.059e-006
-20.0, +9.052e-006
-19.0, +9.045e-006
-18.0, +9.037e-006
-17.0, +9.036e-006
-16.0, +9.034e-006
-15.0, +9.024e-006
-14.0, +9.024e-006
-13.0, +9.017e-006
-12.0, +9.011e-006
-11.0, +9.011e-006
-10.0, +9.004e-006
-9.0, +9.000e-006
-8.0, +8.995e-006
-7.0, +8.986e-006
-6.0, +8.988e-006
-5.0, +8.987e-006
-4.0, +8.984e-006
-3.0, +8.984e-006
-2.0, +8.989e-006
-1.0, +8.998e-006
0.0, +9.002e-006
1.0, +9.005e-006
2.0, +9.014e-006
3.0, +9.020e-006
4.0, +9.026e-006
5.0, +9.023e-006
6.0, +9.016e-006
7.0, +9.020e-006
8.0, +9.022e-006
9.0, +9.020e-006
10.0, +9.024e-006
11.0, +9.024e-006
12.0, +9.028e-006
13.0, +9.038e-006
14.0, +9.044e-006
15.0, +9.051e-006
16.0, +9.057e-006
17.0, +9.060e-006
18.0, +9.070e-006
19.0, +9.076e-006
20.0, +9.086e-006
21.0, +9.094e-006
22.0, +9.101e-006
23.0, +9.109e-006
24.0, +9.117e-006
25.0, +9.122e-006
26.0, +9.137e-006
27.0, +9.144e-006
28.0, +9.151e-006
29.0, +9.162e-006
30.0, +9.174e-006
31.0, +9.195e-006
32.0, +9.215e-006
33.0, +9.232e-006
34.0, +9.253e-006
35.0, +9.274e-006
36.0, +9.291e-006
37.0, +9.317e-006
38.0, +9.338e-006
39.0, +9.360e-006
40.0, +9.383e-006
41.0, +9.403e-006
42.0, +9.431e-006
43.0, +9.459e-006
44.0, +9.483e-006
45.0, +9.505e-006
46.0, +9.524e-006
47.0, +9.549e-006
48.0, +9.576e-006
49.0, +9.602e-006
50.0, +9.637e-006
51.0, +9.665e-006
52.0, +9.694e-006
53.0, +9.731e-006
54.0, +9.764e-006
55.0, +9.799e-006
56.0, +9.830e-006
57.0, +9.858e-006
58.0, +9.899e-006
59.0, +9.938e-006
60.0, +9.974e-006
61.0, +1.001e-005
62.0, +1.005e-005
63.0, +1.009e-005
64.0, +1.013e-005
65.0, +1.017e-005
66.0, +1.020e-005
67.0, +1.024e-005
68.0, +1.029e-005
69.0, +1.033e-005
70.0, +1.037e-005
71.0, +1.041e-005
72.0, +1.044e-005
73.0, +1.049e-005
74.0, +1.054e-005
75.0, +1.058e-005
76.0, +1.061e-005
77.0, +1.065e-005
78.0, +1.070e-005
79.0, +1.075e-005
80.0, +1.079e-005
81.0, +1.082e-005
82.0, +1.087e-005
83.0, +1.091e-005
84.0, +1.096e-005
85.0, +1.100e-005
86.0, +1.103e-005
87.0, +1.108e-005
88.0, +1.112e-005
89.0, +1.115e-005
90.0, +1.119e-005
91.0, +1.122e-005
92.0, +1.126e-005
93.0, +1.130e-005
94.0, +1.133e-005
95.0, +1.137e-005
96.0, +1.140e-005
97.0, +1.143e-005
98.0, +1.147e-005
99.0, +1.150e-005
100.0, +1.153e-005
101.0, +1.156e-005
102.0, +1.159e-005
103.0, +1.161e-005
104.0, +1.164e-005
105.0, +1.167e-005
106.0, +1.169e-005
107.0, +1.171e-005
108.0, +1.173e-005
109.0, +1.175e-005
110.0, +1.177e-005
111.0, +1.179e-005
112.0, +1.181e-005
113.0, +1.182e-005
114.0, +1.183e-005
115.0, +1.184e-005
116.0, +1.185e-005
117.0, +1.186e-005
118.0, +1.187e-005
119.0, +1.187e-005
120.0, +1.187e-005
121.0, +1.187e-005
122.0, +1.188e-005
123.0, +1.188e-005
124.0, +1.188e-005
125.0, +1.188e-005
126.0, +1.188e-005
127.0, +1.188e-005
128.0, +1.188e-005
129.0, +1.188e-005
130.0, +1.188e-005
131.0, +1.187e-005
132.0, +1.187e-005
133.0, +1.187e-005
134.0, +1.187e-005
135.0, +1.187e-005
136.0, +1.186e-005
137.0, +1.184e-005
138.0, +1.184e-005
139.0, +1.182e-005
140.0, +1.181e-005
141.0, +1.180e-005
142.0, +1.179e-005
143.0, +1.177e-005
144.0, +1.176e-005
145.0, +1.174e-005
146.0, +1.173e-005
147.0, +1.171e-005
148.0, +1.169e-005
149.0, +1.168e-005
150.0, +1.166e-005
151.0, +1.164e-005
152.0, +1.163e-005
153.0, +1.161e-005
154.0, +1.159e-005
155.0, +1.157e-005
156.0, +1.154e-005
157.0, +1.153e-005
158.0, +1.151e-005
159.0, +1.149e-005
160.0, +1.148e-005
161.0, +1.146e-005
162.0, +1.144e-005
163.0, +1.142e-005
164.0, +1.140e-005
165.0, +1.138e-005
166.0, +1.136e-005
167.0, +1.134e-005
168.0, +1.132e-005
169.0, +1.130e-005
170.0, +1.128e-005
171.0, +1.127e-005
172.0, +1.125e-005
173.0, +1.123e-005
174.0, +1.121e-005
175.0, +1.119e-005
176.0, +1.117e-005
177.0, +1.114e-005
178.0, +1.112e-005
179.0, +1.110e-005
180.0, +1.109e-005
181.0, +1.107e-005
182.0, +1.105e-005
183.0, +1.104e-005
184.0, +1.102e-005
185.0, +1.100e-005
186.0, +1.098e-005
187.0, +1.096e-005
188.0, +1.094e-005
189.0, +1.092e-005
190.0, +1.090e-005
191.0, +1.089e-005
192.0, +1.087e-005
193.0, +1.085e-005
194.0, +1.084e-005
195.0, +1.082e-005
196.0, +1.080e-005
197.0, +1.078e-005
198.0, +1.076e-005
199.0, +1.075e-005
200.0, +1.073e-005
201.0, +1.071e-005
202.0, +1.070e-005
203.0, +1.069e-005
204.0, +1.068e-005
205.0, +1.067e-005
206.0, +1.065e-005
207.0, +1.064e-005
208.0, +1.062e-005
209.0, +1.060e-005
210.0, +1.058e-005
211.0, +1.056e-005
212.0, +1.055e-005
213.0, +1.053e-005
214.0, +1.052e-005
215.0, +1.050e-005
216.0, +1.049e-005
217.0, +1.048e-005
218.0, +1.047e-005
219.0, +1.046e-005
220.0, +1.044e-005
221.0, +1.042e-005
222.0, +1.041e-005
223.0, +1.039e-005
224.0, +1.038e-005
225.0, +1.036e-005
226.0, +1.035e-005
227.0, +1.034e-005
228.0, +1.033e-005
229.0, +1.032e-005
230.0, +1.032e-005
231.0, +1.031e-005
232.0, +1.030e-005
233.0, +1.028e-005
234.0, +1.028e-005
235.0, +1.027e-005
236.0, +1.026e-005
237.0, +1.024e-005
238.0, +1.023e-005
239.0, +1.022e-005
240.0, +1.021e-005
241.0, +1.019e-005
242.0, +1.019e-005
243.0, +1.017e-005
244.0, +1.016e-005
245.0, +1.015e-005
246.0, +1.013e-005
247.0, +1.013e-005
248.0, +1.012e-005
249.0, +1.011e-005
250.0, +1.011e-005
251.0, +1.010e-005
252.0, +1.009e-005
253.0, +1.008e-005
254.0, +1.008e-005
255.0, +1.007e-005
256.0, +1.006e-005
257.0, +1.004e-005
258.0, +1.004e-005
259.0, +1.002e-005
260.0, +1.001e-005
261.0, +9.999e-006
262.0, +9.985e-006
263.0, +9.978e-006
264.0, +9.969e-006
265.0, +9.959e-006
266.0, +9.958e-006
267.0, +9.954e-006
268.0, +9.944e-006
269.0, +9.938e-006
270.0, +9.931e-006
271.0, +9.928e-006
272.0, +9.923e-006
273.0, +9.916e-006
274.0, +9.912e-006
275.0, +9.904e-006
276.0, +9.897e-006
277.0, +9.892e-006
278.0, +9.886e-006
279.0, +9.884e-006
280.0, +9.877e-006
281.0, +9.869e-006
282.0, +9.869e-006
283.0, +9.865e-006
284.0, +9.862e-006
285.0, +9.861e-006
286.0, +9.851e-006
287.0, +9.845e-006
288.0, +9.832e-006
289.0, +9.819e-006
290.0, +9.820e-006
291.0, +9.808e-006
292.0, +9.796e-006
293.0, +9.789e-006
294.0, +9.780e-006
295.0, +9.780e-006
296.0, +9.778e-006
297.0, +9.767e-006
298.0, +9.763e-006
299.0, +9.761e-006
300.0, +9.764e-006
*
**
