# Supplementary material for: DFT and CV data of 4-phenyl-substituted dichloro(bis{2-[1-(phenyl)-1H-1,2,3-triazol-4-yl-κN3]pyridine-κN})iron(II) coordination compounds
Source: Data Brief. 2018 Oct 27;21:1458–71. doi: 10.1016/j.dib.2018.10.085 (PMC6234228; doi:10.1016/j.dib.2018.10.085)
Supplement: Supplementary file 4 — Supplementary material. [file mmc4.zip › Fe_CV_raw_data/FeL9-2/50_01.TXT]

Date: 10-Apr-2017
Time: 11:42:03
Label: 
Cyclic Voltammetry

Exp. Conditions:
Init E (mV) = 50
High E (mV) = 50
Low E (mV) = -450
Init P/N = N
V (mV/sec) = 50
Number of Segments = 2
Sample Interval (mV) = 1
Quiet Time (sec) = 2
Sensitivity (A/V) = 1E-5

2 Sets of Data
Total Number of Data Points = 1000
##
Potential (mV), Current (A)

Segment = 1
Negative
Number of Data Points = 500
#
49.0, +4.685e-006
48.0, +4.676e-006
47.0, +4.617e-006
46.0, +4.567e-006
45.0, +4.526e-006
44.0, +4.477e-006
43.0, +4.429e-006
42.0, +4.380e-006
41.0, +4.343e-006
40.0, +4.308e-006
39.0, +4.261e-006
38.0, +4.219e-006
37.0, +4.184e-006
36.0, +4.148e-006
35.0, +4.120e-006
34.0, +4.086e-006
33.0, +4.051e-006
32.0, +4.028e-006
31.0, +3.999e-006
30.0, +3.966e-006
29.0, +3.937e-006
28.0, +3.902e-006
27.0, +3.874e-006
26.0, +3.845e-006
25.0, +3.811e-006
24.0, +3.784e-006
23.0, +3.755e-006
22.0, +3.728e-006
21.0, +3.707e-006
20.0, +3.679e-006
19.0, +3.659e-006
18.0, +3.638e-006
17.0, +3.610e-006
16.0, +3.589e-006
15.0, +3.562e-006
14.0, +3.534e-006
13.0, +3.513e-006
12.0, +3.485e-006
11.0, +3.464e-006
10.0, +3.447e-006
9.0, +3.420e-006
8.0, +3.398e-006
7.0, +3.376e-006
6.0, +3.353e-006
5.0, +3.333e-006
4.0, +3.312e-006
3.0, +3.294e-006
2.0, +3.279e-006
1.0, +3.262e-006
0.0, +3.244e-006
-1.0, +3.220e-006
-2.0, +3.199e-006
-3.0, +3.178e-006
-4.0, +3.151e-006
-5.0, +3.130e-006
-6.0, +3.112e-006
-7.0, +3.094e-006
-8.0, +3.081e-006
-9.0, +3.067e-006
-10.0, +3.053e-006
-11.0, +3.039e-006
-12.0, +3.017e-006
-13.0, +2.996e-006
-14.0, +2.977e-006
-15.0, +2.956e-006
-16.0, +2.938e-006
-17.0, +2.917e-006
-18.0, +2.903e-006
-19.0, +2.891e-006
-20.0, +2.877e-006
-21.0, +2.864e-006
-22.0, +2.854e-006
-23.0, +2.837e-006
-24.0, +2.823e-006
-25.0, +2.802e-006
-26.0, +2.786e-006
-27.0, +2.771e-006
-28.0, +2.750e-006
-29.0, +2.730e-006
-30.0, +2.716e-006
-31.0, +2.697e-006
-32.0, +2.683e-006
-33.0, +2.669e-006
-34.0, +2.655e-006
-35.0, +2.643e-006
-36.0, +2.622e-006
-37.0, +2.601e-006
-38.0, +2.586e-006
-39.0, +2.570e-006
-40.0, +2.555e-006
-41.0, +2.535e-006
-42.0, +2.519e-006
-43.0, +2.512e-006
-44.0, +2.501e-006
-45.0, +2.490e-006
-46.0, +2.477e-006
-47.0, +2.465e-006
-48.0, +2.458e-006
-49.0, +2.444e-006
-50.0, +2.429e-006
-51.0, +2.419e-006
-52.0, +2.402e-006
-53.0, +2.388e-006
-54.0, +2.368e-006
-55.0, +2.347e-006
-56.0, +2.333e-006
-57.0, +2.319e-006
-58.0, +2.303e-006
-59.0, +2.289e-006
-60.0, +2.275e-006
-61.0, +2.268e-006
-62.0, +2.254e-006
-63.0, +2.234e-006
-64.0, +2.216e-006
-65.0, +2.197e-006
-66.0, +2.183e-006
-67.0, +2.169e-006
-68.0, +2.148e-006
-69.0, +2.135e-006
-70.0, +2.127e-006
-71.0, +2.117e-006
-72.0, +2.110e-006
-73.0, +2.096e-006
-74.0, +2.082e-006
-75.0, +2.075e-006
-76.0, +2.061e-006
-77.0, +2.047e-006
-78.0, +2.027e-006
-79.0, +2.006e-006
-80.0, +1.992e-006
-81.0, +1.972e-006
-82.0, +1.951e-006
-83.0, +1.937e-006
-84.0, +1.923e-006
-85.0, +1.916e-006
-86.0, +1.902e-006
-87.0, +1.888e-006
-88.0, +1.880e-006
-89.0, +1.866e-006
-90.0, +1.852e-006
-91.0, +1.832e-006
-92.0, +1.811e-006
-93.0, +1.797e-006
-94.0, +1.782e-006
-95.0, +1.763e-006
-96.0, +1.750e-006
-97.0, +1.736e-006
-98.0, +1.728e-006
-99.0, +1.720e-006
-100.0, +1.706e-006
-101.0, +1.694e-006
-102.0, +1.682e-006
-103.0, +1.662e-006
-104.0, +1.643e-006
-105.0, +1.622e-006
-106.0, +1.602e-006
-107.0, +1.587e-006
-108.0, +1.566e-006
-109.0, +1.548e-006
-110.0, +1.540e-006
-111.0, +1.531e-006
-112.0, +1.523e-006
-113.0, +1.508e-006
-114.0, +1.495e-006
-115.0, +1.483e-006
-116.0, +1.462e-006
-117.0, +1.441e-006
-118.0, +1.421e-006
-119.0, +1.397e-006
-120.0, +1.379e-006
-121.0, +1.358e-006
-122.0, +1.343e-006
-123.0, +1.331e-006
-124.0, +1.317e-006
-125.0, +1.304e-006
-126.0, +1.286e-006
-127.0, +1.267e-006
-128.0, +1.249e-006
-129.0, +1.224e-006
-130.0, +1.204e-006
-131.0, +1.183e-006
-132.0, +1.161e-006
-133.0, +1.147e-006
-134.0, +1.128e-006
-135.0, +1.110e-006
-136.0, +1.093e-006
-137.0, +1.069e-006
-138.0, +1.048e-006
-139.0, +1.025e-006
-140.0, +9.975e-007
-141.0, +9.766e-007
-142.0, +9.521e-007
-143.0, +9.308e-007
-144.0, +9.168e-007
-145.0, +8.946e-007
-146.0, +8.706e-007
-147.0, +8.493e-007
-148.0, +8.214e-007
-149.0, +7.987e-007
-150.0, +7.756e-007
-151.0, +7.477e-007
-152.0, +7.276e-007
-153.0, +6.984e-007
-154.0, +6.710e-007
-155.0, +6.500e-007
-156.0, +6.221e-007
-157.0, +5.964e-007
-158.0, +5.685e-007
-159.0, +5.406e-007
-160.0, +5.223e-007
-161.0, +4.944e-007
-162.0, +4.660e-007
-163.0, +4.381e-007
-164.0, +4.102e-007
-165.0, +3.863e-007
-166.0, +3.579e-007
-167.0, +3.213e-007
-168.0, +2.934e-007
-169.0, +2.590e-007
-170.0, +2.311e-007
-171.0, +2.032e-007
-172.0, +1.713e-007
-173.0, +1.439e-007
-174.0, +1.151e-007
-175.0, +8.676e-008
-176.0, +5.973e-008
-177.0, +3.095e-008
-178.0, -3.923e-009
-179.0, -3.531e-008
-180.0, -7.673e-008
-181.0, -1.046e-007
-182.0, -1.391e-007
-183.0, -1.683e-007
-184.0, -2.019e-007
-185.0, -2.363e-007
-186.0, -2.677e-007
-187.0, -2.956e-007
-188.0, -3.305e-007
-189.0, -3.584e-007
-190.0, -3.928e-007
-191.0, -4.290e-007
-192.0, -4.643e-007
-193.0, -5.062e-007
-194.0, -5.410e-007
-195.0, -5.694e-007
-196.0, -6.090e-007
-197.0, -6.439e-007
-198.0, -6.771e-007
-199.0, -7.119e-007
-200.0, -7.398e-007
-201.0, -7.747e-007
-202.0, -8.157e-007
-203.0, -8.527e-007
-204.0, -8.946e-007
-205.0, -9.303e-007
-206.0, -9.648e-007
-207.0, -1.003e-006
-208.0, -1.038e-006
-209.0, -1.073e-006
-210.0, -1.108e-006
-211.0, -1.136e-006
-212.0, -1.171e-006
-213.0, -1.203e-006
-214.0, -1.242e-006
-215.0, -1.280e-006
-216.0, -1.314e-006
-217.0, -1.348e-006
-218.0, -1.383e-006
-219.0, -1.418e-006
-220.0, -1.456e-006
-221.0, -1.486e-006
-222.0, -1.518e-006
-223.0, -1.553e-006
-224.0, -1.583e-006
-225.0, -1.624e-006
-226.0, -1.659e-006
-227.0, -1.690e-006
-228.0, -1.723e-006
-229.0, -1.753e-006
-230.0, -1.785e-006
-231.0, -1.819e-006
-232.0, -1.846e-006
-233.0, -1.881e-006
-234.0, -1.913e-006
-235.0, -1.944e-006
-236.0, -1.981e-006
-237.0, -2.013e-006
-238.0, -2.048e-006
-239.0, -2.083e-006
-240.0, -2.111e-006
-241.0, -2.146e-006
-242.0, -2.177e-006
-243.0, -2.207e-006
-244.0, -2.239e-006
-245.0, -2.267e-006
-246.0, -2.296e-006
-247.0, -2.324e-006
-248.0, -2.349e-006
-249.0, -2.382e-006
-250.0, -2.410e-006
-251.0, -2.440e-006
-252.0, -2.471e-006
-253.0, -2.498e-006
-254.0, -2.526e-006
-255.0, -2.557e-006
-256.0, -2.580e-006
-257.0, -2.608e-006
-258.0, -2.635e-006
-259.0, -2.660e-006
-260.0, -2.689e-006
-261.0, -2.716e-006
-262.0, -2.737e-006
-263.0, -2.765e-006
-264.0, -2.785e-006
-265.0, -2.810e-006
-266.0, -2.837e-006
-267.0, -2.858e-006
-268.0, -2.885e-006
-269.0, -2.913e-006
-270.0, -2.934e-006
-271.0, -2.956e-006
-272.0, -2.968e-006
-273.0, -2.982e-006
-274.0, -2.996e-006
-275.0, -3.009e-006
-276.0, -3.023e-006
-277.0, -3.037e-006
-278.0, -3.050e-006
-279.0, -3.071e-006
-280.0, -3.086e-006
-281.0, -3.106e-006
-282.0, -3.123e-006
-283.0, -3.137e-006
-284.0, -3.155e-006
-285.0, -3.169e-006
-286.0, -3.182e-006
-287.0, -3.195e-006
-288.0, -3.202e-006
-289.0, -3.213e-006
-290.0, -3.220e-006
-291.0, -3.227e-006
-292.0, -3.242e-006
-293.0, -3.248e-006
-294.0, -3.256e-006
-295.0, -3.268e-006
-296.0, -3.271e-006
-297.0, -3.285e-006
-298.0, -3.294e-006
-299.0, -3.300e-006
-300.0, -3.308e-006
-301.0, -3.313e-006
-302.0, -3.315e-006
-303.0, -3.322e-006
-304.0, -3.321e-006
-305.0, -3.322e-006
-306.0, -3.322e-006
-307.0, -3.321e-006
-308.0, -3.322e-006
-309.0, -3.318e-006
-310.0, -3.318e-006
-311.0, -3.317e-006
-312.0, -3.311e-006
-313.0, -3.309e-006
-314.0, -3.303e-006
-315.0, -3.296e-006
-316.0, -3.294e-006
-317.0, -3.285e-006
-318.0, -3.279e-006
-319.0, -3.276e-006
-320.0, -3.264e-006
-321.0, -3.258e-006
-322.0, -3.251e-006
-323.0, -3.244e-006
-324.0, -3.239e-006
-325.0, -3.231e-006
-326.0, -3.225e-006
-327.0, -3.223e-006
-328.0, -3.215e-006
-329.0, -3.208e-006
-330.0, -3.201e-006
-331.0, -3.194e-006
-332.0, -3.189e-006
-333.0, -3.183e-006
-334.0, -3.177e-006
-335.0, -3.177e-006
-336.0, -3.169e-006
-337.0, -3.167e-006
-338.0, -3.153e-006
-339.0, -3.140e-006
-340.0, -3.127e-006
-341.0, -3.113e-006
-342.0, -3.099e-006
-343.0, -3.092e-006
-344.0, -3.081e-006
-345.0, -3.081e-006
-346.0, -3.077e-006
-347.0, -3.070e-006
-348.0, -3.064e-006
-349.0, -3.057e-006
-350.0, -3.050e-006
-351.0, -3.043e-006
-352.0, -3.030e-006
-353.0, -3.023e-006
-354.0, -3.016e-006
-355.0, -3.007e-006
-356.0, -3.000e-006
-357.0, -2.993e-006
-358.0, -2.986e-006
-359.0, -2.985e-006
-360.0, -2.975e-006
-361.0, -2.974e-006
-362.0, -2.967e-006
-363.0, -2.960e-006
-364.0, -2.953e-006
-365.0, -2.946e-006
-366.0, -2.939e-006
-367.0, -2.938e-006
-368.0, -2.926e-006
-369.0, -2.923e-006
-370.0, -2.914e-006
-371.0, -2.900e-006
-372.0, -2.887e-006
-373.0, -2.873e-006
-374.0, -2.859e-006
-375.0, -2.852e-006
-376.0, -2.835e-006
-377.0, -2.826e-006
-378.0, -2.819e-006
-379.0, -2.811e-006
-380.0, -2.804e-006
-381.0, -2.795e-006
-382.0, -2.788e-006
-383.0, -2.785e-006
-384.0, -2.775e-006
-385.0, -2.768e-006
-386.0, -2.761e-006
-387.0, -2.753e-006
-388.0, -2.747e-006
-389.0, -2.734e-006
-390.0, -2.723e-006
-391.0, -2.716e-006
-392.0, -2.703e-006
-393.0, -2.694e-006
-394.0, -2.681e-006
-395.0, -2.667e-006
-396.0, -2.659e-006
-397.0, -2.645e-006
-398.0, -2.633e-006
-399.0, -2.626e-006
-400.0, -2.614e-006
-401.0, -2.607e-006
-402.0, -2.600e-006
-403.0, -2.590e-006
-404.0, -2.589e-006
-405.0, -2.580e-006
-406.0, -2.574e-006
-407.0, -2.567e-006
-408.0, -2.560e-006
-409.0, -2.553e-006
-410.0, -2.550e-006
-411.0, -2.539e-006
-412.0, -2.536e-006
-413.0, -2.527e-006
-414.0, -2.519e-006
-415.0, -2.507e-006
-416.0, -2.493e-006
-417.0, -2.479e-006
-418.0, -2.469e-006
-419.0, -2.456e-006
-420.0, -2.451e-006
-421.0, -2.438e-006
-422.0, -2.430e-006
-423.0, -2.423e-006
-424.0, -2.416e-006
-425.0, -2.409e-006
-426.0, -2.403e-006
-427.0, -2.396e-006
-428.0, -2.395e-006
-429.0, -2.388e-006
-430.0, -2.381e-006
-431.0, -2.375e-006
-432.0, -2.364e-006
-433.0, -2.357e-006
-434.0, -2.344e-006
-435.0, -2.331e-006
-436.0, -2.325e-006
-437.0, -2.317e-006
-438.0, -2.310e-006
-439.0, -2.307e-006
-440.0, -2.294e-006
-441.0, -2.293e-006
-442.0, -2.286e-006
-443.0, -2.278e-006
-444.0, -2.271e-006
-445.0, -2.264e-006
-446.0, -2.257e-006
-447.0, -2.256e-006
-448.0, -2.243e-006
-449.0, -2.241e-006
-450.0, -2.237e-006
*
Segment = 2
Positive
Number of Data Points = 500
#
-449.0, -2.219e-006
-448.0, -2.173e-006
-447.0, -2.115e-006
-446.0, -2.063e-006
-445.0, -2.013e-006
-444.0, -1.961e-006
-443.0, -1.918e-006
-442.0, -1.876e-006
-441.0, -1.841e-006
-440.0, -1.807e-006
-439.0, -1.771e-006
-438.0, -1.743e-006
-437.0, -1.712e-006
-436.0, -1.685e-006
-435.0, -1.664e-006
-434.0, -1.636e-006
-433.0, -1.614e-006
-432.0, -1.593e-006
-431.0, -1.566e-006
-430.0, -1.545e-006
-429.0, -1.521e-006
-428.0, -1.494e-006
-427.0, -1.473e-006
-426.0, -1.451e-006
-425.0, -1.437e-006
-424.0, -1.422e-006
-423.0, -1.408e-006
-422.0, -1.397e-006
-421.0, -1.379e-006
-420.0, -1.359e-006
-419.0, -1.339e-006
-418.0, -1.312e-006
-417.0, -1.292e-006
-416.0, -1.271e-006
-415.0, -1.250e-006
-414.0, -1.239e-006
-413.0, -1.225e-006
-412.0, -1.211e-006
-411.0, -1.199e-006
-410.0, -1.180e-006
-409.0, -1.163e-006
-408.0, -1.142e-006
-407.0, -1.120e-006
-406.0, -1.106e-006
-405.0, -1.085e-006
-404.0, -1.068e-006
-403.0, -1.059e-006
-402.0, -1.042e-006
-401.0, -1.029e-006
-400.0, -1.017e-006
-399.0, -1.003e-006
-398.0, -9.957e-007
-397.0, -9.809e-007
-396.0, -9.639e-007
-395.0, -9.495e-007
-394.0, -9.334e-007
-393.0, -9.195e-007
-392.0, -8.994e-007
-391.0, -8.789e-007
-390.0, -8.658e-007
-389.0, -8.549e-007
-388.0, -8.432e-007
-387.0, -8.309e-007
-386.0, -8.105e-007
-385.0, -7.965e-007
-384.0, -7.821e-007
-383.0, -7.638e-007
-382.0, -7.477e-007
-381.0, -7.311e-007
-380.0, -7.154e-007
-379.0, -7.080e-007
-378.0, -6.941e-007
-377.0, -6.801e-007
-376.0, -6.705e-007
-375.0, -6.566e-007
-374.0, -6.496e-007
-373.0, -6.365e-007
-372.0, -6.226e-007
-371.0, -6.151e-007
-370.0, -6.025e-007
-369.0, -5.920e-007
-368.0, -5.768e-007
-367.0, -5.559e-007
-366.0, -5.415e-007
-365.0, -5.240e-007
-364.0, -5.031e-007
-363.0, -4.878e-007
-362.0, -4.704e-007
-361.0, -4.599e-007
-360.0, -4.521e-007
-359.0, -4.381e-007
-358.0, -4.281e-007
-357.0, -4.142e-007
-356.0, -4.002e-007
-355.0, -3.863e-007
-354.0, -3.688e-007
-353.0, -3.510e-007
-352.0, -3.370e-007
-351.0, -3.222e-007
-350.0, -3.152e-007
-349.0, -3.013e-007
-348.0, -2.873e-007
-347.0, -2.773e-007
-346.0, -2.659e-007
-345.0, -2.590e-007
-344.0, -2.459e-007
-343.0, -2.319e-007
-342.0, -2.250e-007
-341.0, -2.149e-007
-340.0, -2.023e-007
-339.0, -1.905e-007
-338.0, -1.700e-007
-337.0, -1.565e-007
-336.0, -1.426e-007
-335.0, -1.238e-007
-334.0, -1.129e-007
-333.0, -9.722e-008
-332.0, -8.327e-008
-331.0, -7.586e-008
-330.0, -6.627e-008
-329.0, -5.929e-008
-328.0, -5.057e-008
-327.0, -3.662e-008
-326.0, -2.965e-008
-325.0, -2.267e-008
-324.0, -1.569e-008
-323.0, -1.003e-008
-322.0, +1.090e-008
-321.0, +2.441e-008
-320.0, +3.837e-008
-319.0, +5.886e-008
-318.0, +7.411e-008
-317.0, +9.460e-008
-316.0, +1.151e-007
-315.0, +1.221e-007
-314.0, +1.347e-007
-313.0, +1.447e-007
-312.0, +1.522e-007
-311.0, +1.648e-007
-310.0, +1.722e-007
-309.0, +1.862e-007
-308.0, +2.019e-007
-307.0, +2.175e-007
-306.0, +2.354e-007
-305.0, +2.494e-007
-304.0, +2.686e-007
-303.0, +2.895e-007
-302.0, +3.034e-007
-301.0, +3.161e-007
-300.0, +3.270e-007
-299.0, +3.405e-007
-298.0, +3.544e-007
-297.0, +3.632e-007
-296.0, +3.741e-007
-295.0, +3.941e-007
-294.0, +4.133e-007
-293.0, +4.307e-007
-292.0, +4.482e-007
-291.0, +4.687e-007
-290.0, +4.896e-007
-289.0, +5.066e-007
-288.0, +5.210e-007
-287.0, +5.362e-007
-286.0, +5.502e-007
-285.0, +5.663e-007
-284.0, +5.846e-007
-283.0, +6.056e-007
-282.0, +6.295e-007
-281.0, +6.496e-007
-280.0, +6.705e-007
-279.0, +6.914e-007
-278.0, +7.076e-007
-277.0, +7.246e-007
-276.0, +7.446e-007
-275.0, +7.621e-007
-274.0, +7.843e-007
-273.0, +8.052e-007
-272.0, +8.331e-007
-271.0, +8.606e-007
-270.0, +8.820e-007
-269.0, +9.038e-007
-268.0, +9.251e-007
-267.0, +9.412e-007
-266.0, +9.692e-007
-265.0, +9.901e-007
-264.0, +1.018e-006
-263.0, +1.045e-006
-262.0, +1.067e-006
-261.0, +1.096e-006
-260.0, +1.129e-006
-259.0, +1.153e-006
-258.0, +1.182e-006
-257.0, +1.209e-006
-256.0, +1.237e-006
-255.0, +1.271e-006
-254.0, +1.298e-006
-253.0, +1.330e-006
-252.0, +1.362e-006
-251.0, +1.388e-006
-250.0, +1.417e-006
-249.0, +1.445e-006
-248.0, +1.473e-006
-247.0, +1.506e-006
-246.0, +1.537e-006
-245.0, +1.571e-006
-244.0, +1.606e-006
-243.0, +1.634e-006
-242.0, +1.669e-006
-241.0, +1.702e-006
-240.0, +1.739e-006
-239.0, +1.774e-006
-238.0, +1.802e-006
-237.0, +1.837e-006
-236.0, +1.877e-006
-235.0, +1.918e-006
-234.0, +1.961e-006
-233.0, +1.996e-006
-232.0, +2.030e-006
-231.0, +2.066e-006
-230.0, +2.101e-006
-229.0, +2.140e-006
-228.0, +2.175e-006
-227.0, +2.207e-006
-226.0, +2.248e-006
-225.0, +2.290e-006
-224.0, +2.332e-006
-223.0, +2.374e-006
-222.0, +2.410e-006
-221.0, +2.444e-006
-220.0, +2.490e-006
-219.0, +2.526e-006
-218.0, +2.562e-006
-217.0, +2.601e-006
-216.0, +2.643e-006
-215.0, +2.689e-006
-214.0, +2.733e-006
-213.0, +2.768e-006
-212.0, +2.809e-006
-211.0, +2.849e-006
-210.0, +2.892e-006
-209.0, +2.933e-006
-208.0, +2.968e-006
-207.0, +3.010e-006
-206.0, +3.052e-006
-205.0, +3.094e-006
-204.0, +3.137e-006
-203.0, +3.172e-006
-202.0, +3.208e-006
-201.0, +3.248e-006
-200.0, +3.287e-006
-199.0, +3.329e-006
-198.0, +3.364e-006
-197.0, +3.400e-006
-196.0, +3.444e-006
-195.0, +3.486e-006
-194.0, +3.530e-006
-193.0, +3.565e-006
-192.0, +3.600e-006
-191.0, +3.642e-006
-190.0, +3.684e-006
-189.0, +3.723e-006
-188.0, +3.758e-006
-187.0, +3.792e-006
-186.0, +3.833e-006
-185.0, +3.870e-006
-184.0, +3.905e-006
-183.0, +3.939e-006
-182.0, +3.967e-006
-181.0, +4.002e-006
-180.0, +4.032e-006
-179.0, +4.064e-006
-178.0, +4.099e-006
-177.0, +4.133e-006
-176.0, +4.160e-006
-175.0, +4.195e-006
-174.0, +4.223e-006
-173.0, +4.257e-006
-172.0, +4.287e-006
-171.0, +4.313e-006
-170.0, +4.342e-006
-169.0, +4.370e-006
-168.0, +4.393e-006
-167.0, +4.421e-006
-166.0, +4.442e-006
-165.0, +4.464e-006
-164.0, +4.491e-006
-163.0, +4.513e-006
-162.0, +4.540e-006
-161.0, +4.565e-006
-160.0, +4.586e-006
-159.0, +4.610e-006
-158.0, +4.623e-006
-157.0, +4.638e-006
-156.0, +4.653e-006
-155.0, +4.664e-006
-154.0, +4.684e-006
-153.0, +4.701e-006
-152.0, +4.718e-006
-151.0, +4.739e-006
-150.0, +4.753e-006
-149.0, +4.773e-006
-148.0, +4.790e-006
-147.0, +4.799e-006
-146.0, +4.810e-006
-145.0, +4.817e-006
-144.0, +4.827e-006
-143.0, +4.840e-006
-142.0, +4.841e-006
-141.0, +4.848e-006
-140.0, +4.855e-006
-139.0, +4.862e-006
-138.0, +4.869e-006
-137.0, +4.873e-006
-136.0, +4.874e-006
-135.0, +4.881e-006
-134.0, +4.881e-006
-133.0, +4.884e-006
-132.0, +4.887e-006
-131.0, +4.888e-006
-130.0, +4.897e-006
-129.0, +4.899e-006
-128.0, +4.903e-006
-127.0, +4.911e-006
-126.0, +4.908e-006
-125.0, +4.913e-006
-124.0, +4.918e-006
-123.0, +4.910e-006
-122.0, +4.915e-006
-121.0, +4.910e-006
-120.0, +4.906e-006
-119.0, +4.910e-006
-118.0, +4.902e-006
-117.0, +4.901e-006
-116.0, +4.899e-006
-115.0, +4.892e-006
-114.0, +4.892e-006
-113.0, +4.888e-006
-112.0, +4.884e-006
-111.0, +4.884e-006
-110.0, +4.880e-006
-109.0, +4.880e-006
-108.0, +4.879e-006
-107.0, +4.877e-006
-106.0, +4.877e-006
-105.0, +4.870e-006
-104.0, +4.865e-006
-103.0, +4.860e-006
-102.0, +4.853e-006
-101.0, +4.846e-006
-100.0, +4.841e-006
-99.0, +4.834e-006
-98.0, +4.834e-006
-97.0, +4.832e-006
-96.0, +4.828e-006
-95.0, +4.828e-006
-94.0, +4.821e-006
-93.0, +4.814e-006
-92.0, +4.807e-006
-91.0, +4.800e-006
-90.0, +4.793e-006
-89.0, +4.782e-006
-88.0, +4.770e-006
-87.0, +4.763e-006
-86.0, +4.750e-006
-85.0, +4.743e-006
-84.0, +4.730e-006
-83.0, +4.717e-006
-82.0, +4.709e-006
-81.0, +4.700e-006
-80.0, +4.692e-006
-79.0, +4.690e-006
-78.0, +4.676e-006
-77.0, +4.668e-006
-76.0, +4.661e-006
-75.0, +4.654e-006
-74.0, +4.648e-006
-73.0, +4.640e-006
-72.0, +4.634e-006
-71.0, +4.633e-006
-70.0, +4.626e-006
-69.0, +4.619e-006
-68.0, +4.612e-006
-67.0, +4.603e-006
-66.0, +4.597e-006
-65.0, +4.584e-006
-64.0, +4.571e-006
-63.0, +4.563e-006
-62.0, +4.549e-006
-61.0, +4.537e-006
-60.0, +4.525e-006
-59.0, +4.511e-006
-58.0, +4.504e-006
-57.0, +4.497e-006
-56.0, +4.487e-006
-55.0, +4.487e-006
-54.0, +4.478e-006
-53.0, +4.471e-006
-52.0, +4.464e-006
-51.0, +4.457e-006
-50.0, +4.451e-006
-49.0, +4.446e-006
-48.0, +4.438e-006
-47.0, +4.438e-006
-46.0, +4.430e-006
-45.0, +4.424e-006
-44.0, +4.417e-006
-43.0, +4.410e-006
-42.0, +4.404e-006
-41.0, +4.393e-006
-40.0, +4.382e-006
-39.0, +4.378e-006
-38.0, +4.369e-006
-37.0, +4.362e-006
-36.0, +4.354e-006
-35.0, +4.343e-006
-34.0, +4.339e-006
-33.0, +4.330e-006
-32.0, +4.320e-006
-31.0, +4.314e-006
-30.0, +4.302e-006
-29.0, +4.296e-006
-28.0, +4.289e-006
-27.0, +4.277e-006
-26.0, +4.270e-006
-25.0, +4.263e-006
-24.0, +4.256e-006
-23.0, +4.255e-006
-22.0, +4.248e-006
-21.0, +4.245e-006
-20.0, +4.245e-006
-19.0, +4.240e-006
-18.0, +4.240e-006
-17.0, +4.233e-006
-16.0, +4.226e-006
-15.0, +4.220e-006
-14.0, +4.212e-006
-13.0, +4.206e-006
-12.0, +4.203e-006
-11.0, +4.196e-006
-10.0, +4.196e-006
-9.0, +4.191e-006
-8.0, +4.187e-006
-7.0, +4.184e-006
-6.0, +4.170e-006
-5.0, +4.162e-006
-4.0, +4.152e-006
-3.0, +4.138e-006
-2.0, +4.129e-006
-1.0, +4.119e-006
0.0, +4.109e-006
1.0, +4.112e-006
2.0, +4.106e-006
3.0, +4.102e-006
4.0, +4.102e-006
5.0, +4.102e-006
6.0, +4.102e-006
7.0, +4.101e-006
8.0, +4.098e-006
9.0, +4.098e-006
10.0, +4.094e-006
11.0, +4.093e-006
12.0, +4.092e-006
13.0, +4.086e-006
14.0, +4.086e-006
15.0, +4.079e-006
16.0, +4.073e-006
17.0, +4.072e-006
18.0, +4.065e-006
19.0, +4.060e-006
20.0, +4.059e-006
21.0, +4.053e-006
22.0, +4.054e-006
23.0, +4.053e-006
24.0, +4.051e-006
25.0, +4.051e-006
26.0, +4.051e-006
27.0, +4.051e-006
28.0, +4.051e-006
29.0, +4.050e-006
30.0, +4.050e-006
31.0, +4.049e-006
32.0, +4.049e-006
33.0, +4.049e-006
34.0, +4.049e-006
35.0, +4.049e-006
36.0, +4.049e-006
37.0, +4.049e-006
38.0, +4.049e-006
39.0, +4.049e-006
40.0, +4.048e-006
41.0, +4.048e-006
42.0, +4.047e-006
43.0, +4.047e-006
44.0, +4.047e-006
45.0, +4.046e-006
46.0, +4.047e-006
47.0, +4.047e-006
48.0, +4.048e-006
49.0, +4.048e-006
50.0, +4.050e-006
*
**
