# Supplementary material for: DFT and CV data of 4-phenyl-substituted dichloro(bis{2-[1-(phenyl)-1H-1,2,3-triazol-4-yl-κN3]pyridine-κN})iron(II) coordination compounds
Source: Data Brief. 2018 Oct 27;21:1458–71. doi: 10.1016/j.dib.2018.10.085 (PMC6234228; doi:10.1016/j.dib.2018.10.085)
Supplement: Supplementary file 4 — Supplementary material. [file mmc4.zip › Fe_CV_raw_data/FeL9-2/500_01.TXT]

Date: 10-Apr-2017
Time: 11:46:12
Label: 
Cyclic Voltammetry

Exp. Conditions:
Init E (mV) = 50
High E (mV) = 50
Low E (mV) = -450
Init P/N = N
V (mV/sec) = 500
Number of Segments = 2
Sample Interval (mV) = 1
Quiet Time (sec) = 2
Sensitivity (A/V) = 1E-5

2 Sets of Data
Total Number of Data Points = 1000
##
Potential (mV), Current (A)

Segment = 1
Negative
Number of Data Points = 500
#
49.0, +4.503e-006
48.0, +4.358e-006
47.0, +4.239e-006
46.0, +4.136e-006
45.0, +4.038e-006
44.0, +3.942e-006
43.0, +3.862e-006
42.0, +3.799e-006
41.0, +3.733e-006
40.0, +3.676e-006
39.0, +3.625e-006
38.0, +3.578e-006
37.0, +3.543e-006
36.0, +3.504e-006
35.0, +3.464e-006
34.0, +3.430e-006
33.0, +3.393e-006
32.0, +3.363e-006
31.0, +3.328e-006
30.0, +3.290e-006
29.0, +3.260e-006
28.0, +3.228e-006
27.0, +3.201e-006
26.0, +3.175e-006
25.0, +3.145e-006
24.0, +3.118e-006
23.0, +3.093e-006
22.0, +3.060e-006
21.0, +3.034e-006
20.0, +3.003e-006
19.0, +2.977e-006
18.0, +2.952e-006
17.0, +2.923e-006
16.0, +2.897e-006
15.0, +2.876e-006
14.0, +2.851e-006
13.0, +2.831e-006
12.0, +2.804e-006
11.0, +2.778e-006
10.0, +2.756e-006
9.0, +2.727e-006
8.0, +2.705e-006
7.0, +2.686e-006
6.0, +2.658e-006
5.0, +2.638e-006
4.0, +2.614e-006
3.0, +2.593e-006
2.0, +2.572e-006
1.0, +2.539e-006
0.0, +2.511e-006
-1.0, +2.486e-006
-2.0, +2.463e-006
-3.0, +2.443e-006
-4.0, +2.418e-006
-5.0, +2.400e-006
-6.0, +2.383e-006
-7.0, +2.362e-006
-8.0, +2.345e-006
-9.0, +2.322e-006
-10.0, +2.298e-006
-11.0, +2.281e-006
-12.0, +2.257e-006
-13.0, +2.240e-006
-14.0, +2.219e-006
-15.0, +2.192e-006
-16.0, +2.174e-006
-17.0, +2.155e-006
-18.0, +2.131e-006
-19.0, +2.113e-006
-20.0, +2.093e-006
-21.0, +2.078e-006
-22.0, +2.066e-006
-23.0, +2.042e-006
-24.0, +2.022e-006
-25.0, +2.003e-006
-26.0, +1.982e-006
-27.0, +1.961e-006
-28.0, +1.936e-006
-29.0, +1.914e-006
-30.0, +1.899e-006
-31.0, +1.873e-006
-32.0, +1.858e-006
-33.0, +1.835e-006
-34.0, +1.811e-006
-35.0, +1.795e-006
-36.0, +1.773e-006
-37.0, +1.752e-006
-38.0, +1.741e-006
-39.0, +1.717e-006
-40.0, +1.703e-006
-41.0, +1.687e-006
-42.0, +1.664e-006
-43.0, +1.645e-006
-44.0, +1.624e-006
-45.0, +1.603e-006
-46.0, +1.584e-006
-47.0, +1.562e-006
-48.0, +1.546e-006
-49.0, +1.528e-006
-50.0, +1.509e-006
-51.0, +1.495e-006
-52.0, +1.472e-006
-53.0, +1.454e-006
-54.0, +1.433e-006
-55.0, +1.406e-006
-56.0, +1.386e-006
-57.0, +1.368e-006
-58.0, +1.344e-006
-59.0, +1.327e-006
-60.0, +1.307e-006
-61.0, +1.292e-006
-62.0, +1.278e-006
-63.0, +1.256e-006
-64.0, +1.237e-006
-65.0, +1.215e-006
-66.0, +1.193e-006
-67.0, +1.173e-006
-68.0, +1.146e-006
-69.0, +1.124e-006
-70.0, +1.109e-006
-71.0, +1.080e-006
-72.0, +1.059e-006
-73.0, +1.039e-006
-74.0, +1.014e-006
-75.0, +9.953e-007
-76.0, +9.744e-007
-77.0, +9.535e-007
-78.0, +9.395e-007
-79.0, +9.160e-007
-80.0, +8.972e-007
-81.0, +8.745e-007
-82.0, +8.501e-007
-83.0, +8.288e-007
-84.0, +8.013e-007
-85.0, +7.804e-007
-86.0, +7.656e-007
-87.0, +7.411e-007
-88.0, +7.254e-007
-89.0, +7.010e-007
-90.0, +6.744e-007
-91.0, +6.535e-007
-92.0, +6.260e-007
-93.0, +5.999e-007
-94.0, +5.803e-007
-95.0, +5.528e-007
-96.0, +5.367e-007
-97.0, +5.127e-007
-98.0, +4.852e-007
-99.0, +4.639e-007
-100.0, +4.347e-007
-101.0, +4.068e-007
-102.0, +3.858e-007
-103.0, +3.579e-007
-104.0, +3.392e-007
-105.0, +3.139e-007
-106.0, +2.873e-007
-107.0, +2.664e-007
-108.0, +2.385e-007
-109.0, +2.106e-007
-110.0, +1.870e-007
-111.0, +1.569e-007
-112.0, +1.399e-007
-113.0, +1.107e-007
-114.0, +8.022e-008
-115.0, +5.668e-008
-116.0, +2.877e-008
-117.0, +2.180e-009
-118.0, -2.354e-008
-119.0, -6.365e-008
-120.0, -8.894e-008
-121.0, -1.147e-007
-122.0, -1.452e-007
-123.0, -1.726e-007
-124.0, -2.058e-007
-125.0, -2.337e-007
-126.0, -2.559e-007
-127.0, -2.890e-007
-128.0, -3.213e-007
-129.0, -3.510e-007
-130.0, -3.850e-007
-131.0, -4.137e-007
-132.0, -4.547e-007
-133.0, -4.892e-007
-134.0, -5.171e-007
-135.0, -5.502e-007
-136.0, -5.838e-007
-137.0, -6.191e-007
-138.0, -6.579e-007
-139.0, -6.880e-007
-140.0, -7.241e-007
-141.0, -7.599e-007
-142.0, -7.917e-007
-143.0, -8.344e-007
-144.0, -8.702e-007
-145.0, -9.077e-007
-146.0, -9.456e-007
-147.0, -9.822e-007
-148.0, -1.028e-006
-149.0, -1.074e-006
-150.0, -1.110e-006
-151.0, -1.155e-006
-152.0, -1.195e-006
-153.0, -1.239e-006
-154.0, -1.285e-006
-155.0, -1.322e-006
-156.0, -1.365e-006
-157.0, -1.411e-006
-158.0, -1.456e-006
-159.0, -1.506e-006
-160.0, -1.551e-006
-161.0, -1.600e-006
-162.0, -1.652e-006
-163.0, -1.695e-006
-164.0, -1.744e-006
-165.0, -1.791e-006
-166.0, -1.839e-006
-167.0, -1.893e-006
-168.0, -1.941e-006
-169.0, -1.997e-006
-170.0, -2.056e-006
-171.0, -2.107e-006
-172.0, -2.163e-006
-173.0, -2.216e-006
-174.0, -2.269e-006
-175.0, -2.331e-006
-176.0, -2.382e-006
-177.0, -2.438e-006
-178.0, -2.501e-006
-179.0, -2.560e-006
-180.0, -2.619e-006
-181.0, -2.679e-006
-182.0, -2.736e-006
-183.0, -2.798e-006
-184.0, -2.857e-006
-185.0, -2.913e-006
-186.0, -2.977e-006
-187.0, -3.039e-006
-188.0, -3.108e-006
-189.0, -3.170e-006
-190.0, -3.233e-006
-191.0, -3.305e-006
-192.0, -3.374e-006
-193.0, -3.438e-006
-194.0, -3.512e-006
-195.0, -3.574e-006
-196.0, -3.643e-006
-197.0, -3.713e-006
-198.0, -3.779e-006
-199.0, -3.855e-006
-200.0, -3.928e-006
-201.0, -3.994e-006
-202.0, -4.071e-006
-203.0, -4.141e-006
-204.0, -4.214e-006
-205.0, -4.286e-006
-206.0, -4.350e-006
-207.0, -4.427e-006
-208.0, -4.502e-006
-209.0, -4.573e-006
-210.0, -4.652e-006
-211.0, -4.725e-006
-212.0, -4.799e-006
-213.0, -4.874e-006
-214.0, -4.938e-006
-215.0, -5.017e-006
-216.0, -5.092e-006
-217.0, -5.160e-006
-218.0, -5.239e-006
-219.0, -5.310e-006
-220.0, -5.393e-006
-221.0, -5.473e-006
-222.0, -5.541e-006
-223.0, -5.619e-006
-224.0, -5.694e-006
-225.0, -5.763e-006
-226.0, -5.843e-006
-227.0, -5.908e-006
-228.0, -5.983e-006
-229.0, -6.059e-006
-230.0, -6.128e-006
-231.0, -6.206e-006
-232.0, -6.281e-006
-233.0, -6.347e-006
-234.0, -6.424e-006
-235.0, -6.492e-006
-236.0, -6.563e-006
-237.0, -6.635e-006
-238.0, -6.701e-006
-239.0, -6.774e-006
-240.0, -6.849e-006
-241.0, -6.920e-006
-242.0, -6.994e-006
-243.0, -7.064e-006
-244.0, -7.132e-006
-245.0, -7.203e-006
-246.0, -7.271e-006
-247.0, -7.343e-006
-248.0, -7.412e-006
-249.0, -7.479e-006
-250.0, -7.551e-006
-251.0, -7.622e-006
-252.0, -7.690e-006
-253.0, -7.755e-006
-254.0, -7.818e-006
-255.0, -7.887e-006
-256.0, -7.951e-006
-257.0, -8.016e-006
-258.0, -8.081e-006
-259.0, -8.147e-006
-260.0, -8.221e-006
-261.0, -8.285e-006
-262.0, -8.347e-006
-263.0, -8.419e-006
-264.0, -8.479e-006
-265.0, -8.542e-006
-266.0, -8.610e-006
-267.0, -8.666e-006
-268.0, -8.734e-006
-269.0, -8.798e-006
-270.0, -8.855e-006
-271.0, -8.927e-006
-272.0, -8.992e-006
-273.0, -9.051e-006
-274.0, -9.115e-006
-275.0, -9.175e-006
-276.0, -9.238e-006
-277.0, -9.298e-006
-278.0, -9.355e-006
-279.0, -9.417e-006
-280.0, -9.477e-006
-281.0, -9.538e-006
-282.0, -9.601e-006
-283.0, -9.657e-006
-284.0, -9.718e-006
-285.0, -9.778e-006
-286.0, -9.834e-006
-287.0, -9.896e-006
-288.0, -9.951e-006
-289.0, -1.001e-005
-290.0, -1.007e-005
-291.0, -1.014e-005
-292.0, -1.020e-005
-293.0, -1.025e-005
-294.0, -1.030e-005
-295.0, -1.037e-005
-296.0, -1.042e-005
-297.0, -1.048e-005
-298.0, -1.054e-005
-299.0, -1.059e-005
-300.0, -1.065e-005
-301.0, -1.071e-005
-302.0, -1.076e-005
-303.0, -1.082e-005
-304.0, -1.087e-005
-305.0, -1.093e-005
-306.0, -1.098e-005
-307.0, -1.103e-005
-308.0, -1.109e-005
-309.0, -1.114e-005
-310.0, -1.119e-005
-311.0, -1.125e-005
-312.0, -1.130e-005
-313.0, -1.135e-005
-314.0, -1.140e-005
-315.0, -1.145e-005
-316.0, -1.150e-005
-317.0, -1.155e-005
-318.0, -1.159e-005
-319.0, -1.165e-005
-320.0, -1.169e-005
-321.0, -1.174e-005
-322.0, -1.180e-005
-323.0, -1.184e-005
-324.0, -1.189e-005
-325.0, -1.193e-005
-326.0, -1.197e-005
-327.0, -1.202e-005
-328.0, -1.206e-005
-329.0, -1.210e-005
-330.0, -1.215e-005
-331.0, -1.219e-005
-332.0, -1.224e-005
-333.0, -1.228e-005
-334.0, -1.231e-005
-335.0, -1.236e-005
-336.0, -1.239e-005
-337.0, -1.243e-005
-338.0, -1.246e-005
-339.0, -1.250e-005
-340.0, -1.254e-005
-341.0, -1.259e-005
-342.0, -1.262e-005
-343.0, -1.266e-005
-344.0, -1.269e-005
-345.0, -1.272e-005
-346.0, -1.275e-005
-347.0, -1.278e-005
-348.0, -1.281e-005
-349.0, -1.284e-005
-350.0, -1.287e-005
-351.0, -1.291e-005
-352.0, -1.294e-005
-353.0, -1.297e-005
-354.0, -1.300e-005
-355.0, -1.302e-005
-356.0, -1.305e-005
-357.0, -1.308e-005
-358.0, -1.310e-005
-359.0, -1.313e-005
-360.0, -1.315e-005
-361.0, -1.317e-005
-362.0, -1.319e-005
-363.0, -1.321e-005
-364.0, -1.323e-005
-365.0, -1.325e-005
-366.0, -1.327e-005
-367.0, -1.329e-005
-368.0, -1.330e-005
-369.0, -1.332e-005
-370.0, -1.334e-005
-371.0, -1.336e-005
-372.0, -1.337e-005
-373.0, -1.338e-005
-374.0, -1.339e-005
-375.0, -1.341e-005
-376.0, -1.342e-005
-377.0, -1.343e-005
-378.0, -1.345e-005
-379.0, -1.345e-005
-380.0, -1.347e-005
-381.0, -1.348e-005
-382.0, -1.348e-005
-383.0, -1.349e-005
-384.0, -1.349e-005
-385.0, -1.348e-005
-386.0, -1.349e-005
-387.0, -1.349e-005
-388.0, -1.349e-005
-389.0, -1.349e-005
-390.0, -1.348e-005
-391.0, -1.349e-005
-392.0, -1.348e-005
-393.0, -1.348e-005
-394.0, -1.348e-005
-395.0, -1.347e-005
-396.0, -1.346e-005
-397.0, -1.345e-005
-398.0, -1.343e-005
-399.0, -1.343e-005
-400.0, -1.341e-005
-401.0, -1.340e-005
-402.0, -1.339e-005
-403.0, -1.338e-005
-404.0, -1.337e-005
-405.0, -1.336e-005
-406.0, -1.334e-005
-407.0, -1.333e-005
-408.0, -1.331e-005
-409.0, -1.329e-005
-410.0, -1.328e-005
-411.0, -1.326e-005
-412.0, -1.324e-005
-413.0, -1.322e-005
-414.0, -1.320e-005
-415.0, -1.319e-005
-416.0, -1.316e-005
-417.0, -1.314e-005
-418.0, -1.312e-005
-419.0, -1.310e-005
-420.0, -1.309e-005
-421.0, -1.307e-005
-422.0, -1.304e-005
-423.0, -1.302e-005
-424.0, -1.299e-005
-425.0, -1.296e-005
-426.0, -1.294e-005
-427.0, -1.290e-005
-428.0, -1.288e-005
-429.0, -1.286e-005
-430.0, -1.283e-005
-431.0, -1.281e-005
-432.0, -1.278e-005
-433.0, -1.276e-005
-434.0, -1.273e-005
-435.0, -1.270e-005
-436.0, -1.268e-005
-437.0, -1.265e-005
-438.0, -1.262e-005
-439.0, -1.260e-005
-440.0, -1.257e-005
-441.0, -1.254e-005
-442.0, -1.251e-005
-443.0, -1.248e-005
-444.0, -1.245e-005
-445.0, -1.242e-005
-446.0, -1.239e-005
-447.0, -1.237e-005
-448.0, -1.233e-005
-449.0, -1.230e-005
-450.0, -1.227e-005
*
Segment = 2
Positive
Number of Data Points = 500
#
-449.0, -1.218e-005
-448.0, -1.180e-005
-447.0, -1.148e-005
-446.0, -1.119e-005
-445.0, -1.090e-005
-444.0, -1.063e-005
-443.0, -1.040e-005
-442.0, -1.019e-005
-441.0, -1.001e-005
-440.0, -9.846e-006
-439.0, -9.683e-006
-438.0, -9.546e-006
-437.0, -9.412e-006
-436.0, -9.279e-006
-435.0, -9.158e-006
-434.0, -9.036e-006
-433.0, -8.919e-006
-432.0, -8.813e-006
-431.0, -8.702e-006
-430.0, -8.598e-006
-429.0, -8.501e-006
-428.0, -8.401e-006
-427.0, -8.310e-006
-426.0, -8.213e-006
-425.0, -8.122e-006
-424.0, -8.033e-006
-423.0, -7.942e-006
-422.0, -7.859e-006
-421.0, -7.776e-006
-420.0, -7.690e-006
-419.0, -7.615e-006
-418.0, -7.533e-006
-417.0, -7.453e-006
-416.0, -7.377e-006
-415.0, -7.297e-006
-414.0, -7.220e-006
-413.0, -7.146e-006
-412.0, -7.069e-006
-411.0, -7.000e-006
-410.0, -6.924e-006
-409.0, -6.853e-006
-408.0, -6.784e-006
-407.0, -6.714e-006
-406.0, -6.645e-006
-405.0, -6.574e-006
-404.0, -6.503e-006
-403.0, -6.441e-006
-402.0, -6.374e-006
-401.0, -6.309e-006
-400.0, -6.251e-006
-399.0, -6.185e-006
-398.0, -6.126e-006
-397.0, -6.064e-006
-396.0, -5.995e-006
-395.0, -5.936e-006
-394.0, -5.873e-006
-393.0, -5.810e-006
-392.0, -5.751e-006
-391.0, -5.690e-006
-390.0, -5.633e-006
-389.0, -5.576e-006
-388.0, -5.514e-006
-387.0, -5.457e-006
-386.0, -5.392e-006
-385.0, -5.333e-006
-384.0, -5.277e-006
-383.0, -5.214e-006
-382.0, -5.160e-006
-381.0, -5.104e-006
-380.0, -5.048e-006
-379.0, -4.996e-006
-378.0, -4.940e-006
-377.0, -4.883e-006
-376.0, -4.835e-006
-375.0, -4.776e-006
-374.0, -4.720e-006
-373.0, -4.665e-006
-372.0, -4.607e-006
-371.0, -4.555e-006
-370.0, -4.500e-006
-369.0, -4.444e-006
-368.0, -4.396e-006
-367.0, -4.340e-006
-366.0, -4.289e-006
-365.0, -4.240e-006
-364.0, -4.184e-006
-363.0, -4.129e-006
-362.0, -4.076e-006
-361.0, -4.021e-006
-360.0, -3.975e-006
-359.0, -3.920e-006
-358.0, -3.871e-006
-357.0, -3.825e-006
-356.0, -3.770e-006
-355.0, -3.719e-006
-354.0, -3.670e-006
-353.0, -3.617e-006
-352.0, -3.568e-006
-351.0, -3.514e-006
-350.0, -3.465e-006
-349.0, -3.422e-006
-348.0, -3.370e-006
-347.0, -3.322e-006
-346.0, -3.268e-006
-345.0, -3.218e-006
-344.0, -3.169e-006
-343.0, -3.117e-006
-342.0, -3.071e-006
-341.0, -3.031e-006
-340.0, -2.982e-006
-339.0, -2.940e-006
-338.0, -2.895e-006
-337.0, -2.850e-006
-336.0, -2.802e-006
-335.0, -2.750e-006
-334.0, -2.701e-006
-333.0, -2.659e-006
-332.0, -2.610e-006
-331.0, -2.566e-006
-330.0, -2.520e-006
-329.0, -2.477e-006
-328.0, -2.434e-006
-327.0, -2.379e-006
-326.0, -2.331e-006
-325.0, -2.289e-006
-324.0, -2.234e-006
-323.0, -2.185e-006
-322.0, -2.138e-006
-321.0, -2.093e-006
-320.0, -2.054e-006
-319.0, -2.004e-006
-318.0, -1.956e-006
-317.0, -1.913e-006
-316.0, -1.863e-006
-315.0, -1.814e-006
-314.0, -1.762e-006
-313.0, -1.716e-006
-312.0, -1.674e-006
-311.0, -1.625e-006
-310.0, -1.582e-006
-309.0, -1.541e-006
-308.0, -1.498e-006
-307.0, -1.457e-006
-306.0, -1.403e-006
-305.0, -1.354e-006
-304.0, -1.312e-006
-303.0, -1.257e-006
-302.0, -1.208e-006
-301.0, -1.160e-006
-300.0, -1.112e-006
-299.0, -1.074e-006
-298.0, -1.026e-006
-297.0, -9.766e-007
-296.0, -9.295e-007
-295.0, -8.759e-007
-294.0, -8.270e-007
-293.0, -7.778e-007
-292.0, -7.246e-007
-291.0, -6.792e-007
-290.0, -6.300e-007
-289.0, -5.851e-007
-288.0, -5.415e-007
-287.0, -4.861e-007
-286.0, -4.347e-007
-285.0, -3.850e-007
-284.0, -3.287e-007
-283.0, -2.768e-007
-282.0, -2.223e-007
-281.0, -1.718e-007
-280.0, -1.295e-007
-279.0, -7.629e-008
-278.0, -2.223e-008
-277.0, +2.878e-008
-276.0, +8.589e-008
-275.0, +1.352e-007
-274.0, +1.892e-007
-273.0, +2.459e-007
-272.0, +2.956e-007
-271.0, +3.523e-007
-270.0, +4.015e-007
-269.0, +4.451e-007
-268.0, +5.009e-007
-267.0, +5.567e-007
-266.0, +6.130e-007
-265.0, +6.731e-007
-264.0, +7.259e-007
-263.0, +7.887e-007
-262.0, +8.445e-007
-261.0, +9.003e-007
-260.0, +9.578e-007
-259.0, +1.012e-006
-258.0, +1.069e-006
-257.0, +1.128e-006
-256.0, +1.184e-006
-255.0, +1.254e-006
-254.0, +1.314e-006
-253.0, +1.374e-006
-252.0, +1.443e-006
-251.0, +1.498e-006
-250.0, +1.555e-006
-249.0, +1.612e-006
-248.0, +1.668e-006
-247.0, +1.731e-006
-246.0, +1.788e-006
-245.0, +1.846e-006
-244.0, +1.913e-006
-243.0, +1.975e-006
-242.0, +2.043e-006
-241.0, +2.107e-006
-240.0, +2.168e-006
-239.0, +2.237e-006
-238.0, +2.300e-006
-237.0, +2.359e-006
-236.0, +2.432e-006
-235.0, +2.495e-006
-234.0, +2.564e-006
-233.0, +2.632e-006
-232.0, +2.695e-006
-231.0, +2.765e-006
-230.0, +2.835e-006
-229.0, +2.894e-006
-228.0, +2.968e-006
-227.0, +3.034e-006
-226.0, +3.102e-006
-225.0, +3.176e-006
-224.0, +3.245e-006
-223.0, +3.316e-006
-222.0, +3.391e-006
-221.0, +3.456e-006
-220.0, +3.527e-006
-219.0, +3.596e-006
-218.0, +3.664e-006
-217.0, +3.734e-006
-216.0, +3.809e-006
-215.0, +3.881e-006
-214.0, +3.953e-006
-213.0, +4.026e-006
-212.0, +4.102e-006
-211.0, +4.177e-006
-210.0, +4.246e-006
-209.0, +4.315e-006
-208.0, +4.388e-006
-207.0, +4.463e-006
-206.0, +4.539e-006
-205.0, +4.609e-006
-204.0, +4.687e-006
-203.0, +4.766e-006
-202.0, +4.844e-006
-201.0, +4.921e-006
-200.0, +4.997e-006
-199.0, +5.069e-006
-198.0, +5.145e-006
-197.0, +5.219e-006
-196.0, +5.300e-006
-195.0, +5.377e-006
-194.0, +5.451e-006
-193.0, +5.529e-006
-192.0, +5.604e-006
-191.0, +5.682e-006
-190.0, +5.757e-006
-189.0, +5.828e-006
-188.0, +5.904e-006
-187.0, +5.981e-006
-186.0, +6.051e-006
-185.0, +6.131e-006
-184.0, +6.202e-006
-183.0, +6.283e-006
-182.0, +6.359e-006
-181.0, +6.430e-006
-180.0, +6.509e-006
-179.0, +6.584e-006
-178.0, +6.657e-006
-177.0, +6.736e-006
-176.0, +6.806e-006
-175.0, +6.884e-006
-174.0, +6.961e-006
-173.0, +7.028e-006
-172.0, +7.111e-006
-171.0, +7.181e-006
-170.0, +7.253e-006
-169.0, +7.329e-006
-168.0, +7.397e-006
-167.0, +7.474e-006
-166.0, +7.550e-006
-165.0, +7.614e-006
-164.0, +7.695e-006
-163.0, +7.764e-006
-162.0, +7.830e-006
-161.0, +7.902e-006
-160.0, +7.965e-006
-159.0, +8.036e-006
-158.0, +8.107e-006
-157.0, +8.171e-006
-156.0, +8.247e-006
-155.0, +8.320e-006
-154.0, +8.389e-006
-153.0, +8.461e-006
-152.0, +8.527e-006
-151.0, +8.596e-006
-150.0, +8.656e-006
-149.0, +8.717e-006
-148.0, +8.779e-006
-147.0, +8.841e-006
-146.0, +8.906e-006
-145.0, +8.967e-006
-144.0, +9.024e-006
-143.0, +9.096e-006
-142.0, +9.156e-006
-141.0, +9.219e-006
-140.0, +9.281e-006
-139.0, +9.338e-006
-138.0, +9.398e-006
-137.0, +9.456e-006
-136.0, +9.508e-006
-135.0, +9.569e-006
-134.0, +9.619e-006
-133.0, +9.675e-006
-132.0, +9.732e-006
-131.0, +9.783e-006
-130.0, +9.835e-006
-129.0, +9.889e-006
-128.0, +9.937e-006
-127.0, +9.994e-006
-126.0, +1.004e-005
-125.0, +1.009e-005
-124.0, +1.014e-005
-123.0, +1.020e-005
-122.0, +1.024e-005
-121.0, +1.029e-005
-120.0, +1.033e-005
-119.0, +1.038e-005
-118.0, +1.042e-005
-117.0, +1.046e-005
-116.0, +1.052e-005
-115.0, +1.056e-005
-114.0, +1.060e-005
-113.0, +1.064e-005
-112.0, +1.069e-005
-111.0, +1.073e-005
-110.0, +1.077e-005
-109.0, +1.080e-005
-108.0, +1.084e-005
-107.0, +1.088e-005
-106.0, +1.092e-005
-105.0, +1.095e-005
-104.0, +1.099e-005
-103.0, +1.102e-005
-102.0, +1.106e-005
-101.0, +1.108e-005
-100.0, +1.112e-005
-99.0, +1.115e-005
-98.0, +1.118e-005
-97.0, +1.121e-005
-96.0, +1.123e-005
-95.0, +1.127e-005
-94.0, +1.130e-005
-93.0, +1.133e-005
-92.0, +1.136e-005
-91.0, +1.139e-005
-90.0, +1.141e-005
-89.0, +1.144e-005
-88.0, +1.145e-005
-87.0, +1.148e-005
-86.0, +1.149e-005
-85.0, +1.151e-005
-84.0, +1.153e-005
-83.0, +1.155e-005
-82.0, +1.157e-005
-81.0, +1.160e-005
-80.0, +1.162e-005
-79.0, +1.164e-005
-78.0, +1.165e-005
-77.0, +1.166e-005
-76.0, +1.169e-005
-75.0, +1.170e-005
-74.0, +1.171e-005
-73.0, +1.173e-005
-72.0, +1.174e-005
-71.0, +1.176e-005
-70.0, +1.177e-005
-69.0, +1.178e-005
-68.0, +1.179e-005
-67.0, +1.180e-005
-66.0, +1.181e-005
-65.0, +1.182e-005
-64.0, +1.182e-005
-63.0, +1.184e-005
-62.0, +1.184e-005
-61.0, +1.185e-005
-60.0, +1.185e-005
-59.0, +1.186e-005
-58.0, +1.186e-005
-57.0, +1.186e-005
-56.0, +1.186e-005
-55.0, +1.187e-005
-54.0, +1.187e-005
-53.0, +1.187e-005
-52.0, +1.187e-005
-51.0, +1.187e-005
-50.0, +1.187e-005
-49.0, +1.187e-005
-48.0, +1.187e-005
-47.0, +1.187e-005
-46.0, +1.187e-005
-45.0, +1.186e-005
-44.0, +1.187e-005
-43.0, +1.186e-005
-42.0, +1.186e-005
-41.0, +1.186e-005
-40.0, +1.186e-005
-39.0, +1.186e-005
-38.0, +1.185e-005
-37.0, +1.185e-005
-36.0, +1.185e-005
-35.0, +1.184e-005
-34.0, +1.184e-005
-33.0, +1.183e-005
-32.0, +1.183e-005
-31.0, +1.182e-005
-30.0, +1.182e-005
-29.0, +1.180e-005
-28.0, +1.180e-005
-27.0, +1.179e-005
-26.0, +1.179e-005
-25.0, +1.178e-005
-24.0, +1.177e-005
-23.0, +1.177e-005
-22.0, +1.176e-005
-21.0, +1.175e-005
-20.0, +1.174e-005
-19.0, +1.172e-005
-18.0, +1.171e-005
-17.0, +1.170e-005
-16.0, +1.168e-005
-15.0, +1.168e-005
-14.0, +1.167e-005
-13.0, +1.166e-005
-12.0, +1.165e-005
-11.0, +1.164e-005
-10.0, +1.163e-005
-9.0, +1.162e-005
-8.0, +1.160e-005
-7.0, +1.159e-005
-6.0, +1.157e-005
-5.0, +1.156e-005
-4.0, +1.155e-005
-3.0, +1.153e-005
-2.0, +1.153e-005
-1.0, +1.152e-005
0.0, +1.152e-005
1.0, +1.152e-005
2.0, +1.151e-005
3.0, +1.150e-005
4.0, +1.150e-005
5.0, +1.149e-005
6.0, +1.148e-005
7.0, +1.147e-005
8.0, +1.146e-005
9.0, +1.145e-005
10.0, +1.144e-005
11.0, +1.142e-005
12.0, +1.141e-005
13.0, +1.139e-005
14.0, +1.137e-005
15.0, +1.136e-005
16.0, +1.134e-005
17.0, +1.133e-005
18.0, +1.132e-005
19.0, +1.131e-005
20.0, +1.130e-005
21.0, +1.129e-005
22.0, +1.127e-005
23.0, +1.127e-005
24.0, +1.126e-005
25.0, +1.125e-005
26.0, +1.124e-005
27.0, +1.123e-005
28.0, +1.123e-005
29.0, +1.121e-005
30.0, +1.120e-005
31.0, +1.118e-005
32.0, +1.117e-005
33.0, +1.115e-005
34.0, +1.114e-005
35.0, +1.113e-005
36.0, +1.113e-005
37.0, +1.112e-005
38.0, +1.111e-005
39.0, +1.111e-005
40.0, +1.110e-005
41.0, +1.109e-005
42.0, +1.108e-005
43.0, +1.107e-005
44.0, +1.107e-005
45.0, +1.106e-005
46.0, +1.106e-005
47.0, +1.105e-005
48.0, +1.105e-005
49.0, +1.104e-005
50.0, +1.103e-005
*
**
