# Supplementary material for: DFT and CV data of 4-phenyl-substituted dichloro(bis{2-[1-(phenyl)-1H-1,2,3-triazol-4-yl-κN3]pyridine-κN})iron(II) coordination compounds
Source: Data Brief. 2018 Oct 27;21:1458–71. doi: 10.1016/j.dib.2018.10.085 (PMC6234228; doi:10.1016/j.dib.2018.10.085)
Supplement: Supplementary file 4 — Supplementary material. [file mmc4.zip › Fe_CV_raw_data/FeL9-2/5000_01.TXT]

Date: 10-Apr-2017
Time: 11:47:28
Label: 
Cyclic Voltammetry

Exp. Conditions:
Init E (mV) = 50
High E (mV) = 50
Low E (mV) = -450
Init P/N = N
V (mV/sec) = 5120
Number of Segments = 2
Sample Interval (mV) = 1
Quiet Time (sec) = 2
Sensitivity (A/V) = 1E-5

2 Sets of Data
Total Number of Data Points = 1000
##
Potential (mV), Current (A)

Segment = 1
Negative
Number of Data Points = 500
#
49.0, +4.623e-006
48.0, +3.831e-006
47.0, +2.969e-006
46.0, +2.274e-006
45.0, +1.632e-006
44.0, +1.025e-006
43.0, +5.441e-007
42.0, +1.744e-007
41.0, -1.186e-007
40.0, -3.418e-007
39.0, -5.301e-007
38.0, -6.836e-007
37.0, -8.092e-007
36.0, -9.347e-007
35.0, -1.039e-006
34.0, -1.137e-006
33.0, -1.228e-006
32.0, -1.304e-006
31.0, -1.388e-006
30.0, -1.465e-006
29.0, -1.528e-006
28.0, -1.597e-006
27.0, -1.660e-006
26.0, -1.723e-006
25.0, -1.786e-006
24.0, -1.848e-006
23.0, -1.911e-006
22.0, -1.974e-006
21.0, -2.037e-006
20.0, -2.100e-006
19.0, -2.155e-006
18.0, -2.218e-006
17.0, -2.274e-006
16.0, -2.323e-006
15.0, -2.372e-006
14.0, -2.414e-006
13.0, -2.455e-006
12.0, -2.497e-006
11.0, -2.532e-006
10.0, -2.567e-006
9.0, -2.609e-006
8.0, -2.651e-006
7.0, -2.699e-006
6.0, -2.741e-006
5.0, -2.783e-006
4.0, -2.832e-006
3.0, -2.874e-006
2.0, -2.930e-006
1.0, -3.013e-006
0.0, -3.097e-006
-1.0, -3.181e-006
-2.0, -3.258e-006
-3.0, -3.320e-006
-4.0, -3.383e-006
-5.0, -3.425e-006
-6.0, -3.439e-006
-7.0, -3.446e-006
-8.0, -3.453e-006
-9.0, -3.467e-006
-10.0, -3.481e-006
-11.0, -3.509e-006
-12.0, -3.537e-006
-13.0, -3.564e-006
-14.0, -3.592e-006
-15.0, -3.627e-006
-16.0, -3.662e-006
-17.0, -3.704e-006
-18.0, -3.732e-006
-19.0, -3.767e-006
-20.0, -3.802e-006
-21.0, -3.836e-006
-22.0, -3.871e-006
-23.0, -3.906e-006
-24.0, -3.941e-006
-25.0, -3.983e-006
-26.0, -4.025e-006
-27.0, -4.060e-006
-28.0, -4.095e-006
-29.0, -4.122e-006
-30.0, -4.150e-006
-31.0, -4.185e-006
-32.0, -4.213e-006
-33.0, -4.234e-006
-34.0, -4.262e-006
-35.0, -4.290e-006
-36.0, -4.325e-006
-37.0, -4.367e-006
-38.0, -4.402e-006
-39.0, -4.443e-006
-40.0, -4.485e-006
-41.0, -4.527e-006
-42.0, -4.562e-006
-43.0, -4.597e-006
-44.0, -4.632e-006
-45.0, -4.667e-006
-46.0, -4.694e-006
-47.0, -4.729e-006
-48.0, -4.757e-006
-49.0, -4.799e-006
-50.0, -4.841e-006
-51.0, -4.869e-006
-52.0, -4.904e-006
-53.0, -4.939e-006
-54.0, -4.973e-006
-55.0, -5.008e-006
-56.0, -5.029e-006
-57.0, -5.057e-006
-58.0, -5.092e-006
-59.0, -5.120e-006
-60.0, -5.162e-006
-61.0, -5.197e-006
-62.0, -5.232e-006
-63.0, -5.273e-006
-64.0, -5.308e-006
-65.0, -5.357e-006
-66.0, -5.399e-006
-67.0, -5.427e-006
-68.0, -5.462e-006
-69.0, -5.497e-006
-70.0, -5.532e-006
-71.0, -5.573e-006
-72.0, -5.601e-006
-73.0, -5.636e-006
-74.0, -5.671e-006
-75.0, -5.706e-006
-76.0, -5.748e-006
-77.0, -5.790e-006
-78.0, -5.824e-006
-79.0, -5.859e-006
-80.0, -5.894e-006
-81.0, -5.943e-006
-82.0, -5.985e-006
-83.0, -6.027e-006
-84.0, -6.069e-006
-85.0, -6.110e-006
-86.0, -6.159e-006
-87.0, -6.208e-006
-88.0, -6.243e-006
-89.0, -6.285e-006
-90.0, -6.320e-006
-91.0, -6.355e-006
-92.0, -6.390e-006
-93.0, -6.417e-006
-94.0, -6.445e-006
-95.0, -6.480e-006
-96.0, -6.515e-006
-97.0, -6.557e-006
-98.0, -6.599e-006
-99.0, -6.641e-006
-100.0, -6.682e-006
-101.0, -6.731e-006
-102.0, -6.780e-006
-103.0, -6.829e-006
-104.0, -6.871e-006
-105.0, -6.920e-006
-106.0, -6.961e-006
-107.0, -7.010e-006
-108.0, -7.059e-006
-109.0, -7.108e-006
-110.0, -7.157e-006
-111.0, -7.206e-006
-112.0, -7.247e-006
-113.0, -7.296e-006
-114.0, -7.345e-006
-115.0, -7.387e-006
-116.0, -7.429e-006
-117.0, -7.478e-006
-118.0, -7.527e-006
-119.0, -7.575e-006
-120.0, -7.624e-006
-121.0, -7.673e-006
-122.0, -7.729e-006
-123.0, -7.785e-006
-124.0, -7.833e-006
-125.0, -7.889e-006
-126.0, -7.945e-006
-127.0, -8.001e-006
-128.0, -8.050e-006
-129.0, -8.098e-006
-130.0, -8.147e-006
-131.0, -8.196e-006
-132.0, -8.252e-006
-133.0, -8.301e-006
-134.0, -8.350e-006
-135.0, -8.405e-006
-136.0, -8.461e-006
-137.0, -8.517e-006
-138.0, -8.573e-006
-139.0, -8.629e-006
-140.0, -8.691e-006
-141.0, -8.754e-006
-142.0, -8.817e-006
-143.0, -8.880e-006
-144.0, -8.943e-006
-145.0, -9.012e-006
-146.0, -9.068e-006
-147.0, -9.124e-006
-148.0, -9.187e-006
-149.0, -9.249e-006
-150.0, -9.312e-006
-151.0, -9.382e-006
-152.0, -9.445e-006
-153.0, -9.515e-006
-154.0, -9.591e-006
-155.0, -9.661e-006
-156.0, -9.731e-006
-157.0, -9.801e-006
-158.0, -9.863e-006
-159.0, -9.933e-006
-160.0, -1.001e-005
-161.0, -1.009e-005
-162.0, -1.017e-005
-163.0, -1.025e-005
-164.0, -1.033e-005
-165.0, -1.041e-005
-166.0, -1.051e-005
-167.0, -1.059e-005
-168.0, -1.067e-005
-169.0, -1.076e-005
-170.0, -1.084e-005
-171.0, -1.093e-005
-172.0, -1.102e-005
-173.0, -1.110e-005
-174.0, -1.119e-005
-175.0, -1.128e-005
-176.0, -1.137e-005
-177.0, -1.147e-005
-178.0, -1.157e-005
-179.0, -1.166e-005
-180.0, -1.177e-005
-181.0, -1.187e-005
-182.0, -1.198e-005
-183.0, -1.208e-005
-184.0, -1.219e-005
-185.0, -1.230e-005
-186.0, -1.242e-005
-187.0, -1.253e-005
-188.0, -1.265e-005
-189.0, -1.276e-005
-190.0, -1.287e-005
-191.0, -1.298e-005
-192.0, -1.309e-005
-193.0, -1.320e-005
-194.0, -1.332e-005
-195.0, -1.343e-005
-196.0, -1.356e-005
-197.0, -1.369e-005
-198.0, -1.382e-005
-199.0, -1.395e-005
-200.0, -1.408e-005
-201.0, -1.421e-005
-202.0, -1.433e-005
-203.0, -1.447e-005
-204.0, -1.461e-005
-205.0, -1.475e-005
-206.0, -1.489e-005
-207.0, -1.504e-005
-208.0, -1.519e-005
-209.0, -1.534e-005
-210.0, -1.549e-005
-211.0, -1.563e-005
-212.0, -1.578e-005
-213.0, -1.592e-005
-214.0, -1.607e-005
-215.0, -1.622e-005
-216.0, -1.636e-005
-217.0, -1.652e-005
-218.0, -1.666e-005
-219.0, -1.682e-005
-220.0, -1.698e-005
-221.0, -1.713e-005
-222.0, -1.730e-005
-223.0, -1.746e-005
-224.0, -1.762e-005
-225.0, -1.779e-005
-226.0, -1.795e-005
-227.0, -1.812e-005
-228.0, -1.830e-005
-229.0, -1.847e-005
-230.0, -1.865e-005
-231.0, -1.883e-005
-232.0, -1.899e-005
-233.0, -1.917e-005
-234.0, -1.934e-005
-235.0, -1.951e-005
-236.0, -1.968e-005
-237.0, -1.985e-005
-238.0, -2.002e-005
-239.0, -2.019e-005
-240.0, -2.037e-005
-241.0, -2.055e-005
-242.0, -2.073e-005
-243.0, -2.091e-005
-244.0, -2.110e-005
-245.0, -2.128e-005
-246.0, -2.147e-005
-247.0, -2.166e-005
-248.0, -2.183e-005
-249.0, -2.201e-005
-250.0, -2.220e-005
-251.0, -2.238e-005
-252.0, -2.257e-005
-253.0, -2.276e-005
-254.0, -2.295e-005
-255.0, -2.314e-005
-256.0, -2.333e-005
-257.0, -2.352e-005
-258.0, -2.371e-005
-259.0, -2.390e-005
-260.0, -2.409e-005
-261.0, -2.426e-005
-262.0, -2.444e-005
-263.0, -2.462e-005
-264.0, -2.480e-005
-265.0, -2.499e-005
-266.0, -2.516e-005
-267.0, -2.534e-005
-268.0, -2.553e-005
-269.0, -2.571e-005
-270.0, -2.590e-005
-271.0, -2.610e-005
-272.0, -2.628e-005
-273.0, -2.647e-005
-274.0, -2.665e-005
-275.0, -2.684e-005
-276.0, -2.703e-005
-277.0, -2.720e-005
-278.0, -2.737e-005
-279.0, -2.755e-005
-280.0, -2.773e-005
-281.0, -2.791e-005
-282.0, -2.808e-005
-283.0, -2.826e-005
-284.0, -2.845e-005
-285.0, -2.863e-005
-286.0, -2.881e-005
-287.0, -2.899e-005
-288.0, -2.916e-005
-289.0, -2.934e-005
-290.0, -2.951e-005
-291.0, -2.969e-005
-292.0, -2.986e-005
-293.0, -3.003e-005
-294.0, -3.020e-005
-295.0, -3.036e-005
-296.0, -3.053e-005
-297.0, -3.070e-005
-298.0, -3.086e-005
-299.0, -3.102e-005
-300.0, -3.118e-005
-301.0, -3.133e-005
-302.0, -3.149e-005
-303.0, -3.165e-005
-304.0, -3.181e-005
-305.0, -3.196e-005
-306.0, -3.212e-005
-307.0, -3.228e-005
-308.0, -3.244e-005
-309.0, -3.260e-005
-310.0, -3.275e-005
-311.0, -3.291e-005
-312.0, -3.307e-005
-313.0, -3.322e-005
-314.0, -3.338e-005
-315.0, -3.353e-005
-316.0, -3.368e-005
-317.0, -3.384e-005
-318.0, -3.398e-005
-319.0, -3.413e-005
-320.0, -3.428e-005
-321.0, -3.442e-005
-322.0, -3.457e-005
-323.0, -3.471e-005
-324.0, -3.485e-005
-325.0, -3.500e-005
-326.0, -3.514e-005
-327.0, -3.527e-005
-328.0, -3.541e-005
-329.0, -3.556e-005
-330.0, -3.571e-005
-331.0, -3.585e-005
-332.0, -3.599e-005
-333.0, -3.613e-005
-334.0, -3.627e-005
-335.0, -3.641e-005
-336.0, -3.654e-005
-337.0, -3.668e-005
-338.0, -3.681e-005
-339.0, -3.694e-005
-340.0, -3.707e-005
-341.0, -3.720e-005
-342.0, -3.733e-005
-343.0, -3.747e-005
-344.0, -3.760e-005
-345.0, -3.775e-005
-346.0, -3.788e-005
-347.0, -3.802e-005
-348.0, -3.817e-005
-349.0, -3.831e-005
-350.0, -3.844e-005
-351.0, -3.857e-005
-352.0, -3.871e-005
-353.0, -3.885e-005
-354.0, -3.899e-005
-355.0, -3.913e-005
-356.0, -3.927e-005
-357.0, -3.942e-005
-358.0, -3.956e-005
-359.0, -3.970e-005
-360.0, -3.984e-005
-361.0, -3.998e-005
-362.0, -4.012e-005
-363.0, -4.024e-005
-364.0, -4.038e-005
-365.0, -4.052e-005
-366.0, -4.066e-005
-367.0, -4.081e-005
-368.0, -4.095e-005
-369.0, -4.109e-005
-370.0, -4.123e-005
-371.0, -4.137e-005
-372.0, -4.151e-005
-373.0, -4.166e-005
-374.0, -4.180e-005
-375.0, -4.195e-005
-376.0, -4.210e-005
-377.0, -4.225e-005
-378.0, -4.240e-005
-379.0, -4.256e-005
-380.0, -4.270e-005
-381.0, -4.285e-005
-382.0, -4.300e-005
-383.0, -4.316e-005
-384.0, -4.332e-005
-385.0, -4.347e-005
-386.0, -4.362e-005
-387.0, -4.378e-005
-388.0, -4.395e-005
-389.0, -4.410e-005
-390.0, -4.425e-005
-391.0, -4.441e-005
-392.0, -4.456e-005
-393.0, -4.472e-005
-394.0, -4.487e-005
-395.0, -4.502e-005
-396.0, -4.517e-005
-397.0, -4.532e-005
-398.0, -4.547e-005
-399.0, -4.562e-005
-400.0, -4.576e-005
-401.0, -4.591e-005
-402.0, -4.605e-005
-403.0, -4.621e-005
-404.0, -4.636e-005
-405.0, -4.651e-005
-406.0, -4.666e-005
-407.0, -4.681e-005
-408.0, -4.697e-005
-409.0, -4.713e-005
-410.0, -4.729e-005
-411.0, -4.744e-005
-412.0, -4.759e-005
-413.0, -4.775e-005
-414.0, -4.790e-005
-415.0, -4.805e-005
-416.0, -4.819e-005
-417.0, -4.833e-005
-418.0, -4.846e-005
-419.0, -4.858e-005
-420.0, -4.872e-005
-421.0, -4.885e-005
-422.0, -4.897e-005
-423.0, -4.911e-005
-424.0, -4.923e-005
-425.0, -4.937e-005
-426.0, -4.950e-005
-427.0, -4.963e-005
-428.0, -4.976e-005
-429.0, -4.988e-005
-430.0, -5.000e-005
-431.0, -5.013e-005
-432.0, -5.024e-005
-433.0, -5.036e-005
-434.0, -5.047e-005
-435.0, -5.057e-005
-436.0, -5.067e-005
-437.0, -5.077e-005
-438.0, -5.087e-005
-439.0, -5.097e-005
-440.0, -5.106e-005
-441.0, -5.115e-005
-442.0, -5.124e-005
-443.0, -5.133e-005
-444.0, -5.142e-005
-445.0, -5.150e-005
-446.0, -5.158e-005
-447.0, -5.167e-005
-448.0, -5.173e-005
-449.0, -5.181e-005
-450.0, -5.188e-005
*
Segment = 2
Positive
Number of Data Points = 500
#
-449.0, -5.200e-005
-448.0, -5.043e-005
-447.0, -4.846e-005
-446.0, -4.673e-005
-445.0, -4.512e-005
-444.0, -4.353e-005
-443.0, -4.212e-005
-442.0, -4.089e-005
-441.0, -3.982e-005
-440.0, -3.887e-005
-439.0, -3.802e-005
-438.0, -3.723e-005
-437.0, -3.651e-005
-436.0, -3.583e-005
-435.0, -3.519e-005
-434.0, -3.459e-005
-433.0, -3.401e-005
-432.0, -3.345e-005
-431.0, -3.293e-005
-430.0, -3.243e-005
-429.0, -3.194e-005
-428.0, -3.147e-005
-427.0, -3.101e-005
-426.0, -3.057e-005
-425.0, -3.014e-005
-424.0, -2.972e-005
-423.0, -2.930e-005
-422.0, -2.889e-005
-421.0, -2.849e-005
-420.0, -2.810e-005
-419.0, -2.771e-005
-418.0, -2.734e-005
-417.0, -2.698e-005
-416.0, -2.663e-005
-415.0, -2.628e-005
-414.0, -2.594e-005
-413.0, -2.561e-005
-412.0, -2.529e-005
-411.0, -2.497e-005
-410.0, -2.463e-005
-409.0, -2.430e-005
-408.0, -2.400e-005
-407.0, -2.369e-005
-406.0, -2.339e-005
-405.0, -2.309e-005
-404.0, -2.280e-005
-403.0, -2.254e-005
-402.0, -2.226e-005
-401.0, -2.198e-005
-400.0, -2.171e-005
-399.0, -2.143e-005
-398.0, -2.116e-005
-397.0, -2.088e-005
-396.0, -2.062e-005
-395.0, -2.037e-005
-394.0, -2.011e-005
-393.0, -1.986e-005
-392.0, -1.961e-005
-391.0, -1.937e-005
-390.0, -1.913e-005
-389.0, -1.889e-005
-388.0, -1.865e-005
-387.0, -1.841e-005
-386.0, -1.817e-005
-385.0, -1.794e-005
-384.0, -1.772e-005
-383.0, -1.749e-005
-382.0, -1.728e-005
-381.0, -1.706e-005
-380.0, -1.685e-005
-379.0, -1.663e-005
-378.0, -1.641e-005
-377.0, -1.620e-005
-376.0, -1.599e-005
-375.0, -1.577e-005
-374.0, -1.556e-005
-373.0, -1.536e-005
-372.0, -1.516e-005
-371.0, -1.496e-005
-370.0, -1.475e-005
-369.0, -1.455e-005
-368.0, -1.436e-005
-367.0, -1.417e-005
-366.0, -1.399e-005
-365.0, -1.380e-005
-364.0, -1.361e-005
-363.0, -1.342e-005
-362.0, -1.323e-005
-361.0, -1.304e-005
-360.0, -1.286e-005
-359.0, -1.266e-005
-358.0, -1.248e-005
-357.0, -1.229e-005
-356.0, -1.211e-005
-355.0, -1.193e-005
-354.0, -1.175e-005
-353.0, -1.157e-005
-352.0, -1.139e-005
-351.0, -1.121e-005
-350.0, -1.104e-005
-349.0, -1.087e-005
-348.0, -1.071e-005
-347.0, -1.054e-005
-346.0, -1.037e-005
-345.0, -1.021e-005
-344.0, -1.004e-005
-343.0, -9.870e-006
-342.0, -9.710e-006
-341.0, -9.549e-006
-340.0, -9.389e-006
-339.0, -9.229e-006
-338.0, -9.068e-006
-337.0, -8.915e-006
-336.0, -8.761e-006
-335.0, -8.594e-006
-334.0, -8.433e-006
-333.0, -8.273e-006
-332.0, -8.119e-006
-331.0, -7.966e-006
-330.0, -7.806e-006
-329.0, -7.645e-006
-328.0, -7.492e-006
-327.0, -7.338e-006
-326.0, -7.185e-006
-325.0, -7.031e-006
-324.0, -6.878e-006
-323.0, -6.738e-006
-322.0, -6.592e-006
-321.0, -6.445e-006
-320.0, -6.299e-006
-319.0, -6.159e-006
-318.0, -6.020e-006
-317.0, -5.880e-006
-316.0, -5.727e-006
-315.0, -5.587e-006
-314.0, -5.448e-006
-313.0, -5.308e-006
-312.0, -5.162e-006
-311.0, -5.015e-006
-310.0, -4.876e-006
-309.0, -4.736e-006
-308.0, -4.597e-006
-307.0, -4.457e-006
-306.0, -4.318e-006
-305.0, -4.185e-006
-304.0, -4.053e-006
-303.0, -3.920e-006
-302.0, -3.788e-006
-301.0, -3.648e-006
-300.0, -3.509e-006
-299.0, -3.376e-006
-298.0, -3.237e-006
-297.0, -3.097e-006
-296.0, -2.951e-006
-295.0, -2.818e-006
-294.0, -2.686e-006
-293.0, -2.560e-006
-292.0, -2.420e-006
-291.0, -2.288e-006
-290.0, -2.155e-006
-289.0, -2.030e-006
-288.0, -1.890e-006
-287.0, -1.758e-006
-286.0, -1.618e-006
-285.0, -1.486e-006
-284.0, -1.353e-006
-283.0, -1.228e-006
-282.0, -1.102e-006
-281.0, -9.835e-007
-280.0, -8.580e-007
-279.0, -7.324e-007
-278.0, -6.138e-007
-277.0, -4.883e-007
-276.0, -3.558e-007
-275.0, -2.302e-007
-274.0, -9.766e-008
-273.0, +3.487e-008
-272.0, +1.604e-007
-271.0, +2.930e-007
-270.0, +4.115e-007
-269.0, +5.371e-007
-268.0, +6.696e-007
-267.0, +7.952e-007
-266.0, +9.138e-007
-265.0, +1.032e-006
-264.0, +1.151e-006
-263.0, +1.283e-006
-262.0, +1.395e-006
-261.0, +1.514e-006
-260.0, +1.632e-006
-259.0, +1.751e-006
-258.0, +1.876e-006
-257.0, +2.002e-006
-256.0, +2.121e-006
-255.0, +2.253e-006
-254.0, +2.379e-006
-253.0, +2.504e-006
-252.0, +2.637e-006
-251.0, +2.755e-006
-250.0, +2.874e-006
-249.0, +2.985e-006
-248.0, +3.097e-006
-247.0, +3.209e-006
-246.0, +3.320e-006
-245.0, +3.425e-006
-244.0, +3.544e-006
-243.0, +3.655e-006
-242.0, +3.781e-006
-241.0, +3.892e-006
-240.0, +4.004e-006
-239.0, +4.116e-006
-238.0, +4.227e-006
-237.0, +4.339e-006
-236.0, +4.450e-006
-235.0, +4.555e-006
-234.0, +4.674e-006
-233.0, +4.785e-006
-232.0, +4.897e-006
-231.0, +5.015e-006
-230.0, +5.127e-006
-229.0, +5.246e-006
-228.0, +5.364e-006
-227.0, +5.469e-006
-226.0, +5.580e-006
-225.0, +5.685e-006
-224.0, +5.790e-006
-223.0, +5.894e-006
-222.0, +5.992e-006
-221.0, +6.090e-006
-220.0, +6.194e-006
-219.0, +6.292e-006
-218.0, +6.403e-006
-217.0, +6.501e-006
-216.0, +6.606e-006
-215.0, +6.710e-006
-214.0, +6.815e-006
-213.0, +6.920e-006
-212.0, +7.024e-006
-211.0, +7.122e-006
-210.0, +7.227e-006
-209.0, +7.324e-006
-208.0, +7.422e-006
-207.0, +7.520e-006
-206.0, +7.617e-006
-205.0, +7.722e-006
-204.0, +7.819e-006
-203.0, +7.917e-006
-202.0, +8.015e-006
-201.0, +8.105e-006
-200.0, +8.203e-006
-199.0, +8.308e-006
-198.0, +8.405e-006
-197.0, +8.510e-006
-196.0, +8.622e-006
-195.0, +8.726e-006
-194.0, +8.838e-006
-193.0, +8.943e-006
-192.0, +9.040e-006
-191.0, +9.138e-006
-190.0, +9.229e-006
-189.0, +9.319e-006
-188.0, +9.410e-006
-187.0, +9.508e-006
-186.0, +9.605e-006
-185.0, +9.703e-006
-184.0, +9.800e-006
-183.0, +9.898e-006
-182.0, +9.989e-006
-181.0, +1.008e-005
-180.0, +1.017e-005
-179.0, +1.026e-005
-178.0, +1.035e-005
-177.0, +1.044e-005
-176.0, +1.054e-005
-175.0, +1.064e-005
-174.0, +1.074e-005
-173.0, +1.083e-005
-172.0, +1.092e-005
-171.0, +1.102e-005
-170.0, +1.112e-005
-169.0, +1.121e-005
-168.0, +1.131e-005
-167.0, +1.141e-005
-166.0, +1.151e-005
-165.0, +1.160e-005
-164.0, +1.169e-005
-163.0, +1.179e-005
-162.0, +1.189e-005
-161.0, +1.198e-005
-160.0, +1.207e-005
-159.0, +1.217e-005
-158.0, +1.226e-005
-157.0, +1.236e-005
-156.0, +1.245e-005
-155.0, +1.254e-005
-154.0, +1.264e-005
-153.0, +1.274e-005
-152.0, +1.283e-005
-151.0, +1.293e-005
-150.0, +1.303e-005
-149.0, +1.313e-005
-148.0, +1.323e-005
-147.0, +1.332e-005
-146.0, +1.342e-005
-145.0, +1.351e-005
-144.0, +1.361e-005
-143.0, +1.370e-005
-142.0, +1.380e-005
-141.0, +1.389e-005
-140.0, +1.399e-005
-139.0, +1.408e-005
-138.0, +1.419e-005
-137.0, +1.428e-005
-136.0, +1.437e-005
-135.0, +1.447e-005
-134.0, +1.456e-005
-133.0, +1.466e-005
-132.0, +1.476e-005
-131.0, +1.485e-005
-130.0, +1.495e-005
-129.0, +1.505e-005
-128.0, +1.515e-005
-127.0, +1.525e-005
-126.0, +1.535e-005
-125.0, +1.545e-005
-124.0, +1.556e-005
-123.0, +1.565e-005
-122.0, +1.575e-005
-121.0, +1.584e-005
-120.0, +1.594e-005
-119.0, +1.603e-005
-118.0, +1.612e-005
-117.0, +1.621e-005
-116.0, +1.630e-005
-115.0, +1.640e-005
-114.0, +1.650e-005
-113.0, +1.660e-005
-112.0, +1.670e-005
-111.0, +1.680e-005
-110.0, +1.689e-005
-109.0, +1.700e-005
-108.0, +1.709e-005
-107.0, +1.718e-005
-106.0, +1.728e-005
-105.0, +1.737e-005
-104.0, +1.746e-005
-103.0, +1.756e-005
-102.0, +1.765e-005
-101.0, +1.775e-005
-100.0, +1.784e-005
-99.0, +1.793e-005
-98.0, +1.803e-005
-97.0, +1.813e-005
-96.0, +1.822e-005
-95.0, +1.832e-005
-94.0, +1.842e-005
-93.0, +1.852e-005
-92.0, +1.862e-005
-91.0, +1.871e-005
-90.0, +1.881e-005
-89.0, +1.890e-005
-88.0, +1.900e-005
-87.0, +1.910e-005
-86.0, +1.919e-005
-85.0, +1.929e-005
-84.0, +1.938e-005
-83.0, +1.948e-005
-82.0, +1.958e-005
-81.0, +1.967e-005
-80.0, +1.976e-005
-79.0, +1.986e-005
-78.0, +1.995e-005
-77.0, +2.003e-005
-76.0, +2.012e-005
-75.0, +2.020e-005
-74.0, +2.029e-005
-73.0, +2.038e-005
-72.0, +2.047e-005
-71.0, +2.056e-005
-70.0, +2.066e-005
-69.0, +2.076e-005
-68.0, +2.086e-005
-67.0, +2.095e-005
-66.0, +2.105e-005
-65.0, +2.114e-005
-64.0, +2.123e-005
-63.0, +2.132e-005
-62.0, +2.140e-005
-61.0, +2.148e-005
-60.0, +2.157e-005
-59.0, +2.164e-005
-58.0, +2.174e-005
-57.0, +2.182e-005
-56.0, +2.190e-005
-55.0, +2.199e-005
-54.0, +2.208e-005
-53.0, +2.217e-005
-52.0, +2.226e-005
-51.0, +2.234e-005
-50.0, +2.244e-005
-49.0, +2.253e-005
-48.0, +2.262e-005
-47.0, +2.271e-005
-46.0, +2.280e-005
-45.0, +2.288e-005
-44.0, +2.296e-005
-43.0, +2.303e-005
-42.0, +2.311e-005
-41.0, +2.319e-005
-40.0, +2.327e-005
-39.0, +2.335e-005
-38.0, +2.343e-005
-37.0, +2.351e-005
-36.0, +2.359e-005
-35.0, +2.367e-005
-34.0, +2.374e-005
-33.0, +2.382e-005
-32.0, +2.390e-005
-31.0, +2.397e-005
-30.0, +2.404e-005
-29.0, +2.411e-005
-28.0, +2.418e-005
-27.0, +2.425e-005
-26.0, +2.433e-005
-25.0, +2.441e-005
-24.0, +2.448e-005
-23.0, +2.456e-005
-22.0, +2.463e-005
-21.0, +2.471e-005
-20.0, +2.478e-005
-19.0, +2.483e-005
-18.0, +2.489e-005
-17.0, +2.494e-005
-16.0, +2.501e-005
-15.0, +2.508e-005
-14.0, +2.513e-005
-13.0, +2.520e-005
-12.0, +2.527e-005
-11.0, +2.532e-005
-10.0, +2.538e-005
-9.0, +2.544e-005
-8.0, +2.550e-005
-7.0, +2.556e-005
-6.0, +2.561e-005
-5.0, +2.566e-005
-4.0, +2.572e-005
-3.0, +2.577e-005
-2.0, +2.583e-005
-1.0, +2.591e-005
0.0, +2.601e-005
1.0, +2.612e-005
2.0, +2.620e-005
3.0, +2.628e-005
4.0, +2.636e-005
5.0, +2.643e-005
6.0, +2.647e-005
7.0, +2.648e-005
8.0, +2.650e-005
9.0, +2.653e-005
10.0, +2.656e-005
11.0, +2.660e-005
12.0, +2.664e-005
13.0, +2.668e-005
14.0, +2.673e-005
15.0, +2.676e-005
16.0, +2.680e-005
17.0, +2.684e-005
18.0, +2.688e-005
19.0, +2.693e-005
20.0, +2.696e-005
21.0, +2.699e-005
22.0, +2.703e-005
23.0, +2.706e-005
24.0, +2.709e-005
25.0, +2.712e-005
26.0, +2.714e-005
27.0, +2.718e-005
28.0, +2.721e-005
29.0, +2.725e-005
30.0, +2.730e-005
31.0, +2.734e-005
32.0, +2.738e-005
33.0, +2.742e-005
34.0, +2.746e-005
35.0, +2.750e-005
36.0, +2.753e-005
37.0, +2.755e-005
38.0, +2.758e-005
39.0, +2.761e-005
40.0, +2.764e-005
41.0, +2.766e-005
42.0, +2.768e-005
43.0, +2.771e-005
44.0, +2.773e-005
45.0, +2.776e-005
46.0, +2.779e-005
47.0, +2.781e-005
48.0, +2.784e-005
49.0, +2.787e-005
50.0, +2.788e-005
*
**
