# Supplementary material for: DFT and CV data of 4-phenyl-substituted dichloro(bis{2-[1-(phenyl)-1H-1,2,3-triazol-4-yl-κN3]pyridine-κN})iron(II) coordination compounds
Source: Data Brief. 2018 Oct 27;21:1458–71. doi: 10.1016/j.dib.2018.10.085 (PMC6234228; doi:10.1016/j.dib.2018.10.085)
Supplement: Supplementary file 4 — Supplementary material. [file mmc4.zip › Fe_CV_raw_data/FeL9-2/500FC.TXT]

Date: 10-Apr-2017
Time: 12:13:13
Label: 
Cyclic Voltammetry

Exp. Conditions:
Init E (mV) = 300
High E (mV) = 300
Low E (mV) = -620
Init P/N = N
V (mV/sec) = 500
Number of Segments = 2
Sample Interval (mV) = 1
Quiet Time (sec) = 10
Sensitivity (A/V) = 1E-5

2 Sets of Data
Total Number of Data Points = 1840
##
Potential (mV), Current (A)

Segment = 1
Negative
Number of Data Points = 920
#
299.0, +2.925e-006
298.0, +2.774e-006
297.0, +2.646e-006
296.0, +2.538e-006
295.0, +2.428e-006
294.0, +2.329e-006
293.0, +2.254e-006
292.0, +2.189e-006
291.0, +2.139e-006
290.0, +2.095e-006
289.0, +2.053e-006
288.0, +2.022e-006
287.0, +1.993e-006
286.0, +1.961e-006
285.0, +1.935e-006
284.0, +1.901e-006
283.0, +1.873e-006
282.0, +1.846e-006
281.0, +1.821e-006
280.0, +1.800e-006
279.0, +1.780e-006
278.0, +1.760e-006
277.0, +1.746e-006
276.0, +1.728e-006
275.0, +1.716e-006
274.0, +1.702e-006
273.0, +1.674e-006
272.0, +1.655e-006
271.0, +1.633e-006
270.0, +1.613e-006
269.0, +1.597e-006
268.0, +1.581e-006
267.0, +1.564e-006
266.0, +1.558e-006
265.0, +1.543e-006
264.0, +1.535e-006
263.0, +1.522e-006
262.0, +1.508e-006
261.0, +1.496e-006
260.0, +1.484e-006
259.0, +1.477e-006
258.0, +1.467e-006
257.0, +1.447e-006
256.0, +1.434e-006
255.0, +1.420e-006
254.0, +1.401e-006
253.0, +1.384e-006
252.0, +1.363e-006
251.0, +1.348e-006
250.0, +1.340e-006
249.0, +1.329e-006
248.0, +1.322e-006
247.0, +1.314e-006
246.0, +1.304e-006
245.0, +1.297e-006
244.0, +1.281e-006
243.0, +1.270e-006
242.0, +1.256e-006
241.0, +1.236e-006
240.0, +1.227e-006
239.0, +1.215e-006
238.0, +1.199e-006
237.0, +1.192e-006
236.0, +1.176e-006
235.0, +1.163e-006
234.0, +1.155e-006
233.0, +1.135e-006
232.0, +1.125e-006
231.0, +1.114e-006
230.0, +1.102e-006
229.0, +1.095e-006
228.0, +1.088e-006
227.0, +1.080e-006
226.0, +1.076e-006
225.0, +1.056e-006
224.0, +1.042e-006
223.0, +1.026e-006
222.0, +1.008e-006
221.0, +9.936e-007
220.0, +9.757e-007
219.0, +9.652e-007
218.0, +9.587e-007
217.0, +9.508e-007
216.0, +9.439e-007
215.0, +9.365e-007
214.0, +9.242e-007
213.0, +9.164e-007
212.0, +9.020e-007
211.0, +8.946e-007
210.0, +8.863e-007
209.0, +8.711e-007
208.0, +8.623e-007
207.0, +8.475e-007
206.0, +8.292e-007
205.0, +8.157e-007
204.0, +7.948e-007
203.0, +7.760e-007
202.0, +7.634e-007
201.0, +7.442e-007
200.0, +7.363e-007
199.0, +7.298e-007
198.0, +7.189e-007
197.0, +7.119e-007
196.0, +6.989e-007
195.0, +6.858e-007
194.0, +6.705e-007
193.0, +6.496e-007
192.0, +6.313e-007
191.0, +6.138e-007
190.0, +5.960e-007
189.0, +5.851e-007
188.0, +5.702e-007
187.0, +5.615e-007
186.0, +5.519e-007
185.0, +5.367e-007
184.0, +5.236e-007
183.0, +5.062e-007
182.0, +4.835e-007
181.0, +4.634e-007
180.0, +4.425e-007
179.0, +4.242e-007
178.0, +4.094e-007
177.0, +3.889e-007
176.0, +3.754e-007
175.0, +3.592e-007
174.0, +3.396e-007
173.0, +3.226e-007
172.0, +2.947e-007
171.0, +2.703e-007
170.0, +2.494e-007
169.0, +2.232e-007
168.0, +2.040e-007
167.0, +1.879e-007
166.0, +1.661e-007
165.0, +1.526e-007
164.0, +1.234e-007
163.0, +9.548e-008
162.0, +7.281e-008
161.0, +4.229e-008
160.0, +1.526e-008
159.0, -8.719e-009
158.0, -3.444e-008
157.0, -4.752e-008
156.0, -6.932e-008
155.0, -9.591e-008
154.0, -1.203e-007
153.0, -1.517e-007
152.0, -1.814e-007
151.0, -2.119e-007
150.0, -2.446e-007
149.0, -2.712e-007
148.0, -3.021e-007
147.0, -3.326e-007
146.0, -3.592e-007
145.0, -4.002e-007
144.0, -4.408e-007
143.0, -4.809e-007
142.0, -5.240e-007
141.0, -5.593e-007
140.0, -5.968e-007
139.0, -6.365e-007
138.0, -6.644e-007
137.0, -7.006e-007
136.0, -7.390e-007
135.0, -7.804e-007
134.0, -8.301e-007
133.0, -8.772e-007
132.0, -9.269e-007
131.0, -9.796e-007
130.0, -1.028e-006
129.0, -1.077e-006
128.0, -1.119e-006
127.0, -1.166e-006
126.0, -1.219e-006
125.0, -1.267e-006
124.0, -1.320e-006
123.0, -1.374e-006
122.0, -1.429e-006
121.0, -1.491e-006
120.0, -1.542e-006
119.0, -1.594e-006
118.0, -1.651e-006
117.0, -1.702e-006
116.0, -1.758e-006
115.0, -1.813e-006
114.0, -1.869e-006
113.0, -1.935e-006
112.0, -1.997e-006
111.0, -2.059e-006
110.0, -2.122e-006
109.0, -2.180e-006
108.0, -2.238e-006
107.0, -2.296e-006
106.0, -2.352e-006
105.0, -2.414e-006
104.0, -2.474e-006
103.0, -2.540e-006
102.0, -2.608e-006
101.0, -2.672e-006
100.0, -2.739e-006
99.0, -2.799e-006
98.0, -2.852e-006
97.0, -2.911e-006
96.0, -2.962e-006
95.0, -3.019e-006
94.0, -3.083e-006
93.0, -3.139e-006
92.0, -3.198e-006
91.0, -3.258e-006
90.0, -3.314e-006
89.0, -3.377e-006
88.0, -3.427e-006
87.0, -3.474e-006
86.0, -3.526e-006
85.0, -3.576e-006
84.0, -3.626e-006
83.0, -3.674e-006
82.0, -3.719e-006
81.0, -3.774e-006
80.0, -3.822e-006
79.0, -3.860e-006
78.0, -3.900e-006
77.0, -3.937e-006
76.0, -3.979e-006
75.0, -4.015e-006
74.0, -4.044e-006
73.0, -4.080e-006
72.0, -4.115e-006
71.0, -4.150e-006
70.0, -4.185e-006
69.0, -4.208e-006
68.0, -4.235e-006
67.0, -4.256e-006
66.0, -4.277e-006
65.0, -4.301e-006
64.0, -4.316e-006
63.0, -4.333e-006
62.0, -4.356e-006
61.0, -4.370e-006
60.0, -4.388e-006
59.0, -4.394e-006
58.0, -4.399e-006
57.0, -4.419e-006
56.0, -4.425e-006
55.0, -4.435e-006
54.0, -4.448e-006
53.0, -4.457e-006
52.0, -4.471e-006
51.0, -4.484e-006
50.0, -4.485e-006
49.0, -4.492e-006
48.0, -4.485e-006
47.0, -4.483e-006
46.0, -4.480e-006
45.0, -4.472e-006
44.0, -4.470e-006
43.0, -4.463e-006
42.0, -4.456e-006
41.0, -4.460e-006
40.0, -4.449e-006
39.0, -4.439e-006
38.0, -4.431e-006
37.0, -4.412e-006
36.0, -4.405e-006
35.0, -4.392e-006
34.0, -4.375e-006
33.0, -4.373e-006
32.0, -4.366e-006
31.0, -4.361e-006
30.0, -4.358e-006
29.0, -4.345e-006
28.0, -4.338e-006
27.0, -4.330e-006
26.0, -4.317e-006
25.0, -4.310e-006
24.0, -4.296e-006
23.0, -4.287e-006
22.0, -4.281e-006
21.0, -4.267e-006
20.0, -4.255e-006
19.0, -4.240e-006
18.0, -4.221e-006
17.0, -4.214e-006
16.0, -4.196e-006
15.0, -4.182e-006
14.0, -4.176e-006
13.0, -4.169e-006
12.0, -4.164e-006
11.0, -4.160e-006
10.0, -4.147e-006
9.0, -4.143e-006
8.0, -4.135e-006
7.0, -4.126e-006
6.0, -4.117e-006
5.0, -4.106e-006
4.0, -4.101e-006
3.0, -4.092e-006
2.0, -4.090e-006
1.0, -4.091e-006
0.0, -4.086e-006
-1.0, -4.081e-006
-2.0, -4.077e-006
-3.0, -4.064e-006
-4.0, -4.057e-006
-5.0, -4.043e-006
-6.0, -4.028e-006
-7.0, -4.020e-006
-8.0, -4.008e-006
-9.0, -3.999e-006
-10.0, -3.995e-006
-11.0, -3.988e-006
-12.0, -3.982e-006
-13.0, -3.975e-006
-14.0, -3.968e-006
-15.0, -3.966e-006
-16.0, -3.962e-006
-17.0, -3.958e-006
-18.0, -3.958e-006
-19.0, -3.953e-006
-20.0, -3.953e-006
-21.0, -3.944e-006
-22.0, -3.934e-006
-23.0, -3.934e-006
-24.0, -3.923e-006
-25.0, -3.918e-006
-26.0, -3.917e-006
-27.0, -3.908e-006
-28.0, -3.914e-006
-29.0, -3.911e-006
-30.0, -3.899e-006
-31.0, -3.905e-006
-32.0, -3.896e-006
-33.0, -3.890e-006
-34.0, -3.893e-006
-35.0, -3.884e-006
-36.0, -3.892e-006
-37.0, -3.894e-006
-38.0, -3.891e-006
-39.0, -3.903e-006
-40.0, -3.904e-006
-41.0, -3.901e-006
-42.0, -3.905e-006
-43.0, -3.898e-006
-44.0, -3.902e-006
-45.0, -3.902e-006
-46.0, -3.900e-006
-47.0, -3.911e-006
-48.0, -3.918e-006
-49.0, -3.924e-006
-50.0, -3.935e-006
-51.0, -3.936e-006
-52.0, -3.945e-006
-53.0, -3.946e-006
-54.0, -3.945e-006
-55.0, -3.949e-006
-56.0, -3.949e-006
-57.0, -3.951e-006
-58.0, -3.959e-006
-59.0, -3.959e-006
-60.0, -3.963e-006
-61.0, -3.964e-006
-62.0, -3.965e-006
-63.0, -3.972e-006
-64.0, -3.976e-006
-65.0, -3.980e-006
-66.0, -3.990e-006
-67.0, -3.994e-006
-68.0, -4.007e-006
-69.0, -4.016e-006
-70.0, -4.021e-006
-71.0, -4.036e-006
-72.0, -4.042e-006
-73.0, -4.051e-006
-74.0, -4.064e-006
-75.0, -4.071e-006
-76.0, -4.083e-006
-77.0, -4.092e-006
-78.0, -4.097e-006
-79.0, -4.112e-006
-80.0, -4.120e-006
-81.0, -4.128e-006
-82.0, -4.134e-006
-83.0, -4.140e-006
-84.0, -4.149e-006
-85.0, -4.156e-006
-86.0, -4.163e-006
-87.0, -4.177e-006
-88.0, -4.184e-006
-89.0, -4.198e-006
-90.0, -4.213e-006
-91.0, -4.225e-006
-92.0, -4.239e-006
-93.0, -4.250e-006
-94.0, -4.258e-006
-95.0, -4.278e-006
-96.0, -4.292e-006
-97.0, -4.304e-006
-98.0, -4.322e-006
-99.0, -4.332e-006
-100.0, -4.347e-006
-101.0, -4.358e-006
-102.0, -4.365e-006
-103.0, -4.380e-006
-104.0, -4.390e-006
-105.0, -4.406e-006
-106.0, -4.426e-006
-107.0, -4.441e-006
-108.0, -4.464e-006
-109.0, -4.481e-006
-110.0, -4.496e-006
-111.0, -4.514e-006
-112.0, -4.523e-006
-113.0, -4.534e-006
-114.0, -4.549e-006
-115.0, -4.558e-006
-116.0, -4.582e-006
-117.0, -4.601e-006
-118.0, -4.622e-006
-119.0, -4.648e-006
-120.0, -4.668e-006
-121.0, -4.687e-006
-122.0, -4.709e-006
-123.0, -4.717e-006
-124.0, -4.733e-006
-125.0, -4.747e-006
-126.0, -4.762e-006
-127.0, -4.787e-006
-128.0, -4.808e-006
-129.0, -4.832e-006
-130.0, -4.859e-006
-131.0, -4.880e-006
-132.0, -4.902e-006
-133.0, -4.921e-006
-134.0, -4.935e-006
-135.0, -4.957e-006
-136.0, -4.975e-006
-137.0, -4.997e-006
-138.0, -5.024e-006
-139.0, -5.052e-006
-140.0, -5.081e-006
-141.0, -5.108e-006
-142.0, -5.127e-006
-143.0, -5.161e-006
-144.0, -5.188e-006
-145.0, -5.215e-006
-146.0, -5.244e-006
-147.0, -5.268e-006
-148.0, -5.298e-006
-149.0, -5.330e-006
-150.0, -5.353e-006
-151.0, -5.386e-006
-152.0, -5.415e-006
-153.0, -5.441e-006
-154.0, -5.476e-006
-155.0, -5.507e-006
-156.0, -5.544e-006
-157.0, -5.581e-006
-158.0, -5.611e-006
-159.0, -5.648e-006
-160.0, -5.683e-006
-161.0, -5.721e-006
-162.0, -5.761e-006
-163.0, -5.794e-006
-164.0, -5.831e-006
-165.0, -5.866e-006
-166.0, -5.907e-006
-167.0, -5.955e-006
-168.0, -5.992e-006
-169.0, -6.031e-006
-170.0, -6.075e-006
-171.0, -6.116e-006
-172.0, -6.165e-006
-173.0, -6.201e-006
-174.0, -6.236e-006
-175.0, -6.285e-006
-176.0, -6.330e-006
-177.0, -6.374e-006
-178.0, -6.422e-006
-179.0, -6.464e-006
-180.0, -6.520e-006
-181.0, -6.569e-006
-182.0, -6.611e-006
-183.0, -6.664e-006
-184.0, -6.715e-006
-185.0, -6.761e-006
-186.0, -6.815e-006
-187.0, -6.859e-006
-188.0, -6.915e-006
-189.0, -6.970e-006
-190.0, -7.023e-006
-191.0, -7.080e-006
-192.0, -7.134e-006
-193.0, -7.186e-006
-194.0, -7.248e-006
-195.0, -7.303e-006
-196.0, -7.360e-006
-197.0, -7.417e-006
-198.0, -7.472e-006
-199.0, -7.535e-006
-200.0, -7.595e-006
-201.0, -7.652e-006
-202.0, -7.711e-006
-203.0, -7.767e-006
-204.0, -7.825e-006
-205.0, -7.881e-006
-206.0, -7.937e-006
-207.0, -8.002e-006
-208.0, -8.062e-006
-209.0, -8.122e-006
-210.0, -8.189e-006
-211.0, -8.249e-006
-212.0, -8.309e-006
-213.0, -8.368e-006
-214.0, -8.424e-006
-215.0, -8.486e-006
-216.0, -8.543e-006
-217.0, -8.602e-006
-218.0, -8.664e-006
-219.0, -8.723e-006
-220.0, -8.790e-006
-221.0, -8.852e-006
-222.0, -8.906e-006
-223.0, -8.974e-006
-224.0, -9.029e-006
-225.0, -9.083e-006
-226.0, -9.142e-006
-227.0, -9.196e-006
-228.0, -9.254e-006
-229.0, -9.312e-006
-230.0, -9.368e-006
-231.0, -9.431e-006
-232.0, -9.485e-006
-233.0, -9.541e-006
-234.0, -9.599e-006
-235.0, -9.653e-006
-236.0, -9.709e-006
-237.0, -9.763e-006
-238.0, -9.818e-006
-239.0, -9.880e-006
-240.0, -9.934e-006
-241.0, -9.986e-006
-242.0, -1.004e-005
-243.0, -1.009e-005
-244.0, -1.014e-005
-245.0, -1.019e-005
-246.0, -1.024e-005
-247.0, -1.030e-005
-248.0, -1.035e-005
-249.0, -1.041e-005
-250.0, -1.047e-005
-251.0, -1.051e-005
-252.0, -1.057e-005
-253.0, -1.062e-005
-254.0, -1.066e-005
-255.0, -1.071e-005
-256.0, -1.076e-005
-257.0, -1.082e-005
-258.0, -1.087e-005
-259.0, -1.091e-005
-260.0, -1.097e-005
-261.0, -1.102e-005
-262.0, -1.106e-005
-263.0, -1.111e-005
-264.0, -1.115e-005
-265.0, -1.120e-005
-266.0, -1.125e-005
-267.0, -1.130e-005
-268.0, -1.135e-005
-269.0, -1.141e-005
-270.0, -1.145e-005
-271.0, -1.151e-005
-272.0, -1.156e-005
-273.0, -1.161e-005
-274.0, -1.166e-005
-275.0, -1.170e-005
-276.0, -1.175e-005
-277.0, -1.181e-005
-278.0, -1.185e-005
-279.0, -1.191e-005
-280.0, -1.196e-005
-281.0, -1.201e-005
-282.0, -1.207e-005
-283.0, -1.212e-005
-284.0, -1.217e-005
-285.0, -1.222e-005
-286.0, -1.226e-005
-287.0, -1.232e-005
-288.0, -1.237e-005
-289.0, -1.243e-005
-290.0, -1.249e-005
-291.0, -1.254e-005
-292.0, -1.260e-005
-293.0, -1.265e-005
-294.0, -1.270e-005
-295.0, -1.276e-005
-296.0, -1.281e-005
-297.0, -1.286e-005
-298.0, -1.293e-005
-299.0, -1.298e-005
-300.0, -1.304e-005
-301.0, -1.310e-005
-302.0, -1.316e-005
-303.0, -1.322e-005
-304.0, -1.327e-005
-305.0, -1.333e-005
-306.0, -1.339e-005
-307.0, -1.344e-005
-308.0, -1.351e-005
-309.0, -1.357e-005
-310.0, -1.363e-005
-311.0, -1.370e-005
-312.0, -1.376e-005
-313.0, -1.381e-005
-314.0, -1.388e-005
-315.0, -1.393e-005
-316.0, -1.399e-005
-317.0, -1.405e-005
-318.0, -1.411e-005
-319.0, -1.417e-005
-320.0, -1.424e-005
-321.0, -1.430e-005
-322.0, -1.436e-005
-323.0, -1.442e-005
-324.0, -1.448e-005
-325.0, -1.453e-005
-326.0, -1.459e-005
-327.0, -1.466e-005
-328.0, -1.472e-005
-329.0, -1.478e-005
-330.0, -1.485e-005
-331.0, -1.491e-005
-332.0, -1.497e-005
-333.0, -1.503e-005
-334.0, -1.508e-005
-335.0, -1.514e-005
-336.0, -1.520e-005
-337.0, -1.525e-005
-338.0, -1.531e-005
-339.0, -1.537e-005
-340.0, -1.543e-005
-341.0, -1.549e-005
-342.0, -1.554e-005
-343.0, -1.560e-005
-344.0, -1.565e-005
-345.0, -1.570e-005
-346.0, -1.576e-005
-347.0, -1.581e-005
-348.0, -1.587e-005
-349.0, -1.593e-005
-350.0, -1.597e-005
-351.0, -1.603e-005
-352.0, -1.608e-005
-353.0, -1.613e-005
-354.0, -1.618e-005
-355.0, -1.622e-005
-356.0, -1.627e-005
-357.0, -1.632e-005
-358.0, -1.636e-005
-359.0, -1.642e-005
-360.0, -1.647e-005
-361.0, -1.651e-005
-362.0, -1.656e-005
-363.0, -1.660e-005
-364.0, -1.664e-005
-365.0, -1.668e-005
-366.0, -1.671e-005
-367.0, -1.675e-005
-368.0, -1.679e-005
-369.0, -1.683e-005
-370.0, -1.687e-005
-371.0, -1.691e-005
-372.0, -1.694e-005
-373.0, -1.697e-005
-374.0, -1.699e-005
-375.0, -1.702e-005
-376.0, -1.705e-005
-377.0, -1.707e-005
-378.0, -1.711e-005
-379.0, -1.713e-005
-380.0, -1.716e-005
-381.0, -1.719e-005
-382.0, -1.721e-005
-383.0, -1.723e-005
-384.0, -1.725e-005
-385.0, -1.726e-005
-386.0, -1.728e-005
-387.0, -1.729e-005
-388.0, -1.731e-005
-389.0, -1.733e-005
-390.0, -1.735e-005
-391.0, -1.737e-005
-392.0, -1.738e-005
-393.0, -1.738e-005
-394.0, -1.740e-005
-395.0, -1.740e-005
-396.0, -1.740e-005
-397.0, -1.741e-005
-398.0, -1.741e-005
-399.0, -1.741e-005
-400.0, -1.742e-005
-401.0, -1.742e-005
-402.0, -1.742e-005
-403.0, -1.742e-005
-404.0, -1.741e-005
-405.0, -1.741e-005
-406.0, -1.740e-005
-407.0, -1.739e-005
-408.0, -1.739e-005
-409.0, -1.738e-005
-410.0, -1.738e-005
-411.0, -1.737e-005
-412.0, -1.736e-005
-413.0, -1.735e-005
-414.0, -1.733e-005
-415.0, -1.732e-005
-416.0, -1.729e-005
-417.0, -1.727e-005
-418.0, -1.726e-005
-419.0, -1.724e-005
-420.0, -1.723e-005
-421.0, -1.722e-005
-422.0, -1.719e-005
-423.0, -1.717e-005
-424.0, -1.714e-005
-425.0, -1.711e-005
-426.0, -1.709e-005
-427.0, -1.706e-005
-428.0, -1.704e-005
-429.0, -1.702e-005
-430.0, -1.700e-005
-431.0, -1.697e-005
-432.0, -1.695e-005
-433.0, -1.692e-005
-434.0, -1.689e-005
-435.0, -1.686e-005
-436.0, -1.683e-005
-437.0, -1.680e-005
-438.0, -1.677e-005
-439.0, -1.675e-005
-440.0, -1.672e-005
-441.0, -1.669e-005
-442.0, -1.666e-005
-443.0, -1.663e-005
-444.0, -1.660e-005
-445.0, -1.657e-005
-446.0, -1.653e-005
-447.0, -1.651e-005
-448.0, -1.647e-005
-449.0, -1.644e-005
-450.0, -1.641e-005
-451.0, -1.638e-005
-452.0, -1.635e-005
-453.0, -1.631e-005
-454.0, -1.627e-005
-455.0, -1.624e-005
-456.0, -1.621e-005
-457.0, -1.617e-005
-458.0, -1.614e-005
-459.0, -1.611e-005
-460.0, -1.608e-005
-461.0, -1.604e-005
-462.0, -1.600e-005
-463.0, -1.597e-005
-464.0, -1.594e-005
-465.0, -1.590e-005
-466.0, -1.587e-005
-467.0, -1.584e-005
-468.0, -1.581e-005
-469.0, -1.578e-005
-470.0, -1.575e-005
-471.0, -1.572e-005
-472.0, -1.569e-005
-473.0, -1.565e-005
-474.0, -1.562e-005
-475.0, -1.558e-005
-476.0, -1.555e-005
-477.0, -1.552e-005
-478.0, -1.549e-005
-479.0, -1.547e-005
-480.0, -1.544e-005
-481.0, -1.541e-005
-482.0, -1.538e-005
-483.0, -1.535e-005
-484.0, -1.532e-005
-485.0, -1.528e-005
-486.0, -1.524e-005
-487.0, -1.521e-005
-488.0, -1.518e-005
-489.0, -1.515e-005
-490.0, -1.513e-005
-491.0, -1.509e-005
-492.0, -1.507e-005
-493.0, -1.504e-005
-494.0, -1.500e-005
-495.0, -1.497e-005
-496.0, -1.494e-005
-497.0, -1.491e-005
-498.0, -1.488e-005
-499.0, -1.485e-005
-500.0, -1.483e-005
-501.0, -1.480e-005
-502.0, -1.477e-005
-503.0, -1.475e-005
-504.0, -1.472e-005
-505.0, -1.469e-005
-506.0, -1.467e-005
-507.0, -1.464e-005
-508.0, -1.462e-005
-509.0, -1.460e-005
-510.0, -1.457e-005
-511.0, -1.455e-005
-512.0, -1.452e-005
-513.0, -1.448e-005
-514.0, -1.446e-005
-515.0, -1.443e-005
-516.0, -1.440e-005
-517.0, -1.437e-005
-518.0, -1.435e-005
-519.0, -1.433e-005
-520.0, -1.431e-005
-521.0, -1.429e-005
-522.0, -1.427e-005
-523.0, -1.424e-005
-524.0, -1.421e-005
-525.0, -1.419e-005
-526.0, -1.416e-005
-527.0, -1.414e-005
-528.0, -1.412e-005
-529.0, -1.410e-005
-530.0, -1.409e-005
-531.0, -1.406e-005
-532.0, -1.404e-005
-533.0, -1.402e-005
-534.0, -1.399e-005
-535.0, -1.397e-005
-536.0, -1.394e-005
-537.0, -1.392e-005
-538.0, -1.391e-005
-539.0, -1.389e-005
-540.0, -1.388e-005
-541.0, -1.386e-005
-542.0, -1.383e-005
-543.0, -1.381e-005
-544.0, -1.379e-005
-545.0, -1.377e-005
-546.0, -1.375e-005
-547.0, -1.373e-005
-548.0, -1.371e-005
-549.0, -1.370e-005
-550.0, -1.368e-005
-551.0, -1.367e-005
-552.0, -1.365e-005
-553.0, -1.363e-005
-554.0, -1.361e-005
-555.0, -1.359e-005
-556.0, -1.357e-005
-557.0, -1.356e-005
-558.0, -1.354e-005
-559.0, -1.353e-005
-560.0, -1.352e-005
-561.0, -1.351e-005
-562.0, -1.350e-005
-563.0, -1.348e-005
-564.0, -1.346e-005
-565.0, -1.344e-005
-566.0, -1.341e-005
-567.0, -1.340e-005
-568.0, -1.338e-005
-569.0, -1.336e-005
-570.0, -1.336e-005
-571.0, -1.335e-005
-572.0, -1.333e-005
-573.0, -1.332e-005
-574.0, -1.330e-005
-575.0, -1.328e-005
-576.0, -1.327e-005
-577.0, -1.325e-005
-578.0, -1.324e-005
-579.0, -1.322e-005
-580.0, -1.322e-005
-581.0, -1.320e-005
-582.0, -1.319e-005
-583.0, -1.318e-005
-584.0, -1.317e-005
-585.0, -1.315e-005
-586.0, -1.314e-005
-587.0, -1.313e-005
-588.0, -1.313e-005
-589.0, -1.312e-005
-590.0, -1.311e-005
-591.0, -1.311e-005
-592.0, -1.309e-005
-593.0, -1.308e-005
-594.0, -1.307e-005
-595.0, -1.305e-005
-596.0, -1.304e-005
-597.0, -1.302e-005
-598.0, -1.301e-005
-599.0, -1.300e-005
-600.0, -1.299e-005
-601.0, -1.298e-005
-602.0, -1.297e-005
-603.0, -1.296e-005
-604.0, -1.296e-005
-605.0, -1.294e-005
-606.0, -1.293e-005
-607.0, -1.293e-005
-608.0, -1.292e-005
-609.0, -1.292e-005
-610.0, -1.291e-005
-611.0, -1.289e-005
-612.0, -1.289e-005
-613.0, -1.288e-005
-614.0, -1.286e-005
-615.0, -1.285e-005
-616.0, -1.284e-005
-617.0, -1.282e-005
-618.0, -1.281e-005
-619.0, -1.280e-005
-620.0, -1.279e-005
*
Segment = 2
Positive
Number of Data Points = 920
#
-619.0, -1.274e-005
-618.0, -1.235e-005
-617.0, -1.204e-005
-616.0, -1.179e-005
-615.0, -1.153e-005
-614.0, -1.131e-005
-613.0, -1.111e-005
-612.0, -1.095e-005
-611.0, -1.081e-005
-610.0, -1.070e-005
-609.0, -1.059e-005
-608.0, -1.048e-005
-607.0, -1.038e-005
-606.0, -1.030e-005
-605.0, -1.021e-005
-604.0, -1.013e-005
-603.0, -1.005e-005
-602.0, -9.974e-006
-601.0, -9.903e-006
-600.0, -9.839e-006
-599.0, -9.773e-006
-598.0, -9.709e-006
-597.0, -9.645e-006
-596.0, -9.579e-006
-595.0, -9.516e-006
-594.0, -9.455e-006
-593.0, -9.395e-006
-592.0, -9.344e-006
-591.0, -9.288e-006
-590.0, -9.238e-006
-589.0, -9.189e-006
-588.0, -9.140e-006
-587.0, -9.090e-006
-586.0, -9.033e-006
-585.0, -8.979e-006
-584.0, -8.930e-006
-583.0, -8.878e-006
-582.0, -8.829e-006
-581.0, -8.780e-006
-580.0, -8.732e-006
-579.0, -8.691e-006
-578.0, -8.642e-006
-577.0, -8.593e-006
-576.0, -8.553e-006
-575.0, -8.509e-006
-574.0, -8.466e-006
-573.0, -8.423e-006
-572.0, -8.381e-006
-571.0, -8.346e-006
-570.0, -8.304e-006
-569.0, -8.261e-006
-568.0, -8.220e-006
-567.0, -8.175e-006
-566.0, -8.134e-006
-565.0, -8.095e-006
-564.0, -8.047e-006
-563.0, -8.012e-006
-562.0, -7.973e-006
-561.0, -7.938e-006
-560.0, -7.906e-006
-559.0, -7.864e-006
-558.0, -7.826e-006
-557.0, -7.791e-006
-556.0, -7.749e-006
-555.0, -7.715e-006
-554.0, -7.673e-006
-553.0, -7.632e-006
-552.0, -7.602e-006
-551.0, -7.567e-006
-550.0, -7.538e-006
-549.0, -7.510e-006
-548.0, -7.468e-006
-547.0, -7.435e-006
-546.0, -7.400e-006
-545.0, -7.366e-006
-544.0, -7.331e-006
-543.0, -7.291e-006
-542.0, -7.256e-006
-541.0, -7.228e-006
-540.0, -7.193e-006
-539.0, -7.166e-006
-538.0, -7.126e-006
-537.0, -7.091e-006
-536.0, -7.058e-006
-535.0, -7.019e-006
-534.0, -6.985e-006
-533.0, -6.956e-006
-532.0, -6.922e-006
-531.0, -6.900e-006
-530.0, -6.872e-006
-529.0, -6.841e-006
-528.0, -6.814e-006
-527.0, -6.782e-006
-526.0, -6.750e-006
-525.0, -6.719e-006
-524.0, -6.679e-006
-523.0, -6.648e-006
-522.0, -6.619e-006
-521.0, -6.590e-006
-520.0, -6.566e-006
-519.0, -6.535e-006
-518.0, -6.510e-006
-517.0, -6.485e-006
-516.0, -6.451e-006
-515.0, -6.424e-006
-514.0, -6.394e-006
-513.0, -6.365e-006
-512.0, -6.341e-006
-511.0, -6.308e-006
-510.0, -6.281e-006
-509.0, -6.257e-006
-508.0, -6.223e-006
-507.0, -6.195e-006
-506.0, -6.162e-006
-505.0, -6.131e-006
-504.0, -6.108e-006
-503.0, -6.076e-006
-502.0, -6.050e-006
-501.0, -6.029e-006
-500.0, -6.001e-006
-499.0, -5.979e-006
-498.0, -5.951e-006
-497.0, -5.921e-006
-496.0, -5.896e-006
-495.0, -5.864e-006
-494.0, -5.836e-006
-493.0, -5.808e-006
-492.0, -5.780e-006
-491.0, -5.759e-006
-490.0, -5.733e-006
-489.0, -5.711e-006
-488.0, -5.688e-006
-487.0, -5.655e-006
-486.0, -5.628e-006
-485.0, -5.600e-006
-484.0, -5.566e-006
-483.0, -5.538e-006
-482.0, -5.507e-006
-481.0, -5.482e-006
-480.0, -5.461e-006
-479.0, -5.434e-006
-478.0, -5.406e-006
-477.0, -5.381e-006
-476.0, -5.353e-006
-475.0, -5.331e-006
-474.0, -5.302e-006
-473.0, -5.274e-006
-472.0, -5.253e-006
-471.0, -5.225e-006
-470.0, -5.201e-006
-469.0, -5.178e-006
-468.0, -5.147e-006
-467.0, -5.120e-006
-466.0, -5.090e-006
-465.0, -5.062e-006
-464.0, -5.040e-006
-463.0, -5.011e-006
-462.0, -4.985e-006
-461.0, -4.965e-006
-460.0, -4.943e-006
-459.0, -4.927e-006
-458.0, -4.900e-006
-457.0, -4.872e-006
-456.0, -4.845e-006
-455.0, -4.816e-006
-454.0, -4.788e-006
-453.0, -4.762e-006
-452.0, -4.733e-006
-451.0, -4.718e-006
-450.0, -4.692e-006
-449.0, -4.670e-006
-448.0, -4.643e-006
-447.0, -4.612e-006
-446.0, -4.586e-006
-445.0, -4.561e-006
-444.0, -4.522e-006
-443.0, -4.501e-006
-442.0, -4.474e-006
-441.0, -4.451e-006
-440.0, -4.428e-006
-439.0, -4.402e-006
-438.0, -4.374e-006
-437.0, -4.352e-006
-436.0, -4.317e-006
-435.0, -4.290e-006
-434.0, -4.261e-006
-433.0, -4.233e-006
-432.0, -4.208e-006
-431.0, -4.180e-006
-430.0, -4.157e-006
-429.0, -4.140e-006
-428.0, -4.112e-006
-427.0, -4.088e-006
-426.0, -4.060e-006
-425.0, -4.032e-006
-424.0, -4.009e-006
-423.0, -3.975e-006
-422.0, -3.944e-006
-421.0, -3.921e-006
-420.0, -3.892e-006
-419.0, -3.870e-006
-418.0, -3.842e-006
-417.0, -3.811e-006
-416.0, -3.790e-006
-415.0, -3.759e-006
-414.0, -3.732e-006
-413.0, -3.705e-006
-412.0, -3.673e-006
-411.0, -3.645e-006
-410.0, -3.617e-006
-409.0, -3.588e-006
-408.0, -3.562e-006
-407.0, -3.527e-006
-406.0, -3.498e-006
-405.0, -3.469e-006
-404.0, -3.437e-006
-403.0, -3.410e-006
-402.0, -3.383e-006
-401.0, -3.359e-006
-400.0, -3.338e-006
-399.0, -3.309e-006
-398.0, -3.283e-006
-397.0, -3.259e-006
-396.0, -3.221e-006
-395.0, -3.187e-006
-394.0, -3.155e-006
-393.0, -3.121e-006
-392.0, -3.094e-006
-391.0, -3.064e-006
-390.0, -3.037e-006
-389.0, -3.016e-006
-388.0, -2.991e-006
-387.0, -2.964e-006
-386.0, -2.934e-006
-385.0, -2.901e-006
-384.0, -2.873e-006
-383.0, -2.838e-006
-382.0, -2.810e-006
-381.0, -2.782e-006
-380.0, -2.748e-006
-379.0, -2.722e-006
-378.0, -2.693e-006
-377.0, -2.663e-006
-376.0, -2.635e-006
-375.0, -2.600e-006
-374.0, -2.568e-006
-373.0, -2.540e-006
-372.0, -2.505e-006
-371.0, -2.478e-006
-370.0, -2.448e-006
-369.0, -2.418e-006
-368.0, -2.391e-006
-367.0, -2.356e-006
-366.0, -2.325e-006
-365.0, -2.296e-006
-364.0, -2.261e-006
-363.0, -2.230e-006
-362.0, -2.203e-006
-361.0, -2.173e-006
-360.0, -2.146e-006
-359.0, -2.114e-006
-358.0, -2.086e-006
-357.0, -2.058e-006
-356.0, -2.022e-006
-355.0, -1.988e-006
-354.0, -1.954e-006
-353.0, -1.922e-006
-352.0, -1.894e-006
-351.0, -1.860e-006
-350.0, -1.832e-006
-349.0, -1.806e-006
-348.0, -1.772e-006
-347.0, -1.743e-006
-346.0, -1.712e-006
-345.0, -1.682e-006
-344.0, -1.652e-006
-343.0, -1.616e-006
-342.0, -1.586e-006
-341.0, -1.557e-006
-340.0, -1.524e-006
-339.0, -1.496e-006
-338.0, -1.464e-006
-337.0, -1.434e-006
-336.0, -1.403e-006
-335.0, -1.365e-006
-334.0, -1.332e-006
-333.0, -1.304e-006
-332.0, -1.269e-006
-331.0, -1.241e-006
-330.0, -1.208e-006
-329.0, -1.179e-006
-328.0, -1.154e-006
-327.0, -1.123e-006
-326.0, -1.090e-006
-325.0, -1.061e-006
-324.0, -1.021e-006
-323.0, -9.866e-007
-322.0, -9.535e-007
-321.0, -9.208e-007
-320.0, -8.929e-007
-319.0, -8.562e-007
-318.0, -8.222e-007
-317.0, -7.930e-007
-316.0, -7.577e-007
-315.0, -7.272e-007
-314.0, -6.928e-007
-313.0, -6.583e-007
-312.0, -6.348e-007
-311.0, -5.990e-007
-310.0, -5.698e-007
-309.0, -5.419e-007
-308.0, -5.075e-007
-307.0, -4.730e-007
-306.0, -4.320e-007
-305.0, -3.915e-007
-304.0, -3.584e-007
-303.0, -3.191e-007
-302.0, -2.864e-007
-301.0, -2.568e-007
-300.0, -2.219e-007
-299.0, -1.940e-007
-298.0, -1.604e-007
-297.0, -1.277e-007
-296.0, -9.853e-008
-295.0, -5.450e-008
-294.0, -1.483e-008
-293.0, +2.092e-008
-292.0, +5.885e-008
-291.0, +9.068e-008
-290.0, +1.225e-007
-289.0, +1.617e-007
-288.0, +1.905e-007
-287.0, +2.284e-007
-286.0, +2.633e-007
-285.0, +2.995e-007
-284.0, +3.444e-007
-283.0, +3.867e-007
-282.0, +4.242e-007
-281.0, +4.630e-007
-280.0, +4.957e-007
-279.0, +5.371e-007
-278.0, +5.750e-007
-277.0, +6.099e-007
-276.0, +6.548e-007
-275.0, +6.962e-007
-274.0, +7.407e-007
-273.0, +7.891e-007
-272.0, +8.253e-007
-271.0, +8.671e-007
-270.0, +9.038e-007
-269.0, +9.412e-007
-268.0, +9.835e-007
-267.0, +1.024e-006
-266.0, +1.068e-006
-265.0, +1.117e-006
-264.0, +1.165e-006
-263.0, +1.219e-006
-262.0, +1.261e-006
-261.0, +1.306e-006
-260.0, +1.355e-006
-259.0, +1.395e-006
-258.0, +1.436e-006
-257.0, +1.477e-006
-256.0, +1.522e-006
-255.0, +1.575e-006
-254.0, +1.621e-006
-253.0, +1.667e-006
-252.0, +1.722e-006
-251.0, +1.771e-006
-250.0, +1.820e-006
-249.0, +1.868e-006
-248.0, +1.913e-006
-247.0, +1.968e-006
-246.0, +2.013e-006
-245.0, +2.063e-006
-244.0, +2.118e-006
-243.0, +2.169e-006
-242.0, +2.223e-006
-241.0, +2.278e-006
-240.0, +2.328e-006
-239.0, +2.384e-006
-238.0, +2.429e-006
-237.0, +2.480e-006
-236.0, +2.540e-006
-235.0, +2.596e-006
-234.0, +2.652e-006
-233.0, +2.707e-006
-232.0, +2.762e-006
-231.0, +2.826e-006
-230.0, +2.880e-006
-229.0, +2.930e-006
-228.0, +2.986e-006
-227.0, +3.042e-006
-226.0, +3.100e-006
-225.0, +3.157e-006
-224.0, +3.216e-006
-223.0, +3.279e-006
-222.0, +3.340e-006
-221.0, +3.399e-006
-220.0, +3.461e-006
-219.0, +3.516e-006
-218.0, +3.578e-006
-217.0, +3.636e-006
-216.0, +3.694e-006
-215.0, +3.763e-006
-214.0, +3.824e-006
-213.0, +3.884e-006
-212.0, +3.955e-006
-211.0, +4.018e-006
-210.0, +4.079e-006
-209.0, +4.142e-006
-208.0, +4.199e-006
-207.0, +4.268e-006
-206.0, +4.330e-006
-205.0, +4.395e-006
-204.0, +4.465e-006
-203.0, +4.533e-006
-202.0, +4.602e-006
-201.0, +4.665e-006
-200.0, +4.722e-006
-199.0, +4.789e-006
-198.0, +4.849e-006
-197.0, +4.912e-006
-196.0, +4.983e-006
-195.0, +5.047e-006
-194.0, +5.116e-006
-193.0, +5.189e-006
-192.0, +5.251e-006
-191.0, +5.322e-006
-190.0, +5.385e-006
-189.0, +5.441e-006
-188.0, +5.509e-006
-187.0, +5.572e-006
-186.0, +5.638e-006
-185.0, +5.709e-006
-184.0, +5.772e-006
-183.0, +5.842e-006
-182.0, +5.909e-006
-181.0, +5.971e-006
-180.0, +6.038e-006
-179.0, +6.095e-006
-178.0, +6.158e-006
-177.0, +6.219e-006
-176.0, +6.277e-006
-175.0, +6.349e-006
-174.0, +6.410e-006
-173.0, +6.471e-006
-172.0, +6.546e-006
-171.0, +6.608e-006
-170.0, +6.669e-006
-169.0, +6.737e-006
-168.0, +6.793e-006
-167.0, +6.860e-006
-166.0, +6.927e-006
-165.0, +6.984e-006
-164.0, +7.047e-006
-163.0, +7.111e-006
-162.0, +7.173e-006
-161.0, +7.231e-006
-160.0, +7.286e-006
-159.0, +7.343e-006
-158.0, +7.399e-006
-157.0, +7.455e-006
-156.0, +7.518e-006
-155.0, +7.575e-006
-154.0, +7.635e-006
-153.0, +7.693e-006
-152.0, +7.747e-006
-151.0, +7.803e-006
-150.0, +7.858e-006
-149.0, +7.904e-006
-148.0, +7.960e-006
-147.0, +8.009e-006
-146.0, +8.065e-006
-145.0, +8.121e-006
-144.0, +8.176e-006
-143.0, +8.233e-006
-142.0, +8.281e-006
-141.0, +8.330e-006
-140.0, +8.386e-006
-139.0, +8.429e-006
-138.0, +8.479e-006
-137.0, +8.527e-006
-136.0, +8.575e-006
-135.0, +8.629e-006
-134.0, +8.671e-006
-133.0, +8.716e-006
-132.0, +8.770e-006
-131.0, +8.812e-006
-130.0, +8.853e-006
-129.0, +8.892e-006
-128.0, +8.931e-006
-127.0, +8.980e-006
-126.0, +9.020e-006
-125.0, +9.056e-006
-124.0, +9.100e-006
-123.0, +9.142e-006
-122.0, +9.186e-006
-121.0, +9.225e-006
-120.0, +9.254e-006
-119.0, +9.296e-006
-118.0, +9.331e-006
-117.0, +9.364e-006
-116.0, +9.399e-006
-115.0, +9.429e-006
-114.0, +9.464e-006
-113.0, +9.500e-006
-112.0, +9.527e-006
-111.0, +9.564e-006
-110.0, +9.593e-006
-109.0, +9.620e-006
-108.0, +9.655e-006
-107.0, +9.683e-006
-106.0, +9.717e-006
-105.0, +9.752e-006
-104.0, +9.779e-006
-103.0, +9.813e-006
-102.0, +9.841e-006
-101.0, +9.865e-006
-100.0, +9.893e-006
-99.0, +9.913e-006
-98.0, +9.935e-006
-97.0, +9.960e-006
-96.0, +9.981e-006
-95.0, +1.001e-005
-94.0, +1.004e-005
-93.0, +1.006e-005
-92.0, +1.009e-005
-91.0, +1.011e-005
-90.0, +1.012e-005
-89.0, +1.014e-005
-88.0, +1.016e-005
-87.0, +1.018e-005
-86.0, +1.020e-005
-85.0, +1.022e-005
-84.0, +1.024e-005
-83.0, +1.026e-005
-82.0, +1.028e-005
-81.0, +1.029e-005
-80.0, +1.030e-005
-79.0, +1.031e-005
-78.0, +1.032e-005
-77.0, +1.033e-005
-76.0, +1.035e-005
-75.0, +1.036e-005
-74.0, +1.038e-005
-73.0, +1.040e-005
-72.0, +1.041e-005
-71.0, +1.043e-005
-70.0, +1.044e-005
-69.0, +1.045e-005
-68.0, +1.046e-005
-67.0, +1.046e-005
-66.0, +1.047e-005
-65.0, +1.048e-005
-64.0, +1.048e-005
-63.0, +1.049e-005
-62.0, +1.050e-005
-61.0, +1.050e-005
-60.0, +1.051e-005
-59.0, +1.051e-005
-58.0, +1.051e-005
-57.0, +1.052e-005
-56.0, +1.052e-005
-55.0, +1.053e-005
-54.0, +1.054e-005
-53.0, +1.054e-005
-52.0, +1.055e-005
-51.0, +1.055e-005
-50.0, +1.056e-005
-49.0, +1.056e-005
-48.0, +1.056e-005
-47.0, +1.056e-005
-46.0, +1.056e-005
-45.0, +1.056e-005
-44.0, +1.057e-005
-43.0, +1.057e-005
-42.0, +1.058e-005
-41.0, +1.058e-005
-40.0, +1.057e-005
-39.0, +1.057e-005
-38.0, +1.057e-005
-37.0, +1.056e-005
-36.0, +1.057e-005
-35.0, +1.057e-005
-34.0, +1.057e-005
-33.0, +1.057e-005
-32.0, +1.057e-005
-31.0, +1.057e-005
-30.0, +1.057e-005
-29.0, +1.056e-005
-28.0, +1.056e-005
-27.0, +1.056e-005
-26.0, +1.056e-005
-25.0, +1.056e-005
-24.0, +1.055e-005
-23.0, +1.056e-005
-22.0, +1.056e-005
-21.0, +1.055e-005
-20.0, +1.055e-005
-19.0, +1.055e-005
-18.0, +1.054e-005
-17.0, +1.054e-005
-16.0, +1.054e-005
-15.0, +1.054e-005
-14.0, +1.054e-005
-13.0, +1.054e-005
-12.0, +1.054e-005
-11.0, +1.054e-005
-10.0, +1.054e-005
-9.0, +1.054e-005
-8.0, +1.053e-005
-7.0, +1.053e-005
-6.0, +1.053e-005
-5.0, +1.053e-005
-4.0, +1.054e-005
-3.0, +1.054e-005
-2.0, +1.055e-005
-1.0, +1.057e-005
0.0, +1.057e-005
1.0, +1.058e-005
2.0, +1.059e-005
3.0, +1.059e-005
4.0, +1.061e-005
5.0, +1.061e-005
6.0, +1.062e-005
7.0, +1.062e-005
8.0, +1.063e-005
9.0, +1.063e-005
10.0, +1.064e-005
11.0, +1.064e-005
12.0, +1.064e-005
13.0, +1.064e-005
14.0, +1.065e-005
15.0, +1.066e-005
16.0, +1.067e-005
17.0, +1.068e-005
18.0, +1.069e-005
19.0, +1.069e-005
20.0, +1.070e-005
21.0, +1.071e-005
22.0, +1.072e-005
23.0, +1.073e-005
24.0, +1.074e-005
25.0, +1.076e-005
26.0, +1.078e-005
27.0, +1.080e-005
28.0, +1.082e-005
29.0, +1.084e-005
30.0, +1.086e-005
31.0, +1.087e-005
32.0, +1.089e-005
33.0, +1.091e-005
34.0, +1.093e-005
35.0, +1.095e-005
36.0, +1.098e-005
37.0, +1.101e-005
38.0, +1.104e-005
39.0, +1.107e-005
40.0, +1.109e-005
41.0, +1.112e-005
42.0, +1.114e-005
43.0, +1.117e-005
44.0, +1.120e-005
45.0, +1.124e-005
46.0, +1.128e-005
47.0, +1.132e-005
48.0, +1.135e-005
49.0, +1.139e-005
50.0, +1.143e-005
51.0, +1.146e-005
52.0, +1.150e-005
53.0, +1.153e-005
54.0, +1.158e-005
55.0, +1.162e-005
56.0, +1.167e-005
57.0, +1.172e-005
58.0, +1.176e-005
59.0, +1.181e-005
60.0, +1.185e-005
61.0, +1.189e-005
62.0, +1.193e-005
63.0, +1.198e-005
64.0, +1.203e-005
65.0, +1.208e-005
66.0, +1.214e-005
67.0, +1.219e-005
68.0, +1.224e-005
69.0, +1.230e-005
70.0, +1.235e-005
71.0, +1.240e-005
72.0, +1.245e-005
73.0, +1.250e-005
74.0, +1.255e-005
75.0, +1.260e-005
76.0, +1.266e-005
77.0, +1.271e-005
78.0, +1.277e-005
79.0, +1.283e-005
80.0, +1.288e-005
81.0, +1.294e-005
82.0, +1.298e-005
83.0, +1.303e-005
84.0, +1.309e-005
85.0, +1.314e-005
86.0, +1.319e-005
87.0, +1.325e-005
88.0, +1.330e-005
89.0, +1.336e-005
90.0, +1.340e-005
91.0, +1.345e-005
92.0, +1.350e-005
93.0, +1.354e-005
94.0, +1.358e-005
95.0, +1.364e-005
96.0, +1.368e-005
97.0, +1.373e-005
98.0, +1.377e-005
99.0, +1.382e-005
100.0, +1.386e-005
101.0, +1.390e-005
102.0, +1.393e-005
103.0, +1.396e-005
104.0, +1.399e-005
105.0, +1.403e-005
106.0, +1.406e-005
107.0, +1.409e-005
108.0, +1.413e-005
109.0, +1.415e-005
110.0, +1.418e-005
111.0, +1.421e-005
112.0, +1.422e-005
113.0, +1.424e-005
114.0, +1.426e-005
115.0, +1.427e-005
116.0, +1.430e-005
117.0, +1.432e-005
118.0, +1.434e-005
119.0, +1.436e-005
120.0, +1.437e-005
121.0, +1.438e-005
122.0, +1.438e-005
123.0, +1.438e-005
124.0, +1.439e-005
125.0, +1.439e-005
126.0, +1.439e-005
127.0, +1.440e-005
128.0, +1.440e-005
129.0, +1.440e-005
130.0, +1.440e-005
131.0, +1.439e-005
132.0, +1.439e-005
133.0, +1.438e-005
134.0, +1.438e-005
135.0, +1.437e-005
136.0, +1.436e-005
137.0, +1.436e-005
138.0, +1.435e-005
139.0, +1.433e-005
140.0, +1.431e-005
141.0, +1.429e-005
142.0, +1.428e-005
143.0, +1.426e-005
144.0, +1.424e-005
145.0, +1.423e-005
146.0, +1.422e-005
147.0, +1.421e-005
148.0, +1.420e-005
149.0, +1.418e-005
150.0, +1.416e-005
151.0, +1.413e-005
152.0, +1.411e-005
153.0, +1.408e-005
154.0, +1.406e-005
155.0, +1.404e-005
156.0, +1.403e-005
157.0, +1.401e-005
158.0, +1.400e-005
159.0, +1.398e-005
160.0, +1.396e-005
161.0, +1.394e-005
162.0, +1.391e-005
163.0, +1.388e-005
164.0, +1.386e-005
165.0, +1.384e-005
166.0, +1.382e-005
167.0, +1.380e-005
168.0, +1.377e-005
169.0, +1.376e-005
170.0, +1.373e-005
171.0, +1.370e-005
172.0, +1.368e-005
173.0, +1.365e-005
174.0, +1.363e-005
175.0, +1.361e-005
176.0, +1.358e-005
177.0, +1.356e-005
178.0, +1.354e-005
179.0, +1.351e-005
180.0, +1.349e-005
181.0, +1.346e-005
182.0, +1.344e-005
183.0, +1.342e-005
184.0, +1.339e-005
185.0, +1.338e-005
186.0, +1.336e-005
187.0, +1.333e-005
188.0, +1.331e-005
189.0, +1.329e-005
190.0, +1.327e-005
191.0, +1.324e-005
192.0, +1.321e-005
193.0, +1.319e-005
194.0, +1.317e-005
195.0, +1.315e-005
196.0, +1.313e-005
197.0, +1.311e-005
198.0, +1.309e-005
199.0, +1.307e-005
200.0, +1.305e-005
201.0, +1.303e-005
202.0, +1.301e-005
203.0, +1.298e-005
204.0, +1.296e-005
205.0, +1.294e-005
206.0, +1.292e-005
207.0, +1.290e-005
208.0, +1.288e-005
209.0, +1.287e-005
210.0, +1.286e-005
211.0, +1.284e-005
212.0, +1.282e-005
213.0, +1.280e-005
214.0, +1.278e-005
215.0, +1.275e-005
216.0, +1.273e-005
217.0, +1.272e-005
218.0, +1.270e-005
219.0, +1.268e-005
220.0, +1.267e-005
221.0, +1.265e-005
222.0, +1.264e-005
223.0, +1.262e-005
224.0, +1.261e-005
225.0, +1.260e-005
226.0, +1.258e-005
227.0, +1.256e-005
228.0, +1.254e-005
229.0, +1.252e-005
230.0, +1.251e-005
231.0, +1.249e-005
232.0, +1.247e-005
233.0, +1.246e-005
234.0, +1.245e-005
235.0, +1.244e-005
236.0, +1.243e-005
237.0, +1.242e-005
238.0, +1.241e-005
239.0, +1.239e-005
240.0, +1.237e-005
241.0, +1.236e-005
242.0, +1.234e-005
243.0, +1.232e-005
244.0, +1.231e-005
245.0, +1.229e-005
246.0, +1.228e-005
247.0, +1.227e-005
248.0, +1.227e-005
249.0, +1.226e-005
250.0, +1.225e-005
251.0, +1.224e-005
252.0, +1.223e-005
253.0, +1.222e-005
254.0, +1.221e-005
255.0, +1.219e-005
256.0, +1.218e-005
257.0, +1.218e-005
258.0, +1.217e-005
259.0, +1.215e-005
260.0, +1.215e-005
261.0, +1.213e-005
262.0, +1.211e-005
263.0, +1.210e-005
264.0, +1.208e-005
265.0, +1.208e-005
266.0, +1.207e-005
267.0, +1.206e-005
268.0, +1.206e-005
269.0, +1.205e-005
270.0, +1.205e-005
271.0, +1.204e-005
272.0, +1.203e-005
273.0, +1.202e-005
274.0, +1.201e-005
275.0, +1.200e-005
276.0, +1.200e-005
277.0, +1.199e-005
278.0, +1.199e-005
279.0, +1.197e-005
280.0, +1.196e-005
281.0, +1.195e-005
282.0, +1.194e-005
283.0, +1.192e-005
284.0, +1.192e-005
285.0, +1.191e-005
286.0, +1.191e-005
287.0, +1.191e-005
288.0, +1.190e-005
289.0, +1.190e-005
290.0, +1.189e-005
291.0, +1.188e-005
292.0, +1.188e-005
293.0, +1.187e-005
294.0, +1.187e-005
295.0, +1.187e-005
296.0, +1.186e-005
297.0, +1.186e-005
298.0, +1.186e-005
299.0, +1.186e-005
300.0, +1.186e-005
*
**
