# Supplementary material for: DFT and CV data of 4-phenyl-substituted dichloro(bis{2-[1-(phenyl)-1H-1,2,3-triazol-4-yl-κN3]pyridine-κN})iron(II) coordination compounds
Source: Data Brief. 2018 Oct 27;21:1458–71. doi: 10.1016/j.dib.2018.10.085 (PMC6234228; doi:10.1016/j.dib.2018.10.085)
Supplement: Supplementary file 4 — Supplementary material. [file mmc4.zip › Fe_CV_raw_data/FeL9-2/T1.TXT]

Date: 10-Apr-2017
Time: 11:20:19
Label: 
Cyclic Voltammetry

Exp. Conditions:
Init E (mV) = 0
High E (mV) = 1500
Low E (mV) = -2000
Init P/N = P
V (mV/sec) = 100
Number of Segments = 3
Sample Interval (mV) = 2
Quiet Time (sec) = 2
Sensitivity (A/V) = 1E-5

3 Sets of Data
Total Number of Data Points = 4250
##
Potential (mV), Current (A)

Segment = 1
Positive
Number of Data Points = 750
#
2.0, +1.861e-006
4.0, +1.898e-006
6.0, +1.934e-006
8.0, +1.967e-006
10.0, +2.001e-006
12.0, +2.029e-006
14.0, +2.052e-006
16.0, +2.077e-006
18.0, +2.096e-006
20.0, +2.111e-006
22.0, +2.128e-006
24.0, +2.144e-006
26.0, +2.165e-006
28.0, +2.185e-006
30.0, +2.202e-006
32.0, +2.223e-006
34.0, +2.243e-006
36.0, +2.260e-006
38.0, +2.273e-006
40.0, +2.282e-006
42.0, +2.297e-006
44.0, +2.316e-006
46.0, +2.329e-006
48.0, +2.343e-006
50.0, +2.359e-006
52.0, +2.379e-006
54.0, +2.397e-006
56.0, +2.412e-006
58.0, +2.426e-006
60.0, +2.440e-006
62.0, +2.454e-006
64.0, +2.467e-006
66.0, +2.476e-006
68.0, +2.490e-006
70.0, +2.502e-006
72.0, +2.510e-006
74.0, +2.519e-006
76.0, +2.534e-006
78.0, +2.554e-006
80.0, +2.573e-006
82.0, +2.587e-006
84.0, +2.608e-006
86.0, +2.629e-006
88.0, +2.649e-006
90.0, +2.662e-006
92.0, +2.675e-006
94.0, +2.689e-006
96.0, +2.706e-006
98.0, +2.720e-006
100.0, +2.735e-006
102.0, +2.756e-006
104.0, +2.777e-006
106.0, +2.793e-006
108.0, +2.813e-006
110.0, +2.831e-006
112.0, +2.845e-006
114.0, +2.860e-006
116.0, +2.874e-006
118.0, +2.888e-006
120.0, +2.902e-006
122.0, +2.917e-006
124.0, +2.935e-006
126.0, +2.956e-006
128.0, +2.974e-006
130.0, +2.992e-006
132.0, +3.013e-006
134.0, +3.032e-006
136.0, +3.047e-006
138.0, +3.062e-006
140.0, +3.076e-006
142.0, +3.091e-006
144.0, +3.108e-006
146.0, +3.122e-006
148.0, +3.142e-006
150.0, +3.162e-006
152.0, +3.177e-006
154.0, +3.194e-006
156.0, +3.214e-006
158.0, +3.229e-006
160.0, +3.242e-006
162.0, +3.251e-006
164.0, +3.262e-006
166.0, +3.276e-006
168.0, +3.287e-006
170.0, +3.295e-006
172.0, +3.303e-006
174.0, +3.313e-006
176.0, +3.327e-006
178.0, +3.342e-006
180.0, +3.356e-006
182.0, +3.370e-006
184.0, +3.383e-006
186.0, +3.397e-006
188.0, +3.411e-006
190.0, +3.422e-006
192.0, +3.431e-006
194.0, +3.438e-006
196.0, +3.445e-006
198.0, +3.452e-006
200.0, +3.458e-006
202.0, +3.462e-006
204.0, +3.466e-006
206.0, +3.470e-006
208.0, +3.476e-006
210.0, +3.482e-006
212.0, +3.489e-006
214.0, +3.496e-006
216.0, +3.502e-006
218.0, +3.506e-006
220.0, +3.510e-006
222.0, +3.512e-006
224.0, +3.513e-006
226.0, +3.514e-006
228.0, +3.514e-006
230.0, +3.518e-006
232.0, +3.520e-006
234.0, +3.524e-006
236.0, +3.531e-006
238.0, +3.540e-006
240.0, +3.548e-006
242.0, +3.555e-006
244.0, +3.566e-006
246.0, +3.574e-006
248.0, +3.581e-006
250.0, +3.587e-006
252.0, +3.592e-006
254.0, +3.597e-006
256.0, +3.603e-006
258.0, +3.603e-006
260.0, +3.606e-006
262.0, +3.609e-006
264.0, +3.610e-006
266.0, +3.610e-006
268.0, +3.612e-006
270.0, +3.615e-006
272.0, +3.617e-006
274.0, +3.623e-006
276.0, +3.630e-006
278.0, +3.637e-006
280.0, +3.644e-006
282.0, +3.649e-006
284.0, +3.653e-006
286.0, +3.658e-006
288.0, +3.659e-006
290.0, +3.659e-006
292.0, +3.659e-006
294.0, +3.659e-006
296.0, +3.661e-006
298.0, +3.663e-006
300.0, +3.666e-006
302.0, +3.670e-006
304.0, +3.675e-006
306.0, +3.682e-006
308.0, +3.689e-006
310.0, +3.694e-006
312.0, +3.700e-006
314.0, +3.704e-006
316.0, +3.707e-006
318.0, +3.709e-006
320.0, +3.710e-006
322.0, +3.713e-006
324.0, +3.720e-006
326.0, +3.728e-006
328.0, +3.737e-006
330.0, +3.748e-006
332.0, +3.761e-006
334.0, +3.774e-006
336.0, +3.785e-006
338.0, +3.792e-006
340.0, +3.798e-006
342.0, +3.804e-006
344.0, +3.809e-006
346.0, +3.816e-006
348.0, +3.822e-006
350.0, +3.829e-006
352.0, +3.836e-006
354.0, +3.843e-006
356.0, +3.849e-006
358.0, +3.854e-006
360.0, +3.857e-006
362.0, +3.865e-006
364.0, +3.872e-006
366.0, +3.879e-006
368.0, +3.887e-006
370.0, +3.900e-006
372.0, +3.913e-006
374.0, +3.925e-006
376.0, +3.935e-006
378.0, +3.946e-006
380.0, +3.960e-006
382.0, +3.973e-006
384.0, +3.982e-006
386.0, +3.993e-006
388.0, +4.007e-006
390.0, +4.018e-006
392.0, +4.027e-006
394.0, +4.035e-006
396.0, +4.047e-006
398.0, +4.060e-006
400.0, +4.069e-006
402.0, +4.076e-006
404.0, +4.096e-006
406.0, +4.114e-006
408.0, +4.134e-006
410.0, +4.150e-006
412.0, +4.167e-006
414.0, +4.188e-006
416.0, +4.209e-006
418.0, +4.218e-006
420.0, +4.231e-006
422.0, +4.245e-006
424.0, +4.259e-006
426.0, +4.276e-006
428.0, +4.293e-006
430.0, +4.314e-006
432.0, +4.335e-006
434.0, +4.354e-006
436.0, +4.375e-006
438.0, +4.395e-006
440.0, +4.410e-006
442.0, +4.429e-006
444.0, +4.442e-006
446.0, +4.458e-006
448.0, +4.478e-006
450.0, +4.496e-006
452.0, +4.517e-006
454.0, +4.538e-006
456.0, +4.559e-006
458.0, +4.580e-006
460.0, +4.600e-006
462.0, +4.616e-006
464.0, +4.633e-006
466.0, +4.648e-006
468.0, +4.667e-006
470.0, +4.683e-006
472.0, +4.703e-006
474.0, +4.724e-006
476.0, +4.744e-006
478.0, +4.765e-006
480.0, +4.785e-006
482.0, +4.801e-006
484.0, +4.817e-006
486.0, +4.831e-006
488.0, +4.845e-006
490.0, +4.859e-006
492.0, +4.872e-006
494.0, +4.891e-006
496.0, +4.911e-006
498.0, +4.928e-006
500.0, +4.946e-006
502.0, +4.967e-006
504.0, +4.986e-006
506.0, +5.001e-006
508.0, +5.015e-006
510.0, +5.029e-006
512.0, +5.043e-006
514.0, +5.057e-006
516.0, +5.072e-006
518.0, +5.091e-006
520.0, +5.111e-006
522.0, +5.128e-006
524.0, +5.147e-006
526.0, +5.167e-006
528.0, +5.184e-006
530.0, +5.198e-006
532.0, +5.214e-006
534.0, +5.228e-006
536.0, +5.242e-006
538.0, +5.254e-006
540.0, +5.269e-006
542.0, +5.289e-006
544.0, +5.309e-006
546.0, +5.324e-006
548.0, +5.344e-006
550.0, +5.365e-006
552.0, +5.383e-006
554.0, +5.397e-006
556.0, +5.412e-006
558.0, +5.432e-006
560.0, +5.452e-006
562.0, +5.466e-006
564.0, +5.484e-006
566.0, +5.505e-006
568.0, +5.526e-006
570.0, +5.543e-006
572.0, +5.558e-006
574.0, +5.572e-006
576.0, +5.586e-006
578.0, +5.598e-006
580.0, +5.612e-006
582.0, +5.625e-006
584.0, +5.637e-006
586.0, +5.651e-006
588.0, +5.672e-006
590.0, +5.693e-006
592.0, +5.712e-006
594.0, +5.733e-006
596.0, +5.754e-006
598.0, +5.775e-006
600.0, +5.794e-006
602.0, +5.807e-006
604.0, +5.824e-006
606.0, +5.844e-006
608.0, +5.859e-006
610.0, +5.879e-006
612.0, +5.900e-006
614.0, +5.918e-006
616.0, +5.939e-006
618.0, +5.957e-006
620.0, +5.972e-006
622.0, +5.990e-006
624.0, +6.004e-006
626.0, +6.018e-006
628.0, +6.033e-006
630.0, +6.048e-006
632.0, +6.066e-006
634.0, +6.087e-006
636.0, +6.104e-006
638.0, +6.122e-006
640.0, +6.143e-006
642.0, +6.160e-006
644.0, +6.177e-006
646.0, +6.193e-006
648.0, +6.207e-006
650.0, +6.220e-006
652.0, +6.232e-006
654.0, +6.247e-006
656.0, +6.268e-006
658.0, +6.286e-006
660.0, +6.304e-006
662.0, +6.325e-006
664.0, +6.345e-006
666.0, +6.364e-006
668.0, +6.380e-006
670.0, +6.394e-006
672.0, +6.407e-006
674.0, +6.418e-006
676.0, +6.426e-006
678.0, +6.442e-006
680.0, +6.463e-006
682.0, +6.480e-006
684.0, +6.495e-006
686.0, +6.515e-006
688.0, +6.536e-006
690.0, +6.555e-006
692.0, +6.568e-006
694.0, +6.580e-006
696.0, +6.594e-006
698.0, +6.607e-006
700.0, +6.617e-006
702.0, +6.632e-006
704.0, +6.651e-006
706.0, +6.671e-006
708.0, +6.688e-006
710.0, +6.706e-006
712.0, +6.727e-006
714.0, +6.747e-006
716.0, +6.761e-006
718.0, +6.776e-006
720.0, +6.790e-006
722.0, +6.804e-006
724.0, +6.818e-006
726.0, +6.835e-006
728.0, +6.856e-006
730.0, +6.876e-006
732.0, +6.898e-006
734.0, +6.919e-006
736.0, +6.939e-006
738.0, +6.961e-006
740.0, +6.980e-006
742.0, +6.999e-006
744.0, +7.019e-006
746.0, +7.040e-006
748.0, +7.062e-006
750.0, +7.090e-006
752.0, +7.111e-006
754.0, +7.134e-006
756.0, +7.158e-006
758.0, +7.178e-006
760.0, +7.197e-006
762.0, +7.224e-006
764.0, +7.246e-006
766.0, +7.274e-006
768.0, +7.299e-006
770.0, +7.327e-006
772.0, +7.358e-006
774.0, +7.390e-006
776.0, +7.418e-006
778.0, +7.452e-006
780.0, +7.479e-006
782.0, +7.513e-006
784.0, +7.541e-006
786.0, +7.574e-006
788.0, +7.608e-006
790.0, +7.643e-006
792.0, +7.671e-006
794.0, +7.706e-006
796.0, +7.739e-006
798.0, +7.780e-006
800.0, +7.820e-006
802.0, +7.857e-006
804.0, +7.891e-006
806.0, +7.931e-006
808.0, +7.972e-006
810.0, +8.018e-006
812.0, +8.055e-006
814.0, +8.100e-006
816.0, +8.148e-006
818.0, +8.193e-006
820.0, +8.238e-006
822.0, +8.280e-006
824.0, +8.323e-006
826.0, +8.369e-006
828.0, +8.408e-006
830.0, +8.448e-006
832.0, +8.493e-006
834.0, +8.540e-006
836.0, +8.588e-006
838.0, +8.629e-006
840.0, +8.671e-006
842.0, +8.711e-006
844.0, +8.756e-006
846.0, +8.798e-006
848.0, +8.837e-006
850.0, +8.878e-006
852.0, +8.925e-006
854.0, +8.970e-006
856.0, +9.013e-006
858.0, +9.053e-006
860.0, +9.093e-006
862.0, +9.140e-006
864.0, +9.180e-006
866.0, +9.217e-006
868.0, +9.261e-006
870.0, +9.303e-006
872.0, +9.345e-006
874.0, +9.389e-006
876.0, +9.425e-006
878.0, +9.463e-006
880.0, +9.498e-006
882.0, +9.534e-006
884.0, +9.573e-006
886.0, +9.608e-006
888.0, +9.643e-006
890.0, +9.678e-006
892.0, +9.719e-006
894.0, +9.761e-006
896.0, +9.796e-006
898.0, +9.828e-006
900.0, +9.863e-006
902.0, +9.897e-006
904.0, +9.937e-006
906.0, +9.970e-006
908.0, +1.000e-005
910.0, +1.004e-005
912.0, +1.007e-005
914.0, +1.011e-005
916.0, +1.015e-005
918.0, +1.018e-005
920.0, +1.021e-005
922.0, +1.024e-005
924.0, +1.028e-005
926.0, +1.031e-005
928.0, +1.034e-005
930.0, +1.037e-005
932.0, +1.040e-005
934.0, +1.043e-005
936.0, +1.047e-005
938.0, +1.050e-005
940.0, +1.054e-005
942.0, +1.057e-005
944.0, +1.060e-005
946.0, +1.063e-005
948.0, +1.066e-005
950.0, +1.069e-005
952.0, +1.072e-005
954.0, +1.075e-005
956.0, +1.078e-005
958.0, +1.081e-005
960.0, +1.084e-005
962.0, +1.087e-005
964.0, +1.091e-005
966.0, +1.094e-005
968.0, +1.097e-005
970.0, +1.100e-005
972.0, +1.103e-005
974.0, +1.106e-005
976.0, +1.109e-005
978.0, +1.112e-005
980.0, +1.116e-005
982.0, +1.119e-005
984.0, +1.122e-005
986.0, +1.125e-005
988.0, +1.129e-005
990.0, +1.133e-005
992.0, +1.136e-005
994.0, +1.139e-005
996.0, +1.142e-005
998.0, +1.145e-005
1000.0, +1.149e-005
1002.0, +1.153e-005
1004.0, +1.156e-005
1006.0, +1.159e-005
1008.0, +1.163e-005
1010.0, +1.167e-005
1012.0, +1.171e-005
1014.0, +1.175e-005
1016.0, +1.179e-005
1018.0, +1.182e-005
1020.0, +1.186e-005
1022.0, +1.190e-005
1024.0, +1.194e-005
1026.0, +1.198e-005
1028.0, +1.202e-005
1030.0, +1.206e-005
1032.0, +1.211e-005
1034.0, +1.215e-005
1036.0, +1.219e-005
1038.0, +1.223e-005
1040.0, +1.227e-005
1042.0, +1.231e-005
1044.0, +1.235e-005
1046.0, +1.239e-005
1048.0, +1.244e-005
1050.0, +1.249e-005
1052.0, +1.253e-005
1054.0, +1.257e-005
1056.0, +1.262e-005
1058.0, +1.266e-005
1060.0, +1.271e-005
1062.0, +1.275e-005
1064.0, +1.279e-005
1066.0, +1.284e-005
1068.0, +1.289e-005
1070.0, +1.294e-005
1072.0, +1.298e-005
1074.0, +1.303e-005
1076.0, +1.308e-005
1078.0, +1.313e-005
1080.0, +1.317e-005
1082.0, +1.322e-005
1084.0, +1.327e-005
1086.0, +1.332e-005
1088.0, +1.336e-005
1090.0, +1.341e-005
1092.0, +1.346e-005
1094.0, +1.351e-005
1096.0, +1.355e-005
1098.0, +1.360e-005
1100.0, +1.365e-005
1102.0, +1.371e-005
1104.0, +1.375e-005
1106.0, +1.380e-005
1108.0, +1.385e-005
1110.0, +1.390e-005
1112.0, +1.395e-005
1114.0, +1.400e-005
1116.0, +1.405e-005
1118.0, +1.410e-005
1120.0, +1.415e-005
1122.0, +1.421e-005
1124.0, +1.426e-005
1126.0, +1.431e-005
1128.0, +1.437e-005
1130.0, +1.443e-005
1132.0, +1.448e-005
1134.0, +1.454e-005
1136.0, +1.459e-005
1138.0, +1.465e-005
1140.0, +1.471e-005
1142.0, +1.476e-005
1144.0, +1.482e-005
1146.0, +1.487e-005
1148.0, +1.493e-005
1150.0, +1.499e-005
1152.0, +1.506e-005
1154.0, +1.511e-005
1156.0, +1.518e-005
1158.0, +1.524e-005
1160.0, +1.530e-005
1162.0, +1.537e-005
1164.0, +1.543e-005
1166.0, +1.549e-005
1168.0, +1.556e-005
1170.0, +1.562e-005
1172.0, +1.569e-005
1174.0, +1.576e-005
1176.0, +1.582e-005
1178.0, +1.590e-005
1180.0, +1.596e-005
1182.0, +1.603e-005
1184.0, +1.611e-005
1186.0, +1.618e-005
1188.0, +1.626e-005
1190.0, +1.633e-005
1192.0, +1.641e-005
1194.0, +1.649e-005
1196.0, +1.658e-005
1198.0, +1.666e-005
1200.0, +1.675e-005
1202.0, +1.683e-005
1204.0, +1.692e-005
1206.0, +1.702e-005
1208.0, +1.711e-005
1210.0, +1.720e-005
1212.0, +1.730e-005
1214.0, +1.740e-005
1216.0, +1.750e-005
1218.0, +1.761e-005
1220.0, +1.772e-005
1222.0, +1.783e-005
1224.0, +1.795e-005
1226.0, +1.807e-005
1228.0, +1.819e-005
1230.0, +1.831e-005
1232.0, +1.845e-005
1234.0, +1.858e-005
1236.0, +1.872e-005
1238.0, +1.886e-005
1240.0, +1.901e-005
1242.0, +1.916e-005
1244.0, +1.932e-005
1246.0, +1.947e-005
1248.0, +1.963e-005
1250.0, +1.980e-005
1252.0, +1.997e-005
1254.0, +2.015e-005
1256.0, +2.033e-005
1258.0, +2.052e-005
1260.0, +2.072e-005
1262.0, +2.094e-005
1264.0, +2.115e-005
1266.0, +2.138e-005
1268.0, +2.161e-005
1270.0, +2.186e-005
1272.0, +2.211e-005
1274.0, +2.236e-005
1276.0, +2.264e-005
1278.0, +2.292e-005
1280.0, +2.322e-005
1282.0, +2.354e-005
1284.0, +2.387e-005
1286.0, +2.421e-005
1288.0, +2.457e-005
1290.0, +2.494e-005
1292.0, +2.533e-005
1294.0, +2.575e-005
1296.0, +2.618e-005
1298.0, +2.664e-005
1300.0, +2.713e-005
1302.0, +2.765e-005
1304.0, +2.820e-005
1306.0, +2.878e-005
1308.0, +2.939e-005
1310.0, +3.005e-005
1312.0, +3.074e-005
1314.0, +3.146e-005
1316.0, +3.223e-005
1318.0, +3.305e-005
1320.0, +3.391e-005
1322.0, +3.483e-005
1324.0, +3.579e-005
1326.0, +3.681e-005
1328.0, +3.789e-005
1330.0, +3.903e-005
1332.0, +4.023e-005
1334.0, +4.149e-005
1336.0, +4.282e-005
1338.0, +4.422e-005
1340.0, +4.569e-005
1342.0, +4.723e-005
1344.0, +4.884e-005
1346.0, +5.054e-005
1348.0, +5.232e-005
1350.0, +5.417e-005
1352.0, +5.611e-005
1354.0, +5.814e-005
1356.0, +6.025e-005
1358.0, +6.244e-005
1360.0, +6.473e-005
1362.0, +6.711e-005
1364.0, +6.959e-005
1366.0, +7.215e-005
1368.0, +7.482e-005
1370.0, +7.757e-005
1372.0, +8.043e-005
1374.0, +8.338e-005
1376.0, +8.643e-005
1378.0, +8.957e-005
1380.0, +9.239e-005
1382.0, +9.479e-005
1384.0, +9.676e-005
1386.0, +9.828e-005
1388.0, +9.933e-005
1390.0, +9.991e-005
1392.0, +1.000e-004
1394.0, +1.000e-004
1396.0, +1.000e-004
1398.0, +1.000e-004
1400.0, +1.000e-004
1402.0, +1.000e-004
1404.0, +1.000e-004
1406.0, +1.000e-004
1408.0, +1.000e-004
1410.0, +1.000e-004
1412.0, +1.000e-004
1414.0, +1.000e-004
1416.0, +1.000e-004
1418.0, +1.000e-004
1420.0, +1.000e-004
1422.0, +1.000e-004
1424.0, +1.000e-004
1426.0, +1.000e-004
1428.0, +1.000e-004
1430.0, +1.000e-004
1432.0, +1.000e-004
1434.0, +1.000e-004
1436.0, +1.000e-004
1438.0, +1.000e-004
1440.0, +1.000e-004
1442.0, +1.000e-004
1444.0, +1.000e-004
1446.0, +1.000e-004
1448.0, +1.000e-004
1450.0, +1.000e-004
1452.0, +1.000e-004
1454.0, +1.000e-004
1456.0, +1.000e-004
1458.0, +1.000e-004
1460.0, +1.000e-004
1462.0, +1.000e-004
1464.0, +1.000e-004
1466.0, +1.000e-004
1468.0, +1.000e-004
1470.0, +1.000e-004
1472.0, +1.000e-004
1474.0, +1.000e-004
1476.0, +1.000e-004
1478.0, +1.000e-004
1480.0, +1.000e-004
1482.0, +1.000e-004
1484.0, +1.000e-004
1486.0, +1.000e-004
1488.0, +1.000e-004
1490.0, +1.000e-004
1492.0, +1.000e-004
1494.0, +1.000e-004
1496.0, +1.000e-004
1498.0, +1.000e-004
1500.0, +1.000e-004
*
Segment = 2
Negative
Number of Data Points = 1750
#
1498.0, +1.000e-004
1496.0, +1.000e-004
1494.0, +1.000e-004
1492.0, +1.000e-004
1490.0, +1.000e-004
1488.0, +1.000e-004
1486.0, +1.000e-004
1484.0, +1.000e-004
1482.0, +1.000e-004
1480.0, +1.000e-004
1478.0, +1.000e-004
1476.0, +1.000e-004
1474.0, +1.000e-004
1472.0, +1.000e-004
1470.0, +1.000e-004
1468.0, +1.000e-004
1466.0, +1.000e-004
1464.0, +1.000e-004
1462.0, +1.000e-004
1460.0, +1.000e-004
1458.0, +1.000e-004
1456.0, +1.000e-004
1454.0, +1.000e-004
1452.0, +1.000e-004
1450.0, +1.000e-004
1448.0, +1.000e-004
1446.0, +1.000e-004
1444.0, +1.000e-004
1442.0, +1.000e-004
1440.0, +1.000e-004
1438.0, +1.000e-004
1436.0, +1.000e-004
1434.0, +1.000e-004
1432.0, +1.000e-004
1430.0, +1.000e-004
1428.0, +1.000e-004
1426.0, +1.000e-004
1424.0, +1.000e-004
1422.0, +1.000e-004
1420.0, +1.000e-004
1418.0, +1.000e-004
1416.0, +1.000e-004
1414.0, +1.000e-004
1412.0, +1.000e-004
1410.0, +1.000e-004
1408.0, +1.000e-004
1406.0, +1.000e-004
1404.0, +1.000e-004
1402.0, +1.000e-004
1400.0, +1.000e-004
1398.0, +1.000e-004
1396.0, +1.000e-004
1394.0, +9.987e-005
1392.0, +9.920e-005
1390.0, +9.800e-005
1388.0, +9.629e-005
1386.0, +9.408e-005
1384.0, +9.138e-005
1382.0, +8.820e-005
1380.0, +8.470e-005
1378.0, +8.129e-005
1376.0, +7.799e-005
1374.0, +7.478e-005
1372.0, +7.166e-005
1370.0, +6.865e-005
1368.0, +6.573e-005
1366.0, +6.292e-005
1364.0, +6.020e-005
1362.0, +5.758e-005
1360.0, +5.506e-005
1358.0, +5.264e-005
1356.0, +5.032e-005
1354.0, +4.809e-005
1352.0, +4.596e-005
1350.0, +4.391e-005
1348.0, +4.196e-005
1346.0, +4.010e-005
1344.0, +3.833e-005
1342.0, +3.665e-005
1340.0, +3.505e-005
1338.0, +3.352e-005
1336.0, +3.208e-005
1334.0, +3.072e-005
1332.0, +2.943e-005
1330.0, +2.821e-005
1328.0, +2.706e-005
1326.0, +2.597e-005
1324.0, +2.496e-005
1322.0, +2.400e-005
1320.0, +2.310e-005
1318.0, +2.226e-005
1316.0, +2.147e-005
1314.0, +2.073e-005
1312.0, +2.004e-005
1310.0, +1.939e-005
1308.0, +1.878e-005
1306.0, +1.822e-005
1304.0, +1.769e-005
1302.0, +1.720e-005
1300.0, +1.674e-005
1298.0, +1.631e-005
1296.0, +1.591e-005
1294.0, +1.554e-005
1292.0, +1.519e-005
1290.0, +1.486e-005
1288.0, +1.456e-005
1286.0, +1.427e-005
1284.0, +1.400e-005
1282.0, +1.375e-005
1280.0, +1.351e-005
1278.0, +1.329e-005
1276.0, +1.308e-005
1274.0, +1.288e-005
1272.0, +1.270e-005
1270.0, +1.252e-005
1268.0, +1.236e-005
1266.0, +1.220e-005
1264.0, +1.205e-005
1262.0, +1.191e-005
1260.0, +1.178e-005
1258.0, +1.165e-005
1256.0, +1.151e-005
1254.0, +1.140e-005
1252.0, +1.128e-005
1250.0, +1.118e-005
1248.0, +1.107e-005
1246.0, +1.097e-005
1244.0, +1.087e-005
1242.0, +1.078e-005
1240.0, +1.069e-005
1238.0, +1.061e-005
1236.0, +1.052e-005
1234.0, +1.044e-005
1232.0, +1.036e-005
1230.0, +1.028e-005
1228.0, +1.020e-005
1226.0, +1.013e-005
1224.0, +1.006e-005
1222.0, +9.982e-006
1220.0, +9.913e-006
1218.0, +9.850e-006
1216.0, +9.782e-006
1214.0, +9.719e-006
1212.0, +9.659e-006
1210.0, +9.597e-006
1208.0, +9.541e-006
1206.0, +9.485e-006
1204.0, +9.429e-006
1202.0, +9.371e-006
1200.0, +9.315e-006
1198.0, +9.259e-006
1196.0, +9.204e-006
1194.0, +9.149e-006
1192.0, +9.093e-006
1190.0, +9.038e-006
1188.0, +8.988e-006
1186.0, +8.939e-006
1184.0, +8.888e-006
1182.0, +8.838e-006
1180.0, +8.788e-006
1178.0, +8.744e-006
1176.0, +8.694e-006
1174.0, +8.647e-006
1172.0, +8.601e-006
1170.0, +8.552e-006
1168.0, +8.503e-006
1166.0, +8.459e-006
1164.0, +8.413e-006
1162.0, +8.370e-006
1160.0, +8.326e-006
1158.0, +8.282e-006
1156.0, +8.241e-006
1154.0, +8.204e-006
1152.0, +8.157e-006
1150.0, +8.110e-006
1148.0, +8.069e-006
1146.0, +8.029e-006
1144.0, +7.987e-006
1142.0, +7.944e-006
1140.0, +7.900e-006
1138.0, +7.864e-006
1136.0, +7.828e-006
1134.0, +7.787e-006
1132.0, +7.744e-006
1130.0, +7.708e-006
1128.0, +7.673e-006
1126.0, +7.635e-006
1124.0, +7.595e-006
1122.0, +7.554e-006
1120.0, +7.513e-006
1118.0, +7.478e-006
1116.0, +7.438e-006
1114.0, +7.397e-006
1112.0, +7.356e-006
1110.0, +7.312e-006
1108.0, +7.276e-006
1106.0, +7.239e-006
1104.0, +7.197e-006
1102.0, +7.155e-006
1100.0, +7.113e-006
1098.0, +7.074e-006
1096.0, +7.038e-006
1094.0, +6.990e-006
1092.0, +6.944e-006
1090.0, +6.902e-006
1088.0, +6.860e-006
1086.0, +6.816e-006
1084.0, +6.772e-006
1082.0, +6.723e-006
1080.0, +6.681e-006
1078.0, +6.630e-006
1076.0, +6.580e-006
1074.0, +6.531e-006
1072.0, +6.484e-006
1070.0, +6.428e-006
1068.0, +6.373e-006
1066.0, +6.324e-006
1064.0, +6.277e-006
1062.0, +6.223e-006
1060.0, +6.167e-006
1058.0, +6.112e-006
1056.0, +6.063e-006
1054.0, +6.008e-006
1052.0, +5.947e-006
1050.0, +5.887e-006
1048.0, +5.830e-006
1046.0, +5.772e-006
1044.0, +5.711e-006
1042.0, +5.651e-006
1040.0, +5.594e-006
1038.0, +5.533e-006
1036.0, +5.470e-006
1034.0, +5.409e-006
1032.0, +5.348e-006
1030.0, +5.278e-006
1028.0, +5.212e-006
1026.0, +5.148e-006
1024.0, +5.082e-006
1022.0, +5.018e-006
1020.0, +4.950e-006
1018.0, +4.880e-006
1016.0, +4.820e-006
1014.0, +4.749e-006
1012.0, +4.678e-006
1010.0, +4.612e-006
1008.0, +4.543e-006
1006.0, +4.472e-006
1004.0, +4.404e-006
1002.0, +4.331e-006
1000.0, +4.263e-006
998.0, +4.196e-006
996.0, +4.127e-006
994.0, +4.058e-006
992.0, +3.994e-006
990.0, +3.925e-006
988.0, +3.860e-006
986.0, +3.797e-006
984.0, +3.727e-006
982.0, +3.660e-006
980.0, +3.597e-006
978.0, +3.527e-006
976.0, +3.465e-006
974.0, +3.402e-006
972.0, +3.339e-006
970.0, +3.280e-006
968.0, +3.224e-006
966.0, +3.167e-006
964.0, +3.111e-006
962.0, +3.056e-006
960.0, +3.001e-006
958.0, +2.946e-006
956.0, +2.894e-006
954.0, +2.839e-006
952.0, +2.787e-006
950.0, +2.741e-006
948.0, +2.692e-006
946.0, +2.643e-006
944.0, +2.600e-006
942.0, +2.558e-006
940.0, +2.517e-006
938.0, +2.477e-006
936.0, +2.437e-006
934.0, +2.403e-006
932.0, +2.366e-006
930.0, +2.330e-006
928.0, +2.290e-006
926.0, +2.254e-006
924.0, +2.215e-006
922.0, +2.182e-006
920.0, +2.147e-006
918.0, +2.116e-006
916.0, +2.082e-006
914.0, +2.052e-006
912.0, +2.023e-006
910.0, +1.995e-006
908.0, +1.965e-006
906.0, +1.938e-006
904.0, +1.908e-006
902.0, +1.874e-006
900.0, +1.846e-006
898.0, +1.818e-006
896.0, +1.790e-006
894.0, +1.763e-006
892.0, +1.737e-006
890.0, +1.714e-006
888.0, +1.691e-006
886.0, +1.663e-006
884.0, +1.637e-006
882.0, +1.612e-006
880.0, +1.584e-006
878.0, +1.561e-006
876.0, +1.537e-006
874.0, +1.518e-006
872.0, +1.500e-006
870.0, +1.475e-006
868.0, +1.451e-006
866.0, +1.430e-006
864.0, +1.404e-006
862.0, +1.379e-006
860.0, +1.358e-006
858.0, +1.337e-006
856.0, +1.321e-006
854.0, +1.305e-006
852.0, +1.285e-006
850.0, +1.267e-006
848.0, +1.246e-006
846.0, +1.224e-006
844.0, +1.201e-006
842.0, +1.180e-006
840.0, +1.159e-006
838.0, +1.141e-006
836.0, +1.122e-006
834.0, +1.108e-006
832.0, +1.090e-006
830.0, +1.069e-006
828.0, +1.048e-006
826.0, +1.028e-006
824.0, +1.006e-006
822.0, +9.853e-007
820.0, +9.648e-007
818.0, +9.486e-007
816.0, +9.386e-007
814.0, +9.247e-007
812.0, +9.107e-007
810.0, +8.989e-007
808.0, +8.854e-007
806.0, +8.697e-007
804.0, +8.501e-007
802.0, +8.314e-007
800.0, +8.144e-007
798.0, +7.934e-007
796.0, +7.751e-007
794.0, +7.607e-007
792.0, +7.481e-007
790.0, +7.333e-007
788.0, +7.193e-007
786.0, +7.080e-007
784.0, +6.958e-007
782.0, +6.788e-007
780.0, +6.587e-007
778.0, +6.382e-007
776.0, +6.238e-007
774.0, +6.060e-007
772.0, +5.868e-007
770.0, +5.715e-007
768.0, +5.606e-007
766.0, +5.523e-007
764.0, +5.428e-007
762.0, +5.297e-007
760.0, +5.197e-007
758.0, +5.114e-007
756.0, +5.005e-007
754.0, +4.852e-007
752.0, +4.660e-007
750.0, +4.477e-007
748.0, +4.329e-007
746.0, +4.189e-007
744.0, +4.006e-007
742.0, +3.832e-007
740.0, +3.706e-007
738.0, +3.623e-007
736.0, +3.553e-007
734.0, +3.457e-007
732.0, +3.326e-007
730.0, +3.230e-007
728.0, +3.152e-007
726.0, +3.038e-007
724.0, +2.916e-007
722.0, +2.729e-007
720.0, +2.555e-007
718.0, +2.406e-007
716.0, +2.267e-007
714.0, +2.136e-007
712.0, +2.010e-007
710.0, +1.857e-007
708.0, +1.765e-007
706.0, +1.687e-007
704.0, +1.617e-007
702.0, +1.534e-007
700.0, +1.417e-007
698.0, +1.312e-007
696.0, +1.238e-007
694.0, +1.168e-007
692.0, +1.094e-007
690.0, +9.807e-008
688.0, +7.846e-008
686.0, +6.232e-008
684.0, +4.794e-008
682.0, +3.399e-008
680.0, +2.004e-008
678.0, +3.469e-009
676.0, -8.302e-009
674.0, -1.397e-008
672.0, -2.095e-008
670.0, -2.792e-008
668.0, -3.533e-008
666.0, -4.231e-008
664.0, -4.797e-008
662.0, -5.887e-008
660.0, -6.716e-008
658.0, -7.413e-008
656.0, -8.111e-008
654.0, -9.070e-008
652.0, -1.042e-007
650.0, -1.164e-007
648.0, -1.273e-007
646.0, -1.408e-007
644.0, -1.548e-007
642.0, -1.687e-007
640.0, -1.796e-007
638.0, -1.892e-007
636.0, -2.001e-007
634.0, -2.093e-007
632.0, -2.167e-007
630.0, -2.237e-007
628.0, -2.306e-007
626.0, -2.381e-007
624.0, -2.450e-007
622.0, -2.538e-007
620.0, -2.625e-007
618.0, -2.694e-007
616.0, -2.764e-007
614.0, -2.860e-007
612.0, -2.973e-007
610.0, -3.078e-007
608.0, -3.161e-007
606.0, -3.231e-007
604.0, -3.305e-007
602.0, -3.414e-007
600.0, -3.523e-007
598.0, -3.614e-007
596.0, -3.710e-007
594.0, -3.832e-007
592.0, -3.963e-007
590.0, -4.098e-007
588.0, -4.199e-007
586.0, -4.273e-007
584.0, -4.342e-007
582.0, -4.403e-007
580.0, -4.451e-007
578.0, -4.521e-007
576.0, -4.587e-007
574.0, -4.656e-007
572.0, -4.726e-007
570.0, -4.796e-007
568.0, -4.900e-007
566.0, -5.005e-007
564.0, -5.075e-007
562.0, -5.197e-007
560.0, -5.336e-007
558.0, -5.476e-007
556.0, -5.615e-007
554.0, -5.716e-007
552.0, -5.790e-007
550.0, -5.894e-007
548.0, -5.942e-007
546.0, -5.990e-007
544.0, -6.047e-007
542.0, -6.117e-007
540.0, -6.187e-007
538.0, -6.256e-007
536.0, -6.300e-007
534.0, -6.365e-007
532.0, -6.409e-007
530.0, -6.474e-007
528.0, -6.544e-007
526.0, -6.614e-007
524.0, -6.684e-007
522.0, -6.766e-007
520.0, -6.862e-007
518.0, -6.967e-007
516.0, -7.050e-007
514.0, -7.120e-007
512.0, -7.189e-007
510.0, -7.259e-007
508.0, -7.320e-007
506.0, -7.351e-007
504.0, -7.381e-007
502.0, -7.451e-007
500.0, -7.542e-007
498.0, -7.669e-007
496.0, -7.795e-007
494.0, -7.930e-007
492.0, -8.061e-007
490.0, -8.183e-007
488.0, -8.262e-007
486.0, -8.310e-007
484.0, -8.323e-007
482.0, -8.353e-007
480.0, -8.406e-007
478.0, -8.475e-007
476.0, -8.545e-007
474.0, -8.611e-007
472.0, -8.680e-007
470.0, -8.785e-007
468.0, -8.872e-007
466.0, -8.933e-007
464.0, -8.994e-007
462.0, -9.090e-007
460.0, -9.208e-007
458.0, -9.330e-007
456.0, -9.430e-007
454.0, -9.535e-007
452.0, -9.631e-007
450.0, -9.709e-007
448.0, -9.753e-007
446.0, -9.796e-007
444.0, -9.844e-007
442.0, -9.879e-007
440.0, -9.940e-007
438.0, -1.001e-006
436.0, -1.008e-006
434.0, -1.015e-006
432.0, -1.020e-006
430.0, -1.024e-006
428.0, -1.028e-006
426.0, -1.028e-006
424.0, -1.029e-006
422.0, -1.035e-006
420.0, -1.040e-006
418.0, -1.045e-006
416.0, -1.052e-006
414.0, -1.059e-006
412.0, -1.066e-006
410.0, -1.072e-006
408.0, -1.076e-006
406.0, -1.083e-006
404.0, -1.089e-006
402.0, -1.096e-006
400.0, -1.102e-006
398.0, -1.109e-006
396.0, -1.118e-006
394.0, -1.127e-006
392.0, -1.133e-006
390.0, -1.141e-006
388.0, -1.148e-006
386.0, -1.156e-006
384.0, -1.163e-006
382.0, -1.168e-006
380.0, -1.172e-006
378.0, -1.176e-006
376.0, -1.182e-006
374.0, -1.190e-006
372.0, -1.197e-006
370.0, -1.204e-006
368.0, -1.211e-006
366.0, -1.217e-006
364.0, -1.222e-006
362.0, -1.224e-006
360.0, -1.224e-006
358.0, -1.224e-006
356.0, -1.226e-006
354.0, -1.229e-006
352.0, -1.234e-006
350.0, -1.241e-006
348.0, -1.248e-006
346.0, -1.255e-006
344.0, -1.262e-006
342.0, -1.267e-006
340.0, -1.274e-006
338.0, -1.280e-006
336.0, -1.286e-006
334.0, -1.295e-006
332.0, -1.305e-006
330.0, -1.318e-006
328.0, -1.329e-006
326.0, -1.341e-006
324.0, -1.351e-006
322.0, -1.359e-006
320.0, -1.363e-006
318.0, -1.367e-006
316.0, -1.369e-006
314.0, -1.370e-006
312.0, -1.371e-006
310.0, -1.377e-006
308.0, -1.383e-006
306.0, -1.389e-006
304.0, -1.396e-006
302.0, -1.403e-006
300.0, -1.409e-006
298.0, -1.416e-006
296.0, -1.417e-006
294.0, -1.418e-006
292.0, -1.420e-006
290.0, -1.422e-006
288.0, -1.427e-006
286.0, -1.434e-006
284.0, -1.440e-006
282.0, -1.447e-006
280.0, -1.454e-006
278.0, -1.462e-006
276.0, -1.469e-006
274.0, -1.473e-006
272.0, -1.479e-006
270.0, -1.486e-006
268.0, -1.494e-006
266.0, -1.501e-006
264.0, -1.507e-006
262.0, -1.516e-006
260.0, -1.526e-006
258.0, -1.535e-006
256.0, -1.542e-006
254.0, -1.550e-006
252.0, -1.559e-006
250.0, -1.569e-006
248.0, -1.579e-006
246.0, -1.587e-006
244.0, -1.594e-006
242.0, -1.601e-006
240.0, -1.607e-006
238.0, -1.613e-006
236.0, -1.614e-006
234.0, -1.617e-006
232.0, -1.621e-006
230.0, -1.628e-006
228.0, -1.635e-006
226.0, -1.642e-006
224.0, -1.649e-006
222.0, -1.660e-006
220.0, -1.671e-006
218.0, -1.681e-006
216.0, -1.689e-006
214.0, -1.701e-006
212.0, -1.714e-006
210.0, -1.728e-006
208.0, -1.738e-006
206.0, -1.748e-006
204.0, -1.756e-006
202.0, -1.768e-006
200.0, -1.777e-006
198.0, -1.784e-006
196.0, -1.791e-006
194.0, -1.798e-006
192.0, -1.805e-006
190.0, -1.816e-006
188.0, -1.825e-006
186.0, -1.832e-006
184.0, -1.839e-006
182.0, -1.851e-006
180.0, -1.864e-006
178.0, -1.876e-006
176.0, -1.886e-006
174.0, -1.899e-006
172.0, -1.913e-006
170.0, -1.926e-006
168.0, -1.940e-006
166.0, -1.955e-006
164.0, -1.969e-006
162.0, -1.982e-006
160.0, -1.992e-006
158.0, -2.006e-006
156.0, -2.020e-006
154.0, -2.029e-006
152.0, -2.039e-006
150.0, -2.056e-006
148.0, -2.076e-006
146.0, -2.094e-006
144.0, -2.109e-006
142.0, -2.125e-006
140.0, -2.143e-006
138.0, -2.160e-006
136.0, -2.171e-006
134.0, -2.179e-006
132.0, -2.190e-006
130.0, -2.204e-006
128.0, -2.216e-006
126.0, -2.232e-006
124.0, -2.247e-006
122.0, -2.261e-006
120.0, -2.280e-006
118.0, -2.298e-006
116.0, -2.316e-006
114.0, -2.337e-006
112.0, -2.352e-006
110.0, -2.366e-006
108.0, -2.384e-006
106.0, -2.399e-006
104.0, -2.413e-006
102.0, -2.427e-006
100.0, -2.441e-006
98.0, -2.461e-006
96.0, -2.482e-006
94.0, -2.498e-006
92.0, -2.515e-006
90.0, -2.534e-006
88.0, -2.550e-006
86.0, -2.563e-006
84.0, -2.572e-006
82.0, -2.584e-006
80.0, -2.597e-006
78.0, -2.608e-006
76.0, -2.619e-006
74.0, -2.632e-006
72.0, -2.649e-006
70.0, -2.669e-006
68.0, -2.684e-006
66.0, -2.699e-006
64.0, -2.713e-006
62.0, -2.731e-006
60.0, -2.747e-006
58.0, -2.758e-006
56.0, -2.765e-006
54.0, -2.773e-006
52.0, -2.784e-006
50.0, -2.796e-006
48.0, -2.804e-006
46.0, -2.811e-006
44.0, -2.819e-006
42.0, -2.829e-006
40.0, -2.841e-006
38.0, -2.856e-006
36.0, -2.870e-006
34.0, -2.882e-006
32.0, -2.896e-006
30.0, -2.909e-006
28.0, -2.920e-006
26.0, -2.928e-006
24.0, -2.931e-006
22.0, -2.936e-006
20.0, -2.941e-006
18.0, -2.947e-006
16.0, -2.954e-006
14.0, -2.961e-006
12.0, -2.968e-006
10.0, -2.975e-006
8.0, -2.978e-006
6.0, -2.992e-006
4.0, -2.997e-006
2.0, -3.001e-006
0.0, -3.006e-006
-2.0, -3.012e-006
-4.0, -3.018e-006
-6.0, -3.025e-006
-8.0, -3.020e-006
-10.0, -3.023e-006
-12.0, -3.026e-006
-14.0, -3.029e-006
-16.0, -3.030e-006
-18.0, -3.032e-006
-20.0, -3.035e-006
-22.0, -3.040e-006
-24.0, -3.046e-006
-26.0, -3.053e-006
-28.0, -3.059e-006
-30.0, -3.066e-006
-32.0, -3.071e-006
-34.0, -3.074e-006
-36.0, -3.077e-006
-38.0, -3.078e-006
-40.0, -3.078e-006
-42.0, -3.079e-006
-44.0, -3.081e-006
-46.0, -3.087e-006
-48.0, -3.094e-006
-50.0, -3.106e-006
-52.0, -3.118e-006
-54.0, -3.132e-006
-56.0, -3.146e-006
-58.0, -3.158e-006
-60.0, -3.166e-006
-62.0, -3.173e-006
-64.0, -3.179e-006
-66.0, -3.186e-006
-68.0, -3.193e-006
-70.0, -3.200e-006
-72.0, -3.207e-006
-74.0, -3.220e-006
-76.0, -3.233e-006
-78.0, -3.246e-006
-80.0, -3.260e-006
-82.0, -3.274e-006
-84.0, -3.288e-006
-86.0, -3.305e-006
-88.0, -3.319e-006
-90.0, -3.334e-006
-92.0, -3.346e-006
-94.0, -3.355e-006
-96.0, -3.369e-006
-98.0, -3.384e-006
-100.0, -3.401e-006
-102.0, -3.415e-006
-104.0, -3.435e-006
-106.0, -3.458e-006
-108.0, -3.484e-006
-110.0, -3.505e-006
-112.0, -3.527e-006
-114.0, -3.549e-006
-116.0, -3.575e-006
-118.0, -3.603e-006
-120.0, -3.629e-006
-122.0, -3.657e-006
-124.0, -3.685e-006
-126.0, -3.714e-006
-128.0, -3.742e-006
-130.0, -3.772e-006
-132.0, -3.795e-006
-134.0, -3.829e-006
-136.0, -3.857e-006
-138.0, -3.892e-006
-140.0, -3.928e-006
-142.0, -3.970e-006
-144.0, -4.009e-006
-146.0, -4.050e-006
-148.0, -4.086e-006
-150.0, -4.127e-006
-152.0, -4.169e-006
-154.0, -4.213e-006
-156.0, -4.254e-006
-158.0, -4.296e-006
-160.0, -4.345e-006
-162.0, -4.394e-006
-164.0, -4.440e-006
-166.0, -4.487e-006
-168.0, -4.535e-006
-170.0, -4.585e-006
-172.0, -4.634e-006
-174.0, -4.681e-006
-176.0, -4.729e-006
-178.0, -4.781e-006
-180.0, -4.831e-006
-182.0, -4.876e-006
-184.0, -4.924e-006
-186.0, -4.975e-006
-188.0, -5.023e-006
-190.0, -5.065e-006
-192.0, -5.114e-006
-194.0, -5.164e-006
-196.0, -5.208e-006
-198.0, -5.251e-006
-200.0, -5.294e-006
-202.0, -5.338e-006
-204.0, -5.385e-006
-206.0, -5.420e-006
-208.0, -5.457e-006
-210.0, -5.498e-006
-212.0, -5.541e-006
-214.0, -5.576e-006
-216.0, -5.611e-006
-218.0, -5.641e-006
-220.0, -5.675e-006
-222.0, -5.703e-006
-224.0, -5.728e-006
-226.0, -5.755e-006
-228.0, -5.782e-006
-230.0, -5.803e-006
-232.0, -5.827e-006
-234.0, -5.848e-006
-236.0, -5.869e-006
-238.0, -5.886e-006
-240.0, -5.894e-006
-242.0, -5.902e-006
-244.0, -5.913e-006
-246.0, -5.922e-006
-248.0, -5.929e-006
-250.0, -5.935e-006
-252.0, -5.942e-006
-254.0, -5.949e-006
-256.0, -5.955e-006
-258.0, -5.958e-006
-260.0, -5.959e-006
-262.0, -5.959e-006
-264.0, -5.959e-006
-266.0, -5.958e-006
-268.0, -5.958e-006
-270.0, -5.957e-006
-272.0, -5.955e-006
-274.0, -5.954e-006
-276.0, -5.951e-006
-278.0, -5.945e-006
-280.0, -5.938e-006
-282.0, -5.932e-006
-284.0, -5.926e-006
-286.0, -5.921e-006
-288.0, -5.916e-006
-290.0, -5.912e-006
-292.0, -5.912e-006
-294.0, -5.911e-006
-296.0, -5.909e-006
-298.0, -5.908e-006
-300.0, -5.903e-006
-302.0, -5.897e-006
-304.0, -5.890e-006
-306.0, -5.883e-006
-308.0, -5.877e-006
-310.0, -5.872e-006
-312.0, -5.865e-006
-314.0, -5.862e-006
-316.0, -5.859e-006
-318.0, -5.851e-006
-320.0, -5.843e-006
-322.0, -5.834e-006
-324.0, -5.822e-006
-326.0, -5.809e-006
-328.0, -5.796e-006
-330.0, -5.784e-006
-332.0, -5.777e-006
-334.0, -5.769e-006
-336.0, -5.761e-006
-338.0, -5.752e-006
-340.0, -5.745e-006
-342.0, -5.738e-006
-344.0, -5.731e-006
-346.0, -5.725e-006
-348.0, -5.720e-006
-350.0, -5.716e-006
-352.0, -5.712e-006
-354.0, -5.708e-006
-356.0, -5.702e-006
-358.0, -5.695e-006
-360.0, -5.688e-006
-362.0, -5.681e-006
-364.0, -5.675e-006
-366.0, -5.671e-006
-368.0, -5.667e-006
-370.0, -5.666e-006
-372.0, -5.662e-006
-374.0, -5.655e-006
-376.0, -5.647e-006
-378.0, -5.640e-006
-380.0, -5.630e-006
-382.0, -5.617e-006
-384.0, -5.604e-006
-386.0, -5.594e-006
-388.0, -5.587e-006
-390.0, -5.581e-006
-392.0, -5.575e-006
-394.0, -5.571e-006
-396.0, -5.569e-006
-398.0, -5.569e-006
-400.0, -5.567e-006
-402.0, -5.566e-006
-404.0, -5.566e-006
-406.0, -5.565e-006
-408.0, -5.563e-006
-410.0, -5.559e-006
-412.0, -5.554e-006
-414.0, -5.549e-006
-416.0, -5.542e-006
-418.0, -5.535e-006
-420.0, -5.530e-006
-422.0, -5.525e-006
-424.0, -5.522e-006
-426.0, -5.521e-006
-428.0, -5.521e-006
-430.0, -5.521e-006
-432.0, -5.521e-006
-434.0, -5.521e-006
-436.0, -5.521e-006
-438.0, -5.521e-006
-440.0, -5.521e-006
-442.0, -5.521e-006
-444.0, -5.520e-006
-446.0, -5.520e-006
-448.0, -5.519e-006
-450.0, -5.519e-006
-452.0, -5.518e-006
-454.0, -5.517e-006
-456.0, -5.516e-006
-458.0, -5.516e-006
-460.0, -5.514e-006
-462.0, -5.513e-006
-464.0, -5.511e-006
-466.0, -5.511e-006
-468.0, -5.510e-006
-470.0, -5.509e-006
-472.0, -5.506e-006
-474.0, -5.506e-006
-476.0, -5.503e-006
-478.0, -5.501e-006
-480.0, -5.497e-006
-482.0, -5.498e-006
-484.0, -5.497e-006
-486.0, -5.494e-006
-488.0, -5.494e-006
-490.0, -5.497e-006
-492.0, -5.495e-006
-494.0, -5.493e-006
-496.0, -5.490e-006
-498.0, -5.491e-006
-500.0, -5.491e-006
-502.0, -5.488e-006
-504.0, -5.488e-006
-506.0, -5.490e-006
-508.0, -5.493e-006
-510.0, -5.494e-006
-512.0, -5.495e-006
-514.0, -5.496e-006
-516.0, -5.498e-006
-518.0, -5.497e-006
-520.0, -5.496e-006
-522.0, -5.494e-006
-524.0, -5.493e-006
-526.0, -5.492e-006
-528.0, -5.494e-006
-530.0, -5.494e-006
-532.0, -5.493e-006
-534.0, -5.494e-006
-536.0, -5.496e-006
-538.0, -5.499e-006
-540.0, -5.502e-006
-542.0, -5.502e-006
-544.0, -5.505e-006
-546.0, -5.509e-006
-548.0, -5.511e-006
-550.0, -5.512e-006
-552.0, -5.512e-006
-554.0, -5.513e-006
-556.0, -5.514e-006
-558.0, -5.515e-006
-560.0, -5.516e-006
-562.0, -5.517e-006
-564.0, -5.518e-006
-566.0, -5.519e-006
-568.0, -5.519e-006
-570.0, -5.520e-006
-572.0, -5.520e-006
-574.0, -5.520e-006
-576.0, -5.520e-006
-578.0, -5.521e-006
-580.0, -5.521e-006
-582.0, -5.521e-006
-584.0, -5.521e-006
-586.0, -5.521e-006
-588.0, -5.521e-006
-590.0, -5.521e-006
-592.0, -5.521e-006
-594.0, -5.521e-006
-596.0, -5.521e-006
-598.0, -5.521e-006
-600.0, -5.521e-006
-602.0, -5.521e-006
-604.0, -5.521e-006
-606.0, -5.521e-006
-608.0, -5.521e-006
-610.0, -5.523e-006
-612.0, -5.523e-006
-614.0, -5.524e-006
-616.0, -5.528e-006
-618.0, -5.534e-006
-620.0, -5.539e-006
-622.0, -5.544e-006
-624.0, -5.548e-006
-626.0, -5.554e-006
-628.0, -5.560e-006
-630.0, -5.563e-006
-632.0, -5.564e-006
-634.0, -5.566e-006
-636.0, -5.567e-006
-638.0, -5.569e-006
-640.0, -5.569e-006
-642.0, -5.569e-006
-644.0, -5.570e-006
-646.0, -5.571e-006
-648.0, -5.572e-006
-650.0, -5.576e-006
-652.0, -5.580e-006
-654.0, -5.586e-006
-656.0, -5.592e-006
-658.0, -5.600e-006
-660.0, -5.608e-006
-662.0, -5.618e-006
-664.0, -5.626e-006
-666.0, -5.635e-006
-668.0, -5.643e-006
-670.0, -5.650e-006
-672.0, -5.656e-006
-674.0, -5.661e-006
-676.0, -5.663e-006
-678.0, -5.666e-006
-680.0, -5.666e-006
-682.0, -5.667e-006
-684.0, -5.669e-006
-686.0, -5.673e-006
-688.0, -5.678e-006
-690.0, -5.684e-006
-692.0, -5.691e-006
-694.0, -5.697e-006
-696.0, -5.703e-006
-698.0, -5.709e-006
-700.0, -5.712e-006
-702.0, -5.714e-006
-704.0, -5.715e-006
-706.0, -5.719e-006
-708.0, -5.722e-006
-710.0, -5.729e-006
-712.0, -5.736e-006
-714.0, -5.743e-006
-716.0, -5.750e-006
-718.0, -5.756e-006
-720.0, -5.763e-006
-722.0, -5.774e-006
-724.0, -5.781e-006
-726.0, -5.789e-006
-728.0, -5.801e-006
-730.0, -5.815e-006
-732.0, -5.829e-006
-734.0, -5.839e-006
-736.0, -5.848e-006
-738.0, -5.856e-006
-740.0, -5.863e-006
-742.0, -5.872e-006
-744.0, -5.878e-006
-746.0, -5.885e-006
-748.0, -5.892e-006
-750.0, -5.899e-006
-752.0, -5.905e-006
-754.0, -5.913e-006
-756.0, -5.919e-006
-758.0, -5.926e-006
-760.0, -5.933e-006
-762.0, -5.940e-006
-764.0, -5.947e-006
-766.0, -5.959e-006
-768.0, -5.969e-006
-770.0, -5.983e-006
-772.0, -5.997e-006
-774.0, -6.011e-006
-776.0, -6.025e-006
-778.0, -6.039e-006
-780.0, -6.047e-006
-782.0, -6.059e-006
-784.0, -6.066e-006
-786.0, -6.073e-006
-788.0, -6.080e-006
-790.0, -6.087e-006
-792.0, -6.094e-006
-794.0, -6.101e-006
-796.0, -6.107e-006
-798.0, -6.113e-006
-800.0, -6.119e-006
-802.0, -6.126e-006
-804.0, -6.133e-006
-806.0, -6.141e-006
-808.0, -6.150e-006
-810.0, -6.162e-006
-812.0, -6.171e-006
-814.0, -6.185e-006
-816.0, -6.199e-006
-818.0, -6.212e-006
-820.0, -6.225e-006
-822.0, -6.237e-006
-824.0, -6.247e-006
-826.0, -6.260e-006
-828.0, -6.266e-006
-830.0, -6.274e-006
-832.0, -6.280e-006
-834.0, -6.287e-006
-836.0, -6.294e-006
-838.0, -6.298e-006
-840.0, -6.300e-006
-842.0, -6.303e-006
-844.0, -6.307e-006
-846.0, -6.313e-006
-848.0, -6.319e-006
-850.0, -6.326e-006
-852.0, -6.333e-006
-854.0, -6.340e-006
-856.0, -6.345e-006
-858.0, -6.354e-006
-860.0, -6.359e-006
-862.0, -6.364e-006
-864.0, -6.371e-006
-866.0, -6.379e-006
-868.0, -6.387e-006
-870.0, -6.397e-006
-872.0, -6.405e-006
-874.0, -6.414e-006
-876.0, -6.424e-006
-878.0, -6.431e-006
-880.0, -6.436e-006
-882.0, -6.442e-006
-884.0, -6.446e-006
-886.0, -6.448e-006
-888.0, -6.450e-006
-890.0, -6.455e-006
-892.0, -6.461e-006
-894.0, -6.468e-006
-896.0, -6.474e-006
-898.0, -6.481e-006
-900.0, -6.488e-006
-902.0, -6.492e-006
-904.0, -6.495e-006
-906.0, -6.496e-006
-908.0, -6.499e-006
-910.0, -6.504e-006
-912.0, -6.510e-006
-914.0, -6.517e-006
-916.0, -6.524e-006
-918.0, -6.531e-006
-920.0, -6.537e-006
-922.0, -6.545e-006
-924.0, -6.551e-006
-926.0, -6.558e-006
-928.0, -6.564e-006
-930.0, -6.571e-006
-932.0, -6.578e-006
-934.0, -6.585e-006
-936.0, -6.591e-006
-938.0, -6.599e-006
-940.0, -6.606e-006
-942.0, -6.613e-006
-944.0, -6.620e-006
-946.0, -6.628e-006
-948.0, -6.638e-006
-950.0, -6.647e-006
-952.0, -6.654e-006
-954.0, -6.662e-006
-956.0, -6.669e-006
-958.0, -6.676e-006
-960.0, -6.682e-006
-962.0, -6.686e-006
-964.0, -6.689e-006
-966.0, -6.692e-006
-968.0, -6.692e-006
-970.0, -6.693e-006
-972.0, -6.693e-006
-974.0, -6.693e-006
-976.0, -6.696e-006
-978.0, -6.702e-006
-980.0, -6.707e-006
-982.0, -6.713e-006
-984.0, -6.720e-006
-986.0, -6.727e-006
-988.0, -6.733e-006
-990.0, -6.736e-006
-992.0, -6.737e-006
-994.0, -6.739e-006
-996.0, -6.740e-006
-998.0, -6.741e-006
-1000.0, -6.741e-006
-1002.0, -6.745e-006
-1004.0, -6.749e-006
-1006.0, -6.753e-006
-1008.0, -6.757e-006
-1010.0, -6.763e-006
-1012.0, -6.769e-006
-1014.0, -6.776e-006
-1016.0, -6.781e-006
-1018.0, -6.791e-006
-1020.0, -6.798e-006
-1022.0, -6.806e-006
-1024.0, -6.811e-006
-1026.0, -6.818e-006
-1028.0, -6.824e-006
-1030.0, -6.829e-006
-1032.0, -6.829e-006
-1034.0, -6.832e-006
-1036.0, -6.834e-006
-1038.0, -6.836e-006
-1040.0, -6.837e-006
-1042.0, -6.838e-006
-1044.0, -6.839e-006
-1046.0, -6.839e-006
-1048.0, -6.839e-006
-1050.0, -6.839e-006
-1052.0, -6.839e-006
-1054.0, -6.840e-006
-1056.0, -6.840e-006
-1058.0, -6.841e-006
-1060.0, -6.842e-006
-1062.0, -6.846e-006
-1064.0, -6.848e-006
-1066.0, -6.853e-006
-1068.0, -6.858e-006
-1070.0, -6.860e-006
-1072.0, -6.865e-006
-1074.0, -6.871e-006
-1076.0, -6.874e-006
-1078.0, -6.877e-006
-1080.0, -6.878e-006
-1082.0, -6.880e-006
-1084.0, -6.884e-006
-1086.0, -6.885e-006
-1088.0, -6.884e-006
-1090.0, -6.884e-006
-1092.0, -6.886e-006
-1094.0, -6.887e-006
-1096.0, -6.887e-006
-1098.0, -6.887e-006
-1100.0, -6.887e-006
-1102.0, -6.888e-006
-1104.0, -6.888e-006
-1106.0, -6.888e-006
-1108.0, -6.888e-006
-1110.0, -6.888e-006
-1112.0, -6.888e-006
-1114.0, -6.888e-006
-1116.0, -6.888e-006
-1118.0, -6.888e-006
-1120.0, -6.888e-006
-1122.0, -6.888e-006
-1124.0, -6.888e-006
-1126.0, -6.889e-006
-1128.0, -6.890e-006
-1130.0, -6.892e-006
-1132.0, -6.892e-006
-1134.0, -6.894e-006
-1136.0, -6.896e-006
-1138.0, -6.900e-006
-1140.0, -6.902e-006
-1142.0, -6.906e-006
-1144.0, -6.909e-006
-1146.0, -6.915e-006
-1148.0, -6.918e-006
-1150.0, -6.921e-006
-1152.0, -6.924e-006
-1154.0, -6.928e-006
-1156.0, -6.930e-006
-1158.0, -6.931e-006
-1160.0, -6.932e-006
-1162.0, -6.934e-006
-1164.0, -6.936e-006
-1166.0, -6.936e-006
-1168.0, -6.936e-006
-1170.0, -6.937e-006
-1172.0, -6.937e-006
-1174.0, -6.938e-006
-1176.0, -6.938e-006
-1178.0, -6.939e-006
-1180.0, -6.941e-006
-1182.0, -6.945e-006
-1184.0, -6.948e-006
-1186.0, -6.953e-006
-1188.0, -6.957e-006
-1190.0, -6.962e-006
-1192.0, -6.967e-006
-1194.0, -6.971e-006
-1196.0, -6.974e-006
-1198.0, -6.976e-006
-1200.0, -6.979e-006
-1202.0, -6.981e-006
-1204.0, -6.983e-006
-1206.0, -6.984e-006
-1208.0, -6.984e-006
-1210.0, -6.985e-006
-1212.0, -6.987e-006
-1214.0, -6.987e-006
-1216.0, -6.987e-006
-1218.0, -6.988e-006
-1220.0, -6.989e-006
-1222.0, -6.989e-006
-1224.0, -6.989e-006
-1226.0, -6.993e-006
-1228.0, -6.996e-006
-1230.0, -7.001e-006
-1232.0, -7.005e-006
-1234.0, -7.013e-006
-1236.0, -7.019e-006
-1238.0, -7.026e-006
-1240.0, -7.031e-006
-1242.0, -7.041e-006
-1244.0, -7.048e-006
-1246.0, -7.054e-006
-1248.0, -7.058e-006
-1250.0, -7.065e-006
-1252.0, -7.071e-006
-1254.0, -7.074e-006
-1256.0, -7.076e-006
-1258.0, -7.078e-006
-1260.0, -7.081e-006
-1262.0, -7.081e-006
-1264.0, -7.081e-006
-1266.0, -7.082e-006
-1268.0, -7.083e-006
-1270.0, -7.083e-006
-1272.0, -7.083e-006
-1274.0, -7.084e-006
-1276.0, -7.084e-006
-1278.0, -7.084e-006
-1280.0, -7.088e-006
-1282.0, -7.092e-006
-1284.0, -7.097e-006
-1286.0, -7.103e-006
-1288.0, -7.109e-006
-1290.0, -7.115e-006
-1292.0, -7.122e-006
-1294.0, -7.125e-006
-1296.0, -7.128e-006
-1298.0, -7.131e-006
-1300.0, -7.132e-006
-1302.0, -7.132e-006
-1304.0, -7.132e-006
-1306.0, -7.137e-006
-1308.0, -7.140e-006
-1310.0, -7.145e-006
-1312.0, -7.152e-006
-1314.0, -7.160e-006
-1316.0, -7.169e-006
-1318.0, -7.181e-006
-1320.0, -7.189e-006
-1322.0, -7.200e-006
-1324.0, -7.207e-006
-1326.0, -7.215e-006
-1328.0, -7.221e-006
-1330.0, -7.225e-006
-1332.0, -7.227e-006
-1334.0, -7.231e-006
-1336.0, -7.235e-006
-1338.0, -7.241e-006
-1340.0, -7.248e-006
-1342.0, -7.255e-006
-1344.0, -7.262e-006
-1346.0, -7.269e-006
-1348.0, -7.274e-006
-1350.0, -7.278e-006
-1352.0, -7.284e-006
-1354.0, -7.292e-006
-1356.0, -7.299e-006
-1358.0, -7.305e-006
-1360.0, -7.315e-006
-1362.0, -7.328e-006
-1364.0, -7.341e-006
-1366.0, -7.352e-006
-1368.0, -7.365e-006
-1370.0, -7.379e-006
-1372.0, -7.394e-006
-1374.0, -7.412e-006
-1376.0, -7.427e-006
-1378.0, -7.441e-006
-1380.0, -7.452e-006
-1382.0, -7.466e-006
-1384.0, -7.480e-006
-1386.0, -7.493e-006
-1388.0, -7.507e-006
-1390.0, -7.527e-006
-1392.0, -7.548e-006
-1394.0, -7.570e-006
-1396.0, -7.592e-006
-1398.0, -7.613e-006
-1400.0, -7.633e-006
-1402.0, -7.656e-006
-1404.0, -7.671e-006
-1406.0, -7.692e-006
-1408.0, -7.718e-006
-1410.0, -7.744e-006
-1412.0, -7.772e-006
-1414.0, -7.805e-006
-1416.0, -7.833e-006
-1418.0, -7.870e-006
-1420.0, -7.905e-006
-1422.0, -7.940e-006
-1424.0, -7.976e-006
-1426.0, -8.016e-006
-1428.0, -8.059e-006
-1430.0, -8.108e-006
-1432.0, -8.152e-006
-1434.0, -8.206e-006
-1436.0, -8.260e-006
-1438.0, -8.312e-006
-1440.0, -8.369e-006
-1442.0, -8.428e-006
-1444.0, -8.488e-006
-1446.0, -8.553e-006
-1448.0, -8.615e-006
-1450.0, -8.680e-006
-1452.0, -8.754e-006
-1454.0, -8.824e-006
-1456.0, -8.892e-006
-1458.0, -8.964e-006
-1460.0, -9.032e-006
-1462.0, -9.098e-006
-1464.0, -9.166e-006
-1466.0, -9.230e-006
-1468.0, -9.292e-006
-1470.0, -9.354e-006
-1472.0, -9.409e-006
-1474.0, -9.464e-006
-1476.0, -9.513e-006
-1478.0, -9.553e-006
-1480.0, -9.588e-006
-1482.0, -9.618e-006
-1484.0, -9.644e-006
-1486.0, -9.664e-006
-1488.0, -9.677e-006
-1490.0, -9.689e-006
-1492.0, -9.693e-006
-1494.0, -9.693e-006
-1496.0, -9.691e-006
-1498.0, -9.681e-006
-1500.0, -9.669e-006
-1502.0, -9.654e-006
-1504.0, -9.635e-006
-1506.0, -9.620e-006
-1508.0, -9.596e-006
-1510.0, -9.568e-006
-1512.0, -9.538e-006
-1514.0, -9.510e-006
-1516.0, -9.476e-006
-1518.0, -9.440e-006
-1520.0, -9.399e-006
-1522.0, -9.360e-006
-1524.0, -9.325e-006
-1526.0, -9.290e-006
-1528.0, -9.254e-006
-1530.0, -9.214e-006
-1532.0, -9.174e-006
-1534.0, -9.139e-006
-1536.0, -9.106e-006
-1538.0, -9.071e-006
-1540.0, -9.035e-006
-1542.0, -8.995e-006
-1544.0, -8.961e-006
-1546.0, -8.932e-006
-1548.0, -8.901e-006
-1550.0, -8.871e-006
-1552.0, -8.841e-006
-1554.0, -8.812e-006
-1556.0, -8.784e-006
-1558.0, -8.759e-006
-1560.0, -8.732e-006
-1562.0, -8.707e-006
-1564.0, -8.682e-006
-1566.0, -8.657e-006
-1568.0, -8.633e-006
-1570.0, -8.613e-006
-1572.0, -8.593e-006
-1574.0, -8.572e-006
-1576.0, -8.551e-006
-1578.0, -8.533e-006
-1580.0, -8.512e-006
-1582.0, -8.497e-006
-1584.0, -8.483e-006
-1586.0, -8.470e-006
-1588.0, -8.462e-006
-1590.0, -8.452e-006
-1592.0, -8.439e-006
-1594.0, -8.432e-006
-1596.0, -8.425e-006
-1598.0, -8.418e-006
-1600.0, -8.411e-006
-1602.0, -8.405e-006
-1604.0, -8.400e-006
-1606.0, -8.398e-006
-1608.0, -8.394e-006
-1610.0, -8.391e-006
-1612.0, -8.386e-006
-1614.0, -8.380e-006
-1616.0, -8.373e-006
-1618.0, -8.371e-006
-1620.0, -8.367e-006
-1622.0, -8.366e-006
-1624.0, -8.364e-006
-1626.0, -8.367e-006
-1628.0, -8.371e-006
-1630.0, -8.376e-006
-1632.0, -8.379e-006
-1634.0, -8.385e-006
-1636.0, -8.389e-006
-1638.0, -8.394e-006
-1640.0, -8.396e-006
-1642.0, -8.400e-006
-1644.0, -8.405e-006
-1646.0, -8.412e-006
-1648.0, -8.419e-006
-1650.0, -8.425e-006
-1652.0, -8.432e-006
-1654.0, -8.439e-006
-1656.0, -8.445e-006
-1658.0, -8.456e-006
-1660.0, -8.464e-006
-1662.0, -8.472e-006
-1664.0, -8.483e-006
-1666.0, -8.497e-006
-1668.0, -8.511e-006
-1670.0, -8.529e-006
-1672.0, -8.544e-006
-1674.0, -8.564e-006
-1676.0, -8.585e-006
-1678.0, -8.602e-006
-1680.0, -8.619e-006
-1682.0, -8.640e-006
-1684.0, -8.656e-006
-1686.0, -8.676e-006
-1688.0, -8.697e-006
-1690.0, -8.718e-006
-1692.0, -8.741e-006
-1694.0, -8.765e-006
-1696.0, -8.786e-006
-1698.0, -8.813e-006
-1700.0, -8.834e-006
-1702.0, -8.854e-006
-1704.0, -8.881e-006
-1706.0, -8.907e-006
-1708.0, -8.934e-006
-1710.0, -8.962e-006
-1712.0, -8.988e-006
-1714.0, -9.016e-006
-1716.0, -9.049e-006
-1718.0, -9.078e-006
-1720.0, -9.108e-006
-1722.0, -9.136e-006
-1724.0, -9.165e-006
-1726.0, -9.196e-006
-1728.0, -9.230e-006
-1730.0, -9.261e-006
-1732.0, -9.292e-006
-1734.0, -9.325e-006
-1736.0, -9.358e-006
-1738.0, -9.394e-006
-1740.0, -9.432e-006
-1742.0, -9.467e-006
-1744.0, -9.504e-006
-1746.0, -9.535e-006
-1748.0, -9.570e-006
-1750.0, -9.606e-006
-1752.0, -9.642e-006
-1754.0, -9.680e-006
-1756.0, -9.715e-006
-1758.0, -9.749e-006
-1760.0, -9.788e-006
-1762.0, -9.830e-006
-1764.0, -9.866e-006
-1766.0, -9.904e-006
-1768.0, -9.934e-006
-1770.0, -9.969e-006
-1772.0, -1.000e-005
-1774.0, -1.004e-005
-1776.0, -1.007e-005
-1778.0, -1.010e-005
-1780.0, -1.013e-005
-1782.0, -1.017e-005
-1784.0, -1.020e-005
-1786.0, -1.024e-005
-1788.0, -1.027e-005
-1790.0, -1.030e-005
-1792.0, -1.033e-005
-1794.0, -1.036e-005
-1796.0, -1.039e-005
-1798.0, -1.042e-005
-1800.0, -1.044e-005
-1802.0, -1.047e-005
-1804.0, -1.050e-005
-1806.0, -1.052e-005
-1808.0, -1.054e-005
-1810.0, -1.057e-005
-1812.0, -1.059e-005
-1814.0, -1.060e-005
-1816.0, -1.062e-005
-1818.0, -1.063e-005
-1820.0, -1.065e-005
-1822.0, -1.067e-005
-1824.0, -1.069e-005
-1826.0, -1.071e-005
-1828.0, -1.072e-005
-1830.0, -1.074e-005
-1832.0, -1.075e-005
-1834.0, -1.076e-005
-1836.0, -1.077e-005
-1838.0, -1.077e-005
-1840.0, -1.078e-005
-1842.0, -1.079e-005
-1844.0, -1.080e-005
-1846.0, -1.080e-005
-1848.0, -1.081e-005
-1850.0, -1.082e-005
-1852.0, -1.082e-005
-1854.0, -1.083e-005
-1856.0, -1.084e-005
-1858.0, -1.085e-005
-1860.0, -1.085e-005
-1862.0, -1.086e-005
-1864.0, -1.087e-005
-1866.0, -1.088e-005
-1868.0, -1.090e-005
-1870.0, -1.091e-005
-1872.0, -1.092e-005
-1874.0, -1.093e-005
-1876.0, -1.094e-005
-1878.0, -1.094e-005
-1880.0, -1.094e-005
-1882.0, -1.095e-005
-1884.0, -1.095e-005
-1886.0, -1.096e-005
-1888.0, -1.097e-005
-1890.0, -1.097e-005
-1892.0, -1.098e-005
-1894.0, -1.099e-005
-1896.0, -1.099e-005
-1898.0, -1.099e-005
-1900.0, -1.100e-005
-1902.0, -1.101e-005
-1904.0, -1.101e-005
-1906.0, -1.102e-005
-1908.0, -1.103e-005
-1910.0, -1.104e-005
-1912.0, -1.104e-005
-1914.0, -1.105e-005
-1916.0, -1.106e-005
-1918.0, -1.107e-005
-1920.0, -1.109e-005
-1922.0, -1.110e-005
-1924.0, -1.111e-005
-1926.0, -1.112e-005
-1928.0, -1.113e-005
-1930.0, -1.114e-005
-1932.0, -1.115e-005
-1934.0, -1.116e-005
-1936.0, -1.116e-005
-1938.0, -1.117e-005
-1940.0, -1.118e-005
-1942.0, -1.118e-005
-1944.0, -1.118e-005
-1946.0, -1.119e-005
-1948.0, -1.119e-005
-1950.0, -1.119e-005
-1952.0, -1.120e-005
-1954.0, -1.121e-005
-1956.0, -1.121e-005
-1958.0, -1.122e-005
-1960.0, -1.123e-005
-1962.0, -1.123e-005
-1964.0, -1.123e-005
-1966.0, -1.123e-005
-1968.0, -1.123e-005
-1970.0, -1.124e-005
-1972.0, -1.124e-005
-1974.0, -1.124e-005
-1976.0, -1.124e-005
-1978.0, -1.125e-005
-1980.0, -1.125e-005
-1982.0, -1.126e-005
-1984.0, -1.126e-005
-1986.0, -1.126e-005
-1988.0, -1.126e-005
-1990.0, -1.127e-005
-1992.0, -1.126e-005
-1994.0, -1.126e-005
-1996.0, -1.127e-005
-1998.0, -1.127e-005
-2000.0, -1.126e-005
*
Segment = 3
Positive
Number of Data Points = 1750
#
-1998.0, -1.052e-005
-1996.0, -1.022e-005
-1994.0, -1.001e-005
-1992.0, -9.813e-006
-1990.0, -9.607e-006
-1988.0, -9.432e-006
-1986.0, -9.270e-006
-1984.0, -9.118e-006
-1982.0, -8.978e-006
-1980.0, -8.839e-006
-1978.0, -8.718e-006
-1976.0, -8.600e-006
-1974.0, -8.482e-006
-1972.0, -8.371e-006
-1970.0, -8.272e-006
-1968.0, -8.169e-006
-1966.0, -8.078e-006
-1964.0, -7.983e-006
-1962.0, -7.897e-006
-1960.0, -7.814e-006
-1958.0, -7.731e-006
-1956.0, -7.648e-006
-1954.0, -7.570e-006
-1952.0, -7.493e-006
-1950.0, -7.424e-006
-1948.0, -7.349e-006
-1946.0, -7.278e-006
-1944.0, -7.209e-006
-1942.0, -7.140e-006
-1940.0, -7.077e-006
-1938.0, -7.014e-006
-1936.0, -6.950e-006
-1934.0, -6.890e-006
-1932.0, -6.833e-006
-1930.0, -6.777e-006
-1928.0, -6.721e-006
-1926.0, -6.665e-006
-1924.0, -6.611e-006
-1922.0, -6.560e-006
-1920.0, -6.507e-006
-1918.0, -6.453e-006
-1916.0, -6.406e-006
-1914.0, -6.359e-006
-1912.0, -6.310e-006
-1910.0, -6.260e-006
-1908.0, -6.213e-006
-1906.0, -6.172e-006
-1904.0, -6.127e-006
-1902.0, -6.083e-006
-1900.0, -6.039e-006
-1898.0, -5.997e-006
-1896.0, -5.961e-006
-1894.0, -5.913e-006
-1892.0, -5.865e-006
-1890.0, -5.825e-006
-1888.0, -5.784e-006
-1886.0, -5.744e-006
-1884.0, -5.702e-006
-1882.0, -5.656e-006
-1880.0, -5.621e-006
-1878.0, -5.586e-006
-1876.0, -5.545e-006
-1874.0, -5.503e-006
-1872.0, -5.461e-006
-1870.0, -5.426e-006
-1868.0, -5.391e-006
-1866.0, -5.356e-006
-1864.0, -5.318e-006
-1862.0, -5.283e-006
-1860.0, -5.248e-006
-1858.0, -5.216e-006
-1856.0, -5.181e-006
-1854.0, -5.145e-006
-1852.0, -5.103e-006
-1850.0, -5.068e-006
-1848.0, -5.033e-006
-1846.0, -5.001e-006
-1844.0, -4.967e-006
-1842.0, -4.931e-006
-1840.0, -4.896e-006
-1838.0, -4.861e-006
-1836.0, -4.830e-006
-1834.0, -4.796e-006
-1832.0, -4.765e-006
-1830.0, -4.730e-006
-1828.0, -4.697e-006
-1826.0, -4.663e-006
-1824.0, -4.634e-006
-1822.0, -4.599e-006
-1820.0, -4.571e-006
-1818.0, -4.537e-006
-1816.0, -4.504e-006
-1814.0, -4.475e-006
-1812.0, -4.446e-006
-1810.0, -4.416e-006
-1808.0, -4.388e-006
-1806.0, -4.353e-006
-1804.0, -4.318e-006
-1802.0, -4.289e-006
-1800.0, -4.256e-006
-1798.0, -4.228e-006
-1796.0, -4.195e-006
-1794.0, -4.167e-006
-1792.0, -4.138e-006
-1790.0, -4.110e-006
-1788.0, -4.078e-006
-1786.0, -4.049e-006
-1784.0, -4.020e-006
-1782.0, -3.986e-006
-1780.0, -3.952e-006
-1778.0, -3.922e-006
-1776.0, -3.894e-006
-1774.0, -3.866e-006
-1772.0, -3.838e-006
-1770.0, -3.810e-006
-1768.0, -3.788e-006
-1766.0, -3.766e-006
-1764.0, -3.739e-006
-1762.0, -3.711e-006
-1760.0, -3.687e-006
-1758.0, -3.659e-006
-1756.0, -3.632e-006
-1754.0, -3.605e-006
-1752.0, -3.573e-006
-1750.0, -3.546e-006
-1748.0, -3.518e-006
-1746.0, -3.492e-006
-1744.0, -3.464e-006
-1742.0, -3.437e-006
-1740.0, -3.413e-006
-1738.0, -3.390e-006
-1736.0, -3.367e-006
-1734.0, -3.346e-006
-1732.0, -3.318e-006
-1730.0, -3.297e-006
-1728.0, -3.269e-006
-1726.0, -3.244e-006
-1724.0, -3.219e-006
-1722.0, -3.190e-006
-1720.0, -3.162e-006
-1718.0, -3.141e-006
-1716.0, -3.114e-006
-1714.0, -3.093e-006
-1712.0, -3.068e-006
-1710.0, -3.044e-006
-1708.0, -3.026e-006
-1706.0, -3.007e-006
-1704.0, -2.986e-006
-1702.0, -2.972e-006
-1700.0, -2.953e-006
-1698.0, -2.929e-006
-1696.0, -2.908e-006
-1694.0, -2.884e-006
-1692.0, -2.862e-006
-1690.0, -2.841e-006
-1688.0, -2.819e-006
-1686.0, -2.796e-006
-1684.0, -2.782e-006
-1682.0, -2.763e-006
-1680.0, -2.740e-006
-1678.0, -2.720e-006
-1676.0, -2.698e-006
-1674.0, -2.672e-006
-1672.0, -2.651e-006
-1670.0, -2.630e-006
-1668.0, -2.612e-006
-1666.0, -2.595e-006
-1664.0, -2.581e-006
-1662.0, -2.563e-006
-1660.0, -2.547e-006
-1658.0, -2.526e-006
-1656.0, -2.505e-006
-1654.0, -2.482e-006
-1652.0, -2.461e-006
-1650.0, -2.440e-006
-1648.0, -2.424e-006
-1646.0, -2.405e-006
-1644.0, -2.384e-006
-1642.0, -2.363e-006
-1640.0, -2.347e-006
-1638.0, -2.330e-006
-1636.0, -2.309e-006
-1634.0, -2.288e-006
-1632.0, -2.267e-006
-1630.0, -2.253e-006
-1628.0, -2.238e-006
-1626.0, -2.225e-006
-1624.0, -2.209e-006
-1622.0, -2.195e-006
-1620.0, -2.182e-006
-1618.0, -2.173e-006
-1616.0, -2.159e-006
-1614.0, -2.142e-006
-1612.0, -2.121e-006
-1610.0, -2.105e-006
-1608.0, -2.087e-006
-1606.0, -2.066e-006
-1604.0, -2.046e-006
-1602.0, -2.032e-006
-1600.0, -2.019e-006
-1598.0, -2.005e-006
-1596.0, -1.989e-006
-1594.0, -1.972e-006
-1592.0, -1.958e-006
-1590.0, -1.942e-006
-1588.0, -1.922e-006
-1586.0, -1.903e-006
-1584.0, -1.889e-006
-1582.0, -1.871e-006
-1580.0, -1.857e-006
-1578.0, -1.843e-006
-1576.0, -1.831e-006
-1574.0, -1.821e-006
-1572.0, -1.807e-006
-1570.0, -1.793e-006
-1568.0, -1.784e-006
-1566.0, -1.772e-006
-1564.0, -1.758e-006
-1562.0, -1.739e-006
-1560.0, -1.721e-006
-1558.0, -1.707e-006
-1556.0, -1.691e-006
-1554.0, -1.671e-006
-1552.0, -1.655e-006
-1550.0, -1.642e-006
-1548.0, -1.633e-006
-1546.0, -1.620e-006
-1544.0, -1.607e-006
-1542.0, -1.594e-006
-1540.0, -1.583e-006
-1538.0, -1.569e-006
-1536.0, -1.554e-006
-1534.0, -1.537e-006
-1532.0, -1.522e-006
-1530.0, -1.507e-006
-1528.0, -1.493e-006
-1526.0, -1.478e-006
-1524.0, -1.464e-006
-1522.0, -1.450e-006
-1520.0, -1.440e-006
-1518.0, -1.432e-006
-1516.0, -1.421e-006
-1514.0, -1.408e-006
-1512.0, -1.399e-006
-1510.0, -1.392e-006
-1508.0, -1.384e-006
-1506.0, -1.371e-006
-1504.0, -1.356e-006
-1502.0, -1.340e-006
-1500.0, -1.325e-006
-1498.0, -1.311e-006
-1496.0, -1.294e-006
-1494.0, -1.274e-006
-1492.0, -1.259e-006
-1490.0, -1.247e-006
-1488.0, -1.238e-006
-1486.0, -1.230e-006
-1484.0, -1.217e-006
-1482.0, -1.207e-006
-1480.0, -1.198e-006
-1478.0, -1.188e-006
-1476.0, -1.174e-006
-1474.0, -1.161e-006
-1472.0, -1.145e-006
-1470.0, -1.131e-006
-1468.0, -1.117e-006
-1466.0, -1.104e-006
-1464.0, -1.091e-006
-1462.0, -1.077e-006
-1460.0, -1.063e-006
-1458.0, -1.053e-006
-1456.0, -1.046e-006
-1454.0, -1.037e-006
-1452.0, -1.028e-006
-1450.0, -1.017e-006
-1448.0, -1.010e-006
-1446.0, -1.003e-006
-1444.0, -9.949e-007
-1442.0, -9.857e-007
-1440.0, -9.739e-007
-1438.0, -9.609e-007
-1436.0, -9.478e-007
-1434.0, -9.343e-007
-1432.0, -9.203e-007
-1430.0, -9.072e-007
-1428.0, -8.920e-007
-1426.0, -8.780e-007
-1424.0, -8.667e-007
-1422.0, -8.584e-007
-1420.0, -8.506e-007
-1418.0, -8.418e-007
-1416.0, -8.340e-007
-1414.0, -8.235e-007
-1412.0, -8.122e-007
-1410.0, -7.987e-007
-1408.0, -7.852e-007
-1406.0, -7.721e-007
-1404.0, -7.599e-007
-1402.0, -7.464e-007
-1400.0, -7.381e-007
-1398.0, -7.307e-007
-1396.0, -7.228e-007
-1394.0, -7.154e-007
-1392.0, -7.076e-007
-1390.0, -6.993e-007
-1388.0, -6.884e-007
-1386.0, -6.757e-007
-1384.0, -6.662e-007
-1382.0, -6.592e-007
-1380.0, -6.522e-007
-1378.0, -6.452e-007
-1376.0, -6.387e-007
-1374.0, -6.317e-007
-1372.0, -6.247e-007
-1370.0, -6.178e-007
-1368.0, -6.108e-007
-1366.0, -6.038e-007
-1364.0, -5.964e-007
-1362.0, -5.886e-007
-1360.0, -5.798e-007
-1358.0, -5.715e-007
-1356.0, -5.602e-007
-1354.0, -5.467e-007
-1352.0, -5.327e-007
-1350.0, -5.197e-007
-1348.0, -5.062e-007
-1346.0, -4.979e-007
-1344.0, -4.878e-007
-1342.0, -4.787e-007
-1340.0, -4.713e-007
-1338.0, -4.643e-007
-1336.0, -4.573e-007
-1334.0, -4.508e-007
-1332.0, -4.442e-007
-1330.0, -4.395e-007
-1328.0, -4.333e-007
-1326.0, -4.264e-007
-1324.0, -4.181e-007
-1322.0, -4.085e-007
-1320.0, -3.967e-007
-1318.0, -3.832e-007
-1316.0, -3.714e-007
-1314.0, -3.632e-007
-1312.0, -3.557e-007
-1310.0, -3.479e-007
-1308.0, -3.370e-007
-1306.0, -3.287e-007
-1304.0, -3.217e-007
-1302.0, -3.148e-007
-1300.0, -3.060e-007
-1298.0, -2.947e-007
-1296.0, -2.838e-007
-1294.0, -2.764e-007
-1292.0, -2.694e-007
-1290.0, -2.624e-007
-1288.0, -2.550e-007
-1286.0, -2.498e-007
-1284.0, -2.468e-007
-1282.0, -2.433e-007
-1280.0, -2.380e-007
-1278.0, -2.311e-007
-1276.0, -2.241e-007
-1274.0, -2.175e-007
-1272.0, -2.101e-007
-1270.0, -2.023e-007
-1268.0, -1.927e-007
-1266.0, -1.840e-007
-1264.0, -1.766e-007
-1262.0, -1.657e-007
-1260.0, -1.535e-007
-1258.0, -1.399e-007
-1256.0, -1.277e-007
-1254.0, -1.190e-007
-1252.0, -1.112e-007
-1250.0, -9.896e-008
-1248.0, -9.112e-008
-1246.0, -8.240e-008
-1244.0, -7.542e-008
-1242.0, -6.844e-008
-1240.0, -6.147e-008
-1238.0, -5.537e-008
-1236.0, -5.362e-008
-1234.0, -4.447e-008
-1232.0, -3.793e-008
-1230.0, -3.095e-008
-1228.0, -2.398e-008
-1226.0, -1.700e-008
-1224.0, -1.003e-008
-1222.0, -3.486e-009
-1220.0, -3.486e-009
-1218.0, +4.361e-009
-1216.0, +1.264e-008
-1214.0, +2.442e-008
-1212.0, +3.749e-008
-1210.0, +5.145e-008
-1208.0, +6.540e-008
-1206.0, +8.022e-008
-1204.0, +8.894e-008
-1202.0, +1.003e-007
-1200.0, +1.090e-007
-1198.0, +1.168e-007
-1196.0, +1.238e-007
-1194.0, +1.312e-007
-1192.0, +1.373e-007
-1190.0, +1.434e-007
-1188.0, +1.478e-007
-1186.0, +1.552e-007
-1184.0, +1.622e-007
-1182.0, +1.692e-007
-1180.0, +1.757e-007
-1178.0, +1.831e-007
-1176.0, +1.896e-007
-1174.0, +1.971e-007
-1172.0, +2.040e-007
-1170.0, +2.154e-007
-1168.0, +2.289e-007
-1166.0, +2.428e-007
-1164.0, +2.563e-007
-1162.0, +2.699e-007
-1160.0, +2.821e-007
-1158.0, +2.930e-007
-1156.0, +3.026e-007
-1154.0, +3.100e-007
-1152.0, +3.169e-007
-1150.0, +3.239e-007
-1148.0, +3.318e-007
-1146.0, +3.396e-007
-1144.0, +3.492e-007
-1142.0, +3.562e-007
-1140.0, +3.632e-007
-1138.0, +3.701e-007
-1136.0, +3.775e-007
-1134.0, +3.850e-007
-1132.0, +3.972e-007
-1130.0, +4.081e-007
-1128.0, +4.220e-007
-1126.0, +4.360e-007
-1124.0, +4.499e-007
-1122.0, +4.643e-007
-1120.0, +4.783e-007
-1118.0, +4.905e-007
-1116.0, +5.009e-007
-1114.0, +5.079e-007
-1112.0, +5.153e-007
-1110.0, +5.232e-007
-1108.0, +5.341e-007
-1106.0, +5.454e-007
-1104.0, +5.532e-007
-1102.0, +5.602e-007
-1100.0, +5.676e-007
-1098.0, +5.755e-007
-1096.0, +5.868e-007
-1094.0, +5.973e-007
-1092.0, +6.117e-007
-1090.0, +6.256e-007
-1088.0, +6.396e-007
-1086.0, +6.539e-007
-1084.0, +6.736e-007
-1082.0, +6.888e-007
-1080.0, +7.015e-007
-1078.0, +7.089e-007
-1076.0, +7.167e-007
-1074.0, +7.272e-007
-1072.0, +7.398e-007
-1070.0, +7.468e-007
-1068.0, +7.564e-007
-1066.0, +7.690e-007
-1064.0, +7.830e-007
-1062.0, +8.000e-007
-1060.0, +8.174e-007
-1058.0, +8.318e-007
-1056.0, +8.471e-007
-1054.0, +8.654e-007
-1052.0, +8.807e-007
-1050.0, +8.946e-007
-1048.0, +9.055e-007
-1046.0, +9.160e-007
-1044.0, +9.299e-007
-1042.0, +9.426e-007
-1040.0, +9.500e-007
-1038.0, +9.622e-007
-1036.0, +9.796e-007
-1034.0, +9.997e-007
-1032.0, +1.017e-006
-1030.0, +1.034e-006
-1028.0, +1.055e-006
-1026.0, +1.076e-006
-1024.0, +1.093e-006
-1022.0, +1.110e-006
-1020.0, +1.124e-006
-1018.0, +1.141e-006
-1016.0, +1.159e-006
-1014.0, +1.175e-006
-1012.0, +1.196e-006
-1010.0, +1.217e-006
-1008.0, +1.237e-006
-1006.0, +1.258e-006
-1004.0, +1.276e-006
-1002.0, +1.295e-006
-1000.0, +1.313e-006
-998.0, +1.328e-006
-996.0, +1.348e-006
-994.0, +1.369e-006
-992.0, +1.390e-006
-990.0, +1.416e-006
-988.0, +1.438e-006
-986.0, +1.459e-006
-984.0, +1.485e-006
-982.0, +1.506e-006
-980.0, +1.522e-006
-978.0, +1.547e-006
-976.0, +1.570e-006
-974.0, +1.593e-006
-972.0, +1.621e-006
-970.0, +1.644e-006
-968.0, +1.671e-006
-966.0, +1.698e-006
-964.0, +1.718e-006
-962.0, +1.746e-006
-960.0, +1.772e-006
-958.0, +1.799e-006
-956.0, +1.827e-006
-954.0, +1.854e-006
-952.0, +1.882e-006
-950.0, +1.912e-006
-948.0, +1.940e-006
-946.0, +1.968e-006
-944.0, +1.995e-006
-942.0, +2.023e-006
-940.0, +2.052e-006
-938.0, +2.080e-006
-936.0, +2.110e-006
-934.0, +2.138e-006
-932.0, +2.168e-006
-930.0, +2.196e-006
-928.0, +2.226e-006
-926.0, +2.257e-006
-924.0, +2.292e-006
-922.0, +2.323e-006
-920.0, +2.352e-006
-918.0, +2.384e-006
-916.0, +2.412e-006
-914.0, +2.445e-006
-912.0, +2.470e-006
-910.0, +2.498e-006
-908.0, +2.529e-006
-906.0, +2.560e-006
-904.0, +2.588e-006
-902.0, +2.618e-006
-900.0, +2.647e-006
-898.0, +2.682e-006
-896.0, +2.717e-006
-894.0, +2.746e-006
-892.0, +2.778e-006
-890.0, +2.806e-006
-888.0, +2.839e-006
-886.0, +2.866e-006
-884.0, +2.894e-006
-882.0, +2.922e-006
-880.0, +2.951e-006
-878.0, +2.979e-006
-876.0, +3.007e-006
-874.0, +3.036e-006
-872.0, +3.069e-006
-870.0, +3.098e-006
-868.0, +3.126e-006
-866.0, +3.158e-006
-864.0, +3.186e-006
-862.0, +3.213e-006
-860.0, +3.241e-006
-858.0, +3.263e-006
-856.0, +3.289e-006
-854.0, +3.317e-006
-852.0, +3.342e-006
-850.0, +3.370e-006
-848.0, +3.398e-006
-846.0, +3.426e-006
-844.0, +3.455e-006
-842.0, +3.483e-006
-840.0, +3.511e-006
-838.0, +3.538e-006
-836.0, +3.566e-006
-834.0, +3.592e-006
-832.0, +3.620e-006
-830.0, +3.647e-006
-828.0, +3.671e-006
-826.0, +3.698e-006
-824.0, +3.732e-006
-822.0, +3.760e-006
-820.0, +3.791e-006
-818.0, +3.819e-006
-816.0, +3.852e-006
-814.0, +3.884e-006
-812.0, +3.913e-006
-810.0, +3.935e-006
-808.0, +3.963e-006
-806.0, +3.990e-006
-804.0, +4.018e-006
-802.0, +4.041e-006
-800.0, +4.064e-006
-798.0, +4.091e-006
-796.0, +4.119e-006
-794.0, +4.147e-006
-792.0, +4.173e-006
-790.0, +4.200e-006
-788.0, +4.229e-006
-786.0, +4.259e-006
-784.0, +4.287e-006
-782.0, +4.313e-006
-780.0, +4.341e-006
-778.0, +4.369e-006
-776.0, +4.393e-006
-774.0, +4.419e-006
-772.0, +4.441e-006
-770.0, +4.461e-006
-768.0, +4.486e-006
-766.0, +4.507e-006
-764.0, +4.531e-006
-762.0, +4.558e-006
-760.0, +4.579e-006
-758.0, +4.602e-006
-756.0, +4.623e-006
-754.0, +4.640e-006
-752.0, +4.655e-006
-750.0, +4.671e-006
-748.0, +4.685e-006
-746.0, +4.701e-006
-744.0, +4.717e-006
-742.0, +4.728e-006
-740.0, +4.738e-006
-738.0, +4.745e-006
-736.0, +4.749e-006
-734.0, +4.748e-006
-732.0, +4.741e-006
-730.0, +4.730e-006
-728.0, +4.714e-006
-726.0, +4.698e-006
-724.0, +4.676e-006
-722.0, +4.650e-006
-720.0, +4.617e-006
-718.0, +4.583e-006
-716.0, +4.548e-006
-714.0, +4.509e-006
-712.0, +4.462e-006
-710.0, +4.412e-006
-708.0, +4.361e-006
-706.0, +4.313e-006
-704.0, +4.261e-006
-702.0, +4.206e-006
-700.0, +4.159e-006
-698.0, +4.116e-006
-696.0, +4.075e-006
-694.0, +4.034e-006
-692.0, +3.996e-006
-690.0, +3.962e-006
-688.0, +3.933e-006
-686.0, +3.901e-006
-684.0, +3.873e-006
-682.0, +3.852e-006
-680.0, +3.829e-006
-678.0, +3.806e-006
-676.0, +3.786e-006
-674.0, +3.765e-006
-672.0, +3.748e-006
-670.0, +3.733e-006
-668.0, +3.714e-006
-666.0, +3.699e-006
-664.0, +3.689e-006
-662.0, +3.680e-006
-660.0, +3.668e-006
-658.0, +3.654e-006
-656.0, +3.642e-006
-654.0, +3.630e-006
-652.0, +3.615e-006
-650.0, +3.595e-006
-648.0, +3.574e-006
-646.0, +3.554e-006
-644.0, +3.533e-006
-642.0, +3.512e-006
-640.0, +3.489e-006
-638.0, +3.469e-006
-636.0, +3.455e-006
-634.0, +3.435e-006
-632.0, +3.414e-006
-630.0, +3.394e-006
-628.0, +3.373e-006
-626.0, +3.357e-006
-624.0, +3.343e-006
-622.0, +3.329e-006
-620.0, +3.321e-006
-618.0, +3.318e-006
-616.0, +3.318e-006
-614.0, +3.317e-006
-612.0, +3.317e-006
-610.0, +3.317e-006
-608.0, +3.317e-006
-606.0, +3.317e-006
-604.0, +3.317e-006
-602.0, +3.317e-006
-600.0, +3.317e-006
-598.0, +3.317e-006
-596.0, +3.317e-006
-594.0, +3.317e-006
-592.0, +3.318e-006
-590.0, +3.319e-006
-588.0, +3.321e-006
-586.0, +3.329e-006
-584.0, +3.337e-006
-582.0, +3.348e-006
-580.0, +3.362e-006
-578.0, +3.375e-006
-576.0, +3.389e-006
-574.0, +3.401e-006
-572.0, +3.408e-006
-570.0, +3.415e-006
-568.0, +3.420e-006
-566.0, +3.423e-006
-564.0, +3.430e-006
-562.0, +3.437e-006
-560.0, +3.443e-006
-558.0, +3.449e-006
-556.0, +3.455e-006
-554.0, +3.459e-006
-552.0, +3.464e-006
-550.0, +3.465e-006
-548.0, +3.467e-006
-546.0, +3.471e-006
-544.0, +3.474e-006
-542.0, +3.480e-006
-540.0, +3.487e-006
-538.0, +3.494e-006
-536.0, +3.500e-006
-534.0, +3.505e-006
-532.0, +3.508e-006
-530.0, +3.512e-006
-528.0, +3.514e-006
-526.0, +3.515e-006
-524.0, +3.516e-006
-522.0, +3.517e-006
-520.0, +3.518e-006
-518.0, +3.521e-006
-516.0, +3.523e-006
-514.0, +3.525e-006
-512.0, +3.526e-006
-510.0, +3.527e-006
-508.0, +3.530e-006
-506.0, +3.532e-006
-504.0, +3.531e-006
-502.0, +3.530e-006
-500.0, +3.528e-006
-498.0, +3.526e-006
-496.0, +3.525e-006
-494.0, +3.522e-006
-492.0, +3.519e-006
-490.0, +3.516e-006
-488.0, +3.515e-006
-486.0, +3.514e-006
-484.0, +3.513e-006
-482.0, +3.510e-006
-480.0, +3.507e-006
-478.0, +3.502e-006
-476.0, +3.496e-006
-474.0, +3.490e-006
-472.0, +3.483e-006
-470.0, +3.477e-006
-468.0, +3.472e-006
-466.0, +3.468e-006
-464.0, +3.466e-006
-462.0, +3.465e-006
-460.0, +3.464e-006
-458.0, +3.464e-006
-456.0, +3.464e-006
-454.0, +3.463e-006
-452.0, +3.463e-006
-450.0, +3.463e-006
-448.0, +3.463e-006
-446.0, +3.463e-006
-444.0, +3.462e-006
-442.0, +3.462e-006
-440.0, +3.462e-006
-438.0, +3.462e-006
-436.0, +3.461e-006
-434.0, +3.461e-006
-432.0, +3.461e-006
-430.0, +3.461e-006
-428.0, +3.461e-006
-426.0, +3.461e-006
-424.0, +3.461e-006
-422.0, +3.462e-006
-420.0, +3.462e-006
-418.0, +3.462e-006
-416.0, +3.462e-006
-414.0, +3.462e-006
-412.0, +3.463e-006
-410.0, +3.464e-006
-408.0, +3.464e-006
-406.0, +3.464e-006
-404.0, +3.464e-006
-402.0, +3.464e-006
-400.0, +3.464e-006
-398.0, +3.464e-006
-396.0, +3.464e-006
-394.0, +3.464e-006
-392.0, +3.464e-006
-390.0, +3.464e-006
-388.0, +3.464e-006
-386.0, +3.464e-006
-384.0, +3.464e-006
-382.0, +3.464e-006
-380.0, +3.464e-006
-378.0, +3.464e-006
-376.0, +3.464e-006
-374.0, +3.465e-006
-372.0, +3.465e-006
-370.0, +3.466e-006
-368.0, +3.466e-006
-366.0, +3.467e-006
-364.0, +3.469e-006
-362.0, +3.472e-006
-360.0, +3.477e-006
-358.0, +3.483e-006
-356.0, +3.489e-006
-354.0, +3.496e-006
-352.0, +3.502e-006
-350.0, +3.506e-006
-348.0, +3.511e-006
-346.0, +3.512e-006
-344.0, +3.513e-006
-342.0, +3.516e-006
-340.0, +3.520e-006
-338.0, +3.526e-006
-336.0, +3.533e-006
-334.0, +3.542e-006
-332.0, +3.554e-006
-330.0, +3.567e-006
-328.0, +3.579e-006
-326.0, +3.588e-006
-324.0, +3.596e-006
-322.0, +3.604e-006
-320.0, +3.611e-006
-318.0, +3.617e-006
-316.0, +3.624e-006
-314.0, +3.631e-006
-312.0, +3.638e-006
-310.0, +3.645e-006
-308.0, +3.651e-006
-306.0, +3.659e-006
-304.0, +3.666e-006
-302.0, +3.672e-006
-300.0, +3.679e-006
-298.0, +3.686e-006
-296.0, +3.693e-006
-294.0, +3.701e-006
-292.0, +3.708e-006
-290.0, +3.719e-006
-288.0, +3.727e-006
-286.0, +3.739e-006
-284.0, +3.753e-006
-282.0, +3.767e-006
-280.0, +3.781e-006
-278.0, +3.794e-006
-276.0, +3.807e-006
-274.0, +3.820e-006
-272.0, +3.829e-006
-270.0, +3.836e-006
-268.0, +3.843e-006
-266.0, +3.854e-006
-264.0, +3.867e-006
-262.0, +3.875e-006
-260.0, +3.886e-006
-258.0, +3.900e-006
-256.0, +3.915e-006
-254.0, +3.933e-006
-252.0, +3.949e-006
-250.0, +3.963e-006
-248.0, +3.977e-006
-246.0, +3.993e-006
-244.0, +4.008e-006
-242.0, +4.021e-006
-240.0, +4.031e-006
-238.0, +4.044e-006
-236.0, +4.058e-006
-234.0, +4.071e-006
-232.0, +4.079e-006
-230.0, +4.094e-006
-228.0, +4.114e-006
-226.0, +4.133e-006
-224.0, +4.151e-006
-222.0, +4.171e-006
-220.0, +4.192e-006
-218.0, +4.213e-006
-216.0, +4.233e-006
-214.0, +4.248e-006
-212.0, +4.267e-006
-210.0, +4.288e-006
-208.0, +4.309e-006
-206.0, +4.330e-006
-204.0, +4.354e-006
-202.0, +4.374e-006
-200.0, +4.395e-006
-198.0, +4.413e-006
-196.0, +4.432e-006
-194.0, +4.446e-006
-192.0, +4.463e-006
-190.0, +4.481e-006
-188.0, +4.502e-006
-186.0, +4.523e-006
-184.0, +4.546e-006
-182.0, +4.567e-006
-180.0, +4.588e-006
-178.0, +4.610e-006
-176.0, +4.629e-006
-174.0, +4.645e-006
-172.0, +4.666e-006
-170.0, +4.686e-006
-168.0, +4.707e-006
-166.0, +4.729e-006
-164.0, +4.753e-006
-162.0, +4.774e-006
-160.0, +4.793e-006
-158.0, +4.811e-006
-156.0, +4.829e-006
-154.0, +4.843e-006
-152.0, +4.859e-006
-150.0, +4.875e-006
-148.0, +4.896e-006
-146.0, +4.917e-006
-144.0, +4.935e-006
-142.0, +4.955e-006
-140.0, +4.976e-006
-138.0, +4.995e-006
-136.0, +5.009e-006
-134.0, +5.023e-006
-132.0, +5.038e-006
-130.0, +5.055e-006
-128.0, +5.071e-006
-126.0, +5.090e-006
-124.0, +5.110e-006
-122.0, +5.130e-006
-120.0, +5.145e-006
-118.0, +5.164e-006
-116.0, +5.180e-006
-114.0, +5.193e-006
-112.0, +5.201e-006
-110.0, +5.210e-006
-108.0, +5.222e-006
-106.0, +5.234e-006
-104.0, +5.242e-006
-102.0, +5.249e-006
-100.0, +5.258e-006
-98.0, +5.270e-006
-96.0, +5.283e-006
-94.0, +5.297e-006
-92.0, +5.310e-006
-90.0, +5.324e-006
-88.0, +5.338e-006
-86.0, +5.350e-006
-84.0, +5.361e-006
-82.0, +5.370e-006
-80.0, +5.379e-006
-78.0, +5.386e-006
-76.0, +5.393e-006
-74.0, +5.400e-006
-72.0, +5.406e-006
-70.0, +5.412e-006
-68.0, +5.417e-006
-66.0, +5.419e-006
-64.0, +5.421e-006
-62.0, +5.424e-006
-60.0, +5.432e-006
-58.0, +5.439e-006
-56.0, +5.448e-006
-54.0, +5.456e-006
-52.0, +5.468e-006
-50.0, +5.478e-006
-48.0, +5.488e-006
-46.0, +5.495e-006
-44.0, +5.501e-006
-42.0, +5.506e-006
-40.0, +5.511e-006
-38.0, +5.512e-006
-36.0, +5.513e-006
-34.0, +5.514e-006
-32.0, +5.515e-006
-30.0, +5.515e-006
-28.0, +5.516e-006
-26.0, +5.516e-006
-24.0, +5.517e-006
-22.0, +5.518e-006
-20.0, +5.520e-006
-18.0, +5.522e-006
-16.0, +5.525e-006
-14.0, +5.529e-006
-12.0, +5.534e-006
-10.0, +5.540e-006
-8.0, +5.546e-006
-6.0, +5.551e-006
-4.0, +5.558e-006
-2.0, +5.562e-006
0.0, +5.566e-006
2.0, +5.569e-006
4.0, +5.570e-006
6.0, +5.571e-006
8.0, +5.573e-006
10.0, +5.574e-006
12.0, +5.577e-006
14.0, +5.582e-006
16.0, +5.587e-006
18.0, +5.593e-006
20.0, +5.599e-006
22.0, +5.604e-006
24.0, +5.608e-006
26.0, +5.610e-006
28.0, +5.613e-006
30.0, +5.613e-006
32.0, +5.614e-006
34.0, +5.614e-006
36.0, +5.616e-006
38.0, +5.620e-006
40.0, +5.625e-006
42.0, +5.632e-006
44.0, +5.638e-006
46.0, +5.644e-006
48.0, +5.651e-006
50.0, +5.657e-006
52.0, +5.661e-006
54.0, +5.666e-006
56.0, +5.674e-006
58.0, +5.685e-006
60.0, +5.699e-006
62.0, +5.712e-006
64.0, +5.727e-006
66.0, +5.741e-006
68.0, +5.755e-006
70.0, +5.768e-006
72.0, +5.778e-006
74.0, +5.786e-006
76.0, +5.793e-006
78.0, +5.804e-006
80.0, +5.817e-006
82.0, +5.829e-006
84.0, +5.841e-006
86.0, +5.855e-006
88.0, +5.869e-006
90.0, +5.888e-006
92.0, +5.903e-006
94.0, +5.918e-006
96.0, +5.931e-006
98.0, +5.947e-006
100.0, +5.961e-006
102.0, +5.975e-006
104.0, +5.984e-006
106.0, +5.998e-006
108.0, +6.012e-006
110.0, +6.025e-006
112.0, +6.036e-006
114.0, +6.052e-006
116.0, +6.072e-006
118.0, +6.091e-006
120.0, +6.106e-006
122.0, +6.126e-006
124.0, +6.147e-006
126.0, +6.163e-006
128.0, +6.177e-006
130.0, +6.190e-006
132.0, +6.205e-006
134.0, +6.218e-006
136.0, +6.226e-006
138.0, +6.235e-006
140.0, +6.253e-006
142.0, +6.273e-006
144.0, +6.289e-006
146.0, +6.304e-006
148.0, +6.324e-006
150.0, +6.345e-006
152.0, +6.363e-006
154.0, +6.373e-006
156.0, +6.381e-006
158.0, +6.394e-006
160.0, +6.407e-006
162.0, +6.415e-006
164.0, +6.422e-006
166.0, +6.430e-006
168.0, +6.441e-006
170.0, +6.454e-006
172.0, +6.466e-006
174.0, +6.479e-006
176.0, +6.493e-006
178.0, +6.507e-006
180.0, +6.521e-006
182.0, +6.534e-006
184.0, +6.546e-006
186.0, +6.556e-006
188.0, +6.564e-006
190.0, +6.571e-006
192.0, +6.577e-006
194.0, +6.584e-006
196.0, +6.588e-006
198.0, +6.590e-006
200.0, +6.592e-006
202.0, +6.595e-006
204.0, +6.601e-006
206.0, +6.607e-006
208.0, +6.614e-006
210.0, +6.621e-006
212.0, +6.627e-006
214.0, +6.632e-006
216.0, +6.636e-006
218.0, +6.638e-006
220.0, +6.638e-006
222.0, +6.638e-006
224.0, +6.638e-006
226.0, +6.639e-006
228.0, +6.640e-006
230.0, +6.641e-006
232.0, +6.643e-006
234.0, +6.644e-006
236.0, +6.646e-006
238.0, +6.648e-006
240.0, +6.649e-006
242.0, +6.654e-006
244.0, +6.657e-006
246.0, +6.659e-006
248.0, +6.665e-006
250.0, +6.669e-006
252.0, +6.675e-006
254.0, +6.679e-006
256.0, +6.681e-006
258.0, +6.685e-006
260.0, +6.688e-006
262.0, +6.690e-006
264.0, +6.691e-006
266.0, +6.692e-006
268.0, +6.693e-006
270.0, +6.695e-006
272.0, +6.695e-006
274.0, +6.696e-006
276.0, +6.696e-006
278.0, +6.695e-006
280.0, +6.695e-006
282.0, +6.696e-006
284.0, +6.696e-006
286.0, +6.696e-006
288.0, +6.696e-006
290.0, +6.697e-006
292.0, +6.699e-006
294.0, +6.701e-006
296.0, +6.700e-006
298.0, +6.700e-006
300.0, +6.701e-006
302.0, +6.703e-006
304.0, +6.703e-006
306.0, +6.700e-006
308.0, +6.700e-006
310.0, +6.701e-006
312.0, +6.703e-006
314.0, +6.703e-006
316.0, +6.703e-006
318.0, +6.703e-006
320.0, +6.705e-006
322.0, +6.704e-006
324.0, +6.706e-006
326.0, +6.707e-006
328.0, +6.706e-006
330.0, +6.705e-006
332.0, +6.703e-006
334.0, +6.702e-006
336.0, +6.702e-006
338.0, +6.698e-006
340.0, +6.698e-006
342.0, +6.699e-006
344.0, +6.699e-006
346.0, +6.700e-006
348.0, +6.700e-006
350.0, +6.702e-006
352.0, +6.704e-006
354.0, +6.704e-006
356.0, +6.707e-006
358.0, +6.708e-006
360.0, +6.710e-006
362.0, +6.712e-006
364.0, +6.712e-006
366.0, +6.714e-006
368.0, +6.717e-006
370.0, +6.719e-006
372.0, +6.723e-006
374.0, +6.726e-006
376.0, +6.729e-006
378.0, +6.732e-006
380.0, +6.734e-006
382.0, +6.735e-006
384.0, +6.735e-006
386.0, +6.736e-006
388.0, +6.736e-006
390.0, +6.737e-006
392.0, +6.737e-006
394.0, +6.741e-006
396.0, +6.747e-006
398.0, +6.754e-006
400.0, +6.761e-006
402.0, +6.767e-006
404.0, +6.777e-006
406.0, +6.784e-006
408.0, +6.788e-006
410.0, +6.793e-006
412.0, +6.797e-006
414.0, +6.804e-006
416.0, +6.811e-006
418.0, +6.815e-006
420.0, +6.822e-006
422.0, +6.830e-006
424.0, +6.841e-006
426.0, +6.853e-006
428.0, +6.867e-006
430.0, +6.881e-006
432.0, +6.896e-006
434.0, +6.911e-006
436.0, +6.930e-006
438.0, +6.944e-006
440.0, +6.955e-006
442.0, +6.963e-006
444.0, +6.974e-006
446.0, +6.987e-006
448.0, +6.999e-006
450.0, +7.010e-006
452.0, +7.024e-006
454.0, +7.039e-006
456.0, +7.057e-006
458.0, +7.075e-006
460.0, +7.089e-006
462.0, +7.105e-006
464.0, +7.121e-006
466.0, +7.135e-006
468.0, +7.148e-006
470.0, +7.156e-006
472.0, +7.165e-006
474.0, +7.175e-006
476.0, +7.186e-006
478.0, +7.194e-006
480.0, +7.201e-006
482.0, +7.208e-006
484.0, +7.217e-006
486.0, +7.224e-006
488.0, +7.234e-006
490.0, +7.244e-006
492.0, +7.257e-006
494.0, +7.271e-006
496.0, +7.285e-006
498.0, +7.296e-006
500.0, +7.310e-006
502.0, +7.319e-006
504.0, +7.327e-006
506.0, +7.335e-006
508.0, +7.343e-006
510.0, +7.350e-006
512.0, +7.356e-006
514.0, +7.362e-006
516.0, +7.369e-006
518.0, +7.371e-006
520.0, +7.373e-006
522.0, +7.377e-006
524.0, +7.384e-006
526.0, +7.390e-006
528.0, +7.397e-006
530.0, +7.404e-006
532.0, +7.412e-006
534.0, +7.420e-006
536.0, +7.427e-006
538.0, +7.434e-006
540.0, +7.441e-006
542.0, +7.449e-006
544.0, +7.458e-006
546.0, +7.469e-006
548.0, +7.480e-006
550.0, +7.490e-006
552.0, +7.498e-006
554.0, +7.505e-006
556.0, +7.512e-006
558.0, +7.518e-006
560.0, +7.525e-006
562.0, +7.532e-006
564.0, +7.539e-006
566.0, +7.546e-006
568.0, +7.553e-006
570.0, +7.559e-006
572.0, +7.565e-006
574.0, +7.571e-006
576.0, +7.575e-006
578.0, +7.582e-006
580.0, +7.589e-006
582.0, +7.596e-006
584.0, +7.603e-006
586.0, +7.609e-006
588.0, +7.616e-006
590.0, +7.627e-006
592.0, +7.635e-006
594.0, +7.646e-006
596.0, +7.659e-006
598.0, +7.673e-006
600.0, +7.687e-006
602.0, +7.697e-006
604.0, +7.704e-006
606.0, +7.714e-006
608.0, +7.725e-006
610.0, +7.732e-006
612.0, +7.739e-006
614.0, +7.746e-006
616.0, +7.754e-006
618.0, +7.762e-006
620.0, +7.772e-006
622.0, +7.778e-006
624.0, +7.785e-006
626.0, +7.792e-006
628.0, +7.799e-006
630.0, +7.804e-006
632.0, +7.809e-006
634.0, +7.814e-006
636.0, +7.824e-006
638.0, +7.836e-006
640.0, +7.850e-006
642.0, +7.864e-006
644.0, +7.879e-006
646.0, +7.893e-006
648.0, +7.907e-006
650.0, +7.918e-006
652.0, +7.927e-006
654.0, +7.934e-006
656.0, +7.941e-006
658.0, +7.948e-006
660.0, +7.955e-006
662.0, +7.961e-006
664.0, +7.966e-006
666.0, +7.973e-006
668.0, +7.980e-006
670.0, +7.987e-006
672.0, +7.993e-006
674.0, +8.000e-006
676.0, +8.009e-006
678.0, +8.017e-006
680.0, +8.025e-006
682.0, +8.037e-006
684.0, +8.051e-006
686.0, +8.065e-006
688.0, +8.078e-006
690.0, +8.089e-006
692.0, +8.102e-006
694.0, +8.115e-006
696.0, +8.123e-006
698.0, +8.131e-006
700.0, +8.138e-006
702.0, +8.146e-006
704.0, +8.153e-006
706.0, +8.159e-006
708.0, +8.166e-006
710.0, +8.173e-006
712.0, +8.181e-006
714.0, +8.192e-006
716.0, +8.204e-006
718.0, +8.216e-006
720.0, +8.229e-006
722.0, +8.241e-006
724.0, +8.255e-006
726.0, +8.269e-006
728.0, +8.280e-006
730.0, +8.293e-006
732.0, +8.306e-006
734.0, +8.317e-006
736.0, +8.326e-006
738.0, +8.335e-006
740.0, +8.349e-006
742.0, +8.362e-006
744.0, +8.371e-006
746.0, +8.378e-006
748.0, +8.392e-006
750.0, +8.408e-006
752.0, +8.427e-006
754.0, +8.441e-006
756.0, +8.460e-006
758.0, +8.481e-006
760.0, +8.501e-006
762.0, +8.516e-006
764.0, +8.534e-006
766.0, +8.551e-006
768.0, +8.572e-006
770.0, +8.587e-006
772.0, +8.608e-006
774.0, +8.629e-006
776.0, +8.650e-006
778.0, +8.671e-006
780.0, +8.689e-006
782.0, +8.704e-006
784.0, +8.725e-006
786.0, +8.739e-006
788.0, +8.761e-006
790.0, +8.787e-006
792.0, +8.809e-006
794.0, +8.836e-006
796.0, +8.863e-006
798.0, +8.891e-006
800.0, +8.920e-006
802.0, +8.949e-006
804.0, +8.977e-006
806.0, +9.005e-006
808.0, +9.033e-006
810.0, +9.062e-006
812.0, +9.090e-006
814.0, +9.129e-006
816.0, +9.162e-006
818.0, +9.191e-006
820.0, +9.225e-006
822.0, +9.255e-006
824.0, +9.294e-006
826.0, +9.329e-006
828.0, +9.359e-006
830.0, +9.389e-006
832.0, +9.423e-006
834.0, +9.457e-006
836.0, +9.490e-006
838.0, +9.521e-006
840.0, +9.556e-006
842.0, +9.591e-006
844.0, +9.624e-006
846.0, +9.659e-006
848.0, +9.693e-006
850.0, +9.734e-006
852.0, +9.770e-006
854.0, +9.805e-006
856.0, +9.837e-006
858.0, +9.872e-006
860.0, +9.908e-006
862.0, +9.945e-006
864.0, +9.980e-006
866.0, +1.001e-005
868.0, +1.005e-005
870.0, +1.009e-005
872.0, +1.013e-005
874.0, +1.016e-005
876.0, +1.020e-005
878.0, +1.023e-005
880.0, +1.026e-005
882.0, +1.030e-005
884.0, +1.033e-005
886.0, +1.037e-005
888.0, +1.040e-005
890.0, +1.043e-005
892.0, +1.047e-005
894.0, +1.051e-005
896.0, +1.054e-005
898.0, +1.057e-005
900.0, +1.061e-005
902.0, +1.064e-005
904.0, +1.067e-005
906.0, +1.071e-005
908.0, +1.074e-005
910.0, +1.078e-005
912.0, +1.080e-005
914.0, +1.084e-005
916.0, +1.087e-005
918.0, +1.091e-005
920.0, +1.094e-005
922.0, +1.098e-005
924.0, +1.100e-005
926.0, +1.104e-005
928.0, +1.107e-005
930.0, +1.110e-005
932.0, +1.113e-005
934.0, +1.117e-005
936.0, +1.120e-005
938.0, +1.124e-005
940.0, +1.127e-005
942.0, +1.131e-005
944.0, +1.135e-005
946.0, +1.138e-005
948.0, +1.142e-005
950.0, +1.145e-005
952.0, +1.149e-005
954.0, +1.153e-005
956.0, +1.156e-005
958.0, +1.159e-005
960.0, +1.164e-005
962.0, +1.167e-005
964.0, +1.171e-005
966.0, +1.175e-005
968.0, +1.179e-005
970.0, +1.182e-005
972.0, +1.186e-005
974.0, +1.190e-005
976.0, +1.194e-005
978.0, +1.198e-005
980.0, +1.202e-005
982.0, +1.206e-005
984.0, +1.210e-005
986.0, +1.214e-005
988.0, +1.218e-005
990.0, +1.222e-005
992.0, +1.227e-005
994.0, +1.231e-005
996.0, +1.235e-005
998.0, +1.239e-005
1000.0, +1.243e-005
1002.0, +1.248e-005
1004.0, +1.252e-005
1006.0, +1.257e-005
1008.0, +1.261e-005
1010.0, +1.266e-005
1012.0, +1.271e-005
1014.0, +1.275e-005
1016.0, +1.280e-005
1018.0, +1.285e-005
1020.0, +1.290e-005
1022.0, +1.294e-005
1024.0, +1.300e-005
1026.0, +1.305e-005
1028.0, +1.310e-005
1030.0, +1.315e-005
1032.0, +1.320e-005
1034.0, +1.325e-005
1036.0, +1.330e-005
1038.0, +1.335e-005
1040.0, +1.340e-005
1042.0, +1.345e-005
1044.0, +1.350e-005
1046.0, +1.355e-005
1048.0, +1.360e-005
1050.0, +1.365e-005
1052.0, +1.370e-005
1054.0, +1.375e-005
1056.0, +1.379e-005
1058.0, +1.385e-005
1060.0, +1.389e-005
1062.0, +1.394e-005
1064.0, +1.398e-005
1066.0, +1.403e-005
1068.0, +1.408e-005
1070.0, +1.412e-005
1072.0, +1.416e-005
1074.0, +1.420e-005
1076.0, +1.425e-005
1078.0, +1.429e-005
1080.0, +1.433e-005
1082.0, +1.438e-005
1084.0, +1.442e-005
1086.0, +1.447e-005
1088.0, +1.451e-005
1090.0, +1.454e-005
1092.0, +1.459e-005
1094.0, +1.464e-005
1096.0, +1.468e-005
1098.0, +1.473e-005
1100.0, +1.477e-005
1102.0, +1.481e-005
1104.0, +1.486e-005
1106.0, +1.490e-005
1108.0, +1.494e-005
1110.0, +1.498e-005
1112.0, +1.503e-005
1114.0, +1.507e-005
1116.0, +1.512e-005
1118.0, +1.516e-005
1120.0, +1.521e-005
1122.0, +1.527e-005
1124.0, +1.531e-005
1126.0, +1.536e-005
1128.0, +1.541e-005
1130.0, +1.546e-005
1132.0, +1.551e-005
1134.0, +1.556e-005
1136.0, +1.561e-005
1138.0, +1.567e-005
1140.0, +1.572e-005
1142.0, +1.577e-005
1144.0, +1.582e-005
1146.0, +1.587e-005
1148.0, +1.593e-005
1150.0, +1.598e-005
1152.0, +1.604e-005
1154.0, +1.609e-005
1156.0, +1.616e-005
1158.0, +1.622e-005
1160.0, +1.628e-005
1162.0, +1.634e-005
1164.0, +1.640e-005
1166.0, +1.647e-005
1168.0, +1.653e-005
1170.0, +1.659e-005
1172.0, +1.666e-005
1174.0, +1.673e-005
1176.0, +1.679e-005
1178.0, +1.686e-005
1180.0, +1.693e-005
1182.0, +1.700e-005
1184.0, +1.707e-005
1186.0, +1.714e-005
1188.0, +1.720e-005
1190.0, +1.728e-005
1192.0, +1.735e-005
1194.0, +1.743e-005
1196.0, +1.751e-005
1198.0, +1.759e-005
1200.0, +1.768e-005
1202.0, +1.776e-005
1204.0, +1.785e-005
1206.0, +1.794e-005
1208.0, +1.803e-005
1210.0, +1.812e-005
1212.0, +1.821e-005
1214.0, +1.831e-005
1216.0, +1.841e-005
1218.0, +1.852e-005
1220.0, +1.862e-005
1222.0, +1.873e-005
1224.0, +1.885e-005
1226.0, +1.897e-005
1228.0, +1.909e-005
1230.0, +1.921e-005
1232.0, +1.934e-005
1234.0, +1.947e-005
1236.0, +1.961e-005
1238.0, +1.974e-005
1240.0, +1.988e-005
1242.0, +2.002e-005
1244.0, +2.017e-005
1246.0, +2.033e-005
1248.0, +2.049e-005
1250.0, +2.066e-005
1252.0, +2.084e-005
1254.0, +2.102e-005
1256.0, +2.121e-005
1258.0, +2.141e-005
1260.0, +2.161e-005
1262.0, +2.182e-005
1264.0, +2.204e-005
1266.0, +2.227e-005
1268.0, +2.251e-005
1270.0, +2.276e-005
1272.0, +2.303e-005
1274.0, +2.330e-005
1276.0, +2.359e-005
1278.0, +2.390e-005
1280.0, +2.421e-005
1282.0, +2.454e-005
1284.0, +2.489e-005
1286.0, +2.526e-005
1288.0, +2.565e-005
1290.0, +2.606e-005
1292.0, +2.650e-005
1294.0, +2.696e-005
1296.0, +2.745e-005
1298.0, +2.797e-005
1300.0, +2.851e-005
1302.0, +2.909e-005
1304.0, +2.970e-005
1306.0, +3.034e-005
1308.0, +3.101e-005
1310.0, +3.173e-005
1312.0, +3.249e-005
1314.0, +3.329e-005
1316.0, +3.413e-005
1318.0, +3.503e-005
1320.0, +3.597e-005
1322.0, +3.697e-005
1324.0, +3.802e-005
1326.0, +3.914e-005
1328.0, +4.031e-005
1330.0, +4.154e-005
1332.0, +4.284e-005
1334.0, +4.420e-005
1336.0, +4.563e-005
1338.0, +4.713e-005
1340.0, +4.870e-005
1342.0, +5.034e-005
1344.0, +5.207e-005
1346.0, +5.387e-005
1348.0, +5.576e-005
1350.0, +5.773e-005
1352.0, +5.979e-005
1354.0, +6.194e-005
1356.0, +6.417e-005
1358.0, +6.650e-005
1360.0, +6.892e-005
1362.0, +7.143e-005
1364.0, +7.403e-005
1366.0, +7.674e-005
1368.0, +7.954e-005
1370.0, +8.244e-005
1372.0, +8.544e-005
1374.0, +8.853e-005
1376.0, +9.148e-005
1378.0, +9.402e-005
1380.0, +9.613e-005
1382.0, +9.780e-005
1384.0, +9.900e-005
1386.0, +9.974e-005
1388.0, +1.000e-004
1390.0, +1.000e-004
1392.0, +1.000e-004
1394.0, +1.000e-004
1396.0, +1.000e-004
1398.0, +1.000e-004
1400.0, +1.000e-004
1402.0, +1.000e-004
1404.0, +1.000e-004
1406.0, +1.000e-004
1408.0, +1.000e-004
1410.0, +1.000e-004
1412.0, +1.000e-004
1414.0, +1.000e-004
1416.0, +1.000e-004
1418.0, +1.000e-004
1420.0, +1.000e-004
1422.0, +1.000e-004
1424.0, +1.000e-004
1426.0, +1.000e-004
1428.0, +1.000e-004
1430.0, +1.000e-004
1432.0, +1.000e-004
1434.0, +1.000e-004
1436.0, +1.000e-004
1438.0, +1.000e-004
1440.0, +1.000e-004
1442.0, +1.000e-004
1444.0, +1.000e-004
1446.0, +1.000e-004
1448.0, +1.000e-004
1450.0, +1.000e-004
1452.0, +1.000e-004
1454.0, +1.000e-004
1456.0, +1.000e-004
1458.0, +1.000e-004
1460.0, +1.000e-004
1462.0, +1.000e-004
1464.0, +1.000e-004
1466.0, +1.000e-004
1468.0, +1.000e-004
1470.0, +1.000e-004
1472.0, +1.000e-004
1474.0, +1.000e-004
1476.0, +1.000e-004
1478.0, +1.000e-004
1480.0, +1.000e-004
1482.0, +1.000e-004
1484.0, +1.000e-004
1486.0, +1.000e-004
1488.0, +1.000e-004
1490.0, +1.000e-004
1492.0, +1.000e-004
1494.0, +1.000e-004
1496.0, +1.000e-004
1498.0, +1.000e-004
1500.0, +1.000e-004
*
**
