# Supplementary material for: DFT and CV data of 4-phenyl-substituted dichloro(bis{2-[1-(phenyl)-1H-1,2,3-triazol-4-yl-κN3]pyridine-κN})iron(II) coordination compounds
Source: Data Brief. 2018 Oct 27;21:1458–71. doi: 10.1016/j.dib.2018.10.085 (PMC6234228; doi:10.1016/j.dib.2018.10.085)
Supplement: Supplementary file 4 — Supplementary material. [file mmc4.zip › Fe_CV_raw_data/FeL9-2/T2.TXT]

Date: 10-Apr-2017
Time: 11:27:28
Label: 
Cyclic Voltammetry

Exp. Conditions:
Init E (mV) = 0
High E (mV) = 1000
Low E (mV) = -500
Init P/N = P
V (mV/sec) = 100
Number of Segments = 3
Sample Interval (mV) = 1
Quiet Time (sec) = 2
Sensitivity (A/V) = 1E-5

3 Sets of Data
Total Number of Data Points = 4000
##
Potential (mV), Current (A)

Segment = 1
Positive
Number of Data Points = 1000
#
1.0, +1.957e-006
2.0, +2.001e-006
3.0, +2.031e-006
4.0, +2.049e-006
5.0, +2.070e-006
6.0, +2.087e-006
7.0, +2.101e-006
8.0, +2.114e-006
9.0, +2.122e-006
10.0, +2.138e-006
11.0, +2.150e-006
12.0, +2.167e-006
13.0, +2.184e-006
14.0, +2.198e-006
15.0, +2.212e-006
16.0, +2.226e-006
17.0, +2.237e-006
18.0, +2.252e-006
19.0, +2.263e-006
20.0, +2.270e-006
21.0, +2.277e-006
22.0, +2.284e-006
23.0, +2.292e-006
24.0, +2.301e-006
25.0, +2.309e-006
26.0, +2.322e-006
27.0, +2.336e-006
28.0, +2.349e-006
29.0, +2.362e-006
30.0, +2.373e-006
31.0, +2.383e-006
32.0, +2.392e-006
33.0, +2.397e-006
34.0, +2.404e-006
35.0, +2.412e-006
36.0, +2.420e-006
37.0, +2.427e-006
38.0, +2.437e-006
39.0, +2.447e-006
40.0, +2.457e-006
41.0, +2.464e-006
42.0, +2.471e-006
43.0, +2.477e-006
44.0, +2.485e-006
45.0, +2.490e-006
46.0, +2.492e-006
47.0, +2.499e-006
48.0, +2.506e-006
49.0, +2.513e-006
50.0, +2.521e-006
51.0, +2.527e-006
52.0, +2.534e-006
53.0, +2.542e-006
54.0, +2.548e-006
55.0, +2.557e-006
56.0, +2.570e-006
57.0, +2.584e-006
58.0, +2.598e-006
59.0, +2.611e-006
60.0, +2.623e-006
61.0, +2.633e-006
62.0, +2.644e-006
63.0, +2.651e-006
64.0, +2.658e-006
65.0, +2.664e-006
66.0, +2.671e-006
67.0, +2.678e-006
68.0, +2.685e-006
69.0, +2.691e-006
70.0, +2.698e-006
71.0, +2.705e-006
72.0, +2.714e-006
73.0, +2.723e-006
74.0, +2.737e-006
75.0, +2.749e-006
76.0, +2.760e-006
77.0, +2.769e-006
78.0, +2.782e-006
79.0, +2.794e-006
80.0, +2.805e-006
81.0, +2.812e-006
82.0, +2.825e-006
83.0, +2.833e-006
84.0, +2.845e-006
85.0, +2.853e-006
86.0, +2.859e-006
87.0, +2.866e-006
88.0, +2.874e-006
89.0, +2.877e-006
90.0, +2.889e-006
91.0, +2.896e-006
92.0, +2.903e-006
93.0, +2.910e-006
94.0, +2.920e-006
95.0, +2.928e-006
96.0, +2.941e-006
97.0, +2.948e-006
98.0, +2.962e-006
99.0, +2.976e-006
100.0, +2.990e-006
101.0, +3.001e-006
102.0, +3.013e-006
103.0, +3.023e-006
104.0, +3.036e-006
105.0, +3.043e-006
106.0, +3.050e-006
107.0, +3.057e-006
108.0, +3.064e-006
109.0, +3.073e-006
110.0, +3.082e-006
111.0, +3.089e-006
112.0, +3.097e-006
113.0, +3.105e-006
114.0, +3.120e-006
115.0, +3.133e-006
116.0, +3.145e-006
117.0, +3.156e-006
118.0, +3.169e-006
119.0, +3.183e-006
120.0, +3.195e-006
121.0, +3.202e-006
122.0, +3.216e-006
123.0, +3.229e-006
124.0, +3.241e-006
125.0, +3.248e-006
126.0, +3.254e-006
127.0, +3.261e-006
128.0, +3.268e-006
129.0, +3.273e-006
130.0, +3.280e-006
131.0, +3.287e-006
132.0, +3.294e-006
133.0, +3.301e-006
134.0, +3.308e-006
135.0, +3.317e-006
136.0, +3.324e-006
137.0, +3.331e-006
138.0, +3.345e-006
139.0, +3.359e-006
140.0, +3.373e-006
141.0, +3.387e-006
142.0, +3.398e-006
143.0, +3.409e-006
144.0, +3.421e-006
145.0, +3.428e-006
146.0, +3.435e-006
147.0, +3.442e-006
148.0, +3.448e-006
149.0, +3.455e-006
150.0, +3.462e-006
151.0, +3.465e-006
152.0, +3.470e-006
153.0, +3.476e-006
154.0, +3.483e-006
155.0, +3.490e-006
156.0, +3.497e-006
157.0, +3.504e-006
158.0, +3.510e-006
159.0, +3.515e-006
160.0, +3.521e-006
161.0, +3.527e-006
162.0, +3.540e-006
163.0, +3.550e-006
164.0, +3.562e-006
165.0, +3.576e-006
166.0, +3.588e-006
167.0, +3.596e-006
168.0, +3.604e-006
169.0, +3.605e-006
170.0, +3.616e-006
171.0, +3.618e-006
172.0, +3.623e-006
173.0, +3.630e-006
174.0, +3.637e-006
175.0, +3.644e-006
176.0, +3.650e-006
177.0, +3.651e-006
178.0, +3.657e-006
179.0, +3.659e-006
180.0, +3.660e-006
181.0, +3.660e-006
182.0, +3.660e-006
183.0, +3.663e-006
184.0, +3.666e-006
185.0, +3.670e-006
186.0, +3.676e-006
187.0, +3.683e-006
188.0, +3.690e-006
189.0, +3.697e-006
190.0, +3.701e-006
191.0, +3.704e-006
192.0, +3.708e-006
193.0, +3.708e-006
194.0, +3.709e-006
195.0, +3.709e-006
196.0, +3.710e-006
197.0, +3.710e-006
198.0, +3.711e-006
199.0, +3.713e-006
200.0, +3.717e-006
201.0, +3.720e-006
202.0, +3.729e-006
203.0, +3.735e-006
204.0, +3.742e-006
205.0, +3.748e-006
206.0, +3.755e-006
207.0, +3.759e-006
208.0, +3.767e-006
209.0, +3.768e-006
210.0, +3.775e-006
211.0, +3.779e-006
212.0, +3.785e-006
213.0, +3.790e-006
214.0, +3.796e-006
215.0, +3.798e-006
216.0, +3.802e-006
217.0, +3.802e-006
218.0, +3.804e-006
219.0, +3.805e-006
220.0, +3.806e-006
221.0, +3.806e-006
222.0, +3.806e-006
223.0, +3.806e-006
224.0, +3.806e-006
225.0, +3.806e-006
226.0, +3.807e-006
227.0, +3.808e-006
228.0, +3.808e-006
229.0, +3.809e-006
230.0, +3.809e-006
231.0, +3.810e-006
232.0, +3.812e-006
233.0, +3.812e-006
234.0, +3.818e-006
235.0, +3.819e-006
236.0, +3.822e-006
237.0, +3.824e-006
238.0, +3.826e-006
239.0, +3.828e-006
240.0, +3.831e-006
241.0, +3.829e-006
242.0, +3.835e-006
243.0, +3.837e-006
244.0, +3.842e-006
245.0, +3.845e-006
246.0, +3.849e-006
247.0, +3.851e-006
248.0, +3.853e-006
249.0, +3.853e-006
250.0, +3.854e-006
251.0, +3.854e-006
252.0, +3.854e-006
253.0, +3.853e-006
254.0, +3.853e-006
255.0, +3.853e-006
256.0, +3.853e-006
257.0, +3.853e-006
258.0, +3.853e-006
259.0, +3.853e-006
260.0, +3.854e-006
261.0, +3.854e-006
262.0, +3.854e-006
263.0, +3.854e-006
264.0, +3.854e-006
265.0, +3.854e-006
266.0, +3.854e-006
267.0, +3.854e-006
268.0, +3.854e-006
269.0, +3.854e-006
270.0, +3.854e-006
271.0, +3.854e-006
272.0, +3.854e-006
273.0, +3.854e-006
274.0, +3.855e-006
275.0, +3.855e-006
276.0, +3.855e-006
277.0, +3.855e-006
278.0, +3.855e-006
279.0, +3.855e-006
280.0, +3.855e-006
281.0, +3.855e-006
282.0, +3.856e-006
283.0, +3.857e-006
284.0, +3.857e-006
285.0, +3.857e-006
286.0, +3.857e-006
287.0, +3.858e-006
288.0, +3.858e-006
289.0, +3.858e-006
290.0, +3.859e-006
291.0, +3.860e-006
292.0, +3.860e-006
293.0, +3.861e-006
294.0, +3.861e-006
295.0, +3.861e-006
296.0, +3.862e-006
297.0, +3.861e-006
298.0, +3.866e-006
299.0, +3.867e-006
300.0, +3.868e-006
301.0, +3.870e-006
302.0, +3.871e-006
303.0, +3.874e-006
304.0, +3.876e-006
305.0, +3.873e-006
306.0, +3.878e-006
307.0, +3.880e-006
308.0, +3.882e-006
309.0, +3.886e-006
310.0, +3.885e-006
311.0, +3.889e-006
312.0, +3.892e-006
313.0, +3.891e-006
314.0, +3.895e-006
315.0, +3.894e-006
316.0, +3.896e-006
317.0, +3.899e-006
318.0, +3.899e-006
319.0, +3.900e-006
320.0, +3.901e-006
321.0, +3.900e-006
322.0, +3.904e-006
323.0, +3.904e-006
324.0, +3.903e-006
325.0, +3.904e-006
326.0, +3.905e-006
327.0, +3.906e-006
328.0, +3.907e-006
329.0, +3.906e-006
330.0, +3.909e-006
331.0, +3.910e-006
332.0, +3.911e-006
333.0, +3.911e-006
334.0, +3.910e-006
335.0, +3.910e-006
336.0, +3.910e-006
337.0, +3.909e-006
338.0, +3.915e-006
339.0, +3.916e-006
340.0, +3.918e-006
341.0, +3.921e-006
342.0, +3.924e-006
343.0, +3.928e-006
344.0, +3.931e-006
345.0, +3.930e-006
346.0, +3.935e-006
347.0, +3.939e-006
348.0, +3.941e-006
349.0, +3.943e-006
350.0, +3.944e-006
351.0, +3.945e-006
352.0, +3.945e-006
353.0, +3.945e-006
354.0, +3.946e-006
355.0, +3.946e-006
356.0, +3.948e-006
357.0, +3.949e-006
358.0, +3.950e-006
359.0, +3.952e-006
360.0, +3.953e-006
361.0, +3.953e-006
362.0, +3.957e-006
363.0, +3.958e-006
364.0, +3.958e-006
365.0, +3.961e-006
366.0, +3.962e-006
367.0, +3.965e-006
368.0, +3.968e-006
369.0, +3.969e-006
370.0, +3.976e-006
371.0, +3.980e-006
372.0, +3.984e-006
373.0, +3.989e-006
374.0, +3.993e-006
375.0, +3.996e-006
376.0, +3.998e-006
377.0, +3.998e-006
378.0, +4.001e-006
379.0, +4.001e-006
380.0, +4.001e-006
381.0, +4.002e-006
382.0, +4.002e-006
383.0, +4.003e-006
384.0, +4.004e-006
385.0, +4.005e-006
386.0, +4.009e-006
387.0, +4.011e-006
388.0, +4.014e-006
389.0, +4.017e-006
390.0, +4.020e-006
391.0, +4.026e-006
392.0, +4.031e-006
393.0, +4.034e-006
394.0, +4.038e-006
395.0, +4.042e-006
396.0, +4.047e-006
397.0, +4.049e-006
398.0, +4.049e-006
399.0, +4.049e-006
400.0, +4.050e-006
401.0, +4.050e-006
402.0, +4.052e-006
403.0, +4.053e-006
404.0, +4.055e-006
405.0, +4.056e-006
406.0, +4.058e-006
407.0, +4.065e-006
408.0, +4.072e-006
409.0, +4.077e-006
410.0, +4.083e-006
411.0, +4.088e-006
412.0, +4.094e-006
413.0, +4.099e-006
414.0, +4.099e-006
415.0, +4.099e-006
416.0, +4.099e-006
417.0, +4.099e-006
418.0, +4.106e-006
419.0, +4.109e-006
420.0, +4.116e-006
421.0, +4.124e-006
422.0, +4.132e-006
423.0, +4.143e-006
424.0, +4.154e-006
425.0, +4.161e-006
426.0, +4.172e-006
427.0, +4.179e-006
428.0, +4.184e-006
429.0, +4.191e-006
430.0, +4.194e-006
431.0, +4.200e-006
432.0, +4.206e-006
433.0, +4.212e-006
434.0, +4.219e-006
435.0, +4.226e-006
436.0, +4.232e-006
437.0, +4.239e-006
438.0, +4.243e-006
439.0, +4.246e-006
440.0, +4.248e-006
441.0, +4.251e-006
442.0, +4.257e-006
443.0, +4.264e-006
444.0, +4.271e-006
445.0, +4.279e-006
446.0, +4.285e-006
447.0, +4.295e-006
448.0, +4.303e-006
449.0, +4.310e-006
450.0, +4.319e-006
451.0, +4.327e-006
452.0, +4.334e-006
453.0, +4.346e-006
454.0, +4.354e-006
455.0, +4.364e-006
456.0, +4.371e-006
457.0, +4.377e-006
458.0, +4.388e-006
459.0, +4.395e-006
460.0, +4.398e-006
461.0, +4.407e-006
462.0, +4.414e-006
463.0, +4.421e-006
464.0, +4.428e-006
465.0, +4.430e-006
466.0, +4.437e-006
467.0, +4.443e-006
468.0, +4.444e-006
469.0, +4.450e-006
470.0, +4.456e-006
471.0, +4.463e-006
472.0, +4.470e-006
473.0, +4.476e-006
474.0, +4.484e-006
475.0, +4.492e-006
476.0, +4.497e-006
477.0, +4.506e-006
478.0, +4.513e-006
479.0, +4.524e-006
480.0, +4.535e-006
481.0, +4.546e-006
482.0, +4.558e-006
483.0, +4.568e-006
484.0, +4.575e-006
485.0, +4.583e-006
486.0, +4.588e-006
487.0, +4.596e-006
488.0, +4.604e-006
489.0, +4.610e-006
490.0, +4.617e-006
491.0, +4.624e-006
492.0, +4.630e-006
493.0, +4.635e-006
494.0, +4.636e-006
495.0, +4.639e-006
496.0, +4.642e-006
497.0, +4.649e-006
498.0, +4.657e-006
499.0, +4.664e-006
500.0, +4.671e-006
501.0, +4.679e-006
502.0, +4.686e-006
503.0, +4.696e-006
504.0, +4.703e-006
505.0, +4.709e-006
506.0, +4.722e-006
507.0, +4.734e-006
508.0, +4.745e-006
509.0, +4.756e-006
510.0, +4.764e-006
511.0, +4.773e-006
512.0, +4.779e-006
513.0, +4.785e-006
514.0, +4.793e-006
515.0, +4.801e-006
516.0, +4.808e-006
517.0, +4.815e-006
518.0, +4.821e-006
519.0, +4.828e-006
520.0, +4.831e-006
521.0, +4.832e-006
522.0, +4.839e-006
523.0, +4.845e-006
524.0, +4.851e-006
525.0, +4.858e-006
526.0, +4.865e-006
527.0, +4.872e-006
528.0, +4.878e-006
529.0, +4.879e-006
530.0, +4.885e-006
531.0, +4.891e-006
532.0, +4.898e-006
533.0, +4.909e-006
534.0, +4.921e-006
535.0, +4.935e-006
536.0, +4.948e-006
537.0, +4.957e-006
538.0, +4.968e-006
539.0, +4.977e-006
540.0, +4.983e-006
541.0, +4.992e-006
542.0, +4.999e-006
543.0, +5.006e-006
544.0, +5.013e-006
545.0, +5.018e-006
546.0, +5.025e-006
547.0, +5.030e-006
548.0, +5.032e-006
549.0, +5.038e-006
550.0, +5.044e-006
551.0, +5.051e-006
552.0, +5.058e-006
553.0, +5.065e-006
554.0, +5.076e-006
555.0, +5.085e-006
556.0, +5.093e-006
557.0, +5.103e-006
558.0, +5.113e-006
559.0, +5.127e-006
560.0, +5.138e-006
561.0, +5.147e-006
562.0, +5.157e-006
563.0, +5.165e-006
564.0, +5.171e-006
565.0, +5.180e-006
566.0, +5.186e-006
567.0, +5.194e-006
568.0, +5.201e-006
569.0, +5.207e-006
570.0, +5.215e-006
571.0, +5.222e-006
572.0, +5.225e-006
573.0, +5.231e-006
574.0, +5.238e-006
575.0, +5.245e-006
576.0, +5.252e-006
577.0, +5.258e-006
578.0, +5.266e-006
579.0, +5.274e-006
580.0, +5.280e-006
581.0, +5.289e-006
582.0, +5.297e-006
583.0, +5.311e-006
584.0, +5.324e-006
585.0, +5.337e-006
586.0, +5.348e-006
587.0, +5.359e-006
588.0, +5.366e-006
589.0, +5.379e-006
590.0, +5.385e-006
591.0, +5.392e-006
592.0, +5.399e-006
593.0, +5.406e-006
594.0, +5.413e-006
595.0, +5.421e-006
596.0, +5.422e-006
597.0, +5.430e-006
598.0, +5.438e-006
599.0, +5.452e-006
600.0, +5.465e-006
601.0, +5.477e-006
602.0, +5.489e-006
603.0, +5.503e-006
604.0, +5.510e-006
605.0, +5.522e-006
606.0, +5.524e-006
607.0, +5.531e-006
608.0, +5.538e-006
609.0, +5.546e-006
610.0, +5.556e-006
611.0, +5.567e-006
612.0, +5.576e-006
613.0, +5.587e-006
614.0, +5.594e-006
615.0, +5.601e-006
616.0, +5.607e-006
617.0, +5.610e-006
618.0, +5.618e-006
619.0, +5.625e-006
620.0, +5.631e-006
621.0, +5.638e-006
622.0, +5.645e-006
623.0, +5.653e-006
624.0, +5.659e-006
625.0, +5.664e-006
626.0, +5.673e-006
627.0, +5.682e-006
628.0, +5.692e-006
629.0, +5.706e-006
630.0, +5.719e-006
631.0, +5.734e-006
632.0, +5.746e-006
633.0, +5.753e-006
634.0, +5.764e-006
635.0, +5.776e-006
636.0, +5.783e-006
637.0, +5.790e-006
638.0, +5.796e-006
639.0, +5.803e-006
640.0, +5.808e-006
641.0, +5.811e-006
642.0, +5.818e-006
643.0, +5.825e-006
644.0, +5.831e-006
645.0, +5.840e-006
646.0, +5.847e-006
647.0, +5.860e-006
648.0, +5.870e-006
649.0, +5.878e-006
650.0, +5.886e-006
651.0, +5.894e-006
652.0, +5.901e-006
653.0, +5.913e-006
654.0, +5.919e-006
655.0, +5.927e-006
656.0, +5.933e-006
657.0, +5.940e-006
658.0, +5.948e-006
659.0, +5.958e-006
660.0, +5.962e-006
661.0, +5.970e-006
662.0, +5.976e-006
663.0, +5.983e-006
664.0, +5.990e-006
665.0, +5.995e-006
666.0, +5.998e-006
667.0, +6.004e-006
668.0, +6.004e-006
669.0, +6.009e-006
670.0, +6.011e-006
671.0, +6.018e-006
672.0, +6.024e-006
673.0, +6.030e-006
674.0, +6.036e-006
675.0, +6.043e-006
676.0, +6.046e-006
677.0, +6.053e-006
678.0, +6.053e-006
679.0, +6.059e-006
680.0, +6.063e-006
681.0, +6.070e-006
682.0, +6.078e-006
683.0, +6.087e-006
684.0, +6.094e-006
685.0, +6.105e-006
686.0, +6.112e-006
687.0, +6.122e-006
688.0, +6.128e-006
689.0, +6.133e-006
690.0, +6.139e-006
691.0, +6.145e-006
692.0, +6.148e-006
693.0, +6.151e-006
694.0, +6.151e-006
695.0, +6.158e-006
696.0, +6.160e-006
697.0, +6.166e-006
698.0, +6.172e-006
699.0, +6.179e-006
700.0, +6.184e-006
701.0, +6.191e-006
702.0, +6.192e-006
703.0, +6.198e-006
704.0, +6.198e-006
705.0, +6.198e-006
706.0, +6.199e-006
707.0, +6.200e-006
708.0, +6.202e-006
709.0, +6.206e-006
710.0, +6.208e-006
711.0, +6.215e-006
712.0, +6.220e-006
713.0, +6.226e-006
714.0, +6.233e-006
715.0, +6.238e-006
716.0, +6.241e-006
717.0, +6.246e-006
718.0, +6.246e-006
719.0, +6.248e-006
720.0, +6.248e-006
721.0, +6.250e-006
722.0, +6.253e-006
723.0, +6.257e-006
724.0, +6.261e-006
725.0, +6.274e-006
726.0, +6.281e-006
727.0, +6.295e-006
728.0, +6.307e-006
729.0, +6.317e-006
730.0, +6.327e-006
731.0, +6.338e-006
732.0, +6.339e-006
733.0, +6.350e-006
734.0, +6.352e-006
735.0, +6.360e-006
736.0, +6.367e-006
737.0, +6.374e-006
738.0, +6.380e-006
739.0, +6.387e-006
740.0, +6.389e-006
741.0, +6.394e-006
742.0, +6.396e-006
743.0, +6.403e-006
744.0, +6.409e-006
745.0, +6.416e-006
746.0, +6.423e-006
747.0, +6.430e-006
748.0, +6.436e-006
749.0, +6.445e-006
750.0, +6.449e-006
751.0, +6.461e-006
752.0, +6.473e-006
753.0, +6.487e-006
754.0, +6.501e-006
755.0, +6.516e-006
756.0, +6.528e-006
757.0, +6.545e-006
758.0, +6.554e-006
759.0, +6.564e-006
760.0, +6.571e-006
761.0, +6.581e-006
762.0, +6.594e-006
763.0, +6.607e-006
764.0, +6.614e-006
765.0, +6.622e-006
766.0, +6.630e-006
767.0, +6.647e-006
768.0, +6.663e-006
769.0, +6.677e-006
770.0, +6.693e-006
771.0, +6.714e-006
772.0, +6.733e-006
773.0, +6.753e-006
774.0, +6.764e-006
775.0, +6.778e-006
776.0, +6.792e-006
777.0, +6.805e-006
778.0, +6.817e-006
779.0, +6.834e-006
780.0, +6.853e-006
781.0, +6.875e-006
782.0, +6.890e-006
783.0, +6.911e-006
784.0, +6.932e-006
785.0, +6.951e-006
786.0, +6.970e-006
787.0, +6.989e-006
788.0, +7.009e-006
789.0, +7.034e-006
790.0, +7.055e-006
791.0, +7.083e-006
792.0, +7.107e-006
793.0, +7.129e-006
794.0, +7.154e-006
795.0, +7.175e-006
796.0, +7.191e-006
797.0, +7.217e-006
798.0, +7.238e-006
799.0, +7.265e-006
800.0, +7.292e-006
801.0, +7.319e-006
802.0, +7.349e-006
803.0, +7.382e-006
804.0, +7.407e-006
805.0, +7.435e-006
806.0, +7.459e-006
807.0, +7.487e-006
808.0, +7.511e-006
809.0, +7.537e-006
810.0, +7.566e-006
811.0, +7.599e-006
812.0, +7.627e-006
813.0, +7.659e-006
814.0, +7.686e-006
815.0, +7.720e-006
816.0, +7.748e-006
817.0, +7.783e-006
818.0, +7.815e-006
819.0, +7.850e-006
820.0, +7.878e-006
821.0, +7.913e-006
822.0, +7.942e-006
823.0, +7.983e-006
824.0, +8.010e-006
825.0, +8.041e-006
826.0, +8.070e-006
827.0, +8.105e-006
828.0, +8.134e-006
829.0, +8.175e-006
830.0, +8.203e-006
831.0, +8.238e-006
832.0, +8.266e-006
833.0, +8.299e-006
834.0, +8.330e-006
835.0, +8.368e-006
836.0, +8.397e-006
837.0, +8.432e-006
838.0, +8.460e-006
839.0, +8.500e-006
840.0, +8.534e-006
841.0, +8.574e-006
842.0, +8.606e-006
843.0, +8.641e-006
844.0, +8.669e-006
845.0, +8.704e-006
846.0, +8.727e-006
847.0, +8.762e-006
848.0, +8.790e-006
849.0, +8.822e-006
850.0, +8.852e-006
851.0, +8.888e-006
852.0, +8.922e-006
853.0, +8.963e-006
854.0, +8.990e-006
855.0, +9.025e-006
856.0, +9.053e-006
857.0, +9.085e-006
858.0, +9.113e-006
859.0, +9.144e-006
860.0, +9.172e-006
861.0, +9.206e-006
862.0, +9.234e-006
863.0, +9.265e-006
864.0, +9.296e-006
865.0, +9.331e-006
866.0, +9.364e-006
867.0, +9.393e-006
868.0, +9.422e-006
869.0, +9.450e-006
870.0, +9.478e-006
871.0, +9.503e-006
872.0, +9.525e-006
873.0, +9.553e-006
874.0, +9.583e-006
875.0, +9.611e-006
876.0, +9.639e-006
877.0, +9.670e-006
878.0, +9.698e-006
879.0, +9.732e-006
880.0, +9.759e-006
881.0, +9.786e-006
882.0, +9.814e-006
883.0, +9.841e-006
884.0, +9.865e-006
885.0, +9.893e-006
886.0, +9.913e-006
887.0, +9.940e-006
888.0, +9.966e-006
889.0, +9.991e-006
890.0, +1.002e-005
891.0, +1.005e-005
892.0, +1.007e-005
893.0, +1.010e-005
894.0, +1.012e-005
895.0, +1.015e-005
896.0, +1.018e-005
897.0, +1.020e-005
898.0, +1.023e-005
899.0, +1.026e-005
900.0, +1.028e-005
901.0, +1.030e-005
902.0, +1.031e-005
903.0, +1.034e-005
904.0, +1.036e-005
905.0, +1.038e-005
906.0, +1.041e-005
907.0, +1.043e-005
908.0, +1.045e-005
909.0, +1.048e-005
910.0, +1.050e-005
911.0, +1.052e-005
912.0, +1.054e-005
913.0, +1.056e-005
914.0, +1.059e-005
915.0, +1.061e-005
916.0, +1.063e-005
917.0, +1.066e-005
918.0, +1.068e-005
919.0, +1.070e-005
920.0, +1.071e-005
921.0, +1.074e-005
922.0, +1.076e-005
923.0, +1.078e-005
924.0, +1.080e-005
925.0, +1.082e-005
926.0, +1.084e-005
927.0, +1.087e-005
928.0, +1.088e-005
929.0, +1.090e-005
930.0, +1.092e-005
931.0, +1.095e-005
932.0, +1.097e-005
933.0, +1.099e-005
934.0, +1.101e-005
935.0, +1.103e-005
936.0, +1.105e-005
937.0, +1.107e-005
938.0, +1.108e-005
939.0, +1.110e-005
940.0, +1.111e-005
941.0, +1.113e-005
942.0, +1.115e-005
943.0, +1.118e-005
944.0, +1.120e-005
945.0, +1.122e-005
946.0, +1.124e-005
947.0, +1.126e-005
948.0, +1.128e-005
949.0, +1.130e-005
950.0, +1.131e-005
951.0, +1.134e-005
952.0, +1.136e-005
953.0, +1.138e-005
954.0, +1.140e-005
955.0, +1.142e-005
956.0, +1.144e-005
957.0, +1.146e-005
958.0, +1.147e-005
959.0, +1.149e-005
960.0, +1.150e-005
961.0, +1.152e-005
962.0, +1.154e-005
963.0, +1.156e-005
964.0, +1.158e-005
965.0, +1.160e-005
966.0, +1.162e-005
967.0, +1.165e-005
968.0, +1.167e-005
969.0, +1.169e-005
970.0, +1.171e-005
971.0, +1.173e-005
972.0, +1.175e-005
973.0, +1.177e-005
974.0, +1.178e-005
975.0, +1.180e-005
976.0, +1.182e-005
977.0, +1.184e-005
978.0, +1.185e-005
979.0, +1.187e-005
980.0, +1.188e-005
981.0, +1.190e-005
982.0, +1.192e-005
983.0, +1.194e-005
984.0, +1.196e-005
985.0, +1.198e-005
986.0, +1.200e-005
987.0, +1.203e-005
988.0, +1.205e-005
989.0, +1.207e-005
990.0, +1.209e-005
991.0, +1.211e-005
992.0, +1.213e-005
993.0, +1.215e-005
994.0, +1.217e-005
995.0, +1.219e-005
996.0, +1.221e-005
997.0, +1.223e-005
998.0, +1.224e-005
999.0, +1.226e-005
1000.0, +1.227e-005
*
Segment = 2
Negative
Number of Data Points = 1500
#
999.0, +1.168e-005
998.0, +1.140e-005
997.0, +1.123e-005
996.0, +1.108e-005
995.0, +1.091e-005
994.0, +1.076e-005
993.0, +1.064e-005
992.0, +1.051e-005
991.0, +1.040e-005
990.0, +1.029e-005
989.0, +1.018e-005
988.0, +1.008e-005
987.0, +9.991e-006
986.0, +9.899e-006
985.0, +9.811e-006
984.0, +9.718e-006
983.0, +9.640e-006
982.0, +9.557e-006
981.0, +9.479e-006
980.0, +9.400e-006
979.0, +9.322e-006
978.0, +9.248e-006
977.0, +9.175e-006
976.0, +9.093e-006
975.0, +9.017e-006
974.0, +8.943e-006
973.0, +8.875e-006
972.0, +8.809e-006
971.0, +8.739e-006
970.0, +8.676e-006
969.0, +8.612e-006
968.0, +8.547e-006
967.0, +8.484e-006
966.0, +8.416e-006
965.0, +8.348e-006
964.0, +8.288e-006
963.0, +8.224e-006
962.0, +8.164e-006
961.0, +8.110e-006
960.0, +8.044e-006
959.0, +7.986e-006
958.0, +7.929e-006
957.0, +7.872e-006
956.0, +7.817e-006
955.0, +7.765e-006
954.0, +7.709e-006
953.0, +7.664e-006
952.0, +7.609e-006
951.0, +7.557e-006
950.0, +7.506e-006
949.0, +7.457e-006
948.0, +7.401e-006
947.0, +7.346e-006
946.0, +7.295e-006
945.0, +7.253e-006
944.0, +7.196e-006
943.0, +7.144e-006
942.0, +7.090e-006
941.0, +7.047e-006
940.0, +6.997e-006
939.0, +6.945e-006
938.0, +6.895e-006
937.0, +6.857e-006
936.0, +6.806e-006
935.0, +6.761e-006
934.0, +6.714e-006
933.0, +6.672e-006
932.0, +6.623e-006
931.0, +6.575e-006
930.0, +6.526e-006
929.0, +6.486e-006
928.0, +6.433e-006
927.0, +6.385e-006
926.0, +6.337e-006
925.0, +6.300e-006
924.0, +6.258e-006
923.0, +6.216e-006
922.0, +6.172e-006
921.0, +6.136e-006
920.0, +6.094e-006
919.0, +6.058e-006
918.0, +6.015e-006
917.0, +5.973e-006
916.0, +5.932e-006
915.0, +5.891e-006
914.0, +5.850e-006
913.0, +5.807e-006
912.0, +5.760e-006
911.0, +5.719e-006
910.0, +5.678e-006
909.0, +5.638e-006
908.0, +5.602e-006
907.0, +5.560e-006
906.0, +5.525e-006
905.0, +5.489e-006
904.0, +5.443e-006
903.0, +5.401e-006
902.0, +5.357e-006
901.0, +5.316e-006
900.0, +5.280e-006
899.0, +5.240e-006
898.0, +5.199e-006
897.0, +5.165e-006
896.0, +5.125e-006
895.0, +5.089e-006
894.0, +5.049e-006
893.0, +5.007e-006
892.0, +4.968e-006
891.0, +4.933e-006
890.0, +4.895e-006
889.0, +4.864e-006
888.0, +4.823e-006
887.0, +4.787e-006
886.0, +4.752e-006
885.0, +4.716e-006
884.0, +4.681e-006
883.0, +4.645e-006
882.0, +4.604e-006
881.0, +4.571e-006
880.0, +4.530e-006
879.0, +4.495e-006
878.0, +4.459e-006
877.0, +4.422e-006
876.0, +4.387e-006
875.0, +4.352e-006
874.0, +4.315e-006
873.0, +4.286e-006
872.0, +4.244e-006
871.0, +4.207e-006
870.0, +4.167e-006
869.0, +4.133e-006
868.0, +4.099e-006
867.0, +4.065e-006
866.0, +4.026e-006
865.0, +3.996e-006
864.0, +3.958e-006
863.0, +3.927e-006
862.0, +3.892e-006
861.0, +3.854e-006
860.0, +3.818e-006
859.0, +3.781e-006
858.0, +3.747e-006
857.0, +3.717e-006
856.0, +3.673e-006
855.0, +3.633e-006
854.0, +3.600e-006
853.0, +3.565e-006
852.0, +3.537e-006
851.0, +3.503e-006
850.0, +3.467e-006
849.0, +3.437e-006
848.0, +3.402e-006
847.0, +3.368e-006
846.0, +3.338e-006
845.0, +3.303e-006
844.0, +3.269e-006
843.0, +3.236e-006
842.0, +3.206e-006
841.0, +3.176e-006
840.0, +3.142e-006
839.0, +3.109e-006
838.0, +3.075e-006
837.0, +3.042e-006
836.0, +3.012e-006
835.0, +2.979e-006
834.0, +2.951e-006
833.0, +2.924e-006
832.0, +2.888e-006
831.0, +2.859e-006
830.0, +2.828e-006
829.0, +2.795e-006
828.0, +2.767e-006
827.0, +2.733e-006
826.0, +2.703e-006
825.0, +2.672e-006
824.0, +2.633e-006
823.0, +2.603e-006
822.0, +2.568e-006
821.0, +2.535e-006
820.0, +2.507e-006
819.0, +2.473e-006
818.0, +2.449e-006
817.0, +2.427e-006
816.0, +2.394e-006
815.0, +2.372e-006
814.0, +2.342e-006
813.0, +2.314e-006
812.0, +2.285e-006
811.0, +2.251e-006
810.0, +2.221e-006
809.0, +2.195e-006
808.0, +2.162e-006
807.0, +2.136e-006
806.0, +2.108e-006
805.0, +2.082e-006
804.0, +2.057e-006
803.0, +2.030e-006
802.0, +2.004e-006
801.0, +1.981e-006
800.0, +1.952e-006
799.0, +1.925e-006
798.0, +1.902e-006
797.0, +1.879e-006
796.0, +1.851e-006
795.0, +1.826e-006
794.0, +1.799e-006
793.0, +1.777e-006
792.0, +1.750e-006
791.0, +1.724e-006
790.0, +1.702e-006
789.0, +1.683e-006
788.0, +1.655e-006
787.0, +1.634e-006
786.0, +1.609e-006
785.0, +1.588e-006
784.0, +1.562e-006
783.0, +1.541e-006
782.0, +1.518e-006
781.0, +1.505e-006
780.0, +1.487e-006
779.0, +1.466e-006
778.0, +1.444e-006
777.0, +1.427e-006
776.0, +1.400e-006
775.0, +1.378e-006
774.0, +1.357e-006
773.0, +1.339e-006
772.0, +1.322e-006
771.0, +1.308e-006
770.0, +1.292e-006
769.0, +1.279e-006
768.0, +1.259e-006
767.0, +1.239e-006
766.0, +1.219e-006
765.0, +1.200e-006
764.0, +1.179e-006
763.0, +1.160e-006
762.0, +1.145e-006
761.0, +1.132e-006
760.0, +1.114e-006
759.0, +1.100e-006
758.0, +1.086e-006
757.0, +1.072e-006
756.0, +1.053e-006
755.0, +1.033e-006
754.0, +1.017e-006
753.0, +1.006e-006
752.0, +9.853e-007
751.0, +9.696e-007
750.0, +9.556e-007
749.0, +9.469e-007
748.0, +9.399e-007
747.0, +9.325e-007
746.0, +9.199e-007
745.0, +9.133e-007
744.0, +8.998e-007
743.0, +8.929e-007
742.0, +8.815e-007
741.0, +8.684e-007
740.0, +8.545e-007
739.0, +8.414e-007
738.0, +8.270e-007
737.0, +8.183e-007
736.0, +7.996e-007
735.0, +7.900e-007
734.0, +7.756e-007
733.0, +7.625e-007
732.0, +7.533e-007
731.0, +7.464e-007
730.0, +7.394e-007
729.0, +7.372e-007
728.0, +7.241e-007
727.0, +7.185e-007
726.0, +7.111e-007
725.0, +7.041e-007
724.0, +6.967e-007
723.0, +6.888e-007
722.0, +6.766e-007
721.0, +6.696e-007
720.0, +6.544e-007
719.0, +6.430e-007
718.0, +6.291e-007
717.0, +6.156e-007
716.0, +6.025e-007
715.0, +5.933e-007
714.0, +5.851e-007
713.0, +5.833e-007
712.0, +5.742e-007
711.0, +5.694e-007
710.0, +5.624e-007
709.0, +5.554e-007
708.0, +5.489e-007
707.0, +5.423e-007
706.0, +5.362e-007
705.0, +5.358e-007
704.0, +5.275e-007
703.0, +5.223e-007
702.0, +5.153e-007
701.0, +5.083e-007
700.0, +5.014e-007
699.0, +4.939e-007
698.0, +4.857e-007
697.0, +4.813e-007
696.0, +4.674e-007
695.0, +4.595e-007
694.0, +4.469e-007
693.0, +4.338e-007
692.0, +4.207e-007
691.0, +4.081e-007
690.0, +3.976e-007
689.0, +3.959e-007
688.0, +3.845e-007
687.0, +3.819e-007
686.0, +3.762e-007
685.0, +3.706e-007
684.0, +3.649e-007
683.0, +3.579e-007
682.0, +3.509e-007
681.0, +3.492e-007
680.0, +3.379e-007
679.0, +3.353e-007
678.0, +3.335e-007
677.0, +3.305e-007
676.0, +3.252e-007
675.0, +3.187e-007
674.0, +3.117e-007
673.0, +3.104e-007
672.0, +2.951e-007
671.0, +2.886e-007
670.0, +2.808e-007
669.0, +2.764e-007
668.0, +2.686e-007
667.0, +2.577e-007
666.0, +2.446e-007
665.0, +2.402e-007
664.0, +2.254e-007
663.0, +2.141e-007
662.0, +2.027e-007
661.0, +1.962e-007
660.0, +1.931e-007
659.0, +1.918e-007
658.0, +1.905e-007
657.0, +1.879e-007
656.0, +1.809e-007
655.0, +1.757e-007
654.0, +1.687e-007
653.0, +1.617e-007
652.0, +1.552e-007
651.0, +1.487e-007
650.0, +1.447e-007
649.0, +1.447e-007
648.0, +1.373e-007
647.0, +1.373e-007
646.0, +1.334e-007
645.0, +1.277e-007
644.0, +1.208e-007
643.0, +1.142e-007
642.0, +1.072e-007
641.0, +1.059e-007
640.0, +8.763e-008
639.0, +8.283e-008
638.0, +7.716e-008
637.0, +7.149e-008
636.0, +6.496e-008
635.0, +5.100e-008
634.0, +3.705e-008
633.0, +3.444e-008
632.0, +2.179e-008
631.0, +1.220e-008
630.0, +3.920e-009
629.0, -3.491e-009
628.0, -3.491e-009
627.0, -3.491e-009
626.0, -3.927e-009
625.0, -4.799e-009
624.0, -1.090e-008
623.0, -1.657e-008
622.0, -2.267e-008
621.0, -2.965e-008
620.0, -3.662e-008
619.0, -4.316e-008
618.0, -4.883e-008
617.0, -4.970e-008
616.0, -5.624e-008
615.0, -5.755e-008
614.0, -6.017e-008
613.0, -6.235e-008
612.0, -6.583e-008
611.0, -7.237e-008
610.0, -7.935e-008
609.0, -8.022e-008
608.0, -9.199e-008
607.0, -9.679e-008
606.0, -1.016e-007
605.0, -1.064e-007
604.0, -1.090e-007
603.0, -1.151e-007
602.0, -1.212e-007
601.0, -1.225e-007
600.0, -1.352e-007
599.0, -1.426e-007
598.0, -1.530e-007
597.0, -1.622e-007
596.0, -1.683e-007
595.0, -1.770e-007
594.0, -1.844e-007
593.0, -1.853e-007
592.0, -1.962e-007
591.0, -1.984e-007
590.0, -2.019e-007
589.0, -2.040e-007
588.0, -2.049e-007
587.0, -2.106e-007
586.0, -2.149e-007
585.0, -2.167e-007
584.0, -2.241e-007
583.0, -2.302e-007
582.0, -2.367e-007
581.0, -2.428e-007
580.0, -2.441e-007
579.0, -2.472e-007
578.0, -2.485e-007
577.0, -2.481e-007
576.0, -2.533e-007
575.0, -2.550e-007
574.0, -2.598e-007
573.0, -2.642e-007
572.0, -2.703e-007
571.0, -2.764e-007
570.0, -2.834e-007
569.0, -2.851e-007
568.0, -2.952e-007
567.0, -2.973e-007
566.0, -2.999e-007
565.0, -3.017e-007
564.0, -3.030e-007
563.0, -3.087e-007
562.0, -3.152e-007
561.0, -3.161e-007
560.0, -3.265e-007
559.0, -3.335e-007
558.0, -3.392e-007
557.0, -3.453e-007
556.0, -3.466e-007
555.0, -3.475e-007
554.0, -3.492e-007
553.0, -3.496e-007
552.0, -3.575e-007
551.0, -3.614e-007
550.0, -3.684e-007
549.0, -3.749e-007
548.0, -3.815e-007
547.0, -3.884e-007
546.0, -3.928e-007
545.0, -3.928e-007
544.0, -4.024e-007
543.0, -4.076e-007
542.0, -4.146e-007
541.0, -4.194e-007
540.0, -4.255e-007
539.0, -4.312e-007
538.0, -4.373e-007
537.0, -4.373e-007
536.0, -4.403e-007
535.0, -4.408e-007
534.0, -4.429e-007
533.0, -4.434e-007
532.0, -4.438e-007
531.0, -4.438e-007
530.0, -4.443e-007
529.0, -4.434e-007
528.0, -4.495e-007
527.0, -4.504e-007
526.0, -4.547e-007
525.0, -4.578e-007
524.0, -4.621e-007
523.0, -4.687e-007
522.0, -4.752e-007
521.0, -4.748e-007
520.0, -4.848e-007
519.0, -4.870e-007
518.0, -4.905e-007
517.0, -4.931e-007
516.0, -4.935e-007
515.0, -4.940e-007
514.0, -4.970e-007
513.0, -4.940e-007
512.0, -5.053e-007
511.0, -5.092e-007
510.0, -5.144e-007
509.0, -5.197e-007
508.0, -5.262e-007
507.0, -5.319e-007
506.0, -5.380e-007
505.0, -5.362e-007
504.0, -5.458e-007
503.0, -5.519e-007
502.0, -5.598e-007
501.0, -5.655e-007
500.0, -5.707e-007
499.0, -5.777e-007
498.0, -5.825e-007
497.0, -5.825e-007
496.0, -5.872e-007
495.0, -5.881e-007
494.0, -5.894e-007
493.0, -5.907e-007
492.0, -5.907e-007
491.0, -5.907e-007
490.0, -5.912e-007
489.0, -5.890e-007
488.0, -5.947e-007
487.0, -5.951e-007
486.0, -5.964e-007
485.0, -5.968e-007
484.0, -5.973e-007
483.0, -6.034e-007
482.0, -6.056e-007
481.0, -6.043e-007
480.0, -6.104e-007
479.0, -6.143e-007
478.0, -6.208e-007
477.0, -6.269e-007
476.0, -6.278e-007
475.0, -6.326e-007
474.0, -6.352e-007
473.0, -6.356e-007
472.0, -6.387e-007
471.0, -6.387e-007
470.0, -6.391e-007
469.0, -6.391e-007
468.0, -6.391e-007
467.0, -6.391e-007
466.0, -6.391e-007
465.0, -6.378e-007
464.0, -6.426e-007
463.0, -6.426e-007
462.0, -6.426e-007
461.0, -6.431e-007
460.0, -6.435e-007
459.0, -6.452e-007
458.0, -6.492e-007
457.0, -6.465e-007
456.0, -6.531e-007
455.0, -6.570e-007
454.0, -6.627e-007
453.0, -6.688e-007
452.0, -6.736e-007
451.0, -6.762e-007
450.0, -6.810e-007
449.0, -6.805e-007
448.0, -6.880e-007
447.0, -6.884e-007
446.0, -6.888e-007
445.0, -6.893e-007
444.0, -6.897e-007
443.0, -6.897e-007
442.0, -6.906e-007
441.0, -6.862e-007
440.0, -6.919e-007
439.0, -6.923e-007
438.0, -6.945e-007
437.0, -6.975e-007
436.0, -6.984e-007
435.0, -7.023e-007
434.0, -7.084e-007
433.0, -7.084e-007
432.0, -7.146e-007
431.0, -7.189e-007
430.0, -7.220e-007
429.0, -7.276e-007
428.0, -7.307e-007
427.0, -7.316e-007
426.0, -7.333e-007
425.0, -7.333e-007
424.0, -7.346e-007
423.0, -7.355e-007
422.0, -7.363e-007
421.0, -7.363e-007
420.0, -7.368e-007
419.0, -7.368e-007
418.0, -7.377e-007
417.0, -7.372e-007
416.0, -7.446e-007
415.0, -7.442e-007
414.0, -7.446e-007
413.0, -7.446e-007
412.0, -7.455e-007
411.0, -7.455e-007
410.0, -7.459e-007
409.0, -7.394e-007
408.0, -7.494e-007
407.0, -7.494e-007
406.0, -7.499e-007
405.0, -7.503e-007
404.0, -7.512e-007
403.0, -7.516e-007
402.0, -7.542e-007
401.0, -7.477e-007
400.0, -7.595e-007
399.0, -7.634e-007
398.0, -7.690e-007
397.0, -7.725e-007
396.0, -7.752e-007
395.0, -7.826e-007
394.0, -7.900e-007
393.0, -7.860e-007
392.0, -7.948e-007
391.0, -7.978e-007
390.0, -8.048e-007
389.0, -8.118e-007
388.0, -8.122e-007
387.0, -8.140e-007
386.0, -8.183e-007
385.0, -8.179e-007
384.0, -8.218e-007
383.0, -8.231e-007
382.0, -8.262e-007
381.0, -8.288e-007
380.0, -8.301e-007
379.0, -8.310e-007
378.0, -8.318e-007
377.0, -8.318e-007
376.0, -8.349e-007
375.0, -8.349e-007
374.0, -8.349e-007
373.0, -8.349e-007
372.0, -8.353e-007
371.0, -8.353e-007
370.0, -8.353e-007
369.0, -8.331e-007
368.0, -8.379e-007
367.0, -8.379e-007
366.0, -8.379e-007
365.0, -8.379e-007
364.0, -8.379e-007
363.0, -8.379e-007
362.0, -8.379e-007
361.0, -8.331e-007
360.0, -8.388e-007
359.0, -8.388e-007
358.0, -8.388e-007
357.0, -8.388e-007
356.0, -8.392e-007
355.0, -8.410e-007
354.0, -8.436e-007
353.0, -8.401e-007
352.0, -8.466e-007
351.0, -8.514e-007
350.0, -8.567e-007
349.0, -8.615e-007
348.0, -8.623e-007
347.0, -8.663e-007
346.0, -8.706e-007
345.0, -8.693e-007
344.0, -8.746e-007
343.0, -8.750e-007
342.0, -8.767e-007
341.0, -8.811e-007
340.0, -8.815e-007
339.0, -8.820e-007
338.0, -8.837e-007
337.0, -8.807e-007
336.0, -8.872e-007
335.0, -8.872e-007
334.0, -8.876e-007
333.0, -8.876e-007
332.0, -8.876e-007
331.0, -8.876e-007
330.0, -8.881e-007
329.0, -8.833e-007
328.0, -8.920e-007
327.0, -8.937e-007
326.0, -8.985e-007
325.0, -9.020e-007
324.0, -9.042e-007
323.0, -9.103e-007
322.0, -9.147e-007
321.0, -9.107e-007
320.0, -9.208e-007
319.0, -9.221e-007
318.0, -9.256e-007
317.0, -9.304e-007
316.0, -9.312e-007
315.0, -9.343e-007
314.0, -9.378e-007
313.0, -9.338e-007
312.0, -9.404e-007
311.0, -9.434e-007
310.0, -9.482e-007
309.0, -9.522e-007
308.0, -9.535e-007
307.0, -9.583e-007
306.0, -9.631e-007
305.0, -9.635e-007
304.0, -9.674e-007
303.0, -9.683e-007
302.0, -9.700e-007
301.0, -9.744e-007
300.0, -9.753e-007
299.0, -9.761e-007
298.0, -9.770e-007
297.0, -9.770e-007
296.0, -9.827e-007
295.0, -9.835e-007
294.0, -9.840e-007
293.0, -9.840e-007
292.0, -9.840e-007
291.0, -9.840e-007
290.0, -9.840e-007
289.0, -9.796e-007
288.0, -9.844e-007
287.0, -9.844e-007
286.0, -9.848e-007
285.0, -9.853e-007
284.0, -9.853e-007
283.0, -9.879e-007
282.0, -9.888e-007
281.0, -9.853e-007
280.0, -9.914e-007
279.0, -9.949e-007
278.0, -9.957e-007
277.0, -9.984e-007
276.0, -9.966e-007
275.0, -1.001e-006
274.0, -1.004e-006
273.0, -1.004e-006
272.0, -1.007e-006
271.0, -1.011e-006
270.0, -1.015e-006
269.0, -1.020e-006
268.0, -1.021e-006
267.0, -1.023e-006
266.0, -1.024e-006
265.0, -1.024e-006
264.0, -1.026e-006
263.0, -1.026e-006
262.0, -1.027e-006
261.0, -1.029e-006
260.0, -1.028e-006
259.0, -1.028e-006
258.0, -1.029e-006
257.0, -1.028e-006
256.0, -1.031e-006
255.0, -1.031e-006
254.0, -1.031e-006
253.0, -1.031e-006
252.0, -1.031e-006
251.0, -1.031e-006
250.0, -1.032e-006
249.0, -1.029e-006
248.0, -1.035e-006
247.0, -1.035e-006
246.0, -1.035e-006
245.0, -1.035e-006
244.0, -1.035e-006
243.0, -1.035e-006
242.0, -1.036e-006
241.0, -1.031e-006
240.0, -1.036e-006
239.0, -1.038e-006
238.0, -1.040e-006
237.0, -1.042e-006
236.0, -1.045e-006
235.0, -1.051e-006
234.0, -1.055e-006
233.0, -1.054e-006
232.0, -1.059e-006
231.0, -1.063e-006
230.0, -1.067e-006
229.0, -1.070e-006
228.0, -1.071e-006
227.0, -1.073e-006
226.0, -1.076e-006
225.0, -1.074e-006
224.0, -1.081e-006
223.0, -1.081e-006
222.0, -1.082e-006
221.0, -1.083e-006
220.0, -1.083e-006
219.0, -1.083e-006
218.0, -1.084e-006
217.0, -1.079e-006
216.0, -1.084e-006
215.0, -1.085e-006
214.0, -1.087e-006
213.0, -1.089e-006
212.0, -1.091e-006
211.0, -1.096e-006
210.0, -1.101e-006
209.0, -1.101e-006
208.0, -1.112e-006
207.0, -1.116e-006
206.0, -1.121e-006
205.0, -1.126e-006
204.0, -1.127e-006
203.0, -1.130e-006
202.0, -1.131e-006
201.0, -1.127e-006
200.0, -1.133e-006
199.0, -1.134e-006
198.0, -1.135e-006
197.0, -1.137e-006
196.0, -1.139e-006
195.0, -1.144e-006
194.0, -1.151e-006
193.0, -1.151e-006
192.0, -1.159e-006
191.0, -1.164e-006
190.0, -1.170e-006
189.0, -1.174e-006
188.0, -1.176e-006
187.0, -1.176e-006
186.0, -1.178e-006
185.0, -1.174e-006
184.0, -1.181e-006
183.0, -1.181e-006
182.0, -1.182e-006
181.0, -1.186e-006
180.0, -1.190e-006
179.0, -1.196e-006
178.0, -1.202e-006
177.0, -1.203e-006
176.0, -1.209e-006
175.0, -1.214e-006
174.0, -1.218e-006
173.0, -1.221e-006
172.0, -1.222e-006
171.0, -1.222e-006
170.0, -1.223e-006
169.0, -1.223e-006
168.0, -1.229e-006
167.0, -1.229e-006
166.0, -1.229e-006
165.0, -1.229e-006
164.0, -1.229e-006
163.0, -1.232e-006
162.0, -1.236e-006
161.0, -1.233e-006
160.0, -1.241e-006
159.0, -1.246e-006
158.0, -1.253e-006
157.0, -1.259e-006
156.0, -1.263e-006
155.0, -1.267e-006
154.0, -1.271e-006
153.0, -1.270e-006
152.0, -1.281e-006
151.0, -1.282e-006
150.0, -1.285e-006
149.0, -1.289e-006
148.0, -1.294e-006
147.0, -1.301e-006
146.0, -1.309e-006
145.0, -1.309e-006
144.0, -1.322e-006
143.0, -1.331e-006
142.0, -1.341e-006
141.0, -1.349e-006
140.0, -1.355e-006
139.0, -1.362e-006
138.0, -1.367e-006
137.0, -1.367e-006
136.0, -1.374e-006
135.0, -1.375e-006
134.0, -1.375e-006
133.0, -1.376e-006
132.0, -1.377e-006
131.0, -1.382e-006
130.0, -1.388e-006
129.0, -1.390e-006
128.0, -1.397e-006
127.0, -1.404e-006
126.0, -1.409e-006
125.0, -1.416e-006
124.0, -1.418e-006
123.0, -1.419e-006
122.0, -1.420e-006
121.0, -1.420e-006
120.0, -1.425e-006
119.0, -1.427e-006
118.0, -1.433e-006
117.0, -1.439e-006
116.0, -1.445e-006
115.0, -1.451e-006
114.0, -1.458e-006
113.0, -1.460e-006
112.0, -1.471e-006
111.0, -1.474e-006
110.0, -1.480e-006
109.0, -1.486e-006
108.0, -1.493e-006
107.0, -1.500e-006
106.0, -1.507e-006
105.0, -1.508e-006
104.0, -1.520e-006
103.0, -1.526e-006
102.0, -1.534e-006
101.0, -1.541e-006
100.0, -1.548e-006
99.0, -1.555e-006
98.0, -1.564e-006
97.0, -1.567e-006
96.0, -1.577e-006
95.0, -1.584e-006
94.0, -1.592e-006
93.0, -1.599e-006
92.0, -1.605e-006
91.0, -1.610e-006
90.0, -1.614e-006
89.0, -1.614e-006
88.0, -1.620e-006
87.0, -1.622e-006
86.0, -1.628e-006
85.0, -1.634e-006
84.0, -1.641e-006
83.0, -1.648e-006
82.0, -1.654e-006
81.0, -1.656e-006
80.0, -1.670e-006
79.0, -1.676e-006
78.0, -1.685e-006
77.0, -1.692e-006
76.0, -1.699e-006
75.0, -1.710e-006
74.0, -1.723e-006
73.0, -1.727e-006
72.0, -1.739e-006
71.0, -1.746e-006
70.0, -1.753e-006
69.0, -1.760e-006
68.0, -1.763e-006
67.0, -1.769e-006
66.0, -1.775e-006
65.0, -1.777e-006
64.0, -1.785e-006
63.0, -1.792e-006
62.0, -1.799e-006
61.0, -1.806e-006
60.0, -1.807e-006
59.0, -1.811e-006
58.0, -1.814e-006
57.0, -1.816e-006
56.0, -1.825e-006
55.0, -1.831e-006
54.0, -1.838e-006
53.0, -1.845e-006
52.0, -1.851e-006
51.0, -1.859e-006
50.0, -1.865e-006
49.0, -1.869e-006
48.0, -1.880e-006
47.0, -1.886e-006
46.0, -1.893e-006
45.0, -1.900e-006
44.0, -1.903e-006
43.0, -1.913e-006
42.0, -1.920e-006
41.0, -1.923e-006
40.0, -1.937e-006
39.0, -1.944e-006
38.0, -1.953e-006
37.0, -1.964e-006
36.0, -1.969e-006
35.0, -1.977e-006
34.0, -1.985e-006
33.0, -1.986e-006
32.0, -1.995e-006
31.0, -2.000e-006
30.0, -2.003e-006
29.0, -2.007e-006
28.0, -2.007e-006
27.0, -2.008e-006
26.0, -2.010e-006
25.0, -2.008e-006
24.0, -2.016e-006
23.0, -2.022e-006
22.0, -2.029e-006
21.0, -2.035e-006
20.0, -2.041e-006
19.0, -2.047e-006
18.0, -2.053e-006
17.0, -2.053e-006
16.0, -2.063e-006
15.0, -2.066e-006
14.0, -2.069e-006
13.0, -2.071e-006
12.0, -2.076e-006
11.0, -2.083e-006
10.0, -2.089e-006
9.0, -2.087e-006
8.0, -2.098e-006
7.0, -2.106e-006
6.0, -2.117e-006
5.0, -2.125e-006
4.0, -2.131e-006
3.0, -2.144e-006
2.0, -2.151e-006
1.0, -2.151e-006
0.0, -2.158e-006
-1.0, -2.159e-006
-2.0, -2.160e-006
-3.0, -2.162e-006
-4.0, -2.156e-006
-5.0, -2.155e-006
-6.0, -2.155e-006
-7.0, -2.151e-006
-8.0, -2.157e-006
-9.0, -2.157e-006
-10.0, -2.157e-006
-11.0, -2.157e-006
-12.0, -2.157e-006
-13.0, -2.157e-006
-14.0, -2.157e-006
-15.0, -2.152e-006
-16.0, -2.158e-006
-17.0, -2.158e-006
-18.0, -2.158e-006
-19.0, -2.158e-006
-20.0, -2.158e-006
-21.0, -2.158e-006
-22.0, -2.158e-006
-23.0, -2.152e-006
-24.0, -2.158e-006
-25.0, -2.158e-006
-26.0, -2.158e-006
-27.0, -2.158e-006
-28.0, -2.158e-006
-29.0, -2.160e-006
-30.0, -2.161e-006
-31.0, -2.155e-006
-32.0, -2.160e-006
-33.0, -2.161e-006
-34.0, -2.161e-006
-35.0, -2.162e-006
-36.0, -2.160e-006
-37.0, -2.162e-006
-38.0, -2.165e-006
-39.0, -2.162e-006
-40.0, -2.167e-006
-41.0, -2.168e-006
-42.0, -2.171e-006
-43.0, -2.173e-006
-44.0, -2.173e-006
-45.0, -2.175e-006
-46.0, -2.178e-006
-47.0, -2.177e-006
-48.0, -2.182e-006
-49.0, -2.181e-006
-50.0, -2.185e-006
-51.0, -2.188e-006
-52.0, -2.189e-006
-53.0, -2.191e-006
-54.0, -2.192e-006
-55.0, -2.192e-006
-56.0, -2.196e-006
-57.0, -2.197e-006
-58.0, -2.198e-006
-59.0, -2.199e-006
-60.0, -2.199e-006
-61.0, -2.199e-006
-62.0, -2.200e-006
-63.0, -2.200e-006
-64.0, -2.204e-006
-65.0, -2.204e-006
-66.0, -2.204e-006
-67.0, -2.204e-006
-68.0, -2.204e-006
-69.0, -2.205e-006
-70.0, -2.205e-006
-71.0, -2.205e-006
-72.0, -2.212e-006
-73.0, -2.217e-006
-74.0, -2.224e-006
-75.0, -2.230e-006
-76.0, -2.236e-006
-77.0, -2.243e-006
-78.0, -2.247e-006
-79.0, -2.247e-006
-80.0, -2.254e-006
-81.0, -2.257e-006
-82.0, -2.263e-006
-83.0, -2.268e-006
-84.0, -2.274e-006
-85.0, -2.282e-006
-86.0, -2.289e-006
-87.0, -2.291e-006
-88.0, -2.303e-006
-89.0, -2.309e-006
-90.0, -2.318e-006
-91.0, -2.324e-006
-92.0, -2.332e-006
-93.0, -2.344e-006
-94.0, -2.356e-006
-95.0, -2.362e-006
-96.0, -2.375e-006
-97.0, -2.382e-006
-98.0, -2.390e-006
-99.0, -2.396e-006
-100.0, -2.399e-006
-101.0, -2.406e-006
-102.0, -2.414e-006
-103.0, -2.418e-006
-104.0, -2.434e-006
-105.0, -2.445e-006
-106.0, -2.460e-006
-107.0, -2.476e-006
-108.0, -2.490e-006
-109.0, -2.504e-006
-110.0, -2.518e-006
-111.0, -2.522e-006
-112.0, -2.539e-006
-113.0, -2.551e-006
-114.0, -2.562e-006
-115.0, -2.570e-006
-116.0, -2.577e-006
-117.0, -2.590e-006
-118.0, -2.603e-006
-119.0, -2.611e-006
-120.0, -2.629e-006
-121.0, -2.642e-006
-122.0, -2.661e-006
-123.0, -2.682e-006
-124.0, -2.696e-006
-125.0, -2.715e-006
-126.0, -2.735e-006
-127.0, -2.745e-006
-128.0, -2.765e-006
-129.0, -2.777e-006
-130.0, -2.791e-006
-131.0, -2.805e-006
-132.0, -2.817e-006
-133.0, -2.837e-006
-134.0, -2.858e-006
-135.0, -2.874e-006
-136.0, -2.899e-006
-137.0, -2.918e-006
-138.0, -2.939e-006
-139.0, -2.957e-006
-140.0, -2.968e-006
-141.0, -2.982e-006
-142.0, -2.997e-006
-143.0, -3.011e-006
-144.0, -3.030e-006
-145.0, -3.044e-006
-146.0, -3.066e-006
-147.0, -3.091e-006
-148.0, -3.112e-006
-149.0, -3.132e-006
-150.0, -3.152e-006
-151.0, -3.169e-006
-152.0, -3.201e-006
-153.0, -3.221e-006
-154.0, -3.242e-006
-155.0, -3.263e-006
-156.0, -3.286e-006
-157.0, -3.308e-006
-158.0, -3.329e-006
-159.0, -3.343e-006
-160.0, -3.368e-006
-161.0, -3.384e-006
-162.0, -3.405e-006
-163.0, -3.425e-006
-164.0, -3.446e-006
-165.0, -3.472e-006
-166.0, -3.496e-006
-167.0, -3.513e-006
-168.0, -3.540e-006
-169.0, -3.561e-006
-170.0, -3.585e-006
-171.0, -3.608e-006
-172.0, -3.630e-006
-173.0, -3.652e-006
-174.0, -3.678e-006
-175.0, -3.699e-006
-176.0, -3.724e-006
-177.0, -3.746e-006
-178.0, -3.765e-006
-179.0, -3.783e-006
-180.0, -3.804e-006
-181.0, -3.819e-006
-182.0, -3.839e-006
-183.0, -3.861e-006
-184.0, -3.887e-006
-185.0, -3.908e-006
-186.0, -3.931e-006
-187.0, -3.952e-006
-188.0, -3.977e-006
-189.0, -4.003e-006
-190.0, -4.025e-006
-191.0, -4.044e-006
-192.0, -4.071e-006
-193.0, -4.093e-006
-194.0, -4.114e-006
-195.0, -4.135e-006
-196.0, -4.152e-006
-197.0, -4.169e-006
-198.0, -4.189e-006
-199.0, -4.210e-006
-200.0, -4.236e-006
-201.0, -4.259e-006
-202.0, -4.282e-006
-203.0, -4.303e-006
-204.0, -4.324e-006
-205.0, -4.345e-006
-206.0, -4.359e-006
-207.0, -4.374e-006
-208.0, -4.400e-006
-209.0, -4.420e-006
-210.0, -4.441e-006
-211.0, -4.463e-006
-212.0, -4.483e-006
-213.0, -4.504e-006
-214.0, -4.519e-006
-215.0, -4.530e-006
-216.0, -4.550e-006
-217.0, -4.564e-006
-218.0, -4.581e-006
-219.0, -4.599e-006
-220.0, -4.620e-006
-221.0, -4.641e-006
-222.0, -4.658e-006
-223.0, -4.668e-006
-224.0, -4.689e-006
-225.0, -4.703e-006
-226.0, -4.713e-006
-227.0, -4.720e-006
-228.0, -4.727e-006
-229.0, -4.740e-006
-230.0, -4.752e-006
-231.0, -4.759e-006
-232.0, -4.771e-006
-233.0, -4.778e-006
-234.0, -4.789e-006
-235.0, -4.801e-006
-236.0, -4.810e-006
-237.0, -4.819e-006
-238.0, -4.833e-006
-239.0, -4.839e-006
-240.0, -4.854e-006
-241.0, -4.863e-006
-242.0, -4.871e-006
-243.0, -4.878e-006
-244.0, -4.883e-006
-245.0, -4.884e-006
-246.0, -4.886e-006
-247.0, -4.885e-006
-248.0, -4.891e-006
-249.0, -4.891e-006
-250.0, -4.891e-006
-251.0, -4.891e-006
-252.0, -4.891e-006
-253.0, -4.891e-006
-254.0, -4.891e-006
-255.0, -4.886e-006
-256.0, -4.889e-006
-257.0, -4.889e-006
-258.0, -4.889e-006
-259.0, -4.888e-006
-260.0, -4.887e-006
-261.0, -4.886e-006
-262.0, -4.883e-006
-263.0, -4.874e-006
-264.0, -4.873e-006
-265.0, -4.866e-006
-266.0, -4.859e-006
-267.0, -4.850e-006
-268.0, -4.837e-006
-269.0, -4.828e-006
-270.0, -4.820e-006
-271.0, -4.807e-006
-272.0, -4.806e-006
-273.0, -4.799e-006
-274.0, -4.794e-006
-275.0, -4.790e-006
-276.0, -4.781e-006
-277.0, -4.775e-006
-278.0, -4.768e-006
-279.0, -4.756e-006
-280.0, -4.752e-006
-281.0, -4.746e-006
-282.0, -4.743e-006
-283.0, -4.742e-006
-284.0, -4.735e-006
-285.0, -4.730e-006
-286.0, -4.723e-006
-287.0, -4.713e-006
-288.0, -4.711e-006
-289.0, -4.704e-006
-290.0, -4.698e-006
-291.0, -4.696e-006
-292.0, -4.691e-006
-293.0, -4.688e-006
-294.0, -4.679e-006
-295.0, -4.664e-006
-296.0, -4.662e-006
-297.0, -4.648e-006
-298.0, -4.635e-006
-299.0, -4.625e-006
-300.0, -4.614e-006
-301.0, -4.608e-006
-302.0, -4.601e-006
-303.0, -4.584e-006
-304.0, -4.582e-006
-305.0, -4.575e-006
-306.0, -4.568e-006
-307.0, -4.562e-006
-308.0, -4.555e-006
-309.0, -4.551e-006
-310.0, -4.550e-006
-311.0, -4.542e-006
-312.0, -4.541e-006
-313.0, -4.538e-006
-314.0, -4.531e-006
-315.0, -4.524e-006
-316.0, -4.517e-006
-317.0, -4.510e-006
-318.0, -4.505e-006
-319.0, -4.499e-006
-320.0, -4.496e-006
-321.0, -4.495e-006
-322.0, -4.493e-006
-323.0, -4.488e-006
-324.0, -4.481e-006
-325.0, -4.473e-006
-326.0, -4.463e-006
-327.0, -4.450e-006
-328.0, -4.445e-006
-329.0, -4.433e-006
-330.0, -4.424e-006
-331.0, -4.416e-006
-332.0, -4.410e-006
-333.0, -4.405e-006
-334.0, -4.402e-006
-335.0, -4.387e-006
-336.0, -4.386e-006
-337.0, -4.379e-006
-338.0, -4.373e-006
-339.0, -4.366e-006
-340.0, -4.360e-006
-341.0, -4.355e-006
-342.0, -4.354e-006
-343.0, -4.348e-006
-344.0, -4.347e-006
-345.0, -4.342e-006
-346.0, -4.335e-006
-347.0, -4.328e-006
-348.0, -4.321e-006
-349.0, -4.314e-006
-350.0, -4.308e-006
-351.0, -4.300e-006
-352.0, -4.297e-006
-353.0, -4.292e-006
-354.0, -4.286e-006
-355.0, -4.278e-006
-356.0, -4.271e-006
-357.0, -4.263e-006
-358.0, -4.252e-006
-359.0, -4.241e-006
-360.0, -4.238e-006
-361.0, -4.231e-006
-362.0, -4.224e-006
-363.0, -4.218e-006
-364.0, -4.211e-006
-365.0, -4.209e-006
-366.0, -4.203e-006
-367.0, -4.191e-006
-368.0, -4.190e-006
-369.0, -4.183e-006
-370.0, -4.176e-006
-371.0, -4.170e-006
-372.0, -4.163e-006
-373.0, -4.161e-006
-374.0, -4.159e-006
-375.0, -4.153e-006
-376.0, -4.152e-006
-377.0, -4.150e-006
-378.0, -4.149e-006
-379.0, -4.143e-006
-380.0, -4.136e-006
-381.0, -4.130e-006
-382.0, -4.123e-006
-383.0, -4.117e-006
-384.0, -4.116e-006
-385.0, -4.110e-006
-386.0, -4.109e-006
-387.0, -4.109e-006
-388.0, -4.107e-006
-389.0, -4.105e-006
-390.0, -4.104e-006
-391.0, -4.096e-006
-392.0, -4.095e-006
-393.0, -4.088e-006
-394.0, -4.080e-006
-395.0, -4.073e-006
-396.0, -4.065e-006
-397.0, -4.058e-006
-398.0, -4.051e-006
-399.0, -4.039e-006
-400.0, -4.041e-006
-401.0, -4.035e-006
-402.0, -4.029e-006
-403.0, -4.025e-006
-404.0, -4.020e-006
-405.0, -4.017e-006
-406.0, -4.016e-006
-407.0, -4.007e-006
-408.0, -4.011e-006
-409.0, -4.011e-006
-410.0, -4.011e-006
-411.0, -4.009e-006
-412.0, -4.005e-006
-413.0, -4.003e-006
-414.0, -4.001e-006
-415.0, -3.990e-006
-416.0, -3.990e-006
-417.0, -3.983e-006
-418.0, -3.978e-006
-419.0, -3.976e-006
-420.0, -3.971e-006
-421.0, -3.966e-006
-422.0, -3.966e-006
-423.0, -3.959e-006
-424.0, -3.964e-006
-425.0, -3.964e-006
-426.0, -3.964e-006
-427.0, -3.963e-006
-428.0, -3.963e-006
-429.0, -3.963e-006
-430.0, -3.963e-006
-431.0, -3.958e-006
-432.0, -3.960e-006
-433.0, -3.960e-006
-434.0, -3.960e-006
-435.0, -3.960e-006
-436.0, -3.960e-006
-437.0, -3.960e-006
-438.0, -3.960e-006
-439.0, -3.958e-006
-440.0, -3.958e-006
-441.0, -3.958e-006
-442.0, -3.957e-006
-443.0, -3.956e-006
-444.0, -3.956e-006
-445.0, -3.956e-006
-446.0, -3.955e-006
-447.0, -3.955e-006
-448.0, -3.955e-006
-449.0, -3.954e-006
-450.0, -3.955e-006
-451.0, -3.953e-006
-452.0, -3.951e-006
-453.0, -3.951e-006
-454.0, -3.950e-006
-455.0, -3.949e-006
-456.0, -3.950e-006
-457.0, -3.948e-006
-458.0, -3.949e-006
-459.0, -3.947e-006
-460.0, -3.943e-006
-461.0, -3.941e-006
-462.0, -3.938e-006
-463.0, -3.935e-006
-464.0, -3.936e-006
-465.0, -3.936e-006
-466.0, -3.937e-006
-467.0, -3.939e-006
-468.0, -3.937e-006
-469.0, -3.938e-006
-470.0, -3.940e-006
-471.0, -3.936e-006
-472.0, -3.937e-006
-473.0, -3.936e-006
-474.0, -3.936e-006
-475.0, -3.939e-006
-476.0, -3.937e-006
-477.0, -3.937e-006
-478.0, -3.939e-006
-479.0, -3.935e-006
-480.0, -3.938e-006
-481.0, -3.938e-006
-482.0, -3.939e-006
-483.0, -3.941e-006
-484.0, -3.939e-006
-485.0, -3.941e-006
-486.0, -3.942e-006
-487.0, -3.940e-006
-488.0, -3.943e-006
-489.0, -3.942e-006
-490.0, -3.945e-006
-491.0, -3.945e-006
-492.0, -3.943e-006
-493.0, -3.945e-006
-494.0, -3.945e-006
-495.0, -3.945e-006
-496.0, -3.947e-006
-497.0, -3.945e-006
-498.0, -3.948e-006
-499.0, -3.949e-006
-500.0, -3.946e-006
*
Segment = 3
Positive
Number of Data Points = 1500
#
-499.0, -3.604e-006
-498.0, -3.480e-006
-497.0, -3.406e-006
-496.0, -3.339e-006
-495.0, -3.263e-006
-494.0, -3.200e-006
-493.0, -3.144e-006
-492.0, -3.095e-006
-491.0, -3.050e-006
-490.0, -3.011e-006
-489.0, -2.963e-006
-488.0, -2.922e-006
-487.0, -2.887e-006
-486.0, -2.852e-006
-485.0, -2.815e-006
-484.0, -2.776e-006
-483.0, -2.737e-006
-482.0, -2.703e-006
-481.0, -2.673e-006
-480.0, -2.640e-006
-479.0, -2.611e-006
-478.0, -2.578e-006
-477.0, -2.548e-006
-476.0, -2.520e-006
-475.0, -2.492e-006
-474.0, -2.465e-006
-473.0, -2.437e-006
-472.0, -2.409e-006
-471.0, -2.382e-006
-470.0, -2.356e-006
-469.0, -2.329e-006
-468.0, -2.307e-006
-467.0, -2.279e-006
-466.0, -2.257e-006
-465.0, -2.234e-006
-464.0, -2.213e-006
-463.0, -2.196e-006
-462.0, -2.178e-006
-461.0, -2.155e-006
-460.0, -2.134e-006
-459.0, -2.111e-006
-458.0, -2.087e-006
-457.0, -2.066e-006
-456.0, -2.046e-006
-455.0, -2.023e-006
-454.0, -2.004e-006
-453.0, -1.984e-006
-452.0, -1.964e-006
-451.0, -1.947e-006
-450.0, -1.926e-006
-449.0, -1.905e-006
-448.0, -1.889e-006
-447.0, -1.870e-006
-446.0, -1.855e-006
-445.0, -1.842e-006
-444.0, -1.825e-006
-443.0, -1.811e-006
-442.0, -1.797e-006
-441.0, -1.780e-006
-440.0, -1.767e-006
-439.0, -1.750e-006
-438.0, -1.729e-006
-437.0, -1.712e-006
-436.0, -1.697e-006
-435.0, -1.676e-006
-434.0, -1.659e-006
-433.0, -1.644e-006
-432.0, -1.632e-006
-431.0, -1.619e-006
-430.0, -1.603e-006
-429.0, -1.589e-006
-428.0, -1.574e-006
-427.0, -1.560e-006
-426.0, -1.545e-006
-425.0, -1.525e-006
-424.0, -1.511e-006
-423.0, -1.498e-006
-422.0, -1.480e-006
-421.0, -1.466e-006
-420.0, -1.452e-006
-419.0, -1.439e-006
-418.0, -1.431e-006
-417.0, -1.418e-006
-416.0, -1.405e-006
-415.0, -1.397e-006
-414.0, -1.389e-006
-413.0, -1.379e-006
-412.0, -1.360e-006
-411.0, -1.340e-006
-410.0, -1.326e-006
-409.0, -1.311e-006
-408.0, -1.297e-006
-407.0, -1.278e-006
-406.0, -1.260e-006
-405.0, -1.251e-006
-404.0, -1.244e-006
-403.0, -1.236e-006
-402.0, -1.225e-006
-401.0, -1.212e-006
-400.0, -1.204e-006
-399.0, -1.194e-006
-398.0, -1.180e-006
-397.0, -1.165e-006
-396.0, -1.152e-006
-395.0, -1.137e-006
-394.0, -1.123e-006
-393.0, -1.109e-006
-392.0, -1.097e-006
-391.0, -1.086e-006
-390.0, -1.072e-006
-389.0, -1.059e-006
-388.0, -1.051e-006
-387.0, -1.044e-006
-386.0, -1.036e-006
-385.0, -1.023e-006
-384.0, -1.014e-006
-383.0, -1.007e-006
-382.0, -9.988e-007
-381.0, -9.892e-007
-380.0, -9.792e-007
-379.0, -9.652e-007
-378.0, -9.569e-007
-377.0, -9.426e-007
-376.0, -9.286e-007
-375.0, -9.151e-007
-374.0, -8.981e-007
-373.0, -8.806e-007
-372.0, -8.676e-007
-371.0, -8.549e-007
-370.0, -8.480e-007
-369.0, -8.384e-007
-368.0, -8.296e-007
-367.0, -8.166e-007
-366.0, -8.026e-007
-365.0, -7.891e-007
-364.0, -7.756e-007
-363.0, -7.616e-007
-362.0, -7.503e-007
-361.0, -7.342e-007
-360.0, -7.254e-007
-359.0, -7.180e-007
-358.0, -7.093e-007
-357.0, -6.980e-007
-356.0, -6.858e-007
-355.0, -6.718e-007
-354.0, -6.627e-007
-353.0, -6.553e-007
-352.0, -6.478e-007
-351.0, -6.369e-007
-350.0, -6.269e-007
-349.0, -6.182e-007
-348.0, -6.112e-007
-347.0, -6.034e-007
-346.0, -5.947e-007
-345.0, -5.807e-007
-344.0, -5.702e-007
-343.0, -5.563e-007
-342.0, -5.423e-007
-341.0, -5.280e-007
-340.0, -5.140e-007
-339.0, -4.953e-007
-338.0, -4.822e-007
-337.0, -4.700e-007
-336.0, -4.630e-007
-335.0, -4.547e-007
-334.0, -4.438e-007
-333.0, -4.307e-007
-332.0, -4.233e-007
-331.0, -4.116e-007
-330.0, -3.993e-007
-329.0, -3.854e-007
-328.0, -3.727e-007
-327.0, -3.597e-007
-326.0, -3.457e-007
-325.0, -3.322e-007
-324.0, -3.226e-007
-323.0, -3.117e-007
-322.0, -3.008e-007
-321.0, -2.869e-007
-320.0, -2.764e-007
-319.0, -2.690e-007
-318.0, -2.607e-007
-317.0, -2.494e-007
-316.0, -2.402e-007
-315.0, -2.302e-007
-314.0, -2.232e-007
-313.0, -2.149e-007
-312.0, -2.058e-007
-311.0, -1.918e-007
-310.0, -1.766e-007
-309.0, -1.631e-007
-308.0, -1.495e-007
-307.0, -1.351e-007
-306.0, -1.221e-007
-305.0, -1.055e-007
-304.0, -9.417e-008
-303.0, -8.588e-008
-302.0, -7.542e-008
-301.0, -6.801e-008
-300.0, -6.147e-008
-299.0, -5.144e-008
-298.0, -4.578e-008
-297.0, -3.706e-008
-296.0, -3.008e-008
-295.0, -2.354e-008
-294.0, -1.308e-008
-293.0, -2.615e-009
-292.0, +9.156e-009
-291.0, +2.572e-008
-290.0, +3.924e-008
-289.0, +5.362e-008
-288.0, +6.758e-008
-287.0, +8.501e-008
-286.0, +1.025e-007
-285.0, +1.151e-007
-284.0, +1.225e-007
-283.0, +1.304e-007
-282.0, +1.373e-007
-281.0, +1.513e-007
-280.0, +1.583e-007
-279.0, +1.652e-007
-278.0, +1.740e-007
-277.0, +1.827e-007
-276.0, +1.927e-007
-275.0, +2.123e-007
-274.0, +2.258e-007
-273.0, +2.398e-007
-272.0, +2.537e-007
-271.0, +2.716e-007
-270.0, +2.908e-007
-269.0, +3.082e-007
-268.0, +3.161e-007
-267.0, +3.248e-007
-266.0, +3.344e-007
-265.0, +3.483e-007
-264.0, +3.566e-007
-263.0, +3.649e-007
-262.0, +3.797e-007
-261.0, +3.985e-007
-260.0, +4.177e-007
-259.0, +4.360e-007
-258.0, +4.499e-007
-257.0, +4.700e-007
-256.0, +4.896e-007
-255.0, +5.031e-007
-254.0, +5.153e-007
-253.0, +5.293e-007
-252.0, +5.432e-007
-251.0, +5.576e-007
-250.0, +5.668e-007
-249.0, +5.829e-007
-248.0, +5.999e-007
-247.0, +6.178e-007
-246.0, +6.352e-007
-245.0, +6.548e-007
-244.0, +6.753e-007
-243.0, +6.949e-007
-242.0, +7.076e-007
-241.0, +7.254e-007
-240.0, +7.394e-007
-239.0, +7.560e-007
-238.0, +7.751e-007
-237.0, +7.956e-007
-236.0, +8.166e-007
-235.0, +8.432e-007
-234.0, +8.636e-007
-233.0, +8.846e-007
-232.0, +9.029e-007
-231.0, +9.199e-007
-230.0, +9.351e-007
-229.0, +9.526e-007
-228.0, +9.678e-007
-227.0, +9.888e-007
-226.0, +1.010e-006
-225.0, +1.035e-006
-224.0, +1.055e-006
-223.0, +1.078e-006
-222.0, +1.102e-006
-221.0, +1.123e-006
-220.0, +1.144e-006
-219.0, +1.171e-006
-218.0, +1.192e-006
-217.0, +1.217e-006
-216.0, +1.243e-006
-215.0, +1.263e-006
-214.0, +1.290e-006
-213.0, +1.311e-006
-212.0, +1.326e-006
-211.0, +1.348e-006
-210.0, +1.372e-006
-209.0, +1.395e-006
-208.0, +1.422e-006
-207.0, +1.444e-006
-206.0, +1.471e-006
-205.0, +1.499e-006
-204.0, +1.518e-006
-203.0, +1.541e-006
-202.0, +1.567e-006
-201.0, +1.591e-006
-200.0, +1.618e-006
-199.0, +1.640e-006
-198.0, +1.665e-006
-197.0, +1.693e-006
-196.0, +1.712e-006
-195.0, +1.735e-006
-194.0, +1.760e-006
-193.0, +1.783e-006
-192.0, +1.810e-006
-191.0, +1.833e-006
-190.0, +1.861e-006
-189.0, +1.889e-006
-188.0, +1.909e-006
-187.0, +1.933e-006
-186.0, +1.960e-006
-185.0, +1.985e-006
-184.0, +2.012e-006
-183.0, +2.034e-006
-182.0, +2.061e-006
-181.0, +2.088e-006
-180.0, +2.107e-006
-179.0, +2.130e-006
-178.0, +2.154e-006
-177.0, +2.179e-006
-176.0, +2.206e-006
-175.0, +2.228e-006
-174.0, +2.256e-006
-173.0, +2.287e-006
-172.0, +2.312e-006
-171.0, +2.335e-006
-170.0, +2.358e-006
-169.0, +2.380e-006
-168.0, +2.405e-006
-167.0, +2.426e-006
-166.0, +2.445e-006
-165.0, +2.466e-006
-164.0, +2.486e-006
-163.0, +2.503e-006
-162.0, +2.522e-006
-161.0, +2.546e-006
-160.0, +2.567e-006
-159.0, +2.591e-006
-158.0, +2.612e-006
-157.0, +2.633e-006
-156.0, +2.654e-006
-155.0, +2.675e-006
-154.0, +2.689e-006
-153.0, +2.710e-006
-152.0, +2.726e-006
-151.0, +2.745e-006
-150.0, +2.766e-006
-149.0, +2.787e-006
-148.0, +2.803e-006
-147.0, +2.823e-006
-146.0, +2.837e-006
-145.0, +2.852e-006
-144.0, +2.861e-006
-143.0, +2.875e-006
-142.0, +2.888e-006
-141.0, +2.901e-006
-140.0, +2.909e-006
-139.0, +2.922e-006
-138.0, +2.935e-006
-137.0, +2.955e-006
-136.0, +2.969e-006
-135.0, +2.983e-006
-134.0, +2.998e-006
-133.0, +3.013e-006
-132.0, +3.023e-006
-131.0, +3.037e-006
-130.0, +3.044e-006
-129.0, +3.051e-006
-128.0, +3.058e-006
-127.0, +3.064e-006
-126.0, +3.069e-006
-125.0, +3.075e-006
-124.0, +3.077e-006
-123.0, +3.084e-006
-122.0, +3.087e-006
-121.0, +3.094e-006
-120.0, +3.100e-006
-119.0, +3.106e-006
-118.0, +3.112e-006
-117.0, +3.117e-006
-116.0, +3.118e-006
-115.0, +3.123e-006
-114.0, +3.123e-006
-113.0, +3.128e-006
-112.0, +3.129e-006
-111.0, +3.133e-006
-110.0, +3.139e-006
-109.0, +3.142e-006
-108.0, +3.143e-006
-107.0, +3.148e-006
-106.0, +3.144e-006
-105.0, +3.149e-006
-104.0, +3.145e-006
-103.0, +3.143e-006
-102.0, +3.143e-006
-101.0, +3.145e-006
-100.0, +3.142e-006
-99.0, +3.142e-006
-98.0, +3.139e-006
-97.0, +3.139e-006
-96.0, +3.135e-006
-95.0, +3.132e-006
-94.0, +3.130e-006
-93.0, +3.129e-006
-92.0, +3.127e-006
-91.0, +3.126e-006
-90.0, +3.124e-006
-89.0, +3.124e-006
-88.0, +3.123e-006
-87.0, +3.122e-006
-86.0, +3.122e-006
-85.0, +3.121e-006
-84.0, +3.116e-006
-83.0, +3.112e-006
-82.0, +3.105e-006
-81.0, +3.100e-006
-80.0, +3.094e-006
-79.0, +3.087e-006
-78.0, +3.081e-006
-77.0, +3.079e-006
-76.0, +3.077e-006
-75.0, +3.077e-006
-74.0, +3.075e-006
-73.0, +3.074e-006
-72.0, +3.074e-006
-71.0, +3.073e-006
-70.0, +3.073e-006
-69.0, +3.073e-006
-68.0, +3.068e-006
-67.0, +3.065e-006
-66.0, +3.058e-006
-65.0, +3.053e-006
-64.0, +3.046e-006
-63.0, +3.040e-006
-62.0, +3.034e-006
-61.0, +3.032e-006
-60.0, +3.028e-006
-59.0, +3.027e-006
-58.0, +3.023e-006
-57.0, +3.023e-006
-56.0, +3.017e-006
-55.0, +3.013e-006
-54.0, +3.010e-006
-53.0, +3.006e-006
-52.0, +2.999e-006
-51.0, +2.995e-006
-50.0, +2.985e-006
-49.0, +2.982e-006
-48.0, +2.974e-006
-47.0, +2.965e-006
-46.0, +2.958e-006
-45.0, +2.953e-006
-44.0, +2.946e-006
-43.0, +2.942e-006
-42.0, +2.936e-006
-41.0, +2.934e-006
-40.0, +2.931e-006
-39.0, +2.928e-006
-38.0, +2.928e-006
-37.0, +2.928e-006
-36.0, +2.927e-006
-35.0, +2.927e-006
-34.0, +2.926e-006
-33.0, +2.926e-006
-32.0, +2.923e-006
-31.0, +2.919e-006
-30.0, +2.916e-006
-29.0, +2.913e-006
-28.0, +2.908e-006
-27.0, +2.904e-006
-26.0, +2.897e-006
-25.0, +2.895e-006
-24.0, +2.892e-006
-23.0, +2.888e-006
-22.0, +2.885e-006
-21.0, +2.883e-006
-20.0, +2.881e-006
-19.0, +2.881e-006
-18.0, +2.879e-006
-17.0, +2.879e-006
-16.0, +2.879e-006
-15.0, +2.878e-006
-14.0, +2.878e-006
-13.0, +2.878e-006
-12.0, +2.878e-006
-11.0, +2.878e-006
-10.0, +2.877e-006
-9.0, +2.877e-006
-8.0, +2.877e-006
-7.0, +2.877e-006
-6.0, +2.877e-006
-5.0, +2.877e-006
-4.0, +2.876e-006
-3.0, +2.876e-006
-2.0, +2.876e-006
-1.0, +2.876e-006
0.0, +2.876e-006
1.0, +2.876e-006
2.0, +2.877e-006
3.0, +2.878e-006
4.0, +2.878e-006
5.0, +2.878e-006
6.0, +2.877e-006
7.0, +2.876e-006
8.0, +2.875e-006
9.0, +2.875e-006
10.0, +2.875e-006
11.0, +2.874e-006
12.0, +2.872e-006
13.0, +2.873e-006
14.0, +2.869e-006
15.0, +2.870e-006
16.0, +2.867e-006
17.0, +2.867e-006
18.0, +2.868e-006
19.0, +2.870e-006
20.0, +2.867e-006
21.0, +2.872e-006
22.0, +2.870e-006
23.0, +2.872e-006
24.0, +2.871e-006
25.0, +2.871e-006
26.0, +2.872e-006
27.0, +2.874e-006
28.0, +2.873e-006
29.0, +2.875e-006
30.0, +2.875e-006
31.0, +2.876e-006
32.0, +2.876e-006
33.0, +2.876e-006
34.0, +2.877e-006
35.0, +2.877e-006
36.0, +2.877e-006
37.0, +2.877e-006
38.0, +2.877e-006
39.0, +2.877e-006
40.0, +2.877e-006
41.0, +2.877e-006
42.0, +2.877e-006
43.0, +2.877e-006
44.0, +2.877e-006
45.0, +2.878e-006
46.0, +2.878e-006
47.0, +2.878e-006
48.0, +2.878e-006
49.0, +2.878e-006
50.0, +2.880e-006
51.0, +2.880e-006
52.0, +2.881e-006
53.0, +2.883e-006
54.0, +2.883e-006
55.0, +2.886e-006
56.0, +2.887e-006
57.0, +2.890e-006
58.0, +2.897e-006
59.0, +2.902e-006
60.0, +2.904e-006
61.0, +2.910e-006
62.0, +2.914e-006
63.0, +2.919e-006
64.0, +2.921e-006
65.0, +2.922e-006
66.0, +2.922e-006
67.0, +2.925e-006
68.0, +2.925e-006
69.0, +2.927e-006
70.0, +2.927e-006
71.0, +2.928e-006
72.0, +2.928e-006
73.0, +2.931e-006
74.0, +2.938e-006
75.0, +2.945e-006
76.0, +2.948e-006
77.0, +2.955e-006
78.0, +2.962e-006
79.0, +2.968e-006
80.0, +2.974e-006
81.0, +2.978e-006
82.0, +2.985e-006
83.0, +2.995e-006
84.0, +3.001e-006
85.0, +3.008e-006
86.0, +3.014e-006
87.0, +3.020e-006
88.0, +3.023e-006
89.0, +3.023e-006
90.0, +3.026e-006
91.0, +3.028e-006
92.0, +3.031e-006
93.0, +3.037e-006
94.0, +3.041e-006
95.0, +3.048e-006
96.0, +3.055e-006
97.0, +3.060e-006
98.0, +3.065e-006
99.0, +3.070e-006
100.0, +3.071e-006
101.0, +3.074e-006
102.0, +3.074e-006
103.0, +3.074e-006
104.0, +3.075e-006
105.0, +3.077e-006
106.0, +3.084e-006
107.0, +3.091e-006
108.0, +3.097e-006
109.0, +3.104e-006
110.0, +3.110e-006
111.0, +3.117e-006
112.0, +3.122e-006
113.0, +3.124e-006
114.0, +3.130e-006
115.0, +3.136e-006
116.0, +3.142e-006
117.0, +3.150e-006
118.0, +3.156e-006
119.0, +3.164e-006
120.0, +3.172e-006
121.0, +3.179e-006
122.0, +3.187e-006
123.0, +3.195e-006
124.0, +3.202e-006
125.0, +3.209e-006
126.0, +3.214e-006
127.0, +3.219e-006
128.0, +3.220e-006
129.0, +3.221e-006
130.0, +3.225e-006
131.0, +3.229e-006
132.0, +3.231e-006
133.0, +3.238e-006
134.0, +3.244e-006
135.0, +3.251e-006
136.0, +3.258e-006
137.0, +3.261e-006
138.0, +3.263e-006
139.0, +3.268e-006
140.0, +3.268e-006
141.0, +3.268e-006
142.0, +3.269e-006
143.0, +3.270e-006
144.0, +3.270e-006
145.0, +3.273e-006
146.0, +3.279e-006
147.0, +3.284e-006
148.0, +3.289e-006
149.0, +3.295e-006
150.0, +3.300e-006
151.0, +3.307e-006
152.0, +3.310e-006
153.0, +3.311e-006
154.0, +3.314e-006
155.0, +3.316e-006
156.0, +3.316e-006
157.0, +3.317e-006
158.0, +3.317e-006
159.0, +3.317e-006
160.0, +3.317e-006
161.0, +3.318e-006
162.0, +3.319e-006
163.0, +3.320e-006
164.0, +3.320e-006
165.0, +3.322e-006
166.0, +3.323e-006
167.0, +3.329e-006
168.0, +3.331e-006
169.0, +3.335e-006
170.0, +3.344e-006
171.0, +3.350e-006
172.0, +3.354e-006
173.0, +3.364e-006
174.0, +3.367e-006
175.0, +3.376e-006
176.0, +3.381e-006
177.0, +3.383e-006
178.0, +3.390e-006
179.0, +3.397e-006
180.0, +3.399e-006
181.0, +3.405e-006
182.0, +3.404e-006
183.0, +3.407e-006
184.0, +3.408e-006
185.0, +3.408e-006
186.0, +3.408e-006
187.0, +3.409e-006
188.0, +3.409e-006
189.0, +3.413e-006
190.0, +3.413e-006
191.0, +3.415e-006
192.0, +3.415e-006
193.0, +3.415e-006
194.0, +3.415e-006
195.0, +3.415e-006
196.0, +3.415e-006
197.0, +3.415e-006
198.0, +3.415e-006
199.0, +3.415e-006
200.0, +3.415e-006
201.0, +3.415e-006
202.0, +3.415e-006
203.0, +3.415e-006
204.0, +3.415e-006
205.0, +3.415e-006
206.0, +3.415e-006
207.0, +3.416e-006
208.0, +3.416e-006
209.0, +3.415e-006
210.0, +3.415e-006
211.0, +3.415e-006
212.0, +3.415e-006
213.0, +3.415e-006
214.0, +3.414e-006
215.0, +3.414e-006
216.0, +3.414e-006
217.0, +3.414e-006
218.0, +3.414e-006
219.0, +3.415e-006
220.0, +3.415e-006
221.0, +3.415e-006
222.0, +3.414e-006
223.0, +3.414e-006
224.0, +3.414e-006
225.0, +3.414e-006
226.0, +3.414e-006
227.0, +3.414e-006
228.0, +3.414e-006
229.0, +3.415e-006
230.0, +3.415e-006
231.0, +3.415e-006
232.0, +3.414e-006
233.0, +3.414e-006
234.0, +3.414e-006
235.0, +3.414e-006
236.0, +3.414e-006
237.0, +3.414e-006
238.0, +3.414e-006
239.0, +3.414e-006
240.0, +3.414e-006
241.0, +3.414e-006
242.0, +3.414e-006
243.0, +3.414e-006
244.0, +3.413e-006
245.0, +3.413e-006
246.0, +3.411e-006
247.0, +3.412e-006
248.0, +3.410e-006
249.0, +3.410e-006
250.0, +3.409e-006
251.0, +3.411e-006
252.0, +3.409e-006
253.0, +3.411e-006
254.0, +3.408e-006
255.0, +3.409e-006
256.0, +3.406e-006
257.0, +3.406e-006
258.0, +3.405e-006
259.0, +3.405e-006
260.0, +3.402e-006
261.0, +3.404e-006
262.0, +3.400e-006
263.0, +3.403e-006
264.0, +3.401e-006
265.0, +3.400e-006
266.0, +3.401e-006
267.0, +3.401e-006
268.0, +3.398e-006
269.0, +3.398e-006
270.0, +3.393e-006
271.0, +3.393e-006
272.0, +3.390e-006
273.0, +3.387e-006
274.0, +3.389e-006
275.0, +3.392e-006
276.0, +3.391e-006
277.0, +3.394e-006
278.0, +3.390e-006
279.0, +3.393e-006
280.0, +3.389e-006
281.0, +3.389e-006
282.0, +3.387e-006
283.0, +3.391e-006
284.0, +3.386e-006
285.0, +3.391e-006
286.0, +3.386e-006
287.0, +3.388e-006
288.0, +3.382e-006
289.0, +3.383e-006
290.0, +3.384e-006
291.0, +3.386e-006
292.0, +3.383e-006
293.0, +3.387e-006
294.0, +3.386e-006
295.0, +3.390e-006
296.0, +3.385e-006
297.0, +3.384e-006
298.0, +3.387e-006
299.0, +3.391e-006
300.0, +3.387e-006
301.0, +3.391e-006
302.0, +3.389e-006
303.0, +3.394e-006
304.0, +3.391e-006
305.0, +3.389e-006
306.0, +3.390e-006
307.0, +3.394e-006
308.0, +3.392e-006
309.0, +3.395e-006
310.0, +3.394e-006
311.0, +3.399e-006
312.0, +3.397e-006
313.0, +3.394e-006
314.0, +3.397e-006
315.0, +3.399e-006
316.0, +3.396e-006
317.0, +3.399e-006
318.0, +3.396e-006
319.0, +3.401e-006
320.0, +3.399e-006
321.0, +3.398e-006
322.0, +3.400e-006
323.0, +3.404e-006
324.0, +3.403e-006
325.0, +3.407e-006
326.0, +3.404e-006
327.0, +3.408e-006
328.0, +3.408e-006
329.0, +3.407e-006
330.0, +3.407e-006
331.0, +3.410e-006
332.0, +3.409e-006
333.0, +3.411e-006
334.0, +3.410e-006
335.0, +3.411e-006
336.0, +3.412e-006
337.0, +3.412e-006
338.0, +3.412e-006
339.0, +3.413e-006
340.0, +3.414e-006
341.0, +3.415e-006
342.0, +3.414e-006
343.0, +3.414e-006
344.0, +3.414e-006
345.0, +3.414e-006
346.0, +3.414e-006
347.0, +3.415e-006
348.0, +3.415e-006
349.0, +3.415e-006
350.0, +3.415e-006
351.0, +3.415e-006
352.0, +3.415e-006
353.0, +3.415e-006
354.0, +3.416e-006
355.0, +3.416e-006
356.0, +3.416e-006
357.0, +3.417e-006
358.0, +3.417e-006
359.0, +3.418e-006
360.0, +3.418e-006
361.0, +3.418e-006
362.0, +3.419e-006
363.0, +3.420e-006
364.0, +3.419e-006
365.0, +3.422e-006
366.0, +3.421e-006
367.0, +3.425e-006
368.0, +3.425e-006
369.0, +3.428e-006
370.0, +3.434e-006
371.0, +3.440e-006
372.0, +3.442e-006
373.0, +3.448e-006
374.0, +3.448e-006
375.0, +3.454e-006
376.0, +3.455e-006
377.0, +3.455e-006
378.0, +3.456e-006
379.0, +3.459e-006
380.0, +3.459e-006
381.0, +3.462e-006
382.0, +3.462e-006
383.0, +3.463e-006
384.0, +3.463e-006
385.0, +3.463e-006
386.0, +3.463e-006
387.0, +3.464e-006
388.0, +3.464e-006
389.0, +3.464e-006
390.0, +3.464e-006
391.0, +3.464e-006
392.0, +3.465e-006
393.0, +3.465e-006
394.0, +3.470e-006
395.0, +3.474e-006
396.0, +3.475e-006
397.0, +3.480e-006
398.0, +3.481e-006
399.0, +3.486e-006
400.0, +3.492e-006
401.0, +3.494e-006
402.0, +3.497e-006
403.0, +3.503e-006
404.0, +3.505e-006
405.0, +3.511e-006
406.0, +3.512e-006
407.0, +3.518e-006
408.0, +3.518e-006
409.0, +3.519e-006
410.0, +3.522e-006
411.0, +3.524e-006
412.0, +3.526e-006
413.0, +3.532e-006
414.0, +3.530e-006
415.0, +3.539e-006
416.0, +3.545e-006
417.0, +3.554e-006
418.0, +3.564e-006
419.0, +3.576e-006
420.0, +3.581e-006
421.0, +3.591e-006
422.0, +3.597e-006
423.0, +3.604e-006
424.0, +3.606e-006
425.0, +3.607e-006
426.0, +3.609e-006
427.0, +3.612e-006
428.0, +3.613e-006
429.0, +3.619e-006
430.0, +3.622e-006
431.0, +3.629e-006
432.0, +3.636e-006
433.0, +3.641e-006
434.0, +3.647e-006
435.0, +3.653e-006
436.0, +3.654e-006
437.0, +3.659e-006
438.0, +3.659e-006
439.0, +3.663e-006
440.0, +3.664e-006
441.0, +3.670e-006
442.0, +3.677e-006
443.0, +3.684e-006
444.0, +3.691e-006
445.0, +3.698e-006
446.0, +3.702e-006
447.0, +3.707e-006
448.0, +3.708e-006
449.0, +3.711e-006
450.0, +3.717e-006
451.0, +3.722e-006
452.0, +3.728e-006
453.0, +3.736e-006
454.0, +3.744e-006
455.0, +3.757e-006
456.0, +3.765e-006
457.0, +3.774e-006
458.0, +3.782e-006
459.0, +3.790e-006
460.0, +3.796e-006
461.0, +3.804e-006
462.0, +3.805e-006
463.0, +3.815e-006
464.0, +3.819e-006
465.0, +3.826e-006
466.0, +3.833e-006
467.0, +3.840e-006
468.0, +3.846e-006
469.0, +3.852e-006
470.0, +3.852e-006
471.0, +3.857e-006
472.0, +3.857e-006
473.0, +3.862e-006
474.0, +3.869e-006
475.0, +3.876e-006
476.0, +3.883e-006
477.0, +3.891e-006
478.0, +3.895e-006
479.0, +3.909e-006
480.0, +3.913e-006
481.0, +3.919e-006
482.0, +3.927e-006
483.0, +3.934e-006
484.0, +3.939e-006
485.0, +3.950e-006
486.0, +3.951e-006
487.0, +3.963e-006
488.0, +3.970e-006
489.0, +3.977e-006
490.0, +3.985e-006
491.0, +3.993e-006
492.0, +3.997e-006
493.0, +4.005e-006
494.0, +4.006e-006
495.0, +4.013e-006
496.0, +4.020e-006
497.0, +4.025e-006
498.0, +4.032e-006
499.0, +4.038e-006
500.0, +4.043e-006
501.0, +4.049e-006
502.0, +4.050e-006
503.0, +4.051e-006
504.0, +4.053e-006
505.0, +4.059e-006
506.0, +4.066e-006
507.0, +4.073e-006
508.0, +4.080e-006
509.0, +4.087e-006
510.0, +4.093e-006
511.0, +4.098e-006
512.0, +4.099e-006
513.0, +4.100e-006
514.0, +4.106e-006
515.0, +4.113e-006
516.0, +4.120e-006
517.0, +4.133e-006
518.0, +4.142e-006
519.0, +4.156e-006
520.0, +4.168e-006
521.0, +4.176e-006
522.0, +4.184e-006
523.0, +4.192e-006
524.0, +4.193e-006
525.0, +4.204e-006
526.0, +4.208e-006
527.0, +4.215e-006
528.0, +4.222e-006
529.0, +4.228e-006
530.0, +4.234e-006
531.0, +4.241e-006
532.0, +4.242e-006
533.0, +4.246e-006
534.0, +4.249e-006
535.0, +4.254e-006
536.0, +4.259e-006
537.0, +4.267e-006
538.0, +4.275e-006
539.0, +4.283e-006
540.0, +4.290e-006
541.0, +4.301e-006
542.0, +4.309e-006
543.0, +4.318e-006
544.0, +4.324e-006
545.0, +4.332e-006
546.0, +4.344e-006
547.0, +4.354e-006
548.0, +4.361e-006
549.0, +4.368e-006
550.0, +4.375e-006
551.0, +4.382e-006
552.0, +4.388e-006
553.0, +4.390e-006
554.0, +4.398e-006
555.0, +4.405e-006
556.0, +4.412e-006
557.0, +4.419e-006
558.0, +4.425e-006
559.0, +4.433e-006
560.0, +4.438e-006
561.0, +4.440e-006
562.0, +4.445e-006
563.0, +4.451e-006
564.0, +4.457e-006
565.0, +4.464e-006
566.0, +4.471e-006
567.0, +4.478e-006
568.0, +4.484e-006
569.0, +4.487e-006
570.0, +4.494e-006
571.0, +4.502e-006
572.0, +4.508e-006
573.0, +4.516e-006
574.0, +4.524e-006
575.0, +4.538e-006
576.0, +4.548e-006
577.0, +4.557e-006
578.0, +4.564e-006
579.0, +4.572e-006
580.0, +4.578e-006
581.0, +4.590e-006
582.0, +4.592e-006
583.0, +4.602e-006
584.0, +4.609e-006
585.0, +4.615e-006
586.0, +4.622e-006
587.0, +4.629e-006
588.0, +4.630e-006
589.0, +4.636e-006
590.0, +4.636e-006
591.0, +4.641e-006
592.0, +4.647e-006
593.0, +4.653e-006
594.0, +4.661e-006
595.0, +4.669e-006
596.0, +4.675e-006
597.0, +4.684e-006
598.0, +4.687e-006
599.0, +4.696e-006
600.0, +4.703e-006
601.0, +4.712e-006
602.0, +4.723e-006
603.0, +4.736e-006
604.0, +4.747e-006
605.0, +4.760e-006
606.0, +4.767e-006
607.0, +4.775e-006
608.0, +4.779e-006
609.0, +4.786e-006
610.0, +4.793e-006
611.0, +4.801e-006
612.0, +4.808e-006
613.0, +4.815e-006
614.0, +4.821e-006
615.0, +4.828e-006
616.0, +4.831e-006
617.0, +4.832e-006
618.0, +4.837e-006
619.0, +4.843e-006
620.0, +4.849e-006
621.0, +4.856e-006
622.0, +4.863e-006
623.0, +4.870e-006
624.0, +4.876e-006
625.0, +4.878e-006
626.0, +4.881e-006
627.0, +4.884e-006
628.0, +4.885e-006
629.0, +4.893e-006
630.0, +4.900e-006
631.0, +4.912e-006
632.0, +4.923e-006
633.0, +4.936e-006
634.0, +4.947e-006
635.0, +4.960e-006
636.0, +4.966e-006
637.0, +4.974e-006
638.0, +4.977e-006
639.0, +4.986e-006
640.0, +4.991e-006
641.0, +4.998e-006
642.0, +5.005e-006
643.0, +5.012e-006
644.0, +5.018e-006
645.0, +5.025e-006
646.0, +5.025e-006
647.0, +5.029e-006
648.0, +5.031e-006
649.0, +5.037e-006
650.0, +5.044e-006
651.0, +5.050e-006
652.0, +5.057e-006
653.0, +5.064e-006
654.0, +5.068e-006
655.0, +5.075e-006
656.0, +5.076e-006
657.0, +5.080e-006
658.0, +5.088e-006
659.0, +5.096e-006
660.0, +5.103e-006
661.0, +5.113e-006
662.0, +5.120e-006
663.0, +5.133e-006
664.0, +5.142e-006
665.0, +5.149e-006
666.0, +5.154e-006
667.0, +5.161e-006
668.0, +5.166e-006
669.0, +5.172e-006
670.0, +5.172e-006
671.0, +5.178e-006
672.0, +5.181e-006
673.0, +5.188e-006
674.0, +5.195e-006
675.0, +5.202e-006
676.0, +5.208e-006
677.0, +5.215e-006
678.0, +5.218e-006
679.0, +5.222e-006
680.0, +5.222e-006
681.0, +5.223e-006
682.0, +5.228e-006
683.0, +5.233e-006
684.0, +5.236e-006
685.0, +5.243e-006
686.0, +5.249e-006
687.0, +5.256e-006
688.0, +5.262e-006
689.0, +5.264e-006
690.0, +5.266e-006
691.0, +5.271e-006
692.0, +5.271e-006
693.0, +5.275e-006
694.0, +5.277e-006
695.0, +5.284e-006
696.0, +5.290e-006
697.0, +5.300e-006
698.0, +5.310e-006
699.0, +5.322e-006
700.0, +5.329e-006
701.0, +5.340e-006
702.0, +5.347e-006
703.0, +5.355e-006
704.0, +5.358e-006
705.0, +5.362e-006
706.0, +5.367e-006
707.0, +5.377e-006
708.0, +5.379e-006
709.0, +5.386e-006
710.0, +5.392e-006
711.0, +5.399e-006
712.0, +5.405e-006
713.0, +5.409e-006
714.0, +5.411e-006
715.0, +5.416e-006
716.0, +5.416e-006
717.0, +5.420e-006
718.0, +5.421e-006
719.0, +5.430e-006
720.0, +5.434e-006
721.0, +5.446e-006
722.0, +5.458e-006
723.0, +5.472e-006
724.0, +5.482e-006
725.0, +5.495e-006
726.0, +5.499e-006
727.0, +5.511e-006
728.0, +5.512e-006
729.0, +5.515e-006
730.0, +5.521e-006
731.0, +5.528e-006
732.0, +5.534e-006
733.0, +5.541e-006
734.0, +5.547e-006
735.0, +5.556e-006
736.0, +5.562e-006
737.0, +5.570e-006
738.0, +5.578e-006
739.0, +5.586e-006
740.0, +5.593e-006
741.0, +5.600e-006
742.0, +5.606e-006
743.0, +5.614e-006
744.0, +5.617e-006
745.0, +5.624e-006
746.0, +5.631e-006
747.0, +5.638e-006
748.0, +5.645e-006
749.0, +5.654e-006
750.0, +5.658e-006
751.0, +5.673e-006
752.0, +5.682e-006
753.0, +5.695e-006
754.0, +5.710e-006
755.0, +5.724e-006
756.0, +5.738e-006
757.0, +5.758e-006
758.0, +5.770e-006
759.0, +5.782e-006
760.0, +5.789e-006
761.0, +5.799e-006
762.0, +5.812e-006
763.0, +5.825e-006
764.0, +5.834e-006
765.0, +5.848e-006
766.0, +5.862e-006
767.0, +5.882e-006
768.0, +5.899e-006
769.0, +5.914e-006
770.0, +5.933e-006
771.0, +5.953e-006
772.0, +5.967e-006
773.0, +5.984e-006
774.0, +5.995e-006
775.0, +6.009e-006
776.0, +6.023e-006
777.0, +6.039e-006
778.0, +6.059e-006
779.0, +6.080e-006
780.0, +6.099e-006
781.0, +6.124e-006
782.0, +6.145e-006
783.0, +6.170e-006
784.0, +6.190e-006
785.0, +6.205e-006
786.0, +6.223e-006
787.0, +6.250e-006
788.0, +6.271e-006
789.0, +6.299e-006
790.0, +6.322e-006
791.0, +6.349e-006
792.0, +6.376e-006
793.0, +6.401e-006
794.0, +6.429e-006
795.0, +6.457e-006
796.0, +6.483e-006
797.0, +6.511e-006
798.0, +6.536e-006
799.0, +6.565e-006
800.0, +6.597e-006
801.0, +6.625e-006
802.0, +6.659e-006
803.0, +6.689e-006
804.0, +6.718e-006
805.0, +6.749e-006
806.0, +6.781e-006
807.0, +6.817e-006
808.0, +6.847e-006
809.0, +6.876e-006
810.0, +6.910e-006
811.0, +6.948e-006
812.0, +6.984e-006
813.0, +7.023e-006
814.0, +7.057e-006
815.0, +7.090e-006
816.0, +7.125e-006
817.0, +7.166e-006
818.0, +7.205e-006
819.0, +7.246e-006
820.0, +7.280e-006
821.0, +7.316e-006
822.0, +7.354e-006
823.0, +7.396e-006
824.0, +7.424e-006
825.0, +7.459e-006
826.0, +7.493e-006
827.0, +7.530e-006
828.0, +7.564e-006
829.0, +7.603e-006
830.0, +7.638e-006
831.0, +7.676e-006
832.0, +7.710e-006
833.0, +7.746e-006
834.0, +7.787e-006
835.0, +7.828e-006
836.0, +7.862e-006
837.0, +7.897e-006
838.0, +7.929e-006
839.0, +7.971e-006
840.0, +8.006e-006
841.0, +8.041e-006
842.0, +8.075e-006
843.0, +8.113e-006
844.0, +8.150e-006
845.0, +8.192e-006
846.0, +8.227e-006
847.0, +8.265e-006
848.0, +8.300e-006
849.0, +8.338e-006
850.0, +8.377e-006
851.0, +8.416e-006
852.0, +8.450e-006
853.0, +8.488e-006
854.0, +8.525e-006
855.0, +8.567e-006
856.0, +8.599e-006
857.0, +8.634e-006
858.0, +8.667e-006
859.0, +8.701e-006
860.0, +8.728e-006
861.0, +8.763e-006
862.0, +8.793e-006
863.0, +8.827e-006
864.0, +8.857e-006
865.0, +8.895e-006
866.0, +8.931e-006
867.0, +8.971e-006
868.0, +9.003e-006
869.0, +9.037e-006
870.0, +9.066e-006
871.0, +9.100e-006
872.0, +9.127e-006
873.0, +9.161e-006
874.0, +9.194e-006
875.0, +9.225e-006
876.0, +9.254e-006
877.0, +9.293e-006
878.0, +9.327e-006
879.0, +9.364e-006
880.0, +9.392e-006
881.0, +9.421e-006
882.0, +9.450e-006
883.0, +9.484e-006
884.0, +9.505e-006
885.0, +9.534e-006
886.0, +9.560e-006
887.0, +9.593e-006
888.0, +9.621e-006
889.0, +9.649e-006
890.0, +9.677e-006
891.0, +9.708e-006
892.0, +9.736e-006
893.0, +9.765e-006
894.0, +9.789e-006
895.0, +9.817e-006
896.0, +9.843e-006
897.0, +9.871e-006
898.0, +9.897e-006
899.0, +9.925e-006
900.0, +9.949e-006
901.0, +9.977e-006
902.0, +1.000e-005
903.0, +1.003e-005
904.0, +1.005e-005
905.0, +1.008e-005
906.0, +1.011e-005
907.0, +1.013e-005
908.0, +1.016e-005
909.0, +1.019e-005
910.0, +1.021e-005
911.0, +1.024e-005
912.0, +1.026e-005
913.0, +1.028e-005
914.0, +1.030e-005
915.0, +1.033e-005
916.0, +1.035e-005
917.0, +1.038e-005
918.0, +1.040e-005
919.0, +1.043e-005
920.0, +1.045e-005
921.0, +1.048e-005
922.0, +1.050e-005
923.0, +1.053e-005
924.0, +1.055e-005
925.0, +1.057e-005
926.0, +1.060e-005
927.0, +1.062e-005
928.0, +1.064e-005
929.0, +1.066e-005
930.0, +1.068e-005
931.0, +1.071e-005
932.0, +1.073e-005
933.0, +1.075e-005
934.0, +1.077e-005
935.0, +1.080e-005
936.0, +1.082e-005
937.0, +1.085e-005
938.0, +1.087e-005
939.0, +1.089e-005
940.0, +1.091e-005
941.0, +1.094e-005
942.0, +1.096e-005
943.0, +1.098e-005
944.0, +1.101e-005
945.0, +1.103e-005
946.0, +1.105e-005
947.0, +1.107e-005
948.0, +1.109e-005
949.0, +1.111e-005
950.0, +1.112e-005
951.0, +1.115e-005
952.0, +1.117e-005
953.0, +1.119e-005
954.0, +1.121e-005
955.0, +1.124e-005
956.0, +1.126e-005
957.0, +1.129e-005
958.0, +1.131e-005
959.0, +1.133e-005
960.0, +1.135e-005
961.0, +1.138e-005
962.0, +1.140e-005
963.0, +1.142e-005
964.0, +1.144e-005
965.0, +1.146e-005
966.0, +1.148e-005
967.0, +1.150e-005
968.0, +1.152e-005
969.0, +1.154e-005
970.0, +1.157e-005
971.0, +1.159e-005
972.0, +1.161e-005
973.0, +1.164e-005
974.0, +1.166e-005
975.0, +1.169e-005
976.0, +1.171e-005
977.0, +1.173e-005
978.0, +1.175e-005
979.0, +1.178e-005
980.0, +1.180e-005
981.0, +1.182e-005
982.0, +1.184e-005
983.0, +1.186e-005
984.0, +1.187e-005
985.0, +1.189e-005
986.0, +1.192e-005
987.0, +1.194e-005
988.0, +1.196e-005
989.0, +1.199e-005
990.0, +1.201e-005
991.0, +1.204e-005
992.0, +1.205e-005
993.0, +1.208e-005
994.0, +1.210e-005
995.0, +1.213e-005
996.0, +1.215e-005
997.0, +1.218e-005
998.0, +1.220e-005
999.0, +1.222e-005
1000.0, +1.225e-005
*
**
