# Supplementary material for: DFT and CV data of 4-phenyl-substituted dichloro(bis{2-[1-(phenyl)-1H-1,2,3-triazol-4-yl-κN3]pyridine-κN})iron(II) coordination compounds
Source: Data Brief. 2018 Oct 27;21:1458–71. doi: 10.1016/j.dib.2018.10.085 (PMC6234228; doi:10.1016/j.dib.2018.10.085)
Supplement: Supplementary file 4 — Supplementary material. [file mmc4.zip › Fe_CV_raw_data/FeL9-2/T3.TXT]

Date: 10-Apr-2017
Time: 11:33:15
Label: 
Cyclic Voltammetry

Exp. Conditions:
Init E (mV) = 50
High E (mV) = 50
Low E (mV) = -450
Init P/N = N
V (mV/sec) = 100
Number of Segments = 2
Sample Interval (mV) = 1
Quiet Time (sec) = 2
Sensitivity (A/V) = 1E-5

2 Sets of Data
Total Number of Data Points = 1000
##
Potential (mV), Current (A)

Segment = 1
Negative
Number of Data Points = 500
#
49.0, +1.948e-006
48.0, +1.926e-006
47.0, +1.875e-006
46.0, +1.841e-006
45.0, +1.804e-006
44.0, +1.776e-006
43.0, +1.743e-006
42.0, +1.716e-006
41.0, +1.698e-006
40.0, +1.673e-006
39.0, +1.645e-006
38.0, +1.624e-006
37.0, +1.600e-006
36.0, +1.581e-006
35.0, +1.559e-006
34.0, +1.541e-006
33.0, +1.527e-006
32.0, +1.511e-006
31.0, +1.495e-006
30.0, +1.481e-006
29.0, +1.461e-006
28.0, +1.446e-006
27.0, +1.425e-006
26.0, +1.409e-006
25.0, +1.392e-006
24.0, +1.373e-006
23.0, +1.355e-006
22.0, +1.344e-006
21.0, +1.326e-006
20.0, +1.317e-006
19.0, +1.302e-006
18.0, +1.293e-006
17.0, +1.279e-006
16.0, +1.260e-006
15.0, +1.242e-006
14.0, +1.226e-006
13.0, +1.207e-006
12.0, +1.193e-006
11.0, +1.173e-006
10.0, +1.159e-006
9.0, +1.150e-006
8.0, +1.137e-006
7.0, +1.126e-006
6.0, +1.116e-006
5.0, +1.102e-006
4.0, +1.095e-006
3.0, +1.074e-006
2.0, +1.056e-006
1.0, +1.039e-006
0.0, +1.022e-006
-1.0, +1.005e-006
-2.0, +9.909e-007
-3.0, +9.766e-007
-4.0, +9.761e-007
-5.0, +9.665e-007
-6.0, +9.600e-007
-7.0, +9.526e-007
-8.0, +9.421e-007
-9.0, +9.351e-007
-10.0, +9.282e-007
-11.0, +9.151e-007
-12.0, +9.090e-007
-13.0, +9.011e-007
-14.0, +8.942e-007
-15.0, +8.854e-007
-16.0, +8.676e-007
-17.0, +8.523e-007
-18.0, +8.436e-007
-19.0, +8.283e-007
-20.0, +8.157e-007
-21.0, +8.017e-007
-22.0, +7.926e-007
-23.0, +7.839e-007
-24.0, +7.721e-007
-25.0, +7.595e-007
-26.0, +7.525e-007
-27.0, +7.446e-007
-28.0, +7.377e-007
-29.0, +7.250e-007
-30.0, +7.220e-007
-31.0, +7.150e-007
-32.0, +7.058e-007
-33.0, +6.989e-007
-34.0, +6.914e-007
-35.0, +6.784e-007
-36.0, +6.753e-007
-37.0, +6.579e-007
-38.0, +6.465e-007
-39.0, +6.348e-007
-40.0, +6.199e-007
-41.0, +6.060e-007
-42.0, +5.981e-007
-43.0, +5.811e-007
-44.0, +5.772e-007
-45.0, +5.672e-007
-46.0, +5.607e-007
-47.0, +5.545e-007
-48.0, +5.445e-007
-49.0, +5.371e-007
-50.0, +5.349e-007
-51.0, +5.240e-007
-52.0, +5.192e-007
-53.0, +5.118e-007
-54.0, +5.048e-007
-55.0, +4.987e-007
-56.0, +4.831e-007
-57.0, +4.678e-007
-58.0, +4.591e-007
-59.0, +4.429e-007
-60.0, +4.299e-007
-61.0, +4.159e-007
-62.0, +4.046e-007
-63.0, +3.989e-007
-64.0, +3.880e-007
-65.0, +3.754e-007
-66.0, +3.697e-007
-67.0, +3.619e-007
-68.0, +3.549e-007
-69.0, +3.475e-007
-70.0, +3.409e-007
-71.0, +3.335e-007
-72.0, +3.261e-007
-73.0, +3.178e-007
-74.0, +3.108e-007
-75.0, +2.986e-007
-76.0, +2.912e-007
-77.0, +2.712e-007
-78.0, +2.581e-007
-79.0, +2.441e-007
-80.0, +2.280e-007
-81.0, +2.141e-007
-82.0, +2.053e-007
-83.0, +1.857e-007
-84.0, +1.805e-007
-85.0, +1.718e-007
-86.0, +1.648e-007
-87.0, +1.600e-007
-88.0, +1.474e-007
-89.0, +1.343e-007
-90.0, +1.269e-007
-91.0, +1.177e-007
-92.0, +1.107e-007
-93.0, +8.981e-008
-94.0, +7.629e-008
-95.0, +6.104e-008
-96.0, +4.621e-008
-97.0, +3.226e-008
-98.0, +1.831e-008
-99.0, -1.307e-009
-100.0, -7.847e-009
-101.0, -2.223e-008
-102.0, -2.921e-008
-103.0, -3.749e-008
-104.0, -4.970e-008
-105.0, -6.365e-008
-106.0, -7.193e-008
-107.0, -8.414e-008
-108.0, -9.504e-008
-109.0, -1.147e-007
-110.0, -1.330e-007
-111.0, -1.487e-007
-112.0, -1.670e-007
-113.0, -1.875e-007
-114.0, -2.032e-007
-115.0, -2.202e-007
-116.0, -2.284e-007
-117.0, -2.428e-007
-118.0, -2.559e-007
-119.0, -2.694e-007
-120.0, -2.838e-007
-121.0, -2.982e-007
-122.0, -3.122e-007
-123.0, -3.326e-007
-124.0, -3.479e-007
-125.0, -3.693e-007
-126.0, -3.863e-007
-127.0, -4.020e-007
-128.0, -4.216e-007
-129.0, -4.425e-007
-130.0, -4.569e-007
-131.0, -4.778e-007
-132.0, -4.957e-007
-133.0, -5.166e-007
-134.0, -5.358e-007
-135.0, -5.580e-007
-136.0, -5.794e-007
-137.0, -6.003e-007
-138.0, -6.156e-007
-139.0, -6.330e-007
-140.0, -6.470e-007
-141.0, -6.679e-007
-142.0, -6.818e-007
-143.0, -6.962e-007
-144.0, -7.220e-007
-145.0, -7.481e-007
-146.0, -7.690e-007
-147.0, -7.926e-007
-148.0, -8.078e-007
-149.0, -8.292e-007
-150.0, -8.527e-007
-151.0, -8.732e-007
-152.0, -8.942e-007
-153.0, -9.151e-007
-154.0, -9.365e-007
-155.0, -9.630e-007
-156.0, -9.835e-007
-157.0, -1.008e-006
-158.0, -1.024e-006
-159.0, -1.042e-006
-160.0, -1.066e-006
-161.0, -1.090e-006
-162.0, -1.110e-006
-163.0, -1.134e-006
-164.0, -1.152e-006
-165.0, -1.174e-006
-166.0, -1.191e-006
-167.0, -1.207e-006
-168.0, -1.229e-006
-169.0, -1.252e-006
-170.0, -1.274e-006
-171.0, -1.298e-006
-172.0, -1.318e-006
-173.0, -1.346e-006
-174.0, -1.368e-006
-175.0, -1.382e-006
-176.0, -1.400e-006
-177.0, -1.417e-006
-178.0, -1.431e-006
-179.0, -1.452e-006
-180.0, -1.466e-006
-181.0, -1.487e-006
-182.0, -1.508e-006
-183.0, -1.531e-006
-184.0, -1.552e-006
-185.0, -1.573e-006
-186.0, -1.589e-006
-187.0, -1.610e-006
-188.0, -1.624e-006
-189.0, -1.646e-006
-190.0, -1.662e-006
-191.0, -1.682e-006
-192.0, -1.708e-006
-193.0, -1.733e-006
-194.0, -1.754e-006
-195.0, -1.775e-006
-196.0, -1.788e-006
-197.0, -1.806e-006
-198.0, -1.820e-006
-199.0, -1.835e-006
-200.0, -1.853e-006
-201.0, -1.872e-006
-202.0, -1.892e-006
-203.0, -1.917e-006
-204.0, -1.937e-006
-205.0, -1.957e-006
-206.0, -1.973e-006
-207.0, -1.988e-006
-208.0, -2.006e-006
-209.0, -2.023e-006
-210.0, -2.036e-006
-211.0, -2.055e-006
-212.0, -2.073e-006
-213.0, -2.094e-006
-214.0, -2.111e-006
-215.0, -2.130e-006
-216.0, -2.148e-006
-217.0, -2.165e-006
-218.0, -2.175e-006
-219.0, -2.190e-006
-220.0, -2.203e-006
-221.0, -2.218e-006
-222.0, -2.226e-006
-223.0, -2.240e-006
-224.0, -2.258e-006
-225.0, -2.277e-006
-226.0, -2.290e-006
-227.0, -2.305e-006
-228.0, -2.319e-006
-229.0, -2.340e-006
-230.0, -2.354e-006
-231.0, -2.364e-006
-232.0, -2.378e-006
-233.0, -2.393e-006
-234.0, -2.403e-006
-235.0, -2.416e-006
-236.0, -2.423e-006
-237.0, -2.434e-006
-238.0, -2.444e-006
-239.0, -2.456e-006
-240.0, -2.470e-006
-241.0, -2.485e-006
-242.0, -2.499e-006
-243.0, -2.512e-006
-244.0, -2.522e-006
-245.0, -2.534e-006
-246.0, -2.538e-006
-247.0, -2.546e-006
-248.0, -2.553e-006
-249.0, -2.559e-006
-250.0, -2.565e-006
-251.0, -2.571e-006
-252.0, -2.578e-006
-253.0, -2.585e-006
-254.0, -2.587e-006
-255.0, -2.588e-006
-256.0, -2.591e-006
-257.0, -2.591e-006
-258.0, -2.592e-006
-259.0, -2.592e-006
-260.0, -2.592e-006
-261.0, -2.592e-006
-262.0, -2.592e-006
-263.0, -2.594e-006
-264.0, -2.598e-006
-265.0, -2.601e-006
-266.0, -2.600e-006
-267.0, -2.603e-006
-268.0, -2.603e-006
-269.0, -2.607e-006
-270.0, -2.605e-006
-271.0, -2.602e-006
-272.0, -2.606e-006
-273.0, -2.607e-006
-274.0, -2.604e-006
-275.0, -2.603e-006
-276.0, -2.600e-006
-277.0, -2.600e-006
-278.0, -2.597e-006
-279.0, -2.592e-006
-280.0, -2.595e-006
-281.0, -2.595e-006
-282.0, -2.595e-006
-283.0, -2.595e-006
-284.0, -2.595e-006
-285.0, -2.595e-006
-286.0, -2.595e-006
-287.0, -2.591e-006
-288.0, -2.591e-006
-289.0, -2.591e-006
-290.0, -2.591e-006
-291.0, -2.591e-006
-292.0, -2.590e-006
-293.0, -2.590e-006
-294.0, -2.588e-006
-295.0, -2.588e-006
-296.0, -2.587e-006
-297.0, -2.587e-006
-298.0, -2.584e-006
-299.0, -2.583e-006
-300.0, -2.576e-006
-301.0, -2.578e-006
-302.0, -2.571e-006
-303.0, -2.570e-006
-304.0, -2.570e-006
-305.0, -2.569e-006
-306.0, -2.563e-006
-307.0, -2.568e-006
-308.0, -2.561e-006
-309.0, -2.564e-006
-310.0, -2.559e-006
-311.0, -2.554e-006
-312.0, -2.556e-006
-313.0, -2.556e-006
-314.0, -2.551e-006
-315.0, -2.551e-006
-316.0, -2.548e-006
-317.0, -2.548e-006
-318.0, -2.547e-006
-319.0, -2.542e-006
-320.0, -2.546e-006
-321.0, -2.546e-006
-322.0, -2.546e-006
-323.0, -2.546e-006
-324.0, -2.546e-006
-325.0, -2.546e-006
-326.0, -2.546e-006
-327.0, -2.542e-006
-328.0, -2.543e-006
-329.0, -2.543e-006
-330.0, -2.543e-006
-331.0, -2.543e-006
-332.0, -2.542e-006
-333.0, -2.542e-006
-334.0, -2.541e-006
-335.0, -2.539e-006
-336.0, -2.539e-006
-337.0, -2.539e-006
-338.0, -2.538e-006
-339.0, -2.539e-006
-340.0, -2.533e-006
-341.0, -2.534e-006
-342.0, -2.529e-006
-343.0, -2.529e-006
-344.0, -2.527e-006
-345.0, -2.527e-006
-346.0, -2.520e-006
-347.0, -2.524e-006
-348.0, -2.516e-006
-349.0, -2.519e-006
-350.0, -2.512e-006
-351.0, -2.508e-006
-352.0, -2.508e-006
-353.0, -2.509e-006
-354.0, -2.498e-006
-355.0, -2.497e-006
-356.0, -2.486e-006
-357.0, -2.486e-006
-358.0, -2.478e-006
-359.0, -2.469e-006
-360.0, -2.468e-006
-361.0, -2.470e-006
-362.0, -2.465e-006
-363.0, -2.465e-006
-364.0, -2.459e-006
-365.0, -2.459e-006
-366.0, -2.456e-006
-367.0, -2.450e-006
-368.0, -2.449e-006
-369.0, -2.449e-006
-370.0, -2.446e-006
-371.0, -2.446e-006
-372.0, -2.441e-006
-373.0, -2.441e-006
-374.0, -2.437e-006
-375.0, -2.432e-006
-376.0, -2.431e-006
-377.0, -2.432e-006
-378.0, -2.425e-006
-379.0, -2.425e-006
-380.0, -2.419e-006
-381.0, -2.419e-006
-382.0, -2.414e-006
-383.0, -2.409e-006
-384.0, -2.407e-006
-385.0, -2.407e-006
-386.0, -2.405e-006
-387.0, -2.406e-006
-388.0, -2.403e-006
-389.0, -2.403e-006
-390.0, -2.401e-006
-391.0, -2.397e-006
-392.0, -2.397e-006
-393.0, -2.397e-006
-394.0, -2.397e-006
-395.0, -2.396e-006
-396.0, -2.396e-006
-397.0, -2.396e-006
-398.0, -2.396e-006
-399.0, -2.395e-006
-400.0, -2.395e-006
-401.0, -2.395e-006
-402.0, -2.395e-006
-403.0, -2.395e-006
-404.0, -2.395e-006
-405.0, -2.396e-006
-406.0, -2.394e-006
-407.0, -2.394e-006
-408.0, -2.394e-006
-409.0, -2.394e-006
-410.0, -2.393e-006
-411.0, -2.393e-006
-412.0, -2.389e-006
-413.0, -2.391e-006
-414.0, -2.390e-006
-415.0, -2.390e-006
-416.0, -2.390e-006
-417.0, -2.391e-006
-418.0, -2.390e-006
-419.0, -2.393e-006
-420.0, -2.388e-006
-421.0, -2.388e-006
-422.0, -2.388e-006
-423.0, -2.388e-006
-424.0, -2.388e-006
-425.0, -2.390e-006
-426.0, -2.390e-006
-427.0, -2.395e-006
-428.0, -2.395e-006
-429.0, -2.395e-006
-430.0, -2.395e-006
-431.0, -2.395e-006
-432.0, -2.395e-006
-433.0, -2.395e-006
-434.0, -2.395e-006
-435.0, -2.395e-006
-436.0, -2.395e-006
-437.0, -2.395e-006
-438.0, -2.395e-006
-439.0, -2.395e-006
-440.0, -2.396e-006
-441.0, -2.397e-006
-442.0, -2.397e-006
-443.0, -2.397e-006
-444.0, -2.397e-006
-445.0, -2.399e-006
-446.0, -2.399e-006
-447.0, -2.398e-006
-448.0, -2.357e-006
-449.0, -2.341e-006
-450.0, -2.324e-006
*
Segment = 2
Positive
Number of Data Points = 500
#
-449.0, -2.136e-006
-448.0, -2.005e-006
-447.0, -1.940e-006
-446.0, -1.878e-006
-445.0, -1.810e-006
-444.0, -1.754e-006
-443.0, -1.713e-006
-442.0, -1.672e-006
-441.0, -1.631e-006
-440.0, -1.593e-006
-439.0, -1.562e-006
-438.0, -1.528e-006
-437.0, -1.500e-006
-436.0, -1.468e-006
-435.0, -1.441e-006
-434.0, -1.419e-006
-433.0, -1.398e-006
-432.0, -1.370e-006
-431.0, -1.349e-006
-430.0, -1.321e-006
-429.0, -1.297e-006
-428.0, -1.276e-006
-427.0, -1.252e-006
-426.0, -1.228e-006
-425.0, -1.211e-006
-424.0, -1.188e-006
-423.0, -1.174e-006
-422.0, -1.152e-006
-421.0, -1.130e-006
-420.0, -1.105e-006
-419.0, -1.084e-006
-418.0, -1.066e-006
-417.0, -1.052e-006
-416.0, -1.032e-006
-415.0, -1.019e-006
-414.0, -9.979e-007
-413.0, -9.888e-007
-412.0, -9.678e-007
-411.0, -9.469e-007
-410.0, -9.273e-007
-409.0, -9.125e-007
-408.0, -8.915e-007
-407.0, -8.785e-007
-406.0, -8.584e-007
-405.0, -8.514e-007
-404.0, -8.371e-007
-403.0, -8.222e-007
-402.0, -8.022e-007
-401.0, -7.882e-007
-400.0, -7.734e-007
-399.0, -7.599e-007
-398.0, -7.390e-007
-397.0, -7.254e-007
-396.0, -7.111e-007
-395.0, -7.010e-007
-394.0, -6.875e-007
-393.0, -6.744e-007
-392.0, -6.614e-007
-391.0, -6.544e-007
-390.0, -6.404e-007
-389.0, -6.300e-007
-388.0, -6.191e-007
-387.0, -6.117e-007
-386.0, -6.012e-007
-385.0, -5.925e-007
-384.0, -5.763e-007
-383.0, -5.650e-007
-382.0, -5.484e-007
-381.0, -5.345e-007
-380.0, -5.149e-007
-379.0, -5.001e-007
-378.0, -4.809e-007
-377.0, -4.691e-007
-376.0, -4.595e-007
-375.0, -4.534e-007
-374.0, -4.386e-007
-373.0, -4.320e-007
-372.0, -4.207e-007
-371.0, -4.116e-007
-370.0, -3.976e-007
-369.0, -3.837e-007
-368.0, -3.688e-007
-367.0, -3.597e-007
-366.0, -3.435e-007
-365.0, -3.313e-007
-364.0, -3.169e-007
-363.0, -3.091e-007
-362.0, -2.956e-007
-361.0, -2.825e-007
-360.0, -2.716e-007
-359.0, -2.651e-007
-358.0, -2.511e-007
-357.0, -2.424e-007
-356.0, -2.293e-007
-355.0, -2.219e-007
-354.0, -2.136e-007
-353.0, -2.045e-007
-352.0, -1.896e-007
-351.0, -1.827e-007
-350.0, -1.657e-007
-349.0, -1.539e-007
-348.0, -1.395e-007
-347.0, -1.269e-007
-346.0, -1.090e-007
-345.0, -9.679e-008
-344.0, -8.283e-008
-343.0, -7.629e-008
-342.0, -6.322e-008
-341.0, -5.537e-008
-340.0, -4.142e-008
-339.0, -3.401e-008
-338.0, -2.616e-008
-337.0, -1.918e-008
-336.0, -1.221e-008
-335.0, -9.156e-009
-334.0, +9.590e-009
-333.0, +1.875e-008
-332.0, +3.313e-008
-331.0, +4.708e-008
-330.0, +6.103e-008
-329.0, +7.629e-008
-328.0, +9.722e-008
-327.0, +1.046e-007
-326.0, +1.168e-007
-325.0, +1.238e-007
-324.0, +1.312e-007
-323.0, +1.391e-007
-322.0, +1.517e-007
-321.0, +1.587e-007
-320.0, +1.661e-007
-319.0, +1.726e-007
-318.0, +1.862e-007
-317.0, +1.931e-007
-316.0, +2.093e-007
-315.0, +2.162e-007
-314.0, +2.302e-007
-313.0, +2.441e-007
-312.0, +2.585e-007
-311.0, +2.664e-007
-310.0, +2.869e-007
-309.0, +2.978e-007
-308.0, +3.117e-007
-307.0, +3.187e-007
-306.0, +3.257e-007
-305.0, +3.331e-007
-304.0, +3.462e-007
-303.0, +3.523e-007
-302.0, +3.605e-007
-301.0, +3.675e-007
-300.0, +3.762e-007
-299.0, +3.841e-007
-298.0, +3.972e-007
-297.0, +4.054e-007
-296.0, +4.203e-007
-295.0, +4.312e-007
-294.0, +4.464e-007
-293.0, +4.586e-007
-292.0, +4.743e-007
-291.0, +4.826e-007
-290.0, +4.953e-007
-289.0, +5.018e-007
-288.0, +5.105e-007
-287.0, +5.162e-007
-286.0, +5.293e-007
-285.0, +5.354e-007
-284.0, +5.480e-007
-283.0, +5.554e-007
-282.0, +5.628e-007
-281.0, +5.698e-007
-280.0, +5.794e-007
-279.0, +5.807e-007
-278.0, +5.968e-007
-277.0, +6.042e-007
-276.0, +6.182e-007
-275.0, +6.321e-007
-274.0, +6.461e-007
-273.0, +6.574e-007
-272.0, +6.771e-007
-271.0, +6.823e-007
-270.0, +6.962e-007
-269.0, +7.032e-007
-268.0, +7.102e-007
-267.0, +7.172e-007
-266.0, +7.276e-007
-265.0, +7.324e-007
-264.0, +7.442e-007
-263.0, +7.507e-007
-262.0, +7.651e-007
-261.0, +7.751e-007
-260.0, +7.891e-007
-259.0, +8.013e-007
-258.0, +8.183e-007
-257.0, +8.318e-007
-256.0, +8.466e-007
-255.0, +8.541e-007
-254.0, +8.719e-007
-253.0, +8.859e-007
-252.0, +8.981e-007
-251.0, +9.051e-007
-250.0, +9.155e-007
-249.0, +9.247e-007
-248.0, +9.378e-007
-247.0, +9.447e-007
-246.0, +9.539e-007
-245.0, +9.613e-007
-244.0, +9.792e-007
-243.0, +9.936e-007
-242.0, +1.011e-006
-241.0, +1.025e-006
-240.0, +1.046e-006
-239.0, +1.063e-006
-238.0, +1.084e-006
-237.0, +1.094e-006
-236.0, +1.108e-006
-235.0, +1.118e-006
-234.0, +1.133e-006
-233.0, +1.141e-006
-232.0, +1.157e-006
-231.0, +1.171e-006
-230.0, +1.191e-006
-229.0, +1.208e-006
-228.0, +1.227e-006
-227.0, +1.241e-006
-226.0, +1.261e-006
-225.0, +1.275e-006
-224.0, +1.292e-006
-223.0, +1.303e-006
-222.0, +1.317e-006
-221.0, +1.331e-006
-220.0, +1.351e-006
-219.0, +1.366e-006
-218.0, +1.387e-006
-217.0, +1.405e-006
-216.0, +1.427e-006
-215.0, +1.447e-006
-214.0, +1.470e-006
-213.0, +1.483e-006
-212.0, +1.503e-006
-211.0, +1.517e-006
-210.0, +1.531e-006
-209.0, +1.541e-006
-208.0, +1.562e-006
-207.0, +1.581e-006
-206.0, +1.609e-006
-205.0, +1.629e-006
-204.0, +1.650e-006
-203.0, +1.671e-006
-202.0, +1.698e-006
-201.0, +1.712e-006
-200.0, +1.728e-006
-199.0, +1.739e-006
-198.0, +1.761e-006
-197.0, +1.782e-006
-196.0, +1.810e-006
-195.0, +1.831e-006
-194.0, +1.852e-006
-193.0, +1.873e-006
-192.0, +1.897e-006
-191.0, +1.911e-006
-190.0, +1.939e-006
-189.0, +1.955e-006
-188.0, +1.977e-006
-187.0, +1.998e-006
-186.0, +2.024e-006
-185.0, +2.045e-006
-184.0, +2.068e-006
-183.0, +2.081e-006
-182.0, +2.103e-006
-181.0, +2.118e-006
-180.0, +2.145e-006
-179.0, +2.166e-006
-178.0, +2.190e-006
-177.0, +2.213e-006
-176.0, +2.236e-006
-175.0, +2.254e-006
-174.0, +2.285e-006
-173.0, +2.304e-006
-172.0, +2.325e-006
-171.0, +2.343e-006
-170.0, +2.365e-006
-169.0, +2.386e-006
-168.0, +2.414e-006
-167.0, +2.429e-006
-166.0, +2.450e-006
-165.0, +2.467e-006
-164.0, +2.488e-006
-163.0, +2.502e-006
-162.0, +2.520e-006
-161.0, +2.535e-006
-160.0, +2.556e-006
-159.0, +2.574e-006
-158.0, +2.598e-006
-157.0, +2.618e-006
-156.0, +2.640e-006
-155.0, +2.658e-006
-154.0, +2.678e-006
-153.0, +2.692e-006
-152.0, +2.713e-006
-151.0, +2.727e-006
-150.0, +2.748e-006
-149.0, +2.766e-006
-148.0, +2.786e-006
-147.0, +2.800e-006
-146.0, +2.821e-006
-145.0, +2.835e-006
-144.0, +2.849e-006
-143.0, +2.856e-006
-142.0, +2.872e-006
-141.0, +2.884e-006
-140.0, +2.899e-006
-139.0, +2.906e-006
-138.0, +2.918e-006
-137.0, +2.931e-006
-136.0, +2.949e-006
-135.0, +2.958e-006
-134.0, +2.973e-006
-133.0, +2.987e-006
-132.0, +3.002e-006
-131.0, +3.012e-006
-130.0, +3.026e-006
-129.0, +3.036e-006
-128.0, +3.048e-006
-127.0, +3.054e-006
-126.0, +3.063e-006
-125.0, +3.069e-006
-124.0, +3.077e-006
-123.0, +3.079e-006
-122.0, +3.085e-006
-121.0, +3.091e-006
-120.0, +3.098e-006
-119.0, +3.102e-006
-118.0, +3.114e-006
-117.0, +3.119e-006
-116.0, +3.128e-006
-115.0, +3.129e-006
-114.0, +3.137e-006
-113.0, +3.140e-006
-112.0, +3.147e-006
-111.0, +3.147e-006
-110.0, +3.158e-006
-109.0, +3.161e-006
-108.0, +3.169e-006
-107.0, +3.171e-006
-106.0, +3.175e-006
-105.0, +3.176e-006
-104.0, +3.185e-006
-103.0, +3.181e-006
-102.0, +3.188e-006
-101.0, +3.187e-006
-100.0, +3.191e-006
-99.0, +3.191e-006
-98.0, +3.193e-006
-97.0, +3.187e-006
-96.0, +3.191e-006
-95.0, +3.185e-006
-94.0, +3.192e-006
-93.0, +3.188e-006
-92.0, +3.193e-006
-91.0, +3.189e-006
-90.0, +3.190e-006
-89.0, +3.186e-006
-88.0, +3.188e-006
-87.0, +3.181e-006
-86.0, +3.186e-006
-85.0, +3.181e-006
-84.0, +3.181e-006
-83.0, +3.177e-006
-82.0, +3.178e-006
-81.0, +3.171e-006
-80.0, +3.171e-006
-79.0, +3.160e-006
-78.0, +3.161e-006
-77.0, +3.156e-006
-76.0, +3.156e-006
-75.0, +3.148e-006
-74.0, +3.148e-006
-73.0, +3.142e-006
-72.0, +3.140e-006
-71.0, +3.133e-006
-70.0, +3.132e-006
-69.0, +3.128e-006
-68.0, +3.128e-006
-67.0, +3.126e-006
-66.0, +3.125e-006
-65.0, +3.122e-006
-64.0, +3.122e-006
-63.0, +3.115e-006
-62.0, +3.116e-006
-61.0, +3.109e-006
-60.0, +3.106e-006
-59.0, +3.099e-006
-58.0, +3.098e-006
-57.0, +3.091e-006
-56.0, +3.089e-006
-55.0, +3.082e-006
-54.0, +3.082e-006
-53.0, +3.079e-006
-52.0, +3.079e-006
-51.0, +3.076e-006
-50.0, +3.076e-006
-49.0, +3.075e-006
-48.0, +3.075e-006
-47.0, +3.073e-006
-46.0, +3.073e-006
-45.0, +3.071e-006
-44.0, +3.071e-006
-43.0, +3.066e-006
-42.0, +3.066e-006
-41.0, +3.060e-006
-40.0, +3.059e-006
-39.0, +3.053e-006
-38.0, +3.055e-006
-37.0, +3.048e-006
-36.0, +3.047e-006
-35.0, +3.040e-006
-34.0, +3.040e-006
-33.0, +3.035e-006
-32.0, +3.034e-006
-31.0, +3.027e-006
-30.0, +3.028e-006
-29.0, +3.026e-006
-28.0, +3.026e-006
-27.0, +3.024e-006
-26.0, +3.024e-006
-25.0, +3.022e-006
-24.0, +3.022e-006
-23.0, +3.015e-006
-22.0, +3.015e-006
-21.0, +3.009e-006
-20.0, +3.009e-006
-19.0, +3.002e-006
-18.0, +3.002e-006
-17.0, +2.996e-006
-16.0, +2.995e-006
-15.0, +2.988e-006
-14.0, +2.992e-006
-13.0, +2.985e-006
-12.0, +2.987e-006
-11.0, +2.979e-006
-10.0, +2.979e-006
-9.0, +2.974e-006
-8.0, +2.973e-006
-7.0, +2.965e-006
-6.0, +2.970e-006
-5.0, +2.963e-006
-4.0, +2.966e-006
-3.0, +2.961e-006
-2.0, +2.971e-006
-1.0, +2.971e-006
0.0, +2.974e-006
1.0, +2.967e-006
2.0, +2.974e-006
3.0, +2.968e-006
4.0, +2.974e-006
5.0, +2.964e-006
6.0, +2.962e-006
7.0, +2.956e-006
8.0, +2.959e-006
9.0, +2.952e-006
10.0, +2.959e-006
11.0, +2.952e-006
12.0, +2.953e-006
13.0, +2.951e-006
14.0, +2.953e-006
15.0, +2.947e-006
16.0, +2.950e-006
17.0, +2.942e-006
18.0, +2.949e-006
19.0, +2.945e-006
20.0, +2.947e-006
21.0, +2.944e-006
22.0, +2.948e-006
23.0, +2.945e-006
24.0, +2.951e-006
25.0, +2.945e-006
26.0, +2.954e-006
27.0, +2.953e-006
28.0, +2.959e-006
29.0, +2.957e-006
30.0, +2.962e-006
31.0, +2.957e-006
32.0, +2.963e-006
33.0, +2.958e-006
34.0, +2.965e-006
35.0, +2.963e-006
36.0, +2.968e-006
37.0, +2.968e-006
38.0, +2.975e-006
39.0, +2.974e-006
40.0, +2.982e-006
41.0, +2.978e-006
42.0, +2.988e-006
43.0, +2.989e-006
44.0, +2.994e-006
45.0, +2.995e-006
46.0, +3.002e-006
47.0, +3.001e-006
48.0, +3.000e-006
49.0, +3.007e-006
50.0, +2.999e-006
*
**
