# Supplementary material for: DFT and CV data of 4-phenyl-substituted dichloro(bis{2-[1-(phenyl)-1H-1,2,3-triazol-4-yl-κN3]pyridine-κN})iron(II) coordination compounds
Source: Data Brief. 2018 Oct 27;21:1458–71. doi: 10.1016/j.dib.2018.10.085 (PMC6234228; doi:10.1016/j.dib.2018.10.085)
Supplement: Supplementary file 4 — Supplementary material. [file mmc4.zip › Fe_CV_raw_data/FeL9-2/WIDE.TXT]

Date: 10-Apr-2017
Time: 11:57:39
Label: 
Cyclic Voltammetry

Exp. Conditions:
Init E (mV) = 0
High E (mV) = 1200
Low E (mV) = -2000
Init P/N = P
V (mV/sec) = 100
Number of Segments = 3
Sample Interval (mV) = 2
Quiet Time (sec) = 2
Sensitivity (A/V) = 1E-5

3 Sets of Data
Total Number of Data Points = 3800
##
Potential (mV), Current (A)

Segment = 1
Positive
Number of Data Points = 600
#
2.0, +8.206e-006
4.0, +8.275e-006
6.0, +8.312e-006
8.0, +8.352e-006
10.0, +8.394e-006
12.0, +8.430e-006
14.0, +8.460e-006
16.0, +8.489e-006
18.0, +8.517e-006
20.0, +8.548e-006
22.0, +8.570e-006
24.0, +8.592e-006
26.0, +8.613e-006
28.0, +8.635e-006
30.0, +8.660e-006
32.0, +8.680e-006
34.0, +8.695e-006
36.0, +8.710e-006
38.0, +8.730e-006
40.0, +8.744e-006
42.0, +8.758e-006
44.0, +8.770e-006
46.0, +8.786e-006
48.0, +8.807e-006
50.0, +8.827e-006
52.0, +8.845e-006
54.0, +8.865e-006
56.0, +8.886e-006
58.0, +8.904e-006
60.0, +8.919e-006
62.0, +8.934e-006
64.0, +8.949e-006
66.0, +8.966e-006
68.0, +8.980e-006
70.0, +8.996e-006
72.0, +9.015e-006
74.0, +9.033e-006
76.0, +9.047e-006
78.0, +9.060e-006
80.0, +9.072e-006
82.0, +9.086e-006
84.0, +9.098e-006
86.0, +9.106e-006
88.0, +9.114e-006
90.0, +9.123e-006
92.0, +9.134e-006
94.0, +9.141e-006
96.0, +9.148e-006
98.0, +9.155e-006
100.0, +9.162e-006
102.0, +9.168e-006
104.0, +9.174e-006
106.0, +9.175e-006
108.0, +9.178e-006
110.0, +9.179e-006
112.0, +9.181e-006
114.0, +9.184e-006
116.0, +9.187e-006
118.0, +9.189e-006
120.0, +9.191e-006
122.0, +9.194e-006
124.0, +9.197e-006
126.0, +9.198e-006
128.0, +9.197e-006
130.0, +9.195e-006
132.0, +9.195e-006
134.0, +9.194e-006
136.0, +9.192e-006
138.0, +9.188e-006
140.0, +9.185e-006
142.0, +9.184e-006
144.0, +9.182e-006
146.0, +9.180e-006
148.0, +9.179e-006
150.0, +9.178e-006
152.0, +9.177e-006
154.0, +9.176e-006
156.0, +9.174e-006
158.0, +9.173e-006
160.0, +9.170e-006
162.0, +9.165e-006
164.0, +9.160e-006
166.0, +9.154e-006
168.0, +9.148e-006
170.0, +9.143e-006
172.0, +9.137e-006
174.0, +9.133e-006
176.0, +9.131e-006
178.0, +9.129e-006
180.0, +9.129e-006
182.0, +9.127e-006
184.0, +9.127e-006
186.0, +9.126e-006
188.0, +9.124e-006
190.0, +9.121e-006
192.0, +9.116e-006
194.0, +9.110e-006
196.0, +9.104e-006
198.0, +9.097e-006
200.0, +9.092e-006
202.0, +9.086e-006
204.0, +9.083e-006
206.0, +9.081e-006
208.0, +9.079e-006
210.0, +9.077e-006
212.0, +9.075e-006
214.0, +9.074e-006
216.0, +9.069e-006
218.0, +9.065e-006
220.0, +9.059e-006
222.0, +9.054e-006
224.0, +9.049e-006
226.0, +9.044e-006
228.0, +9.039e-006
230.0, +9.037e-006
232.0, +9.034e-006
234.0, +9.032e-006
236.0, +9.031e-006
238.0, +9.030e-006
240.0, +9.027e-006
242.0, +9.025e-006
244.0, +9.024e-006
246.0, +9.021e-006
248.0, +9.018e-006
250.0, +9.013e-006
252.0, +9.007e-006
254.0, +9.004e-006
256.0, +8.999e-006
258.0, +8.994e-006
260.0, +8.990e-006
262.0, +8.987e-006
264.0, +8.986e-006
266.0, +8.984e-006
268.0, +8.983e-006
270.0, +8.981e-006
272.0, +8.980e-006
274.0, +8.978e-006
276.0, +8.977e-006
278.0, +8.974e-006
280.0, +8.970e-006
282.0, +8.965e-006
284.0, +8.962e-006
286.0, +8.958e-006
288.0, +8.953e-006
290.0, +8.947e-006
292.0, +8.944e-006
294.0, +8.941e-006
296.0, +8.939e-006
298.0, +8.936e-006
300.0, +8.935e-006
302.0, +8.934e-006
304.0, +8.933e-006
306.0, +8.933e-006
308.0, +8.933e-006
310.0, +8.933e-006
312.0, +8.933e-006
314.0, +8.932e-006
316.0, +8.932e-006
318.0, +8.932e-006
320.0, +8.932e-006
322.0, +8.932e-006
324.0, +8.932e-006
326.0, +8.931e-006
328.0, +8.930e-006
330.0, +8.929e-006
332.0, +8.925e-006
334.0, +8.922e-006
336.0, +8.917e-006
338.0, +8.915e-006
340.0, +8.911e-006
342.0, +8.907e-006
344.0, +8.903e-006
346.0, +8.901e-006
348.0, +8.898e-006
350.0, +8.897e-006
352.0, +8.894e-006
354.0, +8.892e-006
356.0, +8.892e-006
358.0, +8.890e-006
360.0, +8.889e-006
362.0, +8.888e-006
364.0, +8.888e-006
366.0, +8.887e-006
368.0, +8.887e-006
370.0, +8.886e-006
372.0, +8.887e-006
374.0, +8.888e-006
376.0, +8.889e-006
378.0, +8.890e-006
380.0, +8.894e-006
382.0, +8.895e-006
384.0, +8.899e-006
386.0, +8.904e-006
388.0, +8.909e-006
390.0, +8.915e-006
392.0, +8.920e-006
394.0, +8.923e-006
396.0, +8.927e-006
398.0, +8.930e-006
400.0, +8.932e-006
402.0, +8.932e-006
404.0, +8.939e-006
406.0, +8.941e-006
408.0, +8.945e-006
410.0, +8.949e-006
412.0, +8.956e-006
414.0, +8.963e-006
416.0, +8.970e-006
418.0, +8.972e-006
420.0, +8.980e-006
422.0, +8.989e-006
424.0, +8.998e-006
426.0, +9.005e-006
428.0, +9.013e-006
430.0, +9.023e-006
432.0, +9.034e-006
434.0, +9.045e-006
436.0, +9.054e-006
438.0, +9.062e-006
440.0, +9.070e-006
442.0, +9.081e-006
444.0, +9.092e-006
446.0, +9.100e-006
448.0, +9.107e-006
450.0, +9.114e-006
452.0, +9.123e-006
454.0, +9.135e-006
456.0, +9.144e-006
458.0, +9.151e-006
460.0, +9.161e-006
462.0, +9.173e-006
464.0, +9.189e-006
466.0, +9.208e-006
468.0, +9.222e-006
470.0, +9.236e-006
472.0, +9.255e-006
474.0, +9.273e-006
476.0, +9.288e-006
478.0, +9.301e-006
480.0, +9.313e-006
482.0, +9.330e-006
484.0, +9.351e-006
486.0, +9.367e-006
488.0, +9.383e-006
490.0, +9.404e-006
492.0, +9.424e-006
494.0, +9.445e-006
496.0, +9.463e-006
498.0, +9.478e-006
500.0, +9.497e-006
502.0, +9.515e-006
504.0, +9.530e-006
506.0, +9.547e-006
508.0, +9.570e-006
510.0, +9.591e-006
512.0, +9.616e-006
514.0, +9.639e-006
516.0, +9.661e-006
518.0, +9.688e-006
520.0, +9.712e-006
522.0, +9.731e-006
524.0, +9.757e-006
526.0, +9.780e-006
528.0, +9.804e-006
530.0, +9.831e-006
532.0, +9.854e-006
534.0, +9.881e-006
536.0, +9.905e-006
538.0, +9.924e-006
540.0, +9.949e-006
542.0, +9.973e-006
544.0, +9.995e-006
546.0, +1.002e-005
548.0, +1.004e-005
550.0, +1.007e-005
552.0, +1.009e-005
554.0, +1.012e-005
556.0, +1.014e-005
558.0, +1.017e-005
560.0, +1.019e-005
562.0, +1.022e-005
564.0, +1.024e-005
566.0, +1.026e-005
568.0, +1.028e-005
570.0, +1.030e-005
572.0, +1.032e-005
574.0, +1.034e-005
576.0, +1.036e-005
578.0, +1.038e-005
580.0, +1.041e-005
582.0, +1.043e-005
584.0, +1.045e-005
586.0, +1.048e-005
588.0, +1.050e-005
590.0, +1.052e-005
592.0, +1.054e-005
594.0, +1.056e-005
596.0, +1.058e-005
598.0, +1.061e-005
600.0, +1.063e-005
602.0, +1.065e-005
604.0, +1.067e-005
606.0, +1.068e-005
608.0, +1.070e-005
610.0, +1.072e-005
612.0, +1.074e-005
614.0, +1.076e-005
616.0, +1.078e-005
618.0, +1.081e-005
620.0, +1.083e-005
622.0, +1.085e-005
624.0, +1.087e-005
626.0, +1.089e-005
628.0, +1.091e-005
630.0, +1.094e-005
632.0, +1.096e-005
634.0, +1.098e-005
636.0, +1.101e-005
638.0, +1.103e-005
640.0, +1.105e-005
642.0, +1.107e-005
644.0, +1.110e-005
646.0, +1.113e-005
648.0, +1.115e-005
650.0, +1.118e-005
652.0, +1.121e-005
654.0, +1.124e-005
656.0, +1.128e-005
658.0, +1.131e-005
660.0, +1.135e-005
662.0, +1.138e-005
664.0, +1.142e-005
666.0, +1.146e-005
668.0, +1.151e-005
670.0, +1.156e-005
672.0, +1.161e-005
674.0, +1.166e-005
676.0, +1.172e-005
678.0, +1.178e-005
680.0, +1.184e-005
682.0, +1.191e-005
684.0, +1.198e-005
686.0, +1.205e-005
688.0, +1.213e-005
690.0, +1.222e-005
692.0, +1.231e-005
694.0, +1.240e-005
696.0, +1.250e-005
698.0, +1.261e-005
700.0, +1.273e-005
702.0, +1.284e-005
704.0, +1.297e-005
706.0, +1.311e-005
708.0, +1.326e-005
710.0, +1.340e-005
712.0, +1.356e-005
714.0, +1.372e-005
716.0, +1.389e-005
718.0, +1.406e-005
720.0, +1.423e-005
722.0, +1.442e-005
724.0, +1.461e-005
726.0, +1.481e-005
728.0, +1.502e-005
730.0, +1.523e-005
732.0, +1.545e-005
734.0, +1.567e-005
736.0, +1.590e-005
738.0, +1.613e-005
740.0, +1.636e-005
742.0, +1.660e-005
744.0, +1.684e-005
746.0, +1.709e-005
748.0, +1.734e-005
750.0, +1.760e-005
752.0, +1.786e-005
754.0, +1.812e-005
756.0, +1.838e-005
758.0, +1.866e-005
760.0, +1.892e-005
762.0, +1.920e-005
764.0, +1.948e-005
766.0, +1.976e-005
768.0, +2.005e-005
770.0, +2.034e-005
772.0, +2.063e-005
774.0, +2.093e-005
776.0, +2.123e-005
778.0, +2.153e-005
780.0, +2.183e-005
782.0, +2.214e-005
784.0, +2.244e-005
786.0, +2.274e-005
788.0, +2.305e-005
790.0, +2.335e-005
792.0, +2.366e-005
794.0, +2.397e-005
796.0, +2.428e-005
798.0, +2.459e-005
800.0, +2.489e-005
802.0, +2.520e-005
804.0, +2.550e-005
806.0, +2.580e-005
808.0, +2.611e-005
810.0, +2.641e-005
812.0, +2.670e-005
814.0, +2.700e-005
816.0, +2.731e-005
818.0, +2.760e-005
820.0, +2.789e-005
822.0, +2.819e-005
824.0, +2.847e-005
826.0, +2.876e-005
828.0, +2.903e-005
830.0, +2.929e-005
832.0, +2.956e-005
834.0, +2.983e-005
836.0, +3.009e-005
838.0, +3.034e-005
840.0, +3.059e-005
842.0, +3.084e-005
844.0, +3.108e-005
846.0, +3.132e-005
848.0, +3.155e-005
850.0, +3.177e-005
852.0, +3.200e-005
854.0, +3.222e-005
856.0, +3.244e-005
858.0, +3.266e-005
860.0, +3.287e-005
862.0, +3.308e-005
864.0, +3.328e-005
866.0, +3.347e-005
868.0, +3.366e-005
870.0, +3.385e-005
872.0, +3.404e-005
874.0, +3.421e-005
876.0, +3.439e-005
878.0, +3.456e-005
880.0, +3.473e-005
882.0, +3.489e-005
884.0, +3.505e-005
886.0, +3.521e-005
888.0, +3.537e-005
890.0, +3.553e-005
892.0, +3.567e-005
894.0, +3.582e-005
896.0, +3.597e-005
898.0, +3.611e-005
900.0, +3.625e-005
902.0, +3.638e-005
904.0, +3.652e-005
906.0, +3.665e-005
908.0, +3.678e-005
910.0, +3.690e-005
912.0, +3.703e-005
914.0, +3.714e-005
916.0, +3.726e-005
918.0, +3.737e-005
920.0, +3.748e-005
922.0, +3.759e-005
924.0, +3.770e-005
926.0, +3.780e-005
928.0, +3.791e-005
930.0, +3.801e-005
932.0, +3.811e-005
934.0, +3.821e-005
936.0, +3.831e-005
938.0, +3.840e-005
940.0, +3.850e-005
942.0, +3.859e-005
944.0, +3.868e-005
946.0, +3.876e-005
948.0, +3.885e-005
950.0, +3.894e-005
952.0, +3.902e-005
954.0, +3.911e-005
956.0, +3.919e-005
958.0, +3.928e-005
960.0, +3.936e-005
962.0, +3.944e-005
964.0, +3.953e-005
966.0, +3.962e-005
968.0, +3.970e-005
970.0, +3.978e-005
972.0, +3.986e-005
974.0, +3.994e-005
976.0, +4.002e-005
978.0, +4.010e-005
980.0, +4.018e-005
982.0, +4.026e-005
984.0, +4.034e-005
986.0, +4.042e-005
988.0, +4.051e-005
990.0, +4.059e-005
992.0, +4.067e-005
994.0, +4.074e-005
996.0, +4.082e-005
998.0, +4.091e-005
1000.0, +4.098e-005
1002.0, +4.106e-005
1004.0, +4.114e-005
1006.0, +4.121e-005
1008.0, +4.130e-005
1010.0, +4.137e-005
1012.0, +4.145e-005
1014.0, +4.153e-005
1016.0, +4.161e-005
1018.0, +4.169e-005
1020.0, +4.177e-005
1022.0, +4.184e-005
1024.0, +4.192e-005
1026.0, +4.200e-005
1028.0, +4.208e-005
1030.0, +4.216e-005
1032.0, +4.223e-005
1034.0, +4.231e-005
1036.0, +4.238e-005
1038.0, +4.245e-005
1040.0, +4.252e-005
1042.0, +4.259e-005
1044.0, +4.266e-005
1046.0, +4.272e-005
1048.0, +4.279e-005
1050.0, +4.286e-005
1052.0, +4.292e-005
1054.0, +4.299e-005
1056.0, +4.306e-005
1058.0, +4.312e-005
1060.0, +4.318e-005
1062.0, +4.325e-005
1064.0, +4.331e-005
1066.0, +4.337e-005
1068.0, +4.343e-005
1070.0, +4.348e-005
1072.0, +4.354e-005
1074.0, +4.359e-005
1076.0, +4.365e-005
1078.0, +4.370e-005
1080.0, +4.375e-005
1082.0, +4.381e-005
1084.0, +4.386e-005
1086.0, +4.391e-005
1088.0, +4.396e-005
1090.0, +4.401e-005
1092.0, +4.405e-005
1094.0, +4.411e-005
1096.0, +4.416e-005
1098.0, +4.420e-005
1100.0, +4.425e-005
1102.0, +4.430e-005
1104.0, +4.434e-005
1106.0, +4.439e-005
1108.0, +4.443e-005
1110.0, +4.448e-005
1112.0, +4.453e-005
1114.0, +4.458e-005
1116.0, +4.462e-005
1118.0, +4.467e-005
1120.0, +4.472e-005
1122.0, +4.477e-005
1124.0, +4.482e-005
1126.0, +4.487e-005
1128.0, +4.492e-005
1130.0, +4.498e-005
1132.0, +4.504e-005
1134.0, +4.510e-005
1136.0, +4.516e-005
1138.0, +4.522e-005
1140.0, +4.529e-005
1142.0, +4.536e-005
1144.0, +4.543e-005
1146.0, +4.551e-005
1148.0, +4.559e-005
1150.0, +4.567e-005
1152.0, +4.576e-005
1154.0, +4.585e-005
1156.0, +4.594e-005
1158.0, +4.604e-005
1160.0, +4.615e-005
1162.0, +4.626e-005
1164.0, +4.638e-005
1166.0, +4.650e-005
1168.0, +4.662e-005
1170.0, +4.676e-005
1172.0, +4.689e-005
1174.0, +4.703e-005
1176.0, +4.718e-005
1178.0, +4.733e-005
1180.0, +4.749e-005
1182.0, +4.766e-005
1184.0, +4.783e-005
1186.0, +4.802e-005
1188.0, +4.822e-005
1190.0, +4.843e-005
1192.0, +4.865e-005
1194.0, +4.888e-005
1196.0, +4.911e-005
1198.0, +4.935e-005
1200.0, +4.958e-005
*
Segment = 2
Negative
Number of Data Points = 1600
#
1198.0, +4.833e-005
1196.0, +4.758e-005
1194.0, +4.693e-005
1192.0, +4.634e-005
1190.0, +4.574e-005
1188.0, +4.519e-005
1186.0, +4.467e-005
1184.0, +4.418e-005
1182.0, +4.373e-005
1180.0, +4.330e-005
1178.0, +4.289e-005
1176.0, +4.250e-005
1174.0, +4.212e-005
1172.0, +4.177e-005
1170.0, +4.142e-005
1168.0, +4.110e-005
1166.0, +4.078e-005
1164.0, +4.048e-005
1162.0, +4.020e-005
1160.0, +3.992e-005
1158.0, +3.965e-005
1156.0, +3.939e-005
1154.0, +3.914e-005
1152.0, +3.890e-005
1150.0, +3.867e-005
1148.0, +3.844e-005
1146.0, +3.822e-005
1144.0, +3.800e-005
1142.0, +3.779e-005
1140.0, +3.759e-005
1138.0, +3.738e-005
1136.0, +3.719e-005
1134.0, +3.699e-005
1132.0, +3.680e-005
1130.0, +3.662e-005
1128.0, +3.643e-005
1126.0, +3.625e-005
1124.0, +3.607e-005
1122.0, +3.589e-005
1120.0, +3.571e-005
1118.0, +3.554e-005
1116.0, +3.537e-005
1114.0, +3.520e-005
1112.0, +3.503e-005
1110.0, +3.487e-005
1108.0, +3.470e-005
1106.0, +3.453e-005
1104.0, +3.437e-005
1102.0, +3.421e-005
1100.0, +3.404e-005
1098.0, +3.388e-005
1096.0, +3.371e-005
1094.0, +3.356e-005
1092.0, +3.340e-005
1090.0, +3.324e-005
1088.0, +3.307e-005
1086.0, +3.292e-005
1084.0, +3.276e-005
1082.0, +3.260e-005
1080.0, +3.245e-005
1078.0, +3.229e-005
1076.0, +3.213e-005
1074.0, +3.197e-005
1072.0, +3.182e-005
1070.0, +3.166e-005
1068.0, +3.151e-005
1066.0, +3.136e-005
1064.0, +3.121e-005
1062.0, +3.106e-005
1060.0, +3.090e-005
1058.0, +3.074e-005
1056.0, +3.059e-005
1054.0, +3.044e-005
1052.0, +3.028e-005
1050.0, +3.012e-005
1048.0, +2.997e-005
1046.0, +2.981e-005
1044.0, +2.966e-005
1042.0, +2.950e-005
1040.0, +2.934e-005
1038.0, +2.918e-005
1036.0, +2.902e-005
1034.0, +2.886e-005
1032.0, +2.870e-005
1030.0, +2.853e-005
1028.0, +2.836e-005
1026.0, +2.820e-005
1024.0, +2.803e-005
1022.0, +2.786e-005
1020.0, +2.769e-005
1018.0, +2.751e-005
1016.0, +2.733e-005
1014.0, +2.714e-005
1012.0, +2.697e-005
1010.0, +2.679e-005
1008.0, +2.661e-005
1006.0, +2.643e-005
1004.0, +2.624e-005
1002.0, +2.606e-005
1000.0, +2.587e-005
998.0, +2.568e-005
996.0, +2.549e-005
994.0, +2.529e-005
992.0, +2.509e-005
990.0, +2.489e-005
988.0, +2.469e-005
986.0, +2.449e-005
984.0, +2.428e-005
982.0, +2.407e-005
980.0, +2.386e-005
978.0, +2.366e-005
976.0, +2.345e-005
974.0, +2.324e-005
972.0, +2.303e-005
970.0, +2.283e-005
968.0, +2.262e-005
966.0, +2.241e-005
964.0, +2.220e-005
962.0, +2.199e-005
960.0, +2.178e-005
958.0, +2.157e-005
956.0, +2.135e-005
954.0, +2.113e-005
952.0, +2.092e-005
950.0, +2.070e-005
948.0, +2.048e-005
946.0, +2.026e-005
944.0, +2.003e-005
942.0, +1.981e-005
940.0, +1.958e-005
938.0, +1.936e-005
936.0, +1.913e-005
934.0, +1.889e-005
932.0, +1.865e-005
930.0, +1.842e-005
928.0, +1.818e-005
926.0, +1.794e-005
924.0, +1.769e-005
922.0, +1.744e-005
920.0, +1.720e-005
918.0, +1.694e-005
916.0, +1.669e-005
914.0, +1.642e-005
912.0, +1.617e-005
910.0, +1.591e-005
908.0, +1.565e-005
906.0, +1.538e-005
904.0, +1.512e-005
902.0, +1.485e-005
900.0, +1.459e-005
898.0, +1.433e-005
896.0, +1.406e-005
894.0, +1.380e-005
892.0, +1.353e-005
890.0, +1.327e-005
888.0, +1.302e-005
886.0, +1.276e-005
884.0, +1.251e-005
882.0, +1.226e-005
880.0, +1.201e-005
878.0, +1.176e-005
876.0, +1.153e-005
874.0, +1.129e-005
872.0, +1.105e-005
870.0, +1.082e-005
868.0, +1.059e-005
866.0, +1.036e-005
864.0, +1.014e-005
862.0, +9.927e-006
860.0, +9.715e-006
858.0, +9.510e-006
856.0, +9.312e-006
854.0, +9.116e-006
852.0, +8.921e-006
850.0, +8.727e-006
848.0, +8.539e-006
846.0, +8.354e-006
844.0, +8.172e-006
842.0, +7.998e-006
840.0, +7.825e-006
838.0, +7.657e-006
836.0, +7.497e-006
834.0, +7.335e-006
832.0, +7.182e-006
830.0, +7.032e-006
828.0, +6.880e-006
826.0, +6.737e-006
824.0, +6.592e-006
822.0, +6.450e-006
820.0, +6.317e-006
818.0, +6.185e-006
816.0, +6.052e-006
814.0, +5.927e-006
812.0, +5.797e-006
810.0, +5.680e-006
808.0, +5.565e-006
806.0, +5.447e-006
804.0, +5.335e-006
802.0, +5.224e-006
800.0, +5.120e-006
798.0, +5.017e-006
796.0, +4.916e-006
794.0, +4.819e-006
792.0, +4.724e-006
790.0, +4.630e-006
788.0, +4.541e-006
786.0, +4.450e-006
784.0, +4.363e-006
782.0, +4.279e-006
780.0, +4.197e-006
778.0, +4.114e-006
776.0, +4.036e-006
774.0, +3.957e-006
772.0, +3.881e-006
770.0, +3.811e-006
768.0, +3.737e-006
766.0, +3.666e-006
764.0, +3.602e-006
762.0, +3.536e-006
760.0, +3.479e-006
758.0, +3.423e-006
756.0, +3.367e-006
754.0, +3.312e-006
752.0, +3.258e-006
750.0, +3.207e-006
748.0, +3.161e-006
746.0, +3.108e-006
744.0, +3.058e-006
742.0, +3.009e-006
740.0, +2.964e-006
738.0, +2.921e-006
736.0, +2.876e-006
734.0, +2.827e-006
732.0, +2.789e-006
730.0, +2.750e-006
728.0, +2.712e-006
726.0, +2.671e-006
724.0, +2.634e-006
722.0, +2.597e-006
720.0, +2.569e-006
718.0, +2.534e-006
716.0, +2.504e-006
714.0, +2.471e-006
712.0, +2.445e-006
710.0, +2.411e-006
708.0, +2.383e-006
706.0, +2.354e-006
704.0, +2.326e-006
702.0, +2.299e-006
700.0, +2.271e-006
698.0, +2.241e-006
696.0, +2.219e-006
694.0, +2.192e-006
692.0, +2.166e-006
690.0, +2.145e-006
688.0, +2.118e-006
686.0, +2.098e-006
684.0, +2.081e-006
682.0, +2.059e-006
680.0, +2.039e-006
678.0, +2.018e-006
676.0, +1.995e-006
674.0, +1.973e-006
672.0, +1.952e-006
670.0, +1.933e-006
668.0, +1.913e-006
666.0, +1.898e-006
664.0, +1.884e-006
662.0, +1.863e-006
660.0, +1.843e-006
658.0, +1.822e-006
656.0, +1.802e-006
654.0, +1.785e-006
652.0, +1.764e-006
650.0, +1.744e-006
648.0, +1.732e-006
646.0, +1.725e-006
644.0, +1.712e-006
642.0, +1.699e-006
640.0, +1.687e-006
638.0, +1.676e-006
636.0, +1.659e-006
634.0, +1.639e-006
632.0, +1.618e-006
630.0, +1.602e-006
628.0, +1.588e-006
626.0, +1.571e-006
624.0, +1.554e-006
622.0, +1.542e-006
620.0, +1.535e-006
618.0, +1.528e-006
616.0, +1.515e-006
614.0, +1.502e-006
612.0, +1.492e-006
610.0, +1.485e-006
608.0, +1.473e-006
606.0, +1.458e-006
604.0, +1.442e-006
602.0, +1.427e-006
600.0, +1.413e-006
598.0, +1.399e-006
596.0, +1.385e-006
594.0, +1.371e-006
592.0, +1.357e-006
590.0, +1.346e-006
588.0, +1.338e-006
586.0, +1.331e-006
584.0, +1.320e-006
582.0, +1.306e-006
580.0, +1.298e-006
578.0, +1.291e-006
576.0, +1.284e-006
574.0, +1.273e-006
572.0, +1.259e-006
570.0, +1.249e-006
568.0, +1.238e-006
566.0, +1.224e-006
564.0, +1.210e-006
562.0, +1.196e-006
560.0, +1.183e-006
558.0, +1.169e-006
556.0, +1.155e-006
554.0, +1.145e-006
552.0, +1.138e-006
550.0, +1.130e-006
548.0, +1.121e-006
546.0, +1.112e-006
544.0, +1.104e-006
542.0, +1.097e-006
540.0, +1.090e-006
538.0, +1.082e-006
536.0, +1.070e-006
534.0, +1.055e-006
532.0, +1.042e-006
530.0, +1.029e-006
528.0, +1.015e-006
526.0, +1.001e-006
524.0, +9.879e-007
522.0, +9.800e-007
520.0, +9.739e-007
518.0, +9.657e-007
516.0, +9.578e-007
514.0, +9.508e-007
512.0, +9.439e-007
510.0, +9.369e-007
508.0, +9.299e-007
506.0, +9.247e-007
504.0, +9.229e-007
502.0, +9.177e-007
500.0, +9.116e-007
498.0, +9.046e-007
496.0, +8.976e-007
494.0, +8.907e-007
492.0, +8.841e-007
490.0, +8.763e-007
488.0, +8.702e-007
486.0, +8.619e-007
484.0, +8.545e-007
482.0, +8.475e-007
480.0, +8.375e-007
478.0, +8.244e-007
476.0, +8.131e-007
474.0, +8.035e-007
472.0, +7.969e-007
470.0, +7.900e-007
468.0, +7.830e-007
466.0, +7.756e-007
464.0, +7.703e-007
462.0, +7.638e-007
460.0, +7.577e-007
458.0, +7.507e-007
456.0, +7.442e-007
454.0, +7.372e-007
452.0, +7.333e-007
450.0, +7.307e-007
448.0, +7.298e-007
446.0, +7.285e-007
444.0, +7.276e-007
442.0, +7.250e-007
440.0, +7.198e-007
438.0, +7.137e-007
436.0, +7.067e-007
434.0, +6.997e-007
432.0, +6.932e-007
430.0, +6.871e-007
428.0, +6.818e-007
426.0, +6.801e-007
424.0, +6.779e-007
422.0, +6.723e-007
420.0, +6.670e-007
418.0, +6.609e-007
416.0, +6.522e-007
414.0, +6.404e-007
412.0, +6.278e-007
410.0, +6.160e-007
408.0, +6.077e-007
406.0, +5.990e-007
404.0, +5.912e-007
402.0, +5.859e-007
400.0, +5.846e-007
398.0, +5.833e-007
396.0, +5.829e-007
394.0, +5.829e-007
392.0, +5.811e-007
390.0, +5.768e-007
388.0, +5.733e-007
386.0, +5.672e-007
384.0, +5.606e-007
382.0, +5.541e-007
380.0, +5.471e-007
378.0, +5.419e-007
376.0, +5.393e-007
374.0, +5.358e-007
372.0, +5.345e-007
370.0, +5.341e-007
368.0, +5.336e-007
366.0, +5.332e-007
364.0, +5.332e-007
362.0, +5.332e-007
360.0, +5.288e-007
358.0, +5.232e-007
356.0, +5.166e-007
354.0, +5.105e-007
352.0, +5.040e-007
350.0, +4.970e-007
348.0, +4.900e-007
346.0, +4.874e-007
344.0, +4.865e-007
342.0, +4.830e-007
340.0, +4.804e-007
338.0, +4.761e-007
336.0, +4.708e-007
334.0, +4.639e-007
332.0, +4.560e-007
330.0, +4.451e-007
328.0, +4.360e-007
326.0, +4.242e-007
324.0, +4.150e-007
322.0, +4.063e-007
320.0, +3.993e-007
318.0, +3.932e-007
316.0, +3.902e-007
314.0, +3.884e-007
312.0, +3.880e-007
310.0, +3.858e-007
308.0, +3.836e-007
306.0, +3.793e-007
304.0, +3.732e-007
302.0, +3.666e-007
300.0, +3.601e-007
298.0, +3.531e-007
296.0, +3.483e-007
294.0, +3.435e-007
292.0, +3.409e-007
290.0, +3.396e-007
288.0, +3.392e-007
286.0, +3.379e-007
284.0, +3.370e-007
282.0, +3.348e-007
280.0, +3.318e-007
278.0, +3.252e-007
276.0, +3.191e-007
274.0, +3.121e-007
272.0, +3.060e-007
270.0, +2.999e-007
268.0, +2.947e-007
266.0, +2.908e-007
264.0, +2.899e-007
262.0, +2.873e-007
260.0, +2.829e-007
258.0, +2.768e-007
256.0, +2.699e-007
254.0, +2.590e-007
252.0, +2.476e-007
250.0, +2.359e-007
248.0, +2.245e-007
246.0, +2.154e-007
244.0, +2.075e-007
242.0, +2.005e-007
240.0, +1.975e-007
238.0, +1.949e-007
236.0, +1.931e-007
234.0, +1.927e-007
232.0, +1.923e-007
230.0, +1.918e-007
228.0, +1.918e-007
226.0, +1.896e-007
224.0, +1.844e-007
222.0, +1.787e-007
220.0, +1.722e-007
218.0, +1.678e-007
216.0, +1.613e-007
214.0, +1.543e-007
212.0, +1.495e-007
210.0, +1.478e-007
208.0, +1.465e-007
206.0, +1.460e-007
204.0, +1.434e-007
202.0, +1.426e-007
200.0, +1.391e-007
198.0, +1.325e-007
196.0, +1.264e-007
194.0, +1.194e-007
192.0, +1.129e-007
190.0, +1.059e-007
188.0, +9.983e-008
186.0, +9.634e-008
184.0, +9.460e-008
182.0, +8.937e-008
180.0, +8.326e-008
178.0, +7.236e-008
176.0, +5.841e-008
174.0, +4.446e-008
172.0, +3.051e-008
170.0, +1.787e-008
168.0, +8.277e-009
166.0, +4.293e-010
164.0, -3.058e-009
162.0, -3.494e-009
160.0, -6.546e-009
158.0, -1.309e-008
156.0, -1.963e-008
154.0, -2.660e-008
152.0, -3.358e-008
150.0, -4.055e-008
148.0, -4.709e-008
146.0, -5.101e-008
144.0, -5.494e-008
142.0, -6.191e-008
140.0, -6.889e-008
138.0, -7.586e-008
136.0, -8.371e-008
134.0, -9.635e-008
132.0, -1.103e-007
130.0, -1.208e-007
128.0, -1.325e-007
126.0, -1.465e-007
124.0, -1.604e-007
122.0, -1.735e-007
120.0, -1.822e-007
118.0, -1.953e-007
116.0, -2.093e-007
114.0, -2.189e-007
112.0, -2.258e-007
110.0, -2.346e-007
108.0, -2.455e-007
106.0, -2.590e-007
104.0, -2.668e-007
102.0, -2.755e-007
100.0, -2.891e-007
98.0, -3.030e-007
96.0, -3.152e-007
94.0, -3.313e-007
92.0, -3.453e-007
90.0, -3.627e-007
88.0, -3.815e-007
86.0, -3.959e-007
84.0, -4.098e-007
82.0, -4.242e-007
80.0, -4.386e-007
78.0, -4.525e-007
76.0, -4.639e-007
74.0, -4.774e-007
72.0, -4.961e-007
70.0, -5.171e-007
68.0, -5.376e-007
66.0, -5.524e-007
64.0, -5.724e-007
62.0, -5.925e-007
60.0, -6.073e-007
58.0, -6.182e-007
56.0, -6.322e-007
54.0, -6.461e-007
52.0, -6.622e-007
50.0, -6.771e-007
48.0, -6.914e-007
46.0, -7.067e-007
44.0, -7.255e-007
42.0, -7.459e-007
40.0, -7.669e-007
38.0, -7.852e-007
36.0, -8.048e-007
34.0, -8.253e-007
32.0, -8.462e-007
30.0, -8.684e-007
28.0, -8.885e-007
26.0, -9.094e-007
24.0, -9.312e-007
22.0, -9.535e-007
20.0, -9.744e-007
18.0, -9.953e-007
16.0, -1.014e-006
14.0, -1.030e-006
12.0, -1.050e-006
10.0, -1.072e-006
8.0, -1.093e-006
6.0, -1.127e-006
4.0, -1.154e-006
2.0, -1.175e-006
0.0, -1.203e-006
-2.0, -1.225e-006
-4.0, -1.249e-006
-6.0, -1.275e-006
-8.0, -1.289e-006
-10.0, -1.312e-006
-12.0, -1.339e-006
-14.0, -1.360e-006
-16.0, -1.382e-006
-18.0, -1.405e-006
-20.0, -1.420e-006
-22.0, -1.440e-006
-24.0, -1.460e-006
-26.0, -1.481e-006
-28.0, -1.502e-006
-30.0, -1.530e-006
-32.0, -1.551e-006
-34.0, -1.574e-006
-36.0, -1.596e-006
-38.0, -1.617e-006
-40.0, -1.636e-006
-42.0, -1.660e-006
-44.0, -1.680e-006
-46.0, -1.701e-006
-48.0, -1.724e-006
-50.0, -1.745e-006
-52.0, -1.766e-006
-54.0, -1.783e-006
-56.0, -1.800e-006
-58.0, -1.814e-006
-60.0, -1.832e-006
-62.0, -1.849e-006
-64.0, -1.863e-006
-66.0, -1.884e-006
-68.0, -1.905e-006
-70.0, -1.925e-006
-72.0, -1.946e-006
-74.0, -1.964e-006
-76.0, -1.984e-006
-78.0, -2.005e-006
-80.0, -2.022e-006
-82.0, -2.047e-006
-84.0, -2.069e-006
-86.0, -2.090e-006
-88.0, -2.116e-006
-90.0, -2.138e-006
-92.0, -2.163e-006
-94.0, -2.187e-006
-96.0, -2.209e-006
-98.0, -2.232e-006
-100.0, -2.262e-006
-102.0, -2.290e-006
-104.0, -2.320e-006
-106.0, -2.351e-006
-108.0, -2.387e-006
-110.0, -2.424e-006
-112.0, -2.463e-006
-114.0, -2.502e-006
-116.0, -2.541e-006
-118.0, -2.588e-006
-120.0, -2.637e-006
-122.0, -2.684e-006
-124.0, -2.736e-006
-126.0, -2.788e-006
-128.0, -2.838e-006
-130.0, -2.896e-006
-132.0, -2.953e-006
-134.0, -3.012e-006
-136.0, -3.077e-006
-138.0, -3.144e-006
-140.0, -3.210e-006
-142.0, -3.287e-006
-144.0, -3.361e-006
-146.0, -3.444e-006
-148.0, -3.524e-006
-150.0, -3.606e-006
-152.0, -3.690e-006
-154.0, -3.787e-006
-156.0, -3.878e-006
-158.0, -3.977e-006
-160.0, -4.074e-006
-162.0, -4.180e-006
-164.0, -4.284e-006
-166.0, -4.395e-006
-168.0, -4.506e-006
-170.0, -4.623e-006
-172.0, -4.739e-006
-174.0, -4.858e-006
-176.0, -4.975e-006
-178.0, -5.100e-006
-180.0, -5.223e-006
-182.0, -5.343e-006
-184.0, -5.470e-006
-186.0, -5.597e-006
-188.0, -5.724e-006
-190.0, -5.857e-006
-192.0, -5.987e-006
-194.0, -6.116e-006
-196.0, -6.249e-006
-198.0, -6.379e-006
-200.0, -6.511e-006
-202.0, -6.648e-006
-204.0, -6.781e-006
-206.0, -6.908e-006
-208.0, -7.041e-006
-210.0, -7.170e-006
-212.0, -7.298e-006
-214.0, -7.426e-006
-216.0, -7.547e-006
-218.0, -7.672e-006
-220.0, -7.797e-006
-222.0, -7.915e-006
-224.0, -8.036e-006
-226.0, -8.155e-006
-228.0, -8.271e-006
-230.0, -8.383e-006
-232.0, -8.495e-006
-234.0, -8.608e-006
-236.0, -8.719e-006
-238.0, -8.829e-006
-240.0, -8.934e-006
-242.0, -9.035e-006
-244.0, -9.139e-006
-246.0, -9.237e-006
-248.0, -9.334e-006
-250.0, -9.430e-006
-252.0, -9.521e-006
-254.0, -9.611e-006
-256.0, -9.701e-006
-258.0, -9.785e-006
-260.0, -9.865e-006
-262.0, -9.941e-006
-264.0, -1.001e-005
-266.0, -1.008e-005
-268.0, -1.015e-005
-270.0, -1.022e-005
-272.0, -1.028e-005
-274.0, -1.033e-005
-276.0, -1.039e-005
-278.0, -1.044e-005
-280.0, -1.048e-005
-282.0, -1.052e-005
-284.0, -1.055e-005
-286.0, -1.058e-005
-288.0, -1.060e-005
-290.0, -1.062e-005
-292.0, -1.063e-005
-294.0, -1.064e-005
-296.0, -1.064e-005
-298.0, -1.065e-005
-300.0, -1.065e-005
-302.0, -1.064e-005
-304.0, -1.063e-005
-306.0, -1.063e-005
-308.0, -1.061e-005
-310.0, -1.060e-005
-312.0, -1.058e-005
-314.0, -1.055e-005
-316.0, -1.053e-005
-318.0, -1.050e-005
-320.0, -1.047e-005
-322.0, -1.044e-005
-324.0, -1.040e-005
-326.0, -1.036e-005
-328.0, -1.033e-005
-330.0, -1.029e-005
-332.0, -1.025e-005
-334.0, -1.020e-005
-336.0, -1.015e-005
-338.0, -1.011e-005
-340.0, -1.007e-005
-342.0, -1.002e-005
-344.0, -9.968e-006
-346.0, -9.920e-006
-348.0, -9.871e-006
-350.0, -9.821e-006
-352.0, -9.771e-006
-354.0, -9.718e-006
-356.0, -9.662e-006
-358.0, -9.607e-006
-360.0, -9.555e-006
-362.0, -9.500e-006
-364.0, -9.446e-006
-366.0, -9.390e-006
-368.0, -9.334e-006
-370.0, -9.285e-006
-372.0, -9.233e-006
-374.0, -9.179e-006
-376.0, -9.129e-006
-378.0, -9.073e-006
-380.0, -9.018e-006
-382.0, -8.963e-006
-384.0, -8.912e-006
-386.0, -8.858e-006
-388.0, -8.803e-006
-390.0, -8.749e-006
-392.0, -8.700e-006
-394.0, -8.651e-006
-396.0, -8.601e-006
-398.0, -8.550e-006
-400.0, -8.508e-006
-402.0, -8.459e-006
-404.0, -8.417e-006
-406.0, -8.374e-006
-408.0, -8.332e-006
-410.0, -8.290e-006
-412.0, -8.246e-006
-414.0, -8.198e-006
-416.0, -8.162e-006
-418.0, -8.120e-006
-420.0, -8.078e-006
-422.0, -8.037e-006
-424.0, -7.995e-006
-426.0, -7.960e-006
-428.0, -7.925e-006
-430.0, -7.887e-006
-432.0, -7.849e-006
-434.0, -7.815e-006
-436.0, -7.780e-006
-438.0, -7.752e-006
-440.0, -7.718e-006
-442.0, -7.690e-006
-444.0, -7.659e-006
-446.0, -7.627e-006
-448.0, -7.594e-006
-450.0, -7.565e-006
-452.0, -7.536e-006
-454.0, -7.507e-006
-456.0, -7.476e-006
-458.0, -7.447e-006
-460.0, -7.419e-006
-462.0, -7.394e-006
-464.0, -7.366e-006
-466.0, -7.339e-006
-468.0, -7.312e-006
-470.0, -7.288e-006
-472.0, -7.265e-006
-474.0, -7.241e-006
-476.0, -7.216e-006
-478.0, -7.190e-006
-480.0, -7.162e-006
-482.0, -7.141e-006
-484.0, -7.117e-006
-486.0, -7.088e-006
-488.0, -7.064e-006
-490.0, -7.043e-006
-492.0, -7.024e-006
-494.0, -7.003e-006
-496.0, -6.979e-006
-498.0, -6.955e-006
-500.0, -6.938e-006
-502.0, -6.924e-006
-504.0, -6.904e-006
-506.0, -6.887e-006
-508.0, -6.873e-006
-510.0, -6.858e-006
-512.0, -6.843e-006
-514.0, -6.823e-006
-516.0, -6.802e-006
-518.0, -6.784e-006
-520.0, -6.763e-006
-522.0, -6.742e-006
-524.0, -6.724e-006
-526.0, -6.709e-006
-528.0, -6.696e-006
-530.0, -6.681e-006
-532.0, -6.664e-006
-534.0, -6.650e-006
-536.0, -6.635e-006
-538.0, -6.618e-006
-540.0, -6.599e-006
-542.0, -6.584e-006
-544.0, -6.567e-006
-546.0, -6.553e-006
-548.0, -6.539e-006
-550.0, -6.525e-006
-552.0, -6.514e-006
-554.0, -6.506e-006
-556.0, -6.492e-006
-558.0, -6.482e-006
-560.0, -6.475e-006
-562.0, -6.467e-006
-564.0, -6.455e-006
-566.0, -6.441e-006
-568.0, -6.424e-006
-570.0, -6.410e-006
-572.0, -6.396e-006
-574.0, -6.383e-006
-576.0, -6.366e-006
-578.0, -6.353e-006
-580.0, -6.340e-006
-582.0, -6.330e-006
-584.0, -6.323e-006
-586.0, -6.316e-006
-588.0, -6.308e-006
-590.0, -6.301e-006
-592.0, -6.292e-006
-594.0, -6.285e-006
-596.0, -6.278e-006
-598.0, -6.271e-006
-600.0, -6.262e-006
-602.0, -6.252e-006
-604.0, -6.240e-006
-606.0, -6.232e-006
-608.0, -6.223e-006
-610.0, -6.214e-006
-612.0, -6.200e-006
-614.0, -6.189e-006
-616.0, -6.179e-006
-618.0, -6.172e-006
-620.0, -6.164e-006
-622.0, -6.158e-006
-624.0, -6.146e-006
-626.0, -6.140e-006
-628.0, -6.133e-006
-630.0, -6.126e-006
-632.0, -6.119e-006
-634.0, -6.113e-006
-636.0, -6.108e-006
-638.0, -6.106e-006
-640.0, -6.104e-006
-642.0, -6.104e-006
-644.0, -6.100e-006
-646.0, -6.094e-006
-648.0, -6.087e-006
-650.0, -6.080e-006
-652.0, -6.075e-006
-654.0, -6.069e-006
-656.0, -6.062e-006
-658.0, -6.059e-006
-660.0, -6.058e-006
-662.0, -6.058e-006
-664.0, -6.056e-006
-666.0, -6.056e-006
-668.0, -6.053e-006
-670.0, -6.051e-006
-672.0, -6.045e-006
-674.0, -6.039e-006
-676.0, -6.030e-006
-678.0, -6.021e-006
-680.0, -6.010e-006
-682.0, -6.001e-006
-684.0, -5.990e-006
-686.0, -5.982e-006
-688.0, -5.974e-006
-690.0, -5.969e-006
-692.0, -5.965e-006
-694.0, -5.963e-006
-696.0, -5.961e-006
-698.0, -5.961e-006
-700.0, -5.960e-006
-702.0, -5.960e-006
-704.0, -5.958e-006
-706.0, -5.958e-006
-708.0, -5.957e-006
-710.0, -5.954e-006
-712.0, -5.952e-006
-714.0, -5.950e-006
-716.0, -5.944e-006
-718.0, -5.939e-006
-720.0, -5.933e-006
-722.0, -5.927e-006
-724.0, -5.923e-006
-726.0, -5.918e-006
-728.0, -5.913e-006
-730.0, -5.913e-006
-732.0, -5.913e-006
-734.0, -5.913e-006
-736.0, -5.913e-006
-738.0, -5.913e-006
-740.0, -5.913e-006
-742.0, -5.913e-006
-744.0, -5.913e-006
-746.0, -5.912e-006
-748.0, -5.912e-006
-750.0, -5.912e-006
-752.0, -5.912e-006
-754.0, -5.912e-006
-756.0, -5.912e-006
-758.0, -5.912e-006
-760.0, -5.912e-006
-762.0, -5.912e-006
-764.0, -5.912e-006
-766.0, -5.911e-006
-768.0, -5.911e-006
-770.0, -5.911e-006
-772.0, -5.911e-006
-774.0, -5.911e-006
-776.0, -5.911e-006
-778.0, -5.911e-006
-780.0, -5.911e-006
-782.0, -5.911e-006
-784.0, -5.912e-006
-786.0, -5.912e-006
-788.0, -5.912e-006
-790.0, -5.912e-006
-792.0, -5.912e-006
-794.0, -5.912e-006
-796.0, -5.912e-006
-798.0, -5.911e-006
-800.0, -5.911e-006
-802.0, -5.911e-006
-804.0, -5.911e-006
-806.0, -5.911e-006
-808.0, -5.911e-006
-810.0, -5.911e-006
-812.0, -5.911e-006
-814.0, -5.918e-006
-816.0, -5.923e-006
-818.0, -5.929e-006
-820.0, -5.933e-006
-822.0, -5.938e-006
-824.0, -5.944e-006
-826.0, -5.949e-006
-828.0, -5.947e-006
-830.0, -5.947e-006
-832.0, -5.947e-006
-834.0, -5.949e-006
-836.0, -5.950e-006
-838.0, -5.951e-006
-840.0, -5.952e-006
-842.0, -5.954e-006
-844.0, -5.955e-006
-846.0, -5.957e-006
-848.0, -5.957e-006
-850.0, -5.957e-006
-852.0, -5.958e-006
-854.0, -5.959e-006
-856.0, -5.959e-006
-858.0, -5.959e-006
-860.0, -5.959e-006
-862.0, -5.960e-006
-864.0, -5.960e-006
-866.0, -5.960e-006
-868.0, -5.960e-006
-870.0, -5.960e-006
-872.0, -5.960e-006
-874.0, -5.960e-006
-876.0, -5.960e-006
-878.0, -5.960e-006
-880.0, -5.960e-006
-882.0, -5.960e-006
-884.0, -5.960e-006
-886.0, -5.960e-006
-888.0, -5.959e-006
-890.0, -5.959e-006
-892.0, -5.959e-006
-894.0, -5.959e-006
-896.0, -5.959e-006
-898.0, -5.959e-006
-900.0, -5.958e-006
-902.0, -5.959e-006
-904.0, -5.959e-006
-906.0, -5.959e-006
-908.0, -5.959e-006
-910.0, -5.958e-006
-912.0, -5.957e-006
-914.0, -5.958e-006
-916.0, -5.957e-006
-918.0, -5.956e-006
-920.0, -5.954e-006
-922.0, -5.954e-006
-924.0, -5.953e-006
-926.0, -5.949e-006
-928.0, -5.942e-006
-930.0, -5.940e-006
-932.0, -5.935e-006
-934.0, -5.930e-006
-936.0, -5.924e-006
-938.0, -5.920e-006
-940.0, -5.917e-006
-942.0, -5.917e-006
-944.0, -5.913e-006
-946.0, -5.912e-006
-948.0, -5.912e-006
-950.0, -5.912e-006
-952.0, -5.911e-006
-954.0, -5.911e-006
-956.0, -5.911e-006
-958.0, -5.911e-006
-960.0, -5.911e-006
-962.0, -5.911e-006
-964.0, -5.911e-006
-966.0, -5.911e-006
-968.0, -5.911e-006
-970.0, -5.911e-006
-972.0, -5.911e-006
-974.0, -5.911e-006
-976.0, -5.911e-006
-978.0, -5.911e-006
-980.0, -5.910e-006
-982.0, -5.909e-006
-984.0, -5.908e-006
-986.0, -5.908e-006
-988.0, -5.908e-006
-990.0, -5.907e-006
-992.0, -5.905e-006
-994.0, -5.905e-006
-996.0, -5.904e-006
-998.0, -5.903e-006
-1000.0, -5.901e-006
-1002.0, -5.900e-006
-1004.0, -5.898e-006
-1006.0, -5.898e-006
-1008.0, -5.896e-006
-1010.0, -5.895e-006
-1012.0, -5.892e-006
-1014.0, -5.889e-006
-1016.0, -5.884e-006
-1018.0, -5.885e-006
-1020.0, -5.882e-006
-1022.0, -5.881e-006
-1024.0, -5.876e-006
-1026.0, -5.876e-006
-1028.0, -5.874e-006
-1030.0, -5.874e-006
-1032.0, -5.869e-006
-1034.0, -5.869e-006
-1036.0, -5.868e-006
-1038.0, -5.867e-006
-1040.0, -5.866e-006
-1042.0, -5.866e-006
-1044.0, -5.865e-006
-1046.0, -5.865e-006
-1048.0, -5.863e-006
-1050.0, -5.863e-006
-1052.0, -5.863e-006
-1054.0, -5.862e-006
-1056.0, -5.862e-006
-1058.0, -5.862e-006
-1060.0, -5.862e-006
-1062.0, -5.862e-006
-1064.0, -5.862e-006
-1066.0, -5.862e-006
-1068.0, -5.862e-006
-1070.0, -5.862e-006
-1072.0, -5.862e-006
-1074.0, -5.863e-006
-1076.0, -5.863e-006
-1078.0, -5.863e-006
-1080.0, -5.863e-006
-1082.0, -5.863e-006
-1084.0, -5.863e-006
-1086.0, -5.863e-006
-1088.0, -5.862e-006
-1090.0, -5.862e-006
-1092.0, -5.862e-006
-1094.0, -5.862e-006
-1096.0, -5.862e-006
-1098.0, -5.863e-006
-1100.0, -5.863e-006
-1102.0, -5.863e-006
-1104.0, -5.863e-006
-1106.0, -5.864e-006
-1108.0, -5.865e-006
-1110.0, -5.865e-006
-1112.0, -5.865e-006
-1114.0, -5.870e-006
-1116.0, -5.872e-006
-1118.0, -5.876e-006
-1120.0, -5.880e-006
-1122.0, -5.884e-006
-1124.0, -5.889e-006
-1126.0, -5.893e-006
-1128.0, -5.894e-006
-1130.0, -5.898e-006
-1132.0, -5.899e-006
-1134.0, -5.899e-006
-1136.0, -5.902e-006
-1138.0, -5.904e-006
-1140.0, -5.904e-006
-1142.0, -5.905e-006
-1144.0, -5.905e-006
-1146.0, -5.907e-006
-1148.0, -5.909e-006
-1150.0, -5.909e-006
-1152.0, -5.909e-006
-1154.0, -5.910e-006
-1156.0, -5.911e-006
-1158.0, -5.912e-006
-1160.0, -5.912e-006
-1162.0, -5.912e-006
-1164.0, -5.912e-006
-1166.0, -5.912e-006
-1168.0, -5.911e-006
-1170.0, -5.911e-006
-1172.0, -5.912e-006
-1174.0, -5.912e-006
-1176.0, -5.912e-006
-1178.0, -5.915e-006
-1180.0, -5.919e-006
-1182.0, -5.924e-006
-1184.0, -5.928e-006
-1186.0, -5.934e-006
-1188.0, -5.940e-006
-1190.0, -5.946e-006
-1192.0, -5.950e-006
-1194.0, -5.953e-006
-1196.0, -5.955e-006
-1198.0, -5.958e-006
-1200.0, -5.958e-006
-1202.0, -5.960e-006
-1204.0, -5.961e-006
-1206.0, -5.961e-006
-1208.0, -5.961e-006
-1210.0, -5.961e-006
-1212.0, -5.964e-006
-1214.0, -5.965e-006
-1216.0, -5.969e-006
-1218.0, -5.974e-006
-1220.0, -5.980e-006
-1222.0, -5.987e-006
-1224.0, -5.997e-006
-1226.0, -6.007e-006
-1228.0, -6.017e-006
-1230.0, -6.025e-006
-1232.0, -6.032e-006
-1234.0, -6.040e-006
-1236.0, -6.047e-006
-1238.0, -6.049e-006
-1240.0, -6.050e-006
-1242.0, -6.053e-006
-1244.0, -6.055e-006
-1246.0, -6.056e-006
-1248.0, -6.056e-006
-1250.0, -6.057e-006
-1252.0, -6.057e-006
-1254.0, -6.058e-006
-1256.0, -6.058e-006
-1258.0, -6.058e-006
-1260.0, -6.058e-006
-1262.0, -6.058e-006
-1264.0, -6.058e-006
-1266.0, -6.059e-006
-1268.0, -6.059e-006
-1270.0, -6.061e-006
-1272.0, -6.063e-006
-1274.0, -6.066e-006
-1276.0, -6.070e-006
-1278.0, -6.075e-006
-1280.0, -6.080e-006
-1282.0, -6.086e-006
-1284.0, -6.091e-006
-1286.0, -6.097e-006
-1288.0, -6.100e-006
-1290.0, -6.103e-006
-1292.0, -6.104e-006
-1294.0, -6.106e-006
-1296.0, -6.107e-006
-1298.0, -6.107e-006
-1300.0, -6.107e-006
-1302.0, -6.107e-006
-1304.0, -6.107e-006
-1306.0, -6.107e-006
-1308.0, -6.107e-006
-1310.0, -6.107e-006
-1312.0, -6.107e-006
-1314.0, -6.107e-006
-1316.0, -6.110e-006
-1318.0, -6.114e-006
-1320.0, -6.117e-006
-1322.0, -6.124e-006
-1324.0, -6.131e-006
-1326.0, -6.137e-006
-1328.0, -6.144e-006
-1330.0, -6.148e-006
-1332.0, -6.151e-006
-1334.0, -6.155e-006
-1336.0, -6.155e-006
-1338.0, -6.156e-006
-1340.0, -6.158e-006
-1342.0, -6.159e-006
-1344.0, -6.162e-006
-1346.0, -6.168e-006
-1348.0, -6.175e-006
-1350.0, -6.180e-006
-1352.0, -6.187e-006
-1354.0, -6.194e-006
-1356.0, -6.202e-006
-1358.0, -6.211e-006
-1360.0, -6.216e-006
-1362.0, -6.223e-006
-1364.0, -6.231e-006
-1366.0, -6.237e-006
-1368.0, -6.243e-006
-1370.0, -6.247e-006
-1372.0, -6.250e-006
-1374.0, -6.254e-006
-1376.0, -6.258e-006
-1378.0, -6.266e-006
-1380.0, -6.271e-006
-1382.0, -6.278e-006
-1384.0, -6.285e-006
-1386.0, -6.292e-006
-1388.0, -6.298e-006
-1390.0, -6.301e-006
-1392.0, -6.301e-006
-1394.0, -6.306e-006
-1396.0, -6.311e-006
-1398.0, -6.318e-006
-1400.0, -6.325e-006
-1402.0, -6.331e-006
-1404.0, -6.338e-006
-1406.0, -6.348e-006
-1408.0, -6.357e-006
-1410.0, -6.366e-006
-1412.0, -6.374e-006
-1414.0, -6.386e-006
-1416.0, -6.400e-006
-1418.0, -6.414e-006
-1420.0, -6.425e-006
-1422.0, -6.436e-006
-1424.0, -6.450e-006
-1426.0, -6.463e-006
-1428.0, -6.472e-006
-1430.0, -6.479e-006
-1432.0, -6.492e-006
-1434.0, -6.505e-006
-1436.0, -6.516e-006
-1438.0, -6.526e-006
-1440.0, -6.541e-006
-1442.0, -6.556e-006
-1444.0, -6.576e-006
-1446.0, -6.594e-006
-1448.0, -6.615e-006
-1450.0, -6.636e-006
-1452.0, -6.657e-006
-1454.0, -6.678e-006
-1456.0, -6.701e-006
-1458.0, -6.730e-006
-1460.0, -6.756e-006
-1462.0, -6.781e-006
-1464.0, -6.809e-006
-1466.0, -6.836e-006
-1468.0, -6.864e-006
-1470.0, -6.892e-006
-1472.0, -6.914e-006
-1474.0, -6.939e-006
-1476.0, -6.969e-006
-1478.0, -6.997e-006
-1480.0, -7.027e-006
-1482.0, -7.055e-006
-1484.0, -7.084e-006
-1486.0, -7.116e-006
-1488.0, -7.146e-006
-1490.0, -7.168e-006
-1492.0, -7.193e-006
-1494.0, -7.215e-006
-1496.0, -7.236e-006
-1498.0, -7.252e-006
-1500.0, -7.261e-006
-1502.0, -7.269e-006
-1504.0, -7.279e-006
-1506.0, -7.288e-006
-1508.0, -7.295e-006
-1510.0, -7.302e-006
-1512.0, -7.309e-006
-1514.0, -7.316e-006
-1516.0, -7.322e-006
-1518.0, -7.326e-006
-1520.0, -7.326e-006
-1522.0, -7.328e-006
-1524.0, -7.328e-006
-1526.0, -7.328e-006
-1528.0, -7.328e-006
-1530.0, -7.332e-006
-1532.0, -7.333e-006
-1534.0, -7.336e-006
-1536.0, -7.341e-006
-1538.0, -7.347e-006
-1540.0, -7.354e-006
-1542.0, -7.361e-006
-1544.0, -7.367e-006
-1546.0, -7.377e-006
-1548.0, -7.387e-006
-1550.0, -7.396e-006
-1552.0, -7.404e-006
-1554.0, -7.414e-006
-1556.0, -7.427e-006
-1558.0, -7.438e-006
-1560.0, -7.446e-006
-1562.0, -7.455e-006
-1564.0, -7.462e-006
-1566.0, -7.476e-006
-1568.0, -7.486e-006
-1570.0, -7.501e-006
-1572.0, -7.519e-006
-1574.0, -7.540e-006
-1576.0, -7.561e-006
-1578.0, -7.588e-006
-1580.0, -7.609e-006
-1582.0, -7.630e-006
-1584.0, -7.650e-006
-1586.0, -7.667e-006
-1588.0, -7.687e-006
-1590.0, -7.713e-006
-1592.0, -7.734e-006
-1594.0, -7.761e-006
-1596.0, -7.789e-006
-1598.0, -7.816e-006
-1600.0, -7.844e-006
-1602.0, -7.872e-006
-1604.0, -7.900e-006
-1606.0, -7.928e-006
-1608.0, -7.956e-006
-1610.0, -7.984e-006
-1612.0, -8.014e-006
-1614.0, -8.043e-006
-1616.0, -8.071e-006
-1618.0, -8.101e-006
-1620.0, -8.136e-006
-1622.0, -8.164e-006
-1624.0, -8.199e-006
-1626.0, -8.235e-006
-1628.0, -8.276e-006
-1630.0, -8.315e-006
-1632.0, -8.350e-006
-1634.0, -8.385e-006
-1636.0, -8.427e-006
-1638.0, -8.468e-006
-1640.0, -8.510e-006
-1642.0, -8.550e-006
-1644.0, -8.588e-006
-1646.0, -8.636e-006
-1648.0, -8.684e-006
-1650.0, -8.726e-006
-1652.0, -8.769e-006
-1654.0, -8.817e-006
-1656.0, -8.865e-006
-1658.0, -8.918e-006
-1660.0, -8.965e-006
-1662.0, -9.014e-006
-1664.0, -9.070e-006
-1666.0, -9.126e-006
-1668.0, -9.180e-006
-1670.0, -9.237e-006
-1672.0, -9.297e-006
-1674.0, -9.360e-006
-1676.0, -9.421e-006
-1678.0, -9.484e-006
-1680.0, -9.546e-006
-1682.0, -9.612e-006
-1684.0, -9.675e-006
-1686.0, -9.745e-006
-1688.0, -9.809e-006
-1690.0, -9.876e-006
-1692.0, -9.944e-006
-1694.0, -1.002e-005
-1696.0, -1.009e-005
-1698.0, -1.016e-005
-1700.0, -1.023e-005
-1702.0, -1.031e-005
-1704.0, -1.039e-005
-1706.0, -1.047e-005
-1708.0, -1.055e-005
-1710.0, -1.062e-005
-1712.0, -1.070e-005
-1714.0, -1.077e-005
-1716.0, -1.085e-005
-1718.0, -1.093e-005
-1720.0, -1.101e-005
-1722.0, -1.108e-005
-1724.0, -1.116e-005
-1726.0, -1.124e-005
-1728.0, -1.132e-005
-1730.0, -1.140e-005
-1732.0, -1.148e-005
-1734.0, -1.156e-005
-1736.0, -1.163e-005
-1738.0, -1.172e-005
-1740.0, -1.179e-005
-1742.0, -1.187e-005
-1744.0, -1.195e-005
-1746.0, -1.203e-005
-1748.0, -1.211e-005
-1750.0, -1.219e-005
-1752.0, -1.227e-005
-1754.0, -1.235e-005
-1756.0, -1.243e-005
-1758.0, -1.251e-005
-1760.0, -1.259e-005
-1762.0, -1.267e-005
-1764.0, -1.275e-005
-1766.0, -1.283e-005
-1768.0, -1.291e-005
-1770.0, -1.299e-005
-1772.0, -1.308e-005
-1774.0, -1.316e-005
-1776.0, -1.325e-005
-1778.0, -1.333e-005
-1780.0, -1.342e-005
-1782.0, -1.351e-005
-1784.0, -1.360e-005
-1786.0, -1.369e-005
-1788.0, -1.378e-005
-1790.0, -1.388e-005
-1792.0, -1.397e-005
-1794.0, -1.407e-005
-1796.0, -1.417e-005
-1798.0, -1.427e-005
-1800.0, -1.437e-005
-1802.0, -1.448e-005
-1804.0, -1.459e-005
-1806.0, -1.470e-005
-1808.0, -1.482e-005
-1810.0, -1.494e-005
-1812.0, -1.506e-005
-1814.0, -1.519e-005
-1816.0, -1.532e-005
-1818.0, -1.546e-005
-1820.0, -1.561e-005
-1822.0, -1.576e-005
-1824.0, -1.593e-005
-1826.0, -1.609e-005
-1828.0, -1.628e-005
-1830.0, -1.646e-005
-1832.0, -1.666e-005
-1834.0, -1.687e-005
-1836.0, -1.708e-005
-1838.0, -1.730e-005
-1840.0, -1.753e-005
-1842.0, -1.778e-005
-1844.0, -1.802e-005
-1846.0, -1.827e-005
-1848.0, -1.852e-005
-1850.0, -1.876e-005
-1852.0, -1.901e-005
-1854.0, -1.925e-005
-1856.0, -1.948e-005
-1858.0, -1.970e-005
-1860.0, -1.992e-005
-1862.0, -2.012e-005
-1864.0, -2.031e-005
-1866.0, -2.048e-005
-1868.0, -2.064e-005
-1870.0, -2.078e-005
-1872.0, -2.091e-005
-1874.0, -2.103e-005
-1876.0, -2.113e-005
-1878.0, -2.123e-005
-1880.0, -2.131e-005
-1882.0, -2.138e-005
-1884.0, -2.144e-005
-1886.0, -2.150e-005
-1888.0, -2.155e-005
-1890.0, -2.160e-005
-1892.0, -2.163e-005
-1894.0, -2.166e-005
-1896.0, -2.170e-005
-1898.0, -2.173e-005
-1900.0, -2.175e-005
-1902.0, -2.177e-005
-1904.0, -2.179e-005
-1906.0, -2.182e-005
-1908.0, -2.184e-005
-1910.0, -2.186e-005
-1912.0, -2.188e-005
-1914.0, -2.191e-005
-1916.0, -2.193e-005
-1918.0, -2.195e-005
-1920.0, -2.197e-005
-1922.0, -2.199e-005
-1924.0, -2.201e-005
-1926.0, -2.204e-005
-1928.0, -2.206e-005
-1930.0, -2.208e-005
-1932.0, -2.210e-005
-1934.0, -2.212e-005
-1936.0, -2.214e-005
-1938.0, -2.215e-005
-1940.0, -2.217e-005
-1942.0, -2.218e-005
-1944.0, -2.220e-005
-1946.0, -2.221e-005
-1948.0, -2.222e-005
-1950.0, -2.223e-005
-1952.0, -2.223e-005
-1954.0, -2.224e-005
-1956.0, -2.224e-005
-1958.0, -2.223e-005
-1960.0, -2.222e-005
-1962.0, -2.221e-005
-1964.0, -2.220e-005
-1966.0, -2.219e-005
-1968.0, -2.217e-005
-1970.0, -2.215e-005
-1972.0, -2.213e-005
-1974.0, -2.211e-005
-1976.0, -2.209e-005
-1978.0, -2.205e-005
-1980.0, -2.203e-005
-1982.0, -2.199e-005
-1984.0, -2.195e-005
-1986.0, -2.191e-005
-1988.0, -2.187e-005
-1990.0, -2.183e-005
-1992.0, -2.179e-005
-1994.0, -2.174e-005
-1996.0, -2.170e-005
-1998.0, -2.166e-005
-2000.0, -2.160e-005
*
Segment = 3
Positive
Number of Data Points = 1600
#
-1998.0, -2.041e-005
-1996.0, -1.979e-005
-1994.0, -1.935e-005
-1992.0, -1.896e-005
-1990.0, -1.854e-005
-1988.0, -1.818e-005
-1986.0, -1.787e-005
-1984.0, -1.758e-005
-1982.0, -1.731e-005
-1980.0, -1.705e-005
-1978.0, -1.682e-005
-1976.0, -1.659e-005
-1974.0, -1.639e-005
-1972.0, -1.618e-005
-1970.0, -1.598e-005
-1968.0, -1.580e-005
-1966.0, -1.562e-005
-1964.0, -1.545e-005
-1962.0, -1.529e-005
-1960.0, -1.513e-005
-1958.0, -1.499e-005
-1956.0, -1.484e-005
-1954.0, -1.470e-005
-1952.0, -1.456e-005
-1950.0, -1.443e-005
-1948.0, -1.430e-005
-1946.0, -1.417e-005
-1944.0, -1.405e-005
-1942.0, -1.393e-005
-1940.0, -1.381e-005
-1938.0, -1.370e-005
-1936.0, -1.359e-005
-1934.0, -1.348e-005
-1932.0, -1.337e-005
-1930.0, -1.327e-005
-1928.0, -1.317e-005
-1926.0, -1.307e-005
-1924.0, -1.297e-005
-1922.0, -1.288e-005
-1920.0, -1.279e-005
-1918.0, -1.269e-005
-1916.0, -1.261e-005
-1914.0, -1.252e-005
-1912.0, -1.243e-005
-1910.0, -1.235e-005
-1908.0, -1.226e-005
-1906.0, -1.218e-005
-1904.0, -1.210e-005
-1902.0, -1.201e-005
-1900.0, -1.193e-005
-1898.0, -1.185e-005
-1896.0, -1.178e-005
-1894.0, -1.170e-005
-1892.0, -1.162e-005
-1890.0, -1.155e-005
-1888.0, -1.147e-005
-1886.0, -1.140e-005
-1884.0, -1.133e-005
-1882.0, -1.125e-005
-1880.0, -1.118e-005
-1878.0, -1.111e-005
-1876.0, -1.104e-005
-1874.0, -1.097e-005
-1872.0, -1.090e-005
-1870.0, -1.083e-005
-1868.0, -1.076e-005
-1866.0, -1.068e-005
-1864.0, -1.061e-005
-1862.0, -1.055e-005
-1860.0, -1.047e-005
-1858.0, -1.041e-005
-1856.0, -1.034e-005
-1854.0, -1.027e-005
-1852.0, -1.020e-005
-1850.0, -1.014e-005
-1848.0, -1.007e-005
-1846.0, -1.001e-005
-1844.0, -9.945e-006
-1842.0, -9.879e-006
-1840.0, -9.817e-006
-1838.0, -9.754e-006
-1836.0, -9.689e-006
-1834.0, -9.626e-006
-1832.0, -9.564e-006
-1830.0, -9.501e-006
-1828.0, -9.438e-006
-1826.0, -9.379e-006
-1824.0, -9.320e-006
-1822.0, -9.259e-006
-1820.0, -9.203e-006
-1818.0, -9.146e-006
-1816.0, -9.085e-006
-1814.0, -9.028e-006
-1812.0, -8.968e-006
-1810.0, -8.902e-006
-1808.0, -8.839e-006
-1806.0, -8.776e-006
-1804.0, -8.710e-006
-1802.0, -8.647e-006
-1800.0, -8.585e-006
-1798.0, -8.521e-006
-1796.0, -8.463e-006
-1794.0, -8.405e-006
-1792.0, -8.343e-006
-1790.0, -8.285e-006
-1788.0, -8.229e-006
-1786.0, -8.172e-006
-1784.0, -8.110e-006
-1782.0, -8.050e-006
-1780.0, -7.989e-006
-1778.0, -7.930e-006
-1776.0, -7.867e-006
-1774.0, -7.806e-006
-1772.0, -7.748e-006
-1770.0, -7.690e-006
-1768.0, -7.632e-006
-1766.0, -7.574e-006
-1764.0, -7.514e-006
-1762.0, -7.458e-006
-1760.0, -7.401e-006
-1758.0, -7.336e-006
-1756.0, -7.276e-006
-1754.0, -7.214e-006
-1752.0, -7.152e-006
-1750.0, -7.092e-006
-1748.0, -7.034e-006
-1746.0, -6.975e-006
-1744.0, -6.917e-006
-1742.0, -6.860e-006
-1740.0, -6.800e-006
-1738.0, -6.738e-006
-1736.0, -6.680e-006
-1734.0, -6.620e-006
-1732.0, -6.555e-006
-1730.0, -6.492e-006
-1728.0, -6.431e-006
-1726.0, -6.374e-006
-1724.0, -6.311e-006
-1722.0, -6.254e-006
-1720.0, -6.197e-006
-1718.0, -6.139e-006
-1716.0, -6.083e-006
-1714.0, -6.025e-006
-1712.0, -5.963e-006
-1710.0, -5.906e-006
-1708.0, -5.845e-006
-1706.0, -5.777e-006
-1704.0, -5.715e-006
-1702.0, -5.653e-006
-1700.0, -5.585e-006
-1698.0, -5.522e-006
-1696.0, -5.460e-006
-1694.0, -5.397e-006
-1692.0, -5.334e-006
-1690.0, -5.273e-006
-1688.0, -5.210e-006
-1686.0, -5.150e-006
-1684.0, -5.093e-006
-1682.0, -5.033e-006
-1680.0, -4.970e-006
-1678.0, -4.914e-006
-1676.0, -4.855e-006
-1674.0, -4.793e-006
-1672.0, -4.732e-006
-1670.0, -4.671e-006
-1668.0, -4.605e-006
-1666.0, -4.543e-006
-1664.0, -4.480e-006
-1662.0, -4.412e-006
-1660.0, -4.349e-006
-1658.0, -4.286e-006
-1656.0, -4.220e-006
-1654.0, -4.157e-006
-1652.0, -4.096e-006
-1650.0, -4.033e-006
-1648.0, -3.973e-006
-1646.0, -3.916e-006
-1644.0, -3.846e-006
-1642.0, -3.785e-006
-1640.0, -3.729e-006
-1638.0, -3.664e-006
-1636.0, -3.602e-006
-1634.0, -3.543e-006
-1632.0, -3.482e-006
-1630.0, -3.431e-006
-1628.0, -3.371e-006
-1626.0, -3.313e-006
-1624.0, -3.257e-006
-1622.0, -3.201e-006
-1620.0, -3.145e-006
-1618.0, -3.090e-006
-1616.0, -3.035e-006
-1614.0, -2.985e-006
-1612.0, -2.931e-006
-1610.0, -2.882e-006
-1608.0, -2.830e-006
-1606.0, -2.779e-006
-1604.0, -2.729e-006
-1602.0, -2.681e-006
-1600.0, -2.629e-006
-1598.0, -2.577e-006
-1596.0, -2.528e-006
-1594.0, -2.481e-006
-1592.0, -2.433e-006
-1590.0, -2.383e-006
-1588.0, -2.335e-006
-1586.0, -2.290e-006
-1584.0, -2.250e-006
-1582.0, -2.202e-006
-1580.0, -2.155e-006
-1578.0, -2.114e-006
-1576.0, -2.073e-006
-1574.0, -2.030e-006
-1572.0, -1.988e-006
-1570.0, -1.942e-006
-1568.0, -1.907e-006
-1566.0, -1.872e-006
-1564.0, -1.833e-006
-1562.0, -1.794e-006
-1560.0, -1.759e-006
-1558.0, -1.725e-006
-1556.0, -1.694e-006
-1554.0, -1.659e-006
-1552.0, -1.624e-006
-1550.0, -1.590e-006
-1548.0, -1.558e-006
-1546.0, -1.524e-006
-1544.0, -1.496e-006
-1542.0, -1.464e-006
-1540.0, -1.436e-006
-1538.0, -1.411e-006
-1536.0, -1.383e-006
-1534.0, -1.356e-006
-1532.0, -1.328e-006
-1530.0, -1.300e-006
-1528.0, -1.277e-006
-1526.0, -1.249e-006
-1524.0, -1.220e-006
-1522.0, -1.195e-006
-1520.0, -1.168e-006
-1518.0, -1.147e-006
-1516.0, -1.119e-006
-1514.0, -1.093e-006
-1512.0, -1.072e-006
-1510.0, -1.050e-006
-1508.0, -1.029e-006
-1506.0, -1.013e-006
-1504.0, -9.923e-007
-1502.0, -9.726e-007
-1500.0, -9.517e-007
-1498.0, -9.290e-007
-1496.0, -9.068e-007
-1494.0, -8.859e-007
-1492.0, -8.667e-007
-1490.0, -8.458e-007
-1488.0, -8.235e-007
-1486.0, -8.026e-007
-1484.0, -7.839e-007
-1482.0, -7.686e-007
-1480.0, -7.485e-007
-1478.0, -7.281e-007
-1476.0, -7.141e-007
-1474.0, -6.997e-007
-1472.0, -6.858e-007
-1470.0, -6.718e-007
-1468.0, -6.583e-007
-1466.0, -6.465e-007
-1464.0, -6.326e-007
-1462.0, -6.191e-007
-1460.0, -6.103e-007
-1458.0, -6.003e-007
-1456.0, -5.868e-007
-1454.0, -5.720e-007
-1452.0, -5.550e-007
-1450.0, -5.406e-007
-1448.0, -5.249e-007
-1446.0, -5.075e-007
-1444.0, -4.896e-007
-1442.0, -4.752e-007
-1440.0, -4.630e-007
-1438.0, -4.543e-007
-1436.0, -4.421e-007
-1434.0, -4.294e-007
-1432.0, -4.194e-007
-1430.0, -4.059e-007
-1428.0, -3.919e-007
-1426.0, -3.771e-007
-1424.0, -3.632e-007
-1422.0, -3.492e-007
-1420.0, -3.357e-007
-1418.0, -3.230e-007
-1416.0, -3.143e-007
-1414.0, -3.012e-007
-1412.0, -2.882e-007
-1410.0, -2.760e-007
-1408.0, -2.677e-007
-1406.0, -2.594e-007
-1404.0, -2.485e-007
-1402.0, -2.363e-007
-1400.0, -2.284e-007
-1398.0, -2.215e-007
-1396.0, -2.127e-007
-1394.0, -2.018e-007
-1392.0, -1.892e-007
-1390.0, -1.774e-007
-1388.0, -1.652e-007
-1386.0, -1.513e-007
-1384.0, -1.373e-007
-1382.0, -1.238e-007
-1380.0, -1.099e-007
-1378.0, -9.722e-008
-1376.0, -8.501e-008
-1374.0, -7.585e-008
-1372.0, -6.888e-008
-1370.0, -6.059e-008
-1368.0, -5.188e-008
-1366.0, -4.316e-008
-1364.0, -3.487e-008
-1362.0, -2.790e-008
-1360.0, -2.092e-008
-1358.0, -1.395e-008
-1356.0, -5.227e-009
-1354.0, +7.416e-009
-1352.0, +2.137e-008
-1350.0, +3.532e-008
-1348.0, +4.927e-008
-1346.0, +6.453e-008
-1344.0, +8.022e-008
-1342.0, +9.679e-008
-1340.0, +1.090e-007
-1338.0, +1.173e-007
-1336.0, +1.243e-007
-1334.0, +1.317e-007
-1332.0, +1.399e-007
-1330.0, +1.517e-007
-1328.0, +1.600e-007
-1326.0, +1.670e-007
-1324.0, +1.740e-007
-1322.0, +1.822e-007
-1320.0, +1.936e-007
-1318.0, +2.058e-007
-1316.0, +2.202e-007
-1314.0, +2.341e-007
-1312.0, +2.485e-007
-1310.0, +2.638e-007
-1308.0, +2.829e-007
-1306.0, +2.991e-007
-1304.0, +3.122e-007
-1302.0, +3.191e-007
-1300.0, +3.270e-007
-1298.0, +3.383e-007
-1296.0, +3.510e-007
-1294.0, +3.584e-007
-1292.0, +3.653e-007
-1290.0, +3.745e-007
-1288.0, +3.867e-007
-1286.0, +4.015e-007
-1284.0, +4.177e-007
-1282.0, +4.316e-007
-1280.0, +4.460e-007
-1278.0, +4.626e-007
-1276.0, +4.804e-007
-1274.0, +4.961e-007
-1272.0, +5.083e-007
-1270.0, +5.166e-007
-1268.0, +5.284e-007
-1266.0, +5.419e-007
-1264.0, +5.532e-007
-1262.0, +5.615e-007
-1260.0, +5.707e-007
-1258.0, +5.842e-007
-1256.0, +5.999e-007
-1254.0, +6.160e-007
-1252.0, +6.300e-007
-1250.0, +6.452e-007
-1248.0, +6.653e-007
-1246.0, +6.840e-007
-1244.0, +6.984e-007
-1242.0, +7.102e-007
-1240.0, +7.220e-007
-1238.0, +7.359e-007
-1236.0, +7.490e-007
-1234.0, +7.643e-007
-1232.0, +7.786e-007
-1230.0, +7.996e-007
-1228.0, +8.196e-007
-1226.0, +8.366e-007
-1224.0, +8.558e-007
-1222.0, +8.763e-007
-1220.0, +8.894e-007
-1218.0, +9.038e-007
-1216.0, +9.160e-007
-1214.0, +9.299e-007
-1212.0, +9.434e-007
-1210.0, +9.535e-007
-1208.0, +9.722e-007
-1206.0, +9.927e-007
-1204.0, +1.013e-006
-1202.0, +1.034e-006
-1200.0, +1.055e-006
-1198.0, +1.076e-006
-1196.0, +1.098e-006
-1194.0, +1.114e-006
-1192.0, +1.130e-006
-1190.0, +1.150e-006
-1188.0, +1.171e-006
-1186.0, +1.192e-006
-1184.0, +1.212e-006
-1182.0, +1.238e-006
-1180.0, +1.259e-006
-1178.0, +1.281e-006
-1176.0, +1.302e-006
-1174.0, +1.318e-006
-1172.0, +1.339e-006
-1170.0, +1.365e-006
-1168.0, +1.386e-006
-1166.0, +1.409e-006
-1164.0, +1.435e-006
-1162.0, +1.457e-006
-1160.0, +1.485e-006
-1158.0, +1.506e-006
-1156.0, +1.527e-006
-1154.0, +1.555e-006
-1152.0, +1.581e-006
-1150.0, +1.609e-006
-1148.0, +1.636e-006
-1146.0, +1.664e-006
-1144.0, +1.692e-006
-1142.0, +1.723e-006
-1140.0, +1.751e-006
-1138.0, +1.785e-006
-1136.0, +1.813e-006
-1134.0, +1.846e-006
-1132.0, +1.875e-006
-1130.0, +1.911e-006
-1128.0, +1.944e-006
-1126.0, +1.978e-006
-1124.0, +2.007e-006
-1122.0, +2.042e-006
-1120.0, +2.073e-006
-1118.0, +2.114e-006
-1116.0, +2.153e-006
-1114.0, +2.188e-006
-1112.0, +2.224e-006
-1110.0, +2.265e-006
-1108.0, +2.307e-006
-1106.0, +2.354e-006
-1104.0, +2.390e-006
-1102.0, +2.427e-006
-1100.0, +2.471e-006
-1098.0, +2.513e-006
-1096.0, +2.555e-006
-1094.0, +2.597e-006
-1092.0, +2.640e-006
-1090.0, +2.688e-006
-1088.0, +2.737e-006
-1086.0, +2.783e-006
-1084.0, +2.833e-006
-1082.0, +2.883e-006
-1080.0, +2.932e-006
-1078.0, +2.981e-006
-1076.0, +3.034e-006
-1074.0, +3.090e-006
-1072.0, +3.143e-006
-1070.0, +3.193e-006
-1068.0, +3.248e-006
-1066.0, +3.304e-006
-1064.0, +3.360e-006
-1062.0, +3.417e-006
-1060.0, +3.473e-006
-1058.0, +3.531e-006
-1056.0, +3.598e-006
-1054.0, +3.660e-006
-1052.0, +3.724e-006
-1050.0, +3.792e-006
-1048.0, +3.855e-006
-1046.0, +3.918e-006
-1044.0, +3.988e-006
-1042.0, +4.051e-006
-1040.0, +4.120e-006
-1038.0, +4.191e-006
-1036.0, +4.259e-006
-1034.0, +4.330e-006
-1032.0, +4.407e-006
-1030.0, +4.477e-006
-1028.0, +4.554e-006
-1026.0, +4.626e-006
-1024.0, +4.702e-006
-1022.0, +4.781e-006
-1020.0, +4.857e-006
-1018.0, +4.934e-006
-1016.0, +5.014e-006
-1014.0, +5.096e-006
-1012.0, +5.178e-006
-1010.0, +5.261e-006
-1008.0, +5.345e-006
-1006.0, +5.427e-006
-1004.0, +5.515e-006
-1002.0, +5.602e-006
-1000.0, +5.688e-006
-998.0, +5.777e-006
-996.0, +5.866e-006
-994.0, +5.952e-006
-992.0, +6.047e-006
-990.0, +6.134e-006
-988.0, +6.230e-006
-986.0, +6.321e-006
-984.0, +6.415e-006
-982.0, +6.505e-006
-980.0, +6.605e-006
-978.0, +6.698e-006
-976.0, +6.801e-006
-974.0, +6.894e-006
-972.0, +6.999e-006
-970.0, +7.096e-006
-968.0, +7.201e-006
-966.0, +7.301e-006
-964.0, +7.406e-006
-962.0, +7.505e-006
-960.0, +7.611e-006
-958.0, +7.709e-006
-956.0, +7.818e-006
-954.0, +7.921e-006
-952.0, +8.026e-006
-950.0, +8.131e-006
-948.0, +8.236e-006
-946.0, +8.345e-006
-944.0, +8.456e-006
-942.0, +8.563e-006
-940.0, +8.672e-006
-938.0, +8.784e-006
-936.0, +8.894e-006
-934.0, +9.005e-006
-932.0, +9.114e-006
-930.0, +9.222e-006
-928.0, +9.332e-006
-926.0, +9.441e-006
-924.0, +9.548e-006
-922.0, +9.653e-006
-920.0, +9.765e-006
-918.0, +9.872e-006
-916.0, +9.981e-006
-914.0, +1.009e-005
-912.0, +1.020e-005
-910.0, +1.031e-005
-908.0, +1.042e-005
-906.0, +1.053e-005
-904.0, +1.063e-005
-902.0, +1.074e-005
-900.0, +1.084e-005
-898.0, +1.095e-005
-896.0, +1.105e-005
-894.0, +1.115e-005
-892.0, +1.125e-005
-890.0, +1.135e-005
-888.0, +1.146e-005
-886.0, +1.156e-005
-884.0, +1.165e-005
-882.0, +1.175e-005
-880.0, +1.185e-005
-878.0, +1.195e-005
-876.0, +1.204e-005
-874.0, +1.213e-005
-872.0, +1.222e-005
-870.0, +1.232e-005
-868.0, +1.240e-005
-866.0, +1.250e-005
-864.0, +1.258e-005
-862.0, +1.267e-005
-860.0, +1.276e-005
-858.0, +1.285e-005
-856.0, +1.293e-005
-854.0, +1.302e-005
-852.0, +1.311e-005
-850.0, +1.320e-005
-848.0, +1.330e-005
-846.0, +1.339e-005
-844.0, +1.348e-005
-842.0, +1.358e-005
-840.0, +1.367e-005
-838.0, +1.377e-005
-836.0, +1.387e-005
-834.0, +1.397e-005
-832.0, +1.407e-005
-830.0, +1.418e-005
-828.0, +1.429e-005
-826.0, +1.440e-005
-824.0, +1.453e-005
-822.0, +1.465e-005
-820.0, +1.478e-005
-818.0, +1.491e-005
-816.0, +1.505e-005
-814.0, +1.519e-005
-812.0, +1.534e-005
-810.0, +1.548e-005
-808.0, +1.564e-005
-806.0, +1.579e-005
-804.0, +1.595e-005
-802.0, +1.611e-005
-800.0, +1.627e-005
-798.0, +1.644e-005
-796.0, +1.661e-005
-794.0, +1.678e-005
-792.0, +1.695e-005
-790.0, +1.713e-005
-788.0, +1.730e-005
-786.0, +1.748e-005
-784.0, +1.766e-005
-782.0, +1.782e-005
-780.0, +1.798e-005
-778.0, +1.814e-005
-776.0, +1.828e-005
-774.0, +1.841e-005
-772.0, +1.851e-005
-770.0, +1.861e-005
-768.0, +1.868e-005
-766.0, +1.872e-005
-764.0, +1.874e-005
-762.0, +1.873e-005
-760.0, +1.868e-005
-758.0, +1.859e-005
-756.0, +1.846e-005
-754.0, +1.828e-005
-752.0, +1.805e-005
-750.0, +1.778e-005
-748.0, +1.744e-005
-746.0, +1.706e-005
-744.0, +1.663e-005
-742.0, +1.614e-005
-740.0, +1.561e-005
-738.0, +1.504e-005
-736.0, +1.442e-005
-734.0, +1.379e-005
-732.0, +1.312e-005
-730.0, +1.244e-005
-728.0, +1.177e-005
-726.0, +1.111e-005
-724.0, +1.047e-005
-722.0, +9.852e-006
-720.0, +9.273e-006
-718.0, +8.736e-006
-716.0, +8.250e-006
-714.0, +7.803e-006
-712.0, +7.406e-006
-710.0, +7.050e-006
-708.0, +6.736e-006
-706.0, +6.458e-006
-704.0, +6.209e-006
-702.0, +5.986e-006
-700.0, +5.791e-006
-698.0, +5.616e-006
-696.0, +5.455e-006
-694.0, +5.302e-006
-692.0, +5.169e-006
-690.0, +5.043e-006
-688.0, +4.931e-006
-686.0, +4.827e-006
-684.0, +4.724e-006
-682.0, +4.633e-006
-680.0, +4.555e-006
-678.0, +4.475e-006
-676.0, +4.410e-006
-674.0, +4.347e-006
-672.0, +4.289e-006
-670.0, +4.238e-006
-668.0, +4.195e-006
-666.0, +4.154e-006
-664.0, +4.122e-006
-662.0, +4.095e-006
-660.0, +4.069e-006
-658.0, +4.051e-006
-656.0, +4.037e-006
-654.0, +4.024e-006
-652.0, +4.017e-006
-650.0, +4.009e-006
-648.0, +4.001e-006
-646.0, +3.996e-006
-644.0, +3.995e-006
-642.0, +3.993e-006
-640.0, +3.992e-006
-638.0, +3.992e-006
-636.0, +3.993e-006
-634.0, +3.994e-006
-632.0, +3.996e-006
-630.0, +3.998e-006
-628.0, +4.000e-006
-626.0, +4.001e-006
-624.0, +4.003e-006
-622.0, +4.006e-006
-620.0, +4.013e-006
-618.0, +4.019e-006
-616.0, +4.026e-006
-614.0, +4.033e-006
-612.0, +4.040e-006
-610.0, +4.046e-006
-608.0, +4.052e-006
-606.0, +4.054e-006
-604.0, +4.060e-006
-602.0, +4.067e-006
-600.0, +4.075e-006
-598.0, +4.082e-006
-596.0, +4.090e-006
-594.0, +4.103e-006
-592.0, +4.119e-006
-590.0, +4.133e-006
-588.0, +4.147e-006
-586.0, +4.161e-006
-584.0, +4.176e-006
-582.0, +4.194e-006
-580.0, +4.206e-006
-578.0, +4.216e-006
-576.0, +4.225e-006
-574.0, +4.231e-006
-572.0, +4.238e-006
-570.0, +4.244e-006
-568.0, +4.247e-006
-566.0, +4.249e-006
-564.0, +4.255e-006
-562.0, +4.261e-006
-560.0, +4.266e-006
-558.0, +4.273e-006
-556.0, +4.280e-006
-554.0, +4.286e-006
-552.0, +4.291e-006
-550.0, +4.293e-006
-548.0, +4.293e-006
-546.0, +4.293e-006
-544.0, +4.287e-006
-542.0, +4.280e-006
-540.0, +4.273e-006
-538.0, +4.266e-006
-536.0, +4.252e-006
-534.0, +4.239e-006
-532.0, +4.215e-006
-530.0, +4.193e-006
-528.0, +4.165e-006
-526.0, +4.137e-006
-524.0, +4.102e-006
-522.0, +4.065e-006
-520.0, +4.024e-006
-518.0, +3.986e-006
-516.0, +3.951e-006
-514.0, +3.917e-006
-512.0, +3.882e-006
-510.0, +3.853e-006
-508.0, +3.828e-006
-506.0, +3.802e-006
-504.0, +3.782e-006
-502.0, +3.761e-006
-500.0, +3.746e-006
-498.0, +3.729e-006
-496.0, +3.711e-006
-494.0, +3.696e-006
-492.0, +3.688e-006
-490.0, +3.681e-006
-488.0, +3.674e-006
-486.0, +3.667e-006
-484.0, +3.662e-006
-482.0, +3.656e-006
-480.0, +3.650e-006
-478.0, +3.642e-006
-476.0, +3.636e-006
-474.0, +3.629e-006
-472.0, +3.621e-006
-470.0, +3.614e-006
-468.0, +3.610e-006
-466.0, +3.603e-006
-464.0, +3.597e-006
-462.0, +3.588e-006
-460.0, +3.579e-006
-458.0, +3.569e-006
-456.0, +3.557e-006
-454.0, +3.546e-006
-452.0, +3.538e-006
-450.0, +3.530e-006
-448.0, +3.525e-006
-446.0, +3.520e-006
-444.0, +3.516e-006
-442.0, +3.515e-006
-440.0, +3.513e-006
-438.0, +3.512e-006
-436.0, +3.511e-006
-434.0, +3.510e-006
-432.0, +3.507e-006
-430.0, +3.504e-006
-428.0, +3.499e-006
-426.0, +3.496e-006
-424.0, +3.490e-006
-422.0, +3.486e-006
-420.0, +3.482e-006
-418.0, +3.480e-006
-416.0, +3.477e-006
-414.0, +3.480e-006
-412.0, +3.483e-006
-410.0, +3.486e-006
-408.0, +3.489e-006
-406.0, +3.493e-006
-404.0, +3.499e-006
-402.0, +3.504e-006
-400.0, +3.506e-006
-398.0, +3.507e-006
-396.0, +3.510e-006
-394.0, +3.513e-006
-392.0, +3.513e-006
-390.0, +3.516e-006
-388.0, +3.522e-006
-386.0, +3.530e-006
-384.0, +3.540e-006
-382.0, +3.553e-006
-380.0, +3.567e-006
-378.0, +3.580e-006
-376.0, +3.592e-006
-374.0, +3.607e-006
-372.0, +3.620e-006
-370.0, +3.631e-006
-368.0, +3.639e-006
-366.0, +3.648e-006
-364.0, +3.662e-006
-362.0, +3.675e-006
-360.0, +3.684e-006
-358.0, +3.697e-006
-356.0, +3.716e-006
-354.0, +3.736e-006
-352.0, +3.757e-006
-350.0, +3.778e-006
-348.0, +3.799e-006
-346.0, +3.820e-006
-344.0, +3.842e-006
-342.0, +3.860e-006
-340.0, +3.881e-006
-338.0, +3.907e-006
-336.0, +3.928e-006
-334.0, +3.956e-006
-332.0, +3.982e-006
-330.0, +4.006e-006
-328.0, +4.032e-006
-326.0, +4.056e-006
-324.0, +4.085e-006
-322.0, +4.115e-006
-320.0, +4.143e-006
-318.0, +4.175e-006
-316.0, +4.211e-006
-314.0, +4.252e-006
-312.0, +4.291e-006
-310.0, +4.326e-006
-308.0, +4.365e-006
-306.0, +4.406e-006
-304.0, +4.450e-006
-302.0, +4.495e-006
-300.0, +4.538e-006
-298.0, +4.587e-006
-296.0, +4.639e-006
-294.0, +4.689e-006
-292.0, +4.740e-006
-290.0, +4.798e-006
-288.0, +4.856e-006
-286.0, +4.919e-006
-284.0, +4.987e-006
-282.0, +5.054e-006
-280.0, +5.130e-006
-278.0, +5.205e-006
-276.0, +5.281e-006
-274.0, +5.363e-006
-272.0, +5.440e-006
-270.0, +5.524e-006
-268.0, +5.614e-006
-266.0, +5.705e-006
-264.0, +5.798e-006
-262.0, +5.894e-006
-260.0, +5.990e-006
-258.0, +6.095e-006
-256.0, +6.200e-006
-254.0, +6.304e-006
-252.0, +6.416e-006
-250.0, +6.529e-006
-248.0, +6.643e-006
-246.0, +6.765e-006
-244.0, +6.883e-006
-242.0, +7.002e-006
-240.0, +7.129e-006
-238.0, +7.254e-006
-236.0, +7.385e-006
-234.0, +7.522e-006
-232.0, +7.659e-006
-230.0, +7.798e-006
-228.0, +7.937e-006
-226.0, +8.075e-006
-224.0, +8.217e-006
-222.0, +8.360e-006
-220.0, +8.500e-006
-218.0, +8.641e-006
-216.0, +8.782e-006
-214.0, +8.922e-006
-212.0, +9.066e-006
-210.0, +9.211e-006
-208.0, +9.351e-006
-206.0, +9.490e-006
-204.0, +9.630e-006
-202.0, +9.772e-006
-200.0, +9.911e-006
-198.0, +1.005e-005
-196.0, +1.017e-005
-194.0, +1.031e-005
-192.0, +1.043e-005
-190.0, +1.055e-005
-188.0, +1.067e-005
-186.0, +1.078e-005
-184.0, +1.090e-005
-182.0, +1.100e-005
-180.0, +1.111e-005
-178.0, +1.120e-005
-176.0, +1.130e-005
-174.0, +1.139e-005
-172.0, +1.148e-005
-170.0, +1.157e-005
-168.0, +1.165e-005
-166.0, +1.172e-005
-164.0, +1.179e-005
-162.0, +1.185e-005
-160.0, +1.191e-005
-158.0, +1.196e-005
-156.0, +1.200e-005
-154.0, +1.204e-005
-152.0, +1.209e-005
-150.0, +1.212e-005
-148.0, +1.216e-005
-146.0, +1.218e-005
-144.0, +1.221e-005
-142.0, +1.223e-005
-140.0, +1.224e-005
-138.0, +1.225e-005
-136.0, +1.225e-005
-134.0, +1.226e-005
-132.0, +1.226e-005
-130.0, +1.226e-005
-128.0, +1.226e-005
-126.0, +1.225e-005
-124.0, +1.225e-005
-122.0, +1.224e-005
-120.0, +1.223e-005
-118.0, +1.222e-005
-116.0, +1.220e-005
-114.0, +1.218e-005
-112.0, +1.215e-005
-110.0, +1.213e-005
-108.0, +1.211e-005
-106.0, +1.208e-005
-104.0, +1.206e-005
-102.0, +1.203e-005
-100.0, +1.200e-005
-98.0, +1.197e-005
-96.0, +1.194e-005
-94.0, +1.191e-005
-92.0, +1.188e-005
-90.0, +1.185e-005
-88.0, +1.183e-005
-86.0, +1.179e-005
-84.0, +1.176e-005
-82.0, +1.173e-005
-80.0, +1.170e-005
-78.0, +1.167e-005
-76.0, +1.163e-005
-74.0, +1.159e-005
-72.0, +1.156e-005
-70.0, +1.153e-005
-68.0, +1.150e-005
-66.0, +1.147e-005
-64.0, +1.144e-005
-62.0, +1.141e-005
-60.0, +1.138e-005
-58.0, +1.134e-005
-56.0, +1.131e-005
-54.0, +1.128e-005
-52.0, +1.125e-005
-50.0, +1.122e-005
-48.0, +1.119e-005
-46.0, +1.116e-005
-44.0, +1.113e-005
-42.0, +1.110e-005
-40.0, +1.108e-005
-38.0, +1.105e-005
-36.0, +1.103e-005
-34.0, +1.100e-005
-32.0, +1.097e-005
-30.0, +1.095e-005
-28.0, +1.092e-005
-26.0, +1.090e-005
-24.0, +1.087e-005
-22.0, +1.085e-005
-20.0, +1.083e-005
-18.0, +1.080e-005
-16.0, +1.078e-005
-14.0, +1.076e-005
-12.0, +1.074e-005
-10.0, +1.072e-005
-8.0, +1.070e-005
-6.0, +1.069e-005
-4.0, +1.067e-005
-2.0, +1.066e-005
0.0, +1.065e-005
2.0, +1.064e-005
4.0, +1.062e-005
6.0, +1.061e-005
8.0, +1.059e-005
10.0, +1.058e-005
12.0, +1.056e-005
14.0, +1.054e-005
16.0, +1.053e-005
18.0, +1.052e-005
20.0, +1.051e-005
22.0, +1.050e-005
24.0, +1.049e-005
26.0, +1.048e-005
28.0, +1.047e-005
30.0, +1.047e-005
32.0, +1.046e-005
34.0, +1.045e-005
36.0, +1.044e-005
38.0, +1.044e-005
40.0, +1.043e-005
42.0, +1.042e-005
44.0, +1.041e-005
46.0, +1.040e-005
48.0, +1.038e-005
50.0, +1.038e-005
52.0, +1.037e-005
54.0, +1.036e-005
56.0, +1.036e-005
58.0, +1.035e-005
60.0, +1.035e-005
62.0, +1.035e-005
64.0, +1.035e-005
66.0, +1.035e-005
68.0, +1.035e-005
70.0, +1.035e-005
72.0, +1.035e-005
74.0, +1.035e-005
76.0, +1.035e-005
78.0, +1.035e-005
80.0, +1.034e-005
82.0, +1.034e-005
84.0, +1.034e-005
86.0, +1.033e-005
88.0, +1.033e-005
90.0, +1.032e-005
92.0, +1.031e-005
94.0, +1.031e-005
96.0, +1.031e-005
98.0, +1.030e-005
100.0, +1.030e-005
102.0, +1.030e-005
104.0, +1.030e-005
106.0, +1.029e-005
108.0, +1.028e-005
110.0, +1.028e-005
112.0, +1.027e-005
114.0, +1.026e-005
116.0, +1.025e-005
118.0, +1.024e-005
120.0, +1.023e-005
122.0, +1.022e-005
124.0, +1.021e-005
126.0, +1.020e-005
128.0, +1.019e-005
130.0, +1.017e-005
132.0, +1.016e-005
134.0, +1.015e-005
136.0, +1.013e-005
138.0, +1.012e-005
140.0, +1.011e-005
142.0, +1.010e-005
144.0, +1.009e-005
146.0, +1.008e-005
148.0, +1.007e-005
150.0, +1.006e-005
152.0, +1.004e-005
154.0, +1.003e-005
156.0, +1.001e-005
158.0, +9.998e-006
160.0, +9.984e-006
162.0, +9.968e-006
164.0, +9.954e-006
166.0, +9.943e-006
168.0, +9.935e-006
170.0, +9.928e-006
172.0, +9.919e-006
174.0, +9.906e-006
176.0, +9.896e-006
178.0, +9.888e-006
180.0, +9.879e-006
182.0, +9.867e-006
184.0, +9.853e-006
186.0, +9.836e-006
188.0, +9.822e-006
190.0, +9.808e-006
192.0, +9.794e-006
194.0, +9.781e-006
196.0, +9.770e-006
198.0, +9.757e-006
200.0, +9.748e-006
202.0, +9.740e-006
204.0, +9.733e-006
206.0, +9.726e-006
208.0, +9.716e-006
210.0, +9.706e-006
212.0, +9.698e-006
214.0, +9.692e-006
216.0, +9.685e-006
218.0, +9.676e-006
220.0, +9.665e-006
222.0, +9.654e-006
224.0, +9.642e-006
226.0, +9.628e-006
228.0, +9.615e-006
230.0, +9.601e-006
232.0, +9.589e-006
234.0, +9.579e-006
236.0, +9.572e-006
238.0, +9.566e-006
240.0, +9.561e-006
242.0, +9.555e-006
244.0, +9.549e-006
246.0, +9.542e-006
248.0, +9.535e-006
250.0, +9.528e-006
252.0, +9.524e-006
254.0, +9.521e-006
256.0, +9.518e-006
258.0, +9.516e-006
260.0, +9.510e-006
262.0, +9.505e-006
264.0, +9.498e-006
266.0, +9.492e-006
268.0, +9.485e-006
270.0, +9.479e-006
272.0, +9.471e-006
274.0, +9.467e-006
276.0, +9.460e-006
278.0, +9.455e-006
280.0, +9.448e-006
282.0, +9.441e-006
284.0, +9.434e-006
286.0, +9.430e-006
288.0, +9.426e-006
290.0, +9.423e-006
292.0, +9.421e-006
294.0, +9.419e-006
296.0, +9.415e-006
298.0, +9.409e-006
300.0, +9.401e-006
302.0, +9.391e-006
304.0, +9.380e-006
306.0, +9.367e-006
308.0, +9.356e-006
310.0, +9.346e-006
312.0, +9.337e-006
314.0, +9.332e-006
316.0, +9.327e-006
318.0, +9.325e-006
320.0, +9.324e-006
322.0, +9.323e-006
324.0, +9.323e-006
326.0, +9.321e-006
328.0, +9.319e-006
330.0, +9.315e-006
332.0, +9.310e-006
334.0, +9.304e-006
336.0, +9.298e-006
338.0, +9.291e-006
340.0, +9.286e-006
342.0, +9.281e-006
344.0, +9.278e-006
346.0, +9.276e-006
348.0, +9.275e-006
350.0, +9.274e-006
352.0, +9.273e-006
354.0, +9.272e-006
356.0, +9.269e-006
358.0, +9.268e-006
360.0, +9.264e-006
362.0, +9.262e-006
364.0, +9.259e-006
366.0, +9.254e-006
368.0, +9.250e-006
370.0, +9.247e-006
372.0, +9.244e-006
374.0, +9.242e-006
376.0, +9.239e-006
378.0, +9.238e-006
380.0, +9.239e-006
382.0, +9.240e-006
384.0, +9.242e-006
386.0, +9.243e-006
388.0, +9.247e-006
390.0, +9.251e-006
392.0, +9.254e-006
394.0, +9.259e-006
396.0, +9.263e-006
398.0, +9.267e-006
400.0, +9.270e-006
402.0, +9.272e-006
404.0, +9.281e-006
406.0, +9.283e-006
408.0, +9.287e-006
410.0, +9.290e-006
412.0, +9.297e-006
414.0, +9.304e-006
416.0, +9.311e-006
418.0, +9.311e-006
420.0, +9.317e-006
422.0, +9.320e-006
424.0, +9.324e-006
426.0, +9.327e-006
428.0, +9.334e-006
430.0, +9.343e-006
432.0, +9.356e-006
434.0, +9.370e-006
436.0, +9.384e-006
438.0, +9.397e-006
440.0, +9.408e-006
442.0, +9.417e-006
444.0, +9.428e-006
446.0, +9.436e-006
448.0, +9.443e-006
450.0, +9.452e-006
452.0, +9.466e-006
454.0, +9.480e-006
456.0, +9.492e-006
458.0, +9.499e-006
460.0, +9.510e-006
462.0, +9.524e-006
464.0, +9.536e-006
466.0, +9.543e-006
468.0, +9.552e-006
470.0, +9.569e-006
472.0, +9.588e-006
474.0, +9.606e-006
476.0, +9.622e-006
478.0, +9.643e-006
480.0, +9.664e-006
482.0, +9.682e-006
484.0, +9.700e-006
486.0, +9.715e-006
488.0, +9.730e-006
490.0, +9.748e-006
492.0, +9.768e-006
494.0, +9.789e-006
496.0, +9.811e-006
498.0, +9.833e-006
500.0, +9.854e-006
502.0, +9.875e-006
504.0, +9.897e-006
506.0, +9.913e-006
508.0, +9.934e-006
510.0, +9.961e-006
512.0, +9.981e-006
514.0, +1.001e-005
516.0, +1.004e-005
518.0, +1.006e-005
520.0, +1.008e-005
522.0, +1.011e-005
524.0, +1.013e-005
526.0, +1.016e-005
528.0, +1.018e-005
530.0, +1.020e-005
532.0, +1.023e-005
534.0, +1.025e-005
536.0, +1.028e-005
538.0, +1.030e-005
540.0, +1.031e-005
542.0, +1.033e-005
544.0, +1.036e-005
546.0, +1.038e-005
548.0, +1.040e-005
550.0, +1.043e-005
552.0, +1.045e-005
554.0, +1.047e-005
556.0, +1.050e-005
558.0, +1.052e-005
560.0, +1.054e-005
562.0, +1.056e-005
564.0, +1.058e-005
566.0, +1.060e-005
568.0, +1.062e-005
570.0, +1.064e-005
572.0, +1.066e-005
574.0, +1.068e-005
576.0, +1.069e-005
578.0, +1.071e-005
580.0, +1.073e-005
582.0, +1.074e-005
584.0, +1.076e-005
586.0, +1.078e-005
588.0, +1.080e-005
590.0, +1.082e-005
592.0, +1.084e-005
594.0, +1.086e-005
596.0, +1.088e-005
598.0, +1.089e-005
600.0, +1.091e-005
602.0, +1.092e-005
604.0, +1.093e-005
606.0, +1.095e-005
608.0, +1.097e-005
610.0, +1.099e-005
612.0, +1.101e-005
614.0, +1.103e-005
616.0, +1.105e-005
618.0, +1.106e-005
620.0, +1.108e-005
622.0, +1.109e-005
624.0, +1.111e-005
626.0, +1.112e-005
628.0, +1.114e-005
630.0, +1.116e-005
632.0, +1.119e-005
634.0, +1.121e-005
636.0, +1.123e-005
638.0, +1.126e-005
640.0, +1.128e-005
642.0, +1.130e-005
644.0, +1.133e-005
646.0, +1.135e-005
648.0, +1.138e-005
650.0, +1.141e-005
652.0, +1.144e-005
654.0, +1.146e-005
656.0, +1.150e-005
658.0, +1.153e-005
660.0, +1.157e-005
662.0, +1.161e-005
664.0, +1.165e-005
666.0, +1.169e-005
668.0, +1.174e-005
670.0, +1.178e-005
672.0, +1.183e-005
674.0, +1.188e-005
676.0, +1.194e-005
678.0, +1.200e-005
680.0, +1.206e-005
682.0, +1.213e-005
684.0, +1.221e-005
686.0, +1.228e-005
688.0, +1.237e-005
690.0, +1.245e-005
692.0, +1.254e-005
694.0, +1.265e-005
696.0, +1.275e-005
698.0, +1.286e-005
700.0, +1.298e-005
702.0, +1.310e-005
704.0, +1.324e-005
706.0, +1.338e-005
708.0, +1.352e-005
710.0, +1.368e-005
712.0, +1.384e-005
714.0, +1.400e-005
716.0, +1.417e-005
718.0, +1.435e-005
720.0, +1.453e-005
722.0, +1.472e-005
724.0, +1.491e-005
726.0, +1.511e-005
728.0, +1.532e-005
730.0, +1.552e-005
732.0, +1.573e-005
734.0, +1.595e-005
736.0, +1.617e-005
738.0, +1.640e-005
740.0, +1.663e-005
742.0, +1.686e-005
744.0, +1.710e-005
746.0, +1.735e-005
748.0, +1.760e-005
750.0, +1.786e-005
752.0, +1.811e-005
754.0, +1.837e-005
756.0, +1.864e-005
758.0, +1.891e-005
760.0, +1.918e-005
762.0, +1.945e-005
764.0, +1.973e-005
766.0, +2.001e-005
768.0, +2.030e-005
770.0, +2.058e-005
772.0, +2.088e-005
774.0, +2.116e-005
776.0, +2.146e-005
778.0, +2.175e-005
780.0, +2.205e-005
782.0, +2.235e-005
784.0, +2.265e-005
786.0, +2.295e-005
788.0, +2.326e-005
790.0, +2.356e-005
792.0, +2.387e-005
794.0, +2.417e-005
796.0, +2.448e-005
798.0, +2.478e-005
800.0, +2.508e-005
802.0, +2.539e-005
804.0, +2.568e-005
806.0, +2.599e-005
808.0, +2.628e-005
810.0, +2.658e-005
812.0, +2.688e-005
814.0, +2.719e-005
816.0, +2.748e-005
818.0, +2.778e-005
820.0, +2.807e-005
822.0, +2.836e-005
824.0, +2.864e-005
826.0, +2.892e-005
828.0, +2.919e-005
830.0, +2.946e-005
832.0, +2.973e-005
834.0, +2.999e-005
836.0, +3.024e-005
838.0, +3.050e-005
840.0, +3.075e-005
842.0, +3.099e-005
844.0, +3.123e-005
846.0, +3.147e-005
848.0, +3.170e-005
850.0, +3.193e-005
852.0, +3.216e-005
854.0, +3.238e-005
856.0, +3.259e-005
858.0, +3.280e-005
860.0, +3.301e-005
862.0, +3.321e-005
864.0, +3.341e-005
866.0, +3.360e-005
868.0, +3.380e-005
870.0, +3.399e-005
872.0, +3.417e-005
874.0, +3.435e-005
876.0, +3.454e-005
878.0, +3.471e-005
880.0, +3.488e-005
882.0, +3.504e-005
884.0, +3.520e-005
886.0, +3.536e-005
888.0, +3.552e-005
890.0, +3.566e-005
892.0, +3.581e-005
894.0, +3.596e-005
896.0, +3.610e-005
898.0, +3.624e-005
900.0, +3.638e-005
902.0, +3.651e-005
904.0, +3.664e-005
906.0, +3.677e-005
908.0, +3.690e-005
910.0, +3.702e-005
912.0, +3.713e-005
914.0, +3.725e-005
916.0, +3.737e-005
918.0, +3.748e-005
920.0, +3.758e-005
922.0, +3.769e-005
924.0, +3.779e-005
926.0, +3.790e-005
928.0, +3.799e-005
930.0, +3.809e-005
932.0, +3.819e-005
934.0, +3.829e-005
936.0, +3.837e-005
938.0, +3.846e-005
940.0, +3.855e-005
942.0, +3.864e-005
944.0, +3.872e-005
946.0, +3.880e-005
948.0, +3.888e-005
950.0, +3.896e-005
952.0, +3.904e-005
954.0, +3.912e-005
956.0, +3.919e-005
958.0, +3.927e-005
960.0, +3.935e-005
962.0, +3.942e-005
964.0, +3.950e-005
966.0, +3.957e-005
968.0, +3.965e-005
970.0, +3.973e-005
972.0, +3.980e-005
974.0, +3.986e-005
976.0, +3.993e-005
978.0, +4.000e-005
980.0, +4.006e-005
982.0, +4.013e-005
984.0, +4.020e-005
986.0, +4.026e-005
988.0, +4.034e-005
990.0, +4.041e-005
992.0, +4.048e-005
994.0, +4.055e-005
996.0, +4.062e-005
998.0, +4.068e-005
1000.0, +4.075e-005
1002.0, +4.082e-005
1004.0, +4.089e-005
1006.0, +4.095e-005
1008.0, +4.102e-005
1010.0, +4.108e-005
1012.0, +4.115e-005
1014.0, +4.121e-005
1016.0, +4.128e-005
1018.0, +4.134e-005
1020.0, +4.140e-005
1022.0, +4.146e-005
1024.0, +4.153e-005
1026.0, +4.158e-005
1028.0, +4.165e-005
1030.0, +4.171e-005
1032.0, +4.176e-005
1034.0, +4.182e-005
1036.0, +4.188e-005
1038.0, +4.194e-005
1040.0, +4.200e-005
1042.0, +4.205e-005
1044.0, +4.211e-005
1046.0, +4.216e-005
1048.0, +4.222e-005
1050.0, +4.227e-005
1052.0, +4.232e-005
1054.0, +4.237e-005
1056.0, +4.242e-005
1058.0, +4.247e-005
1060.0, +4.252e-005
1062.0, +4.258e-005
1064.0, +4.263e-005
1066.0, +4.267e-005
1068.0, +4.272e-005
1070.0, +4.277e-005
1072.0, +4.282e-005
1074.0, +4.286e-005
1076.0, +4.291e-005
1078.0, +4.296e-005
1080.0, +4.300e-005
1082.0, +4.305e-005
1084.0, +4.309e-005
1086.0, +4.313e-005
1088.0, +4.317e-005
1090.0, +4.321e-005
1092.0, +4.326e-005
1094.0, +4.330e-005
1096.0, +4.335e-005
1098.0, +4.340e-005
1100.0, +4.344e-005
1102.0, +4.348e-005
1104.0, +4.352e-005
1106.0, +4.356e-005
1108.0, +4.360e-005
1110.0, +4.364e-005
1112.0, +4.369e-005
1114.0, +4.374e-005
1116.0, +4.378e-005
1118.0, +4.383e-005
1120.0, +4.388e-005
1122.0, +4.393e-005
1124.0, +4.398e-005
1126.0, +4.403e-005
1128.0, +4.408e-005
1130.0, +4.414e-005
1132.0, +4.420e-005
1134.0, +4.426e-005
1136.0, +4.433e-005
1138.0, +4.439e-005
1140.0, +4.446e-005
1142.0, +4.453e-005
1144.0, +4.461e-005
1146.0, +4.469e-005
1148.0, +4.477e-005
1150.0, +4.486e-005
1152.0, +4.495e-005
1154.0, +4.504e-005
1156.0, +4.514e-005
1158.0, +4.524e-005
1160.0, +4.535e-005
1162.0, +4.547e-005
1164.0, +4.559e-005
1166.0, +4.571e-005
1168.0, +4.585e-005
1170.0, +4.599e-005
1172.0, +4.613e-005
1174.0, +4.628e-005
1176.0, +4.644e-005
1178.0, +4.661e-005
1180.0, +4.678e-005
1182.0, +4.697e-005
1184.0, +4.716e-005
1186.0, +4.736e-005
1188.0, +4.757e-005
1190.0, +4.779e-005
1192.0, +4.802e-005
1194.0, +4.826e-005
1196.0, +4.850e-005
1198.0, +4.875e-005
1200.0, +4.902e-005
*
**
