# Supplementary material for: DFT and CV data of 4-phenyl-substituted dichloro(bis{2-[1-(phenyl)-1H-1,2,3-triazol-4-yl-κN3]pyridine-κN})iron(II) coordination compounds
Source: Data Brief. 2018 Oct 27;21:1458–71. doi: 10.1016/j.dib.2018.10.085 (PMC6234228; doi:10.1016/j.dib.2018.10.085)
Supplement: Supplementary file 5 — Supplementary material. [file mmc5.xlsx]

## Sheet: FeL 2-2
FeL2-2 (50 mV/s) = 50_01.TXT				FeL2-2 (100 mV/s) = 100_01.TXT				FeL2-2 (150 mV/s) = 150_01.TXT				FeL2-2 (200 mV/s) = 200_01.TXT				FeL2-2 (250 mV/s) = 250_01.TXT				FeL2-2 (300 mV/s) = 300_01.TXT				FeL2-2 (500 mV/s) = 500_01.TXT				FeL2-2 (1000 mV/s) = 1000_01.TXT				FeL2-2 (5000 mV/s) = 5000_01.TXT
50				100				150				200				250				300				500				1000				5000
mV	A	V Fc	uA	mV	A	V Fc	uA	mV	A	V Fc	uA	mV	A	V Fc	uA	mV	A	V Fc	uA	mV	A	V Fc	uA	mV	A	V Fc	uA	mV	A	V Fc	uA	mV	A	V Fc	uA
299	2.198e-06	0.209	2.198	299	1.906e-06	0.209	1.906	299	1.894e-06	0.209	1.894	299	1.888e-06	0.209	1.888	299	1.78e-06	0.209	1.78	299	1.971e-06	0.209	1.971	299	2.086e-06	0.209	2.086	299	1.716e-06	0.209	1.716	299	2.187e-06	0.209	2.187
298	2.17e-06	0.208	2.17	298	1.844e-06	0.208	1.844	298	1.785e-06	0.208	1.785	298	1.764e-06	0.208	1.764	298	1.657e-06	0.208	1.657	298	1.81e-06	0.208	1.81	298	1.888e-06	0.208	1.888	298	1.115e-06	0.208	1.115	298	1.279e-06	0.208	1.279
297	2.144e-06	0.207	2.144	297	1.813e-06	0.207	1.813	297	1.758e-06	0.207	1.758	297	1.696e-06	0.207	1.696	297	1.593e-06	0.207	1.593	297	1.725e-06	0.207	1.725	297	1.744e-06	0.207	1.744	297	9.18e-07	0.207	0.918	297	1.758e-07	0.207	0.1758
296	2.117e-06	0.206	2.117	296	1.784e-06	0.206	1.784	296	1.718e-06	0.206	1.718	296	1.649e-06	0.206	1.649	296	1.531e-06	0.206	1.531	296	1.658e-06	0.206	1.658	296	1.623e-06	0.206	1.623	296	7.812e-07	0.206	0.7812	296	-7.254e-07	0.206	-0.7254
295	2.09e-06	0.205	2.09	295	1.756e-06	0.205	1.756	295	1.672e-06	0.205	1.672	295	1.594e-06	0.205	1.594	295	1.472e-06	0.205	1.472	295	1.585e-06	0.205	1.585	295	1.503e-06	0.205	1.503	295	5.79e-07	0.205	0.579	295	-1.562e-06	0.205	-1.562
294	2.064e-06	0.204	2.064	294	1.732e-06	0.204	1.732	294	1.642e-06	0.204	1.642	294	1.56e-06	0.204	1.56	294	1.422e-06	0.204	1.422	294	1.53e-06	0.204	1.53	294	1.396e-06	0.204	1.396	294	4.743e-07	0.204	0.4743	294	-2.351e-06	0.204	-2.351
293	2.042e-06	0.203	2.042	293	1.713e-06	0.203	1.713	293	1.619e-06	0.203	1.619	293	1.526e-06	0.203	1.526	293	1.387e-06	0.203	1.387	293	1.484e-06	0.203	1.484	293	1.313e-06	0.203	1.313	293	4.046e-07	0.203	0.4046	293	-2.999e-06	0.203	-2.999
292	2.019e-06	0.202	2.019	292	1.699e-06	0.202	1.699	292	1.597e-06	0.202	1.597	292	1.509e-06	0.202	1.509	292	1.358e-06	0.202	1.358	292	1.452e-06	0.202	1.452	292	1.245e-06	0.202	1.245	292	3.557e-07	0.202	0.3557	292	-3.509e-06	0.202	-3.509
291	1.998e-06	0.201	1.998	291	1.681e-06	0.201	1.681	291	1.571e-06	0.201	1.571	291	1.486e-06	0.201	1.486	291	1.33e-06	0.201	1.33	291	1.418e-06	0.201	1.418	291	1.189e-06	0.201	1.189	291	3.069e-07	0.201	0.3069	291	-3.892e-06	0.201	-3.892
290	1.98e-06	0.2	1.98	290	1.665e-06	0.2	1.665	290	1.55e-06	0.2	1.55	290	1.464e-06	0.2	1.464	290	1.311e-06	0.2	1.311	290	1.39e-06	0.2	1.39	290	1.146e-06	0.2	1.146	290	2.581e-07	0.2	0.2581	290	-4.192e-06	0.2	-4.192
289	1.96e-06	0.199	1.96	289	1.646e-06	0.199	1.646	289	1.54e-06	0.199	1.54	289	1.443e-06	0.199	1.443	289	1.292e-06	0.199	1.292	289	1.368e-06	0.199	1.368	289	1.096e-06	0.199	1.096	289	2.162e-07	0.199	0.2162	289	-4.429e-06	0.199	-4.429
288	1.946e-06	0.198	1.946	288	1.625e-06	0.198	1.625	288	1.524e-06	0.198	1.524	288	1.418e-06	0.198	1.418	288	1.266e-06	0.198	1.266	288	1.341e-06	0.198	1.341	288	1.059e-06	0.198	1.059	288	1.814e-07	0.198	0.1814	288	-4.611e-06	0.198	-4.611
287	1.931e-06	0.197	1.931	287	1.607e-06	0.197	1.607	287	1.511e-06	0.197	1.511	287	1.395e-06	0.197	1.395	287	1.247e-06	0.197	1.247	287	1.321e-06	0.197	1.321	287	1.024e-06	0.197	1.024	287	1.535e-07	0.197	0.1535	287	-4.771e-06	0.197	-4.771
286	1.918e-06	0.196	1.918	286	1.592e-06	0.196	1.592	286	1.498e-06	0.196	1.498	286	1.375e-06	0.196	1.375	286	1.226e-06	0.196	1.226	286	1.304e-06	0.196	1.304	286	9.927e-07	0.196	0.9927	286	1.256e-07	0.196	0.1256	286	-4.918e-06	0.196	-4.918
285	1.911e-06	0.195	1.911	285	1.576e-06	0.195	1.576	285	1.482e-06	0.195	1.482	285	1.355e-06	0.195	1.355	285	1.206e-06	0.195	1.206	285	1.284e-06	0.195	1.284	285	9.692e-07	0.195	0.9692	285	9.766e-08	0.195	0.09766	285	-5.029e-06	0.195	-5.029
284	1.897e-06	0.194	1.897	284	1.563e-06	0.194	1.563	284	1.47e-06	0.194	1.47	284	1.343e-06	0.194	1.343	284	1.186e-06	0.194	1.186	284	1.27e-06	0.194	1.27	284	9.404e-07	0.194	0.9404	284	6.278e-08	0.194	0.06278	284	-5.134e-06	0.194	-5.134
283	1.888e-06	0.193	1.888	283	1.549e-06	0.193	1.549	283	1.451e-06	0.193	1.451	283	1.324e-06	0.193	1.324	283	1.165e-06	0.193	1.165	283	1.248e-06	0.193	1.248	283	9.177e-07	0.193	0.9177	283	3.488e-08	0.193	0.03488	283	-5.225e-06	0.193	-5.225
282	1.88e-06	0.192	1.88	282	1.541e-06	0.192	1.541	282	1.431e-06	0.192	1.431	282	1.316e-06	0.192	1.316	282	1.15e-06	0.192	1.15	282	1.228e-06	0.192	1.228	282	8.981e-07	0.192	0.8981	282	-6.975e-09	0.192	-0.006975	282	-5.315e-06	0.192	-5.315
281	1.872e-06	0.191	1.872	281	1.534e-06	0.191	1.534	281	1.416e-06	0.191	1.416	281	1.307e-06	0.191	1.307	281	1.139e-06	0.191	1.139	281	1.21e-06	0.191	1.21	281	8.702e-07	0.191	0.8702	281	-3.488e-08	0.191	-0.03488	281	-5.399e-06	0.191	-5.399
280	1.865e-06	0.19	1.865	280	1.522e-06	0.19	1.522	280	1.397e-06	0.19	1.397	280	1.29e-06	0.19	1.29	280	1.124e-06	0.19	1.124	280	1.19e-06	0.19	1.19	280	8.497e-07	0.19	0.8497	280	-6.278e-08	0.19	-0.06278	280	-5.476e-06	0.19	-5.476
279	1.849e-06	0.189	1.849	279	1.513e-06	0.189	1.513	279	1.379e-06	0.189	1.379	279	1.277e-06	0.189	1.277	279	1.11e-06	0.189	1.11	279	1.169e-06	0.189	1.169	279	8.244e-07	0.189	0.8244	279	-9.766e-08	0.189	-0.09766	279	-5.539e-06	0.189	-5.539
278	1.834e-06	0.188	1.834	278	1.502e-06	0.188	1.502	278	1.361e-06	0.188	1.361	278	1.265e-06	0.188	1.265	278	1.096e-06	0.188	1.096	278	1.154e-06	0.188	1.154	278	7.978e-07	0.188	0.7978	278	-1.325e-07	0.188	-0.1325	278	-5.608e-06	0.188	-5.608
277	1.821e-06	0.187	1.821	277	1.491e-06	0.187	1.491	277	1.347e-06	0.187	1.347	277	1.25e-06	0.187	1.25	277	1.081e-06	0.187	1.081	277	1.139e-06	0.187	1.139	277	7.769e-07	0.187	0.7769	277	-1.535e-07	0.187	-0.1535	277	-5.678e-06	0.187	-5.678
276	1.806e-06	0.186	1.806	276	1.484e-06	0.186	1.484	276	1.338e-06	0.186	1.338	276	1.243e-06	0.186	1.243	276	1.067e-06	0.186	1.067	276	1.13e-06	0.186	1.13	276	7.533e-07	0.186	0.7533	276	-1.744e-07	0.186	-0.1744	276	-5.748e-06	0.186	-5.748
275	1.792e-06	0.185	1.792	275	1.475e-06	0.185	1.475	275	1.33e-06	0.185	1.33	275	1.222e-06	0.185	1.222	275	1.046e-06	0.185	1.046	275	1.116e-06	0.185	1.116	275	7.355e-07	0.185	0.7355	275	-1.953e-07	0.185	-0.1953	275	-5.811e-06	0.185	-5.811
274	1.778e-06	0.184	1.778	274	1.465e-06	0.184	1.465	274	1.323e-06	0.184	1.323	274	1.209e-06	0.184	1.209	274	1.027e-06	0.184	1.027	274	1.104e-06	0.184	1.104	274	7.215e-07	0.184	0.7215	274	-2.232e-07	0.184	-0.2232	274	-5.88e-06	0.184	-5.88
273	1.764e-06	0.183	1.764	273	1.457e-06	0.183	1.457	273	1.32e-06	0.183	1.32	273	1.196e-06	0.183	1.196	273	1.013e-06	0.183	1.013	273	1.092e-06	0.183	1.092	273	6.962e-07	0.183	0.6962	273	-2.581e-07	0.183	-0.2581	273	-5.943e-06	0.183	-5.943
272	1.76e-06	0.182	1.76	272	1.439e-06	0.182	1.439	272	1.311e-06	0.182	1.311	272	1.18e-06	0.182	1.18	272	9.931e-07	0.182	0.9931	272	1.072e-06	0.182	1.072	272	6.832e-07	0.182	0.6832	272	-2.72e-07	0.182	-0.272	272	-5.999e-06	0.182	-5.999
271	1.747e-06	0.181	1.747	271	1.426e-06	0.181	1.426	271	1.303e-06	0.181	1.303	271	1.165e-06	0.181	1.165	271	9.766e-07	0.181	0.9766	271	1.054e-06	0.181	1.054	271	6.622e-07	0.181	0.6622	271	-2.93e-07	0.181	-0.293	271	-6.055e-06	0.181	-6.055
270	1.741e-06	0.18	1.741	270	1.413e-06	0.18	1.413	270	1.295e-06	0.18	1.295	270	1.152e-06	0.18	1.152	270	9.626e-07	0.18	0.9626	270	1.034e-06	0.18	1.034	270	6.387e-07	0.18	0.6387	270	-3.139e-07	0.18	-0.3139	270	-6.104e-06	0.18	-6.104
269	1.734e-06	0.179	1.734	269	1.399e-06	0.179	1.399	269	1.287e-06	0.179	1.287	269	1.138e-06	0.179	1.138	269	9.491e-07	0.179	0.9491	269	1.015e-06	0.179	1.015	269	6.226e-07	0.179	0.6226	269	-3.348e-07	0.179	-0.3348	269	-6.159e-06	0.179	-6.159
268	1.727e-06	0.178	1.727	268	1.387e-06	0.178	1.387	268	1.28e-06	0.178	1.28	268	1.132e-06	0.178	1.132	268	9.421e-07	0.178	0.9421	268	1.001e-06	0.178	1.001	268	5.99e-07	0.178	0.599	268	-3.488e-07	0.178	-0.3488	268	-6.208e-06	0.178	-6.208
267	1.72e-06	0.177	1.72	267	1.375e-06	0.177	1.375	267	1.266e-06	0.177	1.266	267	1.118e-06	0.177	1.118	267	9.29e-07	0.177	0.929	267	9.805e-07	0.177	0.9805	267	5.79e-07	0.177	0.579	267	-3.627e-07	0.177	-0.3627	267	-6.243e-06	0.177	-6.243
266	1.714e-06	0.176	1.714	266	1.368e-06	0.176	1.368	266	1.253e-06	0.176	1.253	266	1.113e-06	0.176	1.113	266	9.208e-07	0.176	0.9208	266	9.644e-07	0.176	0.9644	266	5.689e-07	0.176	0.5689	266	-3.767e-07	0.176	-0.3767	266	-6.278e-06	0.176	-6.278
265	1.707e-06	0.175	1.707	265	1.363e-06	0.175	1.363	265	1.244e-06	0.175	1.244	265	1.106e-06	0.175	1.106	265	9.138e-07	0.175	0.9138	265	9.556e-07	0.175	0.9556	265	5.511e-07	0.175	0.5511	265	-4.046e-07	0.175	-0.4046	265	-6.313e-06	0.175	-6.313
264	1.707e-06	0.174	1.707	264	1.355e-06	0.174	1.355	264	1.23e-06	0.174	1.23	264	1.092e-06	0.174	1.092	264	9.003e-07	0.174	0.9003	264	9.439e-07	0.174	0.9439	264	5.436e-07	0.174	0.5436	264	-4.255e-07	0.174	-0.4255	264	-6.348e-06	0.174	-6.348
263	1.7e-06	0.173	1.7	263	1.347e-06	0.173	1.347	263	1.217e-06	0.173	1.217	263	1.083e-06	0.173	1.083	263	8.929e-07	0.173	0.8929	263	9.369e-07	0.173	0.9369	263	5.323e-07	0.173	0.5323	263	-4.464e-07	0.173	-0.4464	263	-6.39e-06	0.173	-6.39
262	1.699e-06	0.172	1.699	262	1.34e-06	0.172	1.34	262	1.205e-06	0.172	1.205	262	1.072e-06	0.172	1.072	262	8.802e-07	0.172	0.8802	262	9.299e-07	0.172	0.9299	262	5.149e-07	0.172	0.5149	262	-4.674e-07	0.172	-0.4674	262	-6.417e-06	0.172	-6.417
261	1.692e-06	0.171	1.692	261	1.333e-06	0.171	1.333	261	1.191e-06	0.171	1.191	261	1.055e-06	0.171	1.055	261	8.671e-07	0.171	0.8671	261	9.181e-07	0.171	0.9181	261	5.075e-07	0.171	0.5075	261	-4.883e-07	0.171	-0.4883	261	-6.452e-06	0.171	-6.452
260	1.685e-06	0.17	1.685	260	1.326e-06	0.17	1.326	260	1.184e-06	0.17	1.184	260	1.045e-06	0.17	1.045	260	8.615e-07	0.17	0.8615	260	9.12e-07	0.17	0.912	260	4.918e-07	0.17	0.4918	260	-5.092e-07	0.17	-0.5092	260	-6.494e-06	0.17	-6.494
259	1.678e-06	0.169	1.678	259	1.32e-06	0.169	1.32	259	1.171e-06	0.169	1.171	259	1.027e-06	0.169	1.027	259	8.432e-07	0.169	0.8432	259	8.99e-07	0.169	0.899	259	4.769e-07	0.169	0.4769	259	-5.371e-07	0.169	-0.5371	259	-6.529e-06	0.169	-6.529
258	1.671e-06	0.168	1.671	258	1.315e-06	0.168	1.315	258	1.158e-06	0.168	1.158	258	1.013e-06	0.168	1.013	258	8.327e-07	0.168	0.8327	258	8.92e-07	0.168	0.892	258	4.608e-07	0.168	0.4608	258	-5.58e-07	0.168	-0.558	258	-6.578e-06	0.168	-6.578
257	1.661e-06	0.167	1.661	257	1.312e-06	0.167	1.312	257	1.151e-06	0.167	1.151	257	1.004e-06	0.167	1.004	257	8.235e-07	0.167	0.8235	257	8.828e-07	0.167	0.8828	257	4.381e-07	0.167	0.4381	257	-5.859e-07	0.167	-0.5859	257	-6.62e-06	0.167	-6.62
256	1.66e-06	0.166	1.66	256	1.304e-06	0.166	1.304	256	1.142e-06	0.166	1.142	256	9.875e-07	0.166	0.9875	256	8.044e-07	0.166	0.8044	256	8.671e-07	0.166	0.8671	256	4.242e-07	0.166	0.4242	256	-5.999e-07	0.166	-0.5999	256	-6.655e-06	0.166	-6.655
255	1.641e-06	0.165	1.641	255	1.298e-06	0.165	1.298	255	1.134e-06	0.165	1.134	255	9.761e-07	0.165	0.9761	255	7.961e-07	0.165	0.7961	255	8.523e-07	0.165	0.8523	255	4.116e-07	0.165	0.4116	255	-6.208e-07	0.165	-0.6208	255	-6.696e-06	0.165	-6.696
254	1.634e-06	0.164	1.634	254	1.291e-06	0.164	1.291	254	1.127e-06	0.164	1.127	254	9.678e-07	0.164	0.9678	254	7.817e-07	0.164	0.7817	254	8.384e-07	0.164	0.8384	254	3.928e-07	0.164	0.3928	254	-6.348e-07	0.164	-0.6348	254	-6.738e-06	0.164	-6.738
253	1.623e-06	0.163	1.623	253	1.284e-06	0.163	1.284	253	1.121e-06	0.163	1.121	253	9.569e-07	0.163	0.9569	253	7.669e-07	0.163	0.7669	253	8.244e-07	0.163	0.8244	253	3.802e-07	0.163	0.3802	253	-6.557e-07	0.163	-0.6557	253	-6.773e-06	0.163	-6.773
252	1.609e-06	0.162	1.609	252	1.277e-06	0.162	1.277	252	1.118e-06	0.162	1.118	252	9.5e-07	0.162	0.95	252	7.586e-07	0.162	0.7586	252	8.161e-07	0.162	0.8161	252	3.671e-07	0.162	0.3671	252	-6.627e-07	0.162	-0.6627	252	-6.815e-06	0.162	-6.815
251	1.595e-06	0.161	1.595	251	1.267e-06	0.161	1.267	251	1.111e-06	0.161	1.111	251	9.43e-07	0.161	0.943	251	7.464e-07	0.161	0.7464	251	7.987e-07	0.161	0.7987	251	3.584e-07	0.161	0.3584	251	-6.766e-07	0.161	-0.6766	251	-6.843e-06	0.161	-6.843
250	1.585e-06	0.16	1.585	250	1.259e-06	0.16	1.259	250	1.106e-06	0.16	1.106	250	9.36e-07	0.16	0.936	250	7.394e-07	0.16	0.7394	250	7.887e-07	0.16	0.7887	250	3.505e-07	0.16	0.3505	250	-6.836e-07	0.16	-0.6836	250	-6.878e-06	0.16	-6.878
249	1.571e-06	0.159	1.571	249	1.253e-06	0.159	1.253	249	1.099e-06	0.159	1.099	249	9.338e-07	0.159	0.9338	249	7.372e-07	0.159	0.7372	249	7.765e-07	0.159	0.7765	249	3.361e-07	0.159	0.3361	249	-6.975e-07	0.159	-0.6975	249	-6.913e-06	0.159	-6.913
248	1.569e-06	0.158	1.569	248	1.241e-06	0.158	1.241	248	1.084e-06	0.158	1.084	248	9.221e-07	0.158	0.9221	248	7.246e-07	0.158	0.7246	248	7.629e-07	0.158	0.7629	248	3.244e-07	0.158	0.3244	248	-7.045e-07	0.158	-0.7045	248	-6.941e-06	0.158	-6.941
247	1.562e-06	0.157	1.562	247	1.233e-06	0.157	1.233	247	1.077e-06	0.157	1.077	247	9.16e-07	0.157	0.916	247	7.18e-07	0.157	0.718	247	7.538e-07	0.157	0.7538	247	3.126e-07	0.157	0.3126	247	-7.185e-07	0.157	-0.7185	247	-6.968e-06	0.157	-6.968
246	1.559e-06	0.156	1.559	246	1.225e-06	0.156	1.225	246	1.065e-06	0.156	1.065	246	9.099e-07	0.156	0.9099	246	7.098e-07	0.156	0.7098	246	7.455e-07	0.156	0.7455	246	2.978e-07	0.156	0.2978	246	-7.394e-07	0.156	-0.7394	246	-6.996e-06	0.156	-6.996
245	1.559e-06	0.155	1.559	245	1.215e-06	0.155	1.215	245	1.052e-06	0.155	1.052	245	9.033e-07	0.155	0.9033	245	7.032e-07	0.155	0.7032	245	7.385e-07	0.155	0.7385	245	2.869e-07	0.155	0.2869	245	-7.533e-07	0.155	-0.7533	245	-7.017e-06	0.155	-7.017
244	1.554e-06	0.154	1.554	244	1.211e-06	0.154	1.211	244	1.045e-06	0.154	1.045	244	8.963e-07	0.154	0.8963	244	6.967e-07	0.154	0.6967	244	7.35e-07	0.154	0.735	244	2.659e-07	0.154	0.2659	244	-7.743e-07	0.154	-0.7743	244	-7.045e-06	0.154	-7.045
243	1.554e-06	0.153	1.554	243	1.201e-06	0.153	1.201	243	1.029e-06	0.153	1.029	243	8.85e-07	0.153	0.885	243	6.827e-07	0.153	0.6827	243	7.22e-07	0.153	0.722	243	2.485e-07	0.153	0.2485	243	-7.952e-07	0.153	-0.7952	243	-7.066e-06	0.153	-7.066
242	1.547e-06	0.152	1.547	242	1.193e-06	0.152	1.193	242	1.015e-06	0.152	1.015	242	8.776e-07	0.152	0.8776	242	6.705e-07	0.152	0.6705	242	7.159e-07	0.152	0.7159	242	2.35e-07	0.152	0.235	242	-8.231e-07	0.152	-0.8231	242	-7.094e-06	0.152	-7.094
241	1.54e-06	0.151	1.54	241	1.191e-06	0.151	1.191	241	1.01e-06	0.151	1.01	241	8.698e-07	0.151	0.8698	241	6.614e-07	0.151	0.6614	241	7.093e-07	0.151	0.7093	241	2.154e-07	0.151	0.2154	241	-8.44e-07	0.151	-0.844	241	-7.122e-06	0.151	-7.122
240	1.534e-06	0.15	1.534	240	1.18e-06	0.15	1.18	240	9.918e-07	0.15	0.9918	240	8.541e-07	0.15	0.8541	240	6.483e-07	0.15	0.6483	240	6.945e-07	0.15	0.6945	240	2.036e-07	0.15	0.2036	240	-8.65e-07	0.15	-0.865	240	-7.15e-06	0.15	-7.15
239	1.527e-06	0.149	1.527	239	1.169e-06	0.149	1.169	239	9.835e-07	0.149	0.9835	239	8.453e-07	0.149	0.8453	239	6.356e-07	0.149	0.6356	239	6.858e-07	0.149	0.6858	239	1.905e-07	0.149	0.1905	239	-8.789e-07	0.149	-0.8789	239	-7.185e-06	0.149	-7.185
238	1.52e-06	0.148	1.52	238	1.161e-06	0.148	1.161	238	9.774e-07	0.148	0.9774	238	8.366e-07	0.148	0.8366	238	6.213e-07	0.148	0.6213	238	6.74e-07	0.148	0.674	238	1.753e-07	0.148	0.1753	238	-8.998e-07	0.148	-0.8998	238	-7.227e-06	0.148	-7.227
237	1.518e-06	0.147	1.518	237	1.149e-06	0.147	1.149	237	9.678e-07	0.147	0.9678	237	8.235e-07	0.147	0.8235	237	6.073e-07	0.147	0.6073	237	6.57e-07	0.147	0.657	237	1.683e-07	0.147	0.1683	237	-9.068e-07	0.147	-0.9068	237	-7.261e-06	0.147	-7.261
236	1.511e-06	0.146	1.511	236	1.143e-06	0.146	1.143	236	9.644e-07	0.146	0.9644	236	8.157e-07	0.146	0.8157	236	6.003e-07	0.146	0.6003	236	6.461e-07	0.146	0.6461	236	1.604e-07	0.146	0.1604	236	-9.208e-07	0.146	-0.9208	236	-7.296e-06	0.146	-7.296
235	1.511e-06	0.145	1.511	235	1.135e-06	0.145	1.135	235	9.578e-07	0.145	0.9578	235	8.022e-07	0.145	0.8022	235	5.89e-07	0.145	0.589	235	6.313e-07	0.145	0.6313	235	1.53e-07	0.145	0.153	235	-9.347e-07	0.145	-0.9347	235	-7.324e-06	0.145	-7.324
234	1.51e-06	0.144	1.51	234	1.128e-06	0.144	1.128	234	9.504e-07	0.144	0.9504	234	7.952e-07	0.144	0.7952	234	5.798e-07	0.144	0.5798	234	6.173e-07	0.144	0.6173	234	1.504e-07	0.144	0.1504	234	-9.556e-07	0.144	-0.9556	234	-7.352e-06	0.144	-7.352
233	1.506e-06	0.143	1.506	233	1.127e-06	0.143	1.127	233	9.474e-07	0.143	0.9474	233	7.904e-07	0.143	0.7904	233	5.724e-07	0.143	0.5724	233	6.112e-07	0.143	0.6112	233	1.369e-07	0.143	0.1369	233	-9.766e-07	0.143	-0.9766	233	-7.373e-06	0.143	-7.373
232	1.506e-06	0.142	1.506	232	1.12e-06	0.142	1.12	232	9.399e-07	0.142	0.9399	232	7.778e-07	0.142	0.7778	232	5.641e-07	0.142	0.5641	232	5.942e-07	0.142	0.5942	232	1.295e-07	0.142	0.1295	232	-9.835e-07	0.142	-0.9835	232	-7.401e-06	0.142	-7.401
231	1.499e-06	0.141	1.499	231	1.117e-06	0.141	1.117	231	9.33e-07	0.141	0.933	231	7.664e-07	0.141	0.7664	231	5.572e-07	0.141	0.5572	231	5.833e-07	0.141	0.5833	231	1.199e-07	0.141	0.1199	231	-1.004e-06	0.141	-1.004	231	-7.429e-06	0.141	-7.429
230	1.494e-06	0.14	1.494	230	1.117e-06	0.14	1.117	230	9.282e-07	0.14	0.9282	230	7.603e-07	0.14	0.7603	230	5.502e-07	0.14	0.5502	230	5.729e-07	0.14	0.5729	230	1.064e-07	0.14	0.1064	230	-1.025e-06	0.14	-1.025	230	-7.457e-06	0.14	-7.457
229	1.488e-06	0.139	1.488	229	1.113e-06	0.139	1.113	229	9.247e-07	0.139	0.9247	229	7.516e-07	0.139	0.7516	229	5.432e-07	0.139	0.5432	229	5.633e-07	0.139	0.5633	229	9.417e-08	0.139	0.09417	229	-1.039e-06	0.139	-1.039	229	-7.485e-06	0.139	-7.485
228	1.481e-06	0.138	1.481	228	1.111e-06	0.138	1.111	228	9.238e-07	0.138	0.9238	228	7.451e-07	0.138	0.7451	228	5.393e-07	0.138	0.5393	228	5.563e-07	0.138	0.5563	228	7.368e-08	0.138	0.07368	228	-1.046e-06	0.138	-1.046	228	-7.513e-06	0.138	-7.513
227	1.474e-06	0.137	1.474	227	1.105e-06	0.137	1.105	227	9.177e-07	0.137	0.9177	227	7.377e-07	0.137	0.7377	227	5.288e-07	0.137	0.5288	227	5.493e-07	0.137	0.5493	227	5.755e-08	0.137	0.05755	227	-1.053e-06	0.137	-1.053	227	-7.54e-06	0.137	-7.54
226	1.47e-06	0.136	1.47	226	1.098e-06	0.136	1.098	226	9.168e-07	0.136	0.9168	226	7.333e-07	0.136	0.7333	226	5.245e-07	0.136	0.5245	226	5.423e-07	0.136	0.5423	226	4.36e-08	0.136	0.0436	226	-1.06e-06	0.136	-1.06	226	-7.575e-06	0.136	-7.575
225	1.463e-06	0.135	1.463	225	1.095e-06	0.135	1.095	225	9.103e-07	0.135	0.9103	225	7.298e-07	0.135	0.7298	225	5.188e-07	0.135	0.5188	225	5.402e-07	0.135	0.5402	225	2.834e-08	0.135	0.02834	225	-1.081e-06	0.135	-1.081	225	-7.596e-06	0.135	-7.596
224	1.463e-06	0.134	1.463	224	1.082e-06	0.134	1.082	224	8.99e-07	0.134	0.899	224	7.224e-07	0.134	0.7224	224	5.092e-07	0.134	0.5092	224	5.293e-07	0.134	0.5293	224	1.526e-08	0.134	0.01526	224	-1.088e-06	0.134	-1.088	224	-7.617e-06	0.134	-7.617
223	1.455e-06	0.133	1.455	223	1.075e-06	0.133	1.075	223	8.92e-07	0.133	0.892	223	7.145e-07	0.133	0.7145	223	5.022e-07	0.133	0.5022	223	5.24e-07	0.133	0.524	223	2.616e-09	0.133	0.002616	223	-1.102e-06	0.133	-1.102	223	-7.645e-06	0.133	-7.645
222	1.448e-06	0.132	1.448	222	1.071e-06	0.132	1.071	222	8.846e-07	0.132	0.8846	222	7.084e-07	0.132	0.7084	222	4.953e-07	0.132	0.4953	222	5.166e-07	0.132	0.5166	222	-1.046e-08	0.132	-0.01046	222	-1.123e-06	0.132	-1.123	222	-7.673e-06	0.132	-7.673
221	1.441e-06	0.131	1.441	221	1.062e-06	0.131	1.062	221	8.754e-07	0.131	0.8754	221	7.015e-07	0.131	0.7015	221	4.87e-07	0.131	0.487	221	5.096e-07	0.131	0.5096	221	-1.657e-08	0.131	-0.01657	221	-1.137e-06	0.131	-1.137	221	-7.701e-06	0.131	-7.701
220	1.43e-06	0.13	1.43	220	1.058e-06	0.13	1.058	220	8.741e-07	0.13	0.8741	220	6.945e-07	0.13	0.6945	220	4.861e-07	0.13	0.4861	220	5.027e-07	0.13	0.5027	220	-2.703e-08	0.13	-0.02703	220	-1.151e-06	0.13	-1.151	220	-7.729e-06	0.13	-7.729
219	1.424e-06	0.129	1.424	219	1.05e-06	0.129	1.05	219	8.61e-07	0.129	0.861	219	6.823e-07	0.129	0.6823	219	4.726e-07	0.129	0.4726	219	4.892e-07	0.129	0.4892	219	-3.401e-08	0.129	-0.03401	219	-1.172e-06	0.129	-1.172	219	-7.743e-06	0.129	-7.743
218	1.412e-06	0.128	1.412	218	1.042e-06	0.128	1.042	218	8.545e-07	0.128	0.8545	218	6.779e-07	0.128	0.6779	218	4.643e-07	0.128	0.4643	218	4.8e-07	0.128	0.48	218	-4.011e-08	0.128	-0.04011	218	-1.186e-06	0.128	-1.186	218	-7.764e-06	0.128	-7.764
217	1.398e-06	0.127	1.398	217	1.035e-06	0.127	1.035	217	8.514e-07	0.127	0.8514	217	6.71e-07	0.127	0.671	217	4.547e-07	0.127	0.4547	217	4.726e-07	0.127	0.4726	217	-5.362e-08	0.127	-0.05362	217	-1.207e-06	0.127	-1.207	217	-7.785e-06	0.127	-7.785
216	1.396e-06	0.126	1.396	216	1.021e-06	0.126	1.021	216	8.388e-07	0.126	0.8388	216	6.579e-07	0.126	0.6579	216	4.416e-07	0.126	0.4416	216	4.586e-07	0.126	0.4586	216	-5.624e-08	0.126	-0.05624	216	-1.221e-06	0.126	-1.221	216	-7.806e-06	0.126	-7.806
215	1.388e-06	0.125	1.388	215	1.008e-06	0.125	1.008	215	8.292e-07	0.125	0.8292	215	6.483e-07	0.125	0.6483	215	4.299e-07	0.125	0.4299	215	4.512e-07	0.125	0.4512	215	-6.496e-08	0.125	-0.06496	215	-1.235e-06	0.125	-1.235	215	-7.833e-06	0.125	-7.833
214	1.381e-06	0.124	1.381	214	9.975e-07	0.124	0.9975	214	8.222e-07	0.124	0.8222	214	6.378e-07	0.124	0.6378	214	4.172e-07	0.124	0.4172	214	4.381e-07	0.124	0.4381	214	-7.455e-08	0.124	-0.07455	214	-1.256e-06	0.124	-1.256	214	-7.861e-06	0.124	-7.861
213	1.378e-06	0.123	1.378	213	9.866e-07	0.123	0.9866	213	8.096e-07	0.123	0.8096	213	6.247e-07	0.123	0.6247	213	4.037e-07	0.123	0.4037	213	4.242e-07	0.123	0.4242	213	-8.24e-08	0.123	-0.0824	213	-1.277e-06	0.123	-1.277	213	-7.889e-06	0.123	-7.889
212	1.371e-06	0.122	1.371	212	9.809e-07	0.122	0.9809	212	8.03e-07	0.122	0.803	212	6.165e-07	0.122	0.6165	212	3.993e-07	0.122	0.3993	212	4.168e-07	0.122	0.4168	212	-9.591e-08	0.122	-0.09591	212	-1.283e-06	0.122	-1.283	212	-7.924e-06	0.122	-7.924
211	1.369e-06	0.121	1.369	211	9.753e-07	0.121	0.9753	211	7.952e-07	0.121	0.7952	211	6.025e-07	0.121	0.6025	211	3.867e-07	0.121	0.3867	211	4.028e-07	0.121	0.4028	211	-1.077e-07	0.121	-0.1077	211	-1.297e-06	0.121	-1.297	211	-7.952e-06	0.121	-7.952
210	1.368e-06	0.12	1.368	210	9.739e-07	0.12	0.9739	210	7.887e-07	0.12	0.7887	210	5.947e-07	0.12	0.5947	210	3.841e-07	0.12	0.3841	210	3.95e-07	0.12	0.395	210	-1.155e-07	0.12	-0.1155	210	-1.304e-06	0.12	-1.304	210	-7.98e-06	0.12	-7.98
209	1.364e-06	0.119	1.364	209	9.735e-07	0.119	0.9735	209	7.847e-07	0.119	0.7847	209	5.925e-07	0.119	0.5925	209	3.767e-07	0.119	0.3767	209	3.902e-07	0.119	0.3902	209	-1.356e-07	0.119	-0.1356	209	-1.318e-06	0.119	-1.318	209	-8.008e-06	0.119	-8.008
208	1.363e-06	0.118	1.363	208	9.678e-07	0.118	0.9678	208	7.751e-07	0.118	0.7751	208	5.82e-07	0.118	0.582	208	3.68e-07	0.118	0.368	208	3.78e-07	0.118	0.378	208	-1.482e-07	0.118	-0.1482	208	-1.325e-06	0.118	-1.325	208	-8.029e-06	0.118	-8.029
207	1.359e-06	0.117	1.359	207	9.626e-07	0.117	0.9626	207	7.647e-07	0.117	0.7647	207	5.737e-07	0.117	0.5737	207	3.61e-07	0.117	0.361	207	3.706e-07	0.117	0.3706	207	-1.604e-07	0.117	-0.1604	207	-1.339e-06	0.117	-1.339	207	-8.057e-06	0.117	-8.057
206	1.354e-06	0.116	1.354	206	9.569e-07	0.116	0.9569	206	7.568e-07	0.116	0.7568	206	5.668e-07	0.116	0.5668	206	3.54e-07	0.116	0.354	206	3.636e-07	0.116	0.3636	206	-1.766e-07	0.116	-0.1766	206	-1.353e-06	0.116	-1.353	206	-8.085e-06	0.116	-8.085
205	1.348e-06	0.115	1.348	205	9.521e-07	0.115	0.9521	205	7.512e-07	0.115	0.7512	205	5.598e-07	0.115	0.5598	205	3.47e-07	0.115	0.347	205	3.566e-07	0.115	0.3566	205	-1.844e-07	0.115	-0.1844	205	-1.374e-06	0.115	-1.374	205	-8.112e-06	0.115	-8.112
204	1.341e-06	0.114	1.341	204	9.452e-07	0.114	0.9452	204	7.446e-07	0.114	0.7446	204	5.537e-07	0.114	0.5537	204	3.457e-07	0.114	0.3457	204	3.518e-07	0.114	0.3518	204	-2.001e-07	0.114	-0.2001	204	-1.395e-06	0.114	-1.395	204	-8.14e-06	0.114	-8.14
203	1.337e-06	0.113	1.337	203	9.382e-07	0.113	0.9382	203	7.377e-07	0.113	0.7377	203	5.467e-07	0.113	0.5467	203	3.348e-07	0.113	0.3348	203	3.435e-07	0.113	0.3435	203	-2.119e-07	0.113	-0.2119	203	-1.409e-06	0.113	-1.409	203	-8.168e-06	0.113	-8.168
202	1.33e-06	0.112	1.33	202	9.312e-07	0.112	0.9312	202	7.333e-07	0.112	0.7333	202	5.402e-07	0.112	0.5402	202	3.313e-07	0.112	0.3313	202	3.387e-07	0.112	0.3387	202	-2.189e-07	0.112	-0.2189	202	-1.43e-06	0.112	-1.43	202	-8.196e-06	0.112	-8.196
201	1.323e-06	0.111	1.323	201	9.299e-07	0.111	0.9299	201	7.32e-07	0.111	0.732	201	5.384e-07	0.111	0.5384	201	3.252e-07	0.111	0.3252	201	3.326e-07	0.111	0.3326	201	-2.284e-07	0.111	-0.2284	201	-1.444e-06	0.111	-1.444	201	-8.231e-06	0.111	-8.231
200	1.321e-06	0.11	1.321	200	9.256e-07	0.11	0.9256	200	7.259e-07	0.11	0.7259	200	5.31e-07	0.11	0.531	200	3.183e-07	0.11	0.3183	200	3.261e-07	0.11	0.3261	200	-2.354e-07	0.11	-0.2354	200	-1.451e-06	0.11	-1.451	200	-8.259e-06	0.11	-8.259
199	1.319e-06	0.109	1.319	199	9.242e-07	0.109	0.9242	199	7.259e-07	0.109	0.7259	199	5.301e-07	0.109	0.5301	199	3.122e-07	0.109	0.3122	199	3.196e-07	0.109	0.3196	199	-2.398e-07	0.109	-0.2398	199	-1.465e-06	0.109	-1.465	199	-8.28e-06	0.109	-8.28
198	1.318e-06	0.108	1.318	198	9.221e-07	0.108	0.9221	198	7.224e-07	0.108	0.7224	198	5.293e-07	0.108	0.5293	198	3.052e-07	0.108	0.3052	198	3.126e-07	0.108	0.3126	198	-2.507e-07	0.108	-0.2507	198	-1.479e-06	0.108	-1.479	198	-8.301e-06	0.108	-8.301
197	1.317e-06	0.107	1.317	197	9.221e-07	0.107	0.9221	197	7.176e-07	0.107	0.7176	197	5.24e-07	0.107	0.524	197	2.982e-07	0.107	0.2982	197	3.056e-07	0.107	0.3056	197	-2.542e-07	0.107	-0.2542	197	-1.486e-06	0.107	-1.486	197	-8.322e-06	0.107	-8.322
196	1.314e-06	0.106	1.314	196	9.221e-07	0.106	0.9221	196	7.159e-07	0.106	0.7159	196	5.214e-07	0.106	0.5214	196	2.96e-07	0.106	0.296	196	2.999e-07	0.106	0.2999	196	-2.629e-07	0.106	-0.2629	196	-1.5e-06	0.106	-1.5	196	-8.35e-06	0.106	-8.35
195	1.314e-06	0.105	1.314	195	9.186e-07	0.105	0.9186	195	7.089e-07	0.105	0.7089	195	5.144e-07	0.105	0.5144	195	2.851e-07	0.105	0.2851	195	2.838e-07	0.105	0.2838	195	-2.69e-07	0.105	-0.269	195	-1.507e-06	0.105	-1.507	195	-8.371e-06	0.105	-8.371
194	1.311e-06	0.104	1.311	194	9.173e-07	0.104	0.9173	194	7.019e-07	0.104	0.7019	194	5.079e-07	0.104	0.5079	194	2.777e-07	0.104	0.2777	194	2.795e-07	0.104	0.2795	194	-2.755e-07	0.104	-0.2755	194	-1.521e-06	0.104	-1.521	194	-8.391e-06	0.104	-8.391
193	1.307e-06	0.103	1.307	193	9.147e-07	0.103	0.9147	193	7.002e-07	0.103	0.7002	193	5.057e-07	0.103	0.5057	193	2.677e-07	0.103	0.2677	193	2.686e-07	0.103	0.2686	193	-2.895e-07	0.103	-0.2895	193	-1.535e-06	0.103	-1.535	193	-8.419e-06	0.103	-8.419
192	1.307e-06	0.102	1.307	192	9.059e-07	0.102	0.9059	192	6.862e-07	0.102	0.6862	192	4.909e-07	0.102	0.4909	192	2.533e-07	0.102	0.2533	192	2.55e-07	0.102	0.255	192	-2.991e-07	0.102	-0.2991	192	-1.542e-06	0.102	-1.542	192	-8.454e-06	0.102	-8.454
191	1.3e-06	0.101	1.3	191	8.99e-07	0.101	0.899	191	6.788e-07	0.101	0.6788	191	4.822e-07	0.101	0.4822	191	2.402e-07	0.101	0.2402	191	2.428e-07	0.101	0.2428	191	-3.082e-07	0.101	-0.3082	191	-1.556e-06	0.101	-1.556	191	-8.489e-06	0.101	-8.489
190	1.294e-06	0.1	1.294	190	8.92e-07	0.1	0.892	190	6.749e-07	0.1	0.6749	190	4.769e-07	0.1	0.4769	190	2.263e-07	0.1	0.2263	190	2.289e-07	0.1	0.2289	190	-3.222e-07	0.1	-0.3222	190	-1.562e-06	0.1	-1.562	190	-8.517e-06	0.1	-8.517
189	1.288e-06	0.099	1.288	189	8.85e-07	0.099	0.885	189	6.64e-07	0.099	0.664	189	4.674e-07	0.099	0.4674	189	2.123e-07	0.099	0.2123	189	2.149e-07	0.099	0.2149	189	-3.292e-07	0.099	-0.3292	189	-1.569e-06	0.099	-1.569	189	-8.531e-06	0.099	-8.531
188	1.281e-06	0.098	1.281	188	8.815e-07	0.098	0.8815	188	6.592e-07	0.098	0.6592	188	4.608e-07	0.098	0.4608	188	2.053e-07	0.098	0.2053	188	2.106e-07	0.098	0.2106	188	-3.431e-07	0.098	-0.3431	188	-1.583e-06	0.098	-1.583	188	-8.545e-06	0.098	-8.545
187	1.277e-06	0.097	1.277	187	8.737e-07	0.097	0.8737	187	6.487e-07	0.097	0.6487	187	4.486e-07	0.097	0.4486	187	1.966e-07	0.097	0.1966	187	1.966e-07	0.097	0.1966	187	-3.549e-07	0.097	-0.3549	187	-1.59e-06	0.097	-1.59	187	-8.566e-06	0.097	-8.566
186	1.273e-06	0.096	1.273	186	8.715e-07	0.096	0.8715	186	6.387e-07	0.096	0.6387	186	4.412e-07	0.096	0.4412	186	1.927e-07	0.096	0.1927	186	1.927e-07	0.096	0.1927	186	-3.619e-07	0.096	-0.3619	186	-1.604e-06	0.096	-1.604	186	-8.58e-06	0.096	-8.58
185	1.267e-06	0.095	1.267	185	8.684e-07	0.095	0.8684	185	6.321e-07	0.095	0.6321	185	4.368e-07	0.095	0.4368	185	1.923e-07	0.095	0.1923	185	1.91e-07	0.095	0.191	185	-3.793e-07	0.095	-0.3793	185	-1.625e-06	0.095	-1.625	185	-8.594e-06	0.095	-8.594
184	1.267e-06	0.094	1.267	184	8.597e-07	0.094	0.8597	184	6.208e-07	0.094	0.6208	184	4.242e-07	0.094	0.4242	184	1.857e-07	0.094	0.1857	184	1.835e-07	0.094	0.1835	184	-3.876e-07	0.094	-0.3876	184	-1.632e-06	0.094	-1.632	184	-8.608e-06	0.094	-8.608
183	1.265e-06	0.093	1.265	183	8.532e-07	0.093	0.8532	183	6.086e-07	0.093	0.6086	183	4.129e-07	0.093	0.4129	183	1.805e-07	0.093	0.1805	183	1.783e-07	0.093	0.1783	183	-3.972e-07	0.093	-0.3972	183	-1.653e-06	0.093	-1.653	183	-8.629e-06	0.093	-8.629
182	1.264e-06	0.092	1.264	182	8.462e-07	0.092	0.8462	182	6.003e-07	0.092	0.6003	182	4.041e-07	0.092	0.4041	182	1.735e-07	0.092	0.1735	182	1.713e-07	0.092	0.1713	182	-4.107e-07	0.092	-0.4107	182	-1.681e-06	0.092	-1.681	182	-8.65e-06	0.092	-8.65
181	1.262e-06	0.091	1.262	181	8.388e-07	0.091	0.8388	181	5.912e-07	0.091	0.5912	181	3.967e-07	0.091	0.3967	181	1.674e-07	0.091	0.1674	181	1.644e-07	0.091	0.1644	181	-4.185e-07	0.091	-0.4185	181	-1.688e-06	0.091	-1.688	181	-8.67e-06	0.091	-8.67
180	1.255e-06	0.09	1.255	180	8.336e-07	0.09	0.8336	180	5.877e-07	0.09	0.5877	180	3.945e-07	0.09	0.3945	180	1.622e-07	0.09	0.1622	180	1.596e-07	0.09	0.1596	180	-4.281e-07	0.09	-0.4281	180	-1.709e-06	0.09	-1.709	180	-8.691e-06	0.09	-8.691
179	1.252e-06	0.089	1.252	179	8.257e-07	0.089	0.8257	179	5.811e-07	0.089	0.5811	179	3.836e-07	0.089	0.3836	179	1.552e-07	0.089	0.1552	179	1.526e-07	0.089	0.1526	179	-4.351e-07	0.089	-0.4351	179	-1.723e-06	0.089	-1.723	179	-8.712e-06	0.089	-8.712
178	1.245e-06	0.088	1.245	178	8.222e-07	0.088	0.8222	178	5.807e-07	0.088	0.5807	178	3.815e-07	0.088	0.3815	178	1.482e-07	0.088	0.1482	178	1.465e-07	0.088	0.1465	178	-4.368e-07	0.088	-0.4368	178	-1.737e-06	0.088	-1.737	178	-8.74e-06	0.088	-8.74
177	1.238e-06	0.087	1.238	177	8.187e-07	0.087	0.8187	177	5.759e-07	0.087	0.5759	177	3.771e-07	0.087	0.3771	177	1.469e-07	0.087	0.1469	177	1.443e-07	0.087	0.1443	177	-4.499e-07	0.087	-0.4499	177	-1.751e-06	0.087	-1.751	177	-8.768e-06	0.087	-8.768
176	1.232e-06	0.086	1.232	176	8.092e-07	0.086	0.8092	176	5.694e-07	0.086	0.5694	176	3.701e-07	0.086	0.3701	176	1.399e-07	0.086	0.1399	176	1.365e-07	0.086	0.1365	176	-4.556e-07	0.086	-0.4556	176	-1.758e-06	0.086	-1.758	176	-8.796e-06	0.086	-8.796
175	1.225e-06	0.085	1.225	175	8.026e-07	0.085	0.8026	175	5.65e-07	0.085	0.565	175	3.64e-07	0.085	0.364	175	1.399e-07	0.085	0.1399	175	1.325e-07	0.085	0.1325	175	-4.63e-07	0.085	-0.463	175	-1.772e-06	0.085	-1.772	175	-8.831e-06	0.085	-8.831
174	1.22e-06	0.084	1.22	174	7.961e-07	0.084	0.7961	174	5.58e-07	0.084	0.558	174	3.571e-07	0.084	0.3571	174	1.343e-07	0.084	0.1343	174	1.256e-07	0.084	0.1256	174	-4.726e-07	0.084	-0.4726	174	-1.786e-06	0.084	-1.786	174	-8.866e-06	0.084	-8.866
173	1.219e-06	0.083	1.219	173	7.895e-07	0.083	0.7895	173	5.519e-07	0.083	0.5519	173	3.501e-07	0.083	0.3501	173	1.273e-07	0.083	0.1273	173	1.19e-07	0.083	0.119	173	-4.804e-07	0.083	-0.4804	173	-1.793e-06	0.083	-1.793	173	-8.887e-06	0.083	-8.887
172	1.21e-06	0.082	1.21	172	7.834e-07	0.082	0.7834	172	5.48e-07	0.082	0.548	172	3.479e-07	0.082	0.3479	172	1.212e-07	0.082	0.1212	172	1.125e-07	0.082	0.1125	172	-4.957e-07	0.082	-0.4957	172	-1.8e-06	0.082	-1.8	172	-8.915e-06	0.082	-8.915
171	1.209e-06	0.081	1.209	171	7.765e-07	0.081	0.7765	171	5.41e-07	0.081	0.541	171	3.414e-07	0.081	0.3414	171	1.142e-07	0.081	0.1142	171	1.02e-07	0.081	0.102	171	-5.062e-07	0.081	-0.5062	171	-1.807e-06	0.081	-1.807	171	-8.929e-06	0.081	-8.929
170	1.202e-06	0.08	1.202	170	7.738e-07	0.08	0.7738	170	5.384e-07	0.08	0.5384	170	3.396e-07	0.08	0.3396	170	1.077e-07	0.08	0.1077	170	9.591e-08	0.08	0.09591	170	-5.153e-07	0.08	-0.5153	170	-1.814e-06	0.08	-1.814	170	-8.943e-06	0.08	-8.943
169	1.195e-06	0.079	1.195	169	7.717e-07	0.079	0.7717	169	5.38e-07	0.079	0.538	169	3.392e-07	0.079	0.3392	169	1.059e-07	0.079	0.1059	169	8.937e-08	0.079	0.08937	169	-5.314e-07	0.079	-0.5314	169	-1.828e-06	0.079	-1.828	169	-8.956e-06	0.079	-8.956
168	1.192e-06	0.078	1.192	168	7.647e-07	0.078	0.7647	168	5.301e-07	0.078	0.5301	168	3.326e-07	0.078	0.3326	168	8.894e-08	0.078	0.08894	168	7.455e-08	0.078	0.07455	168	-5.441e-07	0.078	-0.5441	168	-1.828e-06	0.078	-1.828	168	-8.97e-06	0.078	-8.97
167	1.185e-06	0.077	1.185	167	7.586e-07	0.077	0.7586	167	5.301e-07	0.077	0.5301	167	3.292e-07	0.077	0.3292	167	8.24e-08	0.077	0.0824	167	6.888e-08	0.077	0.06888	167	-5.554e-07	0.077	-0.5554	167	-1.835e-06	0.077	-1.835	167	-8.991e-06	0.077	-8.991
166	1.178e-06	0.076	1.178	166	7.516e-07	0.076	0.7516	166	5.293e-07	0.076	0.5293	166	3.226e-07	0.076	0.3226	166	7.499e-08	0.076	0.07499	166	5.45e-08	0.076	0.0545	166	-5.702e-07	0.076	-0.5702	166	-1.842e-06	0.076	-1.842	166	-9.012e-06	0.076	-9.012
165	1.178e-06	0.075	1.178	165	7.451e-07	0.075	0.7451	165	5.249e-07	0.075	0.5249	165	3.165e-07	0.075	0.3165	165	6.975e-08	0.075	0.06975	165	4.011e-08	0.075	0.04011	165	-5.759e-07	0.075	-0.5759	165	-1.855e-06	0.075	-1.855	165	-9.033e-06	0.075	-9.033
164	1.169e-06	0.074	1.169	164	7.394e-07	0.074	0.7394	164	5.214e-07	0.074	0.5214	164	3.095e-07	0.074	0.3095	164	5.58e-08	0.074	0.0558	164	2.965e-08	0.074	0.02965	164	-5.89e-07	0.074	-0.589	164	-1.869e-06	0.074	-1.869	164	-9.061e-06	0.074	-9.061
163	1.169e-06	0.073	1.169	163	7.333e-07	0.073	0.7333	163	5.149e-07	0.073	0.5149	163	3.021e-07	0.073	0.3021	163	4.142e-08	0.073	0.04142	163	1.569e-08	0.073	0.01569	163	-5.981e-07	0.073	-0.5981	163	-1.883e-06	0.073	-1.883	163	-9.089e-06	0.073	-9.089
162	1.165e-06	0.072	1.165	162	7.307e-07	0.072	0.7307	162	5.083e-07	0.072	0.5083	162	2.956e-07	0.072	0.2956	162	2.747e-08	0.072	0.02747	162	7.411e-09	0.072	0.007411	162	-6.051e-07	0.072	-0.6051	162	-1.897e-06	0.072	-1.897	162	-9.124e-06	0.072	-9.124
161	1.155e-06	0.071	1.155	161	7.302e-07	0.071	0.7302	161	5.066e-07	0.071	0.5066	161	2.921e-07	0.071	0.2921	161	2.354e-08	0.071	0.02354	161	5.231e-09	0.071	0.005231	161	-6.134e-07	0.071	-0.6134	161	-1.911e-06	0.071	-1.911	161	-9.152e-06	0.071	-9.152
160	1.155e-06	0.07	1.155	160	7.246e-07	0.07	0.7246	160	4.974e-07	0.07	0.4974	160	2.777e-07	0.07	0.2777	160	1.308e-08	0.07	0.01308	160	-5.668e-09	0.07	-0.005668	160	-6.204e-07	0.07	-0.6204	160	-1.925e-06	0.07	-1.925	160	-9.173e-06	0.07	-9.173
159	1.148e-06	0.069	1.148	159	7.246e-07	0.069	0.7246	159	4.905e-07	0.069	0.4905	159	2.72e-07	0.069	0.272	159	5.668e-09	0.069	0.005668	159	-6.104e-09	0.069	-0.006104	159	-6.252e-07	0.069	-0.6252	159	-1.939e-06	0.069	-1.939	159	-9.194e-06	0.069	-9.194
158	1.142e-06	0.068	1.142	158	7.246e-07	0.068	0.7246	158	4.87e-07	0.068	0.487	158	2.642e-07	0.068	0.2642	158	-3.923e-09	0.068	-0.003923	158	-6.976e-09	0.068	-0.006976	158	-6.352e-07	0.068	-0.6352	158	-1.96e-06	0.068	-1.96	158	-9.215e-06	0.068	-9.215
157	1.137e-06	0.067	1.137	157	7.228e-07	0.067	0.7228	157	4.835e-07	0.067	0.4835	157	2.546e-07	0.067	0.2546	157	-4.795e-09	0.067	-0.004795	157	-1.264e-08	0.067	-0.01264	157	-6.383e-07	0.067	-0.6383	157	-1.967e-06	0.067	-1.967	157	-9.242e-06	0.067	-9.242
156	1.13e-06	0.066	1.13	156	7.22e-07	0.066	0.722	156	4.813e-07	0.066	0.4813	156	2.446e-07	0.066	0.2446	156	-4.795e-09	0.066	-0.004795	156	-1.788e-08	0.066	-0.01788	156	-6.461e-07	0.066	-0.6461	156	-1.981e-06	0.066	-1.981	156	-9.277e-06	0.066	-9.277
155	1.127e-06	0.065	1.127	155	7.159e-07	0.065	0.7159	155	4.743e-07	0.065	0.4743	155	2.306e-07	0.065	0.2306	155	-1.177e-08	0.065	-0.01177	155	-2.485e-08	0.065	-0.02485	155	-6.483e-07	0.065	-0.6483	155	-2.002e-06	0.065	-2.002	155	-9.291e-06	0.065	-9.291
154	1.127e-06	0.064	1.127	154	7.111e-07	0.064	0.7111	154	4.687e-07	0.064	0.4687	154	2.193e-07	0.064	0.2193	154	-1.7e-08	0.064	-0.017	154	-3.183e-08	0.064	-0.03183	154	-6.548e-07	0.064	-0.6548	154	-2.016e-06	0.064	-2.016	154	-9.319e-06	0.064	-9.319
153	1.12e-06	0.063	1.12	153	7.093e-07	0.063	0.7093	153	4.621e-07	0.063	0.4621	153	2.162e-07	0.063	0.2162	153	-2.311e-08	0.063	-0.02311	153	-3.619e-08	0.063	-0.03619	153	-6.67e-07	0.063	-0.667	153	-2.037e-06	0.063	-2.037	153	-9.34e-06	0.063	-9.34
152	1.12e-06	0.062	1.12	152	6.993e-07	0.062	0.6993	152	4.504e-07	0.062	0.4504	152	2.045e-07	0.062	0.2045	152	-3.008e-08	0.062	-0.03008	152	-4.534e-08	0.062	-0.04534	152	-6.74e-07	0.062	-0.674	152	-2.051e-06	0.062	-2.051	152	-9.368e-06	0.062	-9.368
151	1.12e-06	0.061	1.12	151	6.923e-07	0.061	0.6923	151	4.403e-07	0.061	0.4403	151	1.975e-07	0.061	0.1975	151	-3.706e-08	0.061	-0.03706	151	-5.144e-08	0.061	-0.05144	151	-6.823e-07	0.061	-0.6823	151	-2.058e-06	0.061	-2.058	151	-9.396e-06	0.061	-9.396
150	1.119e-06	0.06	1.119	150	6.871e-07	0.06	0.6871	150	4.277e-07	0.06	0.4277	150	1.931e-07	0.06	0.1931	150	-4.316e-08	0.06	-0.04316	150	-5.362e-08	0.06	-0.05362	150	-6.945e-07	0.06	-0.6945	150	-2.072e-06	0.06	-2.072	150	-9.41e-06	0.06	-9.41
149	1.119e-06	0.059	1.119	149	6.81e-07	0.059	0.681	149	4.159e-07	0.059	0.4159	149	1.892e-07	0.059	0.1892	149	-5.014e-08	0.059	-0.05014	149	-5.58e-08	0.059	-0.0558	149	-7.023e-07	0.059	-0.7023	149	-2.079e-06	0.059	-2.079	149	-9.417e-06	0.059	-9.417
148	1.117e-06	0.058	1.117	148	6.797e-07	0.058	0.6797	148	4.089e-07	0.058	0.4089	148	1.883e-07	0.058	0.1883	148	-5.014e-08	0.058	-0.05014	148	-5.624e-08	0.058	-0.05624	148	-7.145e-07	0.058	-0.7145	148	-2.079e-06	0.058	-2.079	148	-9.445e-06	0.058	-9.445
147	1.117e-06	0.057	1.117	147	6.744e-07	0.057	0.6744	147	4.007e-07	0.057	0.4007	147	1.814e-07	0.057	0.1814	147	-5.493e-08	0.057	-0.05493	147	-6.322e-08	0.057	-0.06322	147	-7.22e-07	0.057	-0.722	147	-2.086e-06	0.057	-2.086	147	-9.459e-06	0.057	-9.459
146	1.113e-06	0.056	1.113	146	6.727e-07	0.056	0.6727	146	3.954e-07	0.056	0.3954	146	1.77e-07	0.056	0.177	146	-5.493e-08	0.056	-0.05493	146	-6.932e-08	0.056	-0.06932	146	-7.241e-07	0.056	-0.7241	146	-2.093e-06	0.056	-2.093	146	-9.48e-06	0.056	-9.48
145	1.11e-06	0.055	1.11	145	6.71e-07	0.055	0.671	145	3.932e-07	0.055	0.3932	145	1.735e-07	0.055	0.1735	145	-5.624e-08	0.055	-0.05624	145	-7.368e-08	0.055	-0.07368	145	-7.359e-07	0.055	-0.7359	145	-2.114e-06	0.055	-2.114	145	-9.501e-06	0.055	-9.501
144	1.11e-06	0.054	1.11	144	6.592e-07	0.054	0.6592	144	3.841e-07	0.054	0.3841	144	1.665e-07	0.054	0.1665	144	-6.409e-08	0.054	-0.06409	144	-8.589e-08	0.054	-0.08589	144	-7.39e-07	0.054	-0.739	144	-2.128e-06	0.054	-2.128	144	-9.515e-06	0.054	-9.515
143	1.103e-06	0.053	1.103	143	6.518e-07	0.053	0.6518	143	3.815e-07	0.053	0.3815	143	1.596e-07	0.053	0.1596	143	-6.932e-08	0.053	-0.06932	143	-9.199e-08	0.053	-0.09199	143	-7.481e-07	0.053	-0.7481	143	-2.141e-06	0.053	-2.141	143	-9.535e-06	0.053	-9.535
142	1.097e-06	0.052	1.097	142	6.435e-07	0.052	0.6435	142	3.797e-07	0.052	0.3797	142	1.53e-07	0.052	0.153	142	-7.629e-08	0.052	-0.07629	142	-1.007e-07	0.052	-0.1007	142	-7.59e-07	0.052	-0.759	142	-2.162e-06	0.052	-2.162	142	-9.556e-06	0.052	-9.556
141	1.092e-06	0.051	1.092	141	6.322e-07	0.051	0.6322	141	3.749e-07	0.051	0.3749	141	1.469e-07	0.051	0.1469	141	-8.327e-08	0.051	-0.08327	141	-1.134e-07	0.051	-0.1134	141	-7.69e-07	0.051	-0.769	141	-2.176e-06	0.051	-2.176	141	-9.57e-06	0.051	-9.57
140	1.085e-06	0.05	1.085	140	6.256e-07	0.05	0.6256	140	3.693e-07	0.05	0.3693	140	1.465e-07	0.05	0.1465	140	-8.719e-08	0.05	-0.08719	140	-1.199e-07	0.05	-0.1199	140	-7.83e-07	0.05	-0.783	140	-2.19e-06	0.05	-2.19	140	-9.591e-06	0.05	-9.591
139	1.082e-06	0.049	1.082	139	6.134e-07	0.049	0.6134	139	3.627e-07	0.049	0.3627	139	1.426e-07	0.049	0.1426	139	-9.766e-08	0.049	-0.09766	139	-1.325e-07	0.049	-0.1325	139	-7.961e-07	0.049	-0.7961	139	-2.204e-06	0.049	-2.204	139	-9.612e-06	0.049	-9.612
138	1.079e-06	0.048	1.079	138	6.051e-07	0.048	0.6051	138	3.557e-07	0.048	0.3557	138	1.417e-07	0.048	0.1417	138	-1.059e-07	0.048	-0.1059	138	-1.413e-07	0.048	-0.1413	138	-8.052e-07	0.048	-0.8052	138	-2.211e-06	0.048	-2.211	138	-9.633e-06	0.048	-9.633
137	1.072e-06	0.047	1.072	137	6.029e-07	0.047	0.6029	137	3.544e-07	0.047	0.3544	137	1.399e-07	0.047	0.1399	137	-1.12e-07	0.047	-0.112	137	-1.482e-07	0.047	-0.1482	137	-8.214e-07	0.047	-0.8214	137	-2.218e-06	0.047	-2.218	137	-9.661e-06	0.047	-9.661
136	1.072e-06	0.046	1.072	136	5.938e-07	0.046	0.5938	136	3.479e-07	0.046	0.3479	136	1.343e-07	0.046	0.1343	136	-1.256e-07	0.046	-0.1256	136	-1.617e-07	0.046	-0.1617	136	-8.279e-07	0.046	-0.8279	136	-2.225e-06	0.046	-2.225	136	-9.689e-06	0.046	-9.689
135	1.068e-06	0.045	1.068	135	5.881e-07	0.045	0.5881	135	3.422e-07	0.045	0.3422	135	1.286e-07	0.045	0.1286	135	-1.312e-07	0.045	-0.1312	135	-1.726e-07	0.045	-0.1726	135	-8.336e-07	0.045	-0.8336	135	-2.239e-06	0.045	-2.239	135	-9.71e-06	0.045	-9.71
134	1.067e-06	0.044	1.067	134	5.859e-07	0.044	0.5859	134	3.396e-07	0.044	0.3396	134	1.225e-07	0.044	0.1225	134	-1.404e-07	0.044	-0.1404	134	-1.805e-07	0.044	-0.1805	134	-8.414e-07	0.044	-0.8414	134	-2.253e-06	0.044	-2.253	134	-9.731e-06	0.044	-9.731
133	1.066e-06	0.043	1.066	133	5.816e-07	0.043	0.5816	133	3.383e-07	0.043	0.3383	133	1.16e-07	0.043	0.116	133	-1.504e-07	0.043	-0.1504	133	-1.883e-07	0.043	-0.1883	133	-8.458e-07	0.043	-0.8458	133	-2.267e-06	0.043	-2.267	133	-9.752e-06	0.043	-9.752
132	1.059e-06	0.042	1.059	132	5.811e-07	0.042	0.5811	132	3.374e-07	0.042	0.3374	132	1.107e-07	0.042	0.1107	132	-1.583e-07	0.042	-0.1583	132	-1.91e-07	0.042	-0.191	132	-8.532e-07	0.042	-0.8532	132	-2.274e-06	0.042	-2.274	132	-9.78e-06	0.042	-9.78
131	1.055e-06	0.041	1.055	131	5.794e-07	0.041	0.5794	131	3.322e-07	0.041	0.3322	131	1.016e-07	0.041	0.1016	131	-1.696e-07	0.041	-0.1696	131	-2.023e-07	0.041	-0.2023	131	-8.597e-07	0.041	-0.8597	131	-2.288e-06	0.041	-2.288	131	-9.801e-06	0.041	-9.801
130	1.048e-06	0.04	1.048	130	5.79e-07	0.04	0.579	130	3.313e-07	0.04	0.3313	130	9.591e-08	0.04	0.09591	130	-1.757e-07	0.04	-0.1757	130	-2.053e-07	0.04	-0.2053	130	-8.645e-07	0.04	-0.8645	130	-2.295e-06	0.04	-2.295	130	-9.821e-06	0.04	-9.821
129	1.038e-06	0.039	1.038	129	5.759e-07	0.039	0.5759	129	3.261e-07	0.039	0.3261	129	9.286e-08	0.039	0.09286	129	-1.779e-07	0.039	-0.1779	129	-2.119e-07	0.039	-0.2119	129	-8.802e-07	0.039	-0.8802	129	-2.302e-06	0.039	-2.302	129	-9.842e-06	0.039	-9.842
128	1.035e-06	0.038	1.035	128	5.694e-07	0.038	0.5694	128	3.174e-07	0.038	0.3174	128	7.978e-08	0.038	0.07978	128	-1.91e-07	0.038	-0.191	128	-2.197e-07	0.038	-0.2197	128	-8.92e-07	0.038	-0.892	128	-2.309e-06	0.038	-2.309	128	-9.87e-06	0.038	-9.87
127	1.022e-06	0.037	1.022	127	5.628e-07	0.037	0.5628	127	3.108e-07	0.037	0.3108	127	7.368e-08	0.037	0.07368	127	-1.971e-07	0.037	-0.1971	127	-2.267e-07	0.037	-0.2267	127	-9.024e-07	0.037	-0.9024	127	-2.316e-06	0.037	-2.316	127	-9.905e-06	0.037	-9.905
126	1.011e-06	0.036	1.011	126	5.567e-07	0.036	0.5567	126	3.039e-07	0.036	0.3039	126	5.929e-08	0.036	0.05929	126	-2.036e-07	0.036	-0.2036	126	-2.332e-07	0.036	-0.2332	126	-9.16e-07	0.036	-0.916	126	-2.33e-06	0.036	-2.33	126	-9.933e-06	0.036	-9.933
125	1.004e-06	0.035	1.004	125	5.498e-07	0.035	0.5498	125	2.973e-07	0.035	0.2973	125	4.796e-08	0.035	0.04796	125	-2.08e-07	0.035	-0.208	125	-2.398e-07	0.035	-0.2398	125	-9.251e-07	0.035	-0.9251	125	-2.344e-06	0.035	-2.344	125	-9.947e-06	0.035	-9.947
124	9.94e-07	0.034	0.994	124	5.436e-07	0.034	0.5436	124	2.956e-07	0.034	0.2956	124	3.662e-08	0.034	0.03662	124	-2.114e-07	0.034	-0.2114	124	-2.407e-07	0.034	-0.2407	124	-9.395e-07	0.034	-0.9395	124	-2.358e-06	0.034	-2.358	124	-9.968e-06	0.034	-9.968
123	9.875e-07	0.033	0.9875	123	5.371e-07	0.033	0.5371	123	2.847e-07	0.033	0.2847	123	2.311e-08	0.033	0.02311	123	-2.193e-07	0.033	-0.2193	123	-2.507e-07	0.033	-0.2507	123	-9.521e-07	0.033	-0.9521	123	-2.372e-06	0.033	-2.372	123	-9.989e-06	0.033	-9.989
122	9.835e-07	0.032	0.9835	122	5.358e-07	0.032	0.5358	122	2.816e-07	0.032	0.2816	122	1.09e-08	0.032	0.0109	122	-2.258e-07	0.032	-0.2258	122	-2.52e-07	0.032	-0.252	122	-9.574e-07	0.032	-0.9574	122	-2.393e-06	0.032	-2.393	122	-1.001e-05	0.032	-10.01
121	9.757e-07	0.031	0.9757	121	5.354e-07	0.031	0.5354	121	2.799e-07	0.031	0.2799	121	8.719e-09	0.031	0.008719	121	-2.28e-07	0.031	-0.228	121	-2.555e-07	0.031	-0.2555	121	-9.705e-07	0.031	-0.9705	121	-2.407e-06	0.031	-2.407	121	-1.003e-05	0.031	-10.03
120	9.757e-07	0.03	0.9757	120	5.293e-07	0.03	0.5293	120	2.672e-07	0.03	0.2672	120	-3.924e-09	0.03	-0.003924	120	-2.354e-07	0.03	-0.2354	120	-2.62e-07	0.03	-0.262	120	-9.766e-07	0.03	-0.9766	120	-2.42e-06	0.03	-2.42	120	-1.004e-05	0.03	-10.04
119	9.735e-07	0.029	0.9735	119	5.284e-07	0.029	0.5284	119	2.585e-07	0.029	0.2585	119	-3.924e-09	0.029	-0.003924	119	-2.398e-07	0.029	-0.2398	119	-2.681e-07	0.029	-0.2681	119	-9.857e-07	0.029	-0.9857	119	-2.427e-06	0.029	-2.427	119	-1.006e-05	0.029	-10.06
118	9.735e-07	0.028	0.9735	118	5.284e-07	0.028	0.5284	118	2.498e-07	0.028	0.2498	118	-6.975e-09	0.028	-0.006975	118	-2.45e-07	0.028	-0.245	118	-2.751e-07	0.028	-0.2751	118	-9.962e-07	0.028	-0.9962	118	-2.448e-06	0.028	-2.448	118	-1.008e-05	0.028	-10.08
117	9.735e-07	0.027	0.9735	117	5.262e-07	0.027	0.5262	117	2.372e-07	0.027	0.2372	117	-6.975e-09	0.027	-0.006975	117	-2.489e-07	0.027	-0.2489	117	-2.821e-07	0.027	-0.2821	117	-1.002e-06	0.027	-1.002	117	-2.448e-06	0.027	-2.448	117	-1.01e-05	0.027	-10.1
116	9.718e-07	0.026	0.9718	116	5.249e-07	0.026	0.5249	116	2.293e-07	0.026	0.2293	116	-9.155e-09	0.026	-0.009155	116	-2.489e-07	0.026	-0.2489	116	-2.851e-07	0.026	-0.2851	116	-1.011e-06	0.026	-1.011	116	-2.462e-06	0.026	-2.462	116	-1.012e-05	0.026	-10.12
115	9.718e-07	0.025	0.9718	115	5.188e-07	0.025	0.5188	115	2.175e-07	0.025	0.2175	115	-1.569e-08	0.025	-0.01569	115	-2.555e-07	0.025	-0.2555	115	-2.986e-07	0.025	-0.2986	115	-1.018e-06	0.025	-1.018	115	-2.476e-06	0.025	-2.476	115	-1.014e-05	0.025	-10.14
114	9.7e-07	0.024	0.97	114	5.123e-07	0.024	0.5123	114	2.071e-07	0.024	0.2071	114	-2.093e-08	0.024	-0.02093	114	-2.603e-07	0.024	-0.2603	114	-3.078e-07	0.024	-0.3078	114	-1.019e-06	0.024	-1.019	114	-2.483e-06	0.024	-2.483	114	-1.016e-05	0.024	-10.16
113	9.644e-07	0.023	0.9644	113	5.118e-07	0.023	0.5118	113	2.053e-07	0.023	0.2053	113	-2.398e-08	0.023	-0.02398	113	-2.638e-07	0.023	-0.2638	113	-3.152e-07	0.023	-0.3152	113	-1.032e-06	0.023	-1.032	113	-2.497e-06	0.023	-2.497	113	-1.018e-05	0.023	-10.18
112	9.644e-07	0.022	0.9644	112	5.009e-07	0.022	0.5009	112	1.962e-07	0.022	0.1962	112	-3.095e-08	0.022	-0.03095	112	-2.76e-07	0.022	-0.276	112	-3.239e-07	0.022	-0.3239	112	-1.034e-06	0.022	-1.034	112	-2.504e-06	0.022	-2.504	112	-1.021e-05	0.022	-10.21
111	9.574e-07	0.021	0.9574	111	4.939e-07	0.021	0.4939	111	1.91e-07	0.021	0.191	111	-3.793e-08	0.021	-0.03793	111	-2.829e-07	0.021	-0.2829	111	-3.309e-07	0.021	-0.3309	111	-1.041e-06	0.021	-1.041	111	-2.511e-06	0.021	-2.511	111	-1.023e-05	0.021	-10.23
110	9.504e-07	0.02	0.9504	110	4.892e-07	0.02	0.4892	110	1.896e-07	0.02	0.1896	110	-4.49e-08	0.02	-0.0449	110	-2.895e-07	0.02	-0.2895	110	-3.383e-07	0.02	-0.3383	110	-1.05e-06	0.02	-1.05	110	-2.532e-06	0.02	-2.532	110	-1.025e-05	0.02	-10.25
109	9.452e-07	0.019	0.9452	109	4.835e-07	0.019	0.4835	109	1.879e-07	0.019	0.1879	109	-4.97e-08	0.019	-0.0497	109	-2.986e-07	0.019	-0.2986	109	-3.462e-07	0.019	-0.3462	109	-1.056e-06	0.019	-1.056	109	-2.546e-06	0.019	-2.546	109	-1.027e-05	0.019	-10.27
108	9.382e-07	0.018	0.9382	108	4.826e-07	0.018	0.4826	108	1.87e-07	0.018	0.187	108	-5.014e-08	0.018	-0.05014	108	-3.008e-07	0.018	-0.3008	108	-3.475e-07	0.018	-0.3475	108	-1.067e-06	0.018	-1.067	108	-2.56e-06	0.018	-2.56	108	-1.029e-05	0.018	-10.29
107	9.334e-07	0.017	0.9334	107	4.8e-07	0.017	0.48	107	1.814e-07	0.017	0.1814	107	-5.406e-08	0.017	-0.05406	107	-3.1e-07	0.017	-0.31	107	-3.562e-07	0.017	-0.3562	107	-1.076e-06	0.017	-1.076	107	-2.574e-06	0.017	-2.574	107	-1.031e-05	0.017	-10.31
106	9.321e-07	0.016	0.9321	106	4.769e-07	0.016	0.4769	106	1.783e-07	0.016	0.1783	106	-5.406e-08	0.016	-0.05406	106	-3.183e-07	0.016	-0.3183	106	-3.61e-07	0.016	-0.361	106	-1.083e-06	0.016	-1.083	106	-2.581e-06	0.016	-2.581	106	-1.033e-05	0.016	-10.33
105	9.251e-07	0.015	0.9251	105	4.761e-07	0.015	0.4761	105	1.753e-07	0.015	0.1753	105	-5.711e-08	0.015	-0.05711	105	-3.2e-07	0.015	-0.32	105	-3.688e-07	0.015	-0.3688	105	-1.096e-06	0.015	-1.096	105	-2.602e-06	0.015	-2.602	105	-1.036e-05	0.015	-10.36
104	9.251e-07	0.014	0.9251	104	4.643e-07	0.014	0.4643	104	1.683e-07	0.014	0.1683	104	-6.583e-08	0.014	-0.06583	104	-3.322e-07	0.014	-0.3322	104	-3.815e-07	0.014	-0.3815	104	-1.103e-06	0.014	-1.103	104	-2.616e-06	0.014	-2.616	104	-1.038e-05	0.014	-10.38
103	9.251e-07	0.013	0.9251	103	4.578e-07	0.013	0.4578	103	1.617e-07	0.013	0.1617	103	-7.15e-08	0.013	-0.0715	103	-3.392e-07	0.013	-0.3392	103	-3.937e-07	0.013	-0.3937	103	-1.11e-06	0.013	-1.11	103	-2.623e-06	0.013	-2.623	103	-1.041e-05	0.013	-10.41
102	9.251e-07	0.012	0.9251	102	4.49e-07	0.012	0.449	102	1.552e-07	0.012	0.1552	102	-7.76e-08	0.012	-0.0776	102	-3.466e-07	0.012	-0.3466	102	-4.063e-07	0.012	-0.4063	102	-1.122e-06	0.012	-1.122	102	-2.637e-06	0.012	-2.637	102	-1.044e-05	0.012	-10.44
101	9.251e-07	0.011	0.9251	101	4.399e-07	0.011	0.4399	101	1.491e-07	0.011	0.1491	101	-8.371e-08	0.011	-0.08371	101	-3.553e-07	0.011	-0.3553	101	-4.181e-07	0.011	-0.4181	101	-1.128e-06	0.011	-1.128	101	-2.637e-06	0.011	-2.637	101	-1.046e-05	0.011	-10.46
100	9.242e-07	0.01	0.9242	100	4.32e-07	0.01	0.432	100	1.478e-07	0.01	0.1478	100	-8.85e-08	0.01	-0.0885	100	-3.575e-07	0.01	-0.3575	100	-4.238e-07	0.01	-0.4238	100	-1.14e-06	0.01	-1.14	100	-2.644e-06	0.01	-2.644	100	-1.048e-05	0.01	-10.48
99	9.242e-07	0.009	0.9242	99	4.203e-07	0.009	0.4203	99	1.426e-07	0.009	0.1426	99	-1.003e-07	0.009	-0.1003	99	-3.662e-07	0.009	-0.3662	99	-4.333e-07	0.009	-0.4333	99	-1.148e-06	0.009	-1.148	99	-2.658e-06	0.009	-2.658	99	-1.051e-05	0.009	-10.51
98	9.238e-07	0.008	0.9238	98	4.111e-07	0.008	0.4111	98	1.426e-07	0.008	0.1426	98	-1.042e-07	0.008	-0.1042	98	-3.732e-07	0.008	-0.3732	98	-4.386e-07	0.008	-0.4386	98	-1.157e-06	0.008	-1.157	98	-2.665e-06	0.008	-2.665	98	-1.053e-05	0.008	-10.53
97	9.212e-07	0.007	0.9212	97	4.089e-07	0.007	0.4089	97	1.426e-07	0.007	0.1426	97	-1.068e-07	0.007	-0.1068	97	-3.767e-07	0.007	-0.3767	97	-4.403e-07	0.007	-0.4403	97	-1.171e-06	0.007	-1.171	97	-2.672e-06	0.007	-2.672	97	-1.056e-05	0.007	-10.56
96	9.208e-07	0.006	0.9208	96	3.993e-07	0.006	0.3993	96	1.36e-07	0.006	0.136	96	-1.195e-07	0.006	-0.1195	96	-3.898e-07	0.006	-0.3898	96	-4.469e-07	0.006	-0.4469	96	-1.183e-06	0.006	-1.183	96	-2.679e-06	0.006	-2.679	96	-1.058e-05	0.006	-10.58
95	9.151e-07	0.005	0.9151	95	3.941e-07	0.005	0.3941	95	1.308e-07	0.005	0.1308	95	-1.269e-07	0.005	-0.1269	95	-3.972e-07	0.005	-0.3972	95	-4.473e-07	0.005	-0.4473	95	-1.192e-06	0.005	-1.192	95	-2.693e-06	0.005	-2.693	95	-1.061e-05	0.005	-10.61
94	9.133e-07	0.004	0.9133	94	3.893e-07	0.004	0.3893	94	1.264e-07	0.004	0.1264	94	-1.347e-07	0.004	-0.1347	94	-4.076e-07	0.004	-0.4076	94	-4.521e-07	0.004	-0.4521	94	-1.202e-06	0.004	-1.202	94	-2.706e-06	0.004	-2.706	94	-1.063e-05	0.004	-10.63
93	9.077e-07	0.003	0.9077	93	3.854e-07	0.003	0.3854	93	1.195e-07	0.003	0.1195	93	-1.447e-07	0.003	-0.1447	93	-4.19e-07	0.003	-0.419	93	-4.586e-07	0.003	-0.4586	93	-1.209e-06	0.003	-1.209	93	-2.72e-06	0.003	-2.72	93	-1.066e-05	0.003	-10.66
92	9.007e-07	0.002	0.9007	92	3.854e-07	0.002	0.3854	92	1.138e-07	0.002	0.1138	92	-1.5e-07	0.002	-0.15	92	-4.246e-07	0.002	-0.4246	92	-4.643e-07	0.002	-0.4643	92	-1.217e-06	0.002	-1.217	92	-2.727e-06	0.002	-2.727	92	-1.069e-05	0.002	-10.69
91	8.955e-07	0.001	0.8955	91	3.828e-07	0.001	0.3828	91	1.068e-07	0.001	0.1068	91	-1.635e-07	0.001	-0.1635	91	-4.32e-07	0.001	-0.432	91	-4.748e-07	0.001	-0.4748	91	-1.222e-06	0.001	-1.222	91	-2.741e-06	0.001	-2.741	91	-1.071e-05	0.001	-10.71
90	8.911e-07	0	0.8911	90	3.797e-07	0	0.3797	90	9.984e-08	0	0.09984	90	-1.726e-07	0	-0.1726	90	-4.373e-07	0	-0.4373	90	-4.813e-07	0	-0.4813	90	-1.224e-06	0	-1.224	90	-2.748e-06	0	-2.748	90	-1.074e-05	0	-10.74
89	8.846e-07	-0.001	0.8846	89	3.758e-07	-0.001	0.3758	89	9.722e-08	-0.001	0.09722	89	-1.753e-07	-0.001	-0.1753	89	-4.381e-07	-0.001	-0.4381	89	-4.857e-07	-0.001	-0.4857	89	-1.233e-06	-0.001	-1.233	89	-2.769e-06	-0.001	-2.769	89	-1.077e-05	-0.001	-10.77
88	8.833e-07	-0.002	0.8833	88	3.701e-07	-0.002	0.3701	88	8.501e-08	-0.002	0.08501	88	-1.875e-07	-0.002	-0.1875	88	-4.473e-07	-0.002	-0.4473	88	-5.014e-07	-0.002	-0.5014	88	-1.239e-06	-0.002	-1.239	88	-2.776e-06	-0.002	-2.776	88	-1.079e-05	-0.002	-10.79
87	8.776e-07	-0.003	0.8776	87	3.636e-07	-0.003	0.3636	87	7.717e-08	-0.003	0.07717	87	-1.944e-07	-0.003	-0.1944	87	-4.486e-07	-0.003	-0.4486	87	-5.11e-07	-0.003	-0.511	87	-1.246e-06	-0.003	-1.246	87	-2.79e-06	-0.003	-2.79	87	-1.081e-05	-0.003	-10.81
86	8.767e-07	-0.004	0.8767	86	3.566e-07	-0.004	0.3566	86	7.106e-08	-0.004	0.07106	86	-1.984e-07	-0.004	-0.1984	86	-4.538e-07	-0.004	-0.4538	86	-5.205e-07	-0.004	-0.5205	86	-1.257e-06	-0.004	-1.257	86	-2.797e-06	-0.004	-2.797	86	-1.083e-05	-0.004	-10.83
85	8.767e-07	-0.005	0.8767	85	3.496e-07	-0.005	0.3496	85	6.539e-08	-0.005	0.06539	85	-2.036e-07	-0.005	-0.2036	85	-4.586e-07	-0.005	-0.4586	85	-5.323e-07	-0.005	-0.5323	85	-1.263e-06	-0.005	-1.263	85	-2.811e-06	-0.005	-2.811	85	-1.084e-05	-0.005	-10.84
84	8.698e-07	-0.006	0.8698	84	3.453e-07	-0.006	0.3453	84	5.144e-08	-0.006	0.05144	84	-2.062e-07	-0.006	-0.2062	84	-4.626e-07	-0.006	-0.4626	84	-5.393e-07	-0.006	-0.5393	84	-1.278e-06	-0.006	-1.278	84	-2.825e-06	-0.006	-2.825	84	-1.085e-05	-0.006	-10.85
83	8.698e-07	-0.007	0.8698	83	3.414e-07	-0.007	0.3414	83	3.749e-08	-0.007	0.03749	83	-2.136e-07	-0.007	-0.2136	83	-4.7e-07	-0.007	-0.47	83	-5.532e-07	-0.007	-0.5532	83	-1.289e-06	-0.007	-1.289	83	-2.839e-06	-0.007	-2.839	83	-1.086e-05	-0.007	-10.86
82	8.632e-07	-0.008	0.8632	82	3.405e-07	-0.008	0.3405	82	2.529e-08	-0.008	0.02529	82	-2.175e-07	-0.008	-0.2175	82	-4.769e-07	-0.008	-0.4769	82	-5.637e-07	-0.008	-0.5637	82	-1.298e-06	-0.008	-1.298	82	-2.86e-06	-0.008	-2.86	82	-1.088e-05	-0.008	-10.88
81	8.575e-07	-0.009	0.8575	81	3.392e-07	-0.009	0.3392	81	2.18e-08	-0.009	0.0218	81	-2.193e-07	-0.009	-0.2193	81	-4.804e-07	-0.009	-0.4804	81	-5.681e-07	-0.009	-0.5681	81	-1.314e-06	-0.009	-1.314	81	-2.874e-06	-0.009	-2.874	81	-1.09e-05	-0.009	-10.9
80	8.541e-07	-0.01	0.8541	80	3.34e-07	-0.01	0.334	80	1.133e-08	-0.01	0.01133	80	-2.271e-07	-0.01	-0.2271	80	-4.944e-07	-0.01	-0.4944	80	-5.807e-07	-0.01	-0.5807	80	-1.327e-06	-0.01	-1.327	80	-2.881e-06	-0.01	-2.881	80	-1.092e-05	-0.01	-10.92
79	8.466e-07	-0.011	0.8466	79	3.34e-07	-0.011	0.334	79	3.487e-09	-0.011	0.003487	79	-2.341e-07	-0.011	-0.2341	79	-5.014e-07	-0.011	-0.5014	79	-5.864e-07	-0.011	-0.5864	79	-1.337e-06	-0.011	-1.337	79	-2.895e-06	-0.011	-2.895	79	-1.095e-05	-0.011	-10.95
78	8.392e-07	-0.012	0.8392	78	3.34e-07	-0.012	0.334	78	-4.796e-09	-0.012	-0.004796	78	-2.398e-07	-0.012	-0.2398	78	-5.101e-07	-0.012	-0.5101	78	-5.933e-07	-0.012	-0.5933	78	-1.353e-06	-0.012	-1.353	78	-2.916e-06	-0.012	-2.916	78	-1.097e-05	-0.012	-10.97
77	8.375e-07	-0.013	0.8375	77	3.313e-07	-0.013	0.3313	77	-4.796e-09	-0.013	-0.004796	77	-2.446e-07	-0.013	-0.2446	77	-5.205e-07	-0.013	-0.5205	77	-5.995e-07	-0.013	-0.5995	77	-1.36e-06	-0.013	-1.36	77	-2.93e-06	-0.013	-2.93	77	-1.1e-05	-0.013	-11
76	8.275e-07	-0.014	0.8275	76	3.292e-07	-0.014	0.3292	76	-4.796e-09	-0.014	-0.004796	76	-2.446e-07	-0.014	-0.2446	76	-5.28e-07	-0.014	-0.528	76	-6.021e-07	-0.014	-0.6021	76	-1.372e-06	-0.014	-1.372	76	-2.944e-06	-0.014	-2.944	76	-1.103e-05	-0.014	-11.03
75	8.266e-07	-0.015	0.8266	75	3.231e-07	-0.015	0.3231	75	-5.668e-09	-0.015	-0.005668	75	-2.516e-07	-0.015	-0.2516	75	-5.419e-07	-0.015	-0.5419	75	-6.099e-07	-0.015	-0.6099	75	-1.377e-06	-0.015	-1.377	75	-2.951e-06	-0.015	-2.951	75	-1.105e-05	-0.015	-11.05
74	8.218e-07	-0.016	0.8218	74	3.165e-07	-0.016	0.3165	74	-7.412e-09	-0.016	-0.007412	74	-2.529e-07	-0.016	-0.2529	74	-5.524e-07	-0.016	-0.5524	74	-6.169e-07	-0.016	-0.6169	74	-1.382e-06	-0.016	-1.382	74	-2.958e-06	-0.016	-2.958	74	-1.108e-05	-0.016	-11.08
73	8.135e-07	-0.017	0.8135	73	3.152e-07	-0.017	0.3152	73	-6.104e-09	-0.017	-0.006104	73	-2.563e-07	-0.017	-0.2563	73	-5.585e-07	-0.017	-0.5585	73	-6.186e-07	-0.017	-0.6186	73	-1.389e-06	-0.017	-1.389	73	-2.979e-06	-0.017	-2.979	73	-1.11e-05	-0.017	-11.1
72	8.126e-07	-0.018	0.8126	72	3.034e-07	-0.018	0.3034	72	-1.264e-08	-0.018	-0.01264	72	-2.664e-07	-0.018	-0.2664	72	-5.694e-07	-0.018	-0.5694	72	-6.269e-07	-0.018	-0.6269	72	-1.396e-06	-0.018	-1.396	72	-2.992e-06	-0.018	-2.992	72	-1.112e-05	-0.018	-11.12
71	8.061e-07	-0.019	0.8061	71	2.965e-07	-0.019	0.2965	71	-1.831e-08	-0.019	-0.01831	71	-2.725e-07	-0.019	-0.2725	71	-5.768e-07	-0.019	-0.5768	71	-6.304e-07	-0.019	-0.6304	71	-1.401e-06	-0.019	-1.401	71	-2.999e-06	-0.019	-2.999	71	-1.115e-05	-0.019	-11.15
70	7.996e-07	-0.02	0.7996	70	2.917e-07	-0.02	0.2917	70	-2.398e-08	-0.02	-0.02398	70	-2.786e-07	-0.02	-0.2786	70	-5.829e-07	-0.02	-0.5829	70	-6.352e-07	-0.02	-0.6352	70	-1.411e-06	-0.02	-1.411	70	-3.006e-06	-0.02	-3.006	70	-1.117e-05	-0.02	-11.17
69	7.956e-07	-0.021	0.7956	69	2.869e-07	-0.021	0.2869	69	-3.052e-08	-0.021	-0.03052	69	-2.856e-07	-0.021	-0.2856	69	-5.89e-07	-0.021	-0.589	69	-6.4e-07	-0.021	-0.64	69	-1.413e-06	-0.021	-1.413	69	-3.013e-06	-0.021	-3.013	69	-1.119e-05	-0.021	-11.19
68	7.887e-07	-0.022	0.7887	68	2.86e-07	-0.022	0.286	68	-3.662e-08	-0.022	-0.03662	68	-2.886e-07	-0.022	-0.2886	68	-5.89e-07	-0.022	-0.589	68	-6.404e-07	-0.022	-0.6404	68	-1.425e-06	-0.022	-1.425	68	-3.013e-06	-0.022	-3.013	68	-1.121e-05	-0.022	-11.21
67	7.852e-07	-0.023	0.7852	67	2.821e-07	-0.023	0.2821	67	-4.185e-08	-0.023	-0.04185	67	-3.008e-07	-0.023	-0.3008	67	-5.977e-07	-0.023	-0.5977	67	-6.47e-07	-0.023	-0.647	67	-1.43e-06	-0.023	-1.43	67	-3.02e-06	-0.023	-3.02	67	-1.122e-05	-0.023	-11.22
66	7.834e-07	-0.024	0.7834	66	2.795e-07	-0.024	0.2795	66	-4.839e-08	-0.024	-0.04839	66	-3.06e-07	-0.024	-0.306	66	-6.029e-07	-0.024	-0.6029	66	-6.509e-07	-0.024	-0.6509	66	-1.437e-06	-0.024	-1.437	66	-3.027e-06	-0.024	-3.027	66	-1.124e-05	-0.024	-11.24
65	7.773e-07	-0.025	0.7773	65	2.799e-07	-0.025	0.2799	65	-4.883e-08	-0.025	-0.04883	65	-3.091e-07	-0.025	-0.3091	65	-6.082e-07	-0.025	-0.6082	65	-6.566e-07	-0.025	-0.6566	65	-1.445e-06	-0.025	-1.445	65	-3.041e-06	-0.025	-3.041	65	-1.127e-05	-0.025	-11.27
64	7.773e-07	-0.026	0.7773	64	2.677e-07	-0.026	0.2677	64	-5.406e-08	-0.026	-0.05406	64	-3.187e-07	-0.026	-0.3187	64	-6.147e-07	-0.026	-0.6147	64	-6.67e-07	-0.026	-0.667	64	-1.452e-06	-0.026	-1.452	64	-3.048e-06	-0.026	-3.048	64	-1.128e-05	-0.026	-11.28
63	7.725e-07	-0.027	0.7725	63	2.607e-07	-0.027	0.2607	63	-5.537e-08	-0.027	-0.05537	63	-3.265e-07	-0.027	-0.3265	63	-6.217e-07	-0.027	-0.6217	63	-6.736e-07	-0.027	-0.6736	63	-1.46e-06	-0.027	-1.46	63	-3.055e-06	-0.027	-3.055	63	-1.131e-05	-0.027	-11.31
62	7.704e-07	-0.028	0.7704	62	2.502e-07	-0.028	0.2502	62	-5.711e-08	-0.028	-0.05711	62	-3.335e-07	-0.028	-0.3335	62	-6.287e-07	-0.028	-0.6287	62	-6.832e-07	-0.028	-0.6832	62	-1.471e-06	-0.028	-1.471	62	-3.076e-06	-0.028	-3.076	62	-1.134e-05	-0.028	-11.34
61	7.69e-07	-0.029	0.769	61	2.38e-07	-0.029	0.238	61	-5.755e-08	-0.029	-0.05755	61	-3.405e-07	-0.029	-0.3405	61	-6.356e-07	-0.029	-0.6356	61	-6.941e-07	-0.029	-0.6941	61	-1.479e-06	-0.029	-1.479	61	-3.09e-06	-0.029	-3.09	61	-1.136e-05	-0.029	-11.36
60	7.621e-07	-0.03	0.7621	60	2.298e-07	-0.03	0.2298	60	-5.929e-08	-0.03	-0.05929	60	-3.414e-07	-0.03	-0.3414	60	-6.356e-07	-0.03	-0.6356	60	-6.997e-07	-0.03	-0.6997	60	-1.49e-06	-0.03	-1.49	60	-3.104e-06	-0.03	-3.104	60	-1.138e-05	-0.03	-11.38
59	7.595e-07	-0.031	0.7595	59	2.175e-07	-0.031	0.2175	59	-6.627e-08	-0.031	-0.06627	59	-3.523e-07	-0.031	-0.3523	59	-6.383e-07	-0.031	-0.6383	59	-7.098e-07	-0.031	-0.7098	59	-1.498e-06	-0.031	-1.498	59	-3.111e-06	-0.031	-3.111	59	-1.14e-05	-0.031	-11.4
58	7.529e-07	-0.032	0.7529	58	2.08e-07	-0.032	0.208	58	-7.193e-08	-0.032	-0.07193	58	-3.549e-07	-0.032	-0.3549	58	-6.383e-07	-0.032	-0.6383	58	-7.163e-07	-0.032	-0.7163	58	-1.505e-06	-0.032	-1.505	58	-3.125e-06	-0.032	-3.125	58	-1.142e-05	-0.032	-11.42
57	7.459e-07	-0.033	0.7459	57	2.062e-07	-0.033	0.2062	57	-7.499e-08	-0.033	-0.07499	57	-3.584e-07	-0.033	-0.3584	57	-6.404e-07	-0.033	-0.6404	57	-7.193e-07	-0.033	-0.7193	57	-1.519e-06	-0.033	-1.519	57	-3.146e-06	-0.033	-3.146	57	-1.144e-05	-0.033	-11.44
56	7.446e-07	-0.034	0.7446	56	1.966e-07	-0.034	0.1966	56	-8.719e-08	-0.034	-0.08719	56	-3.697e-07	-0.034	-0.3697	56	-6.478e-07	-0.034	-0.6478	56	-7.294e-07	-0.034	-0.7294	56	-1.527e-06	-0.034	-1.527	56	-3.153e-06	-0.034	-3.153	56	-1.146e-05	-0.034	-11.46
55	7.398e-07	-0.035	0.7398	55	1.931e-07	-0.035	0.1931	55	-9.286e-08	-0.035	-0.09286	55	-3.762e-07	-0.035	-0.3762	55	-6.531e-07	-0.035	-0.6531	55	-7.337e-07	-0.035	-0.7337	55	-1.536e-06	-0.035	-1.536	55	-3.16e-06	-0.035	-3.16	55	-1.149e-05	-0.035	-11.49
54	7.346e-07	-0.036	0.7346	54	1.914e-07	-0.036	0.1914	54	-1.011e-07	-0.036	-0.1011	54	-3.836e-07	-0.036	-0.3836	54	-6.601e-07	-0.036	-0.6601	54	-7.368e-07	-0.036	-0.7368	54	-1.547e-06	-0.036	-1.547	54	-3.174e-06	-0.036	-3.174	54	-1.152e-05	-0.036	-11.52
53	7.346e-07	-0.037	0.7346	53	1.892e-07	-0.037	0.1892	53	-1.112e-07	-0.037	-0.1112	53	-3.954e-07	-0.037	-0.3954	53	-6.67e-07	-0.037	-0.667	53	-7.398e-07	-0.037	-0.7398	53	-1.555e-06	-0.037	-1.555	53	-3.188e-06	-0.037	-3.188	53	-1.154e-05	-0.037	-11.54
52	7.302e-07	-0.038	0.7302	52	1.892e-07	-0.038	0.1892	52	-1.125e-07	-0.038	-0.1125	52	-4.002e-07	-0.038	-0.4002	52	-6.731e-07	-0.038	-0.6731	52	-7.403e-07	-0.038	-0.7403	52	-1.569e-06	-0.038	-1.569	52	-3.202e-06	-0.038	-3.202	52	-1.157e-05	-0.038	-11.57
51	7.302e-07	-0.039	0.7302	51	1.879e-07	-0.039	0.1879	51	-1.208e-07	-0.039	-0.1208	51	-4.124e-07	-0.039	-0.4124	51	-6.853e-07	-0.039	-0.6853	51	-7.533e-07	-0.039	-0.7533	51	-1.58e-06	-0.039	-1.58	51	-3.216e-06	-0.039	-3.216	51	-1.159e-05	-0.039	-11.59
50	7.302e-07	-0.04	0.7302	50	1.87e-07	-0.04	0.187	50	-1.264e-07	-0.04	-0.1264	50	-4.203e-07	-0.04	-0.4203	50	-6.923e-07	-0.04	-0.6923	50	-7.608e-07	-0.04	-0.7608	50	-1.587e-06	-0.04	-1.587	50	-3.216e-06	-0.04	-3.216	50	-1.162e-05	-0.04	-11.62
49	7.294e-07	-0.041	0.7294	49	1.866e-07	-0.041	0.1866	49	-1.273e-07	-0.041	-0.1273	49	-4.229e-07	-0.041	-0.4229	49	-6.962e-07	-0.041	-0.6962	49	-7.708e-07	-0.041	-0.7708	49	-1.597e-06	-0.041	-1.597	49	-3.237e-06	-0.041	-3.237	49	-1.164e-05	-0.041	-11.64
48	7.294e-07	-0.042	0.7294	48	1.801e-07	-0.042	0.1801	48	-1.395e-07	-0.042	-0.1395	48	-4.316e-07	-0.042	-0.4316	48	-7.045e-07	-0.042	-0.7045	48	-7.839e-07	-0.042	-0.7839	48	-1.604e-06	-0.042	-1.604	48	-3.244e-06	-0.042	-3.244	48	-1.165e-05	-0.042	-11.65
47	7.289e-07	-0.043	0.7289	47	1.748e-07	-0.043	0.1748	47	-1.474e-07	-0.043	-0.1474	47	-4.381e-07	-0.043	-0.4381	47	-7.115e-07	-0.043	-0.7115	47	-7.965e-07	-0.043	-0.7965	47	-1.608e-06	-0.043	-1.608	47	-3.251e-06	-0.043	-3.251	47	-1.167e-05	-0.043	-11.67
46	7.285e-07	-0.044	0.7285	46	1.687e-07	-0.044	0.1687	46	-1.526e-07	-0.044	-0.1526	46	-4.403e-07	-0.044	-0.4403	46	-7.189e-07	-0.044	-0.7189	46	-8.096e-07	-0.044	-0.8096	46	-1.617e-06	-0.044	-1.617	46	-3.258e-06	-0.044	-3.258	46	-1.169e-05	-0.044	-11.69
45	7.281e-07	-0.045	0.7281	45	1.617e-07	-0.045	0.1617	45	-1.635e-07	-0.045	-0.1635	45	-4.429e-07	-0.045	-0.4429	45	-7.259e-07	-0.045	-0.7259	45	-8.231e-07	-0.045	-0.8231	45	-1.618e-06	-0.045	-1.618	45	-3.271e-06	-0.045	-3.271	45	-1.171e-05	-0.045	-11.71
44	7.228e-07	-0.046	0.7228	44	1.561e-07	-0.046	0.1561	44	-1.696e-07	-0.046	-0.1696	44	-4.429e-07	-0.046	-0.4429	44	-7.281e-07	-0.046	-0.7281	44	-8.244e-07	-0.046	-0.8244	44	-1.626e-06	-0.046	-1.626	44	-3.285e-06	-0.046	-3.285	44	-1.174e-05	-0.046	-11.74
43	7.224e-07	-0.047	0.7224	43	1.5e-07	-0.047	0.15	43	-1.779e-07	-0.047	-0.1779	43	-4.482e-07	-0.047	-0.4482	43	-7.337e-07	-0.047	-0.7337	43	-8.318e-07	-0.047	-0.8318	43	-1.631e-06	-0.047	-1.631	43	-3.299e-06	-0.047	-3.299	43	-1.176e-05	-0.047	-11.76
42	7.185e-07	-0.048	0.7185	42	1.465e-07	-0.048	0.1465	42	-1.857e-07	-0.048	-0.1857	42	-4.486e-07	-0.048	-0.4486	42	-7.368e-07	-0.048	-0.7368	42	-8.331e-07	-0.048	-0.8331	42	-1.638e-06	-0.048	-1.638	42	-3.313e-06	-0.048	-3.313	42	-1.179e-05	-0.048	-11.79
41	7.115e-07	-0.049	0.7115	41	1.46e-07	-0.049	0.146	41	-1.875e-07	-0.049	-0.1875	41	-4.517e-07	-0.049	-0.4517	41	-7.377e-07	-0.049	-0.7377	41	-8.362e-07	-0.049	-0.8362	41	-1.651e-06	-0.049	-1.651	41	-3.327e-06	-0.049	-3.327	41	-1.18e-05	-0.049	-11.8
40	7.098e-07	-0.05	0.7098	40	1.408e-07	-0.05	0.1408	40	-1.971e-07	-0.05	-0.1971	40	-4.613e-07	-0.05	-0.4613	40	-7.481e-07	-0.05	-0.7481	40	-8.432e-07	-0.05	-0.8432	40	-1.659e-06	-0.05	-1.659	40	-3.341e-06	-0.05	-3.341	40	-1.182e-05	-0.05	-11.82
39	7.032e-07	-0.051	0.7032	39	1.399e-07	-0.051	0.1399	39	-2.014e-07	-0.051	-0.2014	39	-4.674e-07	-0.051	-0.4674	39	-7.507e-07	-0.051	-0.7507	39	-8.484e-07	-0.051	-0.8484	39	-1.669e-06	-0.051	-1.669	39	-3.355e-06	-0.051	-3.355	39	-1.183e-05	-0.051	-11.83
38	6.975e-07	-0.052	0.6975	38	1.399e-07	-0.052	0.1399	38	-2.053e-07	-0.052	-0.2053	38	-4.735e-07	-0.052	-0.4735	38	-7.595e-07	-0.052	-0.7595	38	-8.554e-07	-0.052	-0.8554	38	-1.685e-06	-0.052	-1.685	38	-3.369e-06	-0.052	-3.369	38	-1.184e-05	-0.052	-11.84
37	6.958e-07	-0.053	0.6958	37	1.399e-07	-0.053	0.1399	37	-2.071e-07	-0.053	-0.2071	37	-4.804e-07	-0.053	-0.4804	37	-7.712e-07	-0.053	-0.7712	37	-8.623e-07	-0.053	-0.8623	37	-1.692e-06	-0.053	-1.692	37	-3.369e-06	-0.053	-3.369	37	-1.187e-05	-0.053	-11.87
36	6.893e-07	-0.054	0.6893	36	1.399e-07	-0.054	0.1399	36	-2.101e-07	-0.054	-0.2101	36	-4.83e-07	-0.054	-0.483	36	-7.826e-07	-0.054	-0.7826	36	-8.684e-07	-0.054	-0.8684	36	-1.708e-06	-0.054	-1.708	36	-3.383e-06	-0.054	-3.383	36	-1.189e-05	-0.054	-11.89
35	6.862e-07	-0.055	0.6862	35	1.391e-07	-0.055	0.1391	35	-2.171e-07	-0.055	-0.2171	35	-4.961e-07	-0.055	-0.4961	35	-7.961e-07	-0.055	-0.7961	35	-8.811e-07	-0.055	-0.8811	35	-1.717e-06	-0.055	-1.717	35	-3.39e-06	-0.055	-3.39	35	-1.191e-05	-0.055	-11.91
34	6.862e-07	-0.056	0.6862	34	1.373e-07	-0.056	0.1373	34	-2.241e-07	-0.056	-0.2241	34	-5.001e-07	-0.056	-0.5001	34	-8.092e-07	-0.056	-0.8092	34	-8.859e-07	-0.056	-0.8859	34	-1.724e-06	-0.056	-1.724	34	-3.397e-06	-0.056	-3.397	34	-1.195e-05	-0.056	-11.95
33	6.81e-07	-0.057	0.681	33	1.382e-07	-0.057	0.1382	33	-2.258e-07	-0.057	-0.2258	33	-5.035e-07	-0.057	-0.5035	33	-8.126e-07	-0.057	-0.8126	33	-8.929e-07	-0.057	-0.8929	33	-1.739e-06	-0.057	-1.739	33	-3.411e-06	-0.057	-3.411	33	-1.198e-05	-0.057	-11.98
32	6.805e-07	-0.058	0.6805	32	1.312e-07	-0.058	0.1312	32	-2.332e-07	-0.058	-0.2332	32	-5.162e-07	-0.058	-0.5162	32	-8.27e-07	-0.058	-0.827	32	-9.059e-07	-0.058	-0.9059	32	-1.746e-06	-0.058	-1.746	32	-3.418e-06	-0.058	-3.418	32	-1.2e-05	-0.058	-12
31	6.757e-07	-0.059	0.6757	31	1.26e-07	-0.059	0.126	31	-2.376e-07	-0.059	-0.2376	31	-5.236e-07	-0.059	-0.5236	31	-8.323e-07	-0.059	-0.8323	31	-9.129e-07	-0.059	-0.9129	31	-1.753e-06	-0.059	-1.753	31	-3.425e-06	-0.059	-3.425	31	-1.203e-05	-0.059	-12.03
30	6.757e-07	-0.06	0.6757	30	1.19e-07	-0.06	0.119	30	-2.437e-07	-0.06	-0.2437	30	-5.327e-07	-0.06	-0.5327	30	-8.34e-07	-0.06	-0.834	30	-9.251e-07	-0.06	-0.9251	30	-1.763e-06	-0.06	-1.763	30	-3.439e-06	-0.06	-3.439	30	-1.205e-05	-0.06	-12.05
29	6.753e-07	-0.061	0.6753	29	1.129e-07	-0.061	0.1129	29	-2.476e-07	-0.061	-0.2476	29	-5.454e-07	-0.061	-0.5454	29	-8.362e-07	-0.061	-0.8362	29	-9.378e-07	-0.061	-0.9378	29	-1.769e-06	-0.061	-1.769	29	-3.446e-06	-0.061	-3.446	29	-1.207e-05	-0.061	-12.07
28	6.683e-07	-0.062	0.6683	28	1.072e-07	-0.062	0.1072	28	-2.476e-07	-0.062	-0.2476	28	-5.515e-07	-0.062	-0.5515	28	-8.366e-07	-0.062	-0.8366	28	-9.439e-07	-0.062	-0.9439	28	-1.781e-06	-0.062	-1.781	28	-3.46e-06	-0.062	-3.46	28	-1.209e-05	-0.062	-12.09
27	6.679e-07	-0.063	0.6679	27	1.02e-07	-0.063	0.102	27	-2.485e-07	-0.063	-0.2485	27	-5.641e-07	-0.063	-0.5641	27	-8.436e-07	-0.063	-0.8436	27	-9.578e-07	-0.063	-0.9578	27	-1.787e-06	-0.063	-1.787	27	-3.474e-06	-0.063	-3.474	27	-1.211e-05	-0.063	-12.11
26	6.622e-07	-0.064	0.6622	26	9.766e-08	-0.064	0.09766	26	-2.485e-07	-0.064	-0.2485	26	-5.72e-07	-0.064	-0.572	26	-8.475e-07	-0.064	-0.8475	26	-9.657e-07	-0.064	-0.9657	26	-1.793e-06	-0.064	-1.793	26	-3.481e-06	-0.064	-3.481	26	-1.213e-05	-0.064	-12.13
25	6.553e-07	-0.065	0.6553	25	9.766e-08	-0.065	0.09766	25	-2.485e-07	-0.065	-0.2485	25	-5.742e-07	-0.065	-0.5742	25	-8.501e-07	-0.065	-0.8501	25	-9.683e-07	-0.065	-0.9683	25	-1.801e-06	-0.065	-1.801	25	-3.495e-06	-0.065	-3.495	25	-1.215e-05	-0.065	-12.15
24	6.548e-07	-0.066	0.6548	24	8.545e-08	-0.066	0.08545	24	-2.555e-07	-0.066	-0.2555	24	-5.855e-07	-0.066	-0.5855	24	-8.589e-07	-0.066	-0.8589	24	-9.801e-07	-0.066	-0.9801	24	-1.805e-06	-0.066	-1.805	24	-3.509e-06	-0.066	-3.509	24	-1.217e-05	-0.066	-12.17
23	6.422e-07	-0.067	0.6422	23	8.153e-08	-0.067	0.08153	23	-2.594e-07	-0.067	-0.2594	23	-5.903e-07	-0.067	-0.5903	23	-8.65e-07	-0.067	-0.865	23	-9.822e-07	-0.067	-0.9822	23	-1.81e-06	-0.067	-1.81	23	-3.523e-06	-0.067	-3.523	23	-1.218e-05	-0.067	-12.18
22	6.348e-07	-0.068	0.6348	22	7.586e-08	-0.068	0.07586	22	-2.62e-07	-0.068	-0.262	22	-5.92e-07	-0.068	-0.592	22	-8.719e-07	-0.068	-0.8719	22	-9.888e-07	-0.068	-0.9888	22	-1.816e-06	-0.068	-1.816	22	-3.544e-06	-0.068	-3.544	22	-1.22e-05	-0.068	-12.2
21	6.33e-07	-0.069	0.633	21	6.975e-08	-0.069	0.06975	21	-2.686e-07	-0.069	-0.2686	21	-5.938e-07	-0.069	-0.5938	21	-8.811e-07	-0.069	-0.8811	21	-9.953e-07	-0.069	-0.9953	21	-1.819e-06	-0.069	-1.819	21	-3.544e-06	-0.069	-3.544	21	-1.222e-05	-0.069	-12.22
20	6.195e-07	-0.07	0.6195	20	6.409e-08	-0.07	0.06409	20	-2.742e-07	-0.07	-0.2742	20	-5.964e-07	-0.07	-0.5964	20	-8.815e-07	-0.07	-0.8815	20	-1e-06	-0.07	-1	20	-1.827e-06	-0.07	-1.827	20	-3.557e-06	-0.07	-3.557	20	-1.224e-05	-0.07	-12.24
19	6.165e-07	-0.071	0.6165	19	5.014e-08	-0.071	0.05014	19	-2.812e-07	-0.071	-0.2812	19	-6.034e-07	-0.071	-0.6034	19	-8.911e-07	-0.071	-0.8911	19	-1.007e-06	-0.071	-1.007	19	-1.834e-06	-0.071	-1.834	19	-3.571e-06	-0.071	-3.571	19	-1.226e-05	-0.071	-12.26
18	6.099e-07	-0.072	0.6099	18	4.229e-08	-0.072	0.04229	18	-2.873e-07	-0.072	-0.2873	18	-6.09e-07	-0.072	-0.609	18	-8.968e-07	-0.072	-0.8968	18	-1.014e-06	-0.072	-1.014	18	-1.841e-06	-0.072	-1.841	18	-3.585e-06	-0.072	-3.585	18	-1.229e-05	-0.072	-12.29
17	6.003e-07	-0.073	0.6003	17	3.88e-08	-0.073	0.0388	17	-2.89e-07	-0.073	-0.289	17	-6.117e-07	-0.073	-0.6117	17	-9.02e-07	-0.073	-0.902	17	-1.016e-06	-0.073	-1.016	17	-1.855e-06	-0.073	-1.855	17	-3.592e-06	-0.073	-3.592	17	-1.232e-05	-0.073	-12.32
16	6.003e-07	-0.074	0.6003	16	2.877e-08	-0.074	0.02877	16	-2.973e-07	-0.074	-0.2973	16	-6.186e-07	-0.074	-0.6186	16	-9.155e-07	-0.074	-0.9155	16	-1.026e-06	-0.074	-1.026	16	-1.862e-06	-0.074	-1.862	16	-3.599e-06	-0.074	-3.599	16	-1.235e-05	-0.074	-12.35
15	5.942e-07	-0.075	0.5942	15	1.962e-08	-0.075	0.01962	15	-3.052e-07	-0.075	-0.3052	15	-6.252e-07	-0.075	-0.6252	15	-9.247e-07	-0.075	-0.9247	15	-1.028e-06	-0.075	-1.028	15	-1.872e-06	-0.075	-1.872	15	-3.606e-06	-0.075	-3.606	15	-1.237e-05	-0.075	-12.37
14	5.89e-07	-0.076	0.589	14	1.134e-08	-0.076	0.01134	14	-3.108e-07	-0.076	-0.3108	14	-6.317e-07	-0.076	-0.6317	14	-9.338e-07	-0.076	-0.9338	14	-1.032e-06	-0.076	-1.032	14	-1.884e-06	-0.076	-1.884	14	-3.627e-06	-0.076	-3.627	14	-1.239e-05	-0.076	-12.39
13	5.89e-07	-0.077	0.589	13	3.052e-09	-0.077	0.003052	13	-3.174e-07	-0.077	-0.3174	13	-6.361e-07	-0.077	-0.6361	13	-9.474e-07	-0.077	-0.9474	13	-1.036e-06	-0.077	-1.036	13	-1.891e-06	-0.077	-1.891	13	-3.634e-06	-0.077	-3.634	13	-1.24e-05	-0.077	-12.4
12	5.838e-07	-0.078	0.5838	12	3.052e-09	-0.078	0.003052	12	-3.235e-07	-0.078	-0.3235	12	-6.365e-07	-0.078	-0.6365	12	-9.548e-07	-0.078	-0.9548	12	-1.037e-06	-0.078	-1.037	12	-1.905e-06	-0.078	-1.905	12	-3.641e-06	-0.078	-3.641	12	-1.242e-05	-0.078	-12.42
11	5.838e-07	-0.079	0.5838	11	-3.051e-09	-0.079	-0.003051	11	-3.305e-07	-0.079	-0.3305	11	-6.391e-07	-0.079	-0.6391	11	-9.639e-07	-0.079	-0.9639	11	-1.044e-06	-0.079	-1.044	11	-1.913e-06	-0.079	-1.913	11	-3.662e-06	-0.079	-3.662	11	-1.244e-05	-0.079	-12.44
10	5.838e-07	-0.08	0.5838	10	-3.051e-09	-0.08	-0.003051	10	-3.361e-07	-0.08	-0.3361	10	-6.396e-07	-0.08	-0.6396	10	-9.709e-07	-0.08	-0.9709	10	-1.05e-06	-0.08	-1.05	10	-1.92e-06	-0.08	-1.92	10	-3.676e-06	-0.08	-3.676	10	-1.246e-05	-0.08	-12.46
9	5.824e-07	-0.081	0.5824	9	-3.051e-09	-0.081	-0.003051	9	-3.379e-07	-0.081	-0.3379	9	-6.396e-07	-0.081	-0.6396	9	-9.722e-07	-0.081	-0.9722	9	-1.054e-06	-0.081	-1.054	9	-1.936e-06	-0.081	-1.936	9	-3.69e-06	-0.081	-3.69	9	-1.247e-05	-0.081	-12.47
8	5.824e-07	-0.082	0.5824	8	-7.847e-09	-0.082	-0.007847	8	-3.466e-07	-0.082	-0.3466	8	-6.47e-07	-0.082	-0.647	8	-9.827e-07	-0.082	-0.9827	8	-1.065e-06	-0.082	-1.065	8	-1.944e-06	-0.082	-1.944	8	-3.697e-06	-0.082	-3.697	8	-1.25e-05	-0.082	-12.5
7	5.798e-07	-0.083	0.5798	7	-7.847e-09	-0.083	-0.007847	7	-3.488e-07	-0.083	-0.3488	7	-6.505e-07	-0.083	-0.6505	7	-9.862e-07	-0.083	-0.9862	7	-1.073e-06	-0.083	-1.073	7	-1.955e-06	-0.083	-1.955	7	-3.704e-06	-0.083	-3.704	7	-1.252e-05	-0.083	-12.52
6	5.794e-07	-0.084	0.5794	6	-9.591e-09	-0.084	-0.009591	6	-3.518e-07	-0.084	-0.3518	6	-6.548e-07	-0.084	-0.6548	6	-9.918e-07	-0.084	-0.9918	6	-1.083e-06	-0.084	-1.083	6	-1.968e-06	-0.084	-1.968	6	-3.718e-06	-0.084	-3.718	6	-1.255e-05	-0.084	-12.55
5	5.79e-07	-0.085	0.579	5	-1.133e-08	-0.085	-0.01133	5	-3.579e-07	-0.085	-0.3579	5	-6.601e-07	-0.085	-0.6601	5	-9.971e-07	-0.085	-0.9971	5	-1.095e-06	-0.085	-1.095	5	-1.974e-06	-0.085	-1.974	5	-3.732e-06	-0.085	-3.732	5	-1.257e-05	-0.085	-12.57
4	5.72e-07	-0.086	0.572	4	-1.221e-08	-0.086	-0.01221	4	-3.588e-07	-0.086	-0.3588	4	-6.657e-07	-0.086	-0.6657	4	-1.004e-06	-0.086	-1.004	4	-1.101e-06	-0.086	-1.101	4	-1.987e-06	-0.086	-1.987	4	-3.732e-06	-0.086	-3.732	4	-1.259e-05	-0.086	-12.59
3	5.72e-07	-0.087	0.572	3	-1.918e-08	-0.087	-0.01918	3	-3.728e-07	-0.087	-0.3728	3	-6.797e-07	-0.087	-0.6797	3	-1.011e-06	-0.087	-1.011	3	-1.115e-06	-0.087	-1.115	3	-1.994e-06	-0.087	-1.994	3	-3.746e-06	-0.087	-3.746	3	-1.261e-05	-0.087	-12.61
2	5.681e-07	-0.088	0.5681	2	-2.616e-08	-0.088	-0.02616	2	-3.867e-07	-0.088	-0.3867	2	-6.936e-07	-0.088	-0.6936	2	-1.018e-06	-0.088	-1.018	2	-1.129e-06	-0.088	-1.129	2	-2.002e-06	-0.088	-2.002	2	-3.809e-06	-0.088	-3.809	2	-1.265e-05	-0.088	-12.65
1	5.611e-07	-0.089	0.5611	1	-2.834e-08	-0.089	-0.02834	1	-3.932e-07	-0.089	-0.3932	1	-7.002e-07	-0.089	-0.7002	1	-1.021e-06	-0.089	-1.021	1	-1.138e-06	-0.089	-1.138	1	-2.021e-06	-0.089	-2.021	1	-3.83e-06	-0.089	-3.83	1	-1.271e-05	-0.089	-12.71
0	5.567e-07	-0.09	0.5567	0	-3.531e-08	-0.09	-0.03531	0	-4.063e-07	-0.09	-0.4063	0	-7.106e-07	-0.09	-0.7106	0	-1.033e-06	-0.09	-1.033	0	-1.155e-06	-0.09	-1.155	0	-2.029e-06	-0.09	-2.029	0	-3.843e-06	-0.09	-3.843	0	-1.278e-05	-0.09	-12.78
-1	5.502e-07	-0.091	0.5502	-1	-4.054e-08	-0.091	-0.04054	-1	-4.181e-07	-0.091	-0.4181	-1	-7.202e-07	-0.091	-0.7202	-1	-1.035e-06	-0.091	-1.035	-1	-1.164e-06	-0.091	-1.164	-1	-2.039e-06	-0.091	-2.039	-1	-3.857e-06	-0.091	-3.857	-1	-1.283e-05	-0.091	-12.83
-2	5.441e-07	-0.092	0.5441	-2	-4.578e-08	-0.092	-0.04578	-2	-4.268e-07	-0.092	-0.4268	-2	-7.285e-07	-0.092	-0.7285	-2	-1.042e-06	-0.092	-1.042	-2	-1.172e-06	-0.092	-1.172	-2	-2.054e-06	-0.092	-2.054	-2	-3.871e-06	-0.092	-3.871	-2	-1.288e-05	-0.092	-12.88
-3	5.441e-07	-0.093	0.5441	-3	-5.188e-08	-0.093	-0.05188	-3	-4.399e-07	-0.093	-0.4399	-3	-7.355e-07	-0.093	-0.7355	-3	-1.047e-06	-0.093	-1.047	-3	-1.182e-06	-0.093	-1.182	-3	-2.063e-06	-0.093	-2.063	-3	-3.885e-06	-0.093	-3.885	-3	-1.293e-05	-0.093	-12.93
-4	5.371e-07	-0.094	0.5371	-4	-5.188e-08	-0.094	-0.05188	-4	-4.399e-07	-0.094	-0.4399	-4	-7.359e-07	-0.094	-0.7359	-4	-1.051e-06	-0.094	-1.051	-4	-1.186e-06	-0.094	-1.186	-4	-2.079e-06	-0.094	-2.079	-4	-3.892e-06	-0.094	-3.892	-4	-1.297e-05	-0.094	-12.97
-5	5.341e-07	-0.095	0.5341	-5	-5.232e-08	-0.095	-0.05232	-5	-4.399e-07	-0.095	-0.4399	-5	-7.368e-07	-0.095	-0.7368	-5	-1.058e-06	-0.095	-1.058	-5	-1.193e-06	-0.095	-1.193	-5	-2.085e-06	-0.095	-2.085	-5	-3.85e-06	-0.095	-3.85	-5	-1.299e-05	-0.095	-12.99
-6	5.341e-07	-0.096	0.5341	-6	-5.275e-08	-0.096	-0.05275	-6	-4.421e-07	-0.096	-0.4421	-6	-7.368e-07	-0.096	-0.7368	-6	-1.062e-06	-0.096	-1.062	-6	-1.197e-06	-0.096	-1.197	-6	-2.087e-06	-0.096	-2.087	-6	-3.857e-06	-0.096	-3.857	-6	-1.298e-05	-0.096	-12.98
-7	5.341e-07	-0.097	0.5341	-7	-5.362e-08	-0.097	-0.05362	-7	-4.425e-07	-0.097	-0.4425	-7	-7.377e-07	-0.097	-0.7377	-7	-1.064e-06	-0.097	-1.064	-7	-1.199e-06	-0.097	-1.199	-7	-2.1e-06	-0.097	-2.1	-7	-3.878e-06	-0.097	-3.878	-7	-1.296e-05	-0.097	-12.96
-8	5.341e-07	-0.098	0.5341	-8	-5.885e-08	-0.098	-0.05885	-8	-4.469e-07	-0.098	-0.4469	-8	-7.486e-07	-0.098	-0.7486	-8	-1.076e-06	-0.098	-1.076	-8	-1.207e-06	-0.098	-1.207	-8	-2.11e-06	-0.098	-2.11	-8	-3.878e-06	-0.098	-3.878	-8	-1.295e-05	-0.098	-12.95
-9	5.327e-07	-0.099	0.5327	-9	-5.973e-08	-0.099	-0.05973	-9	-4.469e-07	-0.099	-0.4469	-9	-7.52e-07	-0.099	-0.752	-9	-1.083e-06	-0.099	-1.083	-9	-1.214e-06	-0.099	-1.214	-9	-2.117e-06	-0.099	-2.117	-9	-3.892e-06	-0.099	-3.892	-9	-1.296e-05	-0.099	-12.96
-10	5.323e-07	-0.1	0.5323	-10	-6.321e-08	-0.1	-0.06321	-10	-4.477e-07	-0.1	-0.4477	-10	-7.577e-07	-0.1	-0.7577	-10	-1.09e-06	-0.1	-1.09	-10	-1.218e-06	-0.1	-1.218	-10	-2.131e-06	-0.1	-2.131	-10	-3.906e-06	-0.1	-3.906	-10	-1.297e-05	-0.1	-12.97
-11	5.319e-07	-0.101	0.5319	-11	-6.888e-08	-0.101	-0.06888	-11	-4.482e-07	-0.101	-0.4482	-11	-7.677e-07	-0.101	-0.7677	-11	-1.098e-06	-0.101	-1.098	-11	-1.223e-06	-0.101	-1.223	-11	-2.136e-06	-0.101	-2.136	-11	-3.92e-06	-0.101	-3.92	-11	-1.298e-05	-0.101	-12.98
-12	5.258e-07	-0.102	0.5258	-12	-7.237e-08	-0.102	-0.07237	-12	-4.504e-07	-0.102	-0.4504	-12	-7.791e-07	-0.102	-0.7791	-12	-1.105e-06	-0.102	-1.105	-12	-1.223e-06	-0.102	-1.223	-12	-2.15e-06	-0.102	-2.15	-12	-3.934e-06	-0.102	-3.934	-12	-1.302e-05	-0.102	-13.02
-13	5.253e-07	-0.103	0.5253	-13	-7.891e-08	-0.103	-0.07891	-13	-4.569e-07	-0.103	-0.4569	-13	-7.93e-07	-0.103	-0.793	-13	-1.114e-06	-0.103	-1.114	-13	-1.232e-06	-0.103	-1.232	-13	-2.157e-06	-0.103	-2.157	-13	-3.941e-06	-0.103	-3.941	-13	-1.304e-05	-0.103	-13.04
-14	5.188e-07	-0.104	0.5188	-14	-8.501e-08	-0.104	-0.08501	-14	-4.626e-07	-0.104	-0.4626	-14	-8.044e-07	-0.104	-0.8044	-14	-1.12e-06	-0.104	-1.12	-14	-1.234e-06	-0.104	-1.234	-14	-2.164e-06	-0.104	-2.164	-14	-3.948e-06	-0.104	-3.948	-14	-1.307e-05	-0.104	-13.07
-15	5.118e-07	-0.105	0.5118	-15	-8.676e-08	-0.105	-0.08676	-15	-4.647e-07	-0.105	-0.4647	-15	-8.07e-07	-0.105	-0.807	-15	-1.125e-06	-0.105	-1.125	-15	-1.24e-06	-0.105	-1.24	-15	-2.173e-06	-0.105	-2.173	-15	-3.969e-06	-0.105	-3.969	-15	-1.309e-05	-0.105	-13.09
-16	5.088e-07	-0.106	0.5088	-16	-9.896e-08	-0.106	-0.09896	-16	-4.774e-07	-0.106	-0.4774	-16	-8.205e-07	-0.106	-0.8205	-16	-1.134e-06	-0.106	-1.134	-16	-1.251e-06	-0.106	-1.251	-16	-2.179e-06	-0.106	-2.179	-16	-3.983e-06	-0.106	-3.983	-16	-1.311e-05	-0.106	-13.11
-17	5.022e-07	-0.107	0.5022	-17	-1.029e-07	-0.107	-0.1029	-17	-4.835e-07	-0.107	-0.4835	-17	-8.288e-07	-0.107	-0.8288	-17	-1.142e-06	-0.107	-1.142	-17	-1.258e-06	-0.107	-1.258	-17	-2.184e-06	-0.107	-2.184	-17	-3.997e-06	-0.107	-3.997	-17	-1.313e-05	-0.107	-13.13
-18	4.957e-07	-0.108	0.4957	-18	-1.068e-07	-0.108	-0.1068	-18	-4.913e-07	-0.108	-0.4913	-18	-8.323e-07	-0.108	-0.8323	-18	-1.15e-06	-0.108	-1.15	-18	-1.269e-06	-0.108	-1.269	-18	-2.194e-06	-0.108	-2.194	-18	-4.011e-06	-0.108	-4.011	-18	-1.314e-05	-0.108	-13.14
-19	4.948e-07	-0.109	0.4948	-19	-1.112e-07	-0.109	-0.1112	-19	-5.001e-07	-0.109	-0.5001	-19	-8.34e-07	-0.109	-0.834	-19	-1.157e-06	-0.109	-1.157	-19	-1.278e-06	-0.109	-1.278	-19	-2.195e-06	-0.109	-2.195	-19	-4.018e-06	-0.109	-4.018	-19	-1.315e-05	-0.109	-13.15
-20	4.878e-07	-0.11	0.4878	-20	-1.155e-07	-0.11	-0.1155	-20	-5.014e-07	-0.11	-0.5014	-20	-8.344e-07	-0.11	-0.8344	-20	-1.162e-06	-0.11	-1.162	-20	-1.283e-06	-0.11	-1.283	-20	-2.204e-06	-0.11	-2.204	-20	-4.032e-06	-0.11	-4.032	-20	-1.316e-05	-0.11	-13.16
-21	4.874e-07	-0.111	0.4874	-21	-1.225e-07	-0.111	-0.1225	-21	-5.101e-07	-0.111	-0.5101	-21	-8.41e-07	-0.111	-0.841	-21	-1.176e-06	-0.111	-1.176	-21	-1.301e-06	-0.111	-1.301	-21	-2.207e-06	-0.111	-2.207	-21	-4.039e-06	-0.111	-4.039	-21	-1.318e-05	-0.111	-13.18
-22	4.865e-07	-0.112	0.4865	-22	-1.295e-07	-0.112	-0.1295	-22	-5.175e-07	-0.112	-0.5175	-22	-8.423e-07	-0.112	-0.8423	-22	-1.184e-06	-0.112	-1.184	-22	-1.311e-06	-0.112	-1.311	-22	-2.214e-06	-0.112	-2.214	-22	-4.053e-06	-0.112	-4.053	-22	-1.319e-05	-0.112	-13.19
-23	4.839e-07	-0.113	0.4839	-23	-1.304e-07	-0.113	-0.1304	-23	-5.201e-07	-0.113	-0.5201	-23	-8.445e-07	-0.113	-0.8445	-23	-1.191e-06	-0.113	-1.191	-23	-1.32e-06	-0.113	-1.32	-23	-2.226e-06	-0.113	-2.226	-23	-4.067e-06	-0.113	-4.067	-23	-1.321e-05	-0.113	-13.21
-24	4.839e-07	-0.114	0.4839	-24	-1.421e-07	-0.114	-0.1421	-24	-5.328e-07	-0.114	-0.5328	-24	-8.554e-07	-0.114	-0.8554	-24	-1.199e-06	-0.114	-1.199	-24	-1.334e-06	-0.114	-1.334	-24	-2.233e-06	-0.114	-2.233	-24	-4.074e-06	-0.114	-4.074	-24	-1.323e-05	-0.114	-13.23
-25	4.774e-07	-0.115	0.4774	-25	-1.474e-07	-0.115	-0.1474	-25	-5.45e-07	-0.115	-0.545	-25	-8.623e-07	-0.115	-0.8623	-25	-1.206e-06	-0.115	-1.206	-25	-1.343e-06	-0.115	-1.343	-25	-2.24e-06	-0.115	-2.24	-25	-4.088e-06	-0.115	-4.088	-25	-1.325e-05	-0.115	-13.25
-26	4.726e-07	-0.116	0.4726	-26	-1.561e-07	-0.116	-0.1561	-26	-5.545e-07	-0.116	-0.5545	-26	-8.693e-07	-0.116	-0.8693	-26	-1.213e-06	-0.116	-1.213	-26	-1.355e-06	-0.116	-1.355	-26	-2.251e-06	-0.116	-2.251	-26	-4.109e-06	-0.116	-4.109	-26	-1.328e-05	-0.116	-13.28
-27	4.678e-07	-0.117	0.4678	-27	-1.644e-07	-0.117	-0.1644	-27	-5.676e-07	-0.117	-0.5676	-27	-8.759e-07	-0.117	-0.8759	-27	-1.22e-06	-0.117	-1.22	-27	-1.364e-06	-0.117	-1.364	-27	-2.26e-06	-0.117	-2.26	-27	-4.122e-06	-0.117	-4.122	-27	-1.33e-05	-0.117	-13.3
-28	4.591e-07	-0.118	0.4591	-28	-1.713e-07	-0.118	-0.1713	-28	-5.742e-07	-0.118	-0.5742	-28	-8.798e-07	-0.118	-0.8798	-28	-1.22e-06	-0.118	-1.22	-28	-1.365e-06	-0.118	-1.365	-28	-2.272e-06	-0.118	-2.272	-28	-4.136e-06	-0.118	-4.136	-28	-1.333e-05	-0.118	-13.33
-29	4.56e-07	-0.119	0.456	-29	-1.783e-07	-0.119	-0.1783	-29	-5.811e-07	-0.119	-0.5811	-29	-8.924e-07	-0.119	-0.8924	-29	-1.228e-06	-0.119	-1.228	-29	-1.376e-06	-0.119	-1.376	-29	-2.279e-06	-0.119	-2.279	-29	-4.15e-06	-0.119	-4.15	-29	-1.336e-05	-0.119	-13.36
-30	4.456e-07	-0.12	0.4456	-30	-1.853e-07	-0.12	-0.1853	-30	-5.868e-07	-0.12	-0.5868	-30	-8.994e-07	-0.12	-0.8994	-30	-1.229e-06	-0.12	-1.229	-30	-1.382e-06	-0.12	-1.382	-30	-2.284e-06	-0.12	-2.284	-30	-4.157e-06	-0.12	-4.157	-30	-1.339e-05	-0.12	-13.39
-31	4.329e-07	-0.121	0.4329	-31	-1.87e-07	-0.121	-0.187	-31	-5.886e-07	-0.121	-0.5886	-31	-9.024e-07	-0.121	-0.9024	-31	-1.234e-06	-0.121	-1.234	-31	-1.389e-06	-0.121	-1.389	-31	-2.301e-06	-0.121	-2.301	-31	-4.178e-06	-0.121	-4.178	-31	-1.342e-05	-0.121	-13.42
-32	4.325e-07	-0.122	0.4325	-32	-1.984e-07	-0.122	-0.1984	-32	-5.947e-07	-0.122	-0.5947	-32	-9.151e-07	-0.122	-0.9151	-32	-1.245e-06	-0.122	-1.245	-32	-1.396e-06	-0.122	-1.396	-32	-2.311e-06	-0.122	-2.311	-32	-4.185e-06	-0.122	-4.185	-32	-1.345e-05	-0.122	-13.45
-33	4.233e-07	-0.123	0.4233	-33	-2.027e-07	-0.123	-0.2027	-33	-5.986e-07	-0.123	-0.5986	-33	-9.269e-07	-0.123	-0.9269	-33	-1.251e-06	-0.123	-1.251	-33	-1.403e-06	-0.123	-1.403	-33	-2.325e-06	-0.123	-2.325	-33	-4.192e-06	-0.123	-4.192	-33	-1.348e-05	-0.123	-13.48
-34	4.146e-07	-0.124	0.4146	-34	-2.04e-07	-0.124	-0.204	-34	-6.025e-07	-0.124	-0.6025	-34	-9.404e-07	-0.124	-0.9404	-34	-1.258e-06	-0.124	-1.258	-34	-1.409e-06	-0.124	-1.409	-34	-2.338e-06	-0.124	-2.338	-34	-4.199e-06	-0.124	-4.199	-34	-1.35e-05	-0.124	-13.5
-35	4.094e-07	-0.125	0.4094	-35	-2.058e-07	-0.125	-0.2058	-35	-6.082e-07	-0.125	-0.6082	-35	-9.526e-07	-0.125	-0.9526	-35	-1.265e-06	-0.125	-1.265	-35	-1.416e-06	-0.125	-1.416	-35	-2.349e-06	-0.125	-2.349	-35	-4.213e-06	-0.125	-4.213	-35	-1.353e-05	-0.125	-13.53
-36	3.993e-07	-0.126	0.3993	-36	-2.066e-07	-0.126	-0.2066	-36	-6.147e-07	-0.126	-0.6147	-36	-9.6e-07	-0.126	-0.96	-36	-1.268e-06	-0.126	-1.268	-36	-1.416e-06	-0.126	-1.416	-36	-2.363e-06	-0.126	-2.363	-36	-4.227e-06	-0.126	-4.227	-36	-1.355e-05	-0.126	-13.55
-37	3.959e-07	-0.127	0.3959	-37	-2.132e-07	-0.127	-0.2132	-37	-6.217e-07	-0.127	-0.6217	-37	-9.692e-07	-0.127	-0.9692	-37	-1.283e-06	-0.127	-1.283	-37	-1.425e-06	-0.127	-1.425	-37	-2.376e-06	-0.127	-2.376	-37	-4.241e-06	-0.127	-4.241	-37	-1.357e-05	-0.127	-13.57
-38	3.945e-07	-0.128	0.3945	-38	-2.202e-07	-0.128	-0.2202	-38	-6.282e-07	-0.128	-0.6282	-38	-9.761e-07	-0.128	-0.9761	-38	-1.291e-06	-0.128	-1.291	-38	-1.428e-06	-0.128	-1.428	-38	-2.38e-06	-0.128	-2.38	-38	-4.248e-06	-0.128	-4.248	-38	-1.358e-05	-0.128	-13.58
-39	3.876e-07	-0.129	0.3876	-39	-2.219e-07	-0.129	-0.2219	-39	-6.295e-07	-0.129	-0.6295	-39	-9.787e-07	-0.129	-0.9787	-39	-1.299e-06	-0.129	-1.299	-39	-1.433e-06	-0.129	-1.433	-39	-2.393e-06	-0.129	-2.393	-39	-4.262e-06	-0.129	-4.262	-39	-1.36e-05	-0.129	-13.6
-40	3.876e-07	-0.13	0.3876	-40	-2.289e-07	-0.13	-0.2289	-40	-6.378e-07	-0.13	-0.6378	-40	-9.87e-07	-0.13	-0.987	-40	-1.313e-06	-0.13	-1.313	-40	-1.445e-06	-0.13	-1.445	-40	-2.397e-06	-0.13	-2.397	-40	-4.269e-06	-0.13	-4.269	-40	-1.361e-05	-0.13	-13.61
-41	3.876e-07	-0.131	0.3876	-41	-2.359e-07	-0.131	-0.2359	-41	-6.409e-07	-0.131	-0.6409	-41	-9.927e-07	-0.131	-0.9927	-41	-1.326e-06	-0.131	-1.326	-41	-1.451e-06	-0.131	-1.451	-41	-2.405e-06	-0.131	-2.405	-41	-4.283e-06	-0.131	-4.283	-41	-1.363e-05	-0.131	-13.63
-42	3.871e-07	-0.132	0.3871	-42	-2.411e-07	-0.132	-0.2411	-42	-6.43e-07	-0.132	-0.643	-42	-9.992e-07	-0.132	-0.9992	-42	-1.34e-06	-0.132	-1.34	-42	-1.464e-06	-0.132	-1.464	-42	-2.417e-06	-0.132	-2.417	-42	-4.297e-06	-0.132	-4.297	-42	-1.365e-05	-0.132	-13.65
-43	3.858e-07	-0.133	0.3858	-43	-2.472e-07	-0.133	-0.2472	-43	-6.457e-07	-0.133	-0.6457	-43	-1.006e-06	-0.133	-1.006	-43	-1.354e-06	-0.133	-1.354	-43	-1.476e-06	-0.133	-1.476	-43	-2.423e-06	-0.133	-2.423	-43	-4.311e-06	-0.133	-4.311	-43	-1.368e-05	-0.133	-13.68
-44	3.789e-07	-0.134	0.3789	-44	-2.476e-07	-0.134	-0.2476	-44	-6.457e-07	-0.134	-0.6457	-44	-1.013e-06	-0.134	-1.013	-44	-1.358e-06	-0.134	-1.358	-44	-1.482e-06	-0.134	-1.482	-44	-2.436e-06	-0.134	-2.436	-44	-4.325e-06	-0.134	-4.325	-44	-1.37e-05	-0.134	-13.7
-45	3.762e-07	-0.135	0.3762	-45	-2.481e-07	-0.135	-0.2481	-45	-6.526e-07	-0.135	-0.6526	-45	-1.02e-06	-0.135	-1.02	-45	-1.37e-06	-0.135	-1.37	-45	-1.494e-06	-0.135	-1.494	-45	-2.446e-06	-0.135	-2.446	-45	-4.339e-06	-0.135	-4.339	-45	-1.373e-05	-0.135	-13.73
-46	3.693e-07	-0.136	0.3693	-46	-2.489e-07	-0.136	-0.2489	-46	-6.596e-07	-0.136	-0.6596	-46	-1.025e-06	-0.136	-1.025	-46	-1.375e-06	-0.136	-1.375	-46	-1.503e-06	-0.136	-1.503	-46	-2.454e-06	-0.136	-2.454	-46	-4.353e-06	-0.136	-4.353	-46	-1.376e-05	-0.136	-13.76
-47	3.623e-07	-0.137	0.3623	-47	-2.516e-07	-0.137	-0.2516	-47	-6.618e-07	-0.137	-0.6618	-47	-1.026e-06	-0.137	-1.026	-47	-1.38e-06	-0.137	-1.38	-47	-1.509e-06	-0.137	-1.509	-47	-2.474e-06	-0.137	-2.474	-47	-4.381e-06	-0.137	-4.381	-47	-1.379e-05	-0.137	-13.79
-48	3.553e-07	-0.138	0.3553	-48	-2.603e-07	-0.138	-0.2603	-48	-6.744e-07	-0.138	-0.6744	-48	-1.034e-06	-0.138	-1.034	-48	-1.387e-06	-0.138	-1.387	-48	-1.526e-06	-0.138	-1.526	-48	-2.487e-06	-0.138	-2.487	-48	-4.395e-06	-0.138	-4.395	-48	-1.382e-05	-0.138	-13.82
-49	3.488e-07	-0.139	0.3488	-49	-2.655e-07	-0.139	-0.2655	-49	-6.827e-07	-0.139	-0.6827	-49	-1.038e-06	-0.139	-1.038	-49	-1.394e-06	-0.139	-1.394	-49	-1.533e-06	-0.139	-1.533	-49	-2.499e-06	-0.139	-2.499	-49	-4.408e-06	-0.139	-4.408	-49	-1.385e-05	-0.139	-13.85
-50	3.431e-07	-0.14	0.3431	-50	-2.725e-07	-0.14	-0.2725	-50	-6.901e-07	-0.14	-0.6901	-50	-1.043e-06	-0.14	-1.043	-50	-1.401e-06	-0.14	-1.401	-50	-1.542e-06	-0.14	-1.542	-50	-2.516e-06	-0.14	-2.516	-50	-4.415e-06	-0.14	-4.415	-50	-1.388e-05	-0.14	-13.88
-51	3.431e-07	-0.141	0.3431	-51	-2.79e-07	-0.141	-0.279	-51	-7.036e-07	-0.141	-0.7036	-51	-1.049e-06	-0.141	-1.049	-51	-1.408e-06	-0.141	-1.408	-51	-1.553e-06	-0.141	-1.553	-51	-2.524e-06	-0.141	-2.524	-51	-4.429e-06	-0.141	-4.429	-51	-1.391e-05	-0.141	-13.91
-52	3.383e-07	-0.142	0.3383	-52	-2.86e-07	-0.142	-0.286	-52	-7.106e-07	-0.142	-0.7106	-52	-1.056e-06	-0.142	-1.056	-52	-1.411e-06	-0.142	-1.411	-52	-1.564e-06	-0.142	-1.564	-52	-2.542e-06	-0.142	-2.542	-52	-4.45e-06	-0.142	-4.45	-52	-1.394e-05	-0.142	-13.94
-53	3.383e-07	-0.143	0.3383	-53	-2.96e-07	-0.143	-0.296	-53	-7.18e-07	-0.143	-0.718	-53	-1.069e-06	-0.143	-1.069	-53	-1.418e-06	-0.143	-1.418	-53	-1.578e-06	-0.143	-1.578	-53	-2.554e-06	-0.143	-2.554	-53	-4.464e-06	-0.143	-4.464	-53	-1.396e-05	-0.143	-13.96
-54	3.374e-07	-0.144	0.3374	-54	-3.017e-07	-0.144	-0.3017	-54	-7.25e-07	-0.144	-0.725	-54	-1.076e-06	-0.144	-1.076	-54	-1.423e-06	-0.144	-1.423	-54	-1.588e-06	-0.144	-1.588	-54	-2.561e-06	-0.144	-2.561	-54	-4.471e-06	-0.144	-4.471	-54	-1.399e-05	-0.144	-13.99
-55	3.357e-07	-0.145	0.3357	-55	-3.052e-07	-0.145	-0.3052	-55	-7.268e-07	-0.145	-0.7268	-55	-1.082e-06	-0.145	-1.082	-55	-1.43e-06	-0.145	-1.43	-55	-1.593e-06	-0.145	-1.593	-55	-2.571e-06	-0.145	-2.571	-55	-4.492e-06	-0.145	-4.492	-55	-1.402e-05	-0.145	-14.02
-56	3.353e-07	-0.146	0.3353	-56	-3.148e-07	-0.146	-0.3148	-56	-7.372e-07	-0.146	-0.7372	-56	-1.096e-06	-0.146	-1.096	-56	-1.44e-06	-0.146	-1.44	-56	-1.604e-06	-0.146	-1.604	-56	-2.578e-06	-0.146	-2.578	-56	-4.506e-06	-0.146	-4.506	-56	-1.405e-05	-0.146	-14.05
-57	3.283e-07	-0.147	0.3283	-57	-3.213e-07	-0.147	-0.3213	-57	-7.42e-07	-0.147	-0.742	-57	-1.106e-06	-0.147	-1.106	-57	-1.447e-06	-0.147	-1.447	-57	-1.611e-06	-0.147	-1.611	-57	-2.583e-06	-0.147	-2.583	-57	-4.527e-06	-0.147	-4.527	-57	-1.407e-05	-0.147	-14.07
-58	3.222e-07	-0.148	0.3222	-58	-3.287e-07	-0.148	-0.3287	-58	-7.451e-07	-0.148	-0.7451	-58	-1.113e-06	-0.148	-1.113	-58	-1.456e-06	-0.148	-1.456	-58	-1.619e-06	-0.148	-1.619	-58	-2.594e-06	-0.148	-2.594	-58	-4.541e-06	-0.148	-4.541	-58	-1.41e-05	-0.148	-14.1
-59	3.156e-07	-0.149	0.3156	-59	-3.353e-07	-0.149	-0.3353	-59	-7.512e-07	-0.149	-0.7512	-59	-1.123e-06	-0.149	-1.123	-59	-1.467e-06	-0.149	-1.467	-59	-1.627e-06	-0.149	-1.627	-59	-2.6e-06	-0.149	-2.6	-59	-4.548e-06	-0.149	-4.548	-59	-1.413e-05	-0.149	-14.13
-60	3.087e-07	-0.15	0.3087	-60	-3.383e-07	-0.15	-0.3383	-60	-7.586e-07	-0.15	-0.7586	-60	-1.128e-06	-0.15	-1.128	-60	-1.478e-06	-0.15	-1.478	-60	-1.634e-06	-0.15	-1.634	-60	-2.609e-06	-0.15	-2.609	-60	-4.562e-06	-0.15	-4.562	-60	-1.415e-05	-0.15	-14.15
-61	3.026e-07	-0.151	0.3026	-61	-3.488e-07	-0.151	-0.3488	-61	-7.721e-07	-0.151	-0.7721	-61	-1.142e-06	-0.151	-1.142	-61	-1.489e-06	-0.151	-1.489	-61	-1.643e-06	-0.151	-1.643	-61	-2.615e-06	-0.151	-2.615	-61	-4.576e-06	-0.151	-4.576	-61	-1.417e-05	-0.151	-14.17
-62	2.973e-07	-0.152	0.2973	-62	-3.553e-07	-0.152	-0.3553	-62	-7.847e-07	-0.152	-0.7847	-62	-1.151e-06	-0.152	-1.151	-62	-1.497e-06	-0.152	-1.497	-62	-1.65e-06	-0.152	-1.65	-62	-2.628e-06	-0.152	-2.628	-62	-4.59e-06	-0.152	-4.59	-62	-1.418e-05	-0.152	-14.18
-63	2.899e-07	-0.153	0.2899	-63	-3.601e-07	-0.153	-0.3601	-63	-7.93e-07	-0.153	-0.793	-63	-1.155e-06	-0.153	-1.155	-63	-1.502e-06	-0.153	-1.502	-63	-1.658e-06	-0.153	-1.658	-63	-2.648e-06	-0.153	-2.648	-63	-4.604e-06	-0.153	-4.604	-63	-1.42e-05	-0.153	-14.2
-64	2.895e-07	-0.154	0.2895	-64	-3.727e-07	-0.154	-0.3727	-64	-8.074e-07	-0.154	-0.8074	-64	-1.169e-06	-0.154	-1.169	-64	-1.519e-06	-0.154	-1.519	-64	-1.676e-06	-0.154	-1.676	-64	-2.661e-06	-0.154	-2.661	-64	-4.611e-06	-0.154	-4.611	-64	-1.423e-05	-0.154	-14.23
-65	2.795e-07	-0.155	0.2795	-65	-3.81e-07	-0.155	-0.381	-65	-8.187e-07	-0.155	-0.8187	-65	-1.182e-06	-0.155	-1.182	-65	-1.529e-06	-0.155	-1.529	-65	-1.686e-06	-0.155	-1.686	-65	-2.675e-06	-0.155	-2.675	-65	-4.632e-06	-0.155	-4.632	-65	-1.426e-05	-0.155	-14.26
-66	2.742e-07	-0.156	0.2742	-66	-3.889e-07	-0.156	-0.3889	-66	-8.266e-07	-0.156	-0.8266	-66	-1.193e-06	-0.156	-1.193	-66	-1.539e-06	-0.156	-1.539	-66	-1.702e-06	-0.156	-1.702	-66	-2.692e-06	-0.156	-2.692	-66	-4.653e-06	-0.156	-4.653	-66	-1.428e-05	-0.156	-14.28
-67	2.668e-07	-0.157	0.2668	-67	-4.02e-07	-0.157	-0.402	-67	-8.331e-07	-0.157	-0.8331	-67	-1.203e-06	-0.157	-1.203	-67	-1.549e-06	-0.157	-1.549	-67	-1.715e-06	-0.157	-1.715	-67	-2.705e-06	-0.157	-2.705	-67	-4.674e-06	-0.157	-4.674	-67	-1.431e-05	-0.157	-14.31
-68	2.533e-07	-0.158	0.2533	-68	-4.107e-07	-0.158	-0.4107	-68	-8.34e-07	-0.158	-0.834	-68	-1.21e-06	-0.158	-1.21	-68	-1.559e-06	-0.158	-1.559	-68	-1.726e-06	-0.158	-1.726	-68	-2.725e-06	-0.158	-2.725	-68	-4.694e-06	-0.158	-4.694	-68	-1.434e-05	-0.158	-14.34
-69	2.437e-07	-0.159	0.2437	-69	-4.198e-07	-0.159	-0.4198	-69	-8.418e-07	-0.159	-0.8418	-69	-1.219e-06	-0.159	-1.219	-69	-1.573e-06	-0.159	-1.573	-69	-1.743e-06	-0.159	-1.743	-69	-2.737e-06	-0.159	-2.737	-69	-4.715e-06	-0.159	-4.715	-69	-1.438e-05	-0.159	-14.38
-70	2.306e-07	-0.16	0.2306	-70	-4.281e-07	-0.16	-0.4281	-70	-8.484e-07	-0.16	-0.8484	-70	-1.225e-06	-0.16	-1.225	-70	-1.584e-06	-0.16	-1.584	-70	-1.754e-06	-0.16	-1.754	-70	-2.745e-06	-0.16	-2.745	-70	-4.736e-06	-0.16	-4.736	-70	-1.44e-05	-0.16	-14.4
-71	2.171e-07	-0.161	0.2171	-71	-4.299e-07	-0.161	-0.4299	-71	-8.545e-07	-0.161	-0.8545	-71	-1.229e-06	-0.161	-1.229	-71	-1.589e-06	-0.161	-1.589	-71	-1.762e-06	-0.161	-1.762	-71	-2.76e-06	-0.161	-2.76	-71	-4.764e-06	-0.161	-4.764	-71	-1.443e-05	-0.161	-14.43
-72	2.123e-07	-0.162	0.2123	-72	-4.399e-07	-0.162	-0.4399	-72	-8.676e-07	-0.162	-0.8676	-72	-1.239e-06	-0.162	-1.239	-72	-1.601e-06	-0.162	-1.601	-72	-1.775e-06	-0.162	-1.775	-72	-2.768e-06	-0.162	-2.768	-72	-4.771e-06	-0.162	-4.771	-72	-1.446e-05	-0.162	-14.46
-73	2.036e-07	-0.163	0.2036	-73	-4.464e-07	-0.163	-0.4464	-73	-8.767e-07	-0.163	-0.8767	-73	-1.246e-06	-0.163	-1.246	-73	-1.608e-06	-0.163	-1.608	-73	-1.782e-06	-0.163	-1.782	-73	-2.777e-06	-0.163	-2.777	-73	-4.778e-06	-0.163	-4.778	-73	-1.45e-05	-0.163	-14.5
-74	1.966e-07	-0.164	0.1966	-74	-4.482e-07	-0.164	-0.4482	-74	-8.894e-07	-0.164	-0.8894	-74	-1.253e-06	-0.164	-1.253	-74	-1.618e-06	-0.164	-1.618	-74	-1.79e-06	-0.164	-1.79	-74	-2.79e-06	-0.164	-2.79	-74	-4.792e-06	-0.164	-4.792	-74	-1.452e-05	-0.164	-14.52
-75	1.962e-07	-0.165	0.1962	-75	-4.538e-07	-0.165	-0.4538	-75	-9.024e-07	-0.165	-0.9024	-75	-1.262e-06	-0.165	-1.262	-75	-1.628e-06	-0.165	-1.628	-75	-1.797e-06	-0.165	-1.797	-75	-2.797e-06	-0.165	-2.797	-75	-4.799e-06	-0.165	-4.799	-75	-1.456e-05	-0.165	-14.56
-76	1.857e-07	-0.166	0.1857	-76	-4.586e-07	-0.166	-0.4586	-76	-9.094e-07	-0.166	-0.9094	-76	-1.27e-06	-0.166	-1.27	-76	-1.634e-06	-0.166	-1.634	-76	-1.801e-06	-0.166	-1.801	-76	-2.807e-06	-0.166	-2.807	-76	-4.813e-06	-0.166	-4.813	-76	-1.459e-05	-0.166	-14.59
-77	1.857e-07	-0.167	0.1857	-77	-4.656e-07	-0.167	-0.4656	-77	-9.229e-07	-0.167	-0.9229	-77	-1.288e-06	-0.167	-1.288	-77	-1.646e-06	-0.167	-1.646	-77	-1.814e-06	-0.167	-1.814	-77	-2.815e-06	-0.167	-2.815	-77	-4.827e-06	-0.167	-4.827	-77	-1.462e-05	-0.167	-14.62
-78	1.792e-07	-0.168	0.1792	-78	-4.726e-07	-0.168	-0.4726	-78	-9.365e-07	-0.168	-0.9365	-78	-1.3e-06	-0.168	-1.3	-78	-1.654e-06	-0.168	-1.654	-78	-1.824e-06	-0.168	-1.824	-78	-2.829e-06	-0.168	-2.829	-78	-4.841e-06	-0.168	-4.841	-78	-1.466e-05	-0.168	-14.66
-79	1.722e-07	-0.169	0.1722	-79	-4.774e-07	-0.169	-0.4774	-79	-9.443e-07	-0.169	-0.9443	-79	-1.31e-06	-0.169	-1.31	-79	-1.665e-06	-0.169	-1.665	-79	-1.831e-06	-0.169	-1.831	-79	-2.849e-06	-0.169	-2.849	-79	-4.862e-06	-0.169	-4.862	-79	-1.468e-05	-0.169	-14.68
-80	1.657e-07	-0.17	0.1657	-80	-4.948e-07	-0.17	-0.4948	-80	-9.604e-07	-0.17	-0.9604	-80	-1.327e-06	-0.17	-1.327	-80	-1.683e-06	-0.17	-1.683	-80	-1.844e-06	-0.17	-1.844	-80	-2.868e-06	-0.17	-2.868	-80	-4.883e-06	-0.17	-4.883	-80	-1.47e-05	-0.17	-14.7
-81	1.591e-07	-0.171	0.1591	-81	-5.07e-07	-0.171	-0.507	-81	-9.692e-07	-0.171	-0.9692	-81	-1.341e-06	-0.171	-1.341	-81	-1.695e-06	-0.171	-1.695	-81	-1.856e-06	-0.171	-1.856	-81	-2.883e-06	-0.171	-2.883	-81	-4.904e-06	-0.171	-4.904	-81	-1.473e-05	-0.171	-14.73
-82	1.522e-07	-0.172	0.1522	-82	-5.153e-07	-0.172	-0.5153	-82	-9.805e-07	-0.172	-0.9805	-82	-1.352e-06	-0.172	-1.352	-82	-1.709e-06	-0.172	-1.709	-82	-1.87e-06	-0.172	-1.87	-82	-2.902e-06	-0.172	-2.902	-82	-4.925e-06	-0.172	-4.925	-82	-1.476e-05	-0.172	-14.76
-83	1.513e-07	-0.173	0.1513	-83	-5.293e-07	-0.173	-0.5293	-83	-9.923e-07	-0.173	-0.9923	-83	-1.365e-06	-0.173	-1.365	-83	-1.724e-06	-0.173	-1.724	-83	-1.884e-06	-0.173	-1.884	-83	-2.919e-06	-0.173	-2.919	-83	-4.939e-06	-0.173	-4.939	-83	-1.479e-05	-0.173	-14.79
-84	1.439e-07	-0.174	0.1439	-84	-5.419e-07	-0.174	-0.5419	-84	-1e-06	-0.174	-1	-84	-1.373e-06	-0.174	-1.373	-84	-1.733e-06	-0.174	-1.733	-84	-1.891e-06	-0.174	-1.891	-84	-2.939e-06	-0.174	-2.939	-84	-4.953e-06	-0.174	-4.953	-84	-1.482e-05	-0.174	-14.82
-85	1.434e-07	-0.175	0.1434	-85	-5.559e-07	-0.175	-0.5559	-85	-1.008e-06	-0.175	-1.008	-85	-1.386e-06	-0.175	-1.386	-85	-1.752e-06	-0.175	-1.752	-85	-1.906e-06	-0.175	-1.906	-85	-2.953e-06	-0.175	-2.953	-85	-4.967e-06	-0.175	-4.967	-85	-1.485e-05	-0.175	-14.85
-86	1.408e-07	-0.176	0.1408	-86	-5.676e-07	-0.176	-0.5676	-86	-1.014e-06	-0.176	-1.014	-86	-1.394e-06	-0.176	-1.394	-86	-1.76e-06	-0.176	-1.76	-86	-1.919e-06	-0.176	-1.919	-86	-2.961e-06	-0.176	-2.961	-86	-4.98e-06	-0.176	-4.98	-86	-1.488e-05	-0.176	-14.88
-87	1.343e-07	-0.177	0.1343	-87	-5.707e-07	-0.177	-0.5707	-87	-1.017e-06	-0.177	-1.017	-87	-1.399e-06	-0.177	-1.399	-87	-1.769e-06	-0.177	-1.769	-87	-1.932e-06	-0.177	-1.932	-87	-2.975e-06	-0.177	-2.975	-87	-5.001e-06	-0.177	-5.001	-87	-1.491e-05	-0.177	-14.91
-88	1.321e-07	-0.178	0.1321	-88	-5.838e-07	-0.178	-0.5838	-88	-1.028e-06	-0.178	-1.028	-88	-1.41e-06	-0.178	-1.41	-88	-1.781e-06	-0.178	-1.781	-88	-1.947e-06	-0.178	-1.947	-88	-2.985e-06	-0.178	-2.985	-88	-5.008e-06	-0.178	-5.008	-88	-1.494e-05	-0.178	-14.94
-89	1.251e-07	-0.179	0.1251	-89	-5.951e-07	-0.179	-0.5951	-89	-1.032e-06	-0.179	-1.032	-89	-1.418e-06	-0.179	-1.418	-89	-1.789e-06	-0.179	-1.789	-89	-1.96e-06	-0.179	-1.96	-89	-2.995e-06	-0.179	-2.995	-89	-5.029e-06	-0.179	-5.029	-89	-1.497e-05	-0.179	-14.97
-90	1.181e-07	-0.18	0.1181	-90	-6.029e-07	-0.18	-0.6029	-90	-1.041e-06	-0.18	-1.041	-90	-1.426e-06	-0.18	-1.426	-90	-1.796e-06	-0.18	-1.796	-90	-1.974e-06	-0.18	-1.974	-90	-3.009e-06	-0.18	-3.009	-90	-5.043e-06	-0.18	-5.043	-90	-1.5e-05	-0.18	-15
-91	1.112e-07	-0.181	0.1112	-91	-6.112e-07	-0.181	-0.6112	-91	-1.048e-06	-0.181	-1.048	-91	-1.434e-06	-0.181	-1.434	-91	-1.804e-06	-0.181	-1.804	-91	-1.988e-06	-0.181	-1.988	-91	-3.02e-06	-0.181	-3.02	-91	-5.064e-06	-0.181	-5.064	-91	-1.503e-05	-0.181	-15.03
-92	9.853e-08	-0.182	0.09853	-92	-6.182e-07	-0.182	-0.6182	-92	-1.055e-06	-0.182	-1.055	-92	-1.441e-06	-0.182	-1.441	-92	-1.809e-06	-0.182	-1.809	-92	-1.994e-06	-0.182	-1.994	-92	-3.034e-06	-0.182	-3.034	-92	-5.078e-06	-0.182	-5.078	-92	-1.506e-05	-0.182	-15.06
-93	9.417e-08	-0.183	0.09417	-93	-6.252e-07	-0.183	-0.6252	-93	-1.069e-06	-0.183	-1.069	-93	-1.454e-06	-0.183	-1.454	-93	-1.822e-06	-0.183	-1.822	-93	-2.008e-06	-0.183	-2.008	-93	-3.048e-06	-0.183	-3.048	-93	-5.099e-06	-0.183	-5.099	-93	-1.509e-05	-0.183	-15.09
-94	7.935e-08	-0.184	0.07935	-94	-6.321e-07	-0.184	-0.6321	-94	-1.081e-06	-0.184	-1.081	-94	-1.466e-06	-0.184	-1.466	-94	-1.83e-06	-0.184	-1.83	-94	-2.017e-06	-0.184	-2.017	-94	-3.056e-06	-0.184	-3.056	-94	-5.113e-06	-0.184	-5.113	-94	-1.513e-05	-0.184	-15.13
-95	6.06e-08	-0.185	0.0606	-95	-6.343e-07	-0.185	-0.6343	-95	-1.09e-06	-0.185	-1.09	-95	-1.475e-06	-0.185	-1.475	-95	-1.842e-06	-0.185	-1.842	-95	-2.029e-06	-0.185	-2.029	-95	-3.079e-06	-0.185	-3.079	-95	-5.141e-06	-0.185	-5.141	-95	-1.517e-05	-0.185	-15.17
-96	4.665e-08	-0.186	0.04665	-96	-6.43e-07	-0.186	-0.643	-96	-1.109e-06	-0.186	-1.109	-96	-1.494e-06	-0.186	-1.494	-96	-1.857e-06	-0.186	-1.857	-96	-2.047e-06	-0.186	-2.047	-96	-3.092e-06	-0.186	-3.092	-96	-5.162e-06	-0.186	-5.162	-96	-1.521e-05	-0.186	-15.21
-97	3.27e-08	-0.187	0.0327	-97	-6.5e-07	-0.187	-0.65	-97	-1.121e-06	-0.187	-1.121	-97	-1.507e-06	-0.187	-1.507	-97	-1.871e-06	-0.187	-1.871	-97	-2.063e-06	-0.187	-2.063	-97	-3.108e-06	-0.187	-3.108	-97	-5.183e-06	-0.187	-5.183	-97	-1.525e-05	-0.187	-15.25
-98	1.918e-08	-0.188	0.01918	-98	-6.561e-07	-0.188	-0.6561	-98	-1.134e-06	-0.188	-1.134	-98	-1.521e-06	-0.188	-1.521	-98	-1.888e-06	-0.188	-1.888	-98	-2.083e-06	-0.188	-2.083	-98	-3.128e-06	-0.188	-3.128	-98	-5.211e-06	-0.188	-5.211	-98	-1.528e-05	-0.188	-15.28
-99	1.09e-08	-0.189	0.0109	-99	-6.635e-07	-0.189	-0.6635	-99	-1.148e-06	-0.189	-1.148	-99	-1.534e-06	-0.189	-1.534	-99	-1.903e-06	-0.189	-1.903	-99	-2.104e-06	-0.189	-2.104	-99	-3.142e-06	-0.189	-3.142	-99	-5.239e-06	-0.189	-5.239	-99	-1.531e-05	-0.189	-15.31
-100	-3.924e-09	-0.19	-0.003924	-100	-6.71e-07	-0.19	-0.671	-100	-1.157e-06	-0.19	-1.157	-100	-1.544e-06	-0.19	-1.544	-100	-1.915e-06	-0.19	-1.915	-100	-2.117e-06	-0.19	-2.117	-100	-3.162e-06	-0.19	-3.162	-100	-5.259e-06	-0.19	-5.259	-100	-1.535e-05	-0.19	-15.35
-101	-3.924e-09	-0.191	-0.003924	-101	-6.84e-07	-0.191	-0.684	-101	-1.171e-06	-0.191	-1.171	-101	-1.56e-06	-0.191	-1.56	-101	-1.936e-06	-0.191	-1.936	-101	-2.137e-06	-0.191	-2.137	-101	-3.181e-06	-0.191	-3.181	-101	-5.28e-06	-0.191	-5.28	-101	-1.539e-05	-0.191	-15.39
-102	-1.09e-08	-0.192	-0.0109	-102	-6.971e-07	-0.192	-0.6971	-102	-1.185e-06	-0.192	-1.185	-102	-1.574e-06	-0.192	-1.574	-102	-1.951e-06	-0.192	-1.951	-102	-2.153e-06	-0.192	-2.153	-102	-3.19e-06	-0.192	-3.19	-102	-5.301e-06	-0.192	-5.301	-102	-1.542e-05	-0.192	-15.42
-103	-1.787e-08	-0.193	-0.01787	-103	-7.054e-07	-0.193	-0.7054	-103	-1.194e-06	-0.193	-1.194	-103	-1.583e-06	-0.193	-1.583	-103	-1.963e-06	-0.193	-1.963	-103	-2.162e-06	-0.193	-2.162	-103	-3.215e-06	-0.193	-3.215	-103	-5.322e-06	-0.193	-5.322	-103	-1.546e-05	-0.193	-15.46
-104	-2.398e-08	-0.194	-0.02398	-104	-7.18e-07	-0.194	-0.718	-104	-1.207e-06	-0.194	-1.207	-104	-1.6e-06	-0.194	-1.6	-104	-1.981e-06	-0.194	-1.981	-104	-2.179e-06	-0.194	-2.179	-104	-3.229e-06	-0.194	-3.229	-104	-5.343e-06	-0.194	-5.343	-104	-1.549e-05	-0.194	-15.49
-105	-3.139e-08	-0.195	-0.03139	-105	-7.263e-07	-0.195	-0.7263	-105	-1.216e-06	-0.195	-1.216	-105	-1.61e-06	-0.195	-1.61	-105	-1.991e-06	-0.195	-1.991	-105	-2.187e-06	-0.195	-2.187	-105	-3.248e-06	-0.195	-3.248	-105	-5.357e-06	-0.195	-5.357	-105	-1.553e-05	-0.195	-15.53
-106	-3.837e-08	-0.196	-0.03837	-106	-7.355e-07	-0.196	-0.7355	-106	-1.229e-06	-0.196	-1.229	-106	-1.624e-06	-0.196	-1.624	-106	-2.005e-06	-0.196	-2.005	-106	-2.197e-06	-0.196	-2.197	-106	-3.27e-06	-0.196	-3.27	-106	-5.371e-06	-0.196	-5.371	-106	-1.558e-05	-0.196	-15.58
-107	-4.447e-08	-0.197	-0.04447	-107	-7.516e-07	-0.197	-0.7516	-107	-1.241e-06	-0.197	-1.241	-107	-1.636e-06	-0.197	-1.636	-107	-2.02e-06	-0.197	-2.02	-107	-2.21e-06	-0.197	-2.21	-107	-3.285e-06	-0.197	-3.285	-107	-5.399e-06	-0.197	-5.399	-107	-1.561e-05	-0.197	-15.61
-108	-5.362e-08	-0.198	-0.05362	-108	-7.616e-07	-0.198	-0.7616	-108	-1.249e-06	-0.198	-1.249	-108	-1.646e-06	-0.198	-1.646	-108	-2.027e-06	-0.198	-2.027	-108	-2.219e-06	-0.198	-2.219	-108	-3.307e-06	-0.198	-3.307	-108	-5.427e-06	-0.198	-5.427	-108	-1.565e-05	-0.198	-15.65
-109	-5.406e-08	-0.199	-0.05406	-109	-7.76e-07	-0.199	-0.776	-109	-1.263e-06	-0.199	-1.263	-109	-1.662e-06	-0.199	-1.662	-109	-2.046e-06	-0.199	-2.046	-109	-2.234e-06	-0.199	-2.234	-109	-3.326e-06	-0.199	-3.326	-109	-5.455e-06	-0.199	-5.455	-109	-1.569e-05	-0.199	-15.69
-110	-6.104e-08	-0.2	-0.06104	-110	-7.895e-07	-0.2	-0.7895	-110	-1.276e-06	-0.2	-1.276	-110	-1.676e-06	-0.2	-1.676	-110	-2.06e-06	-0.2	-2.06	-110	-2.247e-06	-0.2	-2.247	-110	-3.338e-06	-0.2	-3.338	-110	-5.476e-06	-0.2	-5.476	-110	-1.573e-05	-0.2	-15.73
-111	-6.888e-08	-0.201	-0.06888	-111	-7.991e-07	-0.201	-0.7991	-111	-1.292e-06	-0.201	-1.292	-111	-1.69e-06	-0.201	-1.69	-111	-2.076e-06	-0.201	-2.076	-111	-2.259e-06	-0.201	-2.259	-111	-3.359e-06	-0.201	-3.359	-111	-5.511e-06	-0.201	-5.511	-111	-1.577e-05	-0.201	-15.77
-112	-7.542e-08	-0.202	-0.07542	-112	-8.183e-07	-0.202	-0.8183	-112	-1.314e-06	-0.202	-1.314	-112	-1.713e-06	-0.202	-1.713	-112	-2.101e-06	-0.202	-2.101	-112	-2.284e-06	-0.202	-2.284	-112	-3.373e-06	-0.202	-3.373	-112	-5.532e-06	-0.202	-5.532	-112	-1.581e-05	-0.202	-15.81
-113	-8.807e-08	-0.203	-0.08807	-113	-8.349e-07	-0.203	-0.8349	-113	-1.329e-06	-0.203	-1.329	-113	-1.729e-06	-0.203	-1.729	-113	-2.117e-06	-0.203	-2.117	-113	-2.302e-06	-0.203	-2.302	-113	-3.388e-06	-0.203	-3.388	-113	-5.552e-06	-0.203	-5.552	-113	-1.586e-05	-0.203	-15.86
-114	-1.003e-07	-0.204	-0.1003	-114	-8.458e-07	-0.204	-0.8458	-114	-1.345e-06	-0.204	-1.345	-114	-1.748e-06	-0.204	-1.748	-114	-2.137e-06	-0.204	-2.137	-114	-2.323e-06	-0.204	-2.323	-114	-3.408e-06	-0.204	-3.408	-114	-5.566e-06	-0.204	-5.566	-114	-1.59e-05	-0.204	-15.9
-115	-1.12e-07	-0.205	-0.112	-115	-8.575e-07	-0.205	-0.8575	-115	-1.365e-06	-0.205	-1.365	-115	-1.766e-06	-0.205	-1.766	-115	-2.158e-06	-0.205	-2.158	-115	-2.344e-06	-0.205	-2.344	-115	-3.421e-06	-0.205	-3.421	-115	-5.587e-06	-0.205	-5.587	-115	-1.595e-05	-0.205	-15.95
-116	-1.321e-07	-0.206	-0.1321	-116	-8.663e-07	-0.206	-0.8663	-116	-1.378e-06	-0.206	-1.378	-116	-1.777e-06	-0.206	-1.777	-116	-2.167e-06	-0.206	-2.167	-116	-2.358e-06	-0.206	-2.358	-116	-3.443e-06	-0.206	-3.443	-116	-5.608e-06	-0.206	-5.608	-116	-1.599e-05	-0.206	-15.99
-117	-1.421e-07	-0.207	-0.1421	-117	-8.802e-07	-0.207	-0.8802	-117	-1.392e-06	-0.207	-1.392	-117	-1.794e-06	-0.207	-1.794	-117	-2.184e-06	-0.207	-2.184	-117	-2.379e-06	-0.207	-2.379	-117	-3.462e-06	-0.207	-3.462	-117	-5.636e-06	-0.207	-5.636	-117	-1.603e-05	-0.207	-16.03
-118	-1.561e-07	-0.208	-0.1561	-118	-8.955e-07	-0.208	-0.8955	-118	-1.4e-06	-0.208	-1.4	-118	-1.802e-06	-0.208	-1.802	-118	-2.194e-06	-0.208	-2.194	-118	-2.398e-06	-0.208	-2.398	-118	-3.481e-06	-0.208	-3.481	-118	-5.657e-06	-0.208	-5.657	-118	-1.606e-05	-0.208	-16.06
-119	-1.7e-07	-0.209	-0.17	-119	-9.107e-07	-0.209	-0.9107	-119	-1.407e-06	-0.209	-1.407	-119	-1.811e-06	-0.209	-1.811	-119	-2.204e-06	-0.209	-2.204	-119	-2.41e-06	-0.209	-2.41	-119	-3.503e-06	-0.209	-3.503	-119	-5.685e-06	-0.209	-5.685	-119	-1.61e-05	-0.209	-16.1
-120	-1.783e-07	-0.21	-0.1783	-120	-9.295e-07	-0.21	-0.9295	-120	-1.425e-06	-0.21	-1.425	-120	-1.829e-06	-0.21	-1.829	-120	-2.223e-06	-0.21	-2.223	-120	-2.435e-06	-0.21	-2.435	-120	-3.521e-06	-0.21	-3.521	-120	-5.713e-06	-0.21	-5.713	-120	-1.614e-05	-0.21	-16.14
-121	-1.94e-07	-0.211	-0.194	-121	-9.443e-07	-0.211	-0.9443	-121	-1.438e-06	-0.211	-1.438	-121	-1.844e-06	-0.211	-1.844	-121	-2.237e-06	-0.211	-2.237	-121	-2.451e-06	-0.211	-2.451	-121	-3.542e-06	-0.211	-3.542	-121	-5.741e-06	-0.211	-5.741	-121	-1.618e-05	-0.211	-16.18
-122	-2.075e-07	-0.212	-0.2075	-122	-9.604e-07	-0.212	-0.9604	-122	-1.451e-06	-0.212	-1.451	-122	-1.859e-06	-0.212	-1.859	-122	-2.252e-06	-0.212	-2.252	-122	-2.472e-06	-0.212	-2.472	-122	-3.567e-06	-0.212	-3.567	-122	-5.769e-06	-0.212	-5.769	-122	-1.621e-05	-0.212	-16.21
-123	-2.149e-07	-0.213	-0.2149	-123	-9.796e-07	-0.213	-0.9796	-123	-1.465e-06	-0.213	-1.465	-123	-1.876e-06	-0.213	-1.876	-123	-2.269e-06	-0.213	-2.269	-123	-2.493e-06	-0.213	-2.493	-123	-3.585e-06	-0.213	-3.585	-123	-5.79e-06	-0.213	-5.79	-123	-1.625e-05	-0.213	-16.25
-124	-2.263e-07	-0.214	-0.2263	-124	-9.936e-07	-0.214	-0.9936	-124	-1.479e-06	-0.214	-1.479	-124	-1.895e-06	-0.214	-1.895	-124	-2.287e-06	-0.214	-2.287	-124	-2.509e-06	-0.214	-2.509	-124	-3.614e-06	-0.214	-3.614	-124	-5.818e-06	-0.214	-5.818	-124	-1.629e-05	-0.214	-16.29
-125	-2.337e-07	-0.215	-0.2337	-125	-1.006e-06	-0.215	-1.006	-125	-1.5e-06	-0.215	-1.5	-125	-1.92e-06	-0.215	-1.92	-125	-2.313e-06	-0.215	-2.313	-125	-2.532e-06	-0.215	-2.532	-125	-3.636e-06	-0.215	-3.636	-125	-5.845e-06	-0.215	-5.845	-125	-1.634e-05	-0.215	-16.34
-126	-2.428e-07	-0.216	-0.2428	-126	-1.014e-06	-0.216	-1.014	-126	-1.52e-06	-0.216	-1.52	-126	-1.94e-06	-0.216	-1.94	-126	-2.333e-06	-0.216	-2.333	-126	-2.551e-06	-0.216	-2.551	-126	-3.657e-06	-0.216	-3.657	-126	-5.873e-06	-0.216	-5.873	-126	-1.639e-05	-0.216	-16.39
-127	-2.568e-07	-0.217	-0.2568	-127	-1.025e-06	-0.217	-1.025	-127	-1.535e-06	-0.217	-1.535	-127	-1.956e-06	-0.217	-1.956	-127	-2.348e-06	-0.217	-2.348	-127	-2.563e-06	-0.217	-2.563	-127	-3.685e-06	-0.217	-3.685	-127	-5.908e-06	-0.217	-5.908	-127	-1.643e-05	-0.217	-16.43
-128	-2.629e-07	-0.218	-0.2629	-128	-1.043e-06	-0.218	-1.043	-128	-1.557e-06	-0.218	-1.557	-128	-1.977e-06	-0.218	-1.977	-128	-2.369e-06	-0.218	-2.369	-128	-2.583e-06	-0.218	-2.583	-128	-3.707e-06	-0.218	-3.707	-128	-5.929e-06	-0.218	-5.929	-128	-1.647e-05	-0.218	-16.47
-129	-2.734e-07	-0.219	-0.2734	-129	-1.058e-06	-0.219	-1.058	-129	-1.573e-06	-0.219	-1.573	-129	-1.996e-06	-0.219	-1.996	-129	-2.389e-06	-0.219	-2.389	-129	-2.597e-06	-0.219	-2.597	-129	-3.724e-06	-0.219	-3.724	-129	-5.95e-06	-0.219	-5.95	-129	-1.652e-05	-0.219	-16.52
-130	-2.821e-07	-0.22	-0.2821	-130	-1.072e-06	-0.22	-1.072	-130	-1.587e-06	-0.22	-1.587	-130	-2.013e-06	-0.22	-2.013	-130	-2.41e-06	-0.22	-2.41	-130	-2.618e-06	-0.22	-2.618	-130	-3.75e-06	-0.22	-3.75	-130	-5.978e-06	-0.22	-5.978	-130	-1.657e-05	-0.22	-16.57
-131	-2.956e-07	-0.221	-0.2956	-131	-1.086e-06	-0.221	-1.086	-131	-1.606e-06	-0.221	-1.606	-131	-2.032e-06	-0.221	-2.032	-131	-2.431e-06	-0.221	-2.431	-131	-2.639e-06	-0.221	-2.639	-131	-3.765e-06	-0.221	-3.765	-131	-6.006e-06	-0.221	-6.006	-131	-1.662e-05	-0.221	-16.62
-132	-3.091e-07	-0.222	-0.3091	-132	-1.102e-06	-0.222	-1.102	-132	-1.62e-06	-0.222	-1.62	-132	-2.052e-06	-0.222	-2.052	-132	-2.45e-06	-0.222	-2.45	-132	-2.66e-06	-0.222	-2.66	-132	-3.787e-06	-0.222	-3.787	-132	-6.034e-06	-0.222	-6.034	-132	-1.667e-05	-0.222	-16.67
-133	-3.209e-07	-0.223	-0.3209	-133	-1.123e-06	-0.223	-1.123	-133	-1.641e-06	-0.223	-1.641	-133	-2.074e-06	-0.223	-2.074	-133	-2.473e-06	-0.223	-2.473	-133	-2.687e-06	-0.223	-2.687	-133	-3.809e-06	-0.223	-3.809	-133	-6.062e-06	-0.223	-6.062	-133	-1.672e-05	-0.223	-16.72
-134	-3.335e-07	-0.224	-0.3335	-134	-1.141e-06	-0.224	-1.141	-134	-1.657e-06	-0.224	-1.657	-134	-2.095e-06	-0.224	-2.095	-134	-2.498e-06	-0.224	-2.498	-134	-2.71e-06	-0.224	-2.71	-134	-3.827e-06	-0.224	-3.827	-134	-6.09e-06	-0.224	-6.09	-134	-1.678e-05	-0.224	-16.78
-135	-3.483e-07	-0.225	-0.3483	-135	-1.157e-06	-0.225	-1.157	-135	-1.678e-06	-0.225	-1.678	-135	-2.117e-06	-0.225	-2.117	-135	-2.52e-06	-0.225	-2.52	-135	-2.73e-06	-0.225	-2.73	-135	-3.855e-06	-0.225	-3.855	-135	-6.131e-06	-0.225	-6.131	-135	-1.683e-05	-0.225	-16.83
-136	-3.605e-07	-0.226	-0.3605	-136	-1.177e-06	-0.226	-1.177	-136	-1.704e-06	-0.226	-1.704	-136	-2.14e-06	-0.226	-2.14	-136	-2.545e-06	-0.226	-2.545	-136	-2.757e-06	-0.226	-2.757	-136	-3.882e-06	-0.226	-3.882	-136	-6.166e-06	-0.226	-6.166	-136	-1.688e-05	-0.226	-16.88
-137	-3.797e-07	-0.227	-0.3797	-137	-1.191e-06	-0.227	-1.191	-137	-1.729e-06	-0.227	-1.729	-137	-2.161e-06	-0.227	-2.161	-137	-2.566e-06	-0.227	-2.566	-137	-2.778e-06	-0.227	-2.778	-137	-3.904e-06	-0.227	-3.904	-137	-6.201e-06	-0.227	-6.201	-137	-1.693e-05	-0.227	-16.93
-138	-3.937e-07	-0.228	-0.3937	-138	-1.212e-06	-0.228	-1.212	-138	-1.752e-06	-0.228	-1.752	-138	-2.18e-06	-0.228	-2.18	-138	-2.587e-06	-0.228	-2.587	-138	-2.805e-06	-0.228	-2.805	-138	-3.935e-06	-0.228	-3.935	-138	-6.236e-06	-0.228	-6.236	-138	-1.697e-05	-0.228	-16.97
-139	-4.076e-07	-0.229	-0.4076	-139	-1.23e-06	-0.229	-1.23	-139	-1.773e-06	-0.229	-1.773	-139	-2.197e-06	-0.229	-2.197	-139	-2.608e-06	-0.229	-2.608	-139	-2.831e-06	-0.229	-2.831	-139	-3.96e-06	-0.229	-3.96	-139	-6.257e-06	-0.229	-6.257	-139	-1.702e-05	-0.229	-17.02
-140	-4.259e-07	-0.23	-0.4259	-140	-1.246e-06	-0.23	-1.246	-140	-1.787e-06	-0.23	-1.787	-140	-2.215e-06	-0.23	-2.215	-140	-2.628e-06	-0.23	-2.628	-140	-2.853e-06	-0.23	-2.853	-140	-3.994e-06	-0.23	-3.994	-140	-6.292e-06	-0.23	-6.292	-140	-1.708e-05	-0.23	-17.08
-141	-4.347e-07	-0.231	-0.4347	-141	-1.269e-06	-0.231	-1.269	-141	-1.807e-06	-0.231	-1.807	-141	-2.237e-06	-0.231	-2.237	-141	-2.652e-06	-0.231	-2.652	-141	-2.88e-06	-0.231	-2.88	-141	-4.025e-06	-0.231	-4.025	-141	-6.32e-06	-0.231	-6.32	-141	-1.713e-05	-0.231	-17.13
-142	-4.486e-07	-0.232	-0.4486	-142	-1.289e-06	-0.232	-1.289	-142	-1.824e-06	-0.232	-1.824	-142	-2.252e-06	-0.232	-2.252	-142	-2.673e-06	-0.232	-2.673	-142	-2.908e-06	-0.232	-2.908	-142	-4.052e-06	-0.232	-4.052	-142	-6.348e-06	-0.232	-6.348	-142	-1.719e-05	-0.232	-17.19
-143	-4.665e-07	-0.233	-0.4665	-143	-1.307e-06	-0.233	-1.307	-143	-1.839e-06	-0.233	-1.839	-143	-2.275e-06	-0.233	-2.275	-143	-2.697e-06	-0.233	-2.697	-143	-2.93e-06	-0.233	-2.93	-143	-4.082e-06	-0.233	-4.082	-143	-6.383e-06	-0.233	-6.383	-143	-1.724e-05	-0.233	-17.24
-144	-4.769e-07	-0.234	-0.4769	-144	-1.333e-06	-0.234	-1.333	-144	-1.862e-06	-0.234	-1.862	-144	-2.303e-06	-0.234	-2.303	-144	-2.727e-06	-0.234	-2.727	-144	-2.958e-06	-0.234	-2.958	-144	-4.108e-06	-0.234	-4.108	-144	-6.41e-06	-0.234	-6.41	-144	-1.729e-05	-0.234	-17.29
-145	-4.979e-07	-0.235	-0.4979	-145	-1.355e-06	-0.235	-1.355	-145	-1.883e-06	-0.235	-1.883	-145	-2.328e-06	-0.235	-2.328	-145	-2.753e-06	-0.235	-2.753	-145	-2.979e-06	-0.235	-2.979	-145	-4.133e-06	-0.235	-4.133	-145	-6.438e-06	-0.235	-6.438	-145	-1.735e-05	-0.235	-17.35
-146	-5.184e-07	-0.236	-0.5184	-146	-1.376e-06	-0.236	-1.376	-146	-1.909e-06	-0.236	-1.909	-146	-2.352e-06	-0.236	-2.352	-146	-2.775e-06	-0.236	-2.775	-146	-3.001e-06	-0.236	-3.001	-146	-4.163e-06	-0.236	-4.163	-146	-6.48e-06	-0.236	-6.48	-146	-1.74e-05	-0.236	-17.4
-147	-5.349e-07	-0.237	-0.5349	-147	-1.395e-06	-0.237	-1.395	-147	-1.936e-06	-0.237	-1.936	-147	-2.376e-06	-0.237	-2.376	-147	-2.803e-06	-0.237	-2.803	-147	-3.022e-06	-0.237	-3.022	-147	-4.187e-06	-0.237	-4.187	-147	-6.515e-06	-0.237	-6.515	-147	-1.745e-05	-0.237	-17.45
-148	-5.593e-07	-0.238	-0.5593	-148	-1.409e-06	-0.238	-1.409	-148	-1.957e-06	-0.238	-1.957	-148	-2.403e-06	-0.238	-2.403	-148	-2.83e-06	-0.238	-2.83	-148	-3.04e-06	-0.238	-3.04	-148	-4.221e-06	-0.238	-4.221	-148	-6.55e-06	-0.238	-6.55	-148	-1.749e-05	-0.238	-17.49
-149	-5.759e-07	-0.239	-0.5759	-149	-1.427e-06	-0.239	-1.427	-149	-1.981e-06	-0.239	-1.981	-149	-2.437e-06	-0.239	-2.437	-149	-2.861e-06	-0.239	-2.861	-149	-3.068e-06	-0.239	-3.068	-149	-4.248e-06	-0.239	-4.248	-149	-6.592e-06	-0.239	-6.592	-149	-1.754e-05	-0.239	-17.54
-150	-5.916e-07	-0.24	-0.5916	-150	-1.447e-06	-0.24	-1.447	-150	-2.006e-06	-0.24	-2.006	-150	-2.461e-06	-0.24	-2.461	-150	-2.887e-06	-0.24	-2.887	-150	-3.096e-06	-0.24	-3.096	-150	-4.275e-06	-0.24	-4.275	-150	-6.634e-06	-0.24	-6.634	-150	-1.761e-05	-0.24	-17.61
-151	-6.095e-07	-0.241	-0.6095	-151	-1.462e-06	-0.241	-1.462	-151	-2.03e-06	-0.241	-2.03	-151	-2.488e-06	-0.241	-2.488	-151	-2.91e-06	-0.241	-2.91	-151	-3.123e-06	-0.241	-3.123	-151	-4.312e-06	-0.241	-4.312	-151	-6.675e-06	-0.241	-6.675	-151	-1.768e-05	-0.241	-17.68
-152	-6.165e-07	-0.242	-0.6165	-152	-1.484e-06	-0.242	-1.484	-152	-2.059e-06	-0.242	-2.059	-152	-2.519e-06	-0.242	-2.519	-152	-2.938e-06	-0.242	-2.938	-152	-3.158e-06	-0.242	-3.158	-152	-4.345e-06	-0.242	-4.345	-152	-6.71e-06	-0.242	-6.71	-152	-1.774e-05	-0.242	-17.74
-153	-6.308e-07	-0.243	-0.6308	-153	-1.508e-06	-0.243	-1.508	-153	-2.082e-06	-0.243	-2.082	-153	-2.545e-06	-0.243	-2.545	-153	-2.966e-06	-0.243	-2.966	-153	-3.186e-06	-0.243	-3.186	-153	-4.38e-06	-0.243	-4.38	-153	-6.745e-06	-0.243	-6.745	-153	-1.781e-05	-0.243	-17.81
-154	-6.448e-07	-0.244	-0.6448	-154	-1.535e-06	-0.244	-1.535	-154	-2.11e-06	-0.244	-2.11	-154	-2.573e-06	-0.244	-2.573	-154	-2.994e-06	-0.244	-2.994	-154	-3.221e-06	-0.244	-3.221	-154	-4.416e-06	-0.244	-4.416	-154	-6.78e-06	-0.244	-6.78	-154	-1.788e-05	-0.244	-17.88
-155	-6.566e-07	-0.245	-0.6566	-155	-1.558e-06	-0.245	-1.558	-155	-2.138e-06	-0.245	-2.138	-155	-2.599e-06	-0.245	-2.599	-155	-3.016e-06	-0.245	-3.016	-155	-3.257e-06	-0.245	-3.257	-155	-4.444e-06	-0.245	-4.444	-155	-6.822e-06	-0.245	-6.822	-155	-1.794e-05	-0.245	-17.94
-156	-6.749e-07	-0.246	-0.6749	-156	-1.576e-06	-0.246	-1.576	-156	-2.159e-06	-0.246	-2.159	-156	-2.622e-06	-0.246	-2.622	-156	-3.035e-06	-0.246	-3.035	-156	-3.285e-06	-0.246	-3.285	-156	-4.478e-06	-0.246	-4.478	-156	-6.864e-06	-0.246	-6.864	-156	-1.801e-05	-0.246	-18.01
-157	-6.888e-07	-0.247	-0.6888	-157	-1.598e-06	-0.247	-1.598	-157	-2.186e-06	-0.247	-2.186	-157	-2.652e-06	-0.247	-2.652	-157	-3.065e-06	-0.247	-3.065	-157	-3.32e-06	-0.247	-3.32	-157	-4.511e-06	-0.247	-4.511	-157	-6.899e-06	-0.247	-6.899	-157	-1.807e-05	-0.247	-18.07
-158	-7.028e-07	-0.248	-0.7028	-158	-1.621e-06	-0.248	-1.621	-158	-2.208e-06	-0.248	-2.208	-158	-2.679e-06	-0.248	-2.679	-158	-3.093e-06	-0.248	-3.093	-158	-3.348e-06	-0.248	-3.348	-158	-4.549e-06	-0.248	-4.549	-158	-6.948e-06	-0.248	-6.948	-158	-1.813e-05	-0.248	-18.13
-159	-7.25e-07	-0.249	-0.725	-159	-1.641e-06	-0.249	-1.641	-159	-2.229e-06	-0.249	-2.229	-159	-2.704e-06	-0.249	-2.704	-159	-3.122e-06	-0.249	-3.122	-159	-3.375e-06	-0.249	-3.375	-159	-4.589e-06	-0.249	-4.589	-159	-6.996e-06	-0.249	-6.996	-159	-1.82e-05	-0.249	-18.2
-160	-7.407e-07	-0.25	-0.7407	-160	-1.666e-06	-0.25	-1.666	-160	-2.261e-06	-0.25	-2.261	-160	-2.739e-06	-0.25	-2.739	-160	-3.16e-06	-0.25	-3.16	-160	-3.411e-06	-0.25	-3.411	-160	-4.621e-06	-0.25	-4.621	-160	-7.038e-06	-0.25	-7.038	-160	-1.826e-05	-0.25	-18.26
-161	-7.616e-07	-0.251	-0.7616	-161	-1.688e-06	-0.251	-1.688	-161	-2.286e-06	-0.251	-2.286	-161	-2.767e-06	-0.251	-2.767	-161	-3.19e-06	-0.251	-3.19	-161	-3.443e-06	-0.251	-3.443	-161	-4.653e-06	-0.251	-4.653	-161	-7.087e-06	-0.251	-7.087	-161	-1.834e-05	-0.251	-18.34
-162	-7.808e-07	-0.252	-0.7808	-162	-1.715e-06	-0.252	-1.715	-162	-2.314e-06	-0.252	-2.314	-162	-2.797e-06	-0.252	-2.797	-162	-3.225e-06	-0.252	-3.225	-162	-3.475e-06	-0.252	-3.475	-162	-4.691e-06	-0.252	-4.691	-162	-7.136e-06	-0.252	-7.136	-162	-1.841e-05	-0.252	-18.41
-163	-7.969e-07	-0.253	-0.7969	-163	-1.742e-06	-0.253	-1.742	-163	-2.345e-06	-0.253	-2.345	-163	-2.83e-06	-0.253	-2.83	-163	-3.265e-06	-0.253	-3.265	-163	-3.506e-06	-0.253	-3.506	-163	-4.727e-06	-0.253	-4.727	-163	-7.178e-06	-0.253	-7.178	-163	-1.847e-05	-0.253	-18.47
-164	-8.179e-07	-0.254	-0.8179	-164	-1.763e-06	-0.254	-1.763	-164	-2.371e-06	-0.254	-2.371	-164	-2.859e-06	-0.254	-2.859	-164	-3.293e-06	-0.254	-3.293	-164	-3.534e-06	-0.254	-3.534	-164	-4.77e-06	-0.254	-4.77	-164	-7.227e-06	-0.254	-7.227	-164	-1.853e-05	-0.254	-18.53
-165	-8.384e-07	-0.255	-0.8384	-165	-1.79e-06	-0.255	-1.79	-165	-2.405e-06	-0.255	-2.405	-165	-2.889e-06	-0.255	-2.889	-165	-3.328e-06	-0.255	-3.328	-165	-3.576e-06	-0.255	-3.576	-165	-4.803e-06	-0.255	-4.803	-165	-7.268e-06	-0.255	-7.268	-165	-1.86e-05	-0.255	-18.6
-166	-8.58e-07	-0.256	-0.858	-166	-1.812e-06	-0.256	-1.812	-166	-2.439e-06	-0.256	-2.439	-166	-2.917e-06	-0.256	-2.917	-166	-3.357e-06	-0.256	-3.357	-166	-3.612e-06	-0.256	-3.612	-166	-4.835e-06	-0.256	-4.835	-166	-7.317e-06	-0.256	-7.317	-166	-1.867e-05	-0.256	-18.67
-167	-8.841e-07	-0.257	-0.8841	-167	-1.832e-06	-0.257	-1.832	-167	-2.462e-06	-0.257	-2.462	-167	-2.945e-06	-0.257	-2.945	-167	-3.385e-06	-0.257	-3.385	-167	-3.646e-06	-0.257	-3.646	-167	-4.875e-06	-0.257	-4.875	-167	-7.38e-06	-0.257	-7.38	-167	-1.873e-05	-0.257	-18.73
-168	-9.046e-07	-0.258	-0.9046	-168	-1.864e-06	-0.258	-1.864	-168	-2.494e-06	-0.258	-2.494	-168	-2.98e-06	-0.258	-2.98	-168	-3.425e-06	-0.258	-3.425	-168	-3.681e-06	-0.258	-3.681	-168	-4.916e-06	-0.258	-4.916	-168	-7.422e-06	-0.258	-7.422	-168	-1.879e-05	-0.258	-18.79
-169	-9.277e-07	-0.259	-0.9277	-169	-1.888e-06	-0.259	-1.888	-169	-2.522e-06	-0.259	-2.522	-169	-3.007e-06	-0.259	-3.007	-169	-3.459e-06	-0.259	-3.459	-169	-3.715e-06	-0.259	-3.715	-169	-4.955e-06	-0.259	-4.955	-169	-7.471e-06	-0.259	-7.471	-169	-1.887e-05	-0.259	-18.87
-170	-9.521e-07	-0.26	-0.9521	-170	-1.916e-06	-0.26	-1.916	-170	-2.551e-06	-0.26	-2.551	-170	-3.036e-06	-0.26	-3.036	-170	-3.491e-06	-0.26	-3.491	-170	-3.754e-06	-0.26	-3.754	-170	-4.998e-06	-0.26	-4.998	-170	-7.52e-06	-0.26	-7.52	-170	-1.895e-05	-0.26	-18.95
-171	-9.731e-07	-0.261	-0.9731	-171	-1.944e-06	-0.261	-1.944	-171	-2.584e-06	-0.261	-2.584	-171	-3.068e-06	-0.261	-3.068	-171	-3.526e-06	-0.261	-3.526	-171	-3.789e-06	-0.261	-3.789	-171	-5.035e-06	-0.261	-5.035	-171	-7.575e-06	-0.261	-7.575	-171	-1.904e-05	-0.261	-19.04
-172	-9.949e-07	-0.262	-0.9949	-172	-1.968e-06	-0.262	-1.968	-172	-2.609e-06	-0.262	-2.609	-172	-3.097e-06	-0.262	-3.097	-172	-3.561e-06	-0.262	-3.561	-172	-3.82e-06	-0.262	-3.82	-172	-5.08e-06	-0.262	-5.08	-172	-7.624e-06	-0.262	-7.624	-172	-1.912e-05	-0.262	-19.12
-173	-1.011e-06	-0.263	-1.011	-173	-1.998e-06	-0.263	-1.998	-173	-2.637e-06	-0.263	-2.637	-173	-3.135e-06	-0.263	-3.135	-173	-3.603e-06	-0.263	-3.603	-173	-3.856e-06	-0.263	-3.856	-173	-5.127e-06	-0.263	-5.127	-173	-7.666e-06	-0.263	-7.666	-173	-1.92e-05	-0.263	-19.2
-174	-1.025e-06	-0.264	-1.025	-174	-2.028e-06	-0.264	-2.028	-174	-2.67e-06	-0.264	-2.67	-174	-3.17e-06	-0.264	-3.17	-174	-3.64e-06	-0.264	-3.64	-174	-3.891e-06	-0.264	-3.891	-174	-5.171e-06	-0.264	-5.171	-174	-7.708e-06	-0.264	-7.708	-174	-1.929e-05	-0.264	-19.29
-175	-1.044e-06	-0.265	-1.044	-175	-2.051e-06	-0.265	-2.051	-175	-2.698e-06	-0.265	-2.698	-175	-3.205e-06	-0.265	-3.205	-175	-3.67e-06	-0.265	-3.67	-175	-3.929e-06	-0.265	-3.929	-175	-5.217e-06	-0.265	-5.217	-175	-7.771e-06	-0.265	-7.771	-175	-1.938e-05	-0.265	-19.38
-176	-1.062e-06	-0.266	-1.062	-176	-2.082e-06	-0.266	-2.082	-176	-2.733e-06	-0.266	-2.733	-176	-3.246e-06	-0.266	-3.246	-176	-3.708e-06	-0.266	-3.708	-176	-3.975e-06	-0.266	-3.975	-176	-5.258e-06	-0.266	-5.258	-176	-7.819e-06	-0.266	-7.819	-176	-1.945e-05	-0.266	-19.45
-177	-1.084e-06	-0.267	-1.084	-177	-2.11e-06	-0.267	-2.11	-177	-2.765e-06	-0.267	-2.765	-177	-3.28e-06	-0.267	-3.28	-177	-3.746e-06	-0.267	-3.746	-177	-4.016e-06	-0.267	-4.016	-177	-5.3e-06	-0.267	-5.3	-177	-7.875e-06	-0.267	-7.875	-177	-1.954e-05	-0.267	-19.54
-178	-1.105e-06	-0.268	-1.105	-178	-2.138e-06	-0.268	-2.138	-178	-2.8e-06	-0.268	-2.8	-178	-3.314e-06	-0.268	-3.314	-178	-3.783e-06	-0.268	-3.783	-178	-4.058e-06	-0.268	-4.058	-178	-5.35e-06	-0.268	-5.35	-178	-7.924e-06	-0.268	-7.924	-178	-1.962e-05	-0.268	-19.62
-179	-1.128e-06	-0.269	-1.128	-179	-2.168e-06	-0.269	-2.168	-179	-2.835e-06	-0.269	-2.835	-179	-3.353e-06	-0.269	-3.353	-179	-3.824e-06	-0.269	-3.824	-179	-4.095e-06	-0.269	-4.095	-179	-5.392e-06	-0.269	-5.392	-179	-7.98e-06	-0.269	-7.98	-179	-1.971e-05	-0.269	-19.71
-180	-1.154e-06	-0.27	-1.154	-180	-2.192e-06	-0.27	-2.192	-180	-2.87e-06	-0.27	-2.87	-180	-3.385e-06	-0.27	-3.385	-180	-3.857e-06	-0.27	-3.857	-180	-4.136e-06	-0.27	-4.136	-180	-5.435e-06	-0.27	-5.435	-180	-8.043e-06	-0.27	-8.043	-180	-1.979e-05	-0.27	-19.79
-181	-1.175e-06	-0.271	-1.175	-181	-2.219e-06	-0.271	-2.219	-181	-2.899e-06	-0.271	-2.899	-181	-3.427e-06	-0.271	-3.427	-181	-3.893e-06	-0.271	-3.893	-181	-4.18e-06	-0.271	-4.18	-181	-5.477e-06	-0.271	-5.477	-181	-8.105e-06	-0.271	-8.105	-181	-1.987e-05	-0.271	-19.87
-182	-1.197e-06	-0.272	-1.197	-182	-2.243e-06	-0.272	-2.243	-182	-2.931e-06	-0.272	-2.931	-182	-3.462e-06	-0.272	-3.462	-182	-3.934e-06	-0.272	-3.934	-182	-4.221e-06	-0.272	-4.221	-182	-5.523e-06	-0.272	-5.523	-182	-8.161e-06	-0.272	-8.161	-182	-1.996e-05	-0.272	-19.96
-183	-1.219e-06	-0.273	-1.219	-183	-2.27e-06	-0.273	-2.27	-183	-2.963e-06	-0.273	-2.963	-183	-3.495e-06	-0.273	-3.495	-183	-3.972e-06	-0.273	-3.972	-183	-4.258e-06	-0.273	-4.258	-183	-5.573e-06	-0.273	-5.573	-183	-8.231e-06	-0.273	-8.231	-183	-2.005e-05	-0.273	-20.05
-184	-1.232e-06	-0.274	-1.232	-184	-2.298e-06	-0.274	-2.298	-184	-2.996e-06	-0.274	-2.996	-184	-3.54e-06	-0.274	-3.54	-184	-4.014e-06	-0.274	-4.014	-184	-4.303e-06	-0.274	-4.303	-184	-5.62e-06	-0.274	-5.62	-184	-8.294e-06	-0.274	-8.294	-184	-2.013e-05	-0.274	-20.13
-185	-1.259e-06	-0.275	-1.259	-185	-2.326e-06	-0.275	-2.326	-185	-3.019e-06	-0.275	-3.019	-185	-3.581e-06	-0.275	-3.581	-185	-4.054e-06	-0.275	-4.054	-185	-4.35e-06	-0.275	-4.35	-185	-5.665e-06	-0.275	-5.665	-185	-8.357e-06	-0.275	-8.357	-185	-2.023e-05	-0.275	-20.23
-186	-1.284e-06	-0.276	-1.284	-186	-2.355e-06	-0.276	-2.355	-186	-3.054e-06	-0.276	-3.054	-186	-3.618e-06	-0.276	-3.618	-186	-4.089e-06	-0.276	-4.089	-186	-4.398e-06	-0.276	-4.398	-186	-5.717e-06	-0.276	-5.717	-186	-8.426e-06	-0.276	-8.426	-186	-2.032e-05	-0.276	-20.32
-187	-1.305e-06	-0.277	-1.305	-187	-2.385e-06	-0.277	-2.385	-187	-3.082e-06	-0.277	-3.082	-187	-3.658e-06	-0.277	-3.658	-187	-4.131e-06	-0.277	-4.131	-187	-4.44e-06	-0.277	-4.44	-187	-5.766e-06	-0.277	-5.766	-187	-8.489e-06	-0.277	-8.489	-187	-2.042e-05	-0.277	-20.42
-188	-1.333e-06	-0.278	-1.333	-188	-2.414e-06	-0.278	-2.414	-188	-3.114e-06	-0.278	-3.114	-188	-3.687e-06	-0.278	-3.687	-188	-4.173e-06	-0.278	-4.173	-188	-4.479e-06	-0.278	-4.479	-188	-5.816e-06	-0.278	-5.816	-188	-8.545e-06	-0.278	-8.545	-188	-2.051e-05	-0.278	-20.51
-189	-1.355e-06	-0.279	-1.355	-189	-2.446e-06	-0.279	-2.446	-189	-3.152e-06	-0.279	-3.152	-189	-3.724e-06	-0.279	-3.724	-189	-4.216e-06	-0.279	-4.216	-189	-4.527e-06	-0.279	-4.527	-189	-5.867e-06	-0.279	-5.867	-189	-8.608e-06	-0.279	-8.608	-189	-2.061e-05	-0.279	-20.61
-190	-1.376e-06	-0.28	-1.376	-190	-2.473e-06	-0.28	-2.473	-190	-3.188e-06	-0.28	-3.188	-190	-3.761e-06	-0.28	-3.761	-190	-4.252e-06	-0.28	-4.252	-190	-4.57e-06	-0.28	-4.57	-190	-5.916e-06	-0.28	-5.916	-190	-8.664e-06	-0.28	-8.664	-190	-2.071e-05	-0.28	-20.71
-191	-1.401e-06	-0.281	-1.401	-191	-2.5e-06	-0.281	-2.5	-191	-3.221e-06	-0.281	-3.221	-191	-3.789e-06	-0.281	-3.789	-191	-4.287e-06	-0.281	-4.287	-191	-4.609e-06	-0.281	-4.609	-191	-5.971e-06	-0.281	-5.971	-191	-8.726e-06	-0.281	-8.726	-191	-2.081e-05	-0.281	-20.81
-192	-1.416e-06	-0.282	-1.416	-192	-2.533e-06	-0.282	-2.533	-192	-3.263e-06	-0.282	-3.263	-192	-3.826e-06	-0.282	-3.826	-192	-4.335e-06	-0.282	-4.335	-192	-4.653e-06	-0.282	-4.653	-192	-6.019e-06	-0.282	-6.019	-192	-8.789e-06	-0.282	-8.789	-192	-2.091e-05	-0.282	-20.91
-193	-1.437e-06	-0.283	-1.437	-193	-2.561e-06	-0.283	-2.561	-193	-3.292e-06	-0.283	-3.292	-193	-3.861e-06	-0.283	-3.861	-193	-4.378e-06	-0.283	-4.378	-193	-4.694e-06	-0.283	-4.694	-193	-6.07e-06	-0.283	-6.07	-193	-8.845e-06	-0.283	-8.845	-193	-2.102e-05	-0.283	-21.02
-194	-1.458e-06	-0.284	-1.458	-194	-2.591e-06	-0.284	-2.591	-194	-3.326e-06	-0.284	-3.326	-194	-3.896e-06	-0.284	-3.896	-194	-4.42e-06	-0.284	-4.42	-194	-4.742e-06	-0.284	-4.742	-194	-6.124e-06	-0.284	-6.124	-194	-8.908e-06	-0.284	-8.908	-194	-2.111e-05	-0.284	-21.11
-195	-1.473e-06	-0.285	-1.473	-195	-2.623e-06	-0.285	-2.623	-195	-3.364e-06	-0.285	-3.364	-195	-3.942e-06	-0.285	-3.942	-195	-4.46e-06	-0.285	-4.46	-195	-4.79e-06	-0.285	-4.79	-195	-6.172e-06	-0.285	-6.172	-195	-8.97e-06	-0.285	-8.97	-195	-2.121e-05	-0.285	-21.21
-196	-1.494e-06	-0.286	-1.494	-196	-2.651e-06	-0.286	-2.651	-196	-3.396e-06	-0.286	-3.396	-196	-3.982e-06	-0.286	-3.982	-196	-4.496e-06	-0.286	-4.496	-196	-4.826e-06	-0.286	-4.826	-196	-6.224e-06	-0.286	-6.224	-196	-9.04e-06	-0.286	-9.04	-196	-2.132e-05	-0.286	-21.32
-197	-1.517e-06	-0.287	-1.517	-197	-2.682e-06	-0.287	-2.682	-197	-3.431e-06	-0.287	-3.431	-197	-4.024e-06	-0.287	-4.024	-197	-4.544e-06	-0.287	-4.544	-197	-4.873e-06	-0.287	-4.873	-197	-6.278e-06	-0.287	-6.278	-197	-9.11e-06	-0.287	-9.11	-197	-2.142e-05	-0.287	-21.42
-198	-1.54e-06	-0.288	-1.54	-198	-2.71e-06	-0.288	-2.71	-198	-3.466e-06	-0.288	-3.466	-198	-4.062e-06	-0.288	-4.062	-198	-4.59e-06	-0.288	-4.59	-198	-4.916e-06	-0.288	-4.916	-198	-6.33e-06	-0.288	-6.33	-198	-9.18e-06	-0.288	-9.18	-198	-2.153e-05	-0.288	-21.53
-199	-1.561e-06	-0.289	-1.561	-199	-2.737e-06	-0.289	-2.737	-199	-3.499e-06	-0.289	-3.499	-199	-4.099e-06	-0.289	-4.099	-199	-4.628e-06	-0.289	-4.628	-199	-4.963e-06	-0.289	-4.963	-199	-6.386e-06	-0.289	-6.386	-199	-9.249e-06	-0.289	-9.249	-199	-2.164e-05	-0.289	-21.64
-200	-1.576e-06	-0.29	-1.576	-200	-2.774e-06	-0.29	-2.774	-200	-3.544e-06	-0.29	-3.544	-200	-4.145e-06	-0.29	-4.145	-200	-4.674e-06	-0.29	-4.674	-200	-5.011e-06	-0.29	-5.011	-200	-6.436e-06	-0.29	-6.436	-200	-9.319e-06	-0.29	-9.319	-200	-2.174e-05	-0.29	-21.74
-201	-1.597e-06	-0.291	-1.597	-201	-2.809e-06	-0.291	-2.809	-201	-3.585e-06	-0.291	-3.585	-201	-4.187e-06	-0.291	-4.187	-201	-4.716e-06	-0.291	-4.716	-201	-5.052e-06	-0.291	-5.052	-201	-6.49e-06	-0.291	-6.49	-201	-9.382e-06	-0.291	-9.382	-201	-2.186e-05	-0.291	-21.86
-202	-1.624e-06	-0.292	-1.624	-202	-2.838e-06	-0.292	-2.838	-202	-3.623e-06	-0.292	-3.623	-202	-4.225e-06	-0.292	-4.225	-202	-4.761e-06	-0.292	-4.761	-202	-5.102e-06	-0.292	-5.102	-202	-6.55e-06	-0.292	-6.55	-202	-9.459e-06	-0.292	-9.459	-202	-2.197e-05	-0.292	-21.97
-203	-1.644e-06	-0.293	-1.644	-203	-2.871e-06	-0.293	-2.871	-203	-3.661e-06	-0.293	-3.661	-203	-4.265e-06	-0.293	-4.265	-203	-4.809e-06	-0.293	-4.809	-203	-5.153e-06	-0.293	-5.153	-203	-6.603e-06	-0.293	-6.603	-203	-9.528e-06	-0.293	-9.528	-203	-2.208e-05	-0.293	-22.08
-204	-1.671e-06	-0.294	-1.671	-204	-2.9e-06	-0.294	-2.9	-204	-3.691e-06	-0.294	-3.691	-204	-4.303e-06	-0.294	-4.303	-204	-4.849e-06	-0.294	-4.849	-204	-5.197e-06	-0.294	-5.197	-204	-6.66e-06	-0.294	-6.66	-204	-9.598e-06	-0.294	-9.598	-204	-2.22e-05	-0.294	-22.2
-205	-1.692e-06	-0.295	-1.692	-205	-2.928e-06	-0.295	-2.928	-205	-3.729e-06	-0.295	-3.729	-205	-4.35e-06	-0.295	-4.35	-205	-4.893e-06	-0.295	-4.893	-205	-5.246e-06	-0.295	-5.246	-205	-6.714e-06	-0.295	-6.714	-205	-9.661e-06	-0.295	-9.661	-205	-2.232e-05	-0.295	-22.32
-206	-1.72e-06	-0.296	-1.72	-206	-2.957e-06	-0.296	-2.957	-206	-3.765e-06	-0.296	-3.765	-206	-4.391e-06	-0.296	-4.391	-206	-4.936e-06	-0.296	-4.936	-206	-5.289e-06	-0.296	-5.289	-206	-6.769e-06	-0.296	-6.769	-206	-9.738e-06	-0.296	-9.738	-206	-2.244e-05	-0.296	-22.44
-207	-1.747e-06	-0.297	-1.747	-207	-2.98e-06	-0.297	-2.98	-207	-3.792e-06	-0.297	-3.792	-207	-4.427e-06	-0.297	-4.427	-207	-4.979e-06	-0.297	-4.979	-207	-5.335e-06	-0.297	-5.335	-207	-6.825e-06	-0.297	-6.825	-207	-9.814e-06	-0.297	-9.814	-207	-2.257e-05	-0.297	-22.57
-208	-1.767e-06	-0.298	-1.767	-208	-3.006e-06	-0.298	-3.006	-208	-3.828e-06	-0.298	-3.828	-208	-4.473e-06	-0.298	-4.473	-208	-5.025e-06	-0.298	-5.025	-208	-5.389e-06	-0.298	-5.389	-208	-6.879e-06	-0.298	-6.879	-208	-9.891e-06	-0.298	-9.891	-208	-2.268e-05	-0.298	-22.68
-209	-1.789e-06	-0.299	-1.789	-209	-3.03e-06	-0.299	-3.03	-209	-3.86e-06	-0.299	-3.86	-209	-4.511e-06	-0.299	-4.511	-209	-5.066e-06	-0.299	-5.066	-209	-5.43e-06	-0.299	-5.43	-209	-6.932e-06	-0.299	-6.932	-209	-9.961e-06	-0.299	-9.961	-209	-2.282e-05	-0.299	-22.82
-210	-1.809e-06	-0.3	-1.809	-210	-3.059e-06	-0.3	-3.059	-210	-3.894e-06	-0.3	-3.894	-210	-4.555e-06	-0.3	-4.555	-210	-5.114e-06	-0.3	-5.114	-210	-5.48e-06	-0.3	-5.48	-210	-6.993e-06	-0.3	-6.993	-210	-1.003e-05	-0.3	-10.03	-210	-2.294e-05	-0.3	-22.94
-211	-1.826e-06	-0.301	-1.826	-211	-3.087e-06	-0.301	-3.087	-211	-3.934e-06	-0.301	-3.934	-211	-4.596e-06	-0.301	-4.596	-211	-5.157e-06	-0.301	-5.157	-211	-5.528e-06	-0.301	-5.528	-211	-7.048e-06	-0.301	-7.048	-211	-1.01e-05	-0.301	-10.1	-211	-2.306e-05	-0.301	-23.06
-212	-1.847e-06	-0.302	-1.847	-212	-3.116e-06	-0.302	-3.116	-212	-3.97e-06	-0.302	-3.97	-212	-4.632e-06	-0.302	-4.632	-212	-5.199e-06	-0.302	-5.199	-212	-5.577e-06	-0.302	-5.577	-212	-7.106e-06	-0.302	-7.106	-212	-1.018e-05	-0.302	-10.18	-212	-2.318e-05	-0.302	-23.18
-213	-1.863e-06	-0.303	-1.863	-213	-3.145e-06	-0.303	-3.145	-213	-4.01e-06	-0.303	-4.01	-213	-4.674e-06	-0.303	-4.674	-213	-5.245e-06	-0.303	-5.245	-213	-5.626e-06	-0.303	-5.626	-213	-7.161e-06	-0.303	-7.161	-213	-1.024e-05	-0.303	-10.24	-213	-2.33e-05	-0.303	-23.3
-214	-1.886e-06	-0.304	-1.886	-214	-3.175e-06	-0.304	-3.175	-214	-4.05e-06	-0.304	-4.05	-214	-4.714e-06	-0.304	-4.714	-214	-5.287e-06	-0.304	-5.287	-214	-5.672e-06	-0.304	-5.672	-214	-7.217e-06	-0.304	-7.217	-214	-1.03e-05	-0.304	-10.3	-214	-2.342e-05	-0.304	-23.42
-215	-1.913e-06	-0.305	-1.913	-215	-3.207e-06	-0.305	-3.207	-215	-4.078e-06	-0.305	-4.078	-215	-4.752e-06	-0.305	-4.752	-215	-5.33e-06	-0.305	-5.33	-215	-5.717e-06	-0.305	-5.717	-215	-7.278e-06	-0.305	-7.278	-215	-1.038e-05	-0.305	-10.38	-215	-2.355e-05	-0.305	-23.55
-216	-1.934e-06	-0.306	-1.934	-216	-3.244e-06	-0.306	-3.244	-216	-4.118e-06	-0.306	-4.118	-216	-4.797e-06	-0.306	-4.797	-216	-5.377e-06	-0.306	-5.377	-216	-5.77e-06	-0.306	-5.77	-216	-7.334e-06	-0.306	-7.334	-216	-1.045e-05	-0.306	-10.45	-216	-2.368e-05	-0.306	-23.68
-217	-1.957e-06	-0.307	-1.957	-217	-3.273e-06	-0.307	-3.273	-217	-4.153e-06	-0.307	-4.153	-217	-4.832e-06	-0.307	-4.832	-217	-5.415e-06	-0.307	-5.415	-217	-5.812e-06	-0.307	-5.812	-217	-7.389e-06	-0.307	-7.389	-217	-1.053e-05	-0.307	-10.53	-217	-2.382e-05	-0.307	-23.82
-218	-1.981e-06	-0.308	-1.981	-218	-3.301e-06	-0.308	-3.301	-218	-4.189e-06	-0.308	-4.189	-218	-4.871e-06	-0.308	-4.871	-218	-5.459e-06	-0.308	-5.459	-218	-5.863e-06	-0.308	-5.863	-218	-7.449e-06	-0.308	-7.449	-218	-1.06e-05	-0.308	-10.6	-218	-2.396e-05	-0.308	-23.96
-219	-2.002e-06	-0.309	-2.002	-219	-3.334e-06	-0.309	-3.334	-219	-4.225e-06	-0.309	-4.225	-219	-4.912e-06	-0.309	-4.912	-219	-5.508e-06	-0.309	-5.508	-219	-5.912e-06	-0.309	-5.912	-219	-7.505e-06	-0.309	-7.505	-219	-1.067e-05	-0.309	-10.67	-219	-2.409e-05	-0.309	-24.09
-220	-2.028e-06	-0.31	-2.028	-220	-3.362e-06	-0.31	-3.362	-220	-4.255e-06	-0.31	-4.255	-220	-4.953e-06	-0.31	-4.953	-220	-5.549e-06	-0.31	-5.549	-220	-5.961e-06	-0.31	-5.961	-220	-7.567e-06	-0.31	-7.567	-220	-1.075e-05	-0.31	-10.75	-220	-2.422e-05	-0.31	-24.22
-221	-2.048e-06	-0.311	-2.048	-221	-3.391e-06	-0.311	-3.391	-221	-4.29e-06	-0.311	-4.29	-221	-4.997e-06	-0.311	-4.997	-221	-5.593e-06	-0.311	-5.593	-221	-6.011e-06	-0.311	-6.011	-221	-7.625e-06	-0.311	-7.625	-221	-1.083e-05	-0.311	-10.83	-221	-2.434e-05	-0.311	-24.34
-222	-2.069e-06	-0.312	-2.069	-222	-3.418e-06	-0.312	-3.418	-222	-4.33e-06	-0.312	-4.33	-222	-5.032e-06	-0.312	-5.032	-222	-5.635e-06	-0.312	-5.635	-222	-6.059e-06	-0.312	-6.059	-222	-7.681e-06	-0.312	-7.681	-222	-1.09e-05	-0.312	-10.9	-222	-2.447e-05	-0.312	-24.47
-223	-2.09e-06	-0.313	-2.09	-223	-3.446e-06	-0.313	-3.446	-223	-4.366e-06	-0.313	-4.366	-223	-5.067e-06	-0.313	-5.067	-223	-5.678e-06	-0.313	-5.678	-223	-6.106e-06	-0.313	-6.106	-223	-7.745e-06	-0.313	-7.745	-223	-1.098e-05	-0.313	-10.98	-223	-2.459e-05	-0.313	-24.59
-224	-2.114e-06	-0.314	-2.114	-224	-3.476e-06	-0.314	-3.476	-224	-4.406e-06	-0.314	-4.406	-224	-5.115e-06	-0.314	-5.115	-224	-5.73e-06	-0.314	-5.73	-224	-6.157e-06	-0.314	-6.157	-224	-7.802e-06	-0.314	-7.802	-224	-1.104e-05	-0.314	-11.04	-224	-2.471e-05	-0.314	-24.71
-225	-2.136e-06	-0.315	-2.136	-225	-3.506e-06	-0.315	-3.506	-225	-4.442e-06	-0.315	-4.442	-225	-5.157e-06	-0.315	-5.157	-225	-5.775e-06	-0.315	-5.775	-225	-6.201e-06	-0.315	-6.201	-225	-7.86e-06	-0.315	-7.86	-225	-1.112e-05	-0.315	-11.12	-225	-2.483e-05	-0.315	-24.83
-226	-2.157e-06	-0.316	-2.157	-226	-3.535e-06	-0.316	-3.535	-226	-4.473e-06	-0.316	-4.473	-226	-5.198e-06	-0.316	-5.198	-226	-5.814e-06	-0.316	-5.814	-226	-6.25e-06	-0.316	-6.25	-226	-7.919e-06	-0.316	-7.919	-226	-1.12e-05	-0.316	-11.2	-226	-2.497e-05	-0.316	-24.97
-227	-2.173e-06	-0.317	-2.173	-227	-3.569e-06	-0.317	-3.569	-227	-4.508e-06	-0.317	-4.508	-227	-5.237e-06	-0.317	-5.237	-227	-5.86e-06	-0.317	-5.86	-227	-6.298e-06	-0.317	-6.298	-227	-7.974e-06	-0.317	-7.974	-227	-1.128e-05	-0.317	-11.28	-227	-2.51e-05	-0.317	-25.1
-228	-2.193e-06	-0.318	-2.193	-228	-3.603e-06	-0.318	-3.603	-228	-4.546e-06	-0.318	-4.546	-228	-5.273e-06	-0.318	-5.273	-228	-5.908e-06	-0.318	-5.908	-228	-6.347e-06	-0.318	-6.347	-228	-8.037e-06	-0.318	-8.037	-228	-1.136e-05	-0.318	-11.36	-228	-2.524e-05	-0.318	-25.24
-229	-2.207e-06	-0.319	-2.207	-229	-3.634e-06	-0.319	-3.634	-229	-4.583e-06	-0.319	-4.583	-229	-5.319e-06	-0.319	-5.319	-229	-5.957e-06	-0.319	-5.957	-229	-6.396e-06	-0.319	-6.396	-229	-8.093e-06	-0.319	-8.093	-229	-1.143e-05	-0.319	-11.43	-229	-2.538e-05	-0.319	-25.38
-230	-2.228e-06	-0.32	-2.228	-230	-3.663e-06	-0.32	-3.663	-230	-4.618e-06	-0.32	-4.618	-230	-5.362e-06	-0.32	-5.362	-230	-5.999e-06	-0.32	-5.999	-230	-6.441e-06	-0.32	-6.441	-230	-8.147e-06	-0.32	-8.147	-230	-1.151e-05	-0.32	-11.51	-230	-2.552e-05	-0.32	-25.52
-231	-2.248e-06	-0.321	-2.248	-231	-3.689e-06	-0.321	-3.689	-231	-4.648e-06	-0.321	-4.648	-231	-5.398e-06	-0.321	-5.398	-231	-6.036e-06	-0.321	-6.036	-231	-6.488e-06	-0.321	-6.488	-231	-8.208e-06	-0.321	-8.208	-231	-1.159e-05	-0.321	-11.59	-231	-2.566e-05	-0.321	-25.66
-232	-2.267e-06	-0.322	-2.267	-232	-3.723e-06	-0.322	-3.723	-232	-4.688e-06	-0.322	-4.688	-232	-5.443e-06	-0.322	-5.443	-232	-6.084e-06	-0.322	-6.084	-232	-6.539e-06	-0.322	-6.539	-232	-8.265e-06	-0.322	-8.265	-232	-1.166e-05	-0.322	-11.66	-232	-2.579e-05	-0.322	-25.79
-233	-2.294e-06	-0.323	-2.294	-233	-3.754e-06	-0.323	-3.754	-233	-4.726e-06	-0.323	-4.726	-233	-5.483e-06	-0.323	-5.483	-233	-6.129e-06	-0.323	-6.129	-233	-6.586e-06	-0.323	-6.586	-233	-8.323e-06	-0.323	-8.323	-233	-1.173e-05	-0.323	-11.73	-233	-2.593e-05	-0.323	-25.93
-234	-2.32e-06	-0.324	-2.32	-234	-3.782e-06	-0.324	-3.782	-234	-4.768e-06	-0.324	-4.768	-234	-5.529e-06	-0.324	-5.529	-234	-6.174e-06	-0.324	-6.174	-234	-6.634e-06	-0.324	-6.634	-234	-8.386e-06	-0.324	-8.386	-234	-1.18e-05	-0.324	-11.8	-234	-2.607e-05	-0.324	-26.07
-235	-2.341e-06	-0.325	-2.341	-235	-3.805e-06	-0.325	-3.805	-235	-4.804e-06	-0.325	-4.804	-235	-5.574e-06	-0.325	-5.574	-235	-6.216e-06	-0.325	-6.216	-235	-6.683e-06	-0.325	-6.683	-235	-8.442e-06	-0.325	-8.442	-235	-1.188e-05	-0.325	-11.88	-235	-2.621e-05	-0.325	-26.21
-236	-2.367e-06	-0.326	-2.367	-236	-3.833e-06	-0.326	-3.833	-236	-4.838e-06	-0.326	-4.838	-236	-5.612e-06	-0.326	-5.612	-236	-6.254e-06	-0.326	-6.254	-236	-6.731e-06	-0.326	-6.731	-236	-8.503e-06	-0.326	-8.503	-236	-1.195e-05	-0.326	-11.95	-236	-2.637e-05	-0.326	-26.37
-237	-2.386e-06	-0.327	-2.386	-237	-3.86e-06	-0.327	-3.86	-237	-4.873e-06	-0.327	-4.873	-237	-5.652e-06	-0.327	-5.652	-237	-6.304e-06	-0.327	-6.304	-237	-6.784e-06	-0.327	-6.784	-237	-8.562e-06	-0.327	-8.562	-237	-1.203e-05	-0.327	-12.03	-237	-2.651e-05	-0.327	-26.51
-238	-2.406e-06	-0.328	-2.406	-238	-3.889e-06	-0.328	-3.889	-238	-4.912e-06	-0.328	-4.912	-238	-5.694e-06	-0.328	-5.694	-238	-6.352e-06	-0.328	-6.352	-238	-6.832e-06	-0.328	-6.832	-238	-8.619e-06	-0.328	-8.619	-238	-1.21e-05	-0.328	-12.1	-238	-2.666e-05	-0.328	-26.66
-239	-2.429e-06	-0.329	-2.429	-239	-3.915e-06	-0.329	-3.915	-239	-4.942e-06	-0.329	-4.942	-239	-5.732e-06	-0.329	-5.732	-239	-6.393e-06	-0.329	-6.393	-239	-6.875e-06	-0.329	-6.875	-239	-8.68e-06	-0.329	-8.68	-239	-1.219e-05	-0.329	-12.19	-239	-2.681e-05	-0.329	-26.81
-240	-2.444e-06	-0.33	-2.444	-240	-3.95e-06	-0.33	-3.95	-240	-4.983e-06	-0.33	-4.983	-240	-5.776e-06	-0.33	-5.776	-240	-6.441e-06	-0.33	-6.441	-240	-6.927e-06	-0.33	-6.927	-240	-8.737e-06	-0.33	-8.737	-240	-1.227e-05	-0.33	-12.27	-240	-2.696e-05	-0.33	-26.96
-241	-2.465e-06	-0.331	-2.465	-241	-3.983e-06	-0.331	-3.983	-241	-5.018e-06	-0.331	-5.018	-241	-5.812e-06	-0.331	-5.812	-241	-6.482e-06	-0.331	-6.482	-241	-6.973e-06	-0.331	-6.973	-241	-8.796e-06	-0.331	-8.796	-241	-1.234e-05	-0.331	-12.34	-241	-2.711e-05	-0.331	-27.11
-242	-2.485e-06	-0.332	-2.485	-242	-4.016e-06	-0.332	-4.016	-242	-5.049e-06	-0.332	-5.049	-242	-5.849e-06	-0.332	-5.849	-242	-6.531e-06	-0.332	-6.531	-242	-7.022e-06	-0.332	-7.022	-242	-8.857e-06	-0.332	-8.857	-242	-1.242e-05	-0.332	-12.42	-242	-2.725e-05	-0.332	-27.25
-243	-2.507e-06	-0.333	-2.507	-243	-4.049e-06	-0.333	-4.049	-243	-5.084e-06	-0.333	-5.084	-243	-5.896e-06	-0.333	-5.896	-243	-6.576e-06	-0.333	-6.576	-243	-7.071e-06	-0.333	-7.071	-243	-8.913e-06	-0.333	-8.913	-243	-1.249e-05	-0.333	-12.49	-243	-2.739e-05	-0.333	-27.39
-244	-2.529e-06	-0.334	-2.529	-244	-4.077e-06	-0.334	-4.077	-244	-5.12e-06	-0.334	-5.12	-244	-5.939e-06	-0.334	-5.939	-244	-6.618e-06	-0.334	-6.618	-244	-7.121e-06	-0.334	-7.121	-244	-8.979e-06	-0.334	-8.979	-244	-1.257e-05	-0.334	-12.57	-244	-2.753e-05	-0.334	-27.53
-245	-2.548e-06	-0.335	-2.548	-245	-4.107e-06	-0.335	-4.107	-245	-5.157e-06	-0.335	-5.157	-245	-5.981e-06	-0.335	-5.981	-245	-6.667e-06	-0.335	-6.667	-245	-7.172e-06	-0.335	-7.172	-245	-9.038e-06	-0.335	-9.038	-245	-1.264e-05	-0.335	-12.64	-245	-2.767e-05	-0.335	-27.67
-246	-2.564e-06	-0.336	-2.564	-246	-4.135e-06	-0.336	-4.135	-246	-5.198e-06	-0.336	-5.198	-246	-6.02e-06	-0.336	-6.02	-246	-6.711e-06	-0.336	-6.711	-246	-7.227e-06	-0.336	-7.227	-246	-9.09e-06	-0.336	-9.09	-246	-1.271e-05	-0.336	-12.71	-246	-2.781e-05	-0.336	-27.81
-247	-2.584e-06	-0.337	-2.584	-247	-4.159e-06	-0.337	-4.159	-247	-5.227e-06	-0.337	-5.227	-247	-6.06e-06	-0.337	-6.06	-247	-6.754e-06	-0.337	-6.754	-247	-7.275e-06	-0.337	-7.275	-247	-9.153e-06	-0.337	-9.153	-247	-1.279e-05	-0.337	-12.79	-247	-2.795e-05	-0.337	-27.95
-248	-2.598e-06	-0.338	-2.598	-248	-4.188e-06	-0.338	-4.188	-248	-5.263e-06	-0.338	-5.263	-248	-6.109e-06	-0.338	-6.109	-248	-6.806e-06	-0.338	-6.806	-248	-7.327e-06	-0.338	-7.327	-248	-9.209e-06	-0.338	-9.209	-248	-1.287e-05	-0.338	-12.87	-248	-2.809e-05	-0.338	-28.09
-249	-2.619e-06	-0.339	-2.619	-249	-4.216e-06	-0.339	-4.216	-249	-5.303e-06	-0.339	-5.303	-249	-6.155e-06	-0.339	-6.155	-249	-6.849e-06	-0.339	-6.849	-249	-7.375e-06	-0.339	-7.375	-249	-9.265e-06	-0.339	-9.265	-249	-1.294e-05	-0.339	-12.94	-249	-2.824e-05	-0.339	-28.24
-250	-2.634e-06	-0.34	-2.634	-250	-4.243e-06	-0.34	-4.243	-250	-5.341e-06	-0.34	-5.341	-250	-6.192e-06	-0.34	-6.192	-250	-6.895e-06	-0.34	-6.895	-250	-7.428e-06	-0.34	-7.428	-250	-9.328e-06	-0.34	-9.328	-250	-1.302e-05	-0.34	-13.02	-250	-2.838e-05	-0.34	-28.38
-251	-2.651e-06	-0.341	-2.651	-251	-4.271e-06	-0.341	-4.271	-251	-5.377e-06	-0.341	-5.377	-251	-6.232e-06	-0.341	-6.232	-251	-6.944e-06	-0.341	-6.944	-251	-7.476e-06	-0.341	-7.476	-251	-9.383e-06	-0.341	-9.383	-251	-1.309e-05	-0.341	-13.09	-251	-2.852e-05	-0.341	-28.52
-252	-2.672e-06	-0.342	-2.672	-252	-4.296e-06	-0.342	-4.296	-252	-5.412e-06	-0.342	-5.412	-252	-6.274e-06	-0.342	-6.274	-252	-6.983e-06	-0.342	-6.983	-252	-7.525e-06	-0.342	-7.525	-252	-9.443e-06	-0.342	-9.443	-252	-1.317e-05	-0.342	-13.17	-252	-2.868e-05	-0.342	-28.68
-253	-2.691e-06	-0.343	-2.691	-253	-4.324e-06	-0.343	-4.324	-253	-5.447e-06	-0.343	-5.447	-253	-6.318e-06	-0.343	-6.318	-253	-7.032e-06	-0.343	-7.032	-253	-7.574e-06	-0.343	-7.574	-253	-9.505e-06	-0.343	-9.505	-253	-1.324e-05	-0.343	-13.24	-253	-2.882e-05	-0.343	-28.82
-254	-2.709e-06	-0.344	-2.709	-254	-4.35e-06	-0.344	-4.35	-254	-5.482e-06	-0.344	-5.482	-254	-6.36e-06	-0.344	-6.36	-254	-7.081e-06	-0.344	-7.081	-254	-7.623e-06	-0.344	-7.623	-254	-9.563e-06	-0.344	-9.563	-254	-1.332e-05	-0.344	-13.32	-254	-2.898e-05	-0.344	-28.98
-255	-2.73e-06	-0.345	-2.73	-255	-4.378e-06	-0.345	-4.378	-255	-5.52e-06	-0.345	-5.52	-255	-6.394e-06	-0.345	-6.394	-255	-7.126e-06	-0.345	-7.126	-255	-7.672e-06	-0.345	-7.672	-255	-9.626e-06	-0.345	-9.626	-255	-1.339e-05	-0.345	-13.39	-255	-2.913e-05	-0.345	-29.13
-256	-2.744e-06	-0.346	-2.744	-256	-4.41e-06	-0.346	-4.41	-256	-5.562e-06	-0.346	-5.562	-256	-6.437e-06	-0.346	-6.437	-256	-7.174e-06	-0.346	-7.174	-256	-7.725e-06	-0.346	-7.725	-256	-9.685e-06	-0.346	-9.685	-256	-1.346e-05	-0.346	-13.46	-256	-2.927e-05	-0.346	-29.27
-257	-2.759e-06	-0.347	-2.759	-257	-4.437e-06	-0.347	-4.437	-257	-5.598e-06	-0.347	-5.598	-257	-6.479e-06	-0.347	-6.479	-257	-7.22e-06	-0.347	-7.22	-257	-7.769e-06	-0.347	-7.769	-257	-9.748e-06	-0.347	-9.748	-257	-1.353e-05	-0.347	-13.53	-257	-2.942e-05	-0.347	-29.42
-258	-2.771e-06	-0.348	-2.771	-258	-4.465e-06	-0.348	-4.465	-258	-5.631e-06	-0.348	-5.631	-258	-6.522e-06	-0.348	-6.522	-258	-7.266e-06	-0.348	-7.266	-258	-7.825e-06	-0.348	-7.825	-258	-9.809e-06	-0.348	-9.809	-258	-1.362e-05	-0.348	-13.62	-258	-2.956e-05	-0.348	-29.56
-259	-2.783e-06	-0.349	-2.783	-259	-4.493e-06	-0.349	-4.493	-259	-5.666e-06	-0.349	-5.666	-259	-6.564e-06	-0.349	-6.564	-259	-7.317e-06	-0.349	-7.317	-259	-7.876e-06	-0.349	-7.876	-259	-9.866e-06	-0.349	-9.866	-259	-1.369e-05	-0.349	-13.69	-259	-2.971e-05	-0.349	-29.71
-260	-2.797e-06	-0.35	-2.797	-260	-4.515e-06	-0.35	-4.515	-260	-5.695e-06	-0.35	-5.695	-260	-6.601e-06	-0.35	-6.601	-260	-7.359e-06	-0.35	-7.359	-260	-7.925e-06	-0.35	-7.925	-260	-9.929e-06	-0.35	-9.929	-260	-1.378e-05	-0.35	-13.78	-260	-2.986e-05	-0.35	-29.86
-261	-2.807e-06	-0.351	-2.807	-261	-4.541e-06	-0.351	-4.541	-261	-5.737e-06	-0.351	-5.737	-261	-6.643e-06	-0.351	-6.643	-261	-7.403e-06	-0.351	-7.403	-261	-7.976e-06	-0.351	-7.976	-261	-9.99e-06	-0.351	-9.99	-261	-1.385e-05	-0.351	-13.85	-261	-3e-05	-0.351	-30
-262	-2.821e-06	-0.352	-2.821	-262	-4.563e-06	-0.352	-4.563	-262	-5.767e-06	-0.352	-5.767	-262	-6.689e-06	-0.352	-6.689	-262	-7.45e-06	-0.352	-7.45	-262	-8.024e-06	-0.352	-8.024	-262	-1.005e-05	-0.352	-10.05	-262	-1.392e-05	-0.352	-13.92	-262	-3.014e-05	-0.352	-30.14
-263	-2.841e-06	-0.353	-2.841	-263	-4.586e-06	-0.353	-4.586	-263	-5.797e-06	-0.353	-5.797	-263	-6.727e-06	-0.353	-6.727	-263	-7.497e-06	-0.353	-7.497	-263	-8.075e-06	-0.353	-8.075	-263	-1.012e-05	-0.353	-10.12	-263	-1.4e-05	-0.353	-14	-263	-3.029e-05	-0.353	-30.29
-264	-2.856e-06	-0.354	-2.856	-264	-4.612e-06	-0.354	-4.612	-264	-5.831e-06	-0.354	-5.831	-264	-6.772e-06	-0.354	-6.772	-264	-7.547e-06	-0.354	-7.547	-264	-8.13e-06	-0.354	-8.13	-264	-1.017e-05	-0.354	-10.17	-264	-1.408e-05	-0.354	-14.08	-264	-3.043e-05	-0.354	-30.43
-265	-2.876e-06	-0.355	-2.876	-265	-4.638e-06	-0.355	-4.638	-265	-5.865e-06	-0.355	-5.865	-265	-6.811e-06	-0.355	-6.811	-265	-7.591e-06	-0.355	-7.591	-265	-8.173e-06	-0.355	-8.173	-265	-1.023e-05	-0.355	-10.23	-265	-1.415e-05	-0.355	-14.15	-265	-3.058e-05	-0.355	-30.58
-266	-2.892e-06	-0.356	-2.892	-266	-4.666e-06	-0.356	-4.666	-266	-5.896e-06	-0.356	-5.896	-266	-6.849e-06	-0.356	-6.849	-266	-7.632e-06	-0.356	-7.632	-266	-8.226e-06	-0.356	-8.226	-266	-1.03e-05	-0.356	-10.3	-266	-1.422e-05	-0.356	-14.22	-266	-3.072e-05	-0.356	-30.72
-267	-2.906e-06	-0.357	-2.906	-267	-4.692e-06	-0.357	-4.692	-267	-5.937e-06	-0.357	-5.937	-267	-6.888e-06	-0.357	-6.888	-267	-7.68e-06	-0.357	-7.68	-267	-8.28e-06	-0.357	-8.28	-267	-1.036e-05	-0.357	-10.36	-267	-1.43e-05	-0.357	-14.3	-267	-3.085e-05	-0.357	-30.85
-268	-2.926e-06	-0.358	-2.926	-268	-4.712e-06	-0.358	-4.712	-268	-5.965e-06	-0.358	-5.965	-268	-6.924e-06	-0.358	-6.924	-268	-7.726e-06	-0.358	-7.726	-268	-8.326e-06	-0.358	-8.326	-268	-1.042e-05	-0.358	-10.42	-268	-1.438e-05	-0.358	-14.38	-268	-3.099e-05	-0.358	-30.99
-269	-2.933e-06	-0.359	-2.933	-269	-4.734e-06	-0.359	-4.734	-269	-5.999e-06	-0.359	-5.999	-269	-6.961e-06	-0.359	-6.961	-269	-7.768e-06	-0.359	-7.768	-269	-8.379e-06	-0.359	-8.379	-269	-1.048e-05	-0.359	-10.48	-269	-1.445e-05	-0.359	-14.45	-269	-3.113e-05	-0.359	-31.13
-270	-2.941e-06	-0.36	-2.941	-270	-4.748e-06	-0.36	-4.748	-270	-6.028e-06	-0.36	-6.028	-270	-6.997e-06	-0.36	-6.997	-270	-7.809e-06	-0.36	-7.809	-270	-8.425e-06	-0.36	-8.425	-270	-1.054e-05	-0.36	-10.54	-270	-1.454e-05	-0.36	-14.54	-270	-3.127e-05	-0.36	-31.27
-271	-2.953e-06	-0.361	-2.953	-271	-4.766e-06	-0.361	-4.766	-271	-6.056e-06	-0.361	-6.056	-271	-7.032e-06	-0.361	-7.032	-271	-7.853e-06	-0.361	-7.853	-271	-8.475e-06	-0.361	-8.475	-271	-1.06e-05	-0.361	-10.6	-271	-1.462e-05	-0.361	-14.62	-271	-3.142e-05	-0.361	-31.42
-272	-2.96e-06	-0.362	-2.96	-272	-4.788e-06	-0.362	-4.788	-272	-6.09e-06	-0.362	-6.09	-272	-7.077e-06	-0.362	-7.077	-272	-7.901e-06	-0.362	-7.901	-272	-8.528e-06	-0.362	-8.528	-272	-1.066e-05	-0.362	-10.66	-272	-1.47e-05	-0.362	-14.7	-272	-3.156e-05	-0.362	-31.56
-273	-2.967e-06	-0.363	-2.967	-273	-4.809e-06	-0.363	-4.809	-273	-6.122e-06	-0.363	-6.122	-273	-7.115e-06	-0.363	-7.115	-273	-7.945e-06	-0.363	-7.945	-273	-8.572e-06	-0.363	-8.572	-273	-1.073e-05	-0.363	-10.73	-273	-1.478e-05	-0.363	-14.78	-273	-3.171e-05	-0.363	-31.71
-274	-2.974e-06	-0.364	-2.974	-274	-4.83e-06	-0.364	-4.83	-274	-6.148e-06	-0.364	-6.148	-274	-7.157e-06	-0.364	-7.157	-274	-7.988e-06	-0.364	-7.988	-274	-8.623e-06	-0.364	-8.623	-274	-1.079e-05	-0.364	-10.79	-274	-1.486e-05	-0.364	-14.86	-274	-3.186e-05	-0.364	-31.86
-275	-2.975e-06	-0.365	-2.975	-275	-4.855e-06	-0.365	-4.855	-275	-6.175e-06	-0.365	-6.175	-275	-7.196e-06	-0.365	-7.196	-275	-8.029e-06	-0.365	-8.029	-275	-8.676e-06	-0.365	-8.676	-275	-1.085e-05	-0.365	-10.85	-275	-1.493e-05	-0.365	-14.93	-275	-3.201e-05	-0.365	-32.01
-276	-2.983e-06	-0.366	-2.983	-276	-4.876e-06	-0.366	-4.876	-276	-6.202e-06	-0.366	-6.202	-276	-7.23e-06	-0.366	-7.23	-276	-8.068e-06	-0.366	-8.068	-276	-8.721e-06	-0.366	-8.721	-276	-1.092e-05	-0.366	-10.92	-276	-1.501e-05	-0.366	-15.01	-276	-3.216e-05	-0.366	-32.16
-277	-2.983e-06	-0.367	-2.983	-277	-4.897e-06	-0.367	-4.897	-277	-6.23e-06	-0.367	-6.23	-277	-7.27e-06	-0.367	-7.27	-277	-8.114e-06	-0.367	-8.114	-277	-8.773e-06	-0.367	-8.773	-277	-1.097e-05	-0.367	-10.97	-277	-1.509e-05	-0.367	-15.09	-277	-3.23e-05	-0.367	-32.3
-278	-2.987e-06	-0.368	-2.987	-278	-4.911e-06	-0.368	-4.911	-278	-6.253e-06	-0.368	-6.253	-278	-7.305e-06	-0.368	-7.305	-278	-8.151e-06	-0.368	-8.151	-278	-8.818e-06	-0.368	-8.818	-278	-1.103e-05	-0.368	-11.03	-278	-1.516e-05	-0.368	-15.16	-278	-3.244e-05	-0.368	-32.44
-279	-2.992e-06	-0.369	-2.992	-279	-4.919e-06	-0.369	-4.919	-279	-6.276e-06	-0.369	-6.276	-279	-7.338e-06	-0.369	-7.338	-279	-8.187e-06	-0.369	-8.187	-279	-8.864e-06	-0.369	-8.864	-279	-1.109e-05	-0.369	-11.09	-279	-1.524e-05	-0.369	-15.24	-279	-3.258e-05	-0.369	-32.58
-280	-2.995e-06	-0.37	-2.995	-280	-4.933e-06	-0.37	-4.933	-280	-6.307e-06	-0.37	-6.307	-280	-7.374e-06	-0.37	-7.374	-280	-8.235e-06	-0.37	-8.235	-280	-8.917e-06	-0.37	-8.917	-280	-1.115e-05	-0.37	-11.15	-280	-1.532e-05	-0.37	-15.32	-280	-3.272e-05	-0.37	-32.72
-281	-3.002e-06	-0.371	-3.002	-281	-4.947e-06	-0.371	-4.947	-281	-6.33e-06	-0.371	-6.33	-281	-7.404e-06	-0.371	-7.404	-281	-8.276e-06	-0.371	-8.276	-281	-8.958e-06	-0.371	-8.958	-281	-1.121e-05	-0.371	-11.21	-281	-1.539e-05	-0.371	-15.39	-281	-3.286e-05	-0.371	-32.86
-282	-3.009e-06	-0.372	-3.009	-282	-4.956e-06	-0.372	-4.956	-282	-6.358e-06	-0.372	-6.358	-282	-7.437e-06	-0.372	-7.437	-282	-8.319e-06	-0.372	-8.319	-282	-9.009e-06	-0.372	-9.009	-282	-1.127e-05	-0.372	-11.27	-282	-1.547e-05	-0.372	-15.47	-282	-3.301e-05	-0.372	-33.01
-283	-3.014e-06	-0.373	-3.014	-283	-4.966e-06	-0.373	-4.966	-283	-6.381e-06	-0.373	-6.381	-283	-7.472e-06	-0.373	-7.472	-283	-8.357e-06	-0.373	-8.357	-283	-9.058e-06	-0.373	-9.058	-283	-1.133e-05	-0.373	-11.33	-283	-1.555e-05	-0.373	-15.55	-283	-3.315e-05	-0.373	-33.15
-284	-3.021e-06	-0.374	-3.021	-284	-4.976e-06	-0.374	-4.976	-284	-6.403e-06	-0.374	-6.403	-284	-7.506e-06	-0.374	-7.506	-284	-8.392e-06	-0.374	-8.392	-284	-9.102e-06	-0.374	-9.102	-284	-1.139e-05	-0.374	-11.39	-284	-1.563e-05	-0.374	-15.63	-284	-3.329e-05	-0.374	-33.29
-285	-3.023e-06	-0.375	-3.023	-285	-4.99e-06	-0.375	-4.99	-285	-6.43e-06	-0.375	-6.43	-285	-7.54e-06	-0.375	-7.54	-285	-8.435e-06	-0.375	-8.435	-285	-9.148e-06	-0.375	-9.148	-285	-1.145e-05	-0.375	-11.45	-285	-1.57e-05	-0.375	-15.7	-285	-3.343e-05	-0.375	-33.43
-286	-3.025e-06	-0.376	-3.025	-286	-5.003e-06	-0.376	-5.003	-286	-6.451e-06	-0.376	-6.451	-286	-7.57e-06	-0.376	-7.57	-286	-8.47e-06	-0.376	-8.47	-286	-9.188e-06	-0.376	-9.188	-286	-1.151e-05	-0.376	-11.51	-286	-1.577e-05	-0.376	-15.77	-286	-3.357e-05	-0.376	-33.57
-287	-3.029e-06	-0.377	-3.029	-287	-5.011e-06	-0.377	-5.011	-287	-6.462e-06	-0.377	-6.462	-287	-7.597e-06	-0.377	-7.597	-287	-8.504e-06	-0.377	-8.504	-287	-9.23e-06	-0.377	-9.23	-287	-1.157e-05	-0.377	-11.57	-287	-1.586e-05	-0.377	-15.86	-287	-3.371e-05	-0.377	-33.71
-288	-3.029e-06	-0.378	-3.029	-288	-5.024e-06	-0.378	-5.024	-288	-6.486e-06	-0.378	-6.486	-288	-7.629e-06	-0.378	-7.629	-288	-8.541e-06	-0.378	-8.541	-288	-9.279e-06	-0.378	-9.279	-288	-1.163e-05	-0.378	-11.63	-288	-1.594e-05	-0.378	-15.94	-288	-3.384e-05	-0.378	-33.84
-289	-3.03e-06	-0.379	-3.03	-289	-5.037e-06	-0.379	-5.037	-289	-6.5e-06	-0.379	-6.5	-289	-7.656e-06	-0.379	-7.656	-289	-8.575e-06	-0.379	-8.575	-289	-9.314e-06	-0.379	-9.314	-289	-1.169e-05	-0.379	-11.69	-289	-1.602e-05	-0.379	-16.02	-289	-3.398e-05	-0.379	-33.98
-290	-3.03e-06	-0.38	-3.03	-290	-5.047e-06	-0.38	-5.047	-290	-6.514e-06	-0.38	-6.514	-290	-7.682e-06	-0.38	-7.682	-290	-8.61e-06	-0.38	-8.61	-290	-9.355e-06	-0.38	-9.355	-290	-1.175e-05	-0.38	-11.75	-290	-1.61e-05	-0.38	-16.1	-290	-3.412e-05	-0.38	-34.12
-291	-3.03e-06	-0.381	-3.03	-291	-5.058e-06	-0.381	-5.058	-291	-6.533e-06	-0.381	-6.533	-291	-7.704e-06	-0.381	-7.704	-291	-8.644e-06	-0.381	-8.644	-291	-9.394e-06	-0.381	-9.394	-291	-1.181e-05	-0.381	-11.81	-291	-1.618e-05	-0.381	-16.18	-291	-3.426e-05	-0.381	-34.26
-292	-3.03e-06	-0.382	-3.03	-292	-5.065e-06	-0.382	-5.065	-292	-6.547e-06	-0.382	-6.547	-292	-7.728e-06	-0.382	-7.728	-292	-8.678e-06	-0.382	-8.678	-292	-9.437e-06	-0.382	-9.437	-292	-1.187e-05	-0.382	-11.87	-292	-1.625e-05	-0.382	-16.25	-292	-3.439e-05	-0.382	-34.39
-293	-3.025e-06	-0.383	-3.025	-293	-5.074e-06	-0.383	-5.074	-293	-6.562e-06	-0.383	-6.562	-293	-7.754e-06	-0.383	-7.754	-293	-8.719e-06	-0.383	-8.719	-293	-9.484e-06	-0.383	-9.484	-293	-1.193e-05	-0.383	-11.93	-293	-1.633e-05	-0.383	-16.33	-293	-3.452e-05	-0.383	-34.52
-294	-3.024e-06	-0.384	-3.024	-294	-5.08e-06	-0.384	-5.08	-294	-6.579e-06	-0.384	-6.579	-294	-7.781e-06	-0.384	-7.781	-294	-8.749e-06	-0.384	-8.749	-294	-9.521e-06	-0.384	-9.521	-294	-1.198e-05	-0.384	-11.98	-294	-1.639e-05	-0.384	-16.39	-294	-3.465e-05	-0.384	-34.65
-295	-3.024e-06	-0.385	-3.024	-295	-5.084e-06	-0.385	-5.084	-295	-6.59e-06	-0.385	-6.59	-295	-7.802e-06	-0.385	-7.802	-295	-8.775e-06	-0.385	-8.775	-295	-9.555e-06	-0.385	-9.555	-295	-1.204e-05	-0.385	-12.04	-295	-1.647e-05	-0.385	-16.47	-295	-3.479e-05	-0.385	-34.79
-296	-3.017e-06	-0.386	-3.017	-296	-5.092e-06	-0.386	-5.092	-296	-6.609e-06	-0.386	-6.609	-296	-7.829e-06	-0.386	-7.829	-296	-8.805e-06	-0.386	-8.805	-296	-9.596e-06	-0.386	-9.596	-296	-1.209e-05	-0.386	-12.09	-296	-1.653e-05	-0.386	-16.53	-296	-3.491e-05	-0.386	-34.91
-297	-3.016e-06	-0.387	-3.016	-297	-5.096e-06	-0.387	-5.096	-297	-6.627e-06	-0.387	-6.627	-297	-7.846e-06	-0.387	-7.846	-297	-8.832e-06	-0.387	-8.832	-297	-9.63e-06	-0.387	-9.63	-297	-1.215e-05	-0.387	-12.15	-297	-1.66e-05	-0.387	-16.6	-297	-3.504e-05	-0.387	-35.04
-298	-3.009e-06	-0.388	-3.009	-298	-5.096e-06	-0.388	-5.096	-298	-6.641e-06	-0.388	-6.641	-298	-7.867e-06	-0.388	-7.867	-298	-8.86e-06	-0.388	-8.86	-298	-9.668e-06	-0.388	-9.668	-298	-1.22e-05	-0.388	-12.2	-298	-1.668e-05	-0.388	-16.68	-298	-3.518e-05	-0.388	-35.18
-299	-3.003e-06	-0.389	-3.003	-299	-5.099e-06	-0.389	-5.099	-299	-6.653e-06	-0.389	-6.653	-299	-7.882e-06	-0.389	-7.882	-299	-8.886e-06	-0.389	-8.886	-299	-9.701e-06	-0.389	-9.701	-299	-1.225e-05	-0.389	-12.25	-299	-1.676e-05	-0.389	-16.76	-299	-3.532e-05	-0.389	-35.32
-300	-3.002e-06	-0.39	-3.002	-300	-5.097e-06	-0.39	-5.097	-300	-6.666e-06	-0.39	-6.666	-300	-7.895e-06	-0.39	-7.895	-300	-8.908e-06	-0.39	-8.908	-300	-9.73e-06	-0.39	-9.73	-300	-1.231e-05	-0.39	-12.31	-300	-1.683e-05	-0.39	-16.83	-300	-3.546e-05	-0.39	-35.46
-301	-2.995e-06	-0.391	-2.995	-301	-5.101e-06	-0.391	-5.101	-301	-6.677e-06	-0.391	-6.677	-301	-7.912e-06	-0.391	-7.912	-301	-8.936e-06	-0.391	-8.936	-301	-9.765e-06	-0.391	-9.765	-301	-1.235e-05	-0.391	-12.35	-301	-1.692e-05	-0.391	-16.92	-301	-3.56e-05	-0.391	-35.6
-302	-2.989e-06	-0.392	-2.989	-302	-5.098e-06	-0.392	-5.098	-302	-6.685e-06	-0.392	-6.685	-302	-7.929e-06	-0.392	-7.929	-302	-8.963e-06	-0.392	-8.963	-302	-9.794e-06	-0.392	-9.794	-302	-1.24e-05	-0.392	-12.4	-302	-1.699e-05	-0.392	-16.99	-302	-3.574e-05	-0.392	-35.74
-303	-2.988e-06	-0.393	-2.988	-303	-5.094e-06	-0.393	-5.094	-303	-6.687e-06	-0.393	-6.687	-303	-7.944e-06	-0.393	-7.944	-303	-8.984e-06	-0.393	-8.984	-303	-9.825e-06	-0.393	-9.825	-303	-1.246e-05	-0.393	-12.46	-303	-1.708e-05	-0.393	-17.08	-303	-3.588e-05	-0.393	-35.88
-304	-2.982e-06	-0.394	-2.982	-304	-5.097e-06	-0.394	-5.097	-304	-6.694e-06	-0.394	-6.694	-304	-7.966e-06	-0.394	-7.966	-304	-9.01e-06	-0.394	-9.01	-304	-9.862e-06	-0.394	-9.862	-304	-1.251e-05	-0.394	-12.51	-304	-1.715e-05	-0.394	-17.15	-304	-3.601e-05	-0.394	-36.01
-305	-2.982e-06	-0.395	-2.982	-305	-5.097e-06	-0.395	-5.097	-305	-6.695e-06	-0.395	-6.695	-305	-7.98e-06	-0.395	-7.98	-305	-9.031e-06	-0.395	-9.031	-305	-9.891e-06	-0.395	-9.891	-305	-1.255e-05	-0.395	-12.55	-305	-1.722e-05	-0.395	-17.22	-305	-3.614e-05	-0.395	-36.14
-306	-2.982e-06	-0.396	-2.982	-306	-5.093e-06	-0.396	-5.093	-306	-6.696e-06	-0.396	-6.696	-306	-7.994e-06	-0.396	-7.994	-306	-9.047e-06	-0.396	-9.047	-306	-9.92e-06	-0.396	-9.92	-306	-1.26e-05	-0.396	-12.6	-306	-1.729e-05	-0.396	-17.29	-306	-3.627e-05	-0.396	-36.27
-307	-2.977e-06	-0.397	-2.977	-307	-5.093e-06	-0.397	-5.093	-307	-6.696e-06	-0.397	-6.696	-307	-8.007e-06	-0.397	-8.007	-307	-9.063e-06	-0.397	-9.063	-307	-9.948e-06	-0.397	-9.948	-307	-1.265e-05	-0.397	-12.65	-307	-1.735e-05	-0.397	-17.35	-307	-3.64e-05	-0.397	-36.4
-308	-2.976e-06	-0.398	-2.976	-308	-5.082e-06	-0.398	-5.082	-308	-6.696e-06	-0.398	-6.696	-308	-8.018e-06	-0.398	-8.018	-308	-9.077e-06	-0.398	-9.077	-308	-9.969e-06	-0.398	-9.969	-308	-1.27e-05	-0.398	-12.7	-308	-1.742e-05	-0.398	-17.42	-308	-3.653e-05	-0.398	-36.53
-309	-2.969e-06	-0.399	-2.969	-309	-5.08e-06	-0.399	-5.08	-309	-6.696e-06	-0.399	-6.696	-309	-8.029e-06	-0.399	-8.029	-309	-9.099e-06	-0.399	-9.099	-309	-9.997e-06	-0.399	-9.997	-309	-1.275e-05	-0.399	-12.75	-309	-1.749e-05	-0.399	-17.49	-309	-3.666e-05	-0.399	-36.66
-310	-2.962e-06	-0.4	-2.962	-310	-5.071e-06	-0.4	-5.071	-310	-6.696e-06	-0.4	-6.696	-310	-8.036e-06	-0.4	-8.036	-310	-9.119e-06	-0.4	-9.119	-310	-1.002e-05	-0.4	-10.02	-310	-1.279e-05	-0.4	-12.79	-310	-1.756e-05	-0.4	-17.56	-310	-3.679e-05	-0.4	-36.79
-311	-2.955e-06	-0.401	-2.955	-311	-5.059e-06	-0.401	-5.059	-311	-6.693e-06	-0.401	-6.693	-311	-8.039e-06	-0.401	-8.039	-311	-9.134e-06	-0.401	-9.134	-311	-1.003e-05	-0.401	-10.03	-311	-1.284e-05	-0.401	-12.84	-311	-1.763e-05	-0.401	-17.63	-311	-3.693e-05	-0.401	-36.93
-312	-2.948e-06	-0.402	-2.948	-312	-5.056e-06	-0.402	-5.056	-312	-6.696e-06	-0.402	-6.696	-312	-8.048e-06	-0.402	-8.048	-312	-9.154e-06	-0.402	-9.154	-312	-1.006e-05	-0.402	-10.06	-312	-1.288e-05	-0.402	-12.88	-312	-1.77e-05	-0.402	-17.7	-312	-3.707e-05	-0.402	-37.07
-313	-2.941e-06	-0.403	-2.941	-313	-5.049e-06	-0.403	-5.049	-313	-6.696e-06	-0.403	-6.696	-313	-8.054e-06	-0.403	-8.054	-313	-9.168e-06	-0.403	-9.168	-313	-1.007e-05	-0.403	-10.07	-313	-1.292e-05	-0.403	-12.92	-313	-1.776e-05	-0.403	-17.76	-313	-3.721e-05	-0.403	-37.21
-314	-2.937e-06	-0.404	-2.937	-314	-5.04e-06	-0.404	-5.04	-314	-6.696e-06	-0.404	-6.696	-314	-8.059e-06	-0.404	-8.059	-314	-9.184e-06	-0.404	-9.184	-314	-1.009e-05	-0.404	-10.09	-314	-1.297e-05	-0.404	-12.97	-314	-1.782e-05	-0.404	-17.82	-314	-3.733e-05	-0.404	-37.33
-315	-2.924e-06	-0.405	-2.924	-315	-5.035e-06	-0.405	-5.035	-315	-6.696e-06	-0.405	-6.696	-315	-8.061e-06	-0.405	-8.061	-315	-9.197e-06	-0.405	-9.197	-315	-1.012e-05	-0.405	-10.12	-315	-1.301e-05	-0.405	-13.01	-315	-1.789e-05	-0.405	-17.89	-315	-3.746e-05	-0.405	-37.46
-316	-2.918e-06	-0.406	-2.918	-316	-5.023e-06	-0.406	-5.023	-316	-6.696e-06	-0.406	-6.696	-316	-8.061e-06	-0.406	-8.061	-316	-9.201e-06	-0.406	-9.201	-316	-1.014e-05	-0.406	-10.14	-316	-1.305e-05	-0.406	-13.05	-316	-1.796e-05	-0.406	-17.96	-316	-3.759e-05	-0.406	-37.59
-317	-2.904e-06	-0.407	-2.904	-317	-5.016e-06	-0.407	-5.016	-317	-6.696e-06	-0.407	-6.696	-317	-8.062e-06	-0.407	-8.062	-317	-9.209e-06	-0.407	-9.209	-317	-1.016e-05	-0.407	-10.16	-317	-1.309e-05	-0.407	-13.09	-317	-1.802e-05	-0.407	-18.02	-317	-3.772e-05	-0.407	-37.72
-318	-2.89e-06	-0.408	-2.89	-318	-5.008e-06	-0.408	-5.008	-318	-6.694e-06	-0.408	-6.694	-318	-8.062e-06	-0.408	-8.062	-318	-9.215e-06	-0.408	-9.215	-318	-1.017e-05	-0.408	-10.17	-318	-1.312e-05	-0.408	-13.12	-318	-1.808e-05	-0.408	-18.08	-318	-3.786e-05	-0.408	-37.86
-319	-2.877e-06	-0.409	-2.877	-319	-4.995e-06	-0.409	-4.995	-319	-6.688e-06	-0.409	-6.688	-319	-8.06e-06	-0.409	-8.06	-319	-9.217e-06	-0.409	-9.217	-319	-1.018e-05	-0.409	-10.18	-319	-1.316e-05	-0.409	-13.16	-319	-1.816e-05	-0.409	-18.16	-319	-3.799e-05	-0.409	-37.99
-320	-2.858e-06	-0.41	-2.858	-320	-4.987e-06	-0.41	-4.987	-320	-6.686e-06	-0.41	-6.686	-320	-8.062e-06	-0.41	-8.062	-320	-9.225e-06	-0.41	-9.225	-320	-1.02e-05	-0.41	-10.2	-320	-1.319e-05	-0.41	-13.19	-320	-1.822e-05	-0.41	-18.22	-320	-3.812e-05	-0.41	-38.12
-321	-2.846e-06	-0.411	-2.846	-321	-4.976e-06	-0.411	-4.976	-321	-6.679e-06	-0.411	-6.679	-321	-8.062e-06	-0.411	-8.062	-321	-9.227e-06	-0.411	-9.227	-321	-1.021e-05	-0.411	-10.21	-321	-1.322e-05	-0.411	-13.22	-321	-1.828e-05	-0.411	-18.28	-321	-3.826e-05	-0.411	-38.26
-322	-2.832e-06	-0.412	-2.832	-322	-4.967e-06	-0.412	-4.967	-322	-6.671e-06	-0.412	-6.671	-322	-8.062e-06	-0.412	-8.062	-322	-9.229e-06	-0.412	-9.229	-322	-1.022e-05	-0.412	-10.22	-322	-1.325e-05	-0.412	-13.25	-322	-1.834e-05	-0.412	-18.34	-322	-3.839e-05	-0.412	-38.39
-323	-2.818e-06	-0.413	-2.818	-323	-4.959e-06	-0.413	-4.959	-323	-6.659e-06	-0.413	-6.659	-323	-8.061e-06	-0.413	-8.061	-323	-9.232e-06	-0.413	-9.232	-323	-1.023e-05	-0.413	-10.23	-323	-1.328e-05	-0.413	-13.28	-323	-1.84e-05	-0.413	-18.4	-323	-3.852e-05	-0.413	-38.52
-324	-2.811e-06	-0.414	-2.811	-324	-4.95e-06	-0.414	-4.95	-324	-6.647e-06	-0.414	-6.647	-324	-8.06e-06	-0.414	-8.06	-324	-9.232e-06	-0.414	-9.232	-324	-1.024e-05	-0.414	-10.24	-324	-1.332e-05	-0.414	-13.32	-324	-1.846e-05	-0.414	-18.46	-324	-3.864e-05	-0.414	-38.64
-325	-2.803e-06	-0.415	-2.803	-325	-4.943e-06	-0.415	-4.943	-325	-6.635e-06	-0.415	-6.635	-325	-8.06e-06	-0.415	-8.06	-325	-9.232e-06	-0.415	-9.232	-325	-1.025e-05	-0.415	-10.25	-325	-1.335e-05	-0.415	-13.35	-325	-1.852e-05	-0.415	-18.52	-325	-3.875e-05	-0.415	-38.75
-326	-2.796e-06	-0.416	-2.796	-326	-4.931e-06	-0.416	-4.931	-326	-6.623e-06	-0.416	-6.623	-326	-8.054e-06	-0.416	-8.054	-326	-9.232e-06	-0.416	-9.232	-326	-1.026e-05	-0.416	-10.26	-326	-1.338e-05	-0.416	-13.38	-326	-1.857e-05	-0.416	-18.57	-326	-3.887e-05	-0.416	-38.87
-327	-2.794e-06	-0.417	-2.794	-327	-4.919e-06	-0.417	-4.919	-327	-6.61e-06	-0.417	-6.61	-327	-8.046e-06	-0.417	-8.046	-327	-9.232e-06	-0.417	-9.232	-327	-1.026e-05	-0.417	-10.26	-327	-1.342e-05	-0.417	-13.42	-327	-1.864e-05	-0.417	-18.64	-327	-3.899e-05	-0.417	-38.99
-328	-2.78e-06	-0.418	-2.78	-328	-4.913e-06	-0.418	-4.913	-328	-6.603e-06	-0.418	-6.603	-328	-8.043e-06	-0.418	-8.043	-328	-9.232e-06	-0.418	-9.232	-328	-1.028e-05	-0.418	-10.28	-328	-1.344e-05	-0.418	-13.44	-328	-1.869e-05	-0.418	-18.69	-328	-3.91e-05	-0.418	-39.1
-329	-2.774e-06	-0.419	-2.774	-329	-4.904e-06	-0.419	-4.904	-329	-6.59e-06	-0.419	-6.59	-329	-8.036e-06	-0.419	-8.036	-329	-9.232e-06	-0.419	-9.232	-329	-1.028e-05	-0.419	-10.28	-329	-1.347e-05	-0.419	-13.47	-329	-1.874e-05	-0.419	-18.74	-329	-3.922e-05	-0.419	-39.22
-330	-2.767e-06	-0.42	-2.767	-330	-4.891e-06	-0.42	-4.891	-330	-6.581e-06	-0.42	-6.581	-330	-8.03e-06	-0.42	-8.03	-330	-9.232e-06	-0.42	-9.232	-330	-1.029e-05	-0.42	-10.29	-330	-1.349e-05	-0.42	-13.49	-330	-1.88e-05	-0.42	-18.8	-330	-3.933e-05	-0.42	-39.33
-331	-2.76e-06	-0.421	-2.76	-331	-4.878e-06	-0.421	-4.878	-331	-6.573e-06	-0.421	-6.573	-331	-8.023e-06	-0.421	-8.023	-331	-9.231e-06	-0.421	-9.231	-331	-1.029e-05	-0.421	-10.29	-331	-1.351e-05	-0.421	-13.51	-331	-1.885e-05	-0.421	-18.85	-331	-3.945e-05	-0.421	-39.45
-332	-2.753e-06	-0.422	-2.753	-332	-4.858e-06	-0.422	-4.858	-332	-6.558e-06	-0.422	-6.558	-332	-8.01e-06	-0.422	-8.01	-332	-9.227e-06	-0.422	-9.227	-332	-1.029e-05	-0.422	-10.29	-332	-1.354e-05	-0.422	-13.54	-332	-1.891e-05	-0.422	-18.91	-332	-3.958e-05	-0.422	-39.58
-333	-2.739e-06	-0.423	-2.739	-333	-4.846e-06	-0.423	-4.846	-333	-6.545e-06	-0.423	-6.545	-333	-8.003e-06	-0.423	-8.003	-333	-9.227e-06	-0.423	-9.227	-333	-1.029e-05	-0.423	-10.29	-333	-1.356e-05	-0.423	-13.56	-333	-1.896e-05	-0.423	-18.96	-333	-3.97e-05	-0.423	-39.7
-334	-2.725e-06	-0.424	-2.725	-334	-4.832e-06	-0.424	-4.832	-334	-6.532e-06	-0.424	-6.532	-334	-7.994e-06	-0.424	-7.994	-334	-9.221e-06	-0.424	-9.221	-334	-1.029e-05	-0.424	-10.29	-334	-1.357e-05	-0.424	-13.57	-334	-1.899e-05	-0.424	-18.99	-334	-3.982e-05	-0.424	-39.82
-335	-2.718e-06	-0.425	-2.718	-335	-4.814e-06	-0.425	-4.814	-335	-6.518e-06	-0.425	-6.518	-335	-7.979e-06	-0.425	-7.979	-335	-9.214e-06	-0.425	-9.214	-335	-1.029e-05	-0.425	-10.29	-335	-1.359e-05	-0.425	-13.59	-335	-1.904e-05	-0.425	-19.04	-335	-3.994e-05	-0.425	-39.94
-336	-2.703e-06	-0.426	-2.703	-336	-4.8e-06	-0.426	-4.8	-336	-6.511e-06	-0.426	-6.511	-336	-7.971e-06	-0.426	-7.971	-336	-9.211e-06	-0.426	-9.211	-336	-1.029e-05	-0.426	-10.29	-336	-1.361e-05	-0.426	-13.61	-336	-1.909e-05	-0.426	-19.09	-336	-4.007e-05	-0.426	-40.07
-337	-2.693e-06	-0.427	-2.693	-337	-4.786e-06	-0.427	-4.786	-337	-6.5e-06	-0.427	-6.5	-337	-7.956e-06	-0.427	-7.956	-337	-9.204e-06	-0.427	-9.204	-337	-1.028e-05	-0.427	-10.28	-337	-1.363e-05	-0.427	-13.63	-337	-1.913e-05	-0.427	-19.13	-337	-4.019e-05	-0.427	-40.19
-338	-2.679e-06	-0.428	-2.679	-338	-4.773e-06	-0.428	-4.773	-338	-6.487e-06	-0.428	-6.487	-338	-7.941e-06	-0.428	-7.941	-338	-9.198e-06	-0.428	-9.198	-338	-1.028e-05	-0.428	-10.28	-338	-1.365e-05	-0.428	-13.65	-338	-1.918e-05	-0.428	-19.18	-338	-4.033e-05	-0.428	-40.33
-339	-2.665e-06	-0.429	-2.665	-339	-4.765e-06	-0.429	-4.765	-339	-6.48e-06	-0.429	-6.48	-339	-7.928e-06	-0.429	-7.928	-339	-9.194e-06	-0.429	-9.194	-339	-1.028e-05	-0.429	-10.28	-339	-1.366e-05	-0.429	-13.66	-339	-1.922e-05	-0.429	-19.22	-339	-4.045e-05	-0.429	-40.45
-340	-2.657e-06	-0.43	-2.657	-340	-4.75e-06	-0.43	-4.75	-340	-6.471e-06	-0.43	-6.471	-340	-7.911e-06	-0.43	-7.911	-340	-9.181e-06	-0.43	-9.181	-340	-1.027e-05	-0.43	-10.27	-340	-1.368e-05	-0.43	-13.68	-340	-1.927e-05	-0.43	-19.27	-340	-4.058e-05	-0.43	-40.58
-341	-2.643e-06	-0.431	-2.643	-341	-4.74e-06	-0.431	-4.74	-341	-6.459e-06	-0.431	-6.459	-341	-7.899e-06	-0.431	-7.899	-341	-9.175e-06	-0.431	-9.175	-341	-1.027e-05	-0.431	-10.27	-341	-1.369e-05	-0.431	-13.69	-341	-1.931e-05	-0.431	-19.31	-341	-4.069e-05	-0.431	-40.69
-342	-2.629e-06	-0.432	-2.629	-342	-4.728e-06	-0.432	-4.728	-342	-6.444e-06	-0.432	-6.444	-342	-7.889e-06	-0.432	-7.889	-342	-9.161e-06	-0.432	-9.161	-342	-1.027e-05	-0.432	-10.27	-342	-1.37e-05	-0.432	-13.7	-342	-1.934e-05	-0.432	-19.34	-342	-4.081e-05	-0.432	-40.81
-343	-2.622e-06	-0.433	-2.622	-343	-4.715e-06	-0.433	-4.715	-343	-6.427e-06	-0.433	-6.427	-343	-7.875e-06	-0.433	-7.875	-343	-9.144e-06	-0.433	-9.144	-343	-1.025e-05	-0.433	-10.25	-343	-1.372e-05	-0.433	-13.72	-343	-1.938e-05	-0.433	-19.38	-343	-4.092e-05	-0.433	-40.92
-344	-2.611e-06	-0.434	-2.611	-344	-4.708e-06	-0.434	-4.708	-344	-6.414e-06	-0.434	-6.414	-344	-7.867e-06	-0.434	-7.867	-344	-9.135e-06	-0.434	-9.135	-344	-1.025e-05	-0.434	-10.25	-344	-1.372e-05	-0.434	-13.72	-344	-1.942e-05	-0.434	-19.42	-344	-4.103e-05	-0.434	-41.03
-345	-2.604e-06	-0.435	-2.604	-345	-4.699e-06	-0.435	-4.699	-345	-6.4e-06	-0.435	-6.4	-345	-7.855e-06	-0.435	-7.855	-345	-9.12e-06	-0.435	-9.12	-345	-1.024e-05	-0.435	-10.24	-345	-1.373e-05	-0.435	-13.73	-345	-1.945e-05	-0.435	-19.45	-345	-4.114e-05	-0.435	-41.14
-346	-2.597e-06	-0.436	-2.597	-346	-4.684e-06	-0.436	-4.684	-346	-6.381e-06	-0.436	-6.381	-346	-7.847e-06	-0.436	-7.847	-346	-9.103e-06	-0.436	-9.103	-346	-1.024e-05	-0.436	-10.24	-346	-1.374e-05	-0.436	-13.74	-346	-1.949e-05	-0.436	-19.49	-346	-4.126e-05	-0.436	-41.26
-347	-2.588e-06	-0.437	-2.588	-347	-4.672e-06	-0.437	-4.672	-347	-6.36e-06	-0.437	-6.36	-347	-7.835e-06	-0.437	-7.835	-347	-9.089e-06	-0.437	-9.089	-347	-1.023e-05	-0.437	-10.23	-347	-1.374e-05	-0.437	-13.74	-347	-1.953e-05	-0.437	-19.53	-347	-4.137e-05	-0.437	-41.37
-348	-2.588e-06	-0.438	-2.588	-348	-4.654e-06	-0.438	-4.654	-348	-6.345e-06	-0.438	-6.345	-348	-7.821e-06	-0.438	-7.821	-348	-9.072e-06	-0.438	-9.072	-348	-1.022e-05	-0.438	-10.22	-348	-1.374e-05	-0.438	-13.74	-348	-1.957e-05	-0.438	-19.57	-348	-4.148e-05	-0.438	-41.48
-349	-2.581e-06	-0.439	-2.581	-349	-4.64e-06	-0.439	-4.64	-349	-6.332e-06	-0.439	-6.332	-349	-7.807e-06	-0.439	-7.807	-349	-9.065e-06	-0.439	-9.065	-349	-1.022e-05	-0.439	-10.22	-349	-1.375e-05	-0.439	-13.75	-349	-1.961e-05	-0.439	-19.61	-349	-4.16e-05	-0.439	-41.6
-350	-2.574e-06	-0.44	-2.574	-350	-4.62e-06	-0.44	-4.62	-350	-6.316e-06	-0.44	-6.316	-350	-7.788e-06	-0.44	-7.788	-350	-9.057e-06	-0.44	-9.057	-350	-1.02e-05	-0.44	-10.2	-350	-1.375e-05	-0.44	-13.75	-350	-1.964e-05	-0.44	-19.64	-350	-4.171e-05	-0.44	-41.71
-351	-2.567e-06	-0.441	-2.567	-351	-4.599e-06	-0.441	-4.599	-351	-6.299e-06	-0.441	-6.299	-351	-7.768e-06	-0.441	-7.768	-351	-9.038e-06	-0.441	-9.038	-351	-1.019e-05	-0.441	-10.19	-351	-1.376e-05	-0.441	-13.76	-351	-1.968e-05	-0.441	-19.68	-351	-4.182e-05	-0.441	-41.82
-352	-2.559e-06	-0.442	-2.559	-352	-4.583e-06	-0.442	-4.583	-352	-6.289e-06	-0.442	-6.289	-352	-7.754e-06	-0.442	-7.754	-352	-9.028e-06	-0.442	-9.028	-352	-1.019e-05	-0.442	-10.19	-352	-1.376e-05	-0.442	-13.76	-352	-1.971e-05	-0.442	-19.71	-352	-4.194e-05	-0.442	-41.94
-353	-2.553e-06	-0.443	-2.553	-353	-4.57e-06	-0.443	-4.57	-353	-6.275e-06	-0.443	-6.275	-353	-7.733e-06	-0.443	-7.733	-353	-9.017e-06	-0.443	-9.017	-353	-1.017e-05	-0.443	-10.17	-353	-1.376e-05	-0.443	-13.76	-353	-1.974e-05	-0.443	-19.74	-353	-4.205e-05	-0.443	-42.05
-354	-2.541e-06	-0.444	-2.541	-354	-4.56e-06	-0.444	-4.56	-354	-6.263e-06	-0.444	-6.263	-354	-7.717e-06	-0.444	-7.717	-354	-9.009e-06	-0.444	-9.009	-354	-1.016e-05	-0.444	-10.16	-354	-1.377e-05	-0.444	-13.77	-354	-1.976e-05	-0.444	-19.76	-354	-4.217e-05	-0.444	-42.17
-355	-2.527e-06	-0.445	-2.527	-355	-4.553e-06	-0.445	-4.553	-355	-6.248e-06	-0.445	-6.248	-355	-7.704e-06	-0.445	-7.704	-355	-8.995e-06	-0.445	-8.995	-355	-1.014e-05	-0.445	-10.14	-355	-1.377e-05	-0.445	-13.77	-355	-1.978e-05	-0.445	-19.78	-355	-4.229e-05	-0.445	-42.29
-356	-2.52e-06	-0.446	-2.52	-356	-4.539e-06	-0.446	-4.539	-356	-6.227e-06	-0.446	-6.227	-356	-7.687e-06	-0.446	-7.687	-356	-8.975e-06	-0.446	-8.975	-356	-1.012e-05	-0.446	-10.12	-356	-1.377e-05	-0.446	-13.77	-356	-1.981e-05	-0.446	-19.81	-356	-4.241e-05	-0.446	-42.41
-357	-2.506e-06	-0.447	-2.506	-357	-4.531e-06	-0.447	-4.531	-357	-6.212e-06	-0.447	-6.212	-357	-7.676e-06	-0.447	-7.676	-357	-8.959e-06	-0.447	-8.959	-357	-1.011e-05	-0.447	-10.11	-357	-1.377e-05	-0.447	-13.77	-357	-1.984e-05	-0.447	-19.84	-357	-4.253e-05	-0.447	-42.53
-358	-2.493e-06	-0.448	-2.493	-358	-4.524e-06	-0.448	-4.524	-358	-6.196e-06	-0.448	-6.196	-358	-7.662e-06	-0.448	-7.662	-358	-8.944e-06	-0.448	-8.944	-358	-1.01e-05	-0.448	-10.1	-358	-1.376e-05	-0.448	-13.76	-358	-1.986e-05	-0.448	-19.86	-358	-4.265e-05	-0.448	-42.65
-359	-2.48e-06	-0.449	-2.48	-359	-4.514e-06	-0.449	-4.514	-359	-6.171e-06	-0.449	-6.171	-359	-7.648e-06	-0.449	-7.648	-359	-8.925e-06	-0.449	-8.925	-359	-1.008e-05	-0.449	-10.08	-359	-1.376e-05	-0.449	-13.76	-359	-1.989e-05	-0.449	-19.89	-359	-4.276e-05	-0.449	-42.76
-360	-2.465e-06	-0.45	-2.465	-360	-4.506e-06	-0.45	-4.506	-360	-6.16e-06	-0.45	-6.16	-360	-7.64e-06	-0.45	-7.64	-360	-8.911e-06	-0.45	-8.911	-360	-1.007e-05	-0.45	-10.07	-360	-1.376e-05	-0.45	-13.76	-360	-1.991e-05	-0.45	-19.91	-360	-4.287e-05	-0.45	-42.87
-361	-2.458e-06	-0.451	-2.458	-361	-4.493e-06	-0.451	-4.493	-361	-6.145e-06	-0.451	-6.145	-361	-7.625e-06	-0.451	-7.625	-361	-8.891e-06	-0.451	-8.891	-361	-1.006e-05	-0.451	-10.06	-361	-1.375e-05	-0.451	-13.75	-361	-1.994e-05	-0.451	-19.94	-361	-4.298e-05	-0.451	-42.98
-362	-2.447e-06	-0.452	-2.447	-362	-4.473e-06	-0.452	-4.473	-362	-6.131e-06	-0.452	-6.131	-362	-7.606e-06	-0.452	-7.606	-362	-8.877e-06	-0.452	-8.877	-362	-1.004e-05	-0.452	-10.04	-362	-1.375e-05	-0.452	-13.75	-362	-1.996e-05	-0.452	-19.96	-362	-4.308e-05	-0.452	-43.08
-363	-2.433e-06	-0.453	-2.433	-363	-4.459e-06	-0.453	-4.459	-363	-6.122e-06	-0.453	-6.122	-363	-7.587e-06	-0.453	-7.587	-363	-8.867e-06	-0.453	-8.867	-363	-1.004e-05	-0.453	-10.04	-363	-1.374e-05	-0.453	-13.74	-363	-1.998e-05	-0.453	-19.98	-363	-4.319e-05	-0.453	-43.19
-364	-2.428e-06	-0.454	-2.428	-364	-4.444e-06	-0.454	-4.444	-364	-6.108e-06	-0.454	-6.108	-364	-7.567e-06	-0.454	-7.567	-364	-8.849e-06	-0.454	-8.849	-364	-1.002e-05	-0.454	-10.02	-364	-1.374e-05	-0.454	-13.74	-364	-2.001e-05	-0.454	-20.01	-364	-4.33e-05	-0.454	-43.3
-365	-2.421e-06	-0.455	-2.421	-365	-4.429e-06	-0.455	-4.429	-365	-6.095e-06	-0.455	-6.095	-365	-7.548e-06	-0.455	-7.548	-365	-8.835e-06	-0.455	-8.835	-365	-1.001e-05	-0.455	-10.01	-365	-1.374e-05	-0.455	-13.74	-365	-2.002e-05	-0.455	-20.02	-365	-4.34e-05	-0.455	-43.4
-366	-2.414e-06	-0.456	-2.414	-366	-4.409e-06	-0.456	-4.409	-366	-6.088e-06	-0.456	-6.088	-366	-7.528e-06	-0.456	-7.528	-366	-8.821e-06	-0.456	-8.821	-366	-9.998e-06	-0.456	-9.998	-366	-1.373e-05	-0.456	-13.73	-366	-2.004e-05	-0.456	-20.04	-366	-4.351e-05	-0.456	-43.51
-367	-2.409e-06	-0.457	-2.409	-367	-4.39e-06	-0.457	-4.39	-367	-6.075e-06	-0.457	-6.075	-367	-7.508e-06	-0.457	-7.508	-367	-8.803e-06	-0.457	-8.803	-367	-9.984e-06	-0.457	-9.984	-367	-1.373e-05	-0.457	-13.73	-367	-2.007e-05	-0.457	-20.07	-367	-4.361e-05	-0.457	-43.61
-368	-2.402e-06	-0.458	-2.402	-368	-4.379e-06	-0.458	-4.379	-368	-6.066e-06	-0.458	-6.066	-368	-7.495e-06	-0.458	-7.495	-368	-8.793e-06	-0.458	-8.793	-368	-9.975e-06	-0.458	-9.975	-368	-1.372e-05	-0.458	-13.72	-368	-2.009e-05	-0.458	-20.09	-368	-4.371e-05	-0.458	-43.71
-369	-2.399e-06	-0.459	-2.399	-369	-4.371e-06	-0.459	-4.371	-369	-6.049e-06	-0.459	-6.049	-369	-7.479e-06	-0.459	-7.479	-369	-8.772e-06	-0.459	-8.772	-369	-9.954e-06	-0.459	-9.954	-369	-1.371e-05	-0.459	-13.71	-369	-2.01e-05	-0.459	-20.1	-369	-4.381e-05	-0.459	-43.81
-370	-2.396e-06	-0.46	-2.396	-370	-4.364e-06	-0.46	-4.364	-370	-6.03e-06	-0.46	-6.03	-370	-7.465e-06	-0.46	-7.465	-370	-8.753e-06	-0.46	-8.753	-370	-9.935e-06	-0.46	-9.935	-370	-1.371e-05	-0.46	-13.71	-370	-2.012e-05	-0.46	-20.12	-370	-4.391e-05	-0.46	-43.91
-371	-2.388e-06	-0.461	-2.388	-371	-4.356e-06	-0.461	-4.356	-371	-6.016e-06	-0.461	-6.016	-371	-7.452e-06	-0.461	-7.452	-371	-8.735e-06	-0.461	-8.735	-371	-9.918e-06	-0.461	-9.918	-371	-1.37e-05	-0.461	-13.7	-371	-2.013e-05	-0.461	-20.13	-371	-4.4e-05	-0.461	-44
-372	-2.385e-06	-0.462	-2.385	-372	-4.343e-06	-0.462	-4.343	-372	-5.996e-06	-0.462	-5.996	-372	-7.436e-06	-0.462	-7.436	-372	-8.714e-06	-0.462	-8.714	-372	-9.896e-06	-0.462	-9.896	-372	-1.369e-05	-0.462	-13.69	-372	-2.015e-05	-0.462	-20.15	-372	-4.411e-05	-0.462	-44.11
-373	-2.376e-06	-0.463	-2.376	-373	-4.335e-06	-0.463	-4.335	-373	-5.978e-06	-0.463	-5.978	-373	-7.421e-06	-0.463	-7.421	-373	-8.695e-06	-0.463	-8.695	-373	-9.876e-06	-0.463	-9.876	-373	-1.367e-05	-0.463	-13.67	-373	-2.015e-05	-0.463	-20.15	-373	-4.42e-05	-0.463	-44.2
-374	-2.369e-06	-0.464	-2.369	-374	-4.326e-06	-0.464	-4.326	-374	-5.957e-06	-0.464	-5.957	-374	-7.401e-06	-0.464	-7.401	-374	-8.679e-06	-0.464	-8.679	-374	-9.855e-06	-0.464	-9.855	-374	-1.366e-05	-0.464	-13.66	-374	-2.015e-05	-0.464	-20.15	-374	-4.432e-05	-0.464	-44.32
-375	-2.361e-06	-0.465	-2.361	-375	-4.313e-06	-0.465	-4.313	-375	-5.939e-06	-0.465	-5.939	-375	-7.381e-06	-0.465	-7.381	-375	-8.66e-06	-0.465	-8.66	-375	-9.834e-06	-0.465	-9.834	-375	-1.365e-05	-0.465	-13.65	-375	-2.015e-05	-0.465	-20.15	-375	-4.443e-05	-0.465	-44.43
-376	-2.347e-06	-0.466	-2.347	-376	-4.304e-06	-0.466	-4.304	-376	-5.928e-06	-0.466	-5.928	-376	-7.368e-06	-0.466	-7.368	-376	-8.651e-06	-0.466	-8.651	-376	-9.824e-06	-0.466	-9.824	-376	-1.364e-05	-0.466	-13.64	-376	-2.017e-05	-0.466	-20.17	-376	-4.454e-05	-0.466	-44.54
-377	-2.339e-06	-0.467	-2.339	-377	-4.291e-06	-0.467	-4.291	-377	-5.914e-06	-0.467	-5.914	-377	-7.347e-06	-0.467	-7.347	-377	-8.632e-06	-0.467	-8.632	-377	-9.809e-06	-0.467	-9.809	-377	-1.362e-05	-0.467	-13.62	-377	-2.017e-05	-0.467	-20.17	-377	-4.464e-05	-0.467	-44.64
-378	-2.331e-06	-0.468	-2.331	-378	-4.273e-06	-0.468	-4.273	-378	-5.901e-06	-0.468	-5.901	-378	-7.329e-06	-0.468	-7.329	-378	-8.616e-06	-0.468	-8.616	-378	-9.793e-06	-0.468	-9.793	-378	-1.361e-05	-0.468	-13.61	-378	-2.017e-05	-0.468	-20.17	-378	-4.475e-05	-0.468	-44.75
-379	-2.321e-06	-0.469	-2.321	-379	-4.262e-06	-0.469	-4.262	-379	-5.893e-06	-0.469	-5.893	-379	-7.315e-06	-0.469	-7.315	-379	-8.602e-06	-0.469	-8.602	-379	-9.778e-06	-0.469	-9.778	-379	-1.359e-05	-0.469	-13.59	-379	-2.018e-05	-0.469	-20.18	-379	-4.486e-05	-0.469	-44.86
-380	-2.316e-06	-0.47	-2.316	-380	-4.248e-06	-0.47	-4.248	-380	-5.877e-06	-0.47	-5.877	-380	-7.301e-06	-0.47	-7.301	-380	-8.581e-06	-0.47	-8.581	-380	-9.758e-06	-0.47	-9.758	-380	-1.358e-05	-0.47	-13.58	-380	-2.019e-05	-0.47	-20.19	-380	-4.496e-05	-0.47	-44.96
-381	-2.306e-06	-0.471	-2.306	-381	-4.237e-06	-0.471	-4.237	-381	-5.866e-06	-0.471	-5.866	-381	-7.292e-06	-0.471	-7.292	-381	-8.561e-06	-0.471	-8.561	-381	-9.738e-06	-0.471	-9.738	-381	-1.356e-05	-0.471	-13.56	-381	-2.019e-05	-0.471	-20.19	-381	-4.505e-05	-0.471	-45.05
-382	-2.301e-06	-0.472	-2.301	-382	-4.223e-06	-0.472	-4.223	-382	-5.852e-06	-0.472	-5.852	-382	-7.278e-06	-0.472	-7.278	-382	-8.538e-06	-0.472	-8.538	-382	-9.719e-06	-0.472	-9.719	-382	-1.355e-05	-0.472	-13.55	-382	-2.019e-05	-0.472	-20.19	-382	-4.515e-05	-0.472	-45.15
-383	-2.3e-06	-0.473	-2.3	-383	-4.208e-06	-0.473	-4.208	-383	-5.832e-06	-0.473	-5.832	-383	-7.263e-06	-0.473	-7.263	-383	-8.514e-06	-0.473	-8.514	-383	-9.694e-06	-0.473	-9.694	-383	-1.354e-05	-0.473	-13.54	-383	-2.02e-05	-0.473	-20.2	-383	-4.525e-05	-0.473	-45.25
-384	-2.29e-06	-0.474	-2.29	-384	-4.199e-06	-0.474	-4.199	-384	-5.823e-06	-0.474	-5.823	-384	-7.256e-06	-0.474	-7.256	-384	-8.504e-06	-0.474	-8.504	-384	-9.68e-06	-0.474	-9.68	-384	-1.353e-05	-0.474	-13.53	-384	-2.021e-05	-0.474	-20.21	-384	-4.535e-05	-0.474	-45.35
-385	-2.285e-06	-0.475	-2.285	-385	-4.19e-06	-0.475	-4.19	-385	-5.809e-06	-0.475	-5.809	-385	-7.241e-06	-0.475	-7.241	-385	-8.489e-06	-0.475	-8.489	-385	-9.662e-06	-0.475	-9.662	-385	-1.351e-05	-0.475	-13.51	-385	-2.02e-05	-0.475	-20.2	-385	-4.545e-05	-0.475	-45.45
-386	-2.278e-06	-0.476	-2.278	-386	-4.18e-06	-0.476	-4.18	-386	-5.79e-06	-0.476	-5.79	-386	-7.226e-06	-0.476	-7.226	-386	-8.474e-06	-0.476	-8.474	-386	-9.647e-06	-0.476	-9.647	-386	-1.351e-05	-0.476	-13.51	-386	-2.02e-05	-0.476	-20.2	-386	-4.554e-05	-0.476	-45.54
-387	-2.27e-06	-0.477	-2.27	-387	-4.173e-06	-0.477	-4.173	-387	-5.777e-06	-0.477	-5.777	-387	-7.206e-06	-0.477	-7.206	-387	-8.46e-06	-0.477	-8.46	-387	-9.632e-06	-0.477	-9.632	-387	-1.349e-05	-0.477	-13.49	-387	-2.02e-05	-0.477	-20.2	-387	-4.564e-05	-0.477	-45.64
-388	-2.266e-06	-0.478	-2.266	-388	-4.164e-06	-0.478	-4.164	-388	-5.76e-06	-0.478	-5.76	-388	-7.186e-06	-0.478	-7.186	-388	-8.446e-06	-0.478	-8.446	-388	-9.618e-06	-0.478	-9.618	-388	-1.348e-05	-0.478	-13.48	-388	-2.021e-05	-0.478	-20.21	-388	-4.574e-05	-0.478	-45.74
-389	-2.252e-06	-0.479	-2.252	-389	-4.159e-06	-0.479	-4.159	-389	-5.746e-06	-0.479	-5.746	-389	-7.171e-06	-0.479	-7.171	-389	-8.436e-06	-0.479	-8.436	-389	-9.605e-06	-0.479	-9.605	-389	-1.346e-05	-0.479	-13.46	-389	-2.02e-05	-0.479	-20.2	-389	-4.584e-05	-0.479	-45.84
-390	-2.243e-06	-0.48	-2.243	-390	-4.148e-06	-0.48	-4.148	-390	-5.739e-06	-0.48	-5.739	-390	-7.15e-06	-0.48	-7.15	-390	-8.425e-06	-0.48	-8.425	-390	-9.589e-06	-0.48	-9.589	-390	-1.344e-05	-0.48	-13.44	-390	-2.02e-05	-0.48	-20.2	-390	-4.593e-05	-0.48	-45.93
-391	-2.24e-06	-0.481	-2.24	-391	-4.137e-06	-0.481	-4.137	-391	-5.724e-06	-0.481	-5.724	-391	-7.129e-06	-0.481	-7.129	-391	-8.406e-06	-0.481	-8.406	-391	-9.57e-06	-0.481	-9.57	-391	-1.342e-05	-0.481	-13.42	-391	-2.02e-05	-0.481	-20.2	-391	-4.603e-05	-0.481	-46.03
-392	-2.23e-06	-0.482	-2.23	-392	-4.135e-06	-0.482	-4.135	-392	-5.716e-06	-0.482	-5.716	-392	-7.118e-06	-0.482	-7.118	-392	-8.393e-06	-0.482	-8.393	-392	-9.556e-06	-0.482	-9.556	-392	-1.34e-05	-0.482	-13.4	-392	-2.02e-05	-0.482	-20.2	-392	-4.613e-05	-0.482	-46.13
-393	-2.224e-06	-0.483	-2.224	-393	-4.128e-06	-0.483	-4.128	-393	-5.707e-06	-0.483	-5.707	-393	-7.103e-06	-0.483	-7.103	-393	-8.373e-06	-0.483	-8.373	-393	-9.534e-06	-0.483	-9.534	-393	-1.338e-05	-0.483	-13.38	-393	-2.019e-05	-0.483	-20.19	-393	-4.622e-05	-0.483	-46.22
-394	-2.218e-06	-0.484	-2.218	-394	-4.118e-06	-0.484	-4.118	-394	-5.698e-06	-0.484	-5.698	-394	-7.094e-06	-0.484	-7.094	-394	-8.359e-06	-0.484	-8.359	-394	-9.518e-06	-0.484	-9.518	-394	-1.337e-05	-0.484	-13.37	-394	-2.019e-05	-0.484	-20.19	-394	-4.631e-05	-0.484	-46.31
-395	-2.211e-06	-0.485	-2.211	-395	-4.112e-06	-0.485	-4.112	-395	-5.69e-06	-0.485	-5.69	-395	-7.077e-06	-0.485	-7.077	-395	-8.341e-06	-0.485	-8.341	-395	-9.497e-06	-0.485	-9.497	-395	-1.334e-05	-0.485	-13.34	-395	-2.018e-05	-0.485	-20.18	-395	-4.64e-05	-0.485	-46.4
-396	-2.211e-06	-0.486	-2.211	-396	-4.099e-06	-0.486	-4.099	-396	-5.678e-06	-0.486	-5.678	-396	-7.057e-06	-0.486	-7.057	-396	-8.32e-06	-0.486	-8.32	-396	-9.476e-06	-0.486	-9.476	-396	-1.333e-05	-0.486	-13.33	-396	-2.018e-05	-0.486	-20.18	-396	-4.648e-05	-0.486	-46.48
-397	-2.206e-06	-0.487	-2.206	-397	-4.094e-06	-0.487	-4.094	-397	-5.668e-06	-0.487	-5.668	-397	-7.043e-06	-0.487	-7.043	-397	-8.3e-06	-0.487	-8.3	-397	-9.462e-06	-0.487	-9.462	-397	-1.33e-05	-0.487	-13.3	-397	-2.017e-05	-0.487	-20.17	-397	-4.658e-05	-0.487	-46.58
-398	-2.202e-06	-0.488	-2.202	-398	-4.083e-06	-0.488	-4.083	-398	-5.654e-06	-0.488	-5.654	-398	-7.03e-06	-0.488	-7.03	-398	-8.286e-06	-0.488	-8.286	-398	-9.442e-06	-0.488	-9.442	-398	-1.328e-05	-0.488	-13.28	-398	-2.017e-05	-0.488	-20.17	-398	-4.667e-05	-0.488	-46.67
-399	-2.202e-06	-0.489	-2.202	-399	-4.069e-06	-0.489	-4.069	-399	-5.638e-06	-0.489	-5.638	-399	-7.012e-06	-0.489	-7.012	-399	-8.269e-06	-0.489	-8.269	-399	-9.422e-06	-0.489	-9.422	-399	-1.327e-05	-0.489	-13.27	-399	-2.017e-05	-0.489	-20.17	-399	-4.676e-05	-0.489	-46.76
-400	-2.201e-06	-0.49	-2.201	-400	-4.061e-06	-0.49	-4.061	-400	-5.63e-06	-0.49	-5.63	-400	-6.999e-06	-0.49	-6.999	-400	-8.261e-06	-0.49	-8.261	-400	-9.41e-06	-0.49	-9.41	-400	-1.325e-05	-0.49	-13.25	-400	-2.016e-05	-0.49	-20.16	-400	-4.685e-05	-0.49	-46.85
-401	-2.2e-06	-0.491	-2.2	-401	-4.049e-06	-0.491	-4.049	-401	-5.615e-06	-0.491	-5.615	-401	-6.98e-06	-0.491	-6.98	-401	-8.245e-06	-0.491	-8.245	-401	-9.392e-06	-0.491	-9.392	-401	-1.323e-05	-0.491	-13.23	-401	-2.015e-05	-0.491	-20.15	-401	-4.693e-05	-0.491	-46.93
-402	-2.197e-06	-0.492	-2.197	-402	-4.035e-06	-0.492	-4.035	-402	-5.6e-06	-0.492	-5.6	-402	-6.969e-06	-0.492	-6.969	-402	-8.228e-06	-0.492	-8.228	-402	-9.378e-06	-0.492	-9.378	-402	-1.322e-05	-0.492	-13.22	-402	-2.014e-05	-0.492	-20.14	-402	-4.701e-05	-0.492	-47.01
-403	-2.192e-06	-0.493	-2.192	-403	-4.027e-06	-0.493	-4.027	-403	-5.587e-06	-0.493	-5.587	-403	-6.958e-06	-0.493	-6.958	-403	-8.214e-06	-0.493	-8.214	-403	-9.357e-06	-0.493	-9.357	-403	-1.32e-05	-0.493	-13.2	-403	-2.013e-05	-0.493	-20.13	-403	-4.711e-05	-0.493	-47.11
-404	-2.192e-06	-0.494	-2.192	-404	-4.011e-06	-0.494	-4.011	-404	-5.569e-06	-0.494	-5.569	-404	-6.944e-06	-0.494	-6.944	-404	-8.197e-06	-0.494	-8.197	-404	-9.336e-06	-0.494	-9.336	-404	-1.318e-05	-0.494	-13.18	-404	-2.012e-05	-0.494	-20.12	-404	-4.719e-05	-0.494	-47.19
-405	-2.185e-06	-0.495	-2.185	-405	-4.001e-06	-0.495	-4.001	-405	-5.557e-06	-0.495	-5.557	-405	-6.93e-06	-0.495	-6.93	-405	-8.184e-06	-0.495	-8.184	-405	-9.321e-06	-0.495	-9.321	-405	-1.317e-05	-0.495	-13.17	-405	-2.01e-05	-0.495	-20.1	-405	-4.727e-05	-0.495	-47.27
-406	-2.179e-06	-0.496	-2.179	-406	-3.99e-06	-0.496	-3.99	-406	-5.547e-06	-0.496	-5.547	-406	-6.917e-06	-0.496	-6.917	-406	-8.163e-06	-0.496	-8.163	-406	-9.301e-06	-0.496	-9.301	-406	-1.315e-05	-0.496	-13.15	-406	-2.008e-05	-0.496	-20.08	-406	-4.735e-05	-0.496	-47.35
-407	-2.172e-06	-0.497	-2.172	-407	-3.978e-06	-0.497	-3.978	-407	-5.535e-06	-0.497	-5.535	-407	-6.904e-06	-0.497	-6.904	-407	-8.144e-06	-0.497	-8.144	-407	-9.281e-06	-0.497	-9.281	-407	-1.313e-05	-0.497	-13.13	-407	-2.008e-05	-0.497	-20.08	-407	-4.744e-05	-0.497	-47.44
-408	-2.165e-06	-0.498	-2.165	-408	-3.973e-06	-0.498	-3.973	-408	-5.528e-06	-0.498	-5.528	-408	-6.897e-06	-0.498	-6.897	-408	-8.132e-06	-0.498	-8.132	-408	-9.271e-06	-0.498	-9.271	-408	-1.312e-05	-0.498	-13.12	-408	-2.007e-05	-0.498	-20.07	-408	-4.754e-05	-0.498	-47.54
-409	-2.162e-06	-0.499	-2.162	-409	-3.967e-06	-0.499	-3.967	-409	-5.52e-06	-0.499	-5.52	-409	-6.884e-06	-0.499	-6.884	-409	-8.118e-06	-0.499	-8.118	-409	-9.255e-06	-0.499	-9.255	-409	-1.311e-05	-0.499	-13.11	-409	-2.006e-05	-0.499	-20.06	-409	-4.764e-05	-0.499	-47.64
-410	-2.16e-06	-0.5	-2.16	-410	-3.961e-06	-0.5	-3.961	-410	-5.511e-06	-0.5	-5.511	-410	-6.875e-06	-0.5	-6.875	-410	-8.105e-06	-0.5	-8.105	-410	-9.243e-06	-0.5	-9.243	-410	-1.309e-05	-0.5	-13.09	-410	-2.005e-05	-0.5	-20.05	-410	-4.773e-05	-0.5	-47.73
-411	-2.154e-06	-0.501	-2.154	-411	-3.96e-06	-0.501	-3.96	-411	-5.503e-06	-0.501	-5.503	-411	-6.868e-06	-0.501	-6.868	-411	-8.093e-06	-0.501	-8.093	-411	-9.229e-06	-0.501	-9.229	-411	-1.307e-05	-0.501	-13.07	-411	-2.004e-05	-0.501	-20.04	-411	-4.783e-05	-0.501	-47.83
-412	-2.153e-06	-0.502	-2.153	-412	-3.954e-06	-0.502	-3.954	-412	-5.491e-06	-0.502	-5.491	-412	-6.859e-06	-0.502	-6.859	-412	-8.075e-06	-0.502	-8.075	-412	-9.215e-06	-0.502	-9.215	-412	-1.305e-05	-0.502	-13.05	-412	-2.003e-05	-0.502	-20.03	-412	-4.793e-05	-0.502	-47.93
-413	-2.152e-06	-0.503	-2.152	-413	-3.952e-06	-0.503	-3.952	-413	-5.479e-06	-0.503	-5.479	-413	-6.852e-06	-0.503	-6.852	-413	-8.067e-06	-0.503	-8.067	-413	-9.208e-06	-0.503	-9.208	-413	-1.303e-05	-0.503	-13.03	-413	-2.001e-05	-0.503	-20.01	-413	-4.801e-05	-0.503	-48.01
-414	-2.151e-06	-0.504	-2.151	-414	-3.942e-06	-0.504	-3.942	-414	-5.465e-06	-0.504	-5.465	-414	-6.837e-06	-0.504	-6.837	-414	-8.053e-06	-0.504	-8.053	-414	-9.195e-06	-0.504	-9.195	-414	-1.301e-05	-0.504	-13.01	-414	-1.999e-05	-0.504	-19.99	-414	-4.81e-05	-0.504	-48.1
-415	-2.151e-06	-0.505	-2.151	-415	-3.932e-06	-0.505	-3.932	-415	-5.452e-06	-0.505	-5.452	-415	-6.821e-06	-0.505	-6.821	-415	-8.039e-06	-0.505	-8.039	-415	-9.173e-06	-0.505	-9.173	-415	-1.299e-05	-0.505	-12.99	-415	-1.997e-05	-0.505	-19.97	-415	-4.817e-05	-0.505	-48.17
-416	-2.146e-06	-0.506	-2.146	-416	-3.925e-06	-0.506	-3.925	-416	-5.44e-06	-0.506	-5.44	-416	-6.815e-06	-0.506	-6.815	-416	-8.032e-06	-0.506	-8.032	-416	-9.157e-06	-0.506	-9.157	-416	-1.297e-05	-0.506	-12.97	-416	-1.995e-05	-0.506	-19.95	-416	-4.823e-05	-0.506	-48.23
-417	-2.146e-06	-0.507	-2.146	-417	-3.912e-06	-0.507	-3.912	-417	-5.429e-06	-0.507	-5.429	-417	-6.799e-06	-0.507	-6.799	-417	-8.018e-06	-0.507	-8.018	-417	-9.139e-06	-0.507	-9.139	-417	-1.294e-05	-0.507	-12.94	-417	-1.994e-05	-0.507	-19.94	-417	-4.83e-05	-0.507	-48.3
-418	-2.141e-06	-0.508	-2.141	-418	-3.9e-06	-0.508	-3.9	-418	-5.415e-06	-0.508	-5.415	-418	-6.785e-06	-0.508	-6.785	-418	-8.003e-06	-0.508	-8.003	-418	-9.12e-06	-0.508	-9.12	-418	-1.293e-05	-0.508	-12.93	-418	-1.991e-05	-0.508	-19.91	-418	-4.836e-05	-0.508	-48.36
-419	-2.135e-06	-0.509	-2.135	-419	-3.891e-06	-0.509	-3.891	-419	-5.406e-06	-0.509	-5.406	-419	-6.768e-06	-0.509	-6.768	-419	-7.989e-06	-0.509	-7.989	-419	-9.099e-06	-0.509	-9.099	-419	-1.291e-05	-0.509	-12.91	-419	-1.991e-05	-0.509	-19.91	-419	-4.843e-05	-0.509	-48.43
-420	-2.132e-06	-0.51	-2.132	-420	-3.879e-06	-0.51	-3.879	-420	-5.394e-06	-0.51	-5.394	-420	-6.748e-06	-0.51	-6.748	-420	-7.969e-06	-0.51	-7.969	-420	-9.079e-06	-0.51	-9.079	-420	-1.289e-05	-0.51	-12.89	-420	-1.989e-05	-0.51	-19.89	-420	-4.851e-05	-0.51	-48.51
-421	-2.123e-06	-0.511	-2.123	-421	-3.876e-06	-0.511	-3.876	-421	-5.386e-06	-0.511	-5.386	-421	-6.735e-06	-0.511	-6.735	-421	-7.955e-06	-0.511	-7.955	-421	-9.063e-06	-0.511	-9.063	-421	-1.287e-05	-0.511	-12.87	-421	-1.988e-05	-0.511	-19.88	-421	-4.859e-05	-0.511	-48.59
-422	-2.116e-06	-0.512	-2.116	-422	-3.868e-06	-0.512	-3.868	-422	-5.372e-06	-0.512	-5.372	-422	-6.723e-06	-0.512	-6.723	-422	-7.934e-06	-0.512	-7.934	-422	-9.047e-06	-0.512	-9.047	-422	-1.285e-05	-0.512	-12.85	-422	-1.987e-05	-0.512	-19.87	-422	-4.867e-05	-0.512	-48.67
-423	-2.113e-06	-0.513	-2.113	-423	-3.861e-06	-0.513	-3.861	-423	-5.358e-06	-0.513	-5.358	-423	-6.707e-06	-0.513	-6.707	-423	-7.914e-06	-0.513	-7.914	-423	-9.029e-06	-0.513	-9.029	-423	-1.284e-05	-0.513	-12.84	-423	-1.986e-05	-0.513	-19.86	-423	-4.874e-05	-0.513	-48.74
-424	-2.1e-06	-0.514	-2.1	-424	-3.858e-06	-0.514	-3.858	-424	-5.352e-06	-0.514	-5.352	-424	-6.701e-06	-0.514	-6.701	-424	-7.903e-06	-0.514	-7.903	-424	-9.02e-06	-0.514	-9.02	-424	-1.281e-05	-0.514	-12.81	-424	-1.984e-05	-0.514	-19.84	-424	-4.881e-05	-0.514	-48.81
-425	-2.097e-06	-0.515	-2.097	-425	-3.854e-06	-0.515	-3.854	-425	-5.345e-06	-0.515	-5.345	-425	-6.686e-06	-0.515	-6.686	-425	-7.889e-06	-0.515	-7.889	-425	-9.007e-06	-0.515	-9.007	-425	-1.28e-05	-0.515	-12.8	-425	-1.982e-05	-0.515	-19.82	-425	-4.888e-05	-0.515	-48.88
-426	-2.089e-06	-0.516	-2.089	-426	-3.847e-06	-0.516	-3.847	-426	-5.339e-06	-0.516	-5.339	-426	-6.678e-06	-0.516	-6.678	-426	-7.881e-06	-0.516	-7.881	-426	-8.997e-06	-0.516	-8.997	-426	-1.278e-05	-0.516	-12.78	-426	-1.98e-05	-0.516	-19.8	-426	-4.893e-05	-0.516	-48.93
-427	-2.079e-06	-0.517	-2.079	-427	-3.84e-06	-0.517	-3.84	-427	-5.335e-06	-0.517	-5.335	-427	-6.669e-06	-0.517	-6.669	-427	-7.867e-06	-0.517	-7.867	-427	-8.981e-06	-0.517	-8.981	-427	-1.276e-05	-0.517	-12.76	-427	-1.979e-05	-0.517	-19.79	-427	-4.898e-05	-0.517	-48.98
-428	-2.078e-06	-0.518	-2.078	-428	-3.83e-06	-0.518	-3.83	-428	-5.321e-06	-0.518	-5.321	-428	-6.655e-06	-0.518	-6.655	-428	-7.853e-06	-0.518	-7.853	-428	-8.96e-06	-0.518	-8.96	-428	-1.274e-05	-0.518	-12.74	-428	-1.977e-05	-0.518	-19.77	-428	-4.903e-05	-0.518	-49.03
-429	-2.071e-06	-0.519	-2.071	-429	-3.824e-06	-0.519	-3.824	-429	-5.32e-06	-0.519	-5.32	-429	-6.641e-06	-0.519	-6.641	-429	-7.847e-06	-0.519	-7.847	-429	-8.946e-06	-0.519	-8.946	-429	-1.272e-05	-0.519	-12.72	-429	-1.974e-05	-0.519	-19.74	-429	-4.908e-05	-0.519	-49.08
-430	-2.065e-06	-0.52	-2.065	-430	-3.811e-06	-0.52	-3.811	-430	-5.313e-06	-0.52	-5.313	-430	-6.628e-06	-0.52	-6.628	-430	-7.835e-06	-0.52	-7.835	-430	-8.928e-06	-0.52	-8.928	-430	-1.27e-05	-0.52	-12.7	-430	-1.972e-05	-0.52	-19.72	-430	-4.914e-05	-0.52	-49.14
-431	-2.064e-06	-0.521	-2.064	-431	-3.803e-06	-0.521	-3.803	-431	-5.303e-06	-0.521	-5.303	-431	-6.614e-06	-0.521	-6.614	-431	-7.819e-06	-0.521	-7.819	-431	-8.906e-06	-0.521	-8.906	-431	-1.269e-05	-0.521	-12.69	-431	-1.97e-05	-0.521	-19.7	-431	-4.919e-05	-0.521	-49.19
-432	-2.058e-06	-0.522	-2.058	-432	-3.798e-06	-0.522	-3.798	-432	-5.299e-06	-0.522	-5.299	-432	-6.607e-06	-0.522	-6.607	-432	-7.809e-06	-0.522	-7.809	-432	-8.894e-06	-0.522	-8.894	-432	-1.266e-05	-0.522	-12.66	-432	-1.968e-05	-0.522	-19.68	-432	-4.925e-05	-0.522	-49.25
-433	-2.058e-06	-0.523	-2.058	-433	-3.791e-06	-0.523	-3.791	-433	-5.292e-06	-0.523	-5.292	-433	-6.593e-06	-0.523	-6.593	-433	-7.79e-06	-0.523	-7.79	-433	-8.876e-06	-0.523	-8.876	-433	-1.264e-05	-0.523	-12.64	-433	-1.965e-05	-0.523	-19.65	-433	-4.93e-05	-0.523	-49.3
-434	-2.058e-06	-0.524	-2.058	-434	-3.784e-06	-0.524	-3.784	-434	-5.283e-06	-0.524	-5.283	-434	-6.58e-06	-0.524	-6.58	-434	-7.777e-06	-0.524	-7.777	-434	-8.864e-06	-0.524	-8.864	-434	-1.263e-05	-0.524	-12.63	-434	-1.961e-05	-0.524	-19.61	-434	-4.936e-05	-0.524	-49.36
-435	-2.052e-06	-0.525	-2.052	-435	-3.779e-06	-0.525	-3.779	-435	-5.281e-06	-0.525	-5.281	-435	-6.573e-06	-0.525	-6.573	-435	-7.763e-06	-0.525	-7.763	-435	-8.851e-06	-0.525	-8.851	-435	-1.261e-05	-0.525	-12.61	-435	-1.959e-05	-0.525	-19.59	-435	-4.941e-05	-0.525	-49.41
-436	-2.052e-06	-0.526	-2.052	-436	-3.773e-06	-0.526	-3.773	-436	-5.268e-06	-0.526	-5.268	-436	-6.559e-06	-0.526	-6.559	-436	-7.747e-06	-0.526	-7.747	-436	-8.838e-06	-0.526	-8.838	-436	-1.259e-05	-0.526	-12.59	-436	-1.957e-05	-0.526	-19.57	-436	-4.947e-05	-0.526	-49.47
-437	-2.046e-06	-0.527	-2.046	-437	-3.773e-06	-0.527	-3.773	-437	-5.261e-06	-0.527	-5.261	-437	-6.548e-06	-0.527	-6.548	-437	-7.736e-06	-0.527	-7.736	-437	-8.828e-06	-0.527	-8.828	-437	-1.257e-05	-0.527	-12.57	-437	-1.955e-05	-0.527	-19.55	-437	-4.953e-05	-0.527	-49.53
-438	-2.045e-06	-0.528	-2.045	-438	-3.768e-06	-0.528	-3.768	-438	-5.251e-06	-0.528	-5.251	-438	-6.534e-06	-0.528	-6.534	-438	-7.722e-06	-0.528	-7.722	-438	-8.819e-06	-0.528	-8.819	-438	-1.255e-05	-0.528	-12.55	-438	-1.953e-05	-0.528	-19.53	-438	-4.958e-05	-0.528	-49.58
-439	-2.042e-06	-0.529	-2.042	-439	-3.763e-06	-0.529	-3.763	-439	-5.236e-06	-0.529	-5.236	-439	-6.521e-06	-0.529	-6.521	-439	-7.704e-06	-0.529	-7.704	-439	-8.806e-06	-0.529	-8.806	-439	-1.253e-05	-0.529	-12.53	-439	-1.952e-05	-0.529	-19.52	-439	-4.964e-05	-0.529	-49.64
-440	-2.036e-06	-0.53	-2.036	-440	-3.763e-06	-0.53	-3.763	-440	-5.228e-06	-0.53	-5.228	-440	-6.515e-06	-0.53	-6.515	-440	-7.697e-06	-0.53	-7.697	-440	-8.796e-06	-0.53	-8.796	-440	-1.251e-05	-0.53	-12.51	-440	-1.95e-05	-0.53	-19.5	-440	-4.969e-05	-0.53	-49.69
-441	-2.033e-06	-0.531	-2.033	-441	-3.762e-06	-0.531	-3.762	-441	-5.216e-06	-0.531	-5.216	-441	-6.506e-06	-0.531	-6.506	-441	-7.689e-06	-0.531	-7.689	-441	-8.775e-06	-0.531	-8.775	-441	-1.249e-05	-0.531	-12.49	-441	-1.948e-05	-0.531	-19.48	-441	-4.974e-05	-0.531	-49.74
-442	-2.029e-06	-0.532	-2.029	-442	-3.758e-06	-0.532	-3.758	-442	-5.204e-06	-0.532	-5.204	-442	-6.5e-06	-0.532	-6.5	-442	-7.681e-06	-0.532	-7.681	-442	-8.761e-06	-0.532	-8.761	-442	-1.248e-05	-0.532	-12.48	-442	-1.945e-05	-0.532	-19.45	-442	-4.979e-05	-0.532	-49.79
-443	-2.022e-06	-0.533	-2.022	-443	-3.753e-06	-0.533	-3.753	-443	-5.195e-06	-0.533	-5.195	-443	-6.495e-06	-0.533	-6.495	-443	-7.671e-06	-0.533	-7.671	-443	-8.746e-06	-0.533	-8.746	-443	-1.245e-05	-0.533	-12.45	-443	-1.944e-05	-0.533	-19.44	-443	-4.983e-05	-0.533	-49.83
-444	-2.022e-06	-0.534	-2.022	-444	-3.746e-06	-0.534	-3.746	-444	-5.181e-06	-0.534	-5.181	-444	-6.485e-06	-0.534	-6.485	-444	-7.658e-06	-0.534	-7.658	-444	-8.732e-06	-0.534	-8.732	-444	-1.244e-05	-0.534	-12.44	-444	-1.942e-05	-0.534	-19.42	-444	-4.987e-05	-0.534	-49.87
-445	-2.017e-06	-0.535	-2.017	-445	-3.74e-06	-0.535	-3.74	-445	-5.176e-06	-0.535	-5.176	-445	-6.479e-06	-0.535	-6.479	-445	-7.651e-06	-0.535	-7.651	-445	-8.717e-06	-0.535	-8.717	-445	-1.242e-05	-0.535	-12.42	-445	-1.939e-05	-0.535	-19.39	-445	-4.991e-05	-0.535	-49.91
-446	-2.013e-06	-0.536	-2.013	-446	-3.733e-06	-0.536	-3.733	-446	-5.167e-06	-0.536	-5.167	-446	-6.472e-06	-0.536	-6.472	-446	-7.644e-06	-0.536	-7.644	-446	-8.698e-06	-0.536	-8.698	-446	-1.24e-05	-0.536	-12.4	-446	-1.937e-05	-0.536	-19.37	-446	-4.995e-05	-0.536	-49.95
-447	-2.013e-06	-0.537	-2.013	-447	-3.726e-06	-0.537	-3.726	-447	-5.154e-06	-0.537	-5.154	-447	-6.463e-06	-0.537	-6.463	-447	-7.635e-06	-0.537	-7.635	-447	-8.68e-06	-0.537	-8.68	-447	-1.239e-05	-0.537	-12.39	-447	-1.935e-05	-0.537	-19.35	-447	-4.999e-05	-0.537	-49.99
-448	-2.008e-06	-0.538	-2.008	-448	-3.721e-06	-0.538	-3.721	-448	-5.149e-06	-0.538	-5.149	-448	-6.457e-06	-0.538	-6.457	-448	-7.628e-06	-0.538	-7.628	-448	-8.673e-06	-0.538	-8.673	-448	-1.237e-05	-0.538	-12.37	-448	-1.933e-05	-0.538	-19.33	-448	-5.002e-05	-0.538	-50.02
-449	-2.008e-06	-0.539	-2.008	-449	-3.718e-06	-0.539	-3.718	-449	-5.142e-06	-0.539	-5.142	-449	-6.444e-06	-0.539	-6.444	-449	-7.614e-06	-0.539	-7.614	-449	-8.665e-06	-0.539	-8.665	-449	-1.235e-05	-0.539	-12.35	-449	-1.93e-05	-0.539	-19.3	-449	-5.006e-05	-0.539	-50.06
-450	-2.007e-06	-0.54	-2.007	-450	-3.716e-06	-0.54	-3.716	-450	-5.138e-06	-0.54	-5.138	-450	-6.434e-06	-0.54	-6.434	-450	-7.604e-06	-0.54	-7.604	-450	-8.656e-06	-0.54	-8.656	-450	-1.234e-05	-0.54	-12.34	-450	-1.928e-05	-0.54	-19.28	-450	-5.008e-05	-0.54	-50.08
-451	-2.006e-06	-0.541	-2.006	-451	-3.715e-06	-0.541	-3.715	-451	-5.137e-06	-0.541	-5.137	-451	-6.426e-06	-0.541	-6.426	-451	-7.59e-06	-0.541	-7.59	-451	-8.643e-06	-0.541	-8.643	-451	-1.232e-05	-0.541	-12.32	-451	-1.925e-05	-0.541	-19.25	-451	-5.01e-05	-0.541	-50.1
-452	-2.005e-06	-0.542	-2.005	-452	-3.709e-06	-0.542	-3.709	-452	-5.126e-06	-0.542	-5.126	-452	-6.415e-06	-0.542	-6.415	-452	-7.576e-06	-0.542	-7.576	-452	-8.623e-06	-0.542	-8.623	-452	-1.231e-05	-0.542	-12.31	-452	-1.922e-05	-0.542	-19.22	-452	-5.014e-05	-0.542	-50.14
-453	-2.005e-06	-0.543	-2.005	-453	-3.707e-06	-0.543	-3.707	-453	-5.124e-06	-0.543	-5.124	-453	-6.403e-06	-0.543	-6.403	-453	-7.562e-06	-0.543	-7.562	-453	-8.613e-06	-0.543	-8.613	-453	-1.229e-05	-0.543	-12.29	-453	-1.919e-05	-0.543	-19.19	-453	-5.016e-05	-0.543	-50.16
-454	-2.005e-06	-0.544	-2.005	-454	-3.7e-06	-0.544	-3.7	-454	-5.118e-06	-0.544	-5.118	-454	-6.39e-06	-0.544	-6.39	-454	-7.547e-06	-0.544	-7.547	-454	-8.6e-06	-0.544	-8.6	-454	-1.227e-05	-0.544	-12.27	-454	-1.916e-05	-0.544	-19.16	-454	-5.018e-05	-0.544	-50.18
-455	-2.005e-06	-0.545	-2.005	-455	-3.696e-06	-0.545	-3.696	-455	-5.108e-06	-0.545	-5.108	-455	-6.377e-06	-0.545	-6.377	-455	-7.53e-06	-0.545	-7.53	-455	-8.585e-06	-0.545	-8.585	-455	-1.225e-05	-0.545	-12.25	-455	-1.914e-05	-0.545	-19.14	-455	-5.021e-05	-0.545	-50.21
-456	-2.005e-06	-0.546	-2.005	-456	-3.693e-06	-0.546	-3.693	-456	-5.105e-06	-0.546	-5.105	-456	-6.371e-06	-0.546	-6.371	-456	-7.523e-06	-0.546	-7.523	-456	-8.571e-06	-0.546	-8.571	-456	-1.223e-05	-0.546	-12.23	-456	-1.912e-05	-0.546	-19.12	-456	-5.023e-05	-0.546	-50.23
-457	-2.005e-06	-0.547	-2.005	-457	-3.685e-06	-0.547	-3.685	-457	-5.096e-06	-0.547	-5.096	-457	-6.359e-06	-0.547	-6.359	-457	-7.509e-06	-0.547	-7.509	-457	-8.552e-06	-0.547	-8.552	-457	-1.221e-05	-0.547	-12.21	-457	-1.909e-05	-0.547	-19.09	-457	-5.026e-05	-0.547	-50.26
-458	-2.005e-06	-0.548	-2.005	-458	-3.674e-06	-0.548	-3.674	-458	-5.085e-06	-0.548	-5.085	-458	-6.349e-06	-0.548	-6.349	-458	-7.502e-06	-0.548	-7.502	-458	-8.538e-06	-0.548	-8.538	-458	-1.22e-05	-0.548	-12.2	-458	-1.907e-05	-0.548	-19.07	-458	-5.029e-05	-0.548	-50.29
-459	-2.005e-06	-0.549	-2.005	-459	-3.67e-06	-0.549	-3.67	-459	-5.078e-06	-0.549	-5.078	-459	-6.339e-06	-0.549	-6.339	-459	-7.495e-06	-0.549	-7.495	-459	-8.528e-06	-0.549	-8.528	-459	-1.218e-05	-0.549	-12.18	-459	-1.906e-05	-0.549	-19.06	-459	-5.031e-05	-0.549	-50.31
-460	-2.005e-06	-0.55	-2.005	-460	-3.659e-06	-0.55	-3.659	-460	-5.065e-06	-0.55	-5.065	-460	-6.329e-06	-0.55	-6.329	-460	-7.487e-06	-0.55	-7.487	-460	-8.512e-06	-0.55	-8.512	-460	-1.216e-05	-0.55	-12.16	-460	-1.904e-05	-0.55	-19.04	-460	-5.033e-05	-0.55	-50.33
-461	-2.001e-06	-0.551	-2.001	-461	-3.656e-06	-0.551	-3.656	-461	-5.058e-06	-0.551	-5.058	-461	-6.322e-06	-0.551	-6.322	-461	-7.482e-06	-0.551	-7.482	-461	-8.5e-06	-0.551	-8.5	-461	-1.215e-05	-0.551	-12.15	-461	-1.902e-05	-0.551	-19.02	-461	-5.035e-05	-0.551	-50.35
-462	-2.001e-06	-0.552	-2.001	-462	-3.645e-06	-0.552	-3.645	-462	-5.051e-06	-0.552	-5.051	-462	-6.315e-06	-0.552	-6.315	-462	-7.471e-06	-0.552	-7.471	-462	-8.487e-06	-0.552	-8.487	-462	-1.213e-05	-0.552	-12.13	-462	-1.899e-05	-0.552	-18.99	-462	-5.036e-05	-0.552	-50.36
-463	-2e-06	-0.553	-2	-463	-3.633e-06	-0.553	-3.633	-463	-5.04e-06	-0.553	-5.04	-463	-6.307e-06	-0.553	-6.307	-463	-7.459e-06	-0.553	-7.459	-463	-8.473e-06	-0.553	-8.473	-463	-1.212e-05	-0.553	-12.12	-463	-1.898e-05	-0.553	-18.98	-463	-5.038e-05	-0.553	-50.38
-464	-1.995e-06	-0.554	-1.995	-464	-3.63e-06	-0.554	-3.63	-464	-5.034e-06	-0.554	-5.034	-464	-6.304e-06	-0.554	-6.304	-464	-7.455e-06	-0.554	-7.455	-464	-8.466e-06	-0.554	-8.466	-464	-1.21e-05	-0.554	-12.1	-464	-1.896e-05	-0.554	-18.96	-464	-5.039e-05	-0.554	-50.39
-465	-1.995e-06	-0.555	-1.995	-465	-3.627e-06	-0.555	-3.627	-465	-5.031e-06	-0.555	-5.031	-465	-6.299e-06	-0.555	-6.299	-465	-7.445e-06	-0.555	-7.445	-465	-8.456e-06	-0.555	-8.456	-465	-1.208e-05	-0.555	-12.08	-465	-1.893e-05	-0.555	-18.93	-465	-5.04e-05	-0.555	-50.4
-466	-1.993e-06	-0.556	-1.993	-466	-3.622e-06	-0.556	-3.622	-466	-5.024e-06	-0.556	-5.024	-466	-6.294e-06	-0.556	-6.294	-466	-7.434e-06	-0.556	-7.434	-466	-8.45e-06	-0.556	-8.45	-466	-1.207e-05	-0.556	-12.07	-466	-1.89e-05	-0.556	-18.9	-466	-5.042e-05	-0.556	-50.42
-467	-1.989e-06	-0.557	-1.989	-467	-3.62e-06	-0.557	-3.62	-467	-5.017e-06	-0.557	-5.017	-467	-6.288e-06	-0.557	-6.288	-467	-7.421e-06	-0.557	-7.421	-467	-8.442e-06	-0.557	-8.442	-467	-1.205e-05	-0.557	-12.05	-467	-1.888e-05	-0.557	-18.88	-467	-5.043e-05	-0.557	-50.43
-468	-1.993e-06	-0.558	-1.993	-468	-3.61e-06	-0.558	-3.61	-468	-5.01e-06	-0.558	-5.01	-468	-6.281e-06	-0.558	-6.281	-468	-7.407e-06	-0.558	-7.407	-468	-8.432e-06	-0.558	-8.432	-468	-1.203e-05	-0.558	-12.03	-468	-1.886e-05	-0.558	-18.86	-468	-5.045e-05	-0.558	-50.45
-469	-1.987e-06	-0.559	-1.987	-469	-3.608e-06	-0.559	-3.608	-469	-5.004e-06	-0.559	-5.004	-469	-6.274e-06	-0.559	-6.274	-469	-7.399e-06	-0.559	-7.399	-469	-8.425e-06	-0.559	-8.425	-469	-1.201e-05	-0.559	-12.01	-469	-1.883e-05	-0.559	-18.83	-469	-5.046e-05	-0.559	-50.46
-470	-1.983e-06	-0.56	-1.983	-470	-3.601e-06	-0.56	-3.601	-470	-4.997e-06	-0.56	-4.997	-470	-6.266e-06	-0.56	-6.266	-470	-7.39e-06	-0.56	-7.39	-470	-8.417e-06	-0.56	-8.417	-470	-1.199e-05	-0.56	-11.99	-470	-1.881e-05	-0.56	-18.81	-470	-5.047e-05	-0.56	-50.47
-471	-1.985e-06	-0.561	-1.985	-471	-3.593e-06	-0.561	-3.593	-471	-4.99e-06	-0.561	-4.99	-471	-6.257e-06	-0.561	-6.257	-471	-7.375e-06	-0.561	-7.375	-471	-8.407e-06	-0.561	-8.407	-471	-1.198e-05	-0.561	-11.98	-471	-1.879e-05	-0.561	-18.79	-471	-5.047e-05	-0.561	-50.47
-472	-1.978e-06	-0.562	-1.978	-472	-3.591e-06	-0.562	-3.591	-472	-4.984e-06	-0.562	-4.984	-472	-6.252e-06	-0.562	-6.252	-472	-7.368e-06	-0.562	-7.368	-472	-8.402e-06	-0.562	-8.402	-472	-1.197e-05	-0.562	-11.97	-472	-1.876e-05	-0.562	-18.76	-472	-5.046e-05	-0.562	-50.46
-473	-1.978e-06	-0.563	-1.978	-473	-3.585e-06	-0.563	-3.585	-473	-4.975e-06	-0.563	-4.975	-473	-6.243e-06	-0.563	-6.243	-473	-7.359e-06	-0.563	-7.359	-473	-8.388e-06	-0.563	-8.388	-473	-1.195e-05	-0.563	-11.95	-473	-1.874e-05	-0.563	-18.74	-473	-5.046e-05	-0.563	-50.46
-474	-1.974e-06	-0.564	-1.974	-474	-3.579e-06	-0.564	-3.579	-474	-4.969e-06	-0.564	-4.969	-474	-6.235e-06	-0.564	-6.235	-474	-7.352e-06	-0.564	-7.352	-474	-8.379e-06	-0.564	-8.379	-474	-1.195e-05	-0.564	-11.95	-474	-1.871e-05	-0.564	-18.71	-474	-5.045e-05	-0.564	-50.45
-475	-1.968e-06	-0.565	-1.968	-475	-3.579e-06	-0.565	-3.579	-475	-4.963e-06	-0.565	-4.963	-475	-6.227e-06	-0.565	-6.227	-475	-7.343e-06	-0.565	-7.343	-475	-8.366e-06	-0.565	-8.366	-475	-1.193e-05	-0.565	-11.93	-475	-1.869e-05	-0.565	-18.69	-475	-5.045e-05	-0.565	-50.45
-476	-1.971e-06	-0.566	-1.971	-476	-3.574e-06	-0.566	-3.574	-476	-4.955e-06	-0.566	-4.955	-476	-6.214e-06	-0.566	-6.214	-476	-7.329e-06	-0.566	-7.329	-476	-8.351e-06	-0.566	-8.351	-476	-1.192e-05	-0.566	-11.92	-476	-1.867e-05	-0.566	-18.67	-476	-5.045e-05	-0.566	-50.45
-477	-1.968e-06	-0.567	-1.968	-477	-3.574e-06	-0.567	-3.574	-477	-4.949e-06	-0.567	-4.949	-477	-6.206e-06	-0.567	-6.206	-477	-7.319e-06	-0.567	-7.319	-477	-8.339e-06	-0.567	-8.339	-477	-1.19e-05	-0.567	-11.9	-477	-1.865e-05	-0.567	-18.65	-477	-5.045e-05	-0.567	-50.45
-478	-1.964e-06	-0.568	-1.964	-478	-3.572e-06	-0.568	-3.572	-478	-4.943e-06	-0.568	-4.943	-478	-6.193e-06	-0.568	-6.193	-478	-7.311e-06	-0.568	-7.311	-478	-8.323e-06	-0.568	-8.323	-478	-1.188e-05	-0.568	-11.88	-478	-1.862e-05	-0.568	-18.62	-478	-5.045e-05	-0.568	-50.45
-479	-1.964e-06	-0.569	-1.964	-479	-3.568e-06	-0.569	-3.568	-479	-4.936e-06	-0.569	-4.936	-479	-6.181e-06	-0.569	-6.181	-479	-7.298e-06	-0.569	-7.298	-479	-8.305e-06	-0.569	-8.305	-479	-1.186e-05	-0.569	-11.86	-479	-1.862e-05	-0.569	-18.62	-479	-5.047e-05	-0.569	-50.47
-480	-1.959e-06	-0.57	-1.959	-480	-3.568e-06	-0.57	-3.568	-480	-4.936e-06	-0.57	-4.936	-480	-6.178e-06	-0.57	-6.178	-480	-7.292e-06	-0.57	-7.292	-480	-8.297e-06	-0.57	-8.297	-480	-1.184e-05	-0.57	-11.84	-480	-1.86e-05	-0.57	-18.6	-480	-5.047e-05	-0.57	-50.47
-481	-1.959e-06	-0.571	-1.959	-481	-3.568e-06	-0.571	-3.568	-481	-4.935e-06	-0.571	-4.935	-481	-6.17e-06	-0.571	-6.17	-481	-7.285e-06	-0.571	-7.285	-481	-8.285e-06	-0.571	-8.285	-481	-1.182e-05	-0.571	-11.82	-481	-1.858e-05	-0.571	-18.58	-481	-5.047e-05	-0.571	-50.47
-482	-1.958e-06	-0.572	-1.958	-482	-3.566e-06	-0.572	-3.566	-482	-4.932e-06	-0.572	-4.932	-482	-6.163e-06	-0.572	-6.163	-482	-7.278e-06	-0.572	-7.278	-482	-8.277e-06	-0.572	-8.277	-482	-1.181e-05	-0.572	-11.81	-482	-1.855e-05	-0.572	-18.55	-482	-5.045e-05	-0.572	-50.45
-483	-1.954e-06	-0.573	-1.954	-483	-3.565e-06	-0.573	-3.565	-483	-4.929e-06	-0.573	-4.929	-483	-6.158e-06	-0.573	-6.158	-483	-7.277e-06	-0.573	-7.277	-483	-8.27e-06	-0.573	-8.27	-483	-1.18e-05	-0.573	-11.8	-483	-1.853e-05	-0.573	-18.53	-483	-5.045e-05	-0.573	-50.45
-484	-1.955e-06	-0.574	-1.955	-484	-3.56e-06	-0.574	-3.56	-484	-4.926e-06	-0.574	-4.926	-484	-6.148e-06	-0.574	-6.148	-484	-7.268e-06	-0.574	-7.268	-484	-8.262e-06	-0.574	-8.262	-484	-1.179e-05	-0.574	-11.79	-484	-1.852e-05	-0.574	-18.52	-484	-5.044e-05	-0.574	-50.44
-485	-1.952e-06	-0.575	-1.952	-485	-3.558e-06	-0.575	-3.558	-485	-4.924e-06	-0.575	-4.924	-485	-6.141e-06	-0.575	-6.141	-485	-7.267e-06	-0.575	-7.267	-485	-8.259e-06	-0.575	-8.259	-485	-1.178e-05	-0.575	-11.78	-485	-1.85e-05	-0.575	-18.5	-485	-5.042e-05	-0.575	-50.42
-486	-1.952e-06	-0.576	-1.952	-486	-3.551e-06	-0.576	-3.551	-486	-4.919e-06	-0.576	-4.919	-486	-6.134e-06	-0.576	-6.134	-486	-7.26e-06	-0.576	-7.26	-486	-8.253e-06	-0.576	-8.253	-486	-1.176e-05	-0.576	-11.76	-486	-1.847e-05	-0.576	-18.47	-486	-5.04e-05	-0.576	-50.4
-487	-1.952e-06	-0.577	-1.952	-487	-3.548e-06	-0.577	-3.548	-487	-4.912e-06	-0.577	-4.912	-487	-6.123e-06	-0.577	-6.123	-487	-7.253e-06	-0.577	-7.253	-487	-8.241e-06	-0.577	-8.241	-487	-1.175e-05	-0.577	-11.75	-487	-1.846e-05	-0.577	-18.46	-487	-5.038e-05	-0.577	-50.38
-488	-1.946e-06	-0.578	-1.946	-488	-3.547e-06	-0.578	-3.547	-488	-4.91e-06	-0.578	-4.91	-488	-6.118e-06	-0.578	-6.118	-488	-7.247e-06	-0.578	-7.247	-488	-8.236e-06	-0.578	-8.236	-488	-1.174e-05	-0.578	-11.74	-488	-1.844e-05	-0.578	-18.44	-488	-5.037e-05	-0.578	-50.37
-489	-1.946e-06	-0.579	-1.946	-489	-3.543e-06	-0.579	-3.543	-489	-4.906e-06	-0.579	-4.906	-489	-6.113e-06	-0.579	-6.113	-489	-7.241e-06	-0.579	-7.241	-489	-8.222e-06	-0.579	-8.222	-489	-1.172e-05	-0.579	-11.72	-489	-1.841e-05	-0.579	-18.41	-489	-5.036e-05	-0.579	-50.36
-490	-1.943e-06	-0.58	-1.943	-490	-3.536e-06	-0.58	-3.536	-490	-4.901e-06	-0.58	-4.901	-490	-6.109e-06	-0.58	-6.109	-490	-7.234e-06	-0.58	-7.234	-490	-8.21e-06	-0.58	-8.21	-490	-1.171e-05	-0.58	-11.71	-490	-1.839e-05	-0.58	-18.39	-490	-5.033e-05	-0.58	-50.33
-491	-1.939e-06	-0.581	-1.939	-491	-3.535e-06	-0.581	-3.535	-491	-4.898e-06	-0.581	-4.898	-491	-6.109e-06	-0.581	-6.109	-491	-7.229e-06	-0.581	-7.229	-491	-8.197e-06	-0.581	-8.197	-491	-1.169e-05	-0.581	-11.69	-491	-1.836e-05	-0.581	-18.36	-491	-5.031e-05	-0.581	-50.31
-492	-1.941e-06	-0.582	-1.941	-492	-3.524e-06	-0.582	-3.524	-492	-4.892e-06	-0.582	-4.892	-492	-6.106e-06	-0.582	-6.106	-492	-7.216e-06	-0.582	-7.216	-492	-8.183e-06	-0.582	-8.183	-492	-1.168e-05	-0.582	-11.68	-492	-1.833e-05	-0.582	-18.33	-492	-5.03e-05	-0.582	-50.3
-493	-1.934e-06	-0.583	-1.934	-493	-3.523e-06	-0.583	-3.523	-493	-4.89e-06	-0.583	-4.89	-493	-6.104e-06	-0.583	-6.104	-493	-7.212e-06	-0.583	-7.212	-493	-8.175e-06	-0.583	-8.175	-493	-1.166e-05	-0.583	-11.66	-493	-1.831e-05	-0.583	-18.31	-493	-5.029e-05	-0.583	-50.29
-494	-1.932e-06	-0.584	-1.932	-494	-3.516e-06	-0.584	-3.516	-494	-4.887e-06	-0.584	-4.887	-494	-6.1e-06	-0.584	-6.1	-494	-7.202e-06	-0.584	-7.202	-494	-8.162e-06	-0.584	-8.162	-494	-1.165e-05	-0.584	-11.65	-494	-1.828e-05	-0.584	-18.28	-494	-5.027e-05	-0.584	-50.27
-495	-1.935e-06	-0.585	-1.935	-495	-3.51e-06	-0.585	-3.51	-495	-4.88e-06	-0.585	-4.88	-495	-6.092e-06	-0.585	-6.092	-495	-7.19e-06	-0.585	-7.19	-495	-8.146e-06	-0.585	-8.146	-495	-1.164e-05	-0.585	-11.64	-495	-1.826e-05	-0.585	-18.26	-495	-5.025e-05	-0.585	-50.25
-496	-1.928e-06	-0.586	-1.928	-496	-3.509e-06	-0.586	-3.509	-496	-4.879e-06	-0.586	-4.879	-496	-6.091e-06	-0.586	-6.091	-496	-7.183e-06	-0.586	-7.183	-496	-8.144e-06	-0.586	-8.144	-496	-1.162e-05	-0.586	-11.62	-496	-1.825e-05	-0.586	-18.25	-496	-5.023e-05	-0.586	-50.23
-497	-1.927e-06	-0.587	-1.927	-497	-3.506e-06	-0.587	-3.506	-497	-4.872e-06	-0.587	-4.872	-497	-6.084e-06	-0.587	-6.084	-497	-7.171e-06	-0.587	-7.171	-497	-8.135e-06	-0.587	-8.135	-497	-1.161e-05	-0.587	-11.61	-497	-1.823e-05	-0.587	-18.23	-497	-5.021e-05	-0.587	-50.21
-498	-1.924e-06	-0.588	-1.924	-498	-3.499e-06	-0.588	-3.499	-498	-4.865e-06	-0.588	-4.865	-498	-6.077e-06	-0.588	-6.077	-498	-7.161e-06	-0.588	-7.161	-498	-8.128e-06	-0.588	-8.128	-498	-1.16e-05	-0.588	-11.6	-498	-1.821e-05	-0.588	-18.21	-498	-5.019e-05	-0.588	-50.19
-499	-1.918e-06	-0.589	-1.918	-499	-3.5e-06	-0.589	-3.5	-499	-4.858e-06	-0.589	-4.858	-499	-6.073e-06	-0.589	-6.073	-499	-7.154e-06	-0.589	-7.154	-499	-8.119e-06	-0.589	-8.119	-499	-1.159e-05	-0.589	-11.59	-499	-1.82e-05	-0.589	-18.2	-499	-5.015e-05	-0.589	-50.15
-500	-1.922e-06	-0.59	-1.922	-500	-3.494e-06	-0.59	-3.494	-500	-4.849e-06	-0.59	-4.849	-500	-6.067e-06	-0.59	-6.067	-500	-7.14e-06	-0.59	-7.14	-500	-8.105e-06	-0.59	-8.105	-500	-1.158e-05	-0.59	-11.58	-500	-1.818e-05	-0.59	-18.18	-500	-5.013e-05	-0.59	-50.13
-501	-1.918e-06	-0.591	-1.918	-501	-3.491e-06	-0.591	-3.491	-501	-4.844e-06	-0.591	-4.844	-501	-6.065e-06	-0.591	-6.065	-501	-7.136e-06	-0.591	-7.136	-501	-8.099e-06	-0.591	-8.099	-501	-1.157e-05	-0.591	-11.57	-501	-1.816e-05	-0.591	-18.16	-501	-5.01e-05	-0.591	-50.1
-502	-1.914e-06	-0.592	-1.914	-502	-3.486e-06	-0.592	-3.486	-502	-4.835e-06	-0.592	-4.835	-502	-6.063e-06	-0.592	-6.063	-502	-7.126e-06	-0.592	-7.126	-502	-8.092e-06	-0.592	-8.092	-502	-1.156e-05	-0.592	-11.56	-502	-1.814e-05	-0.592	-18.14	-502	-5.007e-05	-0.592	-50.07
-503	-1.915e-06	-0.593	-1.915	-503	-3.478e-06	-0.593	-3.478	-503	-4.825e-06	-0.593	-4.825	-503	-6.056e-06	-0.593	-6.056	-503	-7.114e-06	-0.593	-7.114	-503	-8.08e-06	-0.593	-8.08	-503	-1.155e-05	-0.593	-11.55	-503	-1.812e-05	-0.593	-18.12	-503	-5.004e-05	-0.593	-50.04
-504	-1.912e-06	-0.594	-1.912	-504	-3.476e-06	-0.594	-3.476	-504	-4.824e-06	-0.594	-4.824	-504	-6.055e-06	-0.594	-6.055	-504	-7.112e-06	-0.594	-7.112	-504	-8.077e-06	-0.594	-8.077	-504	-1.154e-05	-0.594	-11.54	-504	-1.81e-05	-0.594	-18.1	-504	-5.001e-05	-0.594	-50.01
-505	-1.913e-06	-0.595	-1.913	-505	-3.476e-06	-0.595	-3.476	-505	-4.817e-06	-0.595	-4.817	-505	-6.047e-06	-0.595	-6.047	-505	-7.105e-06	-0.595	-7.105	-505	-8.07e-06	-0.595	-8.07	-505	-1.154e-05	-0.595	-11.54	-505	-1.808e-05	-0.595	-18.08	-505	-4.999e-05	-0.595	-49.99
-506	-1.913e-06	-0.596	-1.913	-506	-3.474e-06	-0.596	-3.474	-506	-4.811e-06	-0.596	-4.811	-506	-6.04e-06	-0.596	-6.04	-506	-7.098e-06	-0.596	-7.098	-506	-8.065e-06	-0.596	-8.065	-506	-1.153e-05	-0.596	-11.53	-506	-1.807e-05	-0.596	-18.07	-506	-4.997e-05	-0.596	-49.97
-507	-1.908e-06	-0.597	-1.908	-507	-3.474e-06	-0.597	-3.474	-507	-4.807e-06	-0.597	-4.807	-507	-6.032e-06	-0.597	-6.032	-507	-7.095e-06	-0.597	-7.095	-507	-8.061e-06	-0.597	-8.061	-507	-1.151e-05	-0.597	-11.51	-507	-1.805e-05	-0.597	-18.05	-507	-4.994e-05	-0.597	-49.94
-508	-1.908e-06	-0.598	-1.908	-508	-3.469e-06	-0.598	-3.469	-508	-4.8e-06	-0.598	-4.8	-508	-6.02e-06	-0.598	-6.02	-508	-7.088e-06	-0.598	-7.088	-508	-8.054e-06	-0.598	-8.054	-508	-1.15e-05	-0.598	-11.5	-508	-1.805e-05	-0.598	-18.05	-508	-4.992e-05	-0.598	-49.92
-509	-1.908e-06	-0.599	-1.908	-509	-3.469e-06	-0.599	-3.469	-509	-4.797e-06	-0.599	-4.797	-509	-6.012e-06	-0.599	-6.012	-509	-7.088e-06	-0.599	-7.088	-509	-8.053e-06	-0.599	-8.053	-509	-1.148e-05	-0.599	-11.48	-509	-1.802e-05	-0.599	-18.02	-509	-4.989e-05	-0.599	-49.89
-510	-1.908e-06	-0.6	-1.908	-510	-3.468e-06	-0.6	-3.468	-510	-4.794e-06	-0.6	-4.794	-510	-5.999e-06	-0.6	-5.999	-510	-7.087e-06	-0.6	-7.087	-510	-8.046e-06	-0.6	-8.046	-510	-1.147e-05	-0.6	-11.47	-510	-1.8e-05	-0.6	-18	-510	-4.986e-05	-0.6	-49.86
-511	-1.908e-06	-0.601	-1.908	-511	-3.465e-06	-0.601	-3.465	-511	-4.786e-06	-0.601	-4.786	-511	-5.986e-06	-0.601	-5.986	-511	-7.081e-06	-0.601	-7.081	-511	-8.036e-06	-0.601	-8.036	-511	-1.145e-05	-0.601	-11.45	-511	-1.798e-05	-0.601	-17.98	-511	-4.983e-05	-0.601	-49.83
-512	-1.907e-06	-0.602	-1.907	-512	-3.464e-06	-0.602	-3.464	-512	-4.786e-06	-0.602	-4.786	-512	-5.986e-06	-0.602	-5.986	-512	-7.079e-06	-0.602	-7.079	-512	-8.03e-06	-0.602	-8.03	-512	-1.143e-05	-0.602	-11.43	-512	-1.795e-05	-0.602	-17.95	-512	-4.98e-05	-0.602	-49.8
-513	-1.907e-06	-0.603	-1.907	-513	-3.463e-06	-0.603	-3.463	-513	-4.785e-06	-0.603	-4.785	-513	-5.979e-06	-0.603	-5.979	-513	-7.072e-06	-0.603	-7.072	-513	-8.021e-06	-0.603	-8.021	-513	-1.142e-05	-0.603	-11.42	-513	-1.793e-05	-0.603	-17.93	-513	-4.977e-05	-0.603	-49.77
-514	-1.907e-06	-0.604	-1.907	-514	-3.457e-06	-0.604	-3.457	-514	-4.78e-06	-0.604	-4.78	-514	-5.973e-06	-0.604	-5.973	-514	-7.064e-06	-0.604	-7.064	-514	-8.017e-06	-0.604	-8.017	-514	-1.141e-05	-0.604	-11.41	-514	-1.791e-05	-0.604	-17.91	-514	-4.974e-05	-0.604	-49.74
-515	-1.907e-06	-0.605	-1.907	-515	-3.459e-06	-0.605	-3.459	-515	-4.773e-06	-0.605	-4.773	-515	-5.971e-06	-0.605	-5.971	-515	-7.05e-06	-0.605	-7.05	-515	-8.014e-06	-0.605	-8.014	-515	-1.14e-05	-0.605	-11.4	-515	-1.788e-05	-0.605	-17.88	-515	-4.97e-05	-0.605	-49.7
-516	-1.907e-06	-0.606	-1.907	-516	-3.452e-06	-0.606	-3.452	-516	-4.767e-06	-0.606	-4.767	-516	-5.962e-06	-0.606	-5.962	-516	-7.037e-06	-0.606	-7.037	-516	-8.002e-06	-0.606	-8.002	-516	-1.14e-05	-0.606	-11.4	-516	-1.787e-05	-0.606	-17.87	-516	-4.967e-05	-0.606	-49.67
-517	-1.907e-06	-0.607	-1.907	-517	-3.451e-06	-0.607	-3.451	-517	-4.762e-06	-0.607	-4.762	-517	-5.96e-06	-0.607	-5.96	-517	-7.024e-06	-0.607	-7.024	-517	-8.001e-06	-0.607	-8.001	-517	-1.138e-05	-0.607	-11.38	-517	-1.786e-05	-0.607	-17.86	-517	-4.964e-05	-0.607	-49.64
-518	-1.907e-06	-0.608	-1.907	-518	-3.444e-06	-0.608	-3.444	-518	-4.756e-06	-0.608	-4.756	-518	-5.955e-06	-0.608	-5.955	-518	-7.012e-06	-0.608	-7.012	-518	-7.989e-06	-0.608	-7.989	-518	-1.137e-05	-0.608	-11.37	-518	-1.784e-05	-0.608	-17.84	-518	-4.96e-05	-0.608	-49.6
-519	-1.907e-06	-0.609	-1.907	-519	-3.44e-06	-0.609	-3.44	-519	-4.749e-06	-0.609	-4.749	-519	-5.944e-06	-0.609	-5.944	-519	-7e-06	-0.609	-7	-519	-7.979e-06	-0.609	-7.979	-519	-1.137e-05	-0.609	-11.37	-519	-1.783e-05	-0.609	-17.83	-519	-4.957e-05	-0.609	-49.57
-520	-1.907e-06	-0.61	-1.907	-520	-3.44e-06	-0.61	-3.44	-520	-4.749e-06	-0.61	-4.749	-520	-5.943e-06	-0.61	-5.943	-520	-6.996e-06	-0.61	-6.996	-520	-7.975e-06	-0.61	-7.975	-520	-1.136e-05	-0.61	-11.36	-520	-1.781e-05	-0.61	-17.81	-520	-4.953e-05	-0.61	-49.53
-521	-1.907e-06	-0.611	-1.907	-521	-3.439e-06	-0.611	-3.439	-521	-4.746e-06	-0.611	-4.746	-521	-5.937e-06	-0.611	-5.937	-521	-6.991e-06	-0.611	-6.991	-521	-7.962e-06	-0.611	-7.962	-521	-1.135e-05	-0.611	-11.35	-521	-1.779e-05	-0.611	-17.79	-521	-4.95e-05	-0.611	-49.5
-522	-1.907e-06	-0.612	-1.907	-522	-3.434e-06	-0.612	-3.434	-522	-4.746e-06	-0.612	-4.746	-522	-5.93e-06	-0.612	-5.93	-522	-6.99e-06	-0.612	-6.99	-522	-7.95e-06	-0.612	-7.95	-522	-1.134e-05	-0.612	-11.34	-522	-1.777e-05	-0.612	-17.77	-522	-4.947e-05	-0.612	-49.47
-523	-1.906e-06	-0.613	-1.906	-523	-3.434e-06	-0.613	-3.434	-523	-4.745e-06	-0.613	-4.745	-523	-5.927e-06	-0.613	-5.927	-523	-6.989e-06	-0.613	-6.989	-523	-7.943e-06	-0.613	-7.943	-523	-1.133e-05	-0.613	-11.33	-523	-1.775e-05	-0.613	-17.75	-523	-4.944e-05	-0.613	-49.44
-524	-1.906e-06	-0.614	-1.906	-524	-3.428e-06	-0.614	-3.428	-524	-4.744e-06	-0.614	-4.744	-524	-5.922e-06	-0.614	-5.922	-524	-6.986e-06	-0.614	-6.986	-524	-7.929e-06	-0.614	-7.929	-524	-1.132e-05	-0.614	-11.32	-524	-1.774e-05	-0.614	-17.74	-524	-4.942e-05	-0.614	-49.42
-525	-1.906e-06	-0.615	-1.906	-525	-3.428e-06	-0.615	-3.428	-525	-4.744e-06	-0.615	-4.744	-525	-5.92e-06	-0.615	-5.92	-525	-6.986e-06	-0.615	-6.986	-525	-7.927e-06	-0.615	-7.927	-525	-1.131e-05	-0.615	-11.31	-525	-1.772e-05	-0.615	-17.72	-525	-4.939e-05	-0.615	-49.39
-526	-1.906e-06	-0.616	-1.906	-526	-3.425e-06	-0.616	-3.425	-526	-4.744e-06	-0.616	-4.744	-526	-5.917e-06	-0.616	-5.917	-526	-6.982e-06	-0.616	-6.982	-526	-7.918e-06	-0.616	-7.918	-526	-1.129e-05	-0.616	-11.29	-526	-1.77e-05	-0.616	-17.7	-526	-4.937e-05	-0.616	-49.37
-527	-1.906e-06	-0.617	-1.906	-527	-3.42e-06	-0.617	-3.42	-527	-4.739e-06	-0.617	-4.739	-527	-5.912e-06	-0.617	-5.912	-527	-6.974e-06	-0.617	-6.974	-527	-7.905e-06	-0.617	-7.905	-527	-1.128e-05	-0.617	-11.28	-527	-1.77e-05	-0.617	-17.7	-527	-4.933e-05	-0.617	-49.33
-528	-1.903e-06	-0.618	-1.903	-528	-3.422e-06	-0.618	-3.422	-528	-4.739e-06	-0.618	-4.739	-528	-5.911e-06	-0.618	-5.911	-528	-6.973e-06	-0.618	-6.973	-528	-7.903e-06	-0.618	-7.903	-528	-1.127e-05	-0.618	-11.27	-528	-1.768e-05	-0.618	-17.68	-528	-4.928e-05	-0.618	-49.28
-529	-1.903e-06	-0.619	-1.903	-529	-3.421e-06	-0.619	-3.421	-529	-4.738e-06	-0.619	-4.738	-529	-5.91e-06	-0.619	-5.91	-529	-6.966e-06	-0.619	-6.966	-529	-7.895e-06	-0.619	-7.895	-529	-1.126e-05	-0.619	-11.26	-529	-1.766e-05	-0.619	-17.66	-529	-4.924e-05	-0.619	-49.24
-530	-1.903e-06	-0.62	-1.903	-530	-3.418e-06	-0.62	-3.418	-530	-4.736e-06	-0.62	-4.736	-530	-5.91e-06	-0.62	-5.91	-530	-6.959e-06	-0.62	-6.959	-530	-7.888e-06	-0.62	-7.888	-530	-1.125e-05	-0.62	-11.25	-530	-1.765e-05	-0.62	-17.65	-530	-4.92e-05	-0.62	-49.2
-531	-1.903e-06	-0.621	-1.903	-531	-3.419e-06	-0.621	-3.419	-531	-4.736e-06	-0.621	-4.736	-531	-5.909e-06	-0.621	-5.909	-531	-6.954e-06	-0.621	-6.954	-531	-7.881e-06	-0.621	-7.881	-531	-1.124e-05	-0.621	-11.24	-531	-1.763e-05	-0.621	-17.63	-531	-4.914e-05	-0.621	-49.14
-532	-1.903e-06	-0.622	-1.903	-532	-3.413e-06	-0.622	-3.413	-532	-4.732e-06	-0.622	-4.732	-532	-5.903e-06	-0.622	-5.903	-532	-6.944e-06	-0.622	-6.944	-532	-7.874e-06	-0.622	-7.874	-532	-1.123e-05	-0.622	-11.23	-532	-1.761e-05	-0.622	-17.61	-532	-4.909e-05	-0.622	-49.09
-533	-1.898e-06	-0.623	-1.898	-533	-3.412e-06	-0.623	-3.412	-533	-4.731e-06	-0.623	-4.731	-533	-5.902e-06	-0.623	-5.902	-533	-6.941e-06	-0.623	-6.941	-533	-7.871e-06	-0.623	-7.871	-533	-1.122e-05	-0.623	-11.22	-533	-1.759e-05	-0.623	-17.59	-533	-4.904e-05	-0.623	-49.04
-534	-1.898e-06	-0.624	-1.898	-534	-3.407e-06	-0.624	-3.407	-534	-4.728e-06	-0.624	-4.728	-534	-5.896e-06	-0.624	-5.896	-534	-6.936e-06	-0.624	-6.936	-534	-7.87e-06	-0.624	-7.87	-534	-1.121e-05	-0.624	-11.21	-534	-1.756e-05	-0.624	-17.56	-534	-4.9e-05	-0.624	-49
-535	-1.902e-06	-0.625	-1.902	-535	-3.403e-06	-0.625	-3.403	-535	-4.727e-06	-0.625	-4.727	-535	-5.893e-06	-0.625	-5.893	-535	-6.928e-06	-0.625	-6.928	-535	-7.864e-06	-0.625	-7.864	-535	-1.121e-05	-0.625	-11.21	-535	-1.755e-05	-0.625	-17.55	-535	-4.896e-05	-0.625	-48.96
-536	-1.897e-06	-0.626	-1.897	-536	-3.402e-06	-0.626	-3.402	-536	-4.725e-06	-0.626	-4.725	-536	-5.893e-06	-0.626	-5.893	-536	-6.927e-06	-0.626	-6.927	-536	-7.864e-06	-0.626	-7.864	-536	-1.12e-05	-0.626	-11.2	-536	-1.753e-05	-0.626	-17.53	-536	-4.892e-05	-0.626	-48.92
-537	-1.897e-06	-0.627	-1.897	-537	-3.404e-06	-0.627	-3.404	-537	-4.72e-06	-0.627	-4.72	-537	-5.886e-06	-0.627	-5.886	-537	-6.92e-06	-0.627	-6.92	-537	-7.86e-06	-0.627	-7.86	-537	-1.119e-05	-0.627	-11.19	-537	-1.752e-05	-0.627	-17.52	-537	-4.887e-05	-0.627	-48.87
-538	-1.894e-06	-0.628	-1.894	-538	-3.397e-06	-0.628	-3.397	-538	-4.713e-06	-0.628	-4.713	-538	-5.879e-06	-0.628	-5.879	-538	-6.913e-06	-0.628	-6.913	-538	-7.855e-06	-0.628	-7.855	-538	-1.119e-05	-0.628	-11.19	-538	-1.75e-05	-0.628	-17.5	-538	-4.884e-05	-0.628	-48.84
-539	-1.889e-06	-0.629	-1.889	-539	-3.399e-06	-0.629	-3.399	-539	-4.71e-06	-0.629	-4.71	-539	-5.878e-06	-0.629	-5.878	-539	-6.909e-06	-0.629	-6.909	-539	-7.85e-06	-0.629	-7.85	-539	-1.118e-05	-0.629	-11.18	-539	-1.75e-05	-0.629	-17.5	-539	-4.88e-05	-0.629	-48.8
-540	-1.893e-06	-0.63	-1.893	-540	-3.393e-06	-0.63	-3.393	-540	-4.704e-06	-0.63	-4.704	-540	-5.872e-06	-0.63	-5.872	-540	-6.902e-06	-0.63	-6.902	-540	-7.843e-06	-0.63	-7.843	-540	-1.118e-05	-0.63	-11.18	-540	-1.749e-05	-0.63	-17.49	-540	-4.877e-05	-0.63	-48.77
-541	-1.888e-06	-0.631	-1.888	-541	-3.395e-06	-0.631	-3.395	-541	-4.701e-06	-0.631	-4.701	-541	-5.871e-06	-0.631	-5.871	-541	-6.898e-06	-0.631	-6.898	-541	-7.839e-06	-0.631	-7.839	-541	-1.117e-05	-0.631	-11.17	-541	-1.747e-05	-0.631	-17.47	-541	-4.873e-05	-0.631	-48.73
-542	-1.886e-06	-0.632	-1.886	-542	-3.39e-06	-0.632	-3.39	-542	-4.695e-06	-0.632	-4.695	-542	-5.866e-06	-0.632	-5.866	-542	-6.893e-06	-0.632	-6.893	-542	-7.833e-06	-0.632	-7.833	-542	-1.116e-05	-0.632	-11.16	-542	-1.746e-05	-0.632	-17.46	-542	-4.87e-05	-0.632	-48.7
-543	-1.89e-06	-0.633	-1.89	-543	-3.384e-06	-0.633	-3.384	-543	-4.691e-06	-0.633	-4.691	-543	-5.861e-06	-0.633	-5.861	-543	-6.888e-06	-0.633	-6.888	-543	-7.826e-06	-0.633	-7.826	-543	-1.116e-05	-0.633	-11.16	-543	-1.746e-05	-0.633	-17.46	-543	-4.866e-05	-0.633	-48.66
-544	-1.885e-06	-0.634	-1.885	-544	-3.383e-06	-0.634	-3.383	-544	-4.695e-06	-0.634	-4.695	-544	-5.861e-06	-0.634	-5.861	-544	-6.888e-06	-0.634	-6.888	-544	-7.823e-06	-0.634	-7.823	-544	-1.115e-05	-0.634	-11.15	-544	-1.745e-05	-0.634	-17.45	-544	-4.863e-05	-0.634	-48.63
-545	-1.888e-06	-0.635	-1.888	-545	-3.384e-06	-0.635	-3.384	-545	-4.695e-06	-0.635	-4.695	-545	-5.857e-06	-0.635	-5.857	-545	-6.888e-06	-0.635	-6.888	-545	-7.819e-06	-0.635	-7.819	-545	-1.114e-05	-0.635	-11.14	-545	-1.742e-05	-0.635	-17.42	-545	-4.86e-05	-0.635	-48.6
-546	-1.89e-06	-0.636	-1.89	-546	-3.381e-06	-0.636	-3.381	-546	-4.695e-06	-0.636	-4.695	-546	-5.855e-06	-0.636	-5.855	-546	-6.888e-06	-0.636	-6.888	-546	-7.816e-06	-0.636	-7.816	-546	-1.114e-05	-0.636	-11.14	-546	-1.74e-05	-0.636	-17.4	-546	-4.856e-05	-0.636	-48.56
-547	-1.886e-06	-0.637	-1.886	-547	-3.381e-06	-0.637	-3.381	-547	-4.695e-06	-0.637	-4.695	-547	-5.854e-06	-0.637	-5.854	-547	-6.887e-06	-0.637	-6.887	-547	-7.809e-06	-0.637	-7.809	-547	-1.112e-05	-0.637	-11.12	-547	-1.74e-05	-0.637	-17.4	-547	-4.851e-05	-0.637	-48.51
-548	-1.892e-06	-0.638	-1.892	-548	-3.378e-06	-0.638	-3.378	-548	-4.694e-06	-0.638	-4.694	-548	-5.847e-06	-0.638	-5.847	-548	-6.886e-06	-0.638	-6.886	-548	-7.799e-06	-0.638	-7.799	-548	-1.112e-05	-0.638	-11.12	-548	-1.739e-05	-0.638	-17.39	-548	-4.848e-05	-0.638	-48.48
-549	-1.886e-06	-0.639	-1.886	-549	-3.378e-06	-0.639	-3.378	-549	-4.694e-06	-0.639	-4.694	-549	-5.844e-06	-0.639	-5.844	-549	-6.886e-06	-0.639	-6.886	-549	-7.794e-06	-0.639	-7.794	-549	-1.111e-05	-0.639	-11.11	-549	-1.737e-05	-0.639	-17.37	-549	-4.844e-05	-0.639	-48.44
-550	-1.887e-06	-0.64	-1.887	-550	-3.378e-06	-0.64	-3.378	-550	-4.694e-06	-0.64	-4.694	-550	-5.837e-06	-0.64	-5.837	-550	-6.884e-06	-0.64	-6.884	-550	-7.787e-06	-0.64	-7.787	-550	-1.109e-05	-0.64	-11.09	-550	-1.735e-05	-0.64	-17.35	-550	-4.841e-05	-0.64	-48.41
-551	-1.891e-06	-0.641	-1.891	-551	-3.373e-06	-0.641	-3.373	-551	-4.688e-06	-0.641	-4.688	-551	-5.831e-06	-0.641	-5.831	-551	-6.881e-06	-0.641	-6.881	-551	-7.778e-06	-0.641	-7.778	-551	-1.109e-05	-0.641	-11.09	-551	-1.735e-05	-0.641	-17.35	-551	-4.837e-05	-0.641	-48.37
-552	-1.885e-06	-0.642	-1.885	-552	-3.376e-06	-0.642	-3.376	-552	-4.688e-06	-0.642	-4.688	-552	-5.832e-06	-0.642	-5.832	-552	-6.88e-06	-0.642	-6.88	-552	-7.779e-06	-0.642	-7.779	-552	-1.107e-05	-0.642	-11.07	-552	-1.734e-05	-0.642	-17.34	-552	-4.833e-05	-0.642	-48.33
-553	-1.887e-06	-0.643	-1.887	-553	-3.376e-06	-0.643	-3.376	-553	-4.687e-06	-0.643	-4.687	-553	-5.825e-06	-0.643	-5.825	-553	-6.873e-06	-0.643	-6.873	-553	-7.771e-06	-0.643	-7.771	-553	-1.106e-05	-0.643	-11.06	-553	-1.732e-05	-0.643	-17.32	-553	-4.83e-05	-0.643	-48.3
-554	-1.888e-06	-0.644	-1.888	-554	-3.376e-06	-0.644	-3.376	-554	-4.683e-06	-0.644	-4.683	-554	-5.821e-06	-0.644	-5.821	-554	-6.868e-06	-0.644	-6.868	-554	-7.768e-06	-0.644	-7.768	-554	-1.106e-05	-0.644	-11.06	-554	-1.731e-05	-0.644	-17.31	-554	-4.826e-05	-0.644	-48.26
-555	-1.883e-06	-0.645	-1.883	-555	-3.376e-06	-0.645	-3.376	-555	-4.681e-06	-0.645	-4.681	-555	-5.819e-06	-0.645	-5.819	-555	-6.863e-06	-0.645	-6.863	-555	-7.761e-06	-0.645	-7.761	-555	-1.105e-05	-0.645	-11.05	-555	-1.729e-05	-0.645	-17.29	-555	-4.822e-05	-0.645	-48.22
-556	-1.889e-06	-0.646	-1.889	-556	-3.376e-06	-0.646	-3.376	-556	-4.675e-06	-0.646	-4.675	-556	-5.812e-06	-0.646	-5.812	-556	-6.856e-06	-0.646	-6.856	-556	-7.752e-06	-0.646	-7.752	-556	-1.104e-05	-0.646	-11.04	-556	-1.729e-05	-0.646	-17.29	-556	-4.818e-05	-0.646	-48.18
-557	-1.882e-06	-0.647	-1.882	-557	-3.376e-06	-0.647	-3.376	-557	-4.672e-06	-0.647	-4.672	-557	-5.811e-06	-0.647	-5.811	-557	-6.851e-06	-0.647	-6.851	-557	-7.75e-06	-0.647	-7.75	-557	-1.103e-05	-0.647	-11.03	-557	-1.728e-05	-0.647	-17.28	-557	-4.814e-05	-0.647	-48.14
-558	-1.879e-06	-0.648	-1.879	-558	-3.376e-06	-0.648	-3.376	-558	-4.667e-06	-0.648	-4.667	-558	-5.805e-06	-0.648	-5.805	-558	-6.846e-06	-0.648	-6.846	-558	-7.744e-06	-0.648	-7.744	-558	-1.102e-05	-0.648	-11.02	-558	-1.726e-05	-0.648	-17.26	-558	-4.81e-05	-0.648	-48.1
-559	-1.88e-06	-0.649	-1.88	-559	-3.372e-06	-0.649	-3.372	-559	-4.662e-06	-0.649	-4.662	-559	-5.796e-06	-0.649	-5.796	-559	-6.841e-06	-0.649	-6.841	-559	-7.732e-06	-0.649	-7.732	-559	-1.102e-05	-0.649	-11.02	-559	-1.726e-05	-0.649	-17.26	-559	-4.806e-05	-0.649	-48.06
-560	-1.874e-06	-0.65	-1.874	-560	-3.373e-06	-0.65	-3.373	-560	-4.661e-06	-0.65	-4.661	-560	-5.798e-06	-0.65	-5.798	-560	-6.843e-06	-0.65	-6.843	-560	-7.729e-06	-0.65	-7.729	-560	-1.101e-05	-0.65	-11.01	-560	-1.726e-05	-0.65	-17.26	-560	-4.803e-05	-0.65	-48.03
-561	-1.876e-06	-0.651	-1.876	-561	-3.373e-06	-0.651	-3.373	-561	-4.658e-06	-0.651	-4.658	-561	-5.791e-06	-0.651	-5.791	-561	-6.842e-06	-0.651	-6.842	-561	-7.721e-06	-0.651	-7.721	-561	-1.101e-05	-0.651	-11.01	-561	-1.724e-05	-0.651	-17.24	-561	-4.799e-05	-0.651	-47.99
-562	-1.876e-06	-0.652	-1.876	-562	-3.373e-06	-0.652	-3.373	-562	-4.652e-06	-0.652	-4.652	-562	-5.786e-06	-0.652	-5.786	-562	-6.842e-06	-0.652	-6.842	-562	-7.721e-06	-0.652	-7.721	-562	-1.1e-05	-0.652	-11	-562	-1.724e-05	-0.652	-17.24	-562	-4.796e-05	-0.652	-47.96
-563	-1.871e-06	-0.653	-1.871	-563	-3.373e-06	-0.653	-3.373	-563	-4.649e-06	-0.653	-4.649	-563	-5.783e-06	-0.653	-5.783	-563	-6.841e-06	-0.653	-6.841	-563	-7.719e-06	-0.653	-7.719	-563	-1.099e-05	-0.653	-10.99	-563	-1.722e-05	-0.653	-17.22	-563	-4.792e-05	-0.653	-47.92
-564	-1.877e-06	-0.654	-1.877	-564	-3.372e-06	-0.654	-3.372	-564	-4.642e-06	-0.654	-4.642	-564	-5.777e-06	-0.654	-5.777	-564	-6.84e-06	-0.654	-6.84	-564	-7.71e-06	-0.654	-7.71	-564	-1.099e-05	-0.654	-10.99	-564	-1.722e-05	-0.654	-17.22	-564	-4.789e-05	-0.654	-47.89
-565	-1.876e-06	-0.655	-1.876	-565	-3.372e-06	-0.655	-3.372	-565	-4.642e-06	-0.655	-4.642	-565	-5.776e-06	-0.655	-5.776	-565	-6.84e-06	-0.655	-6.84	-565	-7.709e-06	-0.655	-7.709	-565	-1.099e-05	-0.655	-10.99	-565	-1.72e-05	-0.655	-17.2	-565	-4.785e-05	-0.655	-47.85
-566	-1.876e-06	-0.656	-1.876	-566	-3.372e-06	-0.656	-3.372	-566	-4.636e-06	-0.656	-4.636	-566	-5.773e-06	-0.656	-5.773	-566	-6.838e-06	-0.656	-6.838	-566	-7.702e-06	-0.656	-7.702	-566	-1.098e-05	-0.656	-10.98	-566	-1.719e-05	-0.656	-17.19	-566	-4.782e-05	-0.656	-47.82
-567	-1.879e-06	-0.657	-1.879	-567	-3.371e-06	-0.657	-3.371	-567	-4.629e-06	-0.657	-4.629	-567	-5.765e-06	-0.657	-5.765	-567	-6.83e-06	-0.657	-6.83	-567	-7.693e-06	-0.657	-7.693	-567	-1.098e-05	-0.657	-10.98	-567	-1.718e-05	-0.657	-17.18	-567	-4.779e-05	-0.657	-47.79
-568	-1.873e-06	-0.658	-1.873	-568	-3.371e-06	-0.658	-3.371	-568	-4.633e-06	-0.658	-4.633	-568	-5.768e-06	-0.658	-5.768	-568	-6.83e-06	-0.658	-6.83	-568	-7.694e-06	-0.658	-7.694	-568	-1.098e-05	-0.658	-10.98	-568	-1.717e-05	-0.658	-17.17	-568	-4.775e-05	-0.658	-47.75
-569	-1.876e-06	-0.659	-1.876	-569	-3.371e-06	-0.659	-3.371	-569	-4.628e-06	-0.659	-4.628	-569	-5.767e-06	-0.659	-5.767	-569	-6.825e-06	-0.659	-6.825	-569	-7.687e-06	-0.659	-7.687	-569	-1.097e-05	-0.659	-10.97	-569	-1.715e-05	-0.659	-17.15	-569	-4.773e-05	-0.659	-47.73
-570	-1.876e-06	-0.66	-1.876	-570	-3.37e-06	-0.66	-3.37	-570	-4.627e-06	-0.66	-4.627	-570	-5.766e-06	-0.66	-5.766	-570	-6.823e-06	-0.66	-6.823	-570	-7.682e-06	-0.66	-7.682	-570	-1.097e-05	-0.66	-10.97	-570	-1.715e-05	-0.66	-17.15	-570	-4.769e-05	-0.66	-47.69
-571	-1.87e-06	-0.661	-1.87	-571	-3.37e-06	-0.661	-3.37	-571	-4.625e-06	-0.661	-4.625	-571	-5.765e-06	-0.661	-5.765	-571	-6.816e-06	-0.661	-6.816	-571	-7.68e-06	-0.661	-7.68	-571	-1.096e-05	-0.661	-10.96	-571	-1.712e-05	-0.661	-17.12	-571	-4.766e-05	-0.661	-47.66
-572	-1.876e-06	-0.662	-1.876	-572	-3.369e-06	-0.662	-3.369	-572	-4.618e-06	-0.662	-4.618	-572	-5.761e-06	-0.662	-5.761	-572	-6.804e-06	-0.662	-6.804	-572	-7.674e-06	-0.662	-7.674	-572	-1.095e-05	-0.662	-10.95	-572	-1.711e-05	-0.662	-17.11	-572	-4.762e-05	-0.662	-47.62
-573	-1.875e-06	-0.663	-1.875	-573	-3.369e-06	-0.663	-3.369	-573	-4.621e-06	-0.663	-4.621	-573	-5.76e-06	-0.663	-5.76	-573	-6.802e-06	-0.663	-6.802	-573	-7.674e-06	-0.663	-7.674	-573	-1.095e-05	-0.663	-10.95	-573	-1.709e-05	-0.663	-17.09	-573	-4.757e-05	-0.663	-47.57
-574	-1.877e-06	-0.664	-1.877	-574	-3.367e-06	-0.664	-3.367	-574	-4.616e-06	-0.664	-4.616	-574	-5.756e-06	-0.664	-5.756	-574	-6.796e-06	-0.664	-6.796	-574	-7.674e-06	-0.664	-7.674	-574	-1.094e-05	-0.664	-10.94	-574	-1.708e-05	-0.664	-17.08	-574	-4.752e-05	-0.664	-47.52
-575	-1.881e-06	-0.665	-1.881	-575	-3.367e-06	-0.665	-3.367	-575	-4.605e-06	-0.665	-4.605	-575	-5.75e-06	-0.665	-5.75	-575	-6.789e-06	-0.665	-6.789	-575	-7.669e-06	-0.665	-7.669	-575	-1.094e-05	-0.665	-10.94	-575	-1.706e-05	-0.665	-17.06	-575	-4.747e-05	-0.665	-47.47
-576	-1.875e-06	-0.666	-1.875	-576	-3.367e-06	-0.666	-3.367	-576	-4.611e-06	-0.666	-4.611	-576	-5.75e-06	-0.666	-5.75	-576	-6.791e-06	-0.666	-6.791	-576	-7.67e-06	-0.666	-7.67	-576	-1.094e-05	-0.666	-10.94	-576	-1.706e-05	-0.666	-17.06	-576	-4.743e-05	-0.666	-47.43
-577	-1.881e-06	-0.667	-1.881	-577	-3.368e-06	-0.667	-3.368	-577	-4.607e-06	-0.667	-4.607	-577	-5.744e-06	-0.667	-5.744	-577	-6.78e-06	-0.667	-6.78	-577	-7.67e-06	-0.667	-7.67	-577	-1.093e-05	-0.667	-10.93	-577	-1.705e-05	-0.667	-17.05	-577	-4.739e-05	-0.667	-47.39
-578	-1.881e-06	-0.668	-1.881	-578	-3.367e-06	-0.668	-3.367	-578	-4.605e-06	-0.668	-4.605	-578	-5.739e-06	-0.668	-5.739	-578	-6.776e-06	-0.668	-6.776	-578	-7.67e-06	-0.668	-7.67	-578	-1.093e-05	-0.668	-10.93	-578	-1.704e-05	-0.668	-17.04	-578	-4.736e-05	-0.668	-47.36
-579	-1.876e-06	-0.669	-1.876	-579	-3.368e-06	-0.669	-3.368	-579	-4.604e-06	-0.669	-4.604	-579	-5.738e-06	-0.669	-5.738	-579	-6.775e-06	-0.669	-6.775	-579	-7.667e-06	-0.669	-7.667	-579	-1.092e-05	-0.669	-10.92	-579	-1.704e-05	-0.669	-17.04	-579	-4.732e-05	-0.669	-47.32
-580	-1.882e-06	-0.67	-1.882	-580	-3.363e-06	-0.67	-3.363	-580	-4.599e-06	-0.67	-4.599	-580	-5.732e-06	-0.67	-5.732	-580	-6.766e-06	-0.67	-6.766	-580	-7.666e-06	-0.67	-7.666	-580	-1.091e-05	-0.67	-10.91	-580	-1.703e-05	-0.67	-17.03	-580	-4.73e-05	-0.67	-47.3
-581	-1.878e-06	-0.671	-1.878	-581	-3.364e-06	-0.671	-3.364	-581	-4.599e-06	-0.671	-4.599	-581	-5.729e-06	-0.671	-5.729	-581	-6.767e-06	-0.671	-6.767	-581	-7.666e-06	-0.671	-7.666	-581	-1.09e-05	-0.671	-10.9	-581	-1.702e-05	-0.671	-17.02	-581	-4.728e-05	-0.671	-47.28
-582	-1.879e-06	-0.672	-1.879	-582	-3.36e-06	-0.672	-3.36	-582	-4.599e-06	-0.672	-4.599	-582	-5.725e-06	-0.672	-5.725	-582	-6.761e-06	-0.672	-6.761	-582	-7.664e-06	-0.672	-7.664	-582	-1.089e-05	-0.672	-10.89	-582	-1.702e-05	-0.672	-17.02	-582	-4.726e-05	-0.672	-47.26
-583	-1.882e-06	-0.673	-1.882	-583	-3.361e-06	-0.673	-3.361	-583	-4.592e-06	-0.673	-4.592	-583	-5.719e-06	-0.673	-5.719	-583	-6.75e-06	-0.673	-6.75	-583	-7.662e-06	-0.673	-7.662	-583	-1.089e-05	-0.673	-10.89	-583	-1.702e-05	-0.673	-17.02	-583	-4.724e-05	-0.673	-47.24
-584	-1.876e-06	-0.674	-1.876	-584	-3.36e-06	-0.674	-3.36	-584	-4.595e-06	-0.674	-4.595	-584	-5.724e-06	-0.674	-5.724	-584	-6.755e-06	-0.674	-6.755	-584	-7.661e-06	-0.674	-7.661	-584	-1.088e-05	-0.674	-10.88	-584	-1.701e-05	-0.674	-17.01	-584	-4.721e-05	-0.674	-47.21
-585	-1.881e-06	-0.675	-1.881	-585	-3.361e-06	-0.675	-3.361	-585	-4.594e-06	-0.675	-4.594	-585	-5.723e-06	-0.675	-5.723	-585	-6.752e-06	-0.675	-6.752	-585	-7.654e-06	-0.675	-7.654	-585	-1.087e-05	-0.675	-10.87	-585	-1.7e-05	-0.675	-17	-585	-4.718e-05	-0.675	-47.18
-586	-1.881e-06	-0.676	-1.881	-586	-3.356e-06	-0.676	-3.356	-586	-4.594e-06	-0.676	-4.594	-586	-5.722e-06	-0.676	-5.722	-586	-6.751e-06	-0.676	-6.751	-586	-7.653e-06	-0.676	-7.653	-586	-1.087e-05	-0.676	-10.87	-586	-1.699e-05	-0.676	-16.99	-586	-4.715e-05	-0.676	-47.15
-587	-1.874e-06	-0.677	-1.874	-587	-3.36e-06	-0.677	-3.36	-587	-4.593e-06	-0.677	-4.593	-587	-5.722e-06	-0.677	-5.722	-587	-6.75e-06	-0.677	-6.75	-587	-7.647e-06	-0.677	-7.647	-587	-1.086e-05	-0.677	-10.86	-587	-1.698e-05	-0.677	-16.98	-587	-4.712e-05	-0.677	-47.12
-588	-1.879e-06	-0.678	-1.879	-588	-3.354e-06	-0.678	-3.354	-588	-4.593e-06	-0.678	-4.593	-588	-5.722e-06	-0.678	-5.722	-588	-6.745e-06	-0.678	-6.745	-588	-7.64e-06	-0.678	-7.64	-588	-1.085e-05	-0.678	-10.85	-588	-1.698e-05	-0.678	-16.98	-588	-4.709e-05	-0.678	-47.09
-589	-1.874e-06	-0.679	-1.874	-589	-3.358e-06	-0.679	-3.358	-589	-4.593e-06	-0.679	-4.593	-589	-5.722e-06	-0.679	-5.722	-589	-6.745e-06	-0.679	-6.745	-589	-7.64e-06	-0.679	-7.64	-589	-1.085e-05	-0.679	-10.85	-589	-1.696e-05	-0.679	-16.96	-589	-4.706e-05	-0.679	-47.06
-590	-1.874e-06	-0.68	-1.874	-590	-3.351e-06	-0.68	-3.351	-590	-4.591e-06	-0.68	-4.591	-590	-5.721e-06	-0.68	-5.721	-590	-6.744e-06	-0.68	-6.744	-590	-7.634e-06	-0.68	-7.634	-590	-1.084e-05	-0.68	-10.84	-590	-1.694e-05	-0.68	-16.94	-590	-4.703e-05	-0.68	-47.03
-591	-1.876e-06	-0.681	-1.876	-591	-3.351e-06	-0.681	-3.351	-591	-4.587e-06	-0.681	-4.587	-591	-5.716e-06	-0.681	-5.716	-591	-6.739e-06	-0.681	-6.739	-591	-7.628e-06	-0.681	-7.628	-591	-1.084e-05	-0.681	-10.84	-591	-1.694e-05	-0.681	-16.94	-591	-4.7e-05	-0.681	-47
-592	-1.87e-06	-0.682	-1.87	-592	-3.351e-06	-0.682	-3.351	-592	-4.589e-06	-0.682	-4.589	-592	-5.718e-06	-0.682	-5.718	-592	-6.738e-06	-0.682	-6.738	-592	-7.631e-06	-0.682	-7.631	-592	-1.083e-05	-0.682	-10.83	-592	-1.693e-05	-0.682	-16.93	-592	-4.697e-05	-0.682	-46.97
-593	-1.874e-06	-0.683	-1.874	-593	-3.355e-06	-0.683	-3.355	-593	-4.588e-06	-0.683	-4.588	-593	-5.717e-06	-0.683	-5.717	-593	-6.737e-06	-0.683	-6.737	-593	-7.628e-06	-0.683	-7.628	-593	-1.082e-05	-0.683	-10.82	-593	-1.692e-05	-0.683	-16.92	-593	-4.693e-05	-0.683	-46.93
-594	-1.874e-06	-0.684	-1.874	-594	-3.351e-06	-0.684	-3.351	-594	-4.585e-06	-0.684	-4.585	-594	-5.717e-06	-0.684	-5.717	-594	-6.736e-06	-0.684	-6.736	-594	-7.627e-06	-0.684	-7.627	-594	-1.082e-05	-0.684	-10.82	-594	-1.69e-05	-0.684	-16.9	-594	-4.69e-05	-0.684	-46.9
-595	-1.869e-06	-0.685	-1.869	-595	-3.356e-06	-0.685	-3.356	-595	-4.585e-06	-0.685	-4.585	-595	-5.717e-06	-0.685	-5.717	-595	-6.733e-06	-0.685	-6.733	-595	-7.627e-06	-0.685	-7.627	-595	-1.081e-05	-0.685	-10.81	-595	-1.689e-05	-0.685	-16.89	-595	-4.686e-05	-0.685	-46.86
-596	-1.874e-06	-0.686	-1.874	-596	-3.349e-06	-0.686	-3.349	-596	-4.579e-06	-0.686	-4.579	-596	-5.717e-06	-0.686	-5.717	-596	-6.727e-06	-0.686	-6.727	-596	-7.623e-06	-0.686	-7.623	-596	-1.081e-05	-0.686	-10.81	-596	-1.689e-05	-0.686	-16.89	-596	-4.683e-05	-0.686	-46.83
-597	-1.872e-06	-0.687	-1.872	-597	-3.354e-06	-0.687	-3.354	-597	-4.581e-06	-0.687	-4.581	-597	-5.717e-06	-0.687	-5.717	-597	-6.727e-06	-0.687	-6.727	-597	-7.623e-06	-0.687	-7.623	-597	-1.081e-05	-0.687	-10.81	-597	-1.689e-05	-0.687	-16.89	-597	-4.681e-05	-0.687	-46.81
-598	-1.872e-06	-0.688	-1.872	-598	-3.349e-06	-0.688	-3.349	-598	-4.579e-06	-0.688	-4.579	-598	-5.717e-06	-0.688	-5.717	-598	-6.721e-06	-0.688	-6.721	-598	-7.623e-06	-0.688	-7.623	-598	-1.08e-05	-0.688	-10.8	-598	-1.687e-05	-0.688	-16.87	-598	-4.678e-05	-0.688	-46.78
-599	-1.877e-06	-0.689	-1.877	-599	-3.347e-06	-0.689	-3.347	-599	-4.572e-06	-0.689	-4.572	-599	-5.716e-06	-0.689	-5.716	-599	-6.718e-06	-0.689	-6.718	-599	-7.62e-06	-0.689	-7.62	-599	-1.08e-05	-0.689	-10.8	-599	-1.688e-05	-0.689	-16.88	-599	-4.675e-05	-0.689	-46.75
-600	-1.872e-06	-0.69	-1.872	-600	-3.346e-06	-0.69	-3.346	-600	-4.573e-06	-0.69	-4.573	-600	-5.716e-06	-0.69	-5.716	-600	-6.719e-06	-0.69	-6.719	-600	-7.62e-06	-0.69	-7.62	-600	-1.08e-05	-0.69	-10.8	-600	-1.687e-05	-0.69	-16.87	-600	-4.672e-05	-0.69	-46.72
-601	-1.878e-06	-0.691	-1.878	-601	-3.346e-06	-0.691	-3.346	-601	-4.572e-06	-0.691	-4.572	-601	-5.716e-06	-0.691	-5.716	-601	-6.713e-06	-0.691	-6.713	-601	-7.618e-06	-0.691	-7.618	-601	-1.079e-05	-0.691	-10.79	-601	-1.687e-05	-0.691	-16.87	-601	-4.669e-05	-0.691	-46.69
-602	-1.881e-06	-0.692	-1.881	-602	-3.342e-06	-0.692	-3.342	-602	-4.568e-06	-0.692	-4.568	-602	-5.716e-06	-0.692	-5.716	-602	-6.709e-06	-0.692	-6.709	-602	-7.618e-06	-0.692	-7.618	-602	-1.079e-05	-0.692	-10.79	-602	-1.686e-05	-0.692	-16.86	-602	-4.666e-05	-0.692	-46.66
-603	-1.879e-06	-0.693	-1.879	-603	-3.346e-06	-0.693	-3.346	-603	-4.569e-06	-0.693	-4.569	-603	-5.716e-06	-0.693	-5.716	-603	-6.709e-06	-0.693	-6.709	-603	-7.615e-06	-0.693	-7.615	-603	-1.079e-05	-0.693	-10.79	-603	-1.685e-05	-0.693	-16.85	-603	-4.662e-05	-0.693	-46.62
-604	-1.885e-06	-0.694	-1.885	-604	-3.341e-06	-0.694	-3.341	-604	-4.563e-06	-0.694	-4.563	-604	-5.716e-06	-0.694	-5.716	-604	-6.703e-06	-0.694	-6.703	-604	-7.61e-06	-0.694	-7.61	-604	-1.079e-05	-0.694	-10.79	-604	-1.685e-05	-0.694	-16.85	-604	-4.658e-05	-0.694	-46.58
-605	-1.882e-06	-0.695	-1.882	-605	-3.347e-06	-0.695	-3.347	-605	-4.559e-06	-0.695	-4.559	-605	-5.716e-06	-0.695	-5.716	-605	-6.706e-06	-0.695	-6.706	-605	-7.609e-06	-0.695	-7.609	-605	-1.079e-05	-0.695	-10.79	-605	-1.685e-05	-0.695	-16.85	-605	-4.655e-05	-0.695	-46.55
-606	-1.881e-06	-0.696	-1.881	-606	-3.343e-06	-0.696	-3.343	-606	-4.559e-06	-0.696	-4.559	-606	-5.716e-06	-0.696	-5.716	-606	-6.703e-06	-0.696	-6.703	-606	-7.605e-06	-0.696	-7.605	-606	-1.079e-05	-0.696	-10.79	-606	-1.684e-05	-0.696	-16.84	-606	-4.652e-05	-0.696	-46.52
-607	-1.886e-06	-0.697	-1.886	-607	-3.343e-06	-0.697	-3.343	-607	-4.553e-06	-0.697	-4.553	-607	-5.716e-06	-0.697	-5.716	-607	-6.697e-06	-0.697	-6.697	-607	-7.601e-06	-0.697	-7.601	-607	-1.079e-05	-0.697	-10.79	-607	-1.685e-05	-0.697	-16.85	-607	-4.65e-05	-0.697	-46.5
-608	-1.881e-06	-0.698	-1.881	-608	-3.346e-06	-0.698	-3.346	-608	-4.555e-06	-0.698	-4.555	-608	-5.716e-06	-0.698	-5.716	-608	-6.702e-06	-0.698	-6.702	-608	-7.601e-06	-0.698	-7.601	-608	-1.078e-05	-0.698	-10.78	-608	-1.685e-05	-0.698	-16.85	-608	-4.648e-05	-0.698	-46.48
-609	-1.884e-06	-0.699	-1.884	-609	-3.35e-06	-0.699	-3.35	-609	-4.555e-06	-0.699	-4.555	-609	-5.713e-06	-0.699	-5.713	-609	-6.702e-06	-0.699	-6.702	-609	-7.593e-06	-0.699	-7.593	-609	-1.078e-05	-0.699	-10.78	-609	-1.683e-05	-0.699	-16.83	-609	-4.646e-05	-0.699	-46.46
-610	-1.885e-06	-0.7	-1.885	-610	-3.345e-06	-0.7	-3.345	-610	-4.553e-06	-0.7	-4.553	-610	-5.713e-06	-0.7	-5.713	-610	-6.702e-06	-0.7	-6.702	-610	-7.591e-06	-0.7	-7.591	-610	-1.078e-05	-0.7	-10.78	-610	-1.683e-05	-0.7	-16.83	-610	-4.645e-05	-0.7	-46.45
-611	-1.882e-06	-0.701	-1.882	-611	-3.349e-06	-0.701	-3.349	-611	-4.553e-06	-0.701	-4.553	-611	-5.713e-06	-0.701	-5.713	-611	-6.702e-06	-0.701	-6.702	-611	-7.588e-06	-0.701	-7.588	-611	-1.077e-05	-0.701	-10.77	-611	-1.682e-05	-0.701	-16.82	-611	-4.643e-05	-0.701	-46.43
-612	-1.889e-06	-0.702	-1.889	-612	-3.343e-06	-0.702	-3.343	-612	-4.553e-06	-0.702	-4.553	-612	-5.713e-06	-0.702	-5.713	-612	-6.697e-06	-0.702	-6.697	-612	-7.581e-06	-0.702	-7.581	-612	-1.077e-05	-0.702	-10.77	-612	-1.681e-05	-0.702	-16.81	-612	-4.641e-05	-0.702	-46.41
-613	-1.888e-06	-0.703	-1.888	-613	-3.349e-06	-0.703	-3.349	-613	-4.557e-06	-0.703	-4.557	-613	-5.712e-06	-0.703	-5.712	-613	-6.697e-06	-0.703	-6.697	-613	-7.584e-06	-0.703	-7.584	-613	-1.077e-05	-0.703	-10.77	-613	-1.679e-05	-0.703	-16.79	-613	-4.639e-05	-0.703	-46.39
-614	-1.888e-06	-0.704	-1.888	-614	-3.343e-06	-0.704	-3.343	-614	-4.557e-06	-0.704	-4.557	-614	-5.71e-06	-0.704	-5.71	-614	-6.697e-06	-0.704	-6.697	-614	-7.578e-06	-0.704	-7.578	-614	-1.076e-05	-0.704	-10.76	-614	-1.678e-05	-0.704	-16.78	-614	-4.637e-05	-0.704	-46.37
-615	-1.895e-06	-0.705	-1.895	-615	-3.339e-06	-0.705	-3.339	-615	-4.552e-06	-0.705	-4.552	-615	-5.709e-06	-0.705	-5.709	-615	-6.693e-06	-0.705	-6.693	-615	-7.568e-06	-0.705	-7.568	-615	-1.077e-05	-0.705	-10.77	-615	-1.677e-05	-0.705	-16.77	-615	-4.636e-05	-0.705	-46.36
-616	-1.89e-06	-0.706	-1.89	-616	-3.34e-06	-0.706	-3.34	-616	-4.557e-06	-0.706	-4.557	-616	-5.711e-06	-0.706	-5.711	-616	-6.696e-06	-0.706	-6.696	-616	-7.574e-06	-0.706	-7.574	-616	-1.076e-05	-0.706	-10.76	-616	-1.677e-05	-0.706	-16.77	-616	-4.634e-05	-0.706	-46.34
-617	-1.893e-06	-0.707	-1.893	-617	-3.34e-06	-0.707	-3.34	-617	-4.556e-06	-0.707	-4.556	-617	-5.705e-06	-0.707	-5.705	-617	-6.696e-06	-0.707	-6.696	-617	-7.568e-06	-0.707	-7.568	-617	-1.076e-05	-0.707	-10.76	-617	-1.676e-05	-0.707	-16.76	-617	-4.632e-05	-0.707	-46.32
-618	-1.894e-06	-0.708	-1.894	-618	-3.295e-06	-0.708	-3.295	-618	-4.514e-06	-0.708	-4.514	-618	-5.651e-06	-0.708	-5.651	-618	-6.647e-06	-0.708	-6.647	-618	-7.521e-06	-0.708	-7.521	-618	-1.074e-05	-0.708	-10.74	-618	-1.666e-05	-0.708	-16.66	-618	-4.629e-05	-0.708	-46.29
-619	-1.895e-06	-0.709	-1.895	-619	-3.275e-06	-0.709	-3.275	-619	-4.495e-06	-0.709	-4.495	-619	-5.626e-06	-0.709	-5.626	-619	-6.628e-06	-0.709	-6.628	-619	-7.494e-06	-0.709	-7.494	-619	-1.073e-05	-0.709	-10.73	-619	-1.662e-05	-0.709	-16.62	-619	-4.627e-05	-0.709	-46.27
-620	-1.894e-06	-0.71	-1.894	-620	-3.264e-06	-0.71	-3.264	-620	-4.483e-06	-0.71	-4.483	-620	-5.6e-06	-0.71	-5.6	-620	-6.611e-06	-0.71	-6.611	-620	-7.482e-06	-0.71	-7.482	-620	-1.072e-05	-0.71	-10.72	-620	-1.658e-05	-0.71	-16.58	-620	-4.624e-05	-0.71	-46.24
-619	-1.883e-06	-0.709	-1.883	-619	-3.064e-06	-0.709	-3.064	-619	-4.272e-06	-0.709	-4.272	-619	-5.355e-06	-0.709	-5.355	-619	-6.38e-06	-0.709	-6.38	-619	-7.259e-06	-0.709	-7.259	-619	-1.064e-05	-0.709	-10.64	-619	-1.609e-05	-0.709	-16.09	-619	-4.626e-05	-0.709	-46.26
-618	-1.836e-06	-0.708	-1.836	-618	-2.986e-06	-0.708	-2.986	-618	-4.117e-06	-0.708	-4.117	-618	-5.149e-06	-0.708	-5.149	-618	-6.117e-06	-0.708	-6.117	-618	-6.934e-06	-0.708	-6.934	-618	-1.025e-05	-0.708	-10.25	-618	-1.479e-05	-0.708	-14.79	-618	-4.432e-05	-0.708	-44.32
-617	-1.783e-06	-0.707	-1.783	-617	-2.919e-06	-0.707	-2.919	-617	-4.035e-06	-0.707	-4.035	-617	-5.051e-06	-0.707	-5.051	-617	-5.985e-06	-0.707	-5.985	-617	-6.781e-06	-0.707	-6.781	-617	-9.966e-06	-0.707	-9.966	-617	-1.44e-05	-0.707	-14.4	-617	-4.205e-05	-0.707	-42.05
-616	-1.737e-06	-0.706	-1.737	-616	-2.872e-06	-0.706	-2.872	-616	-3.964e-06	-0.706	-3.964	-616	-4.965e-06	-0.706	-4.965	-616	-5.878e-06	-0.706	-5.878	-616	-6.65e-06	-0.706	-6.65	-616	-9.728e-06	-0.706	-9.728	-616	-1.408e-05	-0.706	-14.08	-616	-4.014e-05	-0.706	-40.14
-615	-1.691e-06	-0.705	-1.691	-615	-2.819e-06	-0.705	-2.819	-615	-3.889e-06	-0.705	-3.889	-615	-4.869e-06	-0.705	-4.869	-615	-5.754e-06	-0.705	-5.754	-615	-6.499e-06	-0.705	-6.499	-615	-9.479e-06	-0.705	-9.479	-615	-1.363e-05	-0.705	-13.63	-615	-3.836e-05	-0.705	-38.36
-614	-1.655e-06	-0.704	-1.655	-614	-2.769e-06	-0.704	-2.769	-614	-3.828e-06	-0.704	-3.828	-614	-4.792e-06	-0.704	-4.792	-614	-5.657e-06	-0.704	-5.657	-614	-6.382e-06	-0.704	-6.382	-614	-9.273e-06	-0.704	-9.273	-614	-1.34e-05	-0.704	-13.4	-614	-3.666e-05	-0.704	-36.66
-613	-1.616e-06	-0.703	-1.616	-613	-2.727e-06	-0.703	-2.727	-613	-3.78e-06	-0.703	-3.78	-613	-4.73e-06	-0.703	-4.73	-613	-5.579e-06	-0.703	-5.579	-613	-6.296e-06	-0.703	-6.296	-613	-9.102e-06	-0.703	-9.102	-613	-1.324e-05	-0.703	-13.24	-613	-3.521e-05	-0.703	-35.21
-612	-1.574e-06	-0.702	-1.574	-612	-2.692e-06	-0.702	-2.692	-612	-3.732e-06	-0.702	-3.732	-612	-4.677e-06	-0.702	-4.677	-612	-5.513e-06	-0.702	-5.513	-612	-6.227e-06	-0.702	-6.227	-612	-8.953e-06	-0.702	-8.953	-612	-1.31e-05	-0.702	-13.1	-612	-3.403e-05	-0.702	-34.03
-611	-1.546e-06	-0.701	-1.546	-611	-2.664e-06	-0.701	-2.664	-611	-3.69e-06	-0.701	-3.69	-611	-4.627e-06	-0.701	-4.627	-611	-5.455e-06	-0.701	-5.455	-611	-6.152e-06	-0.701	-6.152	-611	-8.827e-06	-0.701	-8.827	-611	-1.297e-05	-0.701	-12.97	-611	-3.306e-05	-0.701	-33.06
-610	-1.515e-06	-0.7	-1.515	-610	-2.63e-06	-0.7	-2.63	-610	-3.656e-06	-0.7	-3.656	-610	-4.586e-06	-0.7	-4.586	-610	-5.402e-06	-0.7	-5.402	-610	-6.091e-06	-0.7	-6.091	-610	-8.717e-06	-0.7	-8.717	-610	-1.284e-05	-0.7	-12.84	-610	-3.225e-05	-0.7	-32.25
-609	-1.488e-06	-0.699	-1.488	-609	-2.602e-06	-0.699	-2.602	-609	-3.619e-06	-0.699	-3.619	-609	-4.538e-06	-0.699	-4.538	-609	-5.346e-06	-0.699	-5.346	-609	-6.028e-06	-0.699	-6.028	-609	-8.623e-06	-0.699	-8.623	-609	-1.273e-05	-0.699	-12.73	-609	-3.157e-05	-0.699	-31.57
-608	-1.466e-06	-0.698	-1.466	-608	-2.573e-06	-0.698	-2.573	-608	-3.578e-06	-0.698	-3.578	-608	-4.489e-06	-0.698	-4.489	-608	-5.295e-06	-0.698	-5.295	-608	-5.973e-06	-0.698	-5.973	-608	-8.54e-06	-0.698	-8.54	-608	-1.263e-05	-0.698	-12.63	-608	-3.098e-05	-0.698	-30.98
-607	-1.438e-06	-0.697	-1.438	-607	-2.546e-06	-0.697	-2.546	-607	-3.541e-06	-0.697	-3.541	-607	-4.453e-06	-0.697	-4.453	-607	-5.253e-06	-0.697	-5.253	-607	-5.924e-06	-0.697	-5.924	-607	-8.456e-06	-0.697	-8.456	-607	-1.252e-05	-0.697	-12.52	-607	-3.048e-05	-0.697	-30.48
-606	-1.418e-06	-0.696	-1.418	-606	-2.513e-06	-0.696	-2.513	-606	-3.502e-06	-0.696	-3.502	-606	-4.413e-06	-0.696	-4.413	-606	-5.208e-06	-0.696	-5.208	-606	-5.87e-06	-0.696	-5.87	-606	-8.381e-06	-0.696	-8.381	-606	-1.242e-05	-0.696	-12.42	-606	-3.002e-05	-0.696	-30.02
-605	-1.399e-06	-0.695	-1.399	-605	-2.485e-06	-0.695	-2.485	-605	-3.468e-06	-0.695	-3.468	-605	-4.371e-06	-0.695	-4.371	-605	-5.165e-06	-0.695	-5.165	-605	-5.82e-06	-0.695	-5.82	-605	-8.312e-06	-0.695	-8.312	-605	-1.231e-05	-0.695	-12.31	-605	-2.96e-05	-0.695	-29.6
-604	-1.378e-06	-0.694	-1.378	-604	-2.458e-06	-0.694	-2.458	-604	-3.439e-06	-0.694	-3.439	-604	-4.332e-06	-0.694	-4.332	-604	-5.119e-06	-0.694	-5.119	-604	-5.779e-06	-0.694	-5.779	-604	-8.241e-06	-0.694	-8.241	-604	-1.222e-05	-0.694	-12.22	-604	-2.923e-05	-0.694	-29.23
-603	-1.36e-06	-0.693	-1.36	-603	-2.435e-06	-0.693	-2.435	-603	-3.404e-06	-0.693	-3.404	-603	-4.286e-06	-0.693	-4.286	-603	-5.071e-06	-0.693	-5.071	-603	-5.733e-06	-0.693	-5.733	-603	-8.178e-06	-0.693	-8.178	-603	-1.213e-05	-0.693	-12.13	-603	-2.888e-05	-0.693	-28.88
-602	-1.338e-06	-0.692	-1.338	-602	-2.403e-06	-0.692	-2.403	-602	-3.377e-06	-0.692	-3.377	-602	-4.252e-06	-0.692	-4.252	-602	-5.036e-06	-0.692	-5.036	-602	-5.691e-06	-0.692	-5.691	-602	-8.11e-06	-0.692	-8.11	-602	-1.205e-05	-0.692	-12.05	-602	-2.855e-05	-0.692	-28.55
-601	-1.316e-06	-0.691	-1.316	-601	-2.377e-06	-0.691	-2.377	-601	-3.346e-06	-0.691	-3.346	-601	-4.22e-06	-0.691	-4.22	-601	-4.997e-06	-0.691	-4.997	-601	-5.647e-06	-0.691	-5.647	-601	-8.048e-06	-0.691	-8.048	-601	-1.197e-05	-0.691	-11.97	-601	-2.824e-05	-0.691	-28.24
-600	-1.295e-06	-0.69	-1.295	-600	-2.354e-06	-0.69	-2.354	-600	-3.318e-06	-0.69	-3.318	-600	-4.186e-06	-0.69	-4.186	-600	-4.961e-06	-0.69	-4.961	-600	-5.609e-06	-0.69	-5.609	-600	-7.991e-06	-0.69	-7.991	-600	-1.189e-05	-0.69	-11.89	-600	-2.795e-05	-0.69	-27.95
-599	-1.274e-06	-0.689	-1.274	-599	-2.335e-06	-0.689	-2.335	-599	-3.291e-06	-0.689	-3.291	-599	-4.154e-06	-0.689	-4.154	-599	-4.927e-06	-0.689	-4.927	-599	-5.569e-06	-0.689	-5.569	-599	-7.933e-06	-0.689	-7.933	-599	-1.181e-05	-0.689	-11.81	-599	-2.768e-05	-0.689	-27.68
-598	-1.259e-06	-0.688	-1.259	-598	-2.307e-06	-0.688	-2.307	-598	-3.263e-06	-0.688	-3.263	-598	-4.118e-06	-0.688	-4.118	-598	-4.887e-06	-0.688	-4.887	-598	-5.521e-06	-0.688	-5.521	-598	-7.877e-06	-0.688	-7.877	-598	-1.173e-05	-0.688	-11.73	-598	-2.742e-05	-0.688	-27.42
-597	-1.242e-06	-0.687	-1.242	-597	-2.279e-06	-0.687	-2.279	-597	-3.235e-06	-0.687	-3.235	-597	-4.088e-06	-0.687	-4.088	-597	-4.851e-06	-0.687	-4.851	-597	-5.478e-06	-0.687	-5.478	-597	-7.826e-06	-0.687	-7.826	-597	-1.166e-05	-0.687	-11.66	-597	-2.717e-05	-0.687	-27.17
-596	-1.225e-06	-0.686	-1.225	-596	-2.253e-06	-0.686	-2.253	-596	-3.201e-06	-0.686	-3.201	-596	-4.058e-06	-0.686	-4.058	-596	-4.822e-06	-0.686	-4.822	-596	-5.44e-06	-0.686	-5.44	-596	-7.771e-06	-0.686	-7.771	-596	-1.159e-05	-0.686	-11.59	-596	-2.693e-05	-0.686	-26.93
-595	-1.213e-06	-0.685	-1.213	-595	-2.236e-06	-0.685	-2.236	-595	-3.169e-06	-0.685	-3.169	-595	-4.03e-06	-0.685	-4.03	-595	-4.787e-06	-0.685	-4.787	-595	-5.399e-06	-0.685	-5.399	-595	-7.728e-06	-0.685	-7.728	-595	-1.152e-05	-0.685	-11.52	-595	-2.67e-05	-0.685	-26.7
-594	-1.194e-06	-0.684	-1.194	-594	-2.216e-06	-0.684	-2.216	-594	-3.144e-06	-0.684	-3.144	-594	-4e-06	-0.684	-4	-594	-4.759e-06	-0.684	-4.759	-594	-5.365e-06	-0.684	-5.365	-594	-7.677e-06	-0.684	-7.677	-594	-1.144e-05	-0.684	-11.44	-594	-2.646e-05	-0.684	-26.46
-593	-1.181e-06	-0.683	-1.181	-593	-2.197e-06	-0.683	-2.197	-593	-3.116e-06	-0.683	-3.116	-593	-3.966e-06	-0.683	-3.966	-593	-4.718e-06	-0.683	-4.718	-593	-5.325e-06	-0.683	-5.325	-593	-7.625e-06	-0.683	-7.625	-593	-1.137e-05	-0.683	-11.37	-593	-2.625e-05	-0.683	-26.25
-592	-1.168e-06	-0.682	-1.168	-592	-2.182e-06	-0.682	-2.182	-592	-3.093e-06	-0.682	-3.093	-592	-3.938e-06	-0.682	-3.938	-592	-4.684e-06	-0.682	-4.684	-592	-5.289e-06	-0.682	-5.289	-592	-7.58e-06	-0.682	-7.58	-592	-1.131e-05	-0.682	-11.31	-592	-2.603e-05	-0.682	-26.03
-591	-1.148e-06	-0.681	-1.148	-591	-2.171e-06	-0.681	-2.171	-591	-3.066e-06	-0.681	-3.066	-591	-3.91e-06	-0.681	-3.91	-591	-4.655e-06	-0.681	-4.655	-591	-5.256e-06	-0.681	-5.256	-591	-7.53e-06	-0.681	-7.53	-591	-1.124e-05	-0.681	-11.24	-591	-2.581e-05	-0.681	-25.81
-590	-1.133e-06	-0.68	-1.133	-590	-2.149e-06	-0.68	-2.149	-590	-3.038e-06	-0.68	-3.038	-590	-3.877e-06	-0.68	-3.877	-590	-4.626e-06	-0.68	-4.626	-590	-5.219e-06	-0.68	-5.219	-590	-7.482e-06	-0.68	-7.482	-590	-1.119e-05	-0.68	-11.19	-590	-2.561e-05	-0.68	-25.61
-589	-1.118e-06	-0.679	-1.118	-589	-2.128e-06	-0.679	-2.128	-589	-3.023e-06	-0.679	-3.023	-589	-3.849e-06	-0.679	-3.849	-589	-4.597e-06	-0.679	-4.597	-589	-5.185e-06	-0.679	-5.185	-589	-7.434e-06	-0.679	-7.434	-589	-1.112e-05	-0.679	-11.12	-589	-2.54e-05	-0.679	-25.4
-588	-1.102e-06	-0.678	-1.102	-588	-2.105e-06	-0.678	-2.105	-588	-3.003e-06	-0.678	-3.003	-588	-3.822e-06	-0.678	-3.822	-588	-4.569e-06	-0.678	-4.569	-588	-5.153e-06	-0.678	-5.153	-588	-7.381e-06	-0.678	-7.381	-588	-1.105e-05	-0.678	-11.05	-588	-2.52e-05	-0.678	-25.2
-587	-1.09e-06	-0.677	-1.09	-587	-2.083e-06	-0.677	-2.083	-587	-2.982e-06	-0.677	-2.982	-587	-3.793e-06	-0.677	-3.793	-587	-4.535e-06	-0.677	-4.535	-587	-5.114e-06	-0.677	-5.114	-587	-7.341e-06	-0.677	-7.341	-587	-1.099e-05	-0.677	-10.99	-587	-2.501e-05	-0.677	-25.01
-586	-1.075e-06	-0.676	-1.075	-586	-2.063e-06	-0.676	-2.063	-586	-2.968e-06	-0.676	-2.968	-586	-3.772e-06	-0.676	-3.772	-586	-4.509e-06	-0.676	-4.509	-586	-5.081e-06	-0.676	-5.081	-586	-7.297e-06	-0.676	-7.297	-586	-1.092e-05	-0.676	-10.92	-586	-2.482e-05	-0.676	-24.82
-585	-1.062e-06	-0.675	-1.062	-585	-2.042e-06	-0.675	-2.042	-585	-2.947e-06	-0.675	-2.947	-585	-3.749e-06	-0.675	-3.749	-585	-4.479e-06	-0.675	-4.479	-585	-5.046e-06	-0.675	-5.046	-585	-7.251e-06	-0.675	-7.251	-585	-1.085e-05	-0.675	-10.85	-585	-2.464e-05	-0.675	-24.64
-584	-1.053e-06	-0.674	-1.053	-584	-2.022e-06	-0.674	-2.022	-584	-2.926e-06	-0.674	-2.926	-584	-3.727e-06	-0.674	-3.727	-584	-4.451e-06	-0.674	-4.451	-584	-5.016e-06	-0.674	-5.016	-584	-7.21e-06	-0.674	-7.21	-584	-1.08e-05	-0.674	-10.8	-584	-2.446e-05	-0.674	-24.46
-583	-1.043e-06	-0.673	-1.043	-583	-2.009e-06	-0.673	-2.009	-583	-2.905e-06	-0.673	-2.905	-583	-3.704e-06	-0.673	-3.704	-583	-4.424e-06	-0.673	-4.424	-583	-4.987e-06	-0.673	-4.987	-583	-7.161e-06	-0.673	-7.161	-583	-1.073e-05	-0.673	-10.73	-583	-2.427e-05	-0.673	-24.27
-582	-1.035e-06	-0.672	-1.035	-582	-1.99e-06	-0.672	-1.99	-582	-2.877e-06	-0.672	-2.877	-582	-3.676e-06	-0.672	-3.676	-582	-4.39e-06	-0.672	-4.39	-582	-4.956e-06	-0.672	-4.956	-582	-7.119e-06	-0.672	-7.119	-582	-1.067e-05	-0.672	-10.67	-582	-2.409e-05	-0.672	-24.09
-581	-1.024e-06	-0.671	-1.024	-581	-1.973e-06	-0.671	-1.973	-581	-2.854e-06	-0.671	-2.854	-581	-3.648e-06	-0.671	-3.648	-581	-4.361e-06	-0.671	-4.361	-581	-4.927e-06	-0.671	-4.927	-581	-7.079e-06	-0.671	-7.079	-581	-1.063e-05	-0.671	-10.63	-581	-2.392e-05	-0.671	-23.92
-580	-1.014e-06	-0.67	-1.014	-580	-1.958e-06	-0.67	-1.958	-580	-2.833e-06	-0.67	-2.833	-580	-3.627e-06	-0.67	-3.627	-580	-4.331e-06	-0.67	-4.331	-580	-4.898e-06	-0.67	-4.898	-580	-7.031e-06	-0.67	-7.031	-580	-1.057e-05	-0.67	-10.57	-580	-2.375e-05	-0.67	-23.75
-579	-1.007e-06	-0.669	-1.007	-579	-1.944e-06	-0.669	-1.944	-579	-2.808e-06	-0.669	-2.808	-579	-3.601e-06	-0.669	-3.601	-579	-4.304e-06	-0.669	-4.304	-579	-4.866e-06	-0.669	-4.866	-579	-6.991e-06	-0.669	-6.991	-579	-1.052e-05	-0.669	-10.52	-579	-2.359e-05	-0.669	-23.59
-578	-9.953e-07	-0.668	-0.9953	-578	-1.923e-06	-0.668	-1.923	-578	-2.788e-06	-0.668	-2.788	-578	-3.575e-06	-0.668	-3.575	-578	-4.277e-06	-0.668	-4.277	-578	-4.838e-06	-0.668	-4.838	-578	-6.952e-06	-0.668	-6.952	-578	-1.046e-05	-0.668	-10.46	-578	-2.344e-05	-0.668	-23.44
-577	-9.862e-07	-0.667	-0.9862	-577	-1.904e-06	-0.667	-1.904	-577	-2.771e-06	-0.667	-2.771	-577	-3.548e-06	-0.667	-3.548	-577	-4.249e-06	-0.667	-4.249	-577	-4.809e-06	-0.667	-4.809	-577	-6.917e-06	-0.667	-6.917	-577	-1.041e-05	-0.667	-10.41	-577	-2.329e-05	-0.667	-23.29
-576	-9.731e-07	-0.666	-0.9731	-576	-1.884e-06	-0.666	-1.884	-576	-2.751e-06	-0.666	-2.751	-576	-3.528e-06	-0.666	-3.528	-576	-4.222e-06	-0.666	-4.222	-576	-4.78e-06	-0.666	-4.78	-576	-6.888e-06	-0.666	-6.888	-576	-1.037e-05	-0.666	-10.37	-576	-2.314e-05	-0.666	-23.14
-575	-9.565e-07	-0.665	-0.9565	-575	-1.869e-06	-0.665	-1.869	-575	-2.731e-06	-0.665	-2.731	-575	-3.507e-06	-0.665	-3.507	-575	-4.201e-06	-0.665	-4.201	-575	-4.754e-06	-0.665	-4.754	-575	-6.85e-06	-0.665	-6.85	-575	-1.031e-05	-0.665	-10.31	-575	-2.299e-05	-0.665	-22.99
-574	-9.491e-07	-0.664	-0.9491	-574	-1.853e-06	-0.664	-1.853	-574	-2.709e-06	-0.664	-2.709	-574	-3.479e-06	-0.664	-3.479	-574	-4.174e-06	-0.664	-4.174	-574	-4.722e-06	-0.664	-4.722	-574	-6.812e-06	-0.664	-6.812	-574	-1.025e-05	-0.664	-10.25	-574	-2.284e-05	-0.664	-22.84
-573	-9.351e-07	-0.663	-0.9351	-573	-1.839e-06	-0.663	-1.839	-573	-2.688e-06	-0.663	-2.688	-573	-3.452e-06	-0.663	-3.452	-573	-4.152e-06	-0.663	-4.152	-573	-4.694e-06	-0.663	-4.694	-573	-6.781e-06	-0.663	-6.781	-573	-1.021e-05	-0.663	-10.21	-573	-2.269e-05	-0.663	-22.69
-572	-9.212e-07	-0.662	-0.9212	-572	-1.825e-06	-0.662	-1.825	-572	-2.665e-06	-0.662	-2.665	-572	-3.429e-06	-0.662	-3.429	-572	-4.129e-06	-0.662	-4.129	-572	-4.667e-06	-0.662	-4.667	-572	-6.74e-06	-0.662	-6.74	-572	-1.016e-05	-0.662	-10.16	-572	-2.254e-05	-0.662	-22.54
-571	-9.112e-07	-0.661	-0.9112	-571	-1.811e-06	-0.661	-1.811	-571	-2.644e-06	-0.661	-2.644	-571	-3.407e-06	-0.661	-3.407	-571	-4.101e-06	-0.661	-4.101	-571	-4.639e-06	-0.661	-4.639	-571	-6.703e-06	-0.661	-6.703	-571	-1.01e-05	-0.661	-10.1	-571	-2.24e-05	-0.661	-22.4
-570	-8.929e-07	-0.66	-0.8929	-570	-1.797e-06	-0.66	-1.797	-570	-2.625e-06	-0.66	-2.625	-570	-3.387e-06	-0.66	-3.387	-570	-4.08e-06	-0.66	-4.08	-570	-4.613e-06	-0.66	-4.613	-570	-6.662e-06	-0.66	-6.662	-570	-1.005e-05	-0.66	-10.05	-570	-2.224e-05	-0.66	-22.24
-569	-8.793e-07	-0.659	-0.8793	-569	-1.788e-06	-0.659	-1.788	-569	-2.604e-06	-0.659	-2.604	-569	-3.366e-06	-0.659	-3.366	-569	-4.052e-06	-0.659	-4.052	-569	-4.582e-06	-0.659	-4.582	-569	-6.624e-06	-0.659	-6.624	-569	-1e-05	-0.659	-10	-569	-2.21e-05	-0.659	-22.1
-568	-8.684e-07	-0.658	-0.8684	-568	-1.777e-06	-0.658	-1.777	-568	-2.589e-06	-0.658	-2.589	-568	-3.351e-06	-0.658	-3.351	-568	-4.025e-06	-0.658	-4.025	-568	-4.555e-06	-0.658	-4.555	-568	-6.591e-06	-0.658	-6.591	-568	-9.954e-06	-0.658	-9.954	-568	-2.196e-05	-0.658	-21.96
-567	-8.549e-07	-0.657	-0.8549	-567	-1.763e-06	-0.657	-1.763	-567	-2.577e-06	-0.657	-2.577	-567	-3.335e-06	-0.657	-3.335	-567	-4.005e-06	-0.657	-4.005	-567	-4.535e-06	-0.657	-4.535	-567	-6.556e-06	-0.657	-6.556	-567	-9.891e-06	-0.657	-9.891	-567	-2.182e-05	-0.657	-21.82
-566	-8.48e-07	-0.656	-0.848	-566	-1.742e-06	-0.656	-1.742	-566	-2.555e-06	-0.656	-2.555	-566	-3.312e-06	-0.656	-3.312	-566	-3.972e-06	-0.656	-3.972	-566	-4.505e-06	-0.656	-4.505	-566	-6.523e-06	-0.656	-6.523	-566	-9.835e-06	-0.656	-9.835	-566	-2.168e-05	-0.656	-21.68
-565	-8.405e-07	-0.655	-0.8405	-565	-1.724e-06	-0.655	-1.724	-565	-2.539e-06	-0.655	-2.539	-565	-3.292e-06	-0.655	-3.292	-565	-3.945e-06	-0.655	-3.945	-565	-4.48e-06	-0.655	-4.48	-565	-6.494e-06	-0.655	-6.494	-565	-9.787e-06	-0.655	-9.787	-565	-2.153e-05	-0.655	-21.53
-564	-8.336e-07	-0.654	-0.8336	-564	-1.709e-06	-0.654	-1.709	-564	-2.522e-06	-0.654	-2.522	-564	-3.265e-06	-0.654	-3.265	-564	-3.924e-06	-0.654	-3.924	-564	-4.455e-06	-0.654	-4.455	-564	-6.454e-06	-0.654	-6.454	-564	-9.745e-06	-0.654	-9.745	-564	-2.139e-05	-0.654	-21.39
-563	-8.331e-07	-0.653	-0.8331	-563	-1.693e-06	-0.653	-1.693	-563	-2.501e-06	-0.653	-2.501	-563	-3.244e-06	-0.653	-3.244	-563	-3.896e-06	-0.653	-3.896	-563	-4.427e-06	-0.653	-4.427	-563	-6.422e-06	-0.653	-6.422	-563	-9.689e-06	-0.653	-9.689	-563	-2.125e-05	-0.653	-21.25
-562	-8.192e-07	-0.652	-0.8192	-562	-1.674e-06	-0.652	-1.674	-562	-2.486e-06	-0.652	-2.486	-562	-3.223e-06	-0.652	-3.223	-562	-3.875e-06	-0.652	-3.875	-562	-4.406e-06	-0.652	-4.406	-562	-6.39e-06	-0.652	-6.39	-562	-9.633e-06	-0.652	-9.633	-562	-2.111e-05	-0.652	-21.11
-561	-8.105e-07	-0.651	-0.8105	-561	-1.657e-06	-0.651	-1.657	-561	-2.465e-06	-0.651	-2.465	-561	-3.2e-06	-0.651	-3.2	-561	-3.848e-06	-0.651	-3.848	-561	-4.378e-06	-0.651	-4.378	-561	-6.359e-06	-0.651	-6.359	-561	-9.598e-06	-0.651	-9.598	-561	-2.098e-05	-0.651	-20.98
-560	-7.974e-07	-0.65	-0.7974	-560	-1.643e-06	-0.65	-1.643	-560	-2.444e-06	-0.65	-2.444	-560	-3.177e-06	-0.65	-3.177	-560	-3.82e-06	-0.65	-3.82	-560	-4.351e-06	-0.65	-4.351	-560	-6.331e-06	-0.65	-6.331	-560	-9.556e-06	-0.65	-9.556	-560	-2.084e-05	-0.65	-20.84
-559	-7.839e-07	-0.649	-0.7839	-559	-1.636e-06	-0.649	-1.636	-559	-2.431e-06	-0.649	-2.431	-559	-3.157e-06	-0.649	-3.157	-559	-3.806e-06	-0.649	-3.806	-559	-4.33e-06	-0.649	-4.33	-559	-6.293e-06	-0.649	-6.293	-559	-9.508e-06	-0.649	-9.508	-559	-2.072e-05	-0.649	-20.72
-558	-7.708e-07	-0.648	-0.7708	-558	-1.621e-06	-0.648	-1.621	-558	-2.412e-06	-0.648	-2.412	-558	-3.135e-06	-0.648	-3.135	-558	-3.785e-06	-0.648	-3.785	-558	-4.302e-06	-0.648	-4.302	-558	-6.261e-06	-0.648	-6.261	-558	-9.459e-06	-0.648	-9.459	-558	-2.061e-05	-0.648	-20.61
-557	-7.568e-07	-0.647	-0.7568	-557	-1.61e-06	-0.647	-1.61	-557	-2.394e-06	-0.647	-2.394	-557	-3.12e-06	-0.647	-3.12	-557	-3.764e-06	-0.647	-3.764	-557	-4.279e-06	-0.647	-4.279	-557	-6.235e-06	-0.647	-6.235	-557	-9.417e-06	-0.647	-9.417	-557	-2.05e-05	-0.647	-20.5
-556	-7.429e-07	-0.646	-0.7429	-556	-1.596e-06	-0.646	-1.596	-556	-2.378e-06	-0.646	-2.378	-556	-3.099e-06	-0.646	-3.099	-556	-3.748e-06	-0.646	-3.748	-556	-4.252e-06	-0.646	-4.252	-556	-6.204e-06	-0.646	-6.204	-556	-9.375e-06	-0.646	-9.375	-556	-2.038e-05	-0.646	-20.38
-555	-7.424e-07	-0.645	-0.7424	-555	-1.587e-06	-0.645	-1.587	-555	-2.358e-06	-0.645	-2.358	-555	-3.078e-06	-0.645	-3.078	-555	-3.728e-06	-0.645	-3.728	-555	-4.224e-06	-0.645	-4.224	-555	-6.176e-06	-0.645	-6.176	-555	-9.333e-06	-0.645	-9.333	-555	-2.027e-05	-0.645	-20.27
-554	-7.302e-07	-0.644	-0.7302	-554	-1.573e-06	-0.644	-1.573	-554	-2.344e-06	-0.644	-2.344	-554	-3.057e-06	-0.644	-3.057	-554	-3.711e-06	-0.644	-3.711	-554	-4.203e-06	-0.644	-4.203	-554	-6.144e-06	-0.644	-6.144	-554	-9.291e-06	-0.644	-9.291	-554	-2.015e-05	-0.644	-20.15
-553	-7.254e-07	-0.643	-0.7254	-553	-1.559e-06	-0.643	-1.559	-553	-2.325e-06	-0.643	-2.325	-553	-3.039e-06	-0.643	-3.039	-553	-3.688e-06	-0.643	-3.688	-553	-4.175e-06	-0.643	-4.175	-553	-6.113e-06	-0.643	-6.113	-553	-9.249e-06	-0.643	-9.249	-553	-2.004e-05	-0.643	-20.04
-552	-7.18e-07	-0.642	-0.718	-552	-1.544e-06	-0.642	-1.544	-552	-2.305e-06	-0.642	-2.305	-552	-3.025e-06	-0.642	-3.025	-552	-3.665e-06	-0.642	-3.665	-552	-4.154e-06	-0.642	-4.154	-552	-6.084e-06	-0.642	-6.084	-552	-9.222e-06	-0.642	-9.222	-552	-1.992e-05	-0.642	-19.92
-551	-7.102e-07	-0.641	-0.7102	-551	-1.534e-06	-0.641	-1.534	-551	-2.289e-06	-0.641	-2.289	-551	-3.011e-06	-0.641	-3.011	-551	-3.644e-06	-0.641	-3.644	-551	-4.139e-06	-0.641	-4.139	-551	-6.051e-06	-0.641	-6.051	-551	-9.173e-06	-0.641	-9.173	-551	-1.98e-05	-0.641	-19.8
-550	-7.032e-07	-0.64	-0.7032	-550	-1.517e-06	-0.64	-1.517	-550	-2.269e-06	-0.64	-2.269	-550	-2.99e-06	-0.64	-2.99	-550	-3.621e-06	-0.64	-3.621	-550	-4.114e-06	-0.64	-4.114	-550	-6.02e-06	-0.64	-6.02	-550	-9.131e-06	-0.64	-9.131	-550	-1.968e-05	-0.64	-19.68
-549	-6.897e-07	-0.639	-0.6897	-549	-1.504e-06	-0.639	-1.504	-549	-2.251e-06	-0.639	-2.251	-549	-2.976e-06	-0.639	-2.976	-549	-3.6e-06	-0.639	-3.6	-549	-4.093e-06	-0.639	-4.093	-549	-5.992e-06	-0.639	-5.992	-549	-9.089e-06	-0.639	-9.089	-549	-1.957e-05	-0.639	-19.57
-548	-6.766e-07	-0.638	-0.6766	-548	-1.488e-06	-0.638	-1.488	-548	-2.237e-06	-0.638	-2.237	-548	-2.963e-06	-0.638	-2.963	-548	-3.578e-06	-0.638	-3.578	-548	-4.071e-06	-0.638	-4.071	-548	-5.959e-06	-0.638	-5.959	-548	-9.054e-06	-0.638	-9.054	-548	-1.946e-05	-0.638	-19.46
-547	-6.701e-07	-0.637	-0.6701	-547	-1.475e-06	-0.637	-1.475	-547	-2.223e-06	-0.637	-2.223	-547	-2.946e-06	-0.637	-2.946	-547	-3.555e-06	-0.637	-3.555	-547	-4.043e-06	-0.637	-4.043	-547	-5.931e-06	-0.637	-5.931	-547	-9.005e-06	-0.637	-9.005	-547	-1.936e-05	-0.637	-19.36
-546	-6.605e-07	-0.636	-0.6605	-546	-1.461e-06	-0.636	-1.461	-546	-2.214e-06	-0.636	-2.214	-546	-2.932e-06	-0.636	-2.932	-546	-3.536e-06	-0.636	-3.536	-546	-4.022e-06	-0.636	-4.022	-546	-5.898e-06	-0.636	-5.898	-546	-8.963e-06	-0.636	-8.963	-546	-1.925e-05	-0.636	-19.25
-545	-6.535e-07	-0.635	-0.6535	-545	-1.449e-06	-0.635	-1.449	-545	-2.2e-06	-0.635	-2.2	-545	-2.911e-06	-0.635	-2.911	-545	-3.514e-06	-0.635	-3.514	-545	-3.996e-06	-0.635	-3.996	-545	-5.869e-06	-0.635	-5.869	-545	-8.922e-06	-0.635	-8.922	-545	-1.913e-05	-0.635	-19.13
-544	-6.47e-07	-0.634	-0.647	-544	-1.437e-06	-0.634	-1.437	-544	-2.187e-06	-0.634	-2.187	-544	-2.891e-06	-0.634	-2.891	-544	-3.493e-06	-0.634	-3.493	-544	-3.972e-06	-0.634	-3.972	-544	-5.842e-06	-0.634	-5.842	-544	-8.887e-06	-0.634	-8.887	-544	-1.902e-05	-0.634	-19.02
-543	-6.4e-07	-0.633	-0.64	-543	-1.431e-06	-0.633	-1.431	-543	-2.179e-06	-0.633	-2.179	-543	-2.87e-06	-0.633	-2.87	-543	-3.471e-06	-0.633	-3.471	-543	-3.948e-06	-0.633	-3.948	-543	-5.812e-06	-0.633	-5.812	-543	-8.838e-06	-0.633	-8.838	-543	-1.892e-05	-0.633	-18.92
-542	-6.396e-07	-0.632	-0.6396	-542	-1.419e-06	-0.632	-1.419	-542	-2.164e-06	-0.632	-2.164	-542	-2.849e-06	-0.632	-2.849	-542	-3.444e-06	-0.632	-3.444	-542	-3.925e-06	-0.632	-3.925	-542	-5.784e-06	-0.632	-5.784	-542	-8.796e-06	-0.632	-8.796	-542	-1.881e-05	-0.632	-18.81
-541	-6.374e-07	-0.631	-0.6374	-541	-1.411e-06	-0.631	-1.411	-541	-2.15e-06	-0.631	-2.15	-541	-2.829e-06	-0.631	-2.829	-541	-3.424e-06	-0.631	-3.424	-541	-3.904e-06	-0.631	-3.904	-541	-5.755e-06	-0.631	-5.755	-541	-8.761e-06	-0.631	-8.761	-541	-1.871e-05	-0.631	-18.71
-540	-6.326e-07	-0.63	-0.6326	-540	-1.402e-06	-0.63	-1.402	-540	-2.133e-06	-0.63	-2.133	-540	-2.814e-06	-0.63	-2.814	-540	-3.407e-06	-0.63	-3.407	-540	-3.883e-06	-0.63	-3.883	-540	-5.722e-06	-0.63	-5.722	-540	-8.719e-06	-0.63	-8.719	-540	-1.86e-05	-0.63	-18.6
-539	-6.287e-07	-0.629	-0.6287	-539	-1.395e-06	-0.629	-1.395	-539	-2.112e-06	-0.629	-2.112	-539	-2.794e-06	-0.629	-2.794	-539	-3.39e-06	-0.629	-3.39	-539	-3.859e-06	-0.629	-3.859	-539	-5.697e-06	-0.629	-5.697	-539	-8.677e-06	-0.629	-8.677	-539	-1.851e-05	-0.629	-18.51
-538	-6.217e-07	-0.628	-0.6217	-538	-1.388e-06	-0.628	-1.388	-538	-2.098e-06	-0.628	-2.098	-538	-2.78e-06	-0.628	-2.78	-538	-3.373e-06	-0.628	-3.373	-538	-3.836e-06	-0.628	-3.836	-538	-5.668e-06	-0.628	-5.668	-538	-8.636e-06	-0.628	-8.636	-538	-1.84e-05	-0.628	-18.4
-537	-6.147e-07	-0.627	-0.6147	-537	-1.38e-06	-0.627	-1.38	-537	-2.081e-06	-0.627	-2.081	-537	-2.764e-06	-0.627	-2.764	-537	-3.357e-06	-0.627	-3.357	-537	-3.814e-06	-0.627	-3.814	-537	-5.64e-06	-0.627	-5.64	-537	-8.608e-06	-0.627	-8.608	-537	-1.83e-05	-0.627	-18.3
-536	-6.077e-07	-0.626	-0.6077	-536	-1.367e-06	-0.626	-1.367	-536	-2.06e-06	-0.626	-2.06	-536	-2.751e-06	-0.626	-2.751	-536	-3.343e-06	-0.626	-3.343	-536	-3.799e-06	-0.626	-3.799	-536	-5.613e-06	-0.626	-5.613	-536	-8.573e-06	-0.626	-8.573	-536	-1.818e-05	-0.626	-18.18
-535	-6.008e-07	-0.625	-0.6008	-535	-1.358e-06	-0.625	-1.358	-535	-2.047e-06	-0.625	-2.047	-535	-2.737e-06	-0.625	-2.737	-535	-3.329e-06	-0.625	-3.329	-535	-3.781e-06	-0.625	-3.781	-535	-5.583e-06	-0.625	-5.583	-535	-8.531e-06	-0.625	-8.531	-535	-1.808e-05	-0.625	-18.08
-534	-5.951e-07	-0.624	-0.5951	-534	-1.341e-06	-0.624	-1.341	-534	-2.033e-06	-0.624	-2.033	-534	-2.715e-06	-0.624	-2.715	-534	-3.306e-06	-0.624	-3.306	-534	-3.76e-06	-0.624	-3.76	-534	-5.558e-06	-0.624	-5.558	-534	-8.489e-06	-0.624	-8.489	-534	-1.798e-05	-0.624	-17.98
-533	-5.894e-07	-0.623	-0.5894	-533	-1.328e-06	-0.623	-1.328	-533	-2.021e-06	-0.623	-2.021	-533	-2.694e-06	-0.623	-2.694	-533	-3.284e-06	-0.623	-3.284	-533	-3.745e-06	-0.623	-3.745	-533	-5.53e-06	-0.623	-5.53	-533	-8.454e-06	-0.623	-8.454	-533	-1.787e-05	-0.623	-17.87
-532	-5.829e-07	-0.622	-0.5829	-532	-1.313e-06	-0.622	-1.313	-532	-2.012e-06	-0.622	-2.012	-532	-2.679e-06	-0.622	-2.679	-532	-3.26e-06	-0.622	-3.26	-532	-3.729e-06	-0.622	-3.729	-532	-5.495e-06	-0.622	-5.495	-532	-8.419e-06	-0.622	-8.419	-532	-1.777e-05	-0.622	-17.77
-531	-5.816e-07	-0.621	-0.5816	-531	-1.299e-06	-0.621	-1.299	-531	-1.998e-06	-0.621	-1.998	-531	-2.659e-06	-0.621	-2.659	-531	-3.239e-06	-0.621	-3.239	-531	-3.71e-06	-0.621	-3.71	-531	-5.472e-06	-0.621	-5.472	-531	-8.371e-06	-0.621	-8.371	-531	-1.768e-05	-0.621	-17.68
-530	-5.707e-07	-0.62	-0.5707	-530	-1.281e-06	-0.62	-1.281	-530	-1.986e-06	-0.62	-1.986	-530	-2.639e-06	-0.62	-2.639	-530	-3.22e-06	-0.62	-3.22	-530	-3.689e-06	-0.62	-3.689	-530	-5.442e-06	-0.62	-5.442	-530	-8.329e-06	-0.62	-8.329	-530	-1.759e-05	-0.62	-17.59
-529	-5.637e-07	-0.619	-0.5637	-529	-1.266e-06	-0.619	-1.266	-529	-1.972e-06	-0.619	-1.972	-529	-2.624e-06	-0.619	-2.624	-529	-3.2e-06	-0.619	-3.2	-529	-3.661e-06	-0.619	-3.661	-529	-5.415e-06	-0.619	-5.415	-529	-8.287e-06	-0.619	-8.287	-529	-1.75e-05	-0.619	-17.5
-528	-5.528e-07	-0.618	-0.5528	-528	-1.253e-06	-0.618	-1.253	-528	-1.958e-06	-0.618	-1.958	-528	-2.61e-06	-0.618	-2.61	-528	-3.177e-06	-0.618	-3.177	-528	-3.639e-06	-0.618	-3.639	-528	-5.39e-06	-0.618	-5.39	-528	-8.252e-06	-0.618	-8.252	-528	-1.74e-05	-0.618	-17.4
-527	-5.389e-07	-0.617	-0.5389	-527	-1.246e-06	-0.617	-1.246	-527	-1.943e-06	-0.617	-1.943	-527	-2.597e-06	-0.617	-2.597	-527	-3.159e-06	-0.617	-3.159	-527	-3.619e-06	-0.617	-3.619	-527	-5.361e-06	-0.617	-5.361	-527	-8.21e-06	-0.617	-8.21	-527	-1.731e-05	-0.617	-17.31
-526	-5.306e-07	-0.616	-0.5306	-526	-1.236e-06	-0.616	-1.236	-526	-1.924e-06	-0.616	-1.924	-526	-2.581e-06	-0.616	-2.581	-526	-3.138e-06	-0.616	-3.138	-526	-3.593e-06	-0.616	-3.593	-526	-5.338e-06	-0.616	-5.338	-526	-8.168e-06	-0.616	-8.168	-526	-1.721e-05	-0.616	-17.21
-525	-5.197e-07	-0.615	-0.5197	-525	-1.229e-06	-0.615	-1.229	-525	-1.905e-06	-0.615	-1.905	-525	-2.568e-06	-0.615	-2.568	-525	-3.124e-06	-0.615	-3.124	-525	-3.572e-06	-0.615	-3.572	-525	-5.321e-06	-0.615	-5.321	-525	-8.133e-06	-0.615	-8.133	-525	-1.711e-05	-0.615	-17.11
-524	-5.07e-07	-0.614	-0.507	-524	-1.219e-06	-0.614	-1.219	-524	-1.89e-06	-0.614	-1.89	-524	-2.557e-06	-0.614	-2.557	-524	-3.107e-06	-0.614	-3.107	-524	-3.553e-06	-0.614	-3.553	-524	-5.289e-06	-0.614	-5.289	-524	-8.105e-06	-0.614	-8.105	-524	-1.701e-05	-0.614	-17.01
-523	-5.044e-07	-0.613	-0.5044	-523	-1.211e-06	-0.613	-1.211	-523	-1.875e-06	-0.613	-1.875	-523	-2.54e-06	-0.613	-2.54	-523	-3.085e-06	-0.613	-3.085	-523	-3.531e-06	-0.613	-3.531	-523	-5.265e-06	-0.613	-5.265	-523	-8.071e-06	-0.613	-8.071	-523	-1.691e-05	-0.613	-16.91
-522	-4.922e-07	-0.612	-0.4922	-522	-1.204e-06	-0.612	-1.204	-522	-1.862e-06	-0.612	-1.862	-522	-2.525e-06	-0.612	-2.525	-522	-3.067e-06	-0.612	-3.067	-522	-3.517e-06	-0.612	-3.517	-522	-5.239e-06	-0.612	-5.239	-522	-8.036e-06	-0.612	-8.036	-522	-1.681e-05	-0.612	-16.81
-521	-4.865e-07	-0.611	-0.4865	-521	-1.195e-06	-0.611	-1.195	-521	-1.848e-06	-0.611	-1.848	-521	-2.505e-06	-0.611	-2.505	-521	-3.048e-06	-0.611	-3.048	-521	-3.496e-06	-0.611	-3.496	-521	-5.212e-06	-0.611	-5.212	-521	-8.015e-06	-0.611	-8.015	-521	-1.673e-05	-0.611	-16.73
-520	-4.804e-07	-0.61	-0.4804	-520	-1.184e-06	-0.61	-1.184	-520	-1.836e-06	-0.61	-1.836	-520	-2.491e-06	-0.61	-2.491	-520	-3.033e-06	-0.61	-3.033	-520	-3.476e-06	-0.61	-3.476	-520	-5.188e-06	-0.61	-5.188	-520	-7.973e-06	-0.61	-7.973	-520	-1.664e-05	-0.61	-16.64
-519	-4.708e-07	-0.609	-0.4708	-519	-1.173e-06	-0.609	-1.173	-519	-1.828e-06	-0.609	-1.828	-519	-2.472e-06	-0.609	-2.472	-519	-3.02e-06	-0.609	-3.02	-519	-3.459e-06	-0.609	-3.459	-519	-5.159e-06	-0.609	-5.159	-519	-7.931e-06	-0.609	-7.931	-519	-1.655e-05	-0.609	-16.55
-518	-4.639e-07	-0.608	-0.4639	-518	-1.158e-06	-0.608	-1.158	-518	-1.815e-06	-0.608	-1.815	-518	-2.451e-06	-0.608	-2.451	-518	-3e-06	-0.608	-3	-518	-3.437e-06	-0.608	-3.437	-518	-5.132e-06	-0.608	-5.132	-518	-7.896e-06	-0.608	-7.896	-518	-1.647e-05	-0.608	-16.47
-517	-4.569e-07	-0.607	-0.4569	-517	-1.146e-06	-0.607	-1.146	-517	-1.804e-06	-0.607	-1.804	-517	-2.434e-06	-0.607	-2.434	-517	-2.986e-06	-0.607	-2.986	-517	-3.419e-06	-0.607	-3.419	-517	-5.111e-06	-0.607	-5.111	-517	-7.868e-06	-0.607	-7.868	-517	-1.639e-05	-0.607	-16.39
-516	-4.495e-07	-0.606	-0.4495	-516	-1.136e-06	-0.606	-1.136	-516	-1.794e-06	-0.606	-1.794	-516	-2.423e-06	-0.606	-2.423	-516	-2.973e-06	-0.606	-2.973	-516	-3.405e-06	-0.606	-3.405	-516	-5.082e-06	-0.606	-5.082	-516	-7.826e-06	-0.606	-7.826	-516	-1.629e-05	-0.606	-16.29
-515	-4.477e-07	-0.605	-0.4477	-515	-1.125e-06	-0.605	-1.125	-515	-1.784e-06	-0.605	-1.784	-515	-2.407e-06	-0.605	-2.407	-515	-2.959e-06	-0.605	-2.959	-515	-3.385e-06	-0.605	-3.385	-515	-5.059e-06	-0.605	-5.059	-515	-7.799e-06	-0.605	-7.799	-515	-1.621e-05	-0.605	-16.21
-514	-4.434e-07	-0.604	-0.4434	-514	-1.112e-06	-0.604	-1.112	-514	-1.777e-06	-0.604	-1.777	-514	-2.394e-06	-0.604	-2.394	-514	-2.951e-06	-0.604	-2.951	-514	-3.371e-06	-0.604	-3.371	-514	-5.031e-06	-0.604	-5.031	-514	-7.757e-06	-0.604	-7.757	-514	-1.612e-05	-0.604	-16.12
-513	-4.425e-07	-0.603	-0.4425	-513	-1.102e-06	-0.603	-1.102	-513	-1.765e-06	-0.603	-1.765	-513	-2.378e-06	-0.603	-2.378	-513	-2.934e-06	-0.603	-2.934	-513	-3.354e-06	-0.603	-3.354	-513	-5.004e-06	-0.603	-5.004	-513	-7.736e-06	-0.603	-7.736	-513	-1.604e-05	-0.603	-16.04
-512	-4.421e-07	-0.602	-0.4421	-512	-1.092e-06	-0.602	-1.092	-512	-1.75e-06	-0.602	-1.75	-512	-2.366e-06	-0.602	-2.366	-512	-2.916e-06	-0.602	-2.916	-512	-3.336e-06	-0.602	-3.336	-512	-4.983e-06	-0.602	-4.983	-512	-7.708e-06	-0.602	-7.708	-512	-1.596e-05	-0.602	-15.96
-511	-4.364e-07	-0.601	-0.4364	-511	-1.082e-06	-0.601	-1.082	-511	-1.741e-06	-0.601	-1.741	-511	-2.352e-06	-0.601	-2.352	-511	-2.901e-06	-0.601	-2.901	-511	-3.319e-06	-0.601	-3.319	-511	-4.955e-06	-0.601	-4.955	-511	-7.666e-06	-0.601	-7.666	-511	-1.588e-05	-0.601	-15.88
-510	-4.36e-07	-0.6	-0.436	-510	-1.069e-06	-0.6	-1.069	-510	-1.724e-06	-0.6	-1.724	-510	-2.333e-06	-0.6	-2.333	-510	-2.878e-06	-0.6	-2.878	-510	-3.297e-06	-0.6	-3.297	-510	-4.934e-06	-0.6	-4.934	-510	-7.631e-06	-0.6	-7.631	-510	-1.58e-05	-0.6	-15.8
-509	-4.29e-07	-0.599	-0.429	-509	-1.058e-06	-0.599	-1.058	-509	-1.709e-06	-0.599	-1.709	-509	-2.318e-06	-0.599	-2.318	-509	-2.859e-06	-0.599	-2.859	-509	-3.275e-06	-0.599	-3.275	-509	-4.915e-06	-0.599	-4.915	-509	-7.596e-06	-0.599	-7.596	-509	-1.572e-05	-0.599	-15.72
-508	-4.225e-07	-0.598	-0.4225	-508	-1.048e-06	-0.598	-1.048	-508	-1.695e-06	-0.598	-1.695	-508	-2.301e-06	-0.598	-2.301	-508	-2.839e-06	-0.598	-2.839	-508	-3.255e-06	-0.598	-3.255	-508	-4.887e-06	-0.598	-4.887	-508	-7.561e-06	-0.598	-7.561	-508	-1.563e-05	-0.598	-15.63
-507	-4.159e-07	-0.597	-0.4159	-507	-1.042e-06	-0.597	-1.042	-507	-1.677e-06	-0.597	-1.677	-507	-2.282e-06	-0.597	-2.282	-507	-2.818e-06	-0.597	-2.818	-507	-3.234e-06	-0.597	-3.234	-507	-4.866e-06	-0.597	-4.866	-507	-7.527e-06	-0.597	-7.527	-507	-1.554e-05	-0.597	-15.54
-506	-4.037e-07	-0.596	-0.4037	-506	-1.035e-06	-0.596	-1.035	-506	-1.661e-06	-0.596	-1.661	-506	-2.266e-06	-0.596	-2.266	-506	-2.806e-06	-0.596	-2.806	-506	-3.216e-06	-0.596	-3.216	-506	-4.841e-06	-0.596	-4.841	-506	-7.485e-06	-0.596	-7.485	-506	-1.544e-05	-0.596	-15.44
-505	-3.967e-07	-0.595	-0.3967	-505	-1.029e-06	-0.595	-1.029	-505	-1.648e-06	-0.595	-1.648	-505	-2.25e-06	-0.595	-2.25	-505	-2.791e-06	-0.595	-2.791	-505	-3.193e-06	-0.595	-3.193	-505	-4.814e-06	-0.595	-4.814	-505	-7.45e-06	-0.595	-7.45	-505	-1.535e-05	-0.595	-15.35
-504	-3.902e-07	-0.594	-0.3902	-504	-1.022e-06	-0.594	-1.022	-504	-1.636e-06	-0.594	-1.636	-504	-2.236e-06	-0.594	-2.236	-504	-2.777e-06	-0.594	-2.777	-504	-3.178e-06	-0.594	-3.178	-504	-4.793e-06	-0.594	-4.793	-504	-7.422e-06	-0.594	-7.422	-504	-1.526e-05	-0.594	-15.26
-503	-3.767e-07	-0.593	-0.3767	-503	-1.016e-06	-0.593	-1.016	-503	-1.628e-06	-0.593	-1.628	-503	-2.226e-06	-0.593	-2.226	-503	-2.764e-06	-0.593	-2.764	-503	-3.159e-06	-0.593	-3.159	-503	-4.766e-06	-0.593	-4.766	-503	-7.38e-06	-0.593	-7.38	-503	-1.517e-05	-0.593	-15.17
-502	-3.71e-07	-0.592	-0.371	-502	-1.009e-06	-0.592	-1.009	-502	-1.616e-06	-0.592	-1.616	-502	-2.21e-06	-0.592	-2.21	-502	-2.746e-06	-0.592	-2.746	-502	-3.138e-06	-0.592	-3.138	-502	-4.742e-06	-0.592	-4.742	-502	-7.352e-06	-0.592	-7.352	-502	-1.508e-05	-0.592	-15.08
-501	-3.636e-07	-0.591	-0.3636	-501	-1.002e-06	-0.591	-1.002	-501	-1.604e-06	-0.591	-1.604	-501	-2.201e-06	-0.591	-2.201	-501	-2.732e-06	-0.591	-2.732	-501	-3.123e-06	-0.591	-3.123	-501	-4.728e-06	-0.591	-4.728	-501	-7.331e-06	-0.591	-7.331	-501	-1.5e-05	-0.591	-15
-500	-3.562e-07	-0.59	-0.3562	-500	-9.944e-07	-0.59	-0.9944	-500	-1.594e-06	-0.59	-1.594	-500	-2.191e-06	-0.59	-2.191	-500	-2.715e-06	-0.59	-2.715	-500	-3.106e-06	-0.59	-3.106	-500	-4.701e-06	-0.59	-4.701	-500	-7.296e-06	-0.59	-7.296	-500	-1.492e-05	-0.59	-14.92
-499	-3.544e-07	-0.589	-0.3544	-499	-9.862e-07	-0.589	-0.9862	-499	-1.586e-06	-0.589	-1.586	-499	-2.181e-06	-0.589	-2.181	-499	-2.694e-06	-0.589	-2.694	-499	-3.083e-06	-0.589	-3.083	-499	-4.681e-06	-0.589	-4.681	-499	-7.268e-06	-0.589	-7.268	-499	-1.484e-05	-0.589	-14.84
-498	-3.435e-07	-0.588	-0.3435	-498	-9.774e-07	-0.588	-0.9774	-498	-1.576e-06	-0.588	-1.576	-498	-2.174e-06	-0.588	-2.174	-498	-2.679e-06	-0.588	-2.679	-498	-3.07e-06	-0.588	-3.07	-498	-4.657e-06	-0.588	-4.657	-498	-7.241e-06	-0.588	-7.241	-498	-1.475e-05	-0.588	-14.75
-497	-3.409e-07	-0.587	-0.3409	-497	-9.683e-07	-0.587	-0.9683	-497	-1.562e-06	-0.587	-1.562	-497	-2.164e-06	-0.587	-2.164	-497	-2.659e-06	-0.587	-2.659	-497	-3.046e-06	-0.587	-3.046	-497	-4.632e-06	-0.587	-4.632	-497	-7.213e-06	-0.587	-7.213	-497	-1.466e-05	-0.587	-14.66
-496	-3.361e-07	-0.586	-0.3361	-496	-9.587e-07	-0.586	-0.9587	-496	-1.549e-06	-0.586	-1.549	-496	-2.151e-06	-0.586	-2.151	-496	-2.641e-06	-0.586	-2.641	-496	-3.032e-06	-0.586	-3.032	-496	-4.611e-06	-0.586	-4.611	-496	-7.185e-06	-0.586	-7.185	-496	-1.458e-05	-0.586	-14.58
-495	-3.283e-07	-0.585	-0.3283	-495	-9.469e-07	-0.585	-0.9469	-495	-1.54e-06	-0.585	-1.54	-495	-2.135e-06	-0.585	-2.135	-495	-2.628e-06	-0.585	-2.628	-495	-3.019e-06	-0.585	-3.019	-495	-4.585e-06	-0.585	-4.585	-495	-7.143e-06	-0.585	-7.143	-495	-1.449e-05	-0.585	-14.49
-494	-3.231e-07	-0.584	-0.3231	-494	-9.33e-07	-0.584	-0.933	-494	-1.524e-06	-0.584	-1.524	-494	-2.115e-06	-0.584	-2.115	-494	-2.609e-06	-0.584	-2.609	-494	-2.999e-06	-0.584	-2.999	-494	-4.559e-06	-0.584	-4.559	-494	-7.101e-06	-0.584	-7.101	-494	-1.442e-05	-0.584	-14.42
-493	-3.161e-07	-0.583	-0.3161	-493	-9.195e-07	-0.583	-0.9195	-493	-1.511e-06	-0.583	-1.511	-493	-2.101e-06	-0.583	-2.101	-493	-2.594e-06	-0.583	-2.594	-493	-2.984e-06	-0.583	-2.984	-493	-4.545e-06	-0.583	-4.545	-493	-7.073e-06	-0.583	-7.073	-493	-1.434e-05	-0.583	-14.34
-492	-3.091e-07	-0.582	-0.3091	-492	-9.059e-07	-0.582	-0.9059	-492	-1.498e-06	-0.582	-1.498	-492	-2.083e-06	-0.582	-2.083	-492	-2.581e-06	-0.582	-2.581	-492	-2.972e-06	-0.582	-2.972	-492	-4.517e-06	-0.582	-4.517	-492	-7.038e-06	-0.582	-7.038	-492	-1.426e-05	-0.582	-14.26
-491	-3.065e-07	-0.581	-0.3065	-491	-8.937e-07	-0.581	-0.8937	-491	-1.482e-06	-0.581	-1.482	-491	-2.063e-06	-0.581	-2.063	-491	-2.567e-06	-0.581	-2.567	-491	-2.957e-06	-0.581	-2.957	-491	-4.499e-06	-0.581	-4.499	-491	-7.003e-06	-0.581	-7.003	-491	-1.42e-05	-0.581	-14.2
-490	-2.956e-07	-0.58	-0.2956	-490	-8.837e-07	-0.58	-0.8837	-490	-1.471e-06	-0.58	-1.471	-490	-2.045e-06	-0.58	-2.045	-490	-2.56e-06	-0.58	-2.56	-490	-2.949e-06	-0.58	-2.949	-490	-4.475e-06	-0.58	-4.475	-490	-6.968e-06	-0.58	-6.968	-490	-1.413e-05	-0.58	-14.13
-489	-2.934e-07	-0.579	-0.2934	-489	-8.724e-07	-0.579	-0.8724	-489	-1.457e-06	-0.579	-1.457	-489	-2.029e-06	-0.579	-2.029	-489	-2.546e-06	-0.579	-2.546	-489	-2.931e-06	-0.579	-2.931	-489	-4.452e-06	-0.579	-4.452	-489	-6.934e-06	-0.579	-6.934	-489	-1.405e-05	-0.579	-14.05
-488	-2.899e-07	-0.578	-0.2899	-488	-8.636e-07	-0.578	-0.8636	-488	-1.445e-06	-0.578	-1.445	-488	-2.021e-06	-0.578	-2.021	-488	-2.529e-06	-0.578	-2.529	-488	-2.915e-06	-0.578	-2.915	-488	-4.43e-06	-0.578	-4.43	-488	-6.906e-06	-0.578	-6.906	-488	-1.397e-05	-0.578	-13.97
-487	-2.812e-07	-0.577	-0.2812	-487	-8.567e-07	-0.577	-0.8567	-487	-1.438e-06	-0.577	-1.438	-487	-2.01e-06	-0.577	-2.01	-487	-2.516e-06	-0.577	-2.516	-487	-2.899e-06	-0.577	-2.899	-487	-4.407e-06	-0.577	-4.407	-487	-6.871e-06	-0.577	-6.871	-487	-1.389e-05	-0.577	-13.89
-486	-2.777e-07	-0.576	-0.2777	-486	-8.488e-07	-0.576	-0.8488	-486	-1.43e-06	-0.576	-1.43	-486	-1.994e-06	-0.576	-1.994	-486	-2.496e-06	-0.576	-2.496	-486	-2.875e-06	-0.576	-2.875	-486	-4.385e-06	-0.576	-4.385	-486	-6.836e-06	-0.576	-6.836	-486	-1.38e-05	-0.576	-13.8
-485	-2.707e-07	-0.575	-0.2707	-485	-8.427e-07	-0.575	-0.8427	-485	-1.417e-06	-0.575	-1.417	-485	-1.983e-06	-0.575	-1.983	-485	-2.482e-06	-0.575	-2.482	-485	-2.856e-06	-0.575	-2.856	-485	-4.368e-06	-0.575	-4.368	-485	-6.801e-06	-0.575	-6.801	-485	-1.373e-05	-0.575	-13.73
-484	-2.638e-07	-0.574	-0.2638	-484	-8.353e-07	-0.574	-0.8353	-484	-1.411e-06	-0.574	-1.411	-484	-1.973e-06	-0.574	-1.973	-484	-2.461e-06	-0.574	-2.461	-484	-2.836e-06	-0.574	-2.836	-484	-4.34e-06	-0.574	-4.34	-484	-6.773e-06	-0.574	-6.773	-484	-1.365e-05	-0.574	-13.65
-483	-2.616e-07	-0.573	-0.2616	-483	-8.296e-07	-0.573	-0.8296	-483	-1.402e-06	-0.573	-1.402	-483	-1.959e-06	-0.573	-1.959	-483	-2.441e-06	-0.573	-2.441	-483	-2.814e-06	-0.573	-2.814	-483	-4.32e-06	-0.573	-4.32	-483	-6.738e-06	-0.573	-6.738	-483	-1.357e-05	-0.573	-13.57
-482	-2.546e-07	-0.572	-0.2546	-482	-8.24e-07	-0.572	-0.824	-482	-1.395e-06	-0.572	-1.395	-482	-1.945e-06	-0.572	-1.945	-482	-2.426e-06	-0.572	-2.426	-482	-2.804e-06	-0.572	-2.804	-482	-4.295e-06	-0.572	-4.295	-482	-6.703e-06	-0.572	-6.703	-482	-1.348e-05	-0.572	-13.48
-481	-2.507e-07	-0.571	-0.2507	-481	-8.153e-07	-0.571	-0.8153	-481	-1.388e-06	-0.571	-1.388	-481	-1.929e-06	-0.571	-1.929	-481	-2.413e-06	-0.571	-2.413	-481	-2.785e-06	-0.571	-2.785	-481	-4.272e-06	-0.571	-4.272	-481	-6.682e-06	-0.571	-6.682	-481	-1.341e-05	-0.571	-13.41
-480	-2.507e-07	-0.57	-0.2507	-480	-8.026e-07	-0.57	-0.8026	-480	-1.381e-06	-0.57	-1.381	-480	-1.916e-06	-0.57	-1.916	-480	-2.403e-06	-0.57	-2.403	-480	-2.772e-06	-0.57	-2.772	-480	-4.251e-06	-0.57	-4.251	-480	-6.648e-06	-0.57	-6.648	-480	-1.332e-05	-0.57	-13.32
-479	-2.472e-07	-0.569	-0.2472	-479	-7.904e-07	-0.569	-0.7904	-479	-1.368e-06	-0.569	-1.368	-479	-1.904e-06	-0.569	-1.904	-479	-2.392e-06	-0.569	-2.392	-479	-2.763e-06	-0.569	-2.763	-479	-4.223e-06	-0.569	-4.223	-479	-6.613e-06	-0.569	-6.613	-479	-1.324e-05	-0.569	-13.24
-478	-2.472e-07	-0.568	-0.2472	-478	-7.765e-07	-0.568	-0.7765	-478	-1.355e-06	-0.568	-1.355	-478	-1.885e-06	-0.568	-1.885	-478	-2.371e-06	-0.568	-2.371	-478	-2.744e-06	-0.568	-2.744	-478	-4.202e-06	-0.568	-4.202	-478	-6.585e-06	-0.568	-6.585	-478	-1.316e-05	-0.568	-13.16
-477	-2.468e-07	-0.567	-0.2468	-477	-7.647e-07	-0.567	-0.7647	-477	-1.344e-06	-0.567	-1.344	-477	-1.873e-06	-0.567	-1.873	-477	-2.358e-06	-0.567	-2.358	-477	-2.73e-06	-0.567	-2.73	-477	-4.187e-06	-0.567	-4.187	-477	-6.557e-06	-0.567	-6.557	-477	-1.308e-05	-0.567	-13.08
-476	-2.459e-07	-0.566	-0.2459	-476	-7.52e-07	-0.566	-0.752	-476	-1.33e-06	-0.566	-1.33	-476	-1.86e-06	-0.566	-1.86	-476	-2.345e-06	-0.566	-2.345	-476	-2.71e-06	-0.566	-2.71	-476	-4.166e-06	-0.566	-4.166	-476	-6.529e-06	-0.566	-6.529	-476	-1.3e-05	-0.566	-13
-475	-2.459e-07	-0.565	-0.2459	-475	-7.429e-07	-0.565	-0.7429	-475	-1.315e-06	-0.565	-1.315	-475	-1.846e-06	-0.565	-1.846	-475	-2.328e-06	-0.565	-2.328	-475	-2.686e-06	-0.565	-2.686	-475	-4.151e-06	-0.565	-4.151	-475	-6.501e-06	-0.565	-6.501	-475	-1.293e-05	-0.565	-12.93
-474	-2.389e-07	-0.564	-0.2389	-474	-7.368e-07	-0.564	-0.7368	-474	-1.301e-06	-0.564	-1.301	-474	-1.834e-06	-0.564	-1.834	-474	-2.312e-06	-0.564	-2.312	-474	-2.672e-06	-0.564	-2.672	-474	-4.13e-06	-0.564	-4.13	-474	-6.466e-06	-0.564	-6.466	-474	-1.286e-05	-0.564	-12.86
-473	-2.38e-07	-0.563	-0.238	-473	-7.329e-07	-0.563	-0.7329	-473	-1.283e-06	-0.563	-1.283	-473	-1.824e-06	-0.563	-1.824	-473	-2.291e-06	-0.563	-2.291	-473	-2.652e-06	-0.563	-2.652	-473	-4.108e-06	-0.563	-4.108	-473	-6.438e-06	-0.563	-6.438	-473	-1.279e-05	-0.563	-12.79
-472	-2.311e-07	-0.562	-0.2311	-472	-7.268e-07	-0.562	-0.7268	-472	-1.27e-06	-0.562	-1.27	-472	-1.816e-06	-0.562	-1.816	-472	-2.277e-06	-0.562	-2.277	-472	-2.633e-06	-0.562	-2.633	-472	-4.087e-06	-0.562	-4.087	-472	-6.41e-06	-0.562	-6.41	-472	-1.272e-05	-0.562	-12.72
-471	-2.241e-07	-0.561	-0.2241	-471	-7.198e-07	-0.561	-0.7198	-471	-1.26e-06	-0.561	-1.26	-471	-1.808e-06	-0.561	-1.808	-471	-2.265e-06	-0.561	-2.265	-471	-2.622e-06	-0.561	-2.622	-471	-4.06e-06	-0.561	-4.06	-471	-6.369e-06	-0.561	-6.369	-471	-1.265e-05	-0.561	-12.65
-470	-2.175e-07	-0.56	-0.2175	-470	-7.115e-07	-0.56	-0.7115	-470	-1.247e-06	-0.56	-1.247	-470	-1.794e-06	-0.56	-1.794	-470	-2.25e-06	-0.56	-2.25	-470	-2.604e-06	-0.56	-2.604	-470	-4.035e-06	-0.56	-4.035	-470	-6.341e-06	-0.56	-6.341	-470	-1.258e-05	-0.56	-12.58
-469	-2.114e-07	-0.559	-0.2114	-469	-7.041e-07	-0.559	-0.7041	-469	-1.24e-06	-0.559	-1.24	-469	-1.787e-06	-0.559	-1.787	-469	-2.236e-06	-0.559	-2.236	-469	-2.591e-06	-0.559	-2.591	-469	-4.013e-06	-0.559	-4.013	-469	-6.306e-06	-0.559	-6.306	-469	-1.251e-05	-0.559	-12.51
-468	-2.045e-07	-0.558	-0.2045	-468	-6.954e-07	-0.558	-0.6954	-468	-1.233e-06	-0.558	-1.233	-468	-1.779e-06	-0.558	-1.779	-468	-2.224e-06	-0.558	-2.224	-468	-2.579e-06	-0.558	-2.579	-468	-3.986e-06	-0.558	-3.986	-468	-6.278e-06	-0.558	-6.278	-468	-1.243e-05	-0.558	-12.43
-467	-2.045e-07	-0.557	-0.2045	-467	-6.836e-07	-0.557	-0.6836	-467	-1.225e-06	-0.557	-1.225	-467	-1.765e-06	-0.557	-1.765	-467	-2.21e-06	-0.557	-2.21	-467	-2.563e-06	-0.557	-2.563	-467	-3.971e-06	-0.557	-3.971	-467	-6.25e-06	-0.557	-6.25	-467	-1.236e-05	-0.557	-12.36
-466	-1.949e-07	-0.556	-0.1949	-466	-6.731e-07	-0.556	-0.6731	-466	-1.219e-06	-0.556	-1.219	-466	-1.752e-06	-0.556	-1.752	-466	-2.2e-06	-0.556	-2.2	-466	-2.556e-06	-0.556	-2.556	-466	-3.946e-06	-0.556	-3.946	-466	-6.215e-06	-0.556	-6.215	-466	-1.228e-05	-0.556	-12.28
-465	-1.949e-07	-0.555	-0.1949	-465	-6.644e-07	-0.555	-0.6644	-465	-1.211e-06	-0.555	-1.211	-465	-1.736e-06	-0.555	-1.736	-465	-2.187e-06	-0.555	-2.187	-465	-2.54e-06	-0.555	-2.54	-465	-3.926e-06	-0.555	-3.926	-465	-6.187e-06	-0.555	-6.187	-465	-1.22e-05	-0.555	-12.2
-464	-1.918e-07	-0.554	-0.1918	-464	-6.574e-07	-0.554	-0.6574	-464	-1.203e-06	-0.554	-1.203	-464	-1.723e-06	-0.554	-1.723	-464	-2.179e-06	-0.554	-2.179	-464	-2.525e-06	-0.554	-2.525	-464	-3.91e-06	-0.554	-3.91	-464	-6.173e-06	-0.554	-6.173	-464	-1.212e-05	-0.554	-12.12
-463	-1.848e-07	-0.553	-0.1848	-463	-6.518e-07	-0.553	-0.6518	-463	-1.194e-06	-0.553	-1.194	-463	-1.71e-06	-0.553	-1.71	-463	-2.17e-06	-0.553	-2.17	-463	-2.509e-06	-0.553	-2.509	-463	-3.887e-06	-0.553	-3.887	-463	-6.131e-06	-0.553	-6.131	-463	-1.203e-05	-0.553	-12.03
-462	-1.831e-07	-0.552	-0.1831	-462	-6.444e-07	-0.552	-0.6444	-462	-1.18e-06	-0.552	-1.18	-462	-1.69e-06	-0.552	-1.69	-462	-2.154e-06	-0.552	-2.154	-462	-2.489e-06	-0.552	-2.489	-462	-3.866e-06	-0.552	-3.866	-462	-6.104e-06	-0.552	-6.104	-462	-1.196e-05	-0.552	-11.96
-461	-1.757e-07	-0.551	-0.1757	-461	-6.391e-07	-0.551	-0.6391	-461	-1.167e-06	-0.551	-1.167	-461	-1.674e-06	-0.551	-1.674	-461	-2.14e-06	-0.551	-2.14	-461	-2.472e-06	-0.551	-2.472	-461	-3.847e-06	-0.551	-3.847	-461	-6.09e-06	-0.551	-6.09	-461	-1.187e-05	-0.551	-11.87
-460	-1.687e-07	-0.55	-0.1687	-460	-6.374e-07	-0.55	-0.6374	-460	-1.154e-06	-0.55	-1.154	-460	-1.66e-06	-0.55	-1.66	-460	-2.125e-06	-0.55	-2.125	-460	-2.453e-06	-0.55	-2.453	-460	-3.821e-06	-0.55	-3.821	-460	-6.055e-06	-0.55	-6.055	-460	-1.179e-05	-0.55	-11.79
-459	-1.652e-07	-0.549	-0.1652	-459	-6.335e-07	-0.549	-0.6335	-459	-1.143e-06	-0.549	-1.143	-459	-1.645e-06	-0.549	-1.645	-459	-2.106e-06	-0.549	-2.106	-459	-2.432e-06	-0.549	-2.432	-459	-3.806e-06	-0.549	-3.806	-459	-6.034e-06	-0.549	-6.034	-459	-1.171e-05	-0.549	-11.71
-458	-1.526e-07	-0.548	-0.1526	-458	-6.269e-07	-0.548	-0.6269	-458	-1.133e-06	-0.548	-1.133	-458	-1.634e-06	-0.548	-1.634	-458	-2.09e-06	-0.548	-2.09	-458	-2.42e-06	-0.548	-2.42	-458	-3.788e-06	-0.548	-3.788	-458	-6.006e-06	-0.548	-6.006	-458	-1.164e-05	-0.548	-11.64
-457	-1.465e-07	-0.547	-0.1465	-457	-6.204e-07	-0.547	-0.6204	-457	-1.12e-06	-0.547	-1.12	-457	-1.624e-06	-0.547	-1.624	-457	-2.07e-06	-0.547	-2.07	-457	-2.4e-06	-0.547	-2.4	-457	-3.768e-06	-0.547	-3.768	-457	-5.978e-06	-0.547	-5.978	-457	-1.157e-05	-0.547	-11.57
-456	-1.426e-07	-0.546	-0.1426	-456	-6.134e-07	-0.546	-0.6134	-456	-1.108e-06	-0.546	-1.108	-456	-1.617e-06	-0.546	-1.617	-456	-2.05e-06	-0.546	-2.05	-456	-2.39e-06	-0.546	-2.39	-456	-3.755e-06	-0.546	-3.755	-456	-5.957e-06	-0.546	-5.957	-456	-1.15e-05	-0.546	-11.5
-455	-1.304e-07	-0.545	-0.1304	-455	-6.073e-07	-0.545	-0.6073	-455	-1.1e-06	-0.545	-1.1	-455	-1.61e-06	-0.545	-1.61	-455	-2.039e-06	-0.545	-2.039	-455	-2.379e-06	-0.545	-2.379	-455	-3.733e-06	-0.545	-3.733	-455	-5.929e-06	-0.545	-5.929	-455	-1.143e-05	-0.545	-11.43
-454	-1.273e-07	-0.544	-0.1273	-454	-5.99e-07	-0.544	-0.599	-454	-1.086e-06	-0.544	-1.086	-454	-1.596e-06	-0.544	-1.596	-454	-2.023e-06	-0.544	-2.023	-454	-2.361e-06	-0.544	-2.361	-454	-3.714e-06	-0.544	-3.714	-454	-5.887e-06	-0.544	-5.887	-454	-1.137e-05	-0.544	-11.37
-453	-1.203e-07	-0.543	-0.1203	-453	-5.92e-07	-0.543	-0.592	-453	-1.073e-06	-0.543	-1.073	-453	-1.588e-06	-0.543	-1.588	-453	-2.011e-06	-0.543	-2.011	-453	-2.347e-06	-0.543	-2.347	-453	-3.693e-06	-0.543	-3.693	-453	-5.859e-06	-0.543	-5.859	-453	-1.13e-05	-0.543	-11.3
-452	-1.134e-07	-0.542	-0.1134	-452	-5.868e-07	-0.542	-0.5868	-452	-1.06e-06	-0.542	-1.06	-452	-1.575e-06	-0.542	-1.575	-452	-1.999e-06	-0.542	-1.999	-452	-2.332e-06	-0.542	-2.332	-452	-3.665e-06	-0.542	-3.665	-452	-5.831e-06	-0.542	-5.831	-452	-1.123e-05	-0.542	-11.23
-451	-1.12e-07	-0.541	-0.112	-451	-5.833e-07	-0.541	-0.5833	-451	-1.049e-06	-0.541	-1.049	-451	-1.561e-06	-0.541	-1.561	-451	-1.985e-06	-0.541	-1.985	-451	-2.311e-06	-0.541	-2.311	-451	-3.644e-06	-0.541	-3.644	-451	-5.797e-06	-0.541	-5.797	-451	-1.116e-05	-0.541	-11.16
-450	-1.042e-07	-0.54	-0.1042	-450	-5.759e-07	-0.54	-0.5759	-450	-1.042e-06	-0.54	-1.042	-450	-1.548e-06	-0.54	-1.548	-450	-1.977e-06	-0.54	-1.977	-450	-2.297e-06	-0.54	-2.297	-450	-3.622e-06	-0.54	-3.622	-450	-5.769e-06	-0.54	-5.769	-450	-1.108e-05	-0.54	-11.08
-449	-1.011e-07	-0.539	-0.1011	-449	-5.681e-07	-0.539	-0.5681	-449	-1.033e-06	-0.539	-1.033	-449	-1.532e-06	-0.539	-1.532	-449	-1.963e-06	-0.539	-1.963	-449	-2.275e-06	-0.539	-2.275	-449	-3.6e-06	-0.539	-3.6	-449	-5.734e-06	-0.539	-5.734	-449	-1.101e-05	-0.539	-11.01
-448	-9.984e-08	-0.538	-0.09984	-448	-5.589e-07	-0.538	-0.5589	-448	-1.028e-06	-0.538	-1.028	-448	-1.518e-06	-0.538	-1.518	-448	-1.949e-06	-0.538	-1.949	-448	-2.257e-06	-0.538	-2.257	-448	-3.586e-06	-0.538	-3.586	-448	-5.706e-06	-0.538	-5.706	-448	-1.094e-05	-0.538	-10.94
-447	-8.981e-08	-0.537	-0.08981	-447	-5.48e-07	-0.537	-0.548	-447	-1.025e-06	-0.537	-1.025	-447	-1.507e-06	-0.537	-1.507	-447	-1.936e-06	-0.537	-1.936	-447	-2.244e-06	-0.537	-2.244	-447	-3.563e-06	-0.537	-3.563	-447	-5.671e-06	-0.537	-5.671	-447	-1.086e-05	-0.537	-10.86
-446	-8.763e-08	-0.536	-0.08763	-446	-5.345e-07	-0.536	-0.5345	-446	-1.017e-06	-0.536	-1.017	-446	-1.488e-06	-0.536	-1.488	-446	-1.917e-06	-0.536	-1.917	-446	-2.228e-06	-0.536	-2.228	-446	-3.544e-06	-0.536	-3.544	-446	-5.643e-06	-0.536	-5.643	-446	-1.079e-05	-0.536	-10.79
-445	-8.109e-08	-0.535	-0.08109	-445	-5.219e-07	-0.535	-0.5219	-445	-1.01e-06	-0.535	-1.01	-445	-1.479e-06	-0.535	-1.479	-445	-1.902e-06	-0.535	-1.902	-445	-2.215e-06	-0.535	-2.215	-445	-3.529e-06	-0.535	-3.529	-445	-5.608e-06	-0.535	-5.608	-445	-1.072e-05	-0.535	-10.72
-444	-7.455e-08	-0.534	-0.07455	-444	-5.11e-07	-0.534	-0.511	-444	-1.003e-06	-0.534	-1.003	-444	-1.466e-06	-0.534	-1.466	-444	-1.889e-06	-0.534	-1.889	-444	-2.207e-06	-0.534	-2.207	-444	-3.506e-06	-0.534	-3.506	-444	-5.587e-06	-0.534	-5.587	-444	-1.065e-05	-0.534	-10.65
-443	-7.106e-08	-0.533	-0.07106	-443	-5.027e-07	-0.533	-0.5027	-443	-9.949e-07	-0.533	-0.9949	-443	-1.452e-06	-0.533	-1.452	-443	-1.871e-06	-0.533	-1.871	-443	-2.193e-06	-0.533	-2.193	-443	-3.485e-06	-0.533	-3.485	-443	-5.559e-06	-0.533	-5.559	-443	-1.058e-05	-0.533	-10.58
-442	-6.409e-08	-0.532	-0.06409	-442	-4.944e-07	-0.532	-0.4944	-442	-9.896e-07	-0.532	-0.9896	-442	-1.441e-06	-0.532	-1.441	-442	-1.858e-06	-0.532	-1.858	-442	-2.184e-06	-0.532	-2.184	-442	-3.459e-06	-0.532	-3.459	-442	-5.532e-06	-0.532	-5.532	-442	-1.051e-05	-0.532	-10.51
-441	-5.886e-08	-0.531	-0.05886	-441	-4.831e-07	-0.531	-0.4831	-441	-9.766e-07	-0.531	-0.9766	-441	-1.433e-06	-0.531	-1.433	-441	-1.844e-06	-0.531	-1.844	-441	-2.175e-06	-0.531	-2.175	-441	-3.434e-06	-0.531	-3.434	-441	-5.511e-06	-0.531	-5.511	-441	-1.044e-05	-0.531	-10.44
-440	-5.798e-08	-0.53	-0.05798	-440	-4.752e-07	-0.53	-0.4752	-440	-9.639e-07	-0.53	-0.9639	-440	-1.427e-06	-0.53	-1.427	-440	-1.832e-06	-0.53	-1.832	-440	-2.168e-06	-0.53	-2.168	-440	-3.418e-06	-0.53	-3.418	-440	-5.483e-06	-0.53	-5.483	-440	-1.036e-05	-0.53	-10.36
-439	-5.319e-08	-0.529	-0.05319	-439	-4.687e-07	-0.529	-0.4687	-439	-9.561e-07	-0.529	-0.9561	-439	-1.423e-06	-0.529	-1.423	-439	-1.825e-06	-0.529	-1.825	-439	-2.153e-06	-0.529	-2.153	-439	-3.396e-06	-0.529	-3.396	-439	-5.448e-06	-0.529	-5.448	-439	-1.028e-05	-0.529	-10.28
-438	-5.319e-08	-0.528	-0.05319	-438	-4.617e-07	-0.528	-0.4617	-438	-9.426e-07	-0.528	-0.9426	-438	-1.409e-06	-0.528	-1.409	-438	-1.811e-06	-0.528	-1.811	-438	-2.131e-06	-0.528	-2.131	-438	-3.378e-06	-0.528	-3.378	-438	-5.42e-06	-0.528	-5.42	-438	-1.021e-05	-0.528	-10.21
-437	-5.275e-08	-0.527	-0.05275	-437	-4.547e-07	-0.527	-0.4547	-437	-9.286e-07	-0.527	-0.9286	-437	-1.402e-06	-0.527	-1.402	-437	-1.798e-06	-0.527	-1.798	-437	-2.112e-06	-0.527	-2.112	-437	-3.364e-06	-0.527	-3.364	-437	-5.392e-06	-0.527	-5.392	-437	-1.014e-05	-0.527	-10.14
-436	-5.232e-08	-0.526	-0.05232	-436	-4.49e-07	-0.526	-0.449	-436	-9.155e-07	-0.526	-0.9155	-436	-1.395e-06	-0.526	-1.395	-436	-1.789e-06	-0.526	-1.789	-436	-2.097e-06	-0.526	-2.097	-436	-3.343e-06	-0.526	-3.343	-436	-5.35e-06	-0.526	-5.35	-436	-1.007e-05	-0.526	-10.07
-435	-5.232e-08	-0.525	-0.05232	-435	-4.443e-07	-0.525	-0.4443	-435	-9.011e-07	-0.525	-0.9011	-435	-1.386e-06	-0.525	-1.386	-435	-1.78e-06	-0.525	-1.78	-435	-2.078e-06	-0.525	-2.078	-435	-3.33e-06	-0.525	-3.33	-435	-5.322e-06	-0.525	-5.322	-435	-9.989e-06	-0.525	-9.989
-434	-4.883e-08	-0.524	-0.04883	-434	-4.429e-07	-0.524	-0.4429	-434	-8.898e-07	-0.524	-0.8898	-434	-1.379e-06	-0.524	-1.379	-434	-1.774e-06	-0.524	-1.774	-434	-2.06e-06	-0.524	-2.06	-434	-3.309e-06	-0.524	-3.309	-434	-5.287e-06	-0.524	-5.287	-434	-9.919e-06	-0.524	-9.919
-433	-4.926e-08	-0.523	-0.04926	-433	-4.408e-07	-0.523	-0.4408	-433	-8.78e-07	-0.523	-0.878	-433	-1.365e-06	-0.523	-1.365	-433	-1.758e-06	-0.523	-1.758	-433	-2.039e-06	-0.523	-2.039	-433	-3.287e-06	-0.523	-3.287	-433	-5.266e-06	-0.523	-5.266	-433	-9.856e-06	-0.523	-9.856
-432	-4.534e-08	-0.522	-0.04534	-432	-4.36e-07	-0.522	-0.436	-432	-8.658e-07	-0.522	-0.8658	-432	-1.353e-06	-0.522	-1.353	-432	-1.744e-06	-0.522	-1.744	-432	-2.028e-06	-0.522	-2.028	-432	-3.269e-06	-0.522	-3.269	-432	-5.246e-06	-0.522	-5.246	-432	-9.787e-06	-0.522	-9.787
-431	-3.837e-08	-0.521	-0.03837	-431	-4.29e-07	-0.521	-0.429	-431	-8.584e-07	-0.521	-0.8584	-431	-1.34e-06	-0.521	-1.34	-431	-1.734e-06	-0.521	-1.734	-431	-2.02e-06	-0.521	-2.02	-431	-3.246e-06	-0.521	-3.246	-431	-5.204e-06	-0.521	-5.204	-431	-9.71e-06	-0.521	-9.71
-430	-3.531e-08	-0.52	-0.03531	-430	-4.185e-07	-0.52	-0.4185	-430	-8.506e-07	-0.52	-0.8506	-430	-1.323e-06	-0.52	-1.323	-430	-1.718e-06	-0.52	-1.718	-430	-2.004e-06	-0.52	-2.004	-430	-3.225e-06	-0.52	-3.225	-430	-5.176e-06	-0.52	-5.176	-430	-9.647e-06	-0.52	-9.647
-429	-2.834e-08	-0.519	-0.02834	-429	-4.102e-07	-0.519	-0.4102	-429	-8.436e-07	-0.519	-0.8436	-429	-1.308e-06	-0.519	-1.308	-429	-1.704e-06	-0.519	-1.704	-429	-1.991e-06	-0.519	-1.991	-429	-3.21e-06	-0.519	-3.21	-429	-5.155e-06	-0.519	-5.155	-429	-9.577e-06	-0.519	-9.577
-428	-2.136e-08	-0.518	-0.02136	-428	-4.002e-07	-0.518	-0.4002	-428	-8.371e-07	-0.518	-0.8371	-428	-1.293e-06	-0.518	-1.293	-428	-1.685e-06	-0.518	-1.685	-428	-1.978e-06	-0.518	-1.978	-428	-3.181e-06	-0.518	-3.181	-428	-5.127e-06	-0.518	-5.127	-428	-9.514e-06	-0.518	-9.514
-427	-1.744e-08	-0.517	-0.01744	-427	-3.884e-07	-0.517	-0.3884	-427	-8.323e-07	-0.517	-0.8323	-427	-1.273e-06	-0.517	-1.273	-427	-1.664e-06	-0.517	-1.664	-427	-1.962e-06	-0.517	-1.962	-427	-3.163e-06	-0.517	-3.163	-427	-5.099e-06	-0.517	-5.099	-427	-9.452e-06	-0.517	-9.452
-426	-1.046e-08	-0.516	-0.01046	-426	-3.758e-07	-0.516	-0.3758	-426	-8.288e-07	-0.516	-0.8288	-426	-1.259e-06	-0.516	-1.259	-426	-1.652e-06	-0.516	-1.652	-426	-1.948e-06	-0.516	-1.948	-426	-3.143e-06	-0.516	-3.143	-426	-5.064e-06	-0.516	-5.064	-426	-9.375e-06	-0.516	-9.375
-425	-7.412e-09	-0.515	-0.007412	-425	-3.662e-07	-0.515	-0.3662	-425	-8.148e-07	-0.515	-0.8148	-425	-1.246e-06	-0.515	-1.246	-425	-1.639e-06	-0.515	-1.639	-425	-1.929e-06	-0.515	-1.929	-425	-3.124e-06	-0.515	-3.124	-425	-5.029e-06	-0.515	-5.029	-425	-9.305e-06	-0.515	-9.305
-424	-6.976e-09	-0.514	-0.006976	-424	-3.592e-07	-0.514	-0.3592	-424	-8.013e-07	-0.514	-0.8013	-424	-1.239e-06	-0.514	-1.239	-424	-1.628e-06	-0.514	-1.628	-424	-1.912e-06	-0.514	-1.912	-424	-3.108e-06	-0.514	-3.108	-424	-5.015e-06	-0.514	-5.015	-424	-9.235e-06	-0.514	-9.235
-423	-3.052e-09	-0.513	-0.003052	-423	-3.549e-07	-0.513	-0.3549	-423	-7.887e-07	-0.513	-0.7887	-423	-1.234e-06	-0.513	-1.234	-423	-1.621e-06	-0.513	-1.621	-423	-1.9e-06	-0.513	-1.9	-423	-3.085e-06	-0.513	-3.085	-423	-4.973e-06	-0.513	-4.973	-423	-9.159e-06	-0.513	-9.159
-422	-3.052e-09	-0.512	-0.003052	-422	-3.448e-07	-0.512	-0.3448	-422	-7.747e-07	-0.512	-0.7747	-422	-1.221e-06	-0.512	-1.221	-422	-1.605e-06	-0.512	-1.605	-422	-1.88e-06	-0.512	-1.88	-422	-3.063e-06	-0.512	-3.063	-422	-4.939e-06	-0.512	-4.939	-422	-9.089e-06	-0.512	-9.089
-421	-3.052e-09	-0.511	-0.003052	-421	-3.366e-07	-0.511	-0.3366	-421	-7.612e-07	-0.511	-0.7612	-421	-1.212e-06	-0.511	-1.212	-421	-1.597e-06	-0.511	-1.597	-421	-1.864e-06	-0.511	-1.864	-421	-3.049e-06	-0.511	-3.049	-421	-4.918e-06	-0.511	-4.918	-421	-9.019e-06	-0.511	-9.019
-420	-3.052e-09	-0.51	-0.003052	-420	-3.309e-07	-0.51	-0.3309	-420	-7.486e-07	-0.51	-0.7486	-420	-1.204e-06	-0.51	-1.204	-420	-1.586e-06	-0.51	-1.586	-420	-1.85e-06	-0.51	-1.85	-420	-3.031e-06	-0.51	-3.031	-420	-4.89e-06	-0.51	-4.89	-420	-8.942e-06	-0.51	-8.942
-419	-3.052e-09	-0.509	-0.003052	-419	-3.239e-07	-0.509	-0.3239	-419	-7.355e-07	-0.509	-0.7355	-419	-1.194e-06	-0.509	-1.194	-419	-1.573e-06	-0.509	-1.573	-419	-1.835e-06	-0.509	-1.835	-419	-3.017e-06	-0.509	-3.017	-419	-4.862e-06	-0.509	-4.862	-419	-8.88e-06	-0.509	-8.88
-418	2.18e-09	-0.508	0.00218	-418	-3.169e-07	-0.508	-0.3169	-418	-7.333e-07	-0.508	-0.7333	-418	-1.185e-06	-0.508	-1.185	-418	-1.559e-06	-0.508	-1.559	-418	-1.827e-06	-0.508	-1.827	-418	-2.998e-06	-0.508	-2.998	-418	-4.834e-06	-0.508	-4.834	-418	-8.81e-06	-0.508	-8.81
-417	2.18e-09	-0.507	0.00218	-417	-3.095e-07	-0.507	-0.3095	-417	-7.268e-07	-0.507	-0.7268	-417	-1.171e-06	-0.507	-1.171	-417	-1.543e-06	-0.507	-1.543	-417	-1.814e-06	-0.507	-1.814	-417	-2.979e-06	-0.507	-2.979	-417	-4.813e-06	-0.507	-4.813	-417	-8.747e-06	-0.507	-8.747
-416	2.18e-09	-0.506	0.00218	-416	-3.017e-07	-0.506	-0.3017	-416	-7.193e-07	-0.506	-0.7193	-416	-1.158e-06	-0.506	-1.158	-416	-1.527e-06	-0.506	-1.527	-416	-1.803e-06	-0.506	-1.803	-416	-2.967e-06	-0.506	-2.967	-416	-4.792e-06	-0.506	-4.792	-416	-8.684e-06	-0.506	-8.684
-415	1.308e-08	-0.505	0.01308	-415	-2.96e-07	-0.505	-0.296	-415	-7.119e-07	-0.505	-0.7119	-415	-1.15e-06	-0.505	-1.15	-415	-1.516e-06	-0.505	-1.516	-415	-1.795e-06	-0.505	-1.795	-415	-2.947e-06	-0.505	-2.947	-415	-4.764e-06	-0.505	-4.764	-415	-8.615e-06	-0.505	-8.615
-414	1.308e-08	-0.504	0.01308	-414	-2.869e-07	-0.504	-0.2869	-414	-6.997e-07	-0.504	-0.6997	-414	-1.135e-06	-0.504	-1.135	-414	-1.5e-06	-0.504	-1.5	-414	-1.783e-06	-0.504	-1.783	-414	-2.931e-06	-0.504	-2.931	-414	-4.729e-06	-0.504	-4.729	-414	-8.545e-06	-0.504	-8.545
-413	2.659e-08	-0.503	0.02659	-413	-2.777e-07	-0.503	-0.2777	-413	-6.862e-07	-0.503	-0.6862	-413	-1.124e-06	-0.503	-1.124	-413	-1.486e-06	-0.503	-1.486	-413	-1.775e-06	-0.503	-1.775	-413	-2.911e-06	-0.503	-2.911	-413	-4.701e-06	-0.503	-4.701	-413	-8.475e-06	-0.503	-8.475
-412	3.967e-08	-0.502	0.03967	-412	-2.707e-07	-0.502	-0.2707	-412	-6.736e-07	-0.502	-0.6736	-412	-1.112e-06	-0.502	-1.112	-412	-1.472e-06	-0.502	-1.472	-412	-1.761e-06	-0.502	-1.761	-412	-2.883e-06	-0.502	-2.883	-412	-4.674e-06	-0.502	-4.674	-412	-8.405e-06	-0.502	-8.405
-411	4.447e-08	-0.501	0.04447	-411	-2.638e-07	-0.501	-0.2638	-411	-6.614e-07	-0.501	-0.6614	-411	-1.096e-06	-0.501	-1.096	-411	-1.458e-06	-0.501	-1.458	-411	-1.741e-06	-0.501	-1.741	-411	-2.862e-06	-0.501	-2.862	-411	-4.632e-06	-0.501	-4.632	-411	-8.336e-06	-0.501	-8.336
-410	5.842e-08	-0.5	0.05842	-410	-2.572e-07	-0.5	-0.2572	-410	-6.535e-07	-0.5	-0.6535	-410	-1.084e-06	-0.5	-1.084	-410	-1.446e-06	-0.5	-1.446	-410	-1.723e-06	-0.5	-1.723	-410	-2.841e-06	-0.5	-2.841	-410	-4.597e-06	-0.5	-4.597	-410	-8.252e-06	-0.5	-8.252
-409	7.106e-08	-0.499	0.07106	-409	-2.52e-07	-0.499	-0.252	-409	-6.465e-07	-0.499	-0.6465	-409	-1.07e-06	-0.499	-1.07	-409	-1.436e-06	-0.499	-1.436	-409	-1.705e-06	-0.499	-1.705	-409	-2.818e-06	-0.499	-2.818	-409	-4.562e-06	-0.499	-4.562	-409	-8.175e-06	-0.499	-8.175
-408	7.411e-08	-0.498	0.07411	-408	-2.472e-07	-0.498	-0.2472	-408	-6.4e-07	-0.498	-0.64	-408	-1.057e-06	-0.498	-1.057	-408	-1.426e-06	-0.498	-1.426	-408	-1.69e-06	-0.498	-1.69	-408	-2.805e-06	-0.498	-2.805	-408	-4.541e-06	-0.498	-4.541	-408	-8.105e-06	-0.498	-8.105
-407	8.806e-08	-0.497	0.08806	-407	-2.459e-07	-0.497	-0.2459	-407	-6.369e-07	-0.497	-0.6369	-407	-1.049e-06	-0.497	-1.049	-407	-1.416e-06	-0.497	-1.416	-407	-1.674e-06	-0.497	-1.674	-407	-2.784e-06	-0.497	-2.784	-407	-4.506e-06	-0.497	-4.506	-407	-8.029e-06	-0.497	-8.029
-406	8.806e-08	-0.496	0.08806	-406	-2.398e-07	-0.496	-0.2398	-406	-6.308e-07	-0.496	-0.6308	-406	-1.036e-06	-0.496	-1.036	-406	-1.404e-06	-0.496	-1.404	-406	-1.654e-06	-0.496	-1.654	-406	-2.769e-06	-0.496	-2.769	-406	-4.478e-06	-0.496	-4.478	-406	-7.959e-06	-0.496	-7.959
-405	9.024e-08	-0.495	0.09024	-405	-2.35e-07	-0.495	-0.235	-405	-6.278e-07	-0.495	-0.6278	-405	-1.031e-06	-0.495	-1.031	-405	-1.397e-06	-0.495	-1.397	-405	-1.641e-06	-0.495	-1.641	-405	-2.756e-06	-0.495	-2.756	-405	-4.45e-06	-0.495	-4.45	-405	-7.882e-06	-0.495	-7.882
-404	9.46e-08	-0.494	0.0946	-404	-2.289e-07	-0.494	-0.2289	-404	-6.208e-07	-0.494	-0.6208	-404	-1.021e-06	-0.494	-1.021	-404	-1.39e-06	-0.494	-1.39	-404	-1.633e-06	-0.494	-1.633	-404	-2.735e-06	-0.494	-2.735	-404	-4.443e-06	-0.494	-4.443	-404	-7.812e-06	-0.494	-7.812
-403	9.46e-08	-0.493	0.0946	-403	-2.219e-07	-0.493	-0.2219	-403	-6.138e-07	-0.493	-0.6138	-403	-1.012e-06	-0.493	-1.012	-403	-1.38e-06	-0.493	-1.38	-403	-1.62e-06	-0.493	-1.62	-403	-2.714e-06	-0.493	-2.714	-403	-4.422e-06	-0.493	-4.422	-403	-7.757e-06	-0.493	-7.757
-402	1.025e-07	-0.492	0.1025	-402	-2.149e-07	-0.492	-0.2149	-402	-6.069e-07	-0.492	-0.6069	-402	-1.005e-06	-0.492	-1.005	-402	-1.368e-06	-0.492	-1.368	-402	-1.611e-06	-0.492	-1.611	-402	-2.692e-06	-0.492	-2.692	-402	-4.395e-06	-0.492	-4.395	-402	-7.694e-06	-0.492	-7.694
-401	1.038e-07	-0.491	0.1038	-401	-2.088e-07	-0.491	-0.2088	-401	-5.99e-07	-0.491	-0.599	-401	-9.979e-07	-0.491	-0.9979	-401	-1.351e-06	-0.491	-1.351	-401	-1.597e-06	-0.491	-1.597	-401	-2.669e-06	-0.491	-2.669	-401	-4.367e-06	-0.491	-4.367	-401	-7.624e-06	-0.491	-7.624
-400	1.086e-07	-0.49	0.1086	-400	-2.023e-07	-0.49	-0.2023	-400	-5.929e-07	-0.49	-0.5929	-400	-9.914e-07	-0.49	-0.9914	-400	-1.337e-06	-0.49	-1.337	-400	-1.588e-06	-0.49	-1.588	-400	-2.649e-06	-0.49	-2.649	-400	-4.346e-06	-0.49	-4.346	-400	-7.561e-06	-0.49	-7.561
-399	1.155e-07	-0.489	0.1155	-399	-2.001e-07	-0.489	-0.2001	-399	-5.877e-07	-0.489	-0.5877	-399	-9.848e-07	-0.489	-0.9848	-399	-1.324e-06	-0.489	-1.324	-399	-1.576e-06	-0.489	-1.576	-399	-2.628e-06	-0.489	-2.628	-399	-4.311e-06	-0.489	-4.311	-399	-7.492e-06	-0.489	-7.492
-398	1.181e-07	-0.488	0.1181	-398	-1.931e-07	-0.488	-0.1931	-398	-5.729e-07	-0.488	-0.5729	-398	-9.692e-07	-0.488	-0.9692	-398	-1.305e-06	-0.488	-1.305	-398	-1.557e-06	-0.488	-1.557	-398	-2.612e-06	-0.488	-2.612	-398	-4.283e-06	-0.488	-4.283	-398	-7.429e-06	-0.488	-7.429
-397	1.247e-07	-0.487	0.1247	-397	-1.866e-07	-0.487	-0.1866	-397	-5.646e-07	-0.487	-0.5646	-397	-9.604e-07	-0.487	-0.9604	-397	-1.289e-06	-0.487	-1.289	-397	-1.542e-06	-0.487	-1.542	-397	-2.601e-06	-0.487	-2.601	-397	-4.255e-06	-0.487	-4.255	-397	-7.359e-06	-0.487	-7.359
-396	1.312e-07	-0.486	0.1312	-396	-1.805e-07	-0.486	-0.1805	-396	-5.545e-07	-0.486	-0.5545	-396	-9.504e-07	-0.486	-0.9504	-396	-1.271e-06	-0.486	-1.271	-396	-1.525e-06	-0.486	-1.525	-396	-2.587e-06	-0.486	-2.587	-396	-4.22e-06	-0.486	-4.22	-396	-7.289e-06	-0.486	-7.289
-395	1.312e-07	-0.485	0.1312	-395	-1.735e-07	-0.485	-0.1735	-395	-5.406e-07	-0.485	-0.5406	-395	-9.365e-07	-0.485	-0.9365	-395	-1.256e-06	-0.485	-1.256	-395	-1.506e-06	-0.485	-1.506	-395	-2.575e-06	-0.485	-2.575	-395	-4.192e-06	-0.485	-4.192	-395	-7.22e-06	-0.485	-7.22
-394	1.369e-07	-0.484	0.1369	-394	-1.661e-07	-0.484	-0.1661	-394	-5.275e-07	-0.484	-0.5275	-394	-9.229e-07	-0.484	-0.9229	-394	-1.246e-06	-0.484	-1.246	-394	-1.494e-06	-0.484	-1.494	-394	-2.557e-06	-0.484	-2.557	-394	-4.164e-06	-0.484	-4.164	-394	-7.157e-06	-0.484	-7.157
-393	1.391e-07	-0.483	0.1391	-393	-1.569e-07	-0.483	-0.1569	-393	-5.131e-07	-0.483	-0.5131	-393	-9.077e-07	-0.483	-0.9077	-393	-1.237e-06	-0.483	-1.237	-393	-1.474e-06	-0.483	-1.474	-393	-2.538e-06	-0.483	-2.538	-393	-4.136e-06	-0.483	-4.136	-393	-7.094e-06	-0.483	-7.094
-392	1.395e-07	-0.482	0.1395	-392	-1.474e-07	-0.482	-0.1474	-392	-5.018e-07	-0.482	-0.5018	-392	-8.929e-07	-0.482	-0.8929	-392	-1.229e-06	-0.482	-1.229	-392	-1.459e-06	-0.482	-1.459	-392	-2.518e-06	-0.482	-2.518	-392	-4.116e-06	-0.482	-4.116	-392	-7.031e-06	-0.482	-7.031
-391	1.426e-07	-0.481	0.1426	-391	-1.386e-07	-0.481	-0.1386	-391	-4.944e-07	-0.481	-0.4944	-391	-8.82e-07	-0.481	-0.882	-391	-1.222e-06	-0.481	-1.222	-391	-1.45e-06	-0.481	-1.45	-391	-2.492e-06	-0.481	-2.492	-391	-4.081e-06	-0.481	-4.081	-391	-6.968e-06	-0.481	-6.968
-390	1.426e-07	-0.48	0.1426	-390	-1.295e-07	-0.48	-0.1295	-390	-4.817e-07	-0.48	-0.4817	-390	-8.68e-07	-0.48	-0.868	-390	-1.208e-06	-0.48	-1.208	-390	-1.434e-06	-0.48	-1.434	-390	-2.468e-06	-0.48	-2.468	-390	-4.053e-06	-0.48	-4.053	-390	-6.913e-06	-0.48	-6.913
-389	1.43e-07	-0.479	0.143	-389	-1.212e-07	-0.479	-0.1212	-389	-4.708e-07	-0.479	-0.4708	-389	-8.571e-07	-0.479	-0.8571	-389	-1.201e-06	-0.479	-1.201	-389	-1.426e-06	-0.479	-1.426	-389	-2.448e-06	-0.479	-2.448	-389	-4.025e-06	-0.479	-4.025	-389	-6.843e-06	-0.479	-6.843
-388	1.434e-07	-0.478	0.1434	-388	-1.134e-07	-0.478	-0.1134	-388	-4.639e-07	-0.478	-0.4639	-388	-8.501e-07	-0.478	-0.8501	-388	-1.188e-06	-0.478	-1.188	-388	-1.416e-06	-0.478	-1.416	-388	-2.424e-06	-0.478	-2.424	-388	-4.004e-06	-0.478	-4.004	-388	-6.78e-06	-0.478	-6.78
-387	1.434e-07	-0.477	0.1434	-387	-1.055e-07	-0.477	-0.1055	-387	-4.569e-07	-0.477	-0.4569	-387	-8.427e-07	-0.477	-0.8427	-387	-1.174e-06	-0.477	-1.174	-387	-1.402e-06	-0.477	-1.402	-387	-2.411e-06	-0.477	-2.411	-387	-3.969e-06	-0.477	-3.969	-387	-6.717e-06	-0.477	-6.717
-386	1.491e-07	-0.476	0.1491	-386	-9.984e-08	-0.476	-0.09984	-386	-4.504e-07	-0.476	-0.4504	-386	-8.362e-07	-0.476	-0.8362	-386	-1.161e-06	-0.476	-1.161	-386	-1.395e-06	-0.476	-1.395	-386	-2.392e-06	-0.476	-2.392	-386	-3.934e-06	-0.476	-3.934	-386	-6.648e-06	-0.476	-6.648
-385	1.491e-07	-0.475	0.1491	-385	-9.025e-08	-0.475	-0.09025	-385	-4.429e-07	-0.475	-0.4429	-385	-8.257e-07	-0.475	-0.8257	-385	-1.143e-06	-0.475	-1.143	-385	-1.385e-06	-0.475	-1.385	-385	-2.375e-06	-0.475	-2.375	-385	-3.899e-06	-0.475	-3.899	-385	-6.578e-06	-0.475	-6.578
-384	1.504e-07	-0.474	0.1504	-384	-8.458e-08	-0.474	-0.08458	-384	-4.399e-07	-0.474	-0.4399	-384	-8.131e-07	-0.474	-0.8131	-384	-1.13e-06	-0.474	-1.13	-384	-1.376e-06	-0.474	-1.376	-384	-2.36e-06	-0.474	-2.36	-384	-3.878e-06	-0.474	-3.878	-384	-6.508e-06	-0.474	-6.508
-383	1.574e-07	-0.473	0.1574	-383	-7.848e-08	-0.473	-0.07848	-383	-4.334e-07	-0.473	-0.4334	-383	-8e-07	-0.473	-0.8	-383	-1.119e-06	-0.473	-1.119	-383	-1.366e-06	-0.473	-1.366	-383	-2.34e-06	-0.473	-2.34	-383	-3.843e-06	-0.473	-3.843	-383	-6.438e-06	-0.473	-6.438
-382	1.574e-07	-0.472	0.1574	-382	-7.194e-08	-0.472	-0.07194	-382	-4.233e-07	-0.472	-0.4233	-382	-7.86e-07	-0.472	-0.786	-382	-1.099e-06	-0.472	-1.099	-382	-1.345e-06	-0.472	-1.345	-382	-2.321e-06	-0.472	-2.321	-382	-3.816e-06	-0.472	-3.816	-382	-6.376e-06	-0.472	-6.376
-381	1.644e-07	-0.471	0.1644	-381	-6.583e-08	-0.471	-0.06583	-381	-4.155e-07	-0.471	-0.4155	-381	-7.725e-07	-0.471	-0.7725	-381	-1.088e-06	-0.471	-1.088	-381	-1.33e-06	-0.471	-1.33	-381	-2.302e-06	-0.471	-2.302	-381	-3.795e-06	-0.471	-3.795	-381	-6.306e-06	-0.471	-6.306
-380	1.713e-07	-0.47	0.1713	-380	-6.016e-08	-0.47	-0.06016	-380	-4.041e-07	-0.47	-0.4041	-380	-7.59e-07	-0.47	-0.759	-380	-1.076e-06	-0.47	-1.076	-380	-1.314e-06	-0.47	-1.314	-380	-2.274e-06	-0.47	-2.274	-380	-3.767e-06	-0.47	-3.767	-380	-6.229e-06	-0.47	-6.229
-379	1.726e-07	-0.469	0.1726	-379	-5.45e-08	-0.469	-0.0545	-379	-3.911e-07	-0.469	-0.3911	-379	-7.451e-07	-0.469	-0.7451	-379	-1.062e-06	-0.469	-1.062	-379	-1.294e-06	-0.469	-1.294	-379	-2.255e-06	-0.469	-2.255	-379	-3.746e-06	-0.469	-3.746	-379	-6.159e-06	-0.469	-6.159
-378	1.796e-07	-0.468	0.1796	-378	-5.363e-08	-0.468	-0.05363	-378	-3.81e-07	-0.468	-0.381	-378	-7.377e-07	-0.468	-0.7377	-378	-1.052e-06	-0.468	-1.052	-378	-1.278e-06	-0.468	-1.278	-378	-2.237e-06	-0.468	-2.237	-378	-3.718e-06	-0.468	-3.718	-378	-6.09e-06	-0.468	-6.09
-377	1.848e-07	-0.467	0.1848	-377	-5.101e-08	-0.467	-0.05101	-377	-3.662e-07	-0.467	-0.3662	-377	-7.289e-07	-0.467	-0.7289	-377	-1.04e-06	-0.467	-1.04	-377	-1.259e-06	-0.467	-1.259	-377	-2.222e-06	-0.467	-2.222	-377	-3.69e-06	-0.467	-3.69	-377	-6.02e-06	-0.467	-6.02
-376	1.848e-07	-0.466	0.1848	-376	-4.883e-08	-0.466	-0.04883	-376	-3.584e-07	-0.466	-0.3584	-376	-7.215e-07	-0.466	-0.7215	-376	-1.032e-06	-0.466	-1.032	-376	-1.244e-06	-0.466	-1.244	-376	-2.209e-06	-0.466	-2.209	-376	-3.669e-06	-0.466	-3.669	-376	-5.95e-06	-0.466	-5.95
-375	1.918e-07	-0.465	0.1918	-375	-4.403e-08	-0.465	-0.04403	-375	-3.54e-07	-0.465	-0.354	-375	-7.137e-07	-0.465	-0.7137	-375	-1.028e-06	-0.465	-1.028	-375	-1.238e-06	-0.465	-1.238	-375	-2.192e-06	-0.465	-2.192	-375	-3.634e-06	-0.465	-3.634	-375	-5.887e-06	-0.465	-5.887
-374	1.918e-07	-0.464	0.1918	-374	-3.706e-08	-0.464	-0.03706	-374	-3.409e-07	-0.464	-0.3409	-374	-7.002e-07	-0.464	-0.7002	-374	-1.015e-06	-0.464	-1.015	-374	-1.222e-06	-0.464	-1.222	-374	-2.179e-06	-0.464	-2.179	-374	-3.599e-06	-0.464	-3.599	-374	-5.824e-06	-0.464	-5.824
-373	1.918e-07	-0.463	0.1918	-373	-3.008e-08	-0.463	-0.03008	-373	-3.34e-07	-0.463	-0.334	-373	-6.88e-07	-0.463	-0.688	-373	-1.007e-06	-0.463	-1.007	-373	-1.21e-06	-0.463	-1.21	-373	-2.164e-06	-0.463	-2.164	-373	-3.571e-06	-0.463	-3.571	-373	-5.769e-06	-0.463	-5.769
-372	1.918e-07	-0.462	0.1918	-372	-2.311e-08	-0.462	-0.02311	-372	-3.265e-07	-0.462	-0.3265	-372	-6.749e-07	-0.462	-0.6749	-372	-9.997e-07	-0.462	-0.9997	-372	-1.202e-06	-0.462	-1.202	-372	-2.143e-06	-0.462	-2.143	-372	-3.544e-06	-0.462	-3.544	-372	-5.706e-06	-0.462	-5.706
-371	1.918e-07	-0.461	0.1918	-371	-1.613e-08	-0.461	-0.01613	-371	-3.169e-07	-0.461	-0.3169	-371	-6.614e-07	-0.461	-0.6614	-371	-9.879e-07	-0.461	-0.9879	-371	-1.187e-06	-0.461	-1.187	-371	-2.122e-06	-0.461	-2.122	-371	-3.516e-06	-0.461	-3.516	-371	-5.643e-06	-0.461	-5.643
-370	1.975e-07	-0.46	0.1975	-370	-1.003e-08	-0.46	-0.01003	-370	-3.113e-07	-0.46	-0.3113	-370	-6.535e-07	-0.46	-0.6535	-370	-9.779e-07	-0.46	-0.9779	-370	-1.174e-06	-0.46	-1.174	-370	-2.096e-06	-0.46	-2.096	-370	-3.488e-06	-0.46	-3.488	-370	-5.58e-06	-0.46	-5.58
-369	1.975e-07	-0.459	0.1975	-369	-5.233e-09	-0.459	-0.005233	-369	-3.021e-07	-0.459	-0.3021	-369	-6.465e-07	-0.459	-0.6465	-369	-9.609e-07	-0.459	-0.9609	-369	-1.159e-06	-0.459	-1.159	-369	-2.073e-06	-0.459	-2.073	-369	-3.453e-06	-0.459	-3.453	-369	-5.518e-06	-0.459	-5.518
-368	1.984e-07	-0.458	0.1984	-368	-3.053e-09	-0.458	-0.003053	-368	-2.895e-07	-0.458	-0.2895	-368	-6.4e-07	-0.458	-0.64	-368	-9.465e-07	-0.458	-0.9465	-368	-1.144e-06	-0.458	-1.144	-368	-2.054e-06	-0.458	-2.054	-368	-3.432e-06	-0.458	-3.432	-368	-5.448e-06	-0.458	-5.448
-367	2.058e-07	-0.457	0.2058	-367	-3.053e-09	-0.457	-0.003053	-367	-2.825e-07	-0.457	-0.2825	-367	-6.374e-07	-0.457	-0.6374	-367	-9.33e-07	-0.457	-0.933	-367	-1.131e-06	-0.457	-1.131	-367	-2.031e-06	-0.457	-2.031	-367	-3.397e-06	-0.457	-3.397	-367	-5.378e-06	-0.457	-5.378
-366	2.062e-07	-0.456	0.2062	-366	4.794e-09	-0.456	0.004794	-366	-2.729e-07	-0.456	-0.2729	-366	-6.282e-07	-0.456	-0.6282	-366	-9.125e-07	-0.456	-0.9125	-366	-1.111e-06	-0.456	-1.111	-366	-2.015e-06	-0.456	-2.015	-366	-3.369e-06	-0.456	-3.369	-366	-5.301e-06	-0.456	-5.301
-365	2.162e-07	-0.455	0.2162	-365	1.003e-08	-0.455	0.01003	-365	-2.659e-07	-0.455	-0.2659	-365	-6.213e-07	-0.455	-0.6213	-365	-8.968e-07	-0.455	-0.8968	-365	-1.095e-06	-0.455	-1.095	-365	-2e-06	-0.455	-2	-365	-3.334e-06	-0.455	-3.334	-365	-5.232e-06	-0.455	-5.232
-364	2.28e-07	-0.454	0.228	-364	1.918e-08	-0.454	0.01918	-364	-2.594e-07	-0.454	-0.2594	-364	-6.143e-07	-0.454	-0.6143	-364	-8.806e-07	-0.454	-0.8806	-364	-1.079e-06	-0.454	-1.079	-364	-1.978e-06	-0.454	-1.978	-364	-3.306e-06	-0.454	-3.306	-364	-5.169e-06	-0.454	-5.169
-363	2.298e-07	-0.453	0.2298	-363	3.095e-08	-0.453	0.03095	-363	-2.507e-07	-0.453	-0.2507	-363	-6.06e-07	-0.453	-0.606	-363	-8.65e-07	-0.453	-0.865	-363	-1.064e-06	-0.453	-1.064	-363	-1.964e-06	-0.453	-1.964	-363	-3.278e-06	-0.453	-3.278	-363	-5.099e-06	-0.453	-5.099
-362	2.433e-07	-0.452	0.2433	-362	4.403e-08	-0.452	0.04403	-362	-2.433e-07	-0.452	-0.2433	-362	-5.981e-07	-0.452	-0.5981	-362	-8.545e-07	-0.452	-0.8545	-362	-1.052e-06	-0.452	-1.052	-362	-1.942e-06	-0.452	-1.942	-362	-3.251e-06	-0.452	-3.251	-362	-5.022e-06	-0.452	-5.022
-361	2.537e-07	-0.451	0.2537	-361	5.798e-08	-0.451	0.05798	-361	-2.367e-07	-0.451	-0.2367	-361	-5.846e-07	-0.451	-0.5846	-361	-8.445e-07	-0.451	-0.8445	-361	-1.037e-06	-0.451	-1.037	-361	-1.92e-06	-0.451	-1.92	-361	-3.23e-06	-0.451	-3.23	-361	-4.953e-06	-0.451	-4.953
-360	2.603e-07	-0.45	0.2603	-360	7.193e-08	-0.45	0.07193	-360	-2.311e-07	-0.45	-0.2311	-360	-5.711e-07	-0.45	-0.5711	-360	-8.366e-07	-0.45	-0.8366	-360	-1.027e-06	-0.45	-1.027	-360	-1.9e-06	-0.45	-1.9	-360	-3.202e-06	-0.45	-3.202	-360	-4.876e-06	-0.45	-4.876
-359	2.738e-07	-0.449	0.2738	-359	7.804e-08	-0.449	0.07804	-359	-2.241e-07	-0.449	-0.2241	-359	-5.598e-07	-0.449	-0.5598	-359	-8.301e-07	-0.449	-0.8301	-359	-1.019e-06	-0.449	-1.019	-359	-1.875e-06	-0.449	-1.875	-359	-3.167e-06	-0.449	-3.167	-359	-4.806e-06	-0.449	-4.806
-358	2.773e-07	-0.448	0.2773	-358	9.024e-08	-0.448	0.09024	-358	-2.149e-07	-0.448	-0.2149	-358	-5.441e-07	-0.448	-0.5441	-358	-8.113e-07	-0.448	-0.8113	-358	-1.006e-06	-0.448	-1.006	-358	-1.855e-06	-0.448	-1.855	-358	-3.139e-06	-0.448	-3.139	-358	-4.736e-06	-0.448	-4.736
-357	2.795e-07	-0.447	0.2795	-357	9.809e-08	-0.447	0.09809	-357	-2.08e-07	-0.447	-0.208	-357	-5.301e-07	-0.447	-0.5301	-357	-7.978e-07	-0.447	-0.7978	-357	-9.988e-07	-0.447	-0.9988	-357	-1.841e-06	-0.447	-1.841	-357	-3.111e-06	-0.447	-3.111	-357	-4.653e-06	-0.447	-4.653
-356	2.864e-07	-0.446	0.2864	-356	1.033e-07	-0.446	0.1033	-356	-1.997e-07	-0.446	-0.1997	-356	-5.144e-07	-0.446	-0.5144	-356	-7.843e-07	-0.446	-0.7843	-356	-9.848e-07	-0.446	-0.9848	-356	-1.821e-06	-0.446	-1.821	-356	-3.083e-06	-0.446	-3.083	-356	-4.583e-06	-0.446	-4.583
-355	2.869e-07	-0.445	0.2869	-355	1.112e-07	-0.445	0.1112	-355	-1.901e-07	-0.445	-0.1901	-355	-4.953e-07	-0.445	-0.4953	-355	-7.695e-07	-0.445	-0.7695	-355	-9.67e-07	-0.445	-0.967	-355	-1.806e-06	-0.445	-1.806	-355	-3.055e-06	-0.445	-3.055	-355	-4.52e-06	-0.445	-4.52
-354	2.93e-07	-0.444	0.293	-354	1.181e-07	-0.444	0.1181	-354	-1.818e-07	-0.444	-0.1818	-354	-4.813e-07	-0.444	-0.4813	-354	-7.56e-07	-0.444	-0.756	-354	-9.508e-07	-0.444	-0.9508	-354	-1.787e-06	-0.444	-1.787	-354	-3.02e-06	-0.444	-3.02	-354	-4.45e-06	-0.444	-4.45
-353	2.93e-07	-0.443	0.293	-353	1.251e-07	-0.443	0.1251	-353	-1.696e-07	-0.443	-0.1696	-353	-4.687e-07	-0.443	-0.4687	-353	-7.368e-07	-0.443	-0.7368	-353	-9.308e-07	-0.443	-0.9308	-353	-1.767e-06	-0.443	-1.767	-353	-2.992e-06	-0.443	-2.992	-353	-4.388e-06	-0.443	-4.388
-352	2.956e-07	-0.442	0.2956	-352	1.321e-07	-0.442	0.1321	-352	-1.591e-07	-0.442	-0.1591	-352	-4.595e-07	-0.442	-0.4595	-352	-7.22e-07	-0.442	-0.722	-352	-9.155e-07	-0.442	-0.9155	-352	-1.75e-06	-0.442	-1.75	-352	-2.972e-06	-0.442	-2.972	-352	-4.325e-06	-0.442	-4.325
-351	3.017e-07	-0.441	0.3017	-351	1.356e-07	-0.441	0.1356	-351	-1.487e-07	-0.441	-0.1487	-351	-4.53e-07	-0.441	-0.453	-351	-7.141e-07	-0.441	-0.7141	-351	-8.985e-07	-0.441	-0.8985	-351	-1.727e-06	-0.441	-1.727	-351	-2.937e-06	-0.441	-2.937	-351	-4.255e-06	-0.441	-4.255
-350	3.021e-07	-0.44	0.3021	-350	1.395e-07	-0.44	0.1395	-350	-1.321e-07	-0.44	-0.1321	-350	-4.399e-07	-0.44	-0.4399	-350	-6.997e-07	-0.44	-0.6997	-350	-8.78e-07	-0.44	-0.878	-350	-1.705e-06	-0.44	-1.705	-350	-2.909e-06	-0.44	-2.909	-350	-4.199e-06	-0.44	-4.199
-349	3.091e-07	-0.439	0.3091	-349	1.439e-07	-0.439	0.1439	-349	-1.212e-07	-0.439	-0.1212	-349	-4.299e-07	-0.439	-0.4299	-349	-6.866e-07	-0.439	-0.6866	-349	-8.641e-07	-0.439	-0.8641	-349	-1.684e-06	-0.439	-1.684	-349	-2.874e-06	-0.439	-2.874	-349	-4.129e-06	-0.439	-4.129
-348	3.156e-07	-0.438	0.3156	-348	1.447e-07	-0.438	0.1447	-348	-1.125e-07	-0.438	-0.1125	-348	-4.22e-07	-0.438	-0.422	-348	-6.736e-07	-0.438	-0.6736	-348	-8.527e-07	-0.438	-0.8527	-348	-1.661e-06	-0.438	-1.661	-348	-2.846e-06	-0.438	-2.846	-348	-4.053e-06	-0.438	-4.053
-347	3.187e-07	-0.437	0.3187	-347	1.487e-07	-0.437	0.1487	-347	-9.94e-08	-0.437	-0.0994	-347	-4.12e-07	-0.437	-0.412	-347	-6.587e-07	-0.437	-0.6587	-347	-8.371e-07	-0.437	-0.8371	-347	-1.645e-06	-0.437	-1.645	-347	-2.811e-06	-0.437	-2.811	-347	-3.983e-06	-0.437	-3.983
-346	3.257e-07	-0.436	0.3257	-346	1.535e-07	-0.436	0.1535	-346	-8.981e-08	-0.436	-0.08981	-346	-3.98e-07	-0.436	-0.398	-346	-6.513e-07	-0.436	-0.6513	-346	-8.235e-07	-0.436	-0.8235	-346	-1.625e-06	-0.436	-1.625	-346	-2.783e-06	-0.436	-2.783	-346	-3.913e-06	-0.436	-3.913
-345	3.3e-07	-0.435	0.33	-345	1.604e-07	-0.435	0.1604	-345	-7.935e-08	-0.435	-0.07935	-345	-3.841e-07	-0.435	-0.3841	-345	-6.4e-07	-0.435	-0.64	-345	-8.039e-07	-0.435	-0.8039	-345	-1.605e-06	-0.435	-1.605	-345	-2.748e-06	-0.435	-2.748	-345	-3.843e-06	-0.435	-3.843
-344	3.313e-07	-0.434	0.3313	-344	1.674e-07	-0.434	0.1674	-344	-7.106e-08	-0.434	-0.07106	-344	-3.714e-07	-0.434	-0.3714	-344	-6.278e-07	-0.434	-0.6278	-344	-7.887e-07	-0.434	-0.7887	-344	-1.586e-06	-0.434	-1.586	-344	-2.72e-06	-0.434	-2.72	-344	-3.774e-06	-0.434	-3.774
-343	3.379e-07	-0.433	0.3379	-343	1.744e-07	-0.433	0.1744	-343	-6.67e-08	-0.433	-0.0667	-343	-3.619e-07	-0.433	-0.3619	-343	-6.208e-07	-0.433	-0.6208	-343	-7.747e-07	-0.433	-0.7747	-343	-1.56e-06	-0.433	-1.56	-343	-2.686e-06	-0.433	-2.686	-343	-3.697e-06	-0.433	-3.697
-342	3.379e-07	-0.432	0.3379	-342	1.818e-07	-0.432	0.1818	-342	-5.58e-08	-0.432	-0.0558	-342	-3.457e-07	-0.432	-0.3457	-342	-6.06e-07	-0.432	-0.606	-342	-7.533e-07	-0.432	-0.7533	-342	-1.539e-06	-0.432	-1.539	-342	-2.658e-06	-0.432	-2.658	-342	-3.627e-06	-0.432	-3.627
-341	3.383e-07	-0.431	0.3383	-341	1.879e-07	-0.431	0.1879	-341	-4.578e-08	-0.431	-0.04578	-341	-3.318e-07	-0.431	-0.3318	-341	-5.968e-07	-0.431	-0.5968	-341	-7.337e-07	-0.431	-0.7337	-341	-1.518e-06	-0.431	-1.518	-341	-2.63e-06	-0.431	-2.63	-341	-3.557e-06	-0.431	-3.557
-340	3.392e-07	-0.43	0.3392	-340	1.914e-07	-0.43	0.1914	-340	-3.924e-08	-0.43	-0.03924	-340	-3.191e-07	-0.43	-0.3191	-340	-5.829e-07	-0.43	-0.5829	-340	-7.185e-07	-0.43	-0.7185	-340	-1.491e-06	-0.43	-1.491	-340	-2.595e-06	-0.43	-2.595	-340	-3.481e-06	-0.43	-3.481
-339	3.392e-07	-0.429	0.3392	-339	1.957e-07	-0.429	0.1957	-339	-3.183e-08	-0.429	-0.03183	-339	-3.074e-07	-0.429	-0.3074	-339	-5.637e-07	-0.429	-0.5637	-339	-7.01e-07	-0.429	-0.701	-339	-1.471e-06	-0.429	-1.471	-339	-2.56e-06	-0.429	-2.56	-339	-3.411e-06	-0.429	-3.411
-338	3.435e-07	-0.428	0.3435	-338	1.997e-07	-0.428	0.1997	-338	-2.485e-08	-0.428	-0.02485	-338	-2.943e-07	-0.428	-0.2943	-338	-5.471e-07	-0.428	-0.5471	-338	-6.871e-07	-0.428	-0.6871	-338	-1.449e-06	-0.428	-1.449	-338	-2.532e-06	-0.428	-2.532	-338	-3.334e-06	-0.428	-3.334
-337	3.435e-07	-0.427	0.3435	-337	2.097e-07	-0.427	0.2097	-337	-1.788e-08	-0.427	-0.01788	-337	-2.803e-07	-0.427	-0.2803	-337	-5.301e-07	-0.427	-0.5301	-337	-6.731e-07	-0.427	-0.6731	-337	-1.429e-06	-0.427	-1.429	-337	-2.504e-06	-0.427	-2.504	-337	-3.264e-06	-0.427	-3.264
-336	3.47e-07	-0.426	0.347	-336	2.228e-07	-0.426	0.2228	-336	-1.09e-08	-0.426	-0.0109	-336	-2.681e-07	-0.426	-0.2681	-336	-5.144e-07	-0.426	-0.5144	-336	-6.592e-07	-0.426	-0.6592	-336	-1.415e-06	-0.426	-1.415	-336	-2.476e-06	-0.426	-2.476	-336	-3.195e-06	-0.426	-3.195
-335	3.54e-07	-0.425	0.354	-335	2.359e-07	-0.425	0.2359	-335	-8.729e-10	-0.425	-0.0008729	-335	-2.625e-07	-0.425	-0.2625	-335	-5.005e-07	-0.425	-0.5005	-335	-6.492e-07	-0.425	-0.6492	-335	-1.393e-06	-0.425	-1.393	-335	-2.434e-06	-0.425	-2.434	-335	-3.118e-06	-0.425	-3.118
-334	3.575e-07	-0.424	0.3575	-334	2.498e-07	-0.424	0.2498	-334	1.264e-08	-0.424	0.01264	-334	-2.494e-07	-0.424	-0.2494	-334	-4.804e-07	-0.424	-0.4804	-334	-6.339e-07	-0.424	-0.6339	-334	-1.372e-06	-0.424	-1.372	-334	-2.393e-06	-0.424	-2.393	-334	-3.048e-06	-0.424	-3.048
-333	3.64e-07	-0.423	0.364	-333	2.633e-07	-0.423	0.2633	-333	2.354e-08	-0.423	0.02354	-333	-2.393e-07	-0.423	-0.2393	-333	-4.674e-07	-0.423	-0.4674	-333	-6.212e-07	-0.423	-0.6212	-333	-1.351e-06	-0.423	-1.351	-333	-2.365e-06	-0.423	-2.365	-333	-2.972e-06	-0.423	-2.972
-332	3.71e-07	-0.422	0.371	-332	2.751e-07	-0.422	0.2751	-332	3.706e-08	-0.422	0.03706	-332	-2.302e-07	-0.422	-0.2302	-332	-4.543e-07	-0.422	-0.4543	-332	-6.104e-07	-0.422	-0.6104	-332	-1.324e-06	-0.422	-1.324	-332	-2.337e-06	-0.422	-2.337	-332	-2.888e-06	-0.422	-2.888
-331	3.732e-07	-0.421	0.3732	-331	2.86e-07	-0.421	0.286	-331	5.101e-08	-0.421	0.05101	-331	-2.219e-07	-0.421	-0.2219	-331	-4.399e-07	-0.421	-0.4399	-331	-5.938e-07	-0.421	-0.5938	-331	-1.299e-06	-0.421	-1.299	-331	-2.295e-06	-0.421	-2.295	-331	-2.811e-06	-0.421	-2.811
-330	3.81e-07	-0.42	0.381	-330	2.956e-07	-0.42	0.2956	-330	6.496e-08	-0.42	0.06496	-330	-2.132e-07	-0.42	-0.2132	-330	-4.281e-07	-0.42	-0.4281	-330	-5.777e-07	-0.42	-0.5777	-330	-1.277e-06	-0.42	-1.277	-330	-2.267e-06	-0.42	-2.267	-330	-2.734e-06	-0.42	-2.734
-329	3.845e-07	-0.419	0.3845	-329	3.034e-07	-0.419	0.3034	-329	8.501e-08	-0.419	0.08501	-329	-1.984e-07	-0.419	-0.1984	-329	-4.094e-07	-0.419	-0.4094	-329	-5.563e-07	-0.419	-0.5563	-329	-1.252e-06	-0.419	-1.252	-329	-2.225e-06	-0.419	-2.225	-329	-2.658e-06	-0.419	-2.658
-328	3.845e-07	-0.418	0.3845	-328	3.104e-07	-0.418	0.3104	-328	9.678e-08	-0.418	0.09678	-328	-1.84e-07	-0.418	-0.184	-328	-3.95e-07	-0.418	-0.395	-328	-5.375e-07	-0.418	-0.5375	-328	-1.232e-06	-0.418	-1.232	-328	-2.197e-06	-0.418	-2.197	-328	-2.588e-06	-0.418	-2.588
-327	3.911e-07	-0.417	0.3911	-327	3.174e-07	-0.417	0.3174	-327	1.072e-07	-0.417	0.1072	-327	-1.718e-07	-0.417	-0.1718	-327	-3.81e-07	-0.417	-0.381	-327	-5.184e-07	-0.417	-0.5184	-327	-1.205e-06	-0.417	-1.205	-327	-2.162e-06	-0.417	-2.162	-327	-2.511e-06	-0.417	-2.511
-326	3.911e-07	-0.416	0.3911	-326	3.244e-07	-0.416	0.3244	-326	1.186e-07	-0.416	0.1186	-326	-1.539e-07	-0.416	-0.1539	-326	-3.592e-07	-0.416	-0.3592	-326	-4.961e-07	-0.416	-0.4961	-326	-1.185e-06	-0.416	-1.185	-326	-2.121e-06	-0.416	-2.121	-326	-2.441e-06	-0.416	-2.441
-325	3.976e-07	-0.415	0.3976	-325	3.322e-07	-0.415	0.3322	-325	1.26e-07	-0.415	0.126	-325	-1.386e-07	-0.415	-0.1386	-325	-3.427e-07	-0.415	-0.3427	-325	-4.761e-07	-0.415	-0.4761	-325	-1.163e-06	-0.415	-1.163	-325	-2.079e-06	-0.415	-2.079	-325	-2.379e-06	-0.415	-2.379
-324	4.05e-07	-0.414	0.405	-324	3.396e-07	-0.414	0.3396	-324	1.33e-07	-0.414	0.133	-324	-1.195e-07	-0.414	-0.1195	-324	-3.287e-07	-0.414	-0.3287	-324	-4.612e-07	-0.414	-0.4612	-324	-1.136e-06	-0.414	-1.136	-324	-2.051e-06	-0.414	-2.051	-324	-2.302e-06	-0.414	-2.302
-323	4.102e-07	-0.413	0.4102	-323	3.453e-07	-0.413	0.3453	-323	1.43e-07	-0.413	0.143	-323	-1.003e-07	-0.413	-0.1003	-323	-3.087e-07	-0.413	-0.3087	-323	-4.399e-07	-0.413	-0.4399	-323	-1.108e-06	-0.413	-1.108	-323	-2.009e-06	-0.413	-2.009	-323	-2.225e-06	-0.413	-2.225
-322	4.238e-07	-0.412	0.4238	-322	3.514e-07	-0.412	0.3514	-322	1.495e-07	-0.412	0.1495	-322	-8.719e-08	-0.412	-0.08719	-322	-2.943e-07	-0.412	-0.2943	-322	-4.216e-07	-0.412	-0.4216	-322	-1.083e-06	-0.412	-1.083	-322	-1.974e-06	-0.412	-1.974	-322	-2.148e-06	-0.412	-2.148
-321	4.32e-07	-0.411	0.432	-321	3.584e-07	-0.411	0.3584	-321	1.587e-07	-0.411	0.1587	-321	-7.324e-08	-0.411	-0.07324	-321	-2.79e-07	-0.411	-0.279	-321	-4.011e-07	-0.411	-0.4011	-321	-1.059e-06	-0.411	-1.059	-321	-1.939e-06	-0.411	-1.939	-321	-2.072e-06	-0.411	-2.072
-320	4.421e-07	-0.41	0.4421	-320	3.653e-07	-0.41	0.3653	-320	1.661e-07	-0.41	0.1661	-320	-6.06e-08	-0.41	-0.0606	-320	-2.646e-07	-0.41	-0.2646	-320	-3.863e-07	-0.41	-0.3863	-320	-1.038e-06	-0.41	-1.038	-320	-1.904e-06	-0.41	-1.904	-320	-2.002e-06	-0.41	-2.002
-319	4.556e-07	-0.409	0.4556	-319	3.727e-07	-0.409	0.3727	-319	1.735e-07	-0.409	0.1735	-319	-4.926e-08	-0.409	-0.04926	-319	-2.529e-07	-0.409	-0.2529	-319	-3.671e-07	-0.409	-0.3671	-319	-1.01e-06	-0.409	-1.01	-319	-1.862e-06	-0.409	-1.862	-319	-1.932e-06	-0.409	-1.932
-318	4.621e-07	-0.408	0.4621	-318	3.858e-07	-0.408	0.3858	-318	1.87e-07	-0.408	0.187	-318	-3.662e-08	-0.408	-0.03662	-318	-2.359e-07	-0.408	-0.2359	-318	-3.405e-07	-0.408	-0.3405	-318	-9.875e-07	-0.408	-0.9875	-318	-1.828e-06	-0.408	-1.828	-318	-1.855e-06	-0.408	-1.855
-317	4.691e-07	-0.407	0.4691	-317	3.959e-07	-0.407	0.3959	-317	2.053e-07	-0.407	0.2053	-317	-2.834e-08	-0.407	-0.02834	-317	-2.21e-07	-0.407	-0.221	-317	-3.174e-07	-0.407	-0.3174	-317	-9.661e-07	-0.407	-0.9661	-317	-1.786e-06	-0.407	-1.786	-317	-1.786e-06	-0.407	-1.786
-316	4.769e-07	-0.406	0.4769	-316	4.054e-07	-0.406	0.4054	-316	2.206e-07	-0.406	0.2206	-316	-2.136e-08	-0.406	-0.02136	-316	-2.062e-07	-0.406	-0.2062	-316	-2.991e-07	-0.406	-0.2991	-316	-9.386e-07	-0.406	-0.9386	-316	-1.751e-06	-0.406	-1.751	-316	-1.716e-06	-0.406	-1.716
-315	4.774e-07	-0.405	0.4774	-315	4.181e-07	-0.405	0.4181	-315	2.359e-07	-0.405	0.2359	-315	-5.668e-09	-0.405	-0.005668	-315	-1.879e-07	-0.405	-0.1879	-315	-2.816e-07	-0.405	-0.2816	-315	-9.12e-07	-0.405	-0.912	-315	-1.716e-06	-0.405	-1.716	-315	-1.646e-06	-0.405	-1.646
-314	4.896e-07	-0.404	0.4896	-314	4.316e-07	-0.404	0.4316	-314	2.498e-07	-0.404	0.2498	-314	1.308e-08	-0.404	0.01308	-314	-1.692e-07	-0.404	-0.1692	-314	-2.664e-07	-0.404	-0.2664	-314	-8.802e-07	-0.404	-0.8802	-314	-1.674e-06	-0.404	-1.674	-314	-1.569e-06	-0.404	-1.569
-313	4.926e-07	-0.403	0.4926	-313	4.456e-07	-0.403	0.4456	-313	2.668e-07	-0.403	0.2668	-313	3.226e-08	-0.403	0.03226	-313	-1.469e-07	-0.403	-0.1469	-313	-2.454e-07	-0.403	-0.2454	-313	-8.48e-07	-0.403	-0.848	-313	-1.639e-06	-0.403	-1.639	-313	-1.493e-06	-0.403	-1.493
-312	4.996e-07	-0.402	0.4996	-312	4.591e-07	-0.402	0.4591	-312	2.856e-07	-0.402	0.2856	-312	4.752e-08	-0.402	0.04752	-312	-1.256e-07	-0.402	-0.1256	-312	-2.311e-07	-0.402	-0.2311	-312	-8.214e-07	-0.402	-0.8214	-312	-1.611e-06	-0.402	-1.611	-312	-1.409e-06	-0.402	-1.409
-311	5.075e-07	-0.401	0.5075	-311	4.669e-07	-0.401	0.4669	-311	2.999e-07	-0.401	0.2999	-311	6.801e-08	-0.401	0.06801	-311	-1.077e-07	-0.401	-0.1077	-311	-2.171e-07	-0.401	-0.2171	-311	-7.913e-07	-0.401	-0.7913	-311	-1.569e-06	-0.401	-1.569	-311	-1.325e-06	-0.401	-1.325
-310	5.14e-07	-0.4	0.514	-310	4.835e-07	-0.4	0.4835	-310	3.1e-07	-0.4	0.31	-310	8.894e-08	-0.4	0.08894	-310	-8.545e-08	-0.4	-0.08545	-310	-1.94e-07	-0.4	-0.194	-310	-7.634e-07	-0.4	-0.7634	-310	-1.535e-06	-0.4	-1.535	-310	-1.249e-06	-0.4	-1.249
-309	5.21e-07	-0.399	0.521	-309	4.974e-07	-0.399	0.4974	-309	3.2e-07	-0.399	0.32	-309	1.099e-07	-0.399	0.1099	-309	-7.019e-08	-0.399	-0.07019	-309	-1.731e-07	-0.399	-0.1731	-309	-7.359e-07	-0.399	-0.7359	-309	-1.5e-06	-0.399	-1.5	-309	-1.165e-06	-0.399	-1.165
-308	5.28e-07	-0.398	0.528	-308	5.066e-07	-0.398	0.5066	-308	3.322e-07	-0.398	0.3322	-308	1.234e-07	-0.398	0.1234	-308	-5.362e-08	-0.398	-0.05362	-308	-1.474e-07	-0.398	-0.1474	-308	-7.071e-07	-0.398	-0.7071	-308	-1.458e-06	-0.398	-1.458	-308	-1.088e-06	-0.398	-1.088
-307	5.284e-07	-0.397	0.5284	-307	5.14e-07	-0.397	0.514	-307	3.462e-07	-0.397	0.3462	-307	1.386e-07	-0.397	0.1386	-307	-3.836e-08	-0.397	-0.03836	-307	-1.212e-07	-0.397	-0.1212	-307	-6.858e-07	-0.397	-0.6858	-307	-1.416e-06	-0.397	-1.416	-307	-1.018e-06	-0.397	-1.018
-306	5.358e-07	-0.396	0.5358	-306	5.21e-07	-0.396	0.521	-306	3.571e-07	-0.396	0.3571	-306	1.513e-07	-0.396	0.1513	-306	-2.746e-08	-0.396	-0.02746	-306	-1.007e-07	-0.396	-0.1007	-306	-6.622e-07	-0.396	-0.6622	-306	-1.367e-06	-0.396	-1.367	-306	-9.417e-07	-0.396	-0.9417
-305	5.367e-07	-0.395	0.5367	-305	5.301e-07	-0.395	0.5301	-305	3.697e-07	-0.395	0.3697	-305	1.657e-07	-0.395	0.1657	-305	-8.282e-09	-0.395	-0.008282	-305	-7.324e-08	-0.395	-0.07324	-305	-6.396e-07	-0.395	-0.6396	-305	-1.318e-06	-0.395	-1.318	-305	-8.719e-07	-0.395	-0.8719
-304	5.41e-07	-0.394	0.541	-304	5.419e-07	-0.394	0.5419	-304	3.81e-07	-0.394	0.381	-304	1.774e-07	-0.394	0.1774	-304	1.264e-08	-0.394	0.01264	-304	-5.188e-08	-0.394	-0.05188	-304	-6.143e-07	-0.394	-0.6143	-304	-1.283e-06	-0.394	-1.283	-304	-7.952e-07	-0.394	-0.7952
-303	5.484e-07	-0.393	0.5484	-303	5.489e-07	-0.393	0.5489	-303	3.967e-07	-0.393	0.3967	-303	1.953e-07	-0.393	0.1953	-303	3.183e-08	-0.393	0.03183	-303	-3.88e-08	-0.393	-0.0388	-303	-5.82e-07	-0.393	-0.582	-303	-1.235e-06	-0.393	-1.235	-303	-7.045e-07	-0.393	-0.7045
-302	5.554e-07	-0.392	0.5554	-302	5.563e-07	-0.392	0.5563	-302	4.181e-07	-0.392	0.4181	-302	2.175e-07	-0.392	0.2175	-302	5.842e-08	-0.392	0.05842	-302	-1.133e-08	-0.392	-0.01133	-302	-5.537e-07	-0.392	-0.5537	-302	-1.186e-06	-0.392	-1.186	-302	-6.208e-07	-0.392	-0.6208
-301	5.624e-07	-0.391	0.5624	-301	5.637e-07	-0.391	0.5637	-301	4.338e-07	-0.391	0.4338	-301	2.376e-07	-0.391	0.2376	-301	7.935e-08	-0.391	0.07935	-301	1.046e-08	-0.391	0.01046	-301	-5.262e-07	-0.391	-0.5262	-301	-1.151e-06	-0.391	-1.151	-301	-5.301e-07	-0.391	-0.5301
-300	5.694e-07	-0.39	0.5694	-300	5.746e-07	-0.39	0.5746	-300	4.486e-07	-0.39	0.4486	-300	2.581e-07	-0.39	0.2581	-300	1.011e-07	-0.39	0.1011	-300	3.226e-08	-0.39	0.03226	-300	-4.887e-07	-0.39	-0.4887	-300	-1.116e-06	-0.39	-1.116	-300	-4.394e-07	-0.39	-0.4394
-299	5.737e-07	-0.389	0.5737	-299	5.886e-07	-0.389	0.5886	-299	4.695e-07	-0.389	0.4695	-299	2.79e-07	-0.389	0.279	-299	1.26e-07	-0.389	0.126	-299	6.016e-08	-0.389	0.06016	-299	-4.56e-07	-0.389	-0.456	-299	-1.081e-06	-0.389	-1.081	-299	-3.557e-07	-0.389	-0.3557
-298	5.859e-07	-0.388	0.5859	-298	6.047e-07	-0.388	0.6047	-298	4.865e-07	-0.388	0.4865	-298	2.991e-07	-0.388	0.2991	-298	1.426e-07	-0.388	0.1426	-298	8.153e-08	-0.388	0.08153	-298	-4.216e-07	-0.388	-0.4216	-298	-1.039e-06	-0.388	-1.039	-298	-2.72e-07	-0.388	-0.272
-297	5.89e-07	-0.387	0.589	-297	6.199e-07	-0.387	0.6199	-297	5.035e-07	-0.387	0.5035	-297	3.217e-07	-0.387	0.3217	-297	1.6e-07	-0.387	0.16	-297	1.064e-07	-0.387	0.1064	-297	-3.884e-07	-0.387	-0.3884	-297	-9.905e-07	-0.387	-0.9905	-297	-1.813e-07	-0.387	-0.1813
-296	5.96e-07	-0.386	0.596	-296	6.339e-07	-0.386	0.6339	-296	5.192e-07	-0.386	0.5192	-296	3.387e-07	-0.386	0.3387	-296	1.792e-07	-0.386	0.1792	-296	1.343e-07	-0.386	0.1343	-296	-3.632e-07	-0.386	-0.3632	-296	-9.556e-07	-0.386	-0.9556	-296	-1.046e-07	-0.386	-0.1046
-295	6.095e-07	-0.385	0.6095	-295	6.5e-07	-0.385	0.65	-295	5.323e-07	-0.385	0.5323	-295	3.523e-07	-0.385	0.3523	-295	1.992e-07	-0.385	0.1992	-295	1.491e-07	-0.385	0.1491	-295	-3.339e-07	-0.385	-0.3339	-295	-9.138e-07	-0.385	-0.9138	-295	-2.09e-08	-0.385	-0.0209
-294	6.208e-07	-0.384	0.6208	-294	6.705e-07	-0.384	0.6705	-294	5.471e-07	-0.384	0.5471	-294	3.771e-07	-0.384	0.3771	-294	2.258e-07	-0.384	0.2258	-294	1.761e-07	-0.384	0.1761	-294	-3.043e-07	-0.384	-0.3043	-294	-8.65e-07	-0.384	-0.865	-294	5.583e-08	-0.384	0.05583
-293	6.348e-07	-0.383	0.6348	-293	6.875e-07	-0.383	0.6875	-293	5.624e-07	-0.383	0.5624	-293	3.954e-07	-0.383	0.3954	-293	2.52e-07	-0.383	0.252	-293	2.027e-07	-0.383	0.2027	-293	-2.781e-07	-0.383	-0.2781	-293	-8.161e-07	-0.383	-0.8161	-293	1.326e-07	-0.383	0.1326
-292	6.487e-07	-0.382	0.6487	-292	7.015e-07	-0.382	0.7015	-292	5.772e-07	-0.382	0.5772	-292	4.163e-07	-0.382	0.4163	-292	2.76e-07	-0.382	0.276	-292	2.289e-07	-0.382	0.2289	-292	-2.428e-07	-0.382	-0.2428	-292	-7.743e-07	-0.382	-0.7743	-292	2.163e-07	-0.382	0.2163
-291	6.57e-07	-0.381	0.657	-291	7.119e-07	-0.381	0.7119	-291	5.947e-07	-0.381	0.5947	-291	4.408e-07	-0.381	0.4408	-291	3.004e-07	-0.381	0.3004	-291	2.563e-07	-0.381	0.2563	-291	-2.114e-07	-0.381	-0.2114	-291	-7.324e-07	-0.381	-0.7324	-291	3e-07	-0.381	0.3
-290	6.771e-07	-0.38	0.6771	-290	7.233e-07	-0.38	0.7233	-290	6.151e-07	-0.38	0.6151	-290	4.626e-07	-0.38	0.4626	-290	3.248e-07	-0.38	0.3248	-290	2.808e-07	-0.38	0.2808	-290	-1.761e-07	-0.38	-0.1761	-290	-6.906e-07	-0.38	-0.6906	-290	3.697e-07	-0.38	0.3697
-289	6.901e-07	-0.379	0.6901	-289	7.372e-07	-0.379	0.7372	-289	6.339e-07	-0.379	0.6339	-289	4.835e-07	-0.379	0.4835	-289	3.483e-07	-0.379	0.3483	-289	3.087e-07	-0.379	0.3087	-289	-1.426e-07	-0.379	-0.1426	-289	-6.417e-07	-0.379	-0.6417	-289	4.465e-07	-0.379	0.4465
-288	6.975e-07	-0.378	0.6975	-288	7.494e-07	-0.378	0.7494	-288	6.535e-07	-0.378	0.6535	-288	5.057e-07	-0.378	0.5057	-288	3.697e-07	-0.378	0.3697	-288	3.366e-07	-0.378	0.3366	-288	-1.116e-07	-0.378	-0.1116	-288	-5.999e-07	-0.378	-0.5999	-288	5.162e-07	-0.378	0.5162
-287	7.071e-07	-0.377	0.7071	-287	7.621e-07	-0.377	0.7621	-287	6.736e-07	-0.377	0.6736	-287	5.223e-07	-0.377	0.5223	-287	3.919e-07	-0.377	0.3919	-287	3.597e-07	-0.377	0.3597	-287	-7.847e-08	-0.377	-0.07847	-287	-5.511e-07	-0.377	-0.5511	-287	5.929e-07	-0.377	0.5929
-286	7.141e-07	-0.376	0.7141	-286	7.778e-07	-0.376	0.7778	-286	6.949e-07	-0.376	0.6949	-286	5.463e-07	-0.376	0.5463	-286	4.185e-07	-0.376	0.4185	-286	3.884e-07	-0.376	0.3884	-286	-4.926e-08	-0.376	-0.04926	-286	-5.092e-07	-0.376	-0.5092	-286	6.697e-07	-0.376	0.6697
-285	7.237e-07	-0.375	0.7237	-285	7.952e-07	-0.375	0.7952	-285	7.119e-07	-0.375	0.7119	-285	5.663e-07	-0.375	0.5663	-285	4.46e-07	-0.375	0.446	-285	4.12e-07	-0.375	0.412	-285	-1.962e-08	-0.375	-0.01962	-285	-4.604e-07	-0.375	-0.4604	-285	7.534e-07	-0.375	0.7534
-284	7.346e-07	-0.374	0.7346	-284	8.153e-07	-0.374	0.8153	-284	7.294e-07	-0.374	0.7294	-284	5.899e-07	-0.374	0.5899	-284	4.704e-07	-0.374	0.4704	-284	4.403e-07	-0.374	0.4403	-284	1.7e-08	-0.374	0.017	-284	-4.185e-07	-0.374	-0.4185	-284	8.301e-07	-0.374	0.8301
-283	7.398e-07	-0.373	0.7398	-283	8.323e-07	-0.373	0.8323	-283	7.481e-07	-0.373	0.7481	-283	6.117e-07	-0.373	0.6117	-283	4.957e-07	-0.373	0.4957	-283	4.7e-07	-0.373	0.47	-283	4.534e-08	-0.373	0.04534	-283	-3.697e-07	-0.373	-0.3697	-283	9.138e-07	-0.373	0.9138
-282	7.477e-07	-0.372	0.7477	-282	8.519e-07	-0.372	0.8519	-282	7.669e-07	-0.372	0.7669	-282	6.369e-07	-0.372	0.6369	-282	5.219e-07	-0.372	0.5219	-282	4.961e-07	-0.372	0.4961	-282	7.978e-08	-0.372	0.07978	-282	-3.209e-07	-0.372	-0.3209	-282	9.975e-07	-0.372	0.9975
-281	7.547e-07	-0.371	0.7547	-281	8.719e-07	-0.371	0.8719	-281	7.887e-07	-0.371	0.7887	-281	6.627e-07	-0.371	0.6627	-281	5.471e-07	-0.371	0.5471	-281	5.258e-07	-0.371	0.5258	-281	1.125e-07	-0.371	0.1125	-281	-2.72e-07	-0.371	-0.272	-281	1.081e-06	-0.371	1.081
-280	7.673e-07	-0.37	0.7673	-280	8.872e-07	-0.37	0.8872	-280	8.096e-07	-0.37	0.8096	-280	6.84e-07	-0.37	0.684	-280	5.694e-07	-0.37	0.5694	-280	5.528e-07	-0.37	0.5528	-280	1.508e-07	-0.37	0.1508	-280	-2.302e-07	-0.37	-0.2302	-280	1.165e-06	-0.37	1.165
-279	7.812e-07	-0.369	0.7812	-279	8.998e-07	-0.369	0.8998	-279	8.301e-07	-0.369	0.8301	-279	7.05e-07	-0.369	0.705	-279	5.92e-07	-0.369	0.592	-279	5.798e-07	-0.369	0.5798	-279	1.971e-07	-0.369	0.1971	-279	-1.814e-07	-0.369	-0.1814	-279	1.249e-06	-0.369	1.249
-278	7.921e-07	-0.368	0.7921	-278	9.173e-07	-0.368	0.9173	-278	8.541e-07	-0.368	0.8541	-278	7.337e-07	-0.368	0.7337	-278	6.204e-07	-0.368	0.6204	-278	6.138e-07	-0.368	0.6138	-278	2.319e-07	-0.368	0.2319	-278	-1.395e-07	-0.368	-0.1395	-278	1.325e-06	-0.368	1.325
-277	8.087e-07	-0.367	0.8087	-277	9.312e-07	-0.367	0.9312	-277	8.75e-07	-0.367	0.875	-277	7.555e-07	-0.367	0.7555	-277	6.483e-07	-0.367	0.6483	-277	6.417e-07	-0.367	0.6417	-277	2.651e-07	-0.367	0.2651	-277	-8.371e-08	-0.367	-0.08371	-277	1.416e-06	-0.367	1.416
-276	8.248e-07	-0.366	0.8248	-276	9.447e-07	-0.366	0.9447	-276	8.929e-07	-0.366	0.8929	-276	7.826e-07	-0.366	0.7826	-276	6.731e-07	-0.366	0.6731	-276	6.705e-07	-0.366	0.6705	-276	3.056e-07	-0.366	0.3056	-276	-3.488e-08	-0.366	-0.03488	-276	1.493e-06	-0.366	1.493
-275	8.388e-07	-0.365	0.8388	-275	9.565e-07	-0.365	0.9565	-275	9.142e-07	-0.365	0.9142	-275	8.074e-07	-0.365	0.8074	-275	7.028e-07	-0.365	0.7028	-275	7.032e-07	-0.365	0.7032	-275	3.418e-07	-0.365	0.3418	-275	6.969e-09	-0.365	0.006969	-275	1.576e-06	-0.365	1.576
-274	8.593e-07	-0.364	0.8593	-274	9.744e-07	-0.364	0.9744	-274	9.286e-07	-0.364	0.9286	-274	8.344e-07	-0.364	0.8344	-274	7.302e-07	-0.364	0.7302	-274	7.355e-07	-0.364	0.7355	-274	3.836e-07	-0.364	0.3836	-274	6.277e-08	-0.364	0.06277	-274	1.667e-06	-0.364	1.667
-273	8.732e-07	-0.363	0.8732	-273	9.953e-07	-0.363	0.9953	-273	9.491e-07	-0.363	0.9491	-273	8.619e-07	-0.363	0.8619	-273	7.625e-07	-0.363	0.7625	-273	7.699e-07	-0.363	0.7699	-273	4.22e-07	-0.363	0.422	-273	1.116e-07	-0.363	0.1116	-273	1.751e-06	-0.363	1.751
-272	8.872e-07	-0.362	0.8872	-272	1.017e-06	-0.362	1.017	-272	9.748e-07	-0.362	0.9748	-272	8.872e-07	-0.362	0.8872	-272	7.904e-07	-0.362	0.7904	-272	8e-07	-0.362	0.8	-272	4.525e-07	-0.362	0.4525	-272	1.604e-07	-0.362	0.1604	-272	1.835e-06	-0.362	1.835
-271	9.016e-07	-0.361	0.9016	-271	1.038e-06	-0.361	1.038	-271	9.966e-07	-0.361	0.9966	-271	9.081e-07	-0.361	0.9081	-271	8.179e-07	-0.361	0.8179	-271	8.279e-07	-0.361	0.8279	-271	4.892e-07	-0.361	0.4892	-271	2.232e-07	-0.361	0.2232	-271	1.911e-06	-0.361	1.911
-270	9.09e-07	-0.36	0.909	-270	1.059e-06	-0.36	1.059	-270	1.025e-06	-0.36	1.025	-270	9.373e-07	-0.36	0.9373	-270	8.471e-07	-0.36	0.8471	-270	8.623e-07	-0.36	0.8623	-270	5.262e-07	-0.36	0.5262	-270	2.651e-07	-0.36	0.2651	-270	1.981e-06	-0.36	1.981
-269	9.221e-07	-0.359	0.9221	-269	1.079e-06	-0.359	1.079	-269	1.051e-06	-0.359	1.051	-269	9.591e-07	-0.359	0.9591	-269	8.745e-07	-0.359	0.8745	-269	8.942e-07	-0.359	0.8942	-269	5.628e-07	-0.359	0.5628	-269	3.069e-07	-0.359	0.3069	-269	2.065e-06	-0.359	2.065
-268	9.36e-07	-0.358	0.936	-268	1.102e-06	-0.358	1.102	-268	1.073e-06	-0.358	1.073	-268	9.857e-07	-0.358	0.9857	-268	9.007e-07	-0.358	0.9007	-268	9.234e-07	-0.358	0.9234	-268	6.038e-07	-0.358	0.6038	-268	3.557e-07	-0.358	0.3557	-268	2.141e-06	-0.358	2.141
-267	9.434e-07	-0.357	0.9434	-267	1.119e-06	-0.357	1.119	-267	1.1e-06	-0.357	1.1	-267	1.014e-06	-0.357	1.014	-267	9.334e-07	-0.357	0.9334	-267	9.596e-07	-0.357	0.9596	-267	6.369e-07	-0.357	0.6369	-267	3.976e-07	-0.357	0.3976	-267	2.218e-06	-0.357	2.218
-266	9.521e-07	-0.356	0.9521	-266	1.138e-06	-0.356	1.138	-266	1.126e-06	-0.356	1.126	-266	1.042e-06	-0.356	1.042	-266	9.622e-07	-0.356	0.9622	-266	9.883e-07	-0.356	0.9883	-266	6.749e-07	-0.356	0.6749	-266	4.534e-07	-0.356	0.4534	-266	2.302e-06	-0.356	2.302
-265	9.604e-07	-0.355	0.9604	-265	1.159e-06	-0.355	1.159	-265	1.147e-06	-0.355	1.147	-265	1.069e-06	-0.355	1.069	-265	9.949e-07	-0.355	0.9949	-265	1.021e-06	-0.355	1.021	-265	7.167e-07	-0.355	0.7167	-265	5.022e-07	-0.355	0.5022	-265	2.386e-06	-0.355	2.386
-264	9.792e-07	-0.354	0.9792	-264	1.179e-06	-0.354	1.179	-264	1.172e-06	-0.354	1.172	-264	1.097e-06	-0.354	1.097	-264	1.023e-06	-0.354	1.023	-264	1.052e-06	-0.354	1.052	-264	7.586e-07	-0.354	0.7586	-264	5.441e-07	-0.354	0.5441	-264	2.476e-06	-0.354	2.476
-263	9.997e-07	-0.353	0.9997	-263	1.2e-06	-0.353	1.2	-263	1.193e-06	-0.353	1.193	-263	1.123e-06	-0.353	1.123	-263	1.051e-06	-0.353	1.051	-263	1.083e-06	-0.353	1.083	-263	8.017e-07	-0.353	0.8017	-263	6.069e-07	-0.353	0.6069	-263	2.567e-06	-0.353	2.567
-262	1.014e-06	-0.352	1.014	-262	1.227e-06	-0.352	1.227	-262	1.221e-06	-0.352	1.221	-262	1.157e-06	-0.352	1.157	-262	1.09e-06	-0.352	1.09	-262	1.124e-06	-0.352	1.124	-262	8.41e-07	-0.352	0.841	-262	6.627e-07	-0.352	0.6627	-262	2.651e-06	-0.352	2.651
-261	1.035e-06	-0.351	1.035	-261	1.25e-06	-0.351	1.25	-261	1.248e-06	-0.351	1.248	-261	1.185e-06	-0.351	1.185	-261	1.125e-06	-0.351	1.125	-261	1.162e-06	-0.351	1.162	-261	8.759e-07	-0.351	0.8759	-261	7.115e-07	-0.351	0.7115	-261	2.734e-06	-0.351	2.734
-260	1.055e-06	-0.35	1.055	-260	1.271e-06	-0.35	1.271	-260	1.275e-06	-0.35	1.275	-260	1.214e-06	-0.35	1.214	-260	1.158e-06	-0.35	1.158	-260	1.196e-06	-0.35	1.196	-260	9.256e-07	-0.35	0.9256	-260	7.673e-07	-0.35	0.7673	-260	2.818e-06	-0.35	2.818
-259	1.076e-06	-0.349	1.076	-259	1.29e-06	-0.349	1.29	-259	1.298e-06	-0.349	1.298	-259	1.242e-06	-0.349	1.242	-259	1.189e-06	-0.349	1.189	-259	1.233e-06	-0.349	1.233	-259	9.696e-07	-0.349	0.9696	-259	8.091e-07	-0.349	0.8091	-259	2.902e-06	-0.349	2.902
-258	1.096e-06	-0.348	1.096	-258	1.311e-06	-0.348	1.311	-258	1.319e-06	-0.348	1.319	-258	1.272e-06	-0.348	1.272	-258	1.219e-06	-0.348	1.219	-258	1.267e-06	-0.348	1.267	-258	1.011e-06	-0.348	1.011	-258	8.719e-07	-0.348	0.8719	-258	2.986e-06	-0.348	2.986
-257	1.106e-06	-0.347	1.106	-257	1.329e-06	-0.347	1.329	-257	1.348e-06	-0.347	1.348	-257	1.301e-06	-0.347	1.301	-257	1.253e-06	-0.347	1.253	-257	1.306e-06	-0.347	1.306	-257	1.052e-06	-0.347	1.052	-257	9.277e-07	-0.347	0.9277	-257	3.069e-06	-0.347	3.069
-256	1.12e-06	-0.346	1.12	-256	1.35e-06	-0.346	1.35	-256	1.376e-06	-0.346	1.376	-256	1.33e-06	-0.346	1.33	-256	1.287e-06	-0.346	1.287	-256	1.343e-06	-0.346	1.343	-256	1.093e-06	-0.346	1.093	-256	9.696e-07	-0.346	0.9696	-256	3.153e-06	-0.346	3.153
-255	1.139e-06	-0.345	1.139	-255	1.372e-06	-0.345	1.372	-255	1.401e-06	-0.345	1.401	-255	1.358e-06	-0.345	1.358	-255	1.314e-06	-0.345	1.314	-255	1.374e-06	-0.345	1.374	-255	1.139e-06	-0.345	1.139	-255	1.025e-06	-0.345	1.025	-255	3.244e-06	-0.345	3.244
-254	1.152e-06	-0.344	1.152	-254	1.398e-06	-0.344	1.398	-254	1.43e-06	-0.344	1.43	-254	1.393e-06	-0.344	1.393	-254	1.351e-06	-0.344	1.351	-254	1.41e-06	-0.344	1.41	-254	1.187e-06	-0.344	1.187	-254	1.088e-06	-0.344	1.088	-254	3.327e-06	-0.344	3.327
-253	1.17e-06	-0.343	1.17	-253	1.425e-06	-0.343	1.425	-253	1.454e-06	-0.343	1.454	-253	1.421e-06	-0.343	1.421	-253	1.385e-06	-0.343	1.385	-253	1.444e-06	-0.343	1.444	-253	1.228e-06	-0.343	1.228	-253	1.137e-06	-0.343	1.137	-253	3.404e-06	-0.343	3.404
-252	1.191e-06	-0.342	1.191	-252	1.45e-06	-0.342	1.45	-252	1.482e-06	-0.342	1.482	-252	1.454e-06	-0.342	1.454	-252	1.417e-06	-0.342	1.417	-252	1.476e-06	-0.342	1.476	-252	1.273e-06	-0.342	1.273	-252	1.193e-06	-0.342	1.193	-252	3.474e-06	-0.342	3.474
-251	1.21e-06	-0.341	1.21	-251	1.473e-06	-0.341	1.473	-251	1.511e-06	-0.341	1.511	-251	1.483e-06	-0.341	1.483	-251	1.449e-06	-0.341	1.449	-251	1.517e-06	-0.341	1.517	-251	1.319e-06	-0.341	1.319	-251	1.242e-06	-0.341	1.242	-251	3.551e-06	-0.341	3.551
-250	1.237e-06	-0.34	1.237	-250	1.498e-06	-0.34	1.498	-250	1.536e-06	-0.34	1.536	-250	1.513e-06	-0.34	1.513	-250	1.478e-06	-0.34	1.478	-250	1.553e-06	-0.34	1.553	-250	1.366e-06	-0.34	1.366	-250	1.297e-06	-0.34	1.297	-250	3.627e-06	-0.34	3.627
-249	1.258e-06	-0.339	1.258	-249	1.518e-06	-0.339	1.518	-249	1.565e-06	-0.339	1.565	-249	1.548e-06	-0.339	1.548	-249	1.515e-06	-0.339	1.515	-249	1.59e-06	-0.339	1.59	-249	1.409e-06	-0.339	1.409	-249	1.353e-06	-0.339	1.353	-249	3.704e-06	-0.339	3.704
-248	1.274e-06	-0.338	1.274	-248	1.54e-06	-0.338	1.54	-248	1.596e-06	-0.338	1.596	-248	1.582e-06	-0.338	1.582	-248	1.552e-06	-0.338	1.552	-248	1.626e-06	-0.338	1.626	-248	1.45e-06	-0.338	1.45	-248	1.395e-06	-0.338	1.395	-248	3.774e-06	-0.338	3.774
-247	1.291e-06	-0.337	1.291	-247	1.563e-06	-0.337	1.563	-247	1.623e-06	-0.337	1.623	-247	1.61e-06	-0.337	1.61	-247	1.585e-06	-0.337	1.585	-247	1.659e-06	-0.337	1.659	-247	1.496e-06	-0.337	1.496	-247	1.451e-06	-0.337	1.451	-247	3.857e-06	-0.337	3.857
-246	1.304e-06	-0.336	1.304	-246	1.591e-06	-0.336	1.591	-246	1.656e-06	-0.336	1.656	-246	1.644e-06	-0.336	1.644	-246	1.619e-06	-0.336	1.619	-246	1.702e-06	-0.336	1.702	-246	1.539e-06	-0.336	1.539	-246	1.514e-06	-0.336	1.514	-246	3.941e-06	-0.336	3.941
-245	1.318e-06	-0.335	1.318	-245	1.619e-06	-0.335	1.619	-245	1.684e-06	-0.335	1.684	-245	1.674e-06	-0.335	1.674	-245	1.654e-06	-0.335	1.654	-245	1.745e-06	-0.335	1.745	-245	1.578e-06	-0.335	1.578	-245	1.569e-06	-0.335	1.569	-245	4.032e-06	-0.335	4.032
-244	1.335e-06	-0.334	1.335	-244	1.644e-06	-0.334	1.644	-244	1.717e-06	-0.334	1.717	-244	1.711e-06	-0.334	1.711	-244	1.687e-06	-0.334	1.687	-244	1.781e-06	-0.334	1.781	-244	1.622e-06	-0.334	1.622	-244	1.618e-06	-0.334	1.618	-244	4.116e-06	-0.334	4.116
-243	1.349e-06	-0.333	1.349	-243	1.672e-06	-0.333	1.672	-243	1.748e-06	-0.333	1.748	-243	1.75e-06	-0.333	1.75	-243	1.729e-06	-0.333	1.729	-243	1.82e-06	-0.333	1.82	-243	1.661e-06	-0.333	1.661	-243	1.674e-06	-0.333	1.674	-243	4.192e-06	-0.333	4.192
-242	1.37e-06	-0.332	1.37	-242	1.7e-06	-0.332	1.7	-242	1.78e-06	-0.332	1.78	-242	1.784e-06	-0.332	1.784	-242	1.77e-06	-0.332	1.77	-242	1.858e-06	-0.332	1.858	-242	1.709e-06	-0.332	1.709	-242	1.73e-06	-0.332	1.73	-242	4.276e-06	-0.332	4.276
-241	1.391e-06	-0.331	1.391	-241	1.726e-06	-0.331	1.726	-241	1.808e-06	-0.331	1.808	-241	1.813e-06	-0.331	1.813	-241	1.806e-06	-0.331	1.806	-241	1.904e-06	-0.331	1.904	-241	1.757e-06	-0.331	1.757	-241	1.793e-06	-0.331	1.793	-241	4.36e-06	-0.331	4.36
-240	1.417e-06	-0.33	1.417	-240	1.754e-06	-0.33	1.754	-240	1.84e-06	-0.33	1.84	-240	1.848e-06	-0.33	1.848	-240	1.841e-06	-0.33	1.841	-240	1.949e-06	-0.33	1.949	-240	1.798e-06	-0.33	1.798	-240	1.848e-06	-0.33	1.848	-240	4.443e-06	-0.33	4.443
-239	1.442e-06	-0.329	1.442	-239	1.777e-06	-0.329	1.777	-239	1.869e-06	-0.329	1.869	-239	1.879e-06	-0.329	1.879	-239	1.876e-06	-0.329	1.876	-239	1.984e-06	-0.329	1.984	-239	1.848e-06	-0.329	1.848	-239	1.904e-06	-0.329	1.904	-239	4.527e-06	-0.329	4.527
-238	1.463e-06	-0.328	1.463	-238	1.804e-06	-0.328	1.804	-238	1.907e-06	-0.328	1.907	-238	1.922e-06	-0.328	1.922	-238	1.919e-06	-0.328	1.919	-238	2.025e-06	-0.328	2.025	-238	1.897e-06	-0.328	1.897	-238	1.96e-06	-0.328	1.96	-238	4.604e-06	-0.328	4.604
-237	1.488e-06	-0.327	1.488	-237	1.833e-06	-0.327	1.833	-237	1.942e-06	-0.327	1.942	-237	1.955e-06	-0.327	1.955	-237	1.963e-06	-0.327	1.963	-237	2.062e-06	-0.327	2.062	-237	1.946e-06	-0.327	1.946	-237	2.023e-06	-0.327	2.023	-237	4.688e-06	-0.327	4.688
-236	1.509e-06	-0.326	1.509	-236	1.861e-06	-0.326	1.861	-236	1.975e-06	-0.326	1.975	-236	1.989e-06	-0.326	1.989	-236	1.998e-06	-0.326	1.998	-236	2.105e-06	-0.326	2.105	-236	1.998e-06	-0.326	1.998	-236	2.079e-06	-0.326	2.079	-236	4.771e-06	-0.326	4.771
-235	1.523e-06	-0.325	1.523	-235	1.891e-06	-0.325	1.891	-235	2.005e-06	-0.325	2.005	-235	2.021e-06	-0.325	2.021	-235	2.032e-06	-0.325	2.032	-235	2.151e-06	-0.325	2.151	-235	2.039e-06	-0.325	2.039	-235	2.134e-06	-0.325	2.134	-235	4.855e-06	-0.325	4.855
-234	1.547e-06	-0.324	1.547	-234	1.92e-06	-0.324	1.92	-234	2.033e-06	-0.324	2.033	-234	2.055e-06	-0.324	2.055	-234	2.066e-06	-0.324	2.066	-234	2.186e-06	-0.324	2.186	-234	2.087e-06	-0.324	2.087	-234	2.197e-06	-0.324	2.197	-234	4.939e-06	-0.324	4.939
-233	1.568e-06	-0.323	1.568	-233	1.948e-06	-0.323	1.948	-233	2.065e-06	-0.323	2.065	-233	2.093e-06	-0.323	2.093	-233	2.108e-06	-0.323	2.108	-233	2.231e-06	-0.323	2.231	-233	2.139e-06	-0.323	2.139	-233	2.253e-06	-0.323	2.253	-233	5.015e-06	-0.323	5.015
-232	1.589e-06	-0.322	1.589	-232	1.979e-06	-0.322	1.979	-232	2.1e-06	-0.322	2.1	-232	2.132e-06	-0.322	2.132	-232	2.151e-06	-0.322	2.151	-232	2.274e-06	-0.322	2.274	-232	2.185e-06	-0.322	2.185	-232	2.302e-06	-0.322	2.302	-232	5.092e-06	-0.322	5.092
-231	1.617e-06	-0.321	1.617	-231	2.007e-06	-0.321	2.007	-231	2.131e-06	-0.321	2.131	-231	2.166e-06	-0.321	2.166	-231	2.185e-06	-0.321	2.185	-231	2.315e-06	-0.321	2.315	-231	2.235e-06	-0.321	2.235	-231	2.372e-06	-0.321	2.372	-231	5.176e-06	-0.321	5.176
-230	1.638e-06	-0.32	1.638	-230	2.04e-06	-0.32	2.04	-230	2.166e-06	-0.32	2.166	-230	2.209e-06	-0.32	2.209	-230	2.228e-06	-0.32	2.228	-230	2.364e-06	-0.32	2.364	-230	2.284e-06	-0.32	2.284	-230	2.427e-06	-0.32	2.427	-230	5.26e-06	-0.32	5.26
-229	1.662e-06	-0.319	1.662	-229	2.068e-06	-0.319	2.068	-229	2.197e-06	-0.319	2.197	-229	2.249e-06	-0.319	2.249	-229	2.27e-06	-0.319	2.27	-229	2.405e-06	-0.319	2.405	-229	2.333e-06	-0.319	2.333	-229	2.483e-06	-0.319	2.483	-229	5.343e-06	-0.319	5.343
-228	1.69e-06	-0.318	1.69	-228	2.099e-06	-0.318	2.099	-228	2.23e-06	-0.318	2.23	-228	2.288e-06	-0.318	2.288	-228	2.312e-06	-0.318	2.312	-228	2.444e-06	-0.318	2.444	-228	2.389e-06	-0.318	2.389	-228	2.539e-06	-0.318	2.539	-228	5.427e-06	-0.318	5.427
-227	1.708e-06	-0.317	1.708	-227	2.131e-06	-0.317	2.131	-227	2.271e-06	-0.317	2.271	-227	2.331e-06	-0.317	2.331	-227	2.361e-06	-0.317	2.361	-227	2.494e-06	-0.317	2.494	-227	2.432e-06	-0.317	2.432	-227	2.595e-06	-0.317	2.595	-227	5.511e-06	-0.317	5.511
-226	1.73e-06	-0.316	1.73	-226	2.159e-06	-0.316	2.159	-226	2.309e-06	-0.316	2.309	-226	2.369e-06	-0.316	2.369	-226	2.396e-06	-0.316	2.396	-226	2.537e-06	-0.316	2.537	-226	2.482e-06	-0.316	2.482	-226	2.658e-06	-0.316	2.658	-226	5.594e-06	-0.316	5.594
-225	1.755e-06	-0.315	1.755	-225	2.189e-06	-0.315	2.189	-225	2.345e-06	-0.315	2.345	-225	2.406e-06	-0.315	2.406	-225	2.432e-06	-0.315	2.432	-225	2.582e-06	-0.315	2.582	-225	2.533e-06	-0.315	2.533	-225	2.727e-06	-0.315	2.727	-225	5.678e-06	-0.315	5.678
-224	1.776e-06	-0.314	1.776	-224	2.218e-06	-0.314	2.218	-224	2.38e-06	-0.314	2.38	-224	2.441e-06	-0.314	2.441	-224	2.474e-06	-0.314	2.474	-224	2.628e-06	-0.314	2.628	-224	2.58e-06	-0.314	2.58	-224	2.783e-06	-0.314	2.783	-224	5.762e-06	-0.314	5.762
-223	1.804e-06	-0.313	1.804	-223	2.248e-06	-0.313	2.248	-223	2.41e-06	-0.313	2.41	-223	2.475e-06	-0.313	2.475	-223	2.511e-06	-0.313	2.511	-223	2.674e-06	-0.313	2.674	-223	2.636e-06	-0.313	2.636	-223	2.846e-06	-0.313	2.846	-223	5.838e-06	-0.313	5.838
-222	1.828e-06	-0.312	1.828	-222	2.284e-06	-0.312	2.284	-222	2.445e-06	-0.312	2.445	-222	2.518e-06	-0.312	2.518	-222	2.555e-06	-0.312	2.555	-222	2.723e-06	-0.312	2.723	-222	2.688e-06	-0.312	2.688	-222	2.909e-06	-0.312	2.909	-222	5.915e-06	-0.312	5.915
-221	1.855e-06	-0.311	1.855	-221	2.317e-06	-0.311	2.317	-221	2.482e-06	-0.311	2.482	-221	2.559e-06	-0.311	2.559	-221	2.597e-06	-0.311	2.597	-221	2.768e-06	-0.311	2.768	-221	2.737e-06	-0.311	2.737	-221	2.965e-06	-0.311	2.965	-221	5.985e-06	-0.311	5.985
-220	1.882e-06	-0.31	1.882	-220	2.349e-06	-0.31	2.349	-220	2.517e-06	-0.31	2.517	-220	2.598e-06	-0.31	2.598	-220	2.638e-06	-0.31	2.638	-220	2.809e-06	-0.31	2.809	-220	2.795e-06	-0.31	2.795	-220	3.027e-06	-0.31	3.027	-220	6.069e-06	-0.31	6.069
-219	1.904e-06	-0.309	1.904	-219	2.383e-06	-0.309	2.383	-219	2.555e-06	-0.309	2.555	-219	2.637e-06	-0.309	2.637	-219	2.687e-06	-0.309	2.687	-219	2.855e-06	-0.309	2.855	-219	2.847e-06	-0.309	2.847	-219	3.083e-06	-0.309	3.083	-219	6.145e-06	-0.309	6.145
-218	1.931e-06	-0.308	1.931	-218	2.41e-06	-0.308	2.41	-218	2.589e-06	-0.308	2.589	-218	2.678e-06	-0.308	2.678	-218	2.734e-06	-0.308	2.734	-218	2.899e-06	-0.308	2.899	-218	2.902e-06	-0.308	2.902	-218	3.146e-06	-0.308	3.146	-218	6.229e-06	-0.308	6.229
-217	1.959e-06	-0.307	1.959	-217	2.445e-06	-0.307	2.445	-217	2.625e-06	-0.307	2.625	-217	2.722e-06	-0.307	2.722	-217	2.782e-06	-0.307	2.782	-217	2.944e-06	-0.307	2.944	-217	2.953e-06	-0.307	2.953	-217	3.202e-06	-0.307	3.202	-217	6.306e-06	-0.307	6.306
-216	1.98e-06	-0.306	1.98	-216	2.472e-06	-0.306	2.472	-216	2.665e-06	-0.306	2.665	-216	2.764e-06	-0.306	2.764	-216	2.822e-06	-0.306	2.822	-216	2.988e-06	-0.306	2.988	-216	3e-06	-0.306	3	-216	3.265e-06	-0.306	3.265	-216	6.39e-06	-0.306	6.39
-215	2.008e-06	-0.305	2.008	-215	2.505e-06	-0.305	2.505	-215	2.706e-06	-0.305	2.706	-215	2.798e-06	-0.305	2.798	-215	2.866e-06	-0.305	2.866	-215	3.03e-06	-0.305	3.03	-215	3.055e-06	-0.305	3.055	-215	3.327e-06	-0.305	3.327	-215	6.473e-06	-0.305	6.473
-214	2.031e-06	-0.304	2.031	-214	2.543e-06	-0.304	2.543	-214	2.747e-06	-0.304	2.747	-214	2.84e-06	-0.304	2.84	-214	2.913e-06	-0.304	2.913	-214	3.086e-06	-0.304	3.086	-214	3.11e-06	-0.304	3.11	-214	3.397e-06	-0.304	3.397	-214	6.557e-06	-0.304	6.557
-213	2.059e-06	-0.303	2.059	-213	2.576e-06	-0.303	2.576	-213	2.783e-06	-0.303	2.783	-213	2.882e-06	-0.303	2.882	-213	2.955e-06	-0.303	2.955	-213	3.135e-06	-0.303	3.135	-213	3.162e-06	-0.303	3.162	-213	3.46e-06	-0.303	3.46	-213	6.627e-06	-0.303	6.627
-212	2.086e-06	-0.302	2.086	-212	2.606e-06	-0.302	2.606	-212	2.818e-06	-0.302	2.818	-212	2.926e-06	-0.302	2.926	-212	2.997e-06	-0.302	2.997	-212	3.18e-06	-0.302	3.18	-212	3.22e-06	-0.302	3.22	-212	3.516e-06	-0.302	3.516	-212	6.703e-06	-0.302	6.703
-211	2.104e-06	-0.301	2.104	-211	2.641e-06	-0.301	2.641	-211	2.857e-06	-0.301	2.857	-211	2.967e-06	-0.301	2.967	-211	3.04e-06	-0.301	3.04	-211	3.23e-06	-0.301	3.23	-211	3.269e-06	-0.301	3.269	-211	3.571e-06	-0.301	3.571	-211	6.773e-06	-0.301	6.773
-210	2.132e-06	-0.3	2.132	-210	2.676e-06	-0.3	2.676	-210	2.897e-06	-0.3	2.897	-210	3.006e-06	-0.3	3.006	-210	3.083e-06	-0.3	3.083	-210	3.278e-06	-0.3	3.278	-210	3.323e-06	-0.3	3.323	-210	3.634e-06	-0.3	3.634	-210	6.857e-06	-0.3	6.857
-209	2.159e-06	-0.299	2.159	-209	2.718e-06	-0.299	2.718	-209	2.938e-06	-0.299	2.938	-209	3.049e-06	-0.299	3.049	-209	3.132e-06	-0.299	3.132	-209	3.327e-06	-0.299	3.327	-209	3.375e-06	-0.299	3.375	-209	3.697e-06	-0.299	3.697	-209	6.934e-06	-0.299	6.934
-208	2.187e-06	-0.298	2.187	-208	2.751e-06	-0.298	2.751	-208	2.973e-06	-0.298	2.973	-208	3.092e-06	-0.298	3.092	-208	3.175e-06	-0.298	3.175	-208	3.375e-06	-0.298	3.375	-208	3.429e-06	-0.298	3.429	-208	3.76e-06	-0.298	3.76	-208	7.017e-06	-0.298	7.017
-207	2.215e-06	-0.297	2.215	-207	2.78e-06	-0.297	2.78	-207	3.008e-06	-0.297	3.008	-207	3.134e-06	-0.297	3.134	-207	3.214e-06	-0.297	3.214	-207	3.417e-06	-0.297	3.417	-207	3.485e-06	-0.297	3.485	-207	3.83e-06	-0.297	3.83	-207	7.101e-06	-0.297	7.101
-206	2.236e-06	-0.296	2.236	-206	2.815e-06	-0.296	2.815	-206	3.053e-06	-0.296	3.053	-206	3.178e-06	-0.296	3.178	-206	3.264e-06	-0.296	3.264	-206	3.472e-06	-0.296	3.472	-206	3.539e-06	-0.296	3.539	-206	3.899e-06	-0.296	3.899	-206	7.185e-06	-0.296	7.185
-205	2.27e-06	-0.295	2.27	-205	2.849e-06	-0.295	2.849	-205	3.095e-06	-0.295	3.095	-205	3.213e-06	-0.295	3.213	-205	3.312e-06	-0.295	3.312	-205	3.521e-06	-0.295	3.521	-205	3.589e-06	-0.295	3.589	-205	3.969e-06	-0.295	3.969	-205	7.268e-06	-0.295	7.268
-204	2.305e-06	-0.294	2.305	-204	2.883e-06	-0.294	2.883	-204	3.137e-06	-0.294	3.137	-204	3.262e-06	-0.294	3.262	-204	3.355e-06	-0.294	3.355	-204	3.569e-06	-0.294	3.569	-204	3.651e-06	-0.294	3.651	-204	4.039e-06	-0.294	4.039	-204	7.352e-06	-0.294	7.352
-203	2.326e-06	-0.293	2.326	-203	2.917e-06	-0.293	2.917	-203	3.174e-06	-0.293	3.174	-203	3.309e-06	-0.293	3.309	-203	3.399e-06	-0.293	3.399	-203	3.62e-06	-0.293	3.62	-203	3.706e-06	-0.293	3.706	-203	4.109e-06	-0.293	4.109	-203	7.429e-06	-0.293	7.429
-202	2.354e-06	-0.292	2.354	-202	2.951e-06	-0.292	2.951	-202	3.209e-06	-0.292	3.209	-202	3.35e-06	-0.292	3.35	-202	3.448e-06	-0.292	3.448	-202	3.669e-06	-0.292	3.669	-202	3.767e-06	-0.292	3.767	-202	4.164e-06	-0.292	4.164	-202	7.513e-06	-0.292	7.513
-201	2.377e-06	-0.291	2.377	-201	2.983e-06	-0.291	2.983	-201	3.248e-06	-0.291	3.248	-201	3.391e-06	-0.291	3.391	-201	3.499e-06	-0.291	3.499	-201	3.718e-06	-0.291	3.718	-201	3.823e-06	-0.291	3.823	-201	4.227e-06	-0.291	4.227	-201	7.596e-06	-0.291	7.596
-200	2.405e-06	-0.29	2.405	-200	3.018e-06	-0.29	3.018	-200	3.289e-06	-0.29	3.289	-200	3.434e-06	-0.29	3.434	-200	3.545e-06	-0.29	3.545	-200	3.767e-06	-0.29	3.767	-200	3.879e-06	-0.29	3.879	-200	4.283e-06	-0.29	4.283	-200	7.68e-06	-0.29	7.68
-199	2.434e-06	-0.289	2.434	-199	3.052e-06	-0.289	3.052	-199	3.327e-06	-0.289	3.327	-199	3.476e-06	-0.289	3.476	-199	3.586e-06	-0.289	3.586	-199	3.813e-06	-0.289	3.813	-199	3.937e-06	-0.289	3.937	-199	4.346e-06	-0.289	4.346	-199	7.771e-06	-0.289	7.771
-198	2.453e-06	-0.288	2.453	-198	3.093e-06	-0.288	3.093	-198	3.365e-06	-0.288	3.365	-198	3.524e-06	-0.288	3.524	-198	3.636e-06	-0.288	3.636	-198	3.868e-06	-0.288	3.868	-198	3.99e-06	-0.288	3.99	-198	4.415e-06	-0.288	4.415	-198	7.854e-06	-0.288	7.854
-197	2.474e-06	-0.287	2.474	-197	3.128e-06	-0.287	3.128	-197	3.401e-06	-0.287	3.401	-197	3.563e-06	-0.287	3.563	-197	3.687e-06	-0.287	3.687	-197	3.917e-06	-0.287	3.917	-197	4.044e-06	-0.287	4.044	-197	4.478e-06	-0.287	4.478	-197	7.945e-06	-0.287	7.945
-196	2.502e-06	-0.286	2.502	-196	3.163e-06	-0.286	3.163	-196	3.443e-06	-0.286	3.443	-196	3.601e-06	-0.286	3.601	-196	3.734e-06	-0.286	3.734	-196	3.963e-06	-0.286	3.963	-196	4.105e-06	-0.286	4.105	-196	4.541e-06	-0.286	4.541	-196	8.036e-06	-0.286	8.036
-195	2.529e-06	-0.285	2.529	-195	3.193e-06	-0.285	3.193	-195	3.485e-06	-0.285	3.485	-195	3.648e-06	-0.285	3.648	-195	3.779e-06	-0.285	3.779	-195	4.016e-06	-0.285	4.016	-195	4.159e-06	-0.285	4.159	-195	4.611e-06	-0.285	4.611	-195	8.119e-06	-0.285	8.119
-194	2.56e-06	-0.284	2.56	-194	3.227e-06	-0.284	3.227	-194	3.53e-06	-0.284	3.53	-194	3.693e-06	-0.284	3.693	-194	3.82e-06	-0.284	3.82	-194	4.068e-06	-0.284	4.068	-194	4.215e-06	-0.284	4.215	-194	4.674e-06	-0.284	4.674	-194	8.203e-06	-0.284	8.203
-193	2.589e-06	-0.283	2.589	-193	3.256e-06	-0.283	3.256	-193	3.567e-06	-0.283	3.567	-193	3.734e-06	-0.283	3.734	-193	3.874e-06	-0.283	3.874	-193	4.119e-06	-0.283	4.119	-193	4.272e-06	-0.283	4.272	-193	4.743e-06	-0.283	4.743	-193	8.287e-06	-0.283	8.287
-192	2.616e-06	-0.282	2.616	-192	3.292e-06	-0.282	3.292	-192	3.602e-06	-0.282	3.602	-192	3.777e-06	-0.282	3.777	-192	3.923e-06	-0.282	3.923	-192	4.167e-06	-0.282	4.167	-192	4.327e-06	-0.282	4.327	-192	4.799e-06	-0.282	4.799	-192	8.364e-06	-0.282	8.364
-191	2.646e-06	-0.281	2.646	-191	3.32e-06	-0.281	3.32	-191	3.642e-06	-0.281	3.642	-191	3.819e-06	-0.281	3.819	-191	3.965e-06	-0.281	3.965	-191	4.215e-06	-0.281	4.215	-191	4.392e-06	-0.281	4.392	-191	4.869e-06	-0.281	4.869	-191	8.447e-06	-0.281	8.447
-190	2.673e-06	-0.28	2.673	-190	3.355e-06	-0.28	3.355	-190	3.687e-06	-0.28	3.687	-190	3.872e-06	-0.28	3.872	-190	4.013e-06	-0.28	4.013	-190	4.271e-06	-0.28	4.271	-190	4.448e-06	-0.28	4.448	-190	4.939e-06	-0.28	4.939	-190	8.524e-06	-0.28	8.524
-189	2.702e-06	-0.279	2.702	-189	3.385e-06	-0.279	3.385	-189	3.728e-06	-0.279	3.728	-189	3.92e-06	-0.279	3.92	-189	4.062e-06	-0.279	4.062	-189	4.32e-06	-0.279	4.32	-189	4.502e-06	-0.279	4.502	-189	5.008e-06	-0.279	5.008	-189	8.601e-06	-0.279	8.601
-188	2.727e-06	-0.278	2.727	-188	3.42e-06	-0.278	3.42	-188	3.767e-06	-0.278	3.767	-188	3.964e-06	-0.278	3.964	-188	4.108e-06	-0.278	4.108	-188	4.366e-06	-0.278	4.366	-188	4.562e-06	-0.278	4.562	-188	5.071e-06	-0.278	5.071	-188	8.677e-06	-0.278	8.677
-187	2.749e-06	-0.277	2.749	-187	3.454e-06	-0.277	3.454	-187	3.805e-06	-0.277	3.805	-187	4.003e-06	-0.277	4.003	-187	4.159e-06	-0.277	4.159	-187	4.42e-06	-0.277	4.42	-187	4.618e-06	-0.277	4.618	-187	5.141e-06	-0.277	5.141	-187	8.761e-06	-0.277	8.761
-186	2.777e-06	-0.276	2.777	-186	3.495e-06	-0.276	3.495	-186	3.846e-06	-0.276	3.846	-186	4.051e-06	-0.276	4.051	-186	4.202e-06	-0.276	4.202	-186	4.473e-06	-0.276	4.473	-186	4.674e-06	-0.276	4.674	-186	5.211e-06	-0.276	5.211	-186	8.845e-06	-0.276	8.845
-185	2.804e-06	-0.275	2.804	-185	3.528e-06	-0.275	3.528	-185	3.891e-06	-0.275	3.891	-185	4.099e-06	-0.275	4.099	-185	4.252e-06	-0.275	4.252	-185	4.525e-06	-0.275	4.525	-185	4.731e-06	-0.275	4.731	-185	5.287e-06	-0.275	5.287	-185	8.929e-06	-0.275	8.929
-184	2.825e-06	-0.274	2.825	-184	3.562e-06	-0.274	3.562	-184	3.931e-06	-0.274	3.931	-184	4.141e-06	-0.274	4.141	-184	4.301e-06	-0.274	4.301	-184	4.571e-06	-0.274	4.571	-184	4.784e-06	-0.274	4.784	-184	5.35e-06	-0.274	5.35	-184	9.012e-06	-0.274	9.012
-183	2.853e-06	-0.273	2.853	-183	3.593e-06	-0.273	3.593	-183	3.967e-06	-0.273	3.967	-183	4.177e-06	-0.273	4.177	-183	4.345e-06	-0.273	4.345	-183	4.619e-06	-0.273	4.619	-183	4.843e-06	-0.273	4.843	-183	5.42e-06	-0.273	5.42	-183	9.096e-06	-0.273	9.096
-182	2.874e-06	-0.272	2.874	-182	3.629e-06	-0.272	3.629	-182	4.005e-06	-0.272	4.005	-182	4.225e-06	-0.272	4.225	-182	4.396e-06	-0.272	4.396	-182	4.676e-06	-0.272	4.676	-182	4.901e-06	-0.272	4.901	-182	5.49e-06	-0.272	5.49	-182	9.18e-06	-0.272	9.18
-181	2.898e-06	-0.271	2.898	-181	3.663e-06	-0.271	3.663	-181	4.044e-06	-0.271	4.044	-181	4.267e-06	-0.271	4.267	-181	4.445e-06	-0.271	4.445	-181	4.73e-06	-0.271	4.73	-181	4.955e-06	-0.271	4.955	-181	5.559e-06	-0.271	5.559	-181	9.27e-06	-0.271	9.27
-180	2.926e-06	-0.27	2.926	-180	3.699e-06	-0.27	3.699	-180	4.084e-06	-0.27	4.084	-180	4.315e-06	-0.27	4.315	-180	4.492e-06	-0.27	4.492	-180	4.774e-06	-0.27	4.774	-180	5.017e-06	-0.27	5.017	-180	5.629e-06	-0.27	5.629	-180	9.354e-06	-0.27	9.354
-179	2.947e-06	-0.269	2.947	-179	3.731e-06	-0.269	3.731	-179	4.125e-06	-0.269	4.125	-179	4.357e-06	-0.269	4.357	-179	4.537e-06	-0.269	4.537	-179	4.825e-06	-0.269	4.825	-179	5.072e-06	-0.269	5.072	-179	5.699e-06	-0.269	5.699	-179	9.438e-06	-0.269	9.438
-178	2.975e-06	-0.268	2.975	-178	3.761e-06	-0.268	3.761	-178	4.158e-06	-0.268	4.158	-178	4.393e-06	-0.268	4.393	-178	4.579e-06	-0.268	4.579	-178	4.874e-06	-0.268	4.874	-178	5.13e-06	-0.268	5.13	-178	5.769e-06	-0.268	5.769	-178	9.522e-06	-0.268	9.522
-177	3.002e-06	-0.267	3.002	-177	3.794e-06	-0.267	3.794	-177	4.196e-06	-0.267	4.196	-177	4.44e-06	-0.267	4.44	-177	4.628e-06	-0.267	4.628	-177	4.927e-06	-0.267	4.927	-177	5.189e-06	-0.267	5.189	-177	5.831e-06	-0.267	5.831	-177	9.605e-06	-0.267	9.605
-176	3.023e-06	-0.266	3.023	-176	3.83e-06	-0.266	3.83	-176	4.235e-06	-0.266	4.235	-176	4.487e-06	-0.266	4.487	-176	4.676e-06	-0.266	4.676	-176	4.976e-06	-0.266	4.976	-176	5.245e-06	-0.266	5.245	-176	5.894e-06	-0.266	5.894	-176	9.689e-06	-0.266	9.689
-175	3.051e-06	-0.265	3.051	-175	3.862e-06	-0.265	3.862	-175	4.274e-06	-0.265	4.274	-175	4.523e-06	-0.265	4.523	-175	4.716e-06	-0.265	4.716	-175	5.025e-06	-0.265	5.025	-175	5.309e-06	-0.265	5.309	-175	5.957e-06	-0.265	5.957	-175	9.78e-06	-0.265	9.78
-174	3.071e-06	-0.264	3.071	-174	3.897e-06	-0.264	3.897	-174	4.314e-06	-0.264	4.314	-174	4.567e-06	-0.264	4.567	-174	4.759e-06	-0.264	4.759	-174	5.076e-06	-0.264	5.076	-174	5.365e-06	-0.264	5.365	-174	6.027e-06	-0.264	6.027	-174	9.863e-06	-0.264	9.863
-173	3.093e-06	-0.263	3.093	-173	3.928e-06	-0.263	3.928	-173	4.35e-06	-0.263	4.35	-173	4.609e-06	-0.263	4.609	-173	4.802e-06	-0.263	4.802	-173	5.127e-06	-0.263	5.127	-173	5.421e-06	-0.263	5.421	-173	6.097e-06	-0.263	6.097	-173	9.947e-06	-0.263	9.947
-172	3.115e-06	-0.262	3.115	-172	3.959e-06	-0.262	3.959	-172	4.385e-06	-0.262	4.385	-172	4.652e-06	-0.262	4.652	-172	4.852e-06	-0.262	4.852	-172	5.174e-06	-0.262	5.174	-172	5.484e-06	-0.262	5.484	-172	6.159e-06	-0.262	6.159	-172	1.003e-05	-0.262	10.03
-171	3.136e-06	-0.261	3.136	-171	3.987e-06	-0.261	3.987	-171	4.425e-06	-0.261	4.425	-171	4.7e-06	-0.261	4.7	-171	4.901e-06	-0.261	4.901	-171	5.224e-06	-0.261	5.224	-171	5.539e-06	-0.261	5.539	-171	6.222e-06	-0.261	6.222	-171	1.011e-05	-0.261	10.11
-170	3.163e-06	-0.26	3.163	-170	4.017e-06	-0.26	4.017	-170	4.463e-06	-0.26	4.463	-170	4.736e-06	-0.26	4.736	-170	4.943e-06	-0.26	4.943	-170	5.273e-06	-0.26	5.273	-170	5.598e-06	-0.26	5.598	-170	6.292e-06	-0.26	6.292	-170	1.02e-05	-0.26	10.2
-169	3.19e-06	-0.259	3.19	-169	4.042e-06	-0.259	4.042	-169	4.504e-06	-0.259	4.504	-169	4.772e-06	-0.259	4.772	-169	4.986e-06	-0.259	4.986	-169	5.328e-06	-0.259	5.328	-169	5.655e-06	-0.259	5.655	-169	6.355e-06	-0.259	6.355	-169	1.029e-05	-0.259	10.29
-168	3.21e-06	-0.258	3.21	-168	4.074e-06	-0.258	4.074	-168	4.538e-06	-0.258	4.538	-168	4.814e-06	-0.258	4.814	-168	5.034e-06	-0.258	5.034	-168	5.376e-06	-0.258	5.376	-168	5.708e-06	-0.258	5.708	-168	6.424e-06	-0.258	6.424	-168	1.037e-05	-0.258	10.37
-167	3.232e-06	-0.257	3.232	-167	4.101e-06	-0.257	4.101	-167	4.573e-06	-0.257	4.573	-167	4.854e-06	-0.257	4.854	-167	5.082e-06	-0.257	5.082	-167	5.424e-06	-0.257	5.424	-167	5.77e-06	-0.257	5.77	-167	6.501e-06	-0.257	6.501	-167	1.045e-05	-0.257	10.45
-166	3.247e-06	-0.256	3.247	-166	4.133e-06	-0.256	4.133	-166	4.613e-06	-0.256	4.613	-166	4.897e-06	-0.256	4.897	-166	5.13e-06	-0.256	5.13	-166	5.474e-06	-0.256	5.474	-166	5.824e-06	-0.256	5.824	-166	6.571e-06	-0.256	6.571	-166	1.053e-05	-0.256	10.53
-165	3.267e-06	-0.255	3.267	-165	4.16e-06	-0.255	4.16	-165	4.651e-06	-0.255	4.651	-165	4.934e-06	-0.255	4.934	-165	5.167e-06	-0.255	5.167	-165	5.519e-06	-0.255	5.519	-165	5.88e-06	-0.255	5.88	-165	6.641e-06	-0.255	6.641	-165	1.062e-05	-0.255	10.62
-164	3.281e-06	-0.254	3.281	-164	4.192e-06	-0.254	4.192	-164	4.689e-06	-0.254	4.689	-164	4.971e-06	-0.254	4.971	-164	5.213e-06	-0.254	5.213	-164	5.561e-06	-0.254	5.561	-164	5.945e-06	-0.254	5.945	-164	6.703e-06	-0.254	6.703	-164	1.071e-05	-0.254	10.71
-163	3.289e-06	-0.253	3.289	-163	4.22e-06	-0.253	4.22	-163	4.724e-06	-0.253	4.724	-163	5.014e-06	-0.253	5.014	-163	5.259e-06	-0.253	5.259	-163	5.611e-06	-0.253	5.611	-163	5.999e-06	-0.253	5.999	-163	6.773e-06	-0.253	6.773	-163	1.08e-05	-0.253	10.8
-162	3.311e-06	-0.252	3.311	-162	4.254e-06	-0.252	4.254	-162	4.752e-06	-0.252	4.752	-162	5.056e-06	-0.252	5.056	-162	5.3e-06	-0.252	5.3	-162	5.653e-06	-0.252	5.653	-162	6.055e-06	-0.252	6.055	-162	6.85e-06	-0.252	6.85	-162	1.087e-05	-0.252	10.87
-161	3.332e-06	-0.251	3.332	-161	4.282e-06	-0.251	4.282	-161	4.787e-06	-0.251	4.787	-161	5.098e-06	-0.251	5.098	-161	5.349e-06	-0.251	5.349	-161	5.701e-06	-0.251	5.701	-161	6.108e-06	-0.251	6.108	-161	6.913e-06	-0.251	6.913	-161	1.097e-05	-0.251	10.97
-160	3.353e-06	-0.25	3.353	-160	4.309e-06	-0.25	4.309	-160	4.817e-06	-0.25	4.817	-160	5.134e-06	-0.25	5.134	-160	5.39e-06	-0.25	5.39	-160	5.748e-06	-0.25	5.748	-160	6.161e-06	-0.25	6.161	-160	6.968e-06	-0.25	6.968	-160	1.106e-05	-0.25	11.06
-159	3.38e-06	-0.249	3.38	-159	4.337e-06	-0.249	4.337	-159	4.847e-06	-0.249	4.847	-159	5.168e-06	-0.249	5.168	-159	5.432e-06	-0.249	5.432	-159	5.794e-06	-0.249	5.794	-159	6.218e-06	-0.249	6.218	-159	7.038e-06	-0.249	7.038	-159	1.114e-05	-0.249	11.14
-158	3.4e-06	-0.248	3.4	-158	4.365e-06	-0.248	4.365	-158	4.885e-06	-0.248	4.885	-158	5.213e-06	-0.248	5.213	-158	5.481e-06	-0.248	5.481	-158	5.847e-06	-0.248	5.847	-158	6.272e-06	-0.248	6.272	-158	7.108e-06	-0.248	7.108	-158	1.122e-05	-0.248	11.22
-157	3.421e-06	-0.247	3.421	-157	4.389e-06	-0.247	4.389	-157	4.918e-06	-0.247	4.918	-157	5.253e-06	-0.247	5.253	-157	5.519e-06	-0.247	5.519	-157	5.895e-06	-0.247	5.895	-157	6.318e-06	-0.247	6.318	-157	7.178e-06	-0.247	7.178	-157	1.131e-05	-0.247	11.31
-156	3.442e-06	-0.246	3.442	-156	4.417e-06	-0.246	4.417	-156	4.946e-06	-0.246	4.946	-156	5.292e-06	-0.246	5.292	-156	5.557e-06	-0.246	5.557	-156	5.936e-06	-0.246	5.936	-156	6.379e-06	-0.246	6.379	-156	7.247e-06	-0.246	7.247	-156	1.141e-05	-0.246	11.41
-155	3.45e-06	-0.245	3.45	-155	4.438e-06	-0.245	4.438	-155	4.98e-06	-0.245	4.98	-155	5.327e-06	-0.245	5.327	-155	5.6e-06	-0.245	5.6	-155	5.98e-06	-0.245	5.98	-155	6.433e-06	-0.245	6.433	-155	7.303e-06	-0.245	7.303	-155	1.152e-05	-0.245	11.52
-154	3.464e-06	-0.244	3.464	-154	4.461e-06	-0.244	4.461	-154	5.011e-06	-0.244	5.011	-154	5.364e-06	-0.244	5.364	-154	5.636e-06	-0.244	5.636	-154	6.023e-06	-0.244	6.023	-154	6.488e-06	-0.244	6.488	-154	7.373e-06	-0.244	7.373	-154	1.161e-05	-0.244	11.61
-153	3.478e-06	-0.243	3.478	-153	4.486e-06	-0.243	4.486	-153	5.046e-06	-0.243	5.046	-153	5.404e-06	-0.243	5.404	-153	5.678e-06	-0.243	5.678	-153	6.066e-06	-0.243	6.066	-153	6.543e-06	-0.243	6.543	-153	7.443e-06	-0.243	7.443	-153	1.171e-05	-0.243	11.71
-152	3.487e-06	-0.242	3.487	-152	4.507e-06	-0.242	4.507	-152	5.079e-06	-0.242	5.079	-152	5.445e-06	-0.242	5.445	-152	5.713e-06	-0.242	5.713	-152	6.105e-06	-0.242	6.105	-152	6.598e-06	-0.242	6.598	-152	7.499e-06	-0.242	7.499	-152	1.182e-05	-0.242	11.82
-151	3.502e-06	-0.241	3.502	-151	4.531e-06	-0.241	4.531	-151	5.106e-06	-0.241	5.106	-151	5.475e-06	-0.241	5.475	-151	5.75e-06	-0.241	5.75	-151	6.14e-06	-0.241	6.14	-151	6.655e-06	-0.241	6.655	-151	7.561e-06	-0.241	7.561	-151	1.191e-05	-0.241	11.91
-150	3.515e-06	-0.24	3.515	-150	4.558e-06	-0.24	4.558	-150	5.135e-06	-0.24	5.135	-150	5.51e-06	-0.24	5.51	-150	5.796e-06	-0.24	5.796	-150	6.189e-06	-0.24	6.189	-150	6.709e-06	-0.24	6.709	-150	7.631e-06	-0.24	7.631	-150	1.199e-05	-0.24	11.99
-149	3.535e-06	-0.239	3.535	-149	4.579e-06	-0.239	4.579	-149	5.165e-06	-0.239	5.165	-149	5.538e-06	-0.239	5.538	-149	5.837e-06	-0.239	5.837	-149	6.236e-06	-0.239	6.236	-149	6.759e-06	-0.239	6.759	-149	7.694e-06	-0.239	7.694	-149	1.207e-05	-0.239	12.07
-148	3.555e-06	-0.238	3.555	-148	4.602e-06	-0.238	4.602	-148	5.193e-06	-0.238	5.193	-148	5.573e-06	-0.238	5.573	-148	5.877e-06	-0.238	5.877	-148	6.275e-06	-0.238	6.275	-148	6.815e-06	-0.238	6.815	-148	7.764e-06	-0.238	7.764	-148	1.216e-05	-0.238	12.16
-147	3.569e-06	-0.237	3.569	-147	4.624e-06	-0.237	4.624	-147	5.22e-06	-0.237	5.22	-147	5.603e-06	-0.237	5.603	-147	5.915e-06	-0.237	5.915	-147	6.317e-06	-0.237	6.317	-147	6.867e-06	-0.237	6.867	-147	7.833e-06	-0.237	7.833	-147	1.224e-05	-0.237	12.24
-146	3.589e-06	-0.236	3.589	-146	4.642e-06	-0.236	4.642	-146	5.248e-06	-0.236	5.248	-146	5.636e-06	-0.236	5.636	-146	5.95e-06	-0.236	5.95	-146	6.352e-06	-0.236	6.352	-146	6.92e-06	-0.236	6.92	-146	7.903e-06	-0.236	7.903	-146	1.233e-05	-0.236	12.33
-145	3.606e-06	-0.235	3.606	-145	4.663e-06	-0.235	4.663	-145	5.276e-06	-0.235	5.276	-145	5.667e-06	-0.235	5.667	-145	5.992e-06	-0.235	5.992	-145	6.4e-06	-0.235	6.4	-145	6.972e-06	-0.235	6.972	-145	7.98e-06	-0.235	7.98	-145	1.24e-05	-0.235	12.4
-144	3.619e-06	-0.234	3.619	-144	4.682e-06	-0.234	4.682	-144	5.301e-06	-0.234	5.301	-144	5.7e-06	-0.234	5.7	-144	6.03e-06	-0.234	6.03	-144	6.447e-06	-0.234	6.447	-144	7.021e-06	-0.234	7.021	-144	8.043e-06	-0.234	8.043	-144	1.249e-05	-0.234	12.49
-143	3.634e-06	-0.233	3.634	-143	4.703e-06	-0.233	4.703	-143	5.328e-06	-0.233	5.328	-143	5.729e-06	-0.233	5.729	-143	6.062e-06	-0.233	6.062	-143	6.481e-06	-0.233	6.481	-143	7.077e-06	-0.233	7.077	-143	8.112e-06	-0.233	8.112	-143	1.259e-05	-0.233	12.59
-142	3.642e-06	-0.232	3.642	-142	4.727e-06	-0.232	4.727	-142	5.358e-06	-0.232	5.358	-142	5.767e-06	-0.232	5.767	-142	6.099e-06	-0.232	6.099	-142	6.519e-06	-0.232	6.519	-142	7.123e-06	-0.232	7.123	-142	8.175e-06	-0.232	8.175	-142	1.268e-05	-0.232	12.68
-141	3.649e-06	-0.231	3.649	-141	4.75e-06	-0.231	4.75	-141	5.384e-06	-0.231	5.384	-141	5.802e-06	-0.231	5.802	-141	6.128e-06	-0.231	6.128	-141	6.556e-06	-0.231	6.556	-141	7.175e-06	-0.231	7.175	-141	8.245e-06	-0.231	8.245	-141	1.277e-05	-0.231	12.77
-140	3.657e-06	-0.23	3.657	-140	4.771e-06	-0.23	4.771	-140	5.417e-06	-0.23	5.417	-140	5.835e-06	-0.23	5.835	-140	6.161e-06	-0.23	6.161	-140	6.598e-06	-0.23	6.598	-140	7.227e-06	-0.23	7.227	-140	8.308e-06	-0.23	8.308	-140	1.286e-05	-0.23	12.86
-139	3.659e-06	-0.229	3.659	-139	4.79e-06	-0.229	4.79	-139	5.443e-06	-0.229	5.443	-139	5.865e-06	-0.229	5.865	-139	6.192e-06	-0.229	6.192	-139	6.644e-06	-0.229	6.644	-139	7.275e-06	-0.229	7.275	-139	8.371e-06	-0.229	8.371	-139	1.295e-05	-0.229	12.95
-138	3.669e-06	-0.228	3.669	-138	4.805e-06	-0.228	4.805	-138	5.464e-06	-0.228	5.464	-138	5.896e-06	-0.228	5.896	-138	6.226e-06	-0.228	6.226	-138	6.679e-06	-0.228	6.679	-138	7.327e-06	-0.228	7.327	-138	8.433e-06	-0.228	8.433	-138	1.306e-05	-0.228	13.06
-137	3.676e-06	-0.227	3.676	-137	4.818e-06	-0.227	4.818	-137	5.489e-06	-0.227	5.489	-137	5.923e-06	-0.227	5.923	-137	6.263e-06	-0.227	6.263	-137	6.714e-06	-0.227	6.714	-137	7.377e-06	-0.227	7.377	-137	8.503e-06	-0.227	8.503	-137	1.316e-05	-0.227	13.16
-136	3.683e-06	-0.226	3.683	-136	4.832e-06	-0.226	4.832	-136	5.511e-06	-0.226	5.511	-136	5.952e-06	-0.226	5.952	-136	6.296e-06	-0.226	6.296	-136	6.749e-06	-0.226	6.749	-136	7.426e-06	-0.226	7.426	-136	8.559e-06	-0.226	8.559	-136	1.326e-05	-0.226	13.26
-135	3.69e-06	-0.225	3.69	-135	4.844e-06	-0.225	4.844	-135	5.535e-06	-0.225	5.535	-135	5.976e-06	-0.225	5.976	-135	6.324e-06	-0.225	6.324	-135	6.784e-06	-0.225	6.784	-135	7.478e-06	-0.225	7.478	-135	8.629e-06	-0.225	8.629	-135	1.336e-05	-0.225	13.36
-134	3.697e-06	-0.224	3.697	-134	4.855e-06	-0.224	4.855	-134	5.558e-06	-0.224	5.558	-134	6.004e-06	-0.224	6.004	-134	6.359e-06	-0.224	6.359	-134	6.828e-06	-0.224	6.828	-134	7.521e-06	-0.224	7.521	-134	8.691e-06	-0.224	8.691	-134	1.346e-05	-0.224	13.46
-133	3.708e-06	-0.223	3.708	-133	4.864e-06	-0.223	4.864	-133	5.573e-06	-0.223	5.573	-133	6.029e-06	-0.223	6.029	-133	6.387e-06	-0.223	6.387	-133	6.863e-06	-0.223	6.863	-133	7.571e-06	-0.223	7.571	-133	8.747e-06	-0.223	8.747	-133	1.356e-05	-0.223	13.56
-132	3.72e-06	-0.222	3.72	-132	4.878e-06	-0.222	4.878	-132	5.592e-06	-0.222	5.592	-132	6.057e-06	-0.222	6.057	-132	6.424e-06	-0.222	6.424	-132	6.894e-06	-0.222	6.894	-132	7.619e-06	-0.222	7.619	-132	8.81e-06	-0.222	8.81	-132	1.366e-05	-0.222	13.66
-131	3.727e-06	-0.221	3.727	-131	4.895e-06	-0.221	4.895	-131	5.613e-06	-0.221	5.613	-131	6.082e-06	-0.221	6.082	-131	6.454e-06	-0.221	6.454	-131	6.931e-06	-0.221	6.931	-131	7.662e-06	-0.221	7.662	-131	8.866e-06	-0.221	8.866	-131	1.375e-05	-0.221	13.75
-130	3.738e-06	-0.22	3.738	-130	4.914e-06	-0.22	4.914	-130	5.627e-06	-0.22	5.627	-130	6.11e-06	-0.22	6.11	-130	6.482e-06	-0.22	6.482	-130	6.964e-06	-0.22	6.964	-130	7.707e-06	-0.22	7.707	-130	8.929e-06	-0.22	8.929	-130	1.384e-05	-0.22	13.84
-129	3.747e-06	-0.219	3.747	-129	4.928e-06	-0.219	4.928	-129	5.647e-06	-0.219	5.647	-129	6.136e-06	-0.219	6.136	-129	6.51e-06	-0.219	6.51	-129	7.006e-06	-0.219	7.006	-129	7.756e-06	-0.219	7.756	-129	8.998e-06	-0.219	8.998	-129	1.392e-05	-0.219	13.92
-128	3.758e-06	-0.218	3.758	-128	4.944e-06	-0.218	4.944	-128	5.666e-06	-0.218	5.666	-128	6.16e-06	-0.218	6.16	-128	6.538e-06	-0.218	6.538	-128	7.04e-06	-0.218	7.04	-128	7.804e-06	-0.218	7.804	-128	9.054e-06	-0.218	9.054	-128	1.401e-05	-0.218	14.01
-127	3.772e-06	-0.217	3.772	-127	4.963e-06	-0.217	4.963	-127	5.687e-06	-0.217	5.687	-127	6.181e-06	-0.217	6.181	-127	6.566e-06	-0.217	6.566	-127	7.07e-06	-0.217	7.07	-127	7.854e-06	-0.217	7.854	-127	9.117e-06	-0.217	9.117	-127	1.41e-05	-0.217	14.1
-126	3.778e-06	-0.216	3.778	-126	4.983e-06	-0.216	4.983	-126	5.713e-06	-0.216	5.713	-126	6.202e-06	-0.216	6.202	-126	6.603e-06	-0.216	6.603	-126	7.104e-06	-0.216	7.104	-126	7.894e-06	-0.216	7.894	-126	9.18e-06	-0.216	9.18	-126	1.42e-05	-0.216	14.2
-125	3.786e-06	-0.215	3.786	-125	4.997e-06	-0.215	4.997	-125	5.736e-06	-0.215	5.736	-125	6.217e-06	-0.215	6.217	-125	6.626e-06	-0.215	6.626	-125	7.137e-06	-0.215	7.137	-125	7.938e-06	-0.215	7.938	-125	9.242e-06	-0.215	9.242	-125	1.429e-05	-0.215	14.29
-124	3.793e-06	-0.214	3.793	-124	5.007e-06	-0.214	5.007	-124	5.757e-06	-0.214	5.757	-124	6.242e-06	-0.214	6.242	-124	6.652e-06	-0.214	6.652	-124	7.164e-06	-0.214	7.164	-124	7.988e-06	-0.214	7.988	-124	9.305e-06	-0.214	9.305	-124	1.439e-05	-0.214	14.39
-123	3.796e-06	-0.213	3.796	-123	5.014e-06	-0.213	5.014	-123	5.777e-06	-0.213	5.777	-123	6.263e-06	-0.213	6.263	-123	6.679e-06	-0.213	6.679	-123	7.193e-06	-0.213	7.193	-123	8.032e-06	-0.213	8.032	-123	9.361e-06	-0.213	9.361	-123	1.448e-05	-0.213	14.48
-122	3.803e-06	-0.212	3.803	-122	5.022e-06	-0.212	5.022	-122	5.792e-06	-0.212	5.792	-122	6.284e-06	-0.212	6.284	-122	6.706e-06	-0.212	6.706	-122	7.222e-06	-0.212	7.222	-122	8.074e-06	-0.212	8.074	-122	9.417e-06	-0.212	9.417	-122	1.459e-05	-0.212	14.59
-121	3.805e-06	-0.211	3.805	-121	5.029e-06	-0.211	5.029	-121	5.804e-06	-0.211	5.804	-121	6.31e-06	-0.211	6.31	-121	6.733e-06	-0.211	6.733	-121	7.256e-06	-0.211	7.256	-121	8.114e-06	-0.211	8.114	-121	9.473e-06	-0.211	9.473	-121	1.468e-05	-0.211	14.68
-120	3.806e-06	-0.21	3.806	-120	5.036e-06	-0.21	5.036	-120	5.818e-06	-0.21	5.818	-120	6.331e-06	-0.21	6.331	-120	6.759e-06	-0.21	6.759	-120	7.284e-06	-0.21	7.284	-120	8.155e-06	-0.21	8.155	-120	9.521e-06	-0.21	9.521	-120	1.478e-05	-0.21	14.78
-119	3.813e-06	-0.209	3.813	-119	5.042e-06	-0.209	5.042	-119	5.831e-06	-0.209	5.831	-119	6.352e-06	-0.209	6.352	-119	6.778e-06	-0.209	6.778	-119	7.308e-06	-0.209	7.308	-119	8.204e-06	-0.209	8.204	-119	9.591e-06	-0.209	9.591	-119	1.488e-05	-0.209	14.88
-118	3.813e-06	-0.208	3.813	-118	5.051e-06	-0.208	5.051	-118	5.845e-06	-0.208	5.845	-118	6.379e-06	-0.208	6.379	-118	6.805e-06	-0.208	6.805	-118	7.339e-06	-0.208	7.339	-118	8.243e-06	-0.208	8.243	-118	9.654e-06	-0.208	9.654	-118	1.498e-05	-0.208	14.98
-117	3.819e-06	-0.207	3.819	-117	5.059e-06	-0.207	5.059	-117	5.859e-06	-0.207	5.859	-117	6.394e-06	-0.207	6.394	-117	6.828e-06	-0.207	6.828	-117	7.367e-06	-0.207	7.367	-117	8.278e-06	-0.207	8.278	-117	9.71e-06	-0.207	9.71	-117	1.507e-05	-0.207	15.07
-116	3.824e-06	-0.206	3.824	-116	5.067e-06	-0.206	5.067	-116	5.874e-06	-0.206	5.874	-116	6.408e-06	-0.206	6.408	-116	6.85e-06	-0.206	6.85	-116	7.394e-06	-0.206	7.394	-116	8.32e-06	-0.206	8.32	-116	9.766e-06	-0.206	9.766	-116	1.517e-05	-0.206	15.17
-115	3.824e-06	-0.205	3.824	-115	5.077e-06	-0.205	5.077	-115	5.891e-06	-0.205	5.891	-115	6.422e-06	-0.205	6.422	-115	6.875e-06	-0.205	6.875	-115	7.421e-06	-0.205	7.421	-115	8.36e-06	-0.205	8.36	-115	9.821e-06	-0.205	9.821	-115	1.526e-05	-0.205	15.26
-114	3.831e-06	-0.204	3.831	-114	5.088e-06	-0.204	5.088	-114	5.906e-06	-0.204	5.906	-114	6.431e-06	-0.204	6.431	-114	6.898e-06	-0.204	6.898	-114	7.442e-06	-0.204	7.442	-114	8.404e-06	-0.204	8.404	-114	9.884e-06	-0.204	9.884	-114	1.537e-05	-0.204	15.37
-113	3.836e-06	-0.203	3.836	-113	5.095e-06	-0.203	5.095	-113	5.92e-06	-0.203	5.92	-113	6.451e-06	-0.203	6.451	-113	6.92e-06	-0.203	6.92	-113	7.47e-06	-0.203	7.47	-113	8.442e-06	-0.203	8.442	-113	9.94e-06	-0.203	9.94	-113	1.546e-05	-0.203	15.46
-112	3.837e-06	-0.202	3.837	-112	5.102e-06	-0.202	5.102	-112	5.93e-06	-0.202	5.93	-112	6.471e-06	-0.202	6.471	-112	6.941e-06	-0.202	6.941	-112	7.497e-06	-0.202	7.497	-112	8.473e-06	-0.202	8.473	-112	9.982e-06	-0.202	9.982	-112	1.554e-05	-0.202	15.54
-111	3.844e-06	-0.201	3.844	-111	5.107e-06	-0.201	5.107	-111	5.937e-06	-0.201	5.937	-111	6.485e-06	-0.201	6.485	-111	6.956e-06	-0.201	6.956	-111	7.515e-06	-0.201	7.515	-111	8.516e-06	-0.201	8.516	-111	1.004e-05	-0.201	10.04	-111	1.564e-05	-0.201	15.64
-110	3.842e-06	-0.2	3.842	-110	5.117e-06	-0.2	5.117	-110	5.951e-06	-0.2	5.951	-110	6.506e-06	-0.2	6.506	-110	6.977e-06	-0.2	6.977	-110	7.543e-06	-0.2	7.543	-110	8.552e-06	-0.2	8.552	-110	1.009e-05	-0.2	10.09	-110	1.573e-05	-0.2	15.73
-109	3.844e-06	-0.199	3.844	-109	5.123e-06	-0.199	5.123	-109	5.964e-06	-0.199	5.964	-109	6.526e-06	-0.199	6.526	-109	6.992e-06	-0.199	6.992	-109	7.564e-06	-0.199	7.564	-109	8.586e-06	-0.199	8.586	-109	1.015e-05	-0.199	10.15	-109	1.583e-05	-0.199	15.83
-108	3.849e-06	-0.198	3.849	-108	5.13e-06	-0.198	5.13	-108	5.975e-06	-0.198	5.975	-108	6.547e-06	-0.198	6.547	-108	7.009e-06	-0.198	7.009	-108	7.584e-06	-0.198	7.584	-108	8.623e-06	-0.198	8.623	-108	1.021e-05	-0.198	10.21	-108	1.593e-05	-0.198	15.93
-107	3.848e-06	-0.197	3.848	-107	5.135e-06	-0.197	5.135	-107	5.984e-06	-0.197	5.984	-107	6.566e-06	-0.197	6.566	-107	7.028e-06	-0.197	7.028	-107	7.607e-06	-0.197	7.607	-107	8.652e-06	-0.197	8.652	-107	1.026e-05	-0.197	10.26	-107	1.602e-05	-0.197	16.02
-106	3.848e-06	-0.196	3.848	-106	5.141e-06	-0.196	5.141	-106	5.99e-06	-0.196	5.99	-106	6.574e-06	-0.196	6.574	-106	7.044e-06	-0.196	7.044	-106	7.625e-06	-0.196	7.625	-106	8.686e-06	-0.196	8.686	-106	1.033e-05	-0.196	10.33	-106	1.613e-05	-0.196	16.13
-105	3.846e-06	-0.195	3.846	-105	5.148e-06	-0.195	5.148	-105	5.998e-06	-0.195	5.998	-105	6.585e-06	-0.195	6.585	-105	7.065e-06	-0.195	7.065	-105	7.646e-06	-0.195	7.646	-105	8.719e-06	-0.195	8.719	-105	1.039e-05	-0.195	10.39	-105	1.623e-05	-0.195	16.23
-104	3.846e-06	-0.194	3.846	-104	5.154e-06	-0.194	5.154	-104	6.004e-06	-0.194	6.004	-104	6.596e-06	-0.194	6.596	-104	7.084e-06	-0.194	7.084	-104	7.669e-06	-0.194	7.669	-104	8.745e-06	-0.194	8.745	-104	1.044e-05	-0.194	10.44	-104	1.632e-05	-0.194	16.32
-103	3.849e-06	-0.193	3.849	-103	5.158e-06	-0.193	5.158	-103	6.005e-06	-0.193	6.005	-103	6.603e-06	-0.193	6.603	-103	7.1e-06	-0.193	7.1	-103	7.69e-06	-0.193	7.69	-103	8.784e-06	-0.193	8.784	-103	1.05e-05	-0.193	10.5	-103	1.641e-05	-0.193	16.41
-102	3.843e-06	-0.192	3.843	-102	5.164e-06	-0.192	5.164	-102	6.012e-06	-0.192	6.012	-102	6.612e-06	-0.192	6.612	-102	7.12e-06	-0.192	7.12	-102	7.713e-06	-0.192	7.713	-102	8.818e-06	-0.192	8.818	-102	1.055e-05	-0.192	10.55	-102	1.65e-05	-0.192	16.5
-101	3.843e-06	-0.191	3.843	-101	5.168e-06	-0.191	5.168	-101	6.017e-06	-0.191	6.017	-101	6.619e-06	-0.191	6.619	-101	7.135e-06	-0.191	7.135	-101	7.73e-06	-0.191	7.73	-101	8.846e-06	-0.191	8.846	-101	1.06e-05	-0.191	10.6	-101	1.659e-05	-0.191	16.59
-100	3.843e-06	-0.19	3.843	-100	5.17e-06	-0.19	5.17	-100	6.024e-06	-0.19	6.024	-100	6.628e-06	-0.19	6.628	-100	7.146e-06	-0.19	7.146	-100	7.745e-06	-0.19	7.745	-100	8.881e-06	-0.19	8.881	-100	1.064e-05	-0.19	10.64	-100	1.669e-05	-0.19	16.69
-99	3.839e-06	-0.189	3.839	-99	5.172e-06	-0.189	5.172	-99	6.031e-06	-0.189	6.031	-99	6.64e-06	-0.189	6.64	-99	7.16e-06	-0.189	7.16	-99	7.762e-06	-0.189	7.762	-99	8.91e-06	-0.189	8.91	-99	1.068e-05	-0.189	10.68	-99	1.678e-05	-0.189	16.78
-98	3.842e-06	-0.188	3.842	-98	5.172e-06	-0.188	5.172	-98	6.037e-06	-0.188	6.037	-98	6.645e-06	-0.188	6.645	-98	7.167e-06	-0.188	7.167	-98	7.775e-06	-0.188	7.775	-98	8.944e-06	-0.188	8.944	-98	1.073e-05	-0.188	10.73	-98	1.689e-05	-0.188	16.89
-97	3.836e-06	-0.187	3.836	-97	5.172e-06	-0.187	5.172	-97	6.043e-06	-0.187	6.043	-97	6.657e-06	-0.187	6.657	-97	7.181e-06	-0.187	7.181	-97	7.79e-06	-0.187	7.79	-97	8.976e-06	-0.187	8.976	-97	1.077e-05	-0.187	10.77	-97	1.699e-05	-0.187	16.99
-96	3.83e-06	-0.186	3.83	-96	5.172e-06	-0.186	5.172	-96	6.049e-06	-0.186	6.049	-96	6.668e-06	-0.186	6.668	-96	7.191e-06	-0.186	7.191	-96	7.8e-06	-0.186	7.8	-96	9e-06	-0.186	9	-96	1.081e-05	-0.186	10.81	-96	1.71e-05	-0.186	17.1
-95	3.834e-06	-0.185	3.834	-95	5.172e-06	-0.185	5.172	-95	6.05e-06	-0.185	6.05	-95	6.68e-06	-0.185	6.68	-95	7.197e-06	-0.185	7.197	-95	7.814e-06	-0.185	7.814	-95	9.03e-06	-0.185	9.03	-95	1.087e-05	-0.185	10.87	-95	1.721e-05	-0.185	17.21
-94	3.828e-06	-0.184	3.828	-94	5.173e-06	-0.184	5.173	-94	6.053e-06	-0.184	6.053	-94	6.695e-06	-0.184	6.695	-94	7.207e-06	-0.184	7.207	-94	7.836e-06	-0.184	7.836	-94	9.058e-06	-0.184	9.058	-94	1.092e-05	-0.184	10.92	-94	1.731e-05	-0.184	17.31
-93	3.824e-06	-0.183	3.824	-93	5.173e-06	-0.183	5.173	-93	6.054e-06	-0.183	6.054	-93	6.707e-06	-0.183	6.707	-93	7.214e-06	-0.183	7.214	-93	7.853e-06	-0.183	7.853	-93	9.083e-06	-0.183	9.083	-93	1.097e-05	-0.183	10.97	-93	1.742e-05	-0.183	17.42
-92	3.822e-06	-0.182	3.822	-92	5.173e-06	-0.182	5.173	-92	6.055e-06	-0.182	6.055	-92	6.716e-06	-0.182	6.716	-92	7.224e-06	-0.182	7.224	-92	7.867e-06	-0.182	7.867	-92	9.112e-06	-0.182	9.112	-92	1.1e-05	-0.182	11	-92	1.752e-05	-0.182	17.52
-91	3.816e-06	-0.181	3.816	-91	5.173e-06	-0.181	5.173	-91	6.056e-06	-0.181	6.056	-91	6.727e-06	-0.181	6.727	-91	7.239e-06	-0.181	7.239	-91	7.887e-06	-0.181	7.887	-91	9.133e-06	-0.181	9.133	-91	1.104e-05	-0.181	11.04	-91	1.762e-05	-0.181	17.62
-90	3.815e-06	-0.18	3.815	-90	5.173e-06	-0.18	5.173	-90	6.056e-06	-0.18	6.056	-90	6.733e-06	-0.18	6.733	-90	7.246e-06	-0.18	7.246	-90	7.904e-06	-0.18	7.904	-90	9.159e-06	-0.18	9.159	-90	1.108e-05	-0.18	11.08	-90	1.772e-05	-0.18	17.72
-89	3.813e-06	-0.179	3.813	-89	5.173e-06	-0.179	5.173	-89	6.06e-06	-0.179	6.06	-89	6.739e-06	-0.179	6.739	-89	7.258e-06	-0.179	7.258	-89	7.922e-06	-0.179	7.922	-89	9.185e-06	-0.179	9.185	-89	1.113e-05	-0.179	11.13	-89	1.782e-05	-0.179	17.82
-88	3.807e-06	-0.178	3.807	-88	5.173e-06	-0.178	5.173	-88	6.063e-06	-0.178	6.063	-88	6.74e-06	-0.178	6.74	-88	7.271e-06	-0.178	7.271	-88	7.935e-06	-0.178	7.935	-88	9.206e-06	-0.178	9.206	-88	1.116e-05	-0.178	11.16	-88	1.792e-05	-0.178	17.92
-87	3.807e-06	-0.177	3.807	-87	5.173e-06	-0.177	5.173	-87	6.063e-06	-0.177	6.063	-87	6.742e-06	-0.177	6.742	-87	7.281e-06	-0.177	7.281	-87	7.94e-06	-0.177	7.94	-87	9.234e-06	-0.177	9.234	-87	1.12e-05	-0.177	11.2	-87	1.801e-05	-0.177	18.01
-86	3.804e-06	-0.176	3.804	-86	5.173e-06	-0.176	5.173	-86	6.071e-06	-0.176	6.071	-86	6.749e-06	-0.176	6.749	-86	7.298e-06	-0.176	7.298	-86	7.95e-06	-0.176	7.95	-86	9.257e-06	-0.176	9.257	-86	1.125e-05	-0.176	11.25	-86	1.811e-05	-0.176	18.11
-85	3.804e-06	-0.175	3.804	-85	5.173e-06	-0.175	5.173	-85	6.074e-06	-0.175	6.074	-85	6.754e-06	-0.175	6.754	-85	7.308e-06	-0.175	7.308	-85	7.957e-06	-0.175	7.957	-85	9.276e-06	-0.175	9.276	-85	1.13e-05	-0.175	11.3	-85	1.82e-05	-0.175	18.2
-84	3.803e-06	-0.174	3.803	-84	5.173e-06	-0.174	5.173	-84	6.075e-06	-0.174	6.075	-84	6.761e-06	-0.174	6.761	-84	7.314e-06	-0.174	7.314	-84	7.965e-06	-0.174	7.965	-84	9.309e-06	-0.174	9.309	-84	1.134e-05	-0.174	11.34	-84	1.83e-05	-0.174	18.3
-83	3.799e-06	-0.173	3.799	-83	5.172e-06	-0.173	5.172	-83	6.08e-06	-0.173	6.08	-83	6.768e-06	-0.173	6.768	-83	7.324e-06	-0.173	7.324	-83	7.971e-06	-0.173	7.971	-83	9.331e-06	-0.173	9.331	-83	1.138e-05	-0.173	11.38	-83	1.839e-05	-0.173	18.39
-82	3.799e-06	-0.172	3.799	-82	5.171e-06	-0.172	5.171	-82	6.077e-06	-0.172	6.077	-82	6.77e-06	-0.172	6.77	-82	7.327e-06	-0.172	7.327	-82	7.978e-06	-0.172	7.978	-82	9.353e-06	-0.172	9.353	-82	1.142e-05	-0.172	11.42	-82	1.848e-05	-0.172	18.48
-81	3.793e-06	-0.171	3.793	-81	5.171e-06	-0.171	5.171	-81	6.076e-06	-0.171	6.076	-81	6.776e-06	-0.171	6.776	-81	7.335e-06	-0.171	7.335	-81	7.985e-06	-0.171	7.985	-81	9.373e-06	-0.171	9.373	-81	1.145e-05	-0.171	11.45	-81	1.857e-05	-0.171	18.57
-80	3.786e-06	-0.17	3.786	-80	5.17e-06	-0.17	5.17	-80	6.079e-06	-0.17	6.079	-80	6.78e-06	-0.17	6.78	-80	7.341e-06	-0.17	7.341	-80	7.992e-06	-0.17	7.992	-80	9.388e-06	-0.17	9.388	-80	1.148e-05	-0.17	11.48	-80	1.867e-05	-0.17	18.67
-79	3.785e-06	-0.169	3.785	-79	5.167e-06	-0.169	5.167	-79	6.073e-06	-0.169	6.073	-79	6.78e-06	-0.169	6.78	-79	7.343e-06	-0.169	7.343	-79	7.996e-06	-0.169	7.996	-79	9.41e-06	-0.169	9.41	-79	1.152e-05	-0.169	11.52	-79	1.876e-05	-0.169	18.76
-78	3.775e-06	-0.168	3.775	-78	5.166e-06	-0.168	5.166	-78	6.073e-06	-0.168	6.073	-78	6.781e-06	-0.168	6.781	-78	7.35e-06	-0.168	7.35	-78	8.008e-06	-0.168	8.008	-78	9.43e-06	-0.168	9.43	-78	1.156e-05	-0.168	11.56	-78	1.885e-05	-0.168	18.85
-77	3.769e-06	-0.167	3.769	-77	5.16e-06	-0.167	5.16	-77	6.073e-06	-0.167	6.073	-77	6.781e-06	-0.167	6.781	-77	7.357e-06	-0.167	7.357	-77	8.009e-06	-0.167	8.009	-77	9.442e-06	-0.167	9.442	-77	1.159e-05	-0.167	11.59	-77	1.895e-05	-0.167	18.95
-76	3.765e-06	-0.166	3.765	-76	5.154e-06	-0.166	5.154	-76	6.07e-06	-0.166	6.07	-76	6.781e-06	-0.166	6.781	-76	7.36e-06	-0.166	7.36	-76	8.011e-06	-0.166	8.011	-76	9.46e-06	-0.166	9.46	-76	1.163e-05	-0.166	11.63	-76	1.904e-05	-0.166	19.04
-75	3.751e-06	-0.165	3.751	-75	5.149e-06	-0.165	5.149	-75	6.068e-06	-0.165	6.068	-75	6.784e-06	-0.165	6.784	-75	7.366e-06	-0.165	7.366	-75	8.015e-06	-0.165	8.015	-75	9.474e-06	-0.165	9.474	-75	1.166e-05	-0.165	11.66	-75	1.913e-05	-0.165	19.13
-74	3.749e-06	-0.164	3.749	-74	5.143e-06	-0.164	5.143	-74	6.067e-06	-0.164	6.067	-74	6.784e-06	-0.164	6.784	-74	7.367e-06	-0.164	7.367	-74	8.017e-06	-0.164	8.017	-74	9.487e-06	-0.164	9.487	-74	1.17e-05	-0.164	11.7	-74	1.922e-05	-0.164	19.22
-73	3.742e-06	-0.163	3.742	-73	5.137e-06	-0.163	5.137	-73	6.064e-06	-0.163	6.064	-73	6.784e-06	-0.163	6.784	-73	7.367e-06	-0.163	7.367	-73	8.026e-06	-0.163	8.026	-73	9.501e-06	-0.163	9.501	-73	1.174e-05	-0.163	11.74	-73	1.932e-05	-0.163	19.32
-72	3.732e-06	-0.162	3.732	-72	5.132e-06	-0.162	5.132	-72	6.062e-06	-0.162	6.062	-72	6.784e-06	-0.162	6.784	-72	7.37e-06	-0.162	7.37	-72	8.032e-06	-0.162	8.032	-72	9.508e-06	-0.162	9.508	-72	1.176e-05	-0.162	11.76	-72	1.941e-05	-0.162	19.41
-71	3.727e-06	-0.161	3.727	-71	5.127e-06	-0.161	5.127	-71	6.058e-06	-0.161	6.058	-71	6.784e-06	-0.161	6.784	-71	7.37e-06	-0.161	7.37	-71	8.031e-06	-0.161	8.031	-71	9.522e-06	-0.161	9.522	-71	1.178e-05	-0.161	11.78	-71	1.951e-05	-0.161	19.51
-70	3.72e-06	-0.16	3.72	-70	5.125e-06	-0.16	5.125	-70	6.058e-06	-0.16	6.058	-70	6.784e-06	-0.16	6.784	-70	7.371e-06	-0.16	7.371	-70	8.044e-06	-0.16	8.044	-70	9.534e-06	-0.16	9.534	-70	1.182e-05	-0.16	11.82	-70	1.961e-05	-0.16	19.61
-69	3.714e-06	-0.159	3.714	-69	5.12e-06	-0.159	5.12	-69	6.057e-06	-0.159	6.057	-69	6.784e-06	-0.159	6.784	-69	7.371e-06	-0.159	7.371	-69	8.049e-06	-0.159	8.049	-69	9.541e-06	-0.159	9.541	-69	1.184e-05	-0.159	11.84	-69	1.971e-05	-0.159	19.71
-68	3.714e-06	-0.158	3.714	-68	5.114e-06	-0.158	5.114	-68	6.056e-06	-0.158	6.056	-68	6.784e-06	-0.158	6.784	-68	7.371e-06	-0.158	7.371	-68	8.054e-06	-0.158	8.054	-68	9.549e-06	-0.158	9.549	-68	1.187e-05	-0.158	11.87	-68	1.98e-05	-0.158	19.8
-67	3.708e-06	-0.157	3.708	-67	5.11e-06	-0.157	5.11	-67	6.056e-06	-0.157	6.056	-67	6.784e-06	-0.157	6.784	-67	7.371e-06	-0.157	7.371	-67	8.064e-06	-0.157	8.064	-67	9.556e-06	-0.157	9.556	-67	1.189e-05	-0.157	11.89	-67	1.99e-05	-0.157	19.9
-66	3.708e-06	-0.156	3.708	-66	5.103e-06	-0.156	5.103	-66	6.054e-06	-0.156	6.054	-66	6.783e-06	-0.156	6.783	-66	7.371e-06	-0.156	7.371	-66	8.064e-06	-0.156	8.064	-66	9.567e-06	-0.156	9.567	-66	1.192e-05	-0.156	11.92	-66	1.998e-05	-0.156	19.98
-65	3.707e-06	-0.155	3.707	-65	5.097e-06	-0.155	5.097	-65	6.054e-06	-0.155	6.054	-65	6.783e-06	-0.155	6.783	-65	7.371e-06	-0.155	7.371	-65	8.071e-06	-0.155	8.071	-65	9.579e-06	-0.155	9.579	-65	1.196e-05	-0.155	11.96	-65	2.006e-05	-0.155	20.06
-64	3.707e-06	-0.154	3.707	-64	5.09e-06	-0.154	5.09	-64	6.052e-06	-0.154	6.052	-64	6.781e-06	-0.154	6.781	-64	7.371e-06	-0.154	7.371	-64	8.075e-06	-0.154	8.075	-64	9.586e-06	-0.154	9.586	-64	1.2e-05	-0.154	12	-64	2.015e-05	-0.154	20.15
-63	3.707e-06	-0.153	3.707	-63	5.083e-06	-0.153	5.083	-63	6.046e-06	-0.153	6.046	-63	6.777e-06	-0.153	6.777	-63	7.37e-06	-0.153	7.37	-63	8.07e-06	-0.153	8.07	-63	9.601e-06	-0.153	9.601	-63	1.203e-05	-0.153	12.03	-63	2.022e-05	-0.153	20.22
-62	3.7e-06	-0.152	3.7	-62	5.081e-06	-0.152	5.081	-62	6.046e-06	-0.152	6.046	-62	6.777e-06	-0.152	6.777	-62	7.371e-06	-0.152	7.371	-62	8.078e-06	-0.152	8.078	-62	9.613e-06	-0.152	9.613	-62	1.205e-05	-0.152	12.05	-62	2.031e-05	-0.152	20.31
-61	3.697e-06	-0.151	3.697	-61	5.077e-06	-0.151	5.077	-61	6.041e-06	-0.151	6.041	-61	6.771e-06	-0.151	6.771	-61	7.371e-06	-0.151	7.371	-61	8.079e-06	-0.151	8.079	-61	9.626e-06	-0.151	9.626	-61	1.208e-05	-0.151	12.08	-61	2.04e-05	-0.151	20.4
-60	3.69e-06	-0.15	3.69	-60	5.071e-06	-0.15	5.071	-60	6.035e-06	-0.15	6.035	-60	6.766e-06	-0.15	6.766	-60	7.371e-06	-0.15	7.371	-60	8.081e-06	-0.15	8.081	-60	9.644e-06	-0.15	9.644	-60	1.21e-05	-0.15	12.1	-60	2.048e-05	-0.15	20.48
-59	3.683e-06	-0.149	3.683	-59	5.066e-06	-0.149	5.066	-59	6.03e-06	-0.149	6.03	-59	6.761e-06	-0.149	6.761	-59	7.371e-06	-0.149	7.371	-59	8.083e-06	-0.149	8.083	-59	9.653e-06	-0.149	9.653	-59	1.212e-05	-0.149	12.12	-59	2.056e-05	-0.149	20.56
-58	3.677e-06	-0.148	3.677	-58	5.059e-06	-0.148	5.059	-58	6.023e-06	-0.148	6.023	-58	6.754e-06	-0.148	6.754	-58	7.369e-06	-0.148	7.369	-58	8.077e-06	-0.148	8.077	-58	9.664e-06	-0.148	9.664	-58	1.214e-05	-0.148	12.14	-58	2.066e-05	-0.148	20.66
-57	3.67e-06	-0.147	3.67	-57	5.052e-06	-0.147	5.052	-57	6.018e-06	-0.147	6.018	-57	6.75e-06	-0.147	6.75	-57	7.369e-06	-0.147	7.369	-57	8.078e-06	-0.147	8.078	-57	9.673e-06	-0.147	9.673	-57	1.215e-05	-0.147	12.15	-57	2.075e-05	-0.147	20.75
-56	3.663e-06	-0.146	3.663	-56	5.045e-06	-0.146	5.045	-56	6.015e-06	-0.146	6.015	-56	6.747e-06	-0.146	6.747	-56	7.367e-06	-0.146	7.367	-56	8.076e-06	-0.146	8.076	-56	9.673e-06	-0.146	9.673	-56	1.217e-05	-0.146	12.17	-56	2.084e-05	-0.146	20.84
-55	3.663e-06	-0.145	3.663	-55	5.038e-06	-0.145	5.038	-55	6.008e-06	-0.145	6.008	-55	6.74e-06	-0.145	6.74	-55	7.361e-06	-0.145	7.361	-55	8.068e-06	-0.145	8.068	-55	9.682e-06	-0.145	9.682	-55	1.219e-05	-0.145	12.19	-55	2.092e-05	-0.145	20.92
-54	3.659e-06	-0.144	3.659	-54	5.032e-06	-0.144	5.032	-54	6.006e-06	-0.144	6.006	-54	6.74e-06	-0.144	6.74	-54	7.361e-06	-0.144	7.361	-54	8.071e-06	-0.144	8.071	-54	9.684e-06	-0.144	9.684	-54	1.221e-05	-0.144	12.21	-54	2.1e-05	-0.144	21
-53	3.659e-06	-0.143	3.659	-53	5.029e-06	-0.143	5.029	-53	6.005e-06	-0.143	6.005	-53	6.737e-06	-0.143	6.737	-53	7.354e-06	-0.143	7.354	-53	8.061e-06	-0.143	8.061	-53	9.687e-06	-0.143	9.687	-53	1.223e-05	-0.143	12.23	-53	2.11e-05	-0.143	21.1
-52	3.659e-06	-0.142	3.659	-52	5.027e-06	-0.142	5.027	-52	6.002e-06	-0.142	6.002	-52	6.735e-06	-0.142	6.735	-52	7.35e-06	-0.142	7.35	-52	8.056e-06	-0.142	8.056	-52	9.694e-06	-0.142	9.694	-52	1.223e-05	-0.142	12.23	-52	2.12e-05	-0.142	21.2
-51	3.656e-06	-0.141	3.656	-51	5.026e-06	-0.141	5.026	-51	6.001e-06	-0.141	6.001	-51	6.731e-06	-0.141	6.731	-51	7.346e-06	-0.141	7.346	-51	8.052e-06	-0.141	8.052	-51	9.697e-06	-0.141	9.697	-51	1.225e-05	-0.141	12.25	-51	2.129e-05	-0.141	21.29
-50	3.655e-06	-0.14	3.655	-50	5.024e-06	-0.14	5.024	-50	6e-06	-0.14	6	-50	6.724e-06	-0.14	6.724	-50	7.339e-06	-0.14	7.339	-50	8.042e-06	-0.14	8.042	-50	9.703e-06	-0.14	9.703	-50	1.227e-05	-0.14	12.27	-50	2.138e-05	-0.14	21.38
-49	3.649e-06	-0.139	3.649	-49	5.024e-06	-0.139	5.024	-49	5.999e-06	-0.139	5.999	-49	6.718e-06	-0.139	6.718	-49	7.335e-06	-0.139	7.335	-49	8.039e-06	-0.139	8.039	-49	9.708e-06	-0.139	9.708	-49	1.229e-05	-0.139	12.29	-49	2.147e-05	-0.139	21.47
-48	3.645e-06	-0.138	3.645	-48	5.02e-06	-0.138	5.02	-48	5.992e-06	-0.138	5.992	-48	6.711e-06	-0.138	6.711	-48	7.33e-06	-0.138	7.33	-48	8.033e-06	-0.138	8.033	-48	9.708e-06	-0.138	9.708	-48	1.23e-05	-0.138	12.3	-48	2.155e-05	-0.138	21.55
-47	3.643e-06	-0.137	3.643	-47	5.016e-06	-0.137	5.016	-47	5.988e-06	-0.137	5.988	-47	6.702e-06	-0.137	6.702	-47	7.323e-06	-0.137	7.323	-47	8.021e-06	-0.137	8.021	-47	9.713e-06	-0.137	9.713	-47	1.233e-05	-0.137	12.33	-47	2.163e-05	-0.137	21.63
-46	3.636e-06	-0.136	3.636	-46	5.011e-06	-0.136	5.011	-46	5.982e-06	-0.136	5.982	-46	6.696e-06	-0.136	6.696	-46	7.324e-06	-0.136	7.324	-46	8.021e-06	-0.136	8.021	-46	9.712e-06	-0.136	9.712	-46	1.235e-05	-0.136	12.35	-46	2.17e-05	-0.136	21.7
-45	3.629e-06	-0.135	3.629	-45	5.004e-06	-0.135	5.004	-45	5.976e-06	-0.135	5.976	-45	6.683e-06	-0.135	6.683	-45	7.317e-06	-0.135	7.317	-45	8.016e-06	-0.135	8.016	-45	9.712e-06	-0.135	9.712	-45	1.237e-05	-0.135	12.37	-45	2.177e-05	-0.135	21.77
-44	3.625e-06	-0.134	3.625	-44	4.997e-06	-0.134	4.997	-44	5.971e-06	-0.134	5.971	-44	6.675e-06	-0.134	6.675	-44	7.309e-06	-0.134	7.309	-44	8.013e-06	-0.134	8.013	-44	9.713e-06	-0.134	9.713	-44	1.239e-05	-0.134	12.39	-44	2.184e-05	-0.134	21.84
-43	3.618e-06	-0.133	3.618	-43	4.992e-06	-0.133	4.992	-43	5.964e-06	-0.133	5.964	-43	6.667e-06	-0.133	6.667	-43	7.302e-06	-0.133	7.302	-43	8.013e-06	-0.133	8.013	-43	9.713e-06	-0.133	9.713	-43	1.24e-05	-0.133	12.4	-43	2.191e-05	-0.133	21.91
-42	3.617e-06	-0.132	3.617	-42	4.983e-06	-0.132	4.983	-42	5.953e-06	-0.132	5.953	-42	6.66e-06	-0.132	6.66	-42	7.29e-06	-0.132	7.29	-42	8.009e-06	-0.132	8.009	-42	9.713e-06	-0.132	9.713	-42	1.241e-05	-0.132	12.41	-42	2.199e-05	-0.132	21.99
-41	3.61e-06	-0.131	3.61	-41	4.978e-06	-0.131	4.978	-41	5.951e-06	-0.131	5.951	-41	6.653e-06	-0.131	6.653	-41	7.284e-06	-0.131	7.284	-41	8.009e-06	-0.131	8.009	-41	9.713e-06	-0.131	9.713	-41	1.242e-05	-0.131	12.42	-41	2.206e-05	-0.131	22.06
-40	3.605e-06	-0.13	3.605	-40	4.97e-06	-0.13	4.97	-40	5.942e-06	-0.13	5.942	-40	6.647e-06	-0.13	6.647	-40	7.271e-06	-0.13	7.271	-40	8.006e-06	-0.13	8.006	-40	9.713e-06	-0.13	9.713	-40	1.242e-05	-0.13	12.42	-40	2.214e-05	-0.13	22.14
-39	3.604e-06	-0.129	3.604	-39	4.961e-06	-0.129	4.961	-39	5.934e-06	-0.129	5.934	-39	6.639e-06	-0.129	6.639	-39	7.256e-06	-0.129	7.256	-39	7.998e-06	-0.129	7.998	-39	9.714e-06	-0.129	9.714	-39	1.243e-05	-0.129	12.43	-39	2.221e-05	-0.129	22.21
-38	3.597e-06	-0.128	3.597	-38	4.957e-06	-0.128	4.957	-38	5.93e-06	-0.128	5.93	-38	6.638e-06	-0.128	6.638	-38	7.25e-06	-0.128	7.25	-38	7.998e-06	-0.128	7.998	-38	9.712e-06	-0.128	9.712	-38	1.244e-05	-0.128	12.44	-38	2.228e-05	-0.128	22.28
-37	3.591e-06	-0.127	3.591	-37	4.947e-06	-0.127	4.947	-37	5.923e-06	-0.127	5.923	-37	6.633e-06	-0.127	6.633	-37	7.243e-06	-0.127	7.243	-37	7.992e-06	-0.127	7.992	-37	9.712e-06	-0.127	9.712	-37	1.244e-05	-0.127	12.44	-37	2.235e-05	-0.127	22.35
-36	3.585e-06	-0.126	3.585	-36	4.934e-06	-0.126	4.934	-36	5.916e-06	-0.126	5.916	-36	6.628e-06	-0.126	6.628	-36	7.235e-06	-0.126	7.235	-36	7.986e-06	-0.126	7.986	-36	9.712e-06	-0.126	9.712	-36	1.244e-05	-0.126	12.44	-36	2.243e-05	-0.126	22.43
-35	3.575e-06	-0.125	3.575	-35	4.924e-06	-0.125	4.924	-35	5.913e-06	-0.125	5.913	-35	6.622e-06	-0.125	6.622	-35	7.234e-06	-0.125	7.234	-35	7.98e-06	-0.125	7.98	-35	9.709e-06	-0.125	9.709	-35	1.245e-05	-0.125	12.45	-35	2.25e-05	-0.125	22.5
-34	3.572e-06	-0.124	3.572	-34	4.912e-06	-0.124	4.912	-34	5.904e-06	-0.124	5.904	-34	6.615e-06	-0.124	6.615	-34	7.224e-06	-0.124	7.224	-34	7.973e-06	-0.124	7.973	-34	9.707e-06	-0.124	9.707	-34	1.247e-05	-0.124	12.47	-34	2.257e-05	-0.124	22.57
-33	3.559e-06	-0.123	3.559	-33	4.903e-06	-0.123	4.903	-33	5.898e-06	-0.123	5.898	-33	6.608e-06	-0.123	6.608	-33	7.224e-06	-0.123	7.224	-33	7.969e-06	-0.123	7.969	-33	9.705e-06	-0.123	9.705	-33	1.247e-05	-0.123	12.47	-33	2.264e-05	-0.123	22.64
-32	3.548e-06	-0.122	3.548	-32	4.896e-06	-0.122	4.896	-32	5.891e-06	-0.122	5.891	-32	6.602e-06	-0.122	6.602	-32	7.22e-06	-0.122	7.22	-32	7.966e-06	-0.122	7.966	-32	9.7e-06	-0.122	9.7	-32	1.247e-05	-0.122	12.47	-32	2.272e-05	-0.122	22.72
-31	3.543e-06	-0.121	3.543	-31	4.885e-06	-0.121	4.885	-31	5.88e-06	-0.121	5.88	-31	6.595e-06	-0.121	6.595	-31	7.212e-06	-0.121	7.212	-31	7.959e-06	-0.121	7.959	-31	9.7e-06	-0.121	9.7	-31	1.248e-05	-0.121	12.48	-31	2.279e-05	-0.121	22.79
-30	3.534e-06	-0.12	3.534	-30	4.882e-06	-0.12	4.882	-30	5.875e-06	-0.12	5.875	-30	6.593e-06	-0.12	6.593	-30	7.208e-06	-0.12	7.208	-30	7.959e-06	-0.12	7.959	-30	9.695e-06	-0.12	9.695	-30	1.249e-05	-0.12	12.49	-30	2.286e-05	-0.12	22.86
-29	3.527e-06	-0.119	3.527	-29	4.881e-06	-0.119	4.881	-29	5.866e-06	-0.119	5.866	-29	6.587e-06	-0.119	6.587	-29	7.201e-06	-0.119	7.201	-29	7.955e-06	-0.119	7.955	-29	9.69e-06	-0.119	9.69	-29	1.25e-05	-0.119	12.5	-29	2.292e-05	-0.119	22.92
-28	3.523e-06	-0.118	3.523	-28	4.878e-06	-0.118	4.878	-28	5.854e-06	-0.118	5.854	-28	6.586e-06	-0.118	6.586	-28	7.194e-06	-0.118	7.194	-28	7.952e-06	-0.118	7.952	-28	9.69e-06	-0.118	9.69	-28	1.251e-05	-0.118	12.51	-28	2.298e-05	-0.118	22.98
-27	3.516e-06	-0.117	3.516	-27	4.877e-06	-0.117	4.877	-27	5.845e-06	-0.117	5.845	-27	6.582e-06	-0.117	6.582	-27	7.19e-06	-0.117	7.19	-27	7.948e-06	-0.117	7.948	-27	9.684e-06	-0.117	9.684	-27	1.251e-05	-0.117	12.51	-27	2.305e-05	-0.117	23.05
-26	3.516e-06	-0.116	3.516	-26	4.871e-06	-0.116	4.871	-26	5.837e-06	-0.116	5.837	-26	6.575e-06	-0.116	6.575	-26	7.183e-06	-0.116	7.183	-26	7.941e-06	-0.116	7.941	-26	9.679e-06	-0.116	9.679	-26	1.252e-05	-0.116	12.52	-26	2.312e-05	-0.116	23.12
-25	3.514e-06	-0.115	3.514	-25	4.865e-06	-0.115	4.865	-25	5.83e-06	-0.115	5.83	-25	6.569e-06	-0.115	6.569	-25	7.18e-06	-0.115	7.18	-25	7.935e-06	-0.115	7.935	-25	9.677e-06	-0.115	9.677	-25	1.253e-05	-0.115	12.53	-25	2.318e-05	-0.115	23.18
-24	3.512e-06	-0.114	3.512	-24	4.859e-06	-0.114	4.859	-24	5.823e-06	-0.114	5.823	-24	6.562e-06	-0.114	6.562	-24	7.177e-06	-0.114	7.177	-24	7.928e-06	-0.114	7.928	-24	9.668e-06	-0.114	9.668	-24	1.253e-05	-0.114	12.53	-24	2.325e-05	-0.114	23.25
-23	3.512e-06	-0.113	3.512	-23	4.852e-06	-0.113	4.852	-23	5.814e-06	-0.113	5.814	-23	6.555e-06	-0.113	6.555	-23	7.17e-06	-0.113	7.17	-23	7.919e-06	-0.113	7.919	-23	9.667e-06	-0.113	9.667	-23	1.253e-05	-0.113	12.53	-23	2.331e-05	-0.113	23.31
-22	3.505e-06	-0.112	3.505	-22	4.846e-06	-0.112	4.846	-22	5.81e-06	-0.112	5.81	-22	6.55e-06	-0.112	6.55	-22	7.17e-06	-0.112	7.17	-22	7.915e-06	-0.112	7.915	-22	9.661e-06	-0.112	9.661	-22	1.253e-05	-0.112	12.53	-22	2.337e-05	-0.112	23.37
-21	3.5e-06	-0.111	3.5	-21	4.841e-06	-0.111	4.841	-21	5.807e-06	-0.111	5.807	-21	6.537e-06	-0.111	6.537	-21	7.164e-06	-0.111	7.164	-21	7.903e-06	-0.111	7.903	-21	9.651e-06	-0.111	9.651	-21	1.253e-05	-0.111	12.53	-21	2.343e-05	-0.111	23.43
-20	3.493e-06	-0.11	3.493	-20	4.834e-06	-0.11	4.834	-20	5.805e-06	-0.11	5.805	-20	6.53e-06	-0.11	6.53	-20	7.157e-06	-0.11	7.157	-20	7.893e-06	-0.11	7.893	-20	9.65e-06	-0.11	9.65	-20	1.253e-05	-0.11	12.53	-20	2.349e-05	-0.11	23.49
-19	3.486e-06	-0.109	3.486	-19	4.833e-06	-0.109	4.833	-19	5.8e-06	-0.109	5.8	-19	6.522e-06	-0.109	6.522	-19	7.15e-06	-0.109	7.15	-19	7.887e-06	-0.109	7.887	-19	9.637e-06	-0.109	9.637	-19	1.253e-05	-0.109	12.53	-19	2.354e-05	-0.109	23.54
-18	3.48e-06	-0.108	3.48	-18	4.832e-06	-0.108	4.832	-18	5.793e-06	-0.108	5.793	-18	6.507e-06	-0.108	6.507	-18	7.142e-06	-0.108	7.142	-18	7.873e-06	-0.108	7.873	-18	9.627e-06	-0.108	9.627	-18	1.253e-05	-0.108	12.53	-18	2.36e-05	-0.108	23.6
-17	3.473e-06	-0.107	3.473	-17	4.831e-06	-0.107	4.831	-17	5.788e-06	-0.107	5.788	-17	6.494e-06	-0.107	6.494	-17	7.135e-06	-0.107	7.135	-17	7.862e-06	-0.107	7.862	-17	9.616e-06	-0.107	9.616	-17	1.253e-05	-0.107	12.53	-17	2.365e-05	-0.107	23.65
-16	3.467e-06	-0.106	3.467	-16	4.831e-06	-0.106	4.831	-16	5.781e-06	-0.106	5.781	-16	6.481e-06	-0.106	6.481	-16	7.125e-06	-0.106	7.125	-16	7.85e-06	-0.106	7.85	-16	9.602e-06	-0.106	9.602	-16	1.251e-05	-0.106	12.51	-16	2.371e-05	-0.106	23.71
-15	3.467e-06	-0.105	3.467	-15	4.827e-06	-0.105	4.827	-15	5.774e-06	-0.105	5.774	-15	6.467e-06	-0.105	6.467	-15	7.113e-06	-0.105	7.113	-15	7.835e-06	-0.105	7.835	-15	9.595e-06	-0.105	9.595	-15	1.252e-05	-0.105	12.52	-15	2.377e-05	-0.105	23.77
-14	3.464e-06	-0.104	3.464	-14	4.825e-06	-0.104	4.825	-14	5.77e-06	-0.104	5.77	-14	6.459e-06	-0.104	6.459	-14	7.107e-06	-0.104	7.107	-14	7.829e-06	-0.104	7.829	-14	9.587e-06	-0.104	9.587	-14	1.252e-05	-0.104	12.52	-14	2.383e-05	-0.104	23.83
[truncated: 315 more rows]

## Sheet: FeL 3-2
FeL3-2 (50 mV/s) = 50_01.TXT				FeL3-2 (100 mV/s) = 100_01.TXT				FeL3-2 (150 mV/s) = 150_01.TXT				FeL3-2 (200 mV/s) = 200_01.TXT				FeL3-2 (250 mV/s) = 250_01.TXT				FeL3-2 (300 mV/s) = 300_01.TXT				FeL3-2 (500 mV/s) = 500_01.TXT				FeL3-2 (1000 mV/s) = 1000_01.TXT				FeL3-2 (5000 mV/s) = 5000_01.TXT
[truncated: 1,603 more rows]

[truncated: 6 more sheets: FeL 4-2, FeL 5-2, FeL 6-2, FeL 7-2, FeL 8-2, FeL 9-2]
